# Supplementary material for: Multidimensional evaluation of the TRMM 3B43V7 satellite-based precipitation product in mainland China from 1998–2016
Source: PeerJ. 2020 Feb 20;8:e8615. doi: 10.7717/peerj.8615 (PMC7036276; doi:10.7717/peerj.8615)
Supplement: Supplemental Information 2 [file peerj-08-8615-s002.zip › TRMM_3B43 data/TRMM 3B43 data-Year-Month/2008-06.txt]

ncols         249
nrows         175
xllcorner     73.250
yllcorner     6.500
cellsize      0.25000
        0.0000        0.0000        0.0000        0.0000        0.0000        0.0000        0.0000        0.0000        0.0000        0.0000        0.0000        0.0000        0.0000        0.0000        0.0000        0.0000        0.0000        0.0000        0.0000        0.0000        0.0000        0.0000        0.0000        0.0000        0.0000        0.0000        0.0000        0.0000        0.0000        0.0000        0.0000        0.0000        0.0000        0.0000        0.0000        0.0000        0.0000        0.0000        0.0000        0.0000        0.0000        0.0000        0.0000        0.0000        0.0000        0.0000        0.0000        0.0000        0.0000        0.0000        0.0000        0.0000        0.0000        0.0000        0.0000        0.0000        0.0000        0.0000        0.0000        0.0000        0.0000        0.0000        0.0000        0.0000        0.0000        0.0000        0.0000        0.0000        0.0000        0.0000        0.0000        0.0000        0.0000        0.0000        0.0000        0.0000        0.0000        0.0000        0.0000        0.0000        0.0000        0.0000        0.0000        0.0000        0.0000        0.0000        0.0000        0.0000        0.0000        0.0000        0.0000        0.0000        0.0000        0.0000        0.0000        0.0000        0.0000        0.0000        0.0000        0.0000        0.0000        0.0000        0.0000        0.0000        0.0000        0.0000        0.0000        0.0000        0.0000        0.0000        0.0000        0.0000        0.0000        0.0000        0.0000        0.0000        0.0000        0.0000        0.0000        0.0000        0.0000        0.0000        0.0000        0.0000        0.0000        0.0000        0.0000        0.0000        0.0000        0.0000        0.0000        0.0000        0.0000        0.0000        0.0000        0.0000        0.0000        0.0000        0.0000        0.0000        0.0000        0.0000        0.0000        0.0000        0.0000        0.0000        0.0000        0.0000        0.0000        0.0000        0.0000        0.0000        0.0000        0.0000        0.0000        0.0000        0.0000        0.0000        0.0000        0.0000        0.0000        0.0000        0.0000        0.0000        0.0000        0.0000        0.0000        0.0000        0.0000        0.0000        0.0000        0.0000        0.0000       79.2207       82.9234       87.7028        0.0000        0.0000        0.0000      129.1322      135.1479       88.3345       87.2228       83.8439       87.4608      103.1701       98.6790       76.9156       81.5960       90.9157       93.5010      109.2856      134.1648      128.4520      132.3884      132.8652      128.5602      129.8135      134.1960      128.5531      103.4321       99.9459       90.5210       96.0015      100.2171      102.4573      100.6479       88.9670       73.3262       60.7547       66.6881       59.5345       54.6107       50.5980       46.4305       40.4998       40.8417       33.7395       29.0544        0.0000        0.0000        0.0000        0.0000        0.0000        0.0000        0.0000        0.0000        0.0000        0.0000        0.0000        0.0000        0.0000        0.0000        0.0000        0.0000        0.0000        0.0000        0.0000        0.0000        0.0000        0.0000        0.0000        0.0000        0.0000        0.0000        0.0000        0.0000        0.0000        0.0000
        0.0000        0.0000        0.0000        0.0000        0.0000        0.0000        0.0000        0.0000        0.0000        0.0000        0.0000        0.0000        0.0000        0.0000        0.0000        0.0000        0.0000        0.0000        0.0000        0.0000        0.0000        0.0000        0.0000        0.0000        0.0000        0.0000        0.0000        0.0000        0.0000        0.0000        0.0000        0.0000        0.0000        0.0000        0.0000        0.0000        0.0000        0.0000        0.0000        0.0000        0.0000        0.0000        0.0000        0.0000        0.0000        0.0000        0.0000        0.0000        0.0000        0.0000        0.0000        0.0000        0.0000        0.0000        0.0000        0.0000        0.0000        0.0000        0.0000        0.0000        0.0000        0.0000        0.0000        0.0000        0.0000        0.0000        0.0000        0.0000        0.0000        0.0000        0.0000        0.0000        0.0000        0.0000        0.0000        0.0000        0.0000        0.0000        0.0000        0.0000        0.0000        0.0000        0.0000        0.0000        0.0000        0.0000        0.0000        0.0000        0.0000        0.0000        0.0000        0.0000        0.0000        0.0000        0.0000        0.0000        0.0000        0.0000        0.0000        0.0000        0.0000        0.0000        0.0000        0.0000        0.0000        0.0000        0.0000        0.0000        0.0000        0.0000        0.0000        0.0000        0.0000        0.0000        0.0000        0.0000        0.0000        0.0000        0.0000        0.0000        0.0000        0.0000        0.0000        0.0000        0.0000        0.0000        0.0000        0.0000        0.0000        0.0000        0.0000        0.0000        0.0000        0.0000        0.0000        0.0000        0.0000        0.0000        0.0000        0.0000        0.0000        0.0000        0.0000        0.0000        0.0000        0.0000        0.0000        0.0000        0.0000        0.0000        0.0000        0.0000        0.0000        0.0000        0.0000        0.0000        0.0000        0.0000        0.0000        0.0000        0.0000        0.0000        0.0000        0.0000        0.0000        0.0000        0.0000        0.0000        0.0000        0.0000        0.0000        0.0000       75.5749       81.2441       81.5701       77.9652       94.2875       97.6285       97.5522      110.5181      106.1003       87.2029       80.6292       62.3433       63.3655       66.0054       82.3125       65.0091       78.7486       91.4322       92.4502      118.2616      111.3949      105.0165      114.0586      142.8592      145.8168      151.9973      127.0771      123.9224      111.2031      105.1453       93.7605       96.3350      108.4527      126.8086      137.0239       97.4519       74.2959       60.3171       52.0370       56.7497       49.2682       47.7293       45.6180       43.4230       36.1397       36.4870       28.6227       23.1998       20.3733       19.5726       17.2367       17.3445       17.4275       17.2285        0.0000        0.0000        0.0000        0.0000        0.0000        0.0000        0.0000        0.0000        0.0000        0.0000        0.0000        0.0000        0.0000        0.0000        0.0000        0.0000        0.0000        0.0000        0.0000        0.0000        0.0000        0.0000        0.0000
        0.0000        0.0000        0.0000        0.0000        0.0000        0.0000        0.0000        0.0000        0.0000        0.0000        0.0000        0.0000        0.0000        0.0000        0.0000        0.0000        0.0000        0.0000        0.0000        0.0000        0.0000        0.0000        0.0000        0.0000        0.0000        0.0000        0.0000        0.0000        0.0000        0.0000        0.0000        0.0000        0.0000        0.0000        0.0000        0.0000        0.0000        0.0000        0.0000        0.0000        0.0000        0.0000        0.0000        0.0000        0.0000        0.0000        0.0000        0.0000        0.0000        0.0000        0.0000        0.0000        0.0000        0.0000        0.0000       34.5438        0.0000       29.9195       28.1096        0.0000        0.0000        0.0000        0.0000        0.0000        0.0000        0.0000        0.0000        0.0000        0.0000        0.0000        0.0000        0.0000        0.0000        0.0000        0.0000        0.0000        0.0000        0.0000        0.0000        0.0000        0.0000        0.0000        0.0000        0.0000        0.0000        0.0000        0.0000        0.0000        0.0000        0.0000        0.0000        0.0000        0.0000        0.0000        0.0000        0.0000        0.0000        0.0000        0.0000        0.0000        0.0000        0.0000        0.0000        0.0000        0.0000        0.0000        0.0000        0.0000        0.0000        0.0000        0.0000        0.0000        0.0000        0.0000        0.0000        0.0000        0.0000        0.0000        0.0000        0.0000        0.0000        0.0000        0.0000        0.0000        0.0000        0.0000        0.0000        0.0000        0.0000        0.0000        0.0000        0.0000        0.0000        0.0000        0.0000        0.0000        0.0000        0.0000        0.0000        0.0000        0.0000        0.0000        0.0000        0.0000        0.0000        0.0000        0.0000        0.0000        0.0000        0.0000        0.0000        0.0000        0.0000        0.0000        0.0000        0.0000        0.0000        0.0000        0.0000        0.0000        0.0000        0.0000        0.0000        0.0000        0.0000        0.0000        0.0000        0.0000        0.0000        0.0000        0.0000       64.4772       69.5268       74.7389       76.8397       92.1776       91.6618      114.2057       91.3366      115.1803      111.3000       86.4139       73.0365       67.4021       56.1892       60.3401       45.7573       53.2230       63.9484       83.9995      102.8853      114.6172      122.9507      117.0396      123.0244      123.4800      135.5925      134.2820      120.5177      124.6699      135.1520      121.9018      124.7571      106.4062      115.3354      119.3471      130.8679      128.1776      133.2453       91.2048       65.0594       60.8334       52.6898       68.2691       58.5246       46.9283       34.4455       33.2297       31.8068       26.2146       23.8769       19.9676       18.4293       16.2953       17.5641       15.5157       15.1126        0.0000        0.0000        0.0000        0.0000        0.0000        0.0000        0.0000        0.0000        0.0000        0.0000        0.0000        0.0000        0.0000        0.0000        0.0000        0.0000        0.0000        0.0000        0.0000        0.0000        0.0000        0.0000
        0.0000        0.0000        0.0000        0.0000        0.0000        0.0000        0.0000        0.0000        0.0000        0.0000        0.0000        0.0000        0.0000        0.0000        0.0000        0.0000        0.0000        0.0000        0.0000        0.0000        0.0000        0.0000        0.0000        0.0000        0.0000        0.0000        0.0000        0.0000        0.0000        0.0000        0.0000        0.0000        0.0000        0.0000        0.0000        0.0000        0.0000        0.0000        0.0000        0.0000        0.0000        0.0000        0.0000        0.0000        0.0000        0.0000        0.0000        0.0000        0.0000        0.0000        0.0000        0.0000        0.0000       38.3852       36.5854       36.4865       34.7728       55.8382       55.7726       20.7647        0.0000        0.0000        0.0000        0.0000        0.0000        0.0000        0.0000        0.0000        0.0000        0.0000        0.0000        0.0000        0.0000        0.0000        0.0000        0.0000        0.0000        0.0000        0.0000        0.0000        0.0000        0.0000        0.0000        0.0000        0.0000        0.0000        0.0000        0.0000        0.0000        0.0000        0.0000        0.0000        0.0000        0.0000        0.0000        0.0000        0.0000        0.0000        0.0000        0.0000        0.0000        0.0000        0.0000        0.0000        0.0000        0.0000        0.0000        0.0000        0.0000        0.0000        0.0000        0.0000        0.0000        0.0000        0.0000        0.0000        0.0000        0.0000        0.0000        0.0000        0.0000        0.0000        0.0000        0.0000        0.0000        0.0000        0.0000        0.0000        0.0000        0.0000        0.0000        0.0000        0.0000        0.0000        0.0000        0.0000        0.0000        0.0000        0.0000        0.0000        0.0000        0.0000        0.0000        0.0000        0.0000        0.0000        0.0000        0.0000        0.0000        0.0000        0.0000        0.0000        0.0000        0.0000        0.0000        0.0000        0.0000        0.0000        0.0000        0.0000        0.0000        0.0000        0.0000        0.0000        0.0000        0.0000        0.0000        0.0000        0.0000        0.0000       72.7934       79.7492       66.2961       60.2702       73.4317       84.5960      165.2086      283.0479      111.1075       93.7483       75.0598       70.1670       92.2013       82.7399       56.8214       49.0676       44.2153       53.5459       59.8763       75.3995       91.3224      107.9436      122.7148      118.6922      127.8299      117.3983      120.4712      145.5614      168.2740      165.0469      142.8576      192.8961      159.6055      120.2638      111.6522      114.5984      130.1855      124.7306      102.9065       84.2213       71.8072       67.0782       61.7901       57.8471       50.4180       45.7369       42.7542       44.8724       42.9405       32.5356       23.3687       20.7021       19.7566       19.6069       26.0668       20.7039       17.4348       18.6780       26.3204        0.0000        0.0000        0.0000        0.0000        0.0000        0.0000        0.0000        0.0000        0.0000        0.0000        0.0000        0.0000        0.0000        0.0000        0.0000        0.0000        0.0000        0.0000        0.0000        0.0000
        0.0000        0.0000        0.0000        0.0000        0.0000        0.0000        0.0000        0.0000        0.0000        0.0000        0.0000        0.0000        0.0000        0.0000        0.0000        0.0000        0.0000        0.0000        0.0000        0.0000        0.0000        0.0000        0.0000        0.0000        0.0000        0.0000        0.0000        0.0000        0.0000        0.0000        0.0000        0.0000        0.0000        0.0000        0.0000        0.0000        0.0000        0.0000        0.0000        0.0000        0.0000        0.0000        0.0000        0.0000        0.0000        0.0000        0.0000        0.0000        0.0000        0.0000        0.0000        0.0000        0.0000       25.7840       21.0264       24.4028       24.2938       28.2156       22.0874       17.4200        0.0000        0.0000        0.0000        0.0000        0.0000        0.0000        0.0000        0.0000        0.0000        0.0000        0.0000        0.0000        0.0000        0.0000        0.0000        0.0000        0.0000        0.0000        0.0000        0.0000        0.0000        0.0000        0.0000        0.0000        0.0000        0.0000        0.0000        0.0000        0.0000        0.0000        0.0000        0.0000        0.0000        0.0000        0.0000        0.0000        0.0000        0.0000        0.0000        0.0000        0.0000        0.0000        0.0000        0.0000        0.0000        0.0000        0.0000        0.0000        0.0000        0.0000        0.0000        0.0000        0.0000        0.0000        0.0000        0.0000        0.0000        0.0000        0.0000        0.0000        0.0000        0.0000        0.0000        0.0000        0.0000        0.0000        0.0000        0.0000        0.0000        0.0000        0.0000        0.0000        0.0000        0.0000        0.0000        0.0000        0.0000        0.0000        0.0000        0.0000        0.0000        0.0000        0.0000        0.0000        0.0000        0.0000        0.0000        0.0000        0.0000        0.0000        0.0000        0.0000        0.0000        0.0000        0.0000        0.0000        0.0000        0.0000        0.0000        0.0000        0.0000        0.0000        0.0000        0.0000        0.0000        0.0000        0.0000        0.0000        0.0000        0.0000       69.5372       54.9848       45.2379       39.3567       58.2407      177.9082      276.5856      125.8340      105.8577       83.1611       58.7043       55.5282       51.0835       44.6547       46.7486       48.1691       60.5061       75.8315       63.4185       75.7194       87.9342       99.2527      115.9920      117.0318      119.2400      132.9061      156.6456      158.0189      149.8429      148.5452      121.3102      123.6878      107.3893      110.7793      109.7519      105.3499       99.7425       75.4279       73.1611       68.3304       70.3217       86.0121       92.0303       89.7629       63.3441       54.1686       51.1368       57.7404       50.2863       38.8849       33.7785       32.4558       27.4370       27.3497       27.1463       26.7987       26.9834       28.3418       29.3438       24.5425       24.7603        0.0000        0.0000        0.0000        0.0000        0.0000        0.0000        0.0000        0.0000        0.0000        0.0000        0.0000        0.0000        0.0000        0.0000        0.0000        0.0000        0.0000        0.0000
        0.0000        0.0000        0.0000        0.0000        0.0000        0.0000        0.0000        0.0000        0.0000        0.0000        0.0000        0.0000        0.0000        0.0000        0.0000        0.0000        0.0000        0.0000        0.0000        0.0000        0.0000        0.0000        0.0000        0.0000        0.0000        0.0000        0.0000        0.0000        0.0000        0.0000        0.0000        0.0000        0.0000        0.0000        0.0000        0.0000        0.0000        0.0000        0.0000        0.0000        0.0000        0.0000        0.0000        0.0000        0.0000        0.0000        0.0000        0.0000        0.0000        0.0000       60.0736       16.3672       16.6043       19.0564       20.4036       21.8440       23.2592       30.9813       24.4590       18.5557       22.3944       36.1067        0.0000        0.0000        0.0000        0.0000        0.0000        0.0000        0.0000        0.0000        0.0000        0.0000        0.0000        0.0000        0.0000        0.0000        0.0000        0.0000        0.0000        0.0000        0.0000        0.0000        0.0000        0.0000        0.0000        0.0000        0.0000        0.0000        0.0000        0.0000        0.0000        0.0000        0.0000        0.0000        0.0000        0.0000        0.0000        0.0000        0.0000        0.0000        0.0000        0.0000        0.0000        0.0000        0.0000        0.0000        0.0000        0.0000        0.0000        0.0000        0.0000        0.0000        0.0000        0.0000        0.0000        0.0000        0.0000        0.0000        0.0000        0.0000        0.0000        0.0000        0.0000        0.0000        0.0000        0.0000        0.0000        0.0000        0.0000        0.0000        0.0000        0.0000        0.0000        0.0000        0.0000        0.0000        0.0000        0.0000        0.0000        0.0000        0.0000        0.0000        0.0000        0.0000        0.0000        0.0000        0.0000        0.0000        0.0000        0.0000        0.0000        0.0000        0.0000        0.0000        0.0000        0.0000        0.0000        0.0000        0.0000        0.0000        0.0000        0.0000        0.0000        0.0000        0.0000        0.0000        0.0000        0.0000        0.0000       55.8208       59.2003       46.4096       40.2183       44.2378       45.5528      130.3163      139.2231       95.2716       65.9114       62.1540       53.4216       60.5603       67.4072       55.5443       43.1918       44.2977       63.6296       70.7439       71.6746       75.9772      102.7704      113.3377      133.8234      139.6310      135.5943      159.1209      143.9890      137.0000      171.3346      165.6626      117.0209      105.0006      113.2684      122.3369      128.6882      137.2788      107.4739       88.5757       76.3268       71.3890       78.7274       96.8114      115.1386      109.0546       86.1257       69.2578       63.2919       64.6253       45.6678       45.7108       32.4971       33.7716       36.3881       31.2728       30.8750       46.3337       49.9192       31.5546       43.4102       23.7352       27.1204        0.0000        0.0000        0.0000        0.0000        0.0000        0.0000        0.0000        0.0000        0.0000        0.0000        0.0000        0.0000        0.0000        0.0000       12.7650       18.0918       25.9748        0.0000
        0.0000        0.0000        0.0000        0.0000        0.0000        0.0000        0.0000        0.0000        0.0000        0.0000        0.0000        0.0000        0.0000        0.0000        0.0000        0.0000        0.0000        0.0000        0.0000        0.0000        0.0000        0.0000        0.0000        0.0000        0.0000        0.0000        0.0000        0.0000        0.0000        0.0000        0.0000        0.0000        0.0000        0.0000        0.0000        0.0000        0.0000        0.0000        0.0000        0.0000        0.0000        0.0000        0.0000        0.0000        0.0000        0.0000        0.0000        0.0000       10.4928        9.8358       12.0405       13.1735       13.1123       15.8256       17.9382       17.5858       17.8405       19.1685       23.5601       20.8833       21.1608       24.7667       38.2980        0.0000        0.0000        0.0000        0.0000        0.0000        0.0000        0.0000        0.0000        0.0000        0.0000        0.0000        0.0000        0.0000        0.0000        0.0000        0.0000        0.0000        0.0000        0.0000        0.0000        0.0000        0.0000        0.0000        0.0000        0.0000        0.0000        0.0000        0.0000        0.0000        0.0000        0.0000        0.0000        0.0000        0.0000        0.0000        0.0000        0.0000        0.0000        0.0000        0.0000        0.0000        0.0000        0.0000        0.0000        0.0000        0.0000        0.0000        0.0000        0.0000        0.0000        0.0000        0.0000        0.0000        0.0000        0.0000        0.0000        0.0000        0.0000        0.0000        0.0000        0.0000        0.0000        0.0000        0.0000        0.0000        0.0000        0.0000        0.0000        0.0000        0.0000        0.0000        0.0000        0.0000        0.0000        0.0000        0.0000        0.0000        0.0000        0.0000        0.0000        0.0000        0.0000        0.0000        0.0000        0.0000        0.0000        0.0000        0.0000        0.0000        0.0000        0.0000        0.0000        0.0000        0.0000        0.0000        0.0000        0.0000        0.0000        0.0000        0.0000        0.0000        0.0000        0.0000        0.0000        0.0000       59.1283       69.0310       69.2641       64.6137       49.0060       50.9874       63.6839       70.6556       70.2873       51.6662       60.1474       53.4502       49.2507       50.9525       48.7804       46.6423       48.8655       51.4156       54.5402       57.0207       67.0622       85.5078      144.0909      138.8481      152.7511      147.4012      152.4354      164.2582      157.5556      150.9091      164.1780      147.8390      113.0694      108.0969      118.9009      121.2802      113.9742      115.2015       87.9690       88.9768       88.5557      107.1135       81.6890       83.2158       81.1410       80.8496       79.5974       74.8867       69.5898       60.2406       52.1745       47.7832       59.2608       70.3959       43.3063       37.2838       36.9264       39.4942       50.6496       49.9803       55.5110       30.8691       23.5119       29.6318        0.0000        0.0000        0.0000        0.0000        0.0000        0.0000        0.0000        0.0000        0.0000       21.4611       22.3455       14.5824       12.0188       12.4830       15.9095       27.2943       26.2128
        0.0000        0.0000        0.0000        0.0000        0.0000        0.0000        0.0000        0.0000        0.0000        0.0000        0.0000        0.0000        0.0000        0.0000        0.0000        0.0000        0.0000        0.0000        0.0000        0.0000        0.0000        0.0000        0.0000        0.0000        0.0000        0.0000        0.0000        0.0000        0.0000        0.0000        0.0000        0.0000        0.0000        0.0000        0.0000        0.0000        0.0000        0.0000        0.0000        0.0000        0.0000        0.0000        0.0000        0.0000        0.0000        0.0000        0.0000        0.0000        7.7347        7.5906        7.5595        8.9205        9.1501        9.6184       11.0052       13.2430       13.6348       16.4046       23.7760       19.6974       21.6575       15.8759       17.0418       17.2288       18.5102       16.0826       15.2597        0.0000        0.0000        0.0000        0.0000        0.0000        0.0000        0.0000        0.0000        0.0000        0.0000        0.0000        0.0000        0.0000        0.0000        0.0000        0.0000        0.0000        0.0000        0.0000        0.0000        0.0000        0.0000        0.0000        0.0000        0.0000        0.0000        0.0000        0.0000        0.0000        0.0000        0.0000        0.0000        0.0000        0.0000        0.0000        0.0000        0.0000        0.0000        0.0000        0.0000        0.0000        0.0000        0.0000        0.0000        0.0000        0.0000        0.0000        0.0000        0.0000        0.0000        0.0000        0.0000        0.0000        0.0000        0.0000        0.0000        0.0000        0.0000        0.0000        0.0000        0.0000        0.0000        0.0000        0.0000        0.0000        0.0000        0.0000        0.0000        0.0000        0.0000        0.0000        0.0000        0.0000        0.0000        0.0000        0.0000        0.0000        0.0000        0.0000        0.0000        0.0000        0.0000        0.0000        0.0000        0.0000        0.0000        0.0000        0.0000        0.0000        0.0000        0.0000        0.0000        0.0000        0.0000        0.0000        0.0000        0.0000        0.0000        0.0000        0.0000        0.0000       67.5840       87.2267       68.6272       51.4153       45.7104       43.4253       43.6004       45.4668       42.0435       64.4802       77.7854       69.1188       57.5819       62.5717       60.7780       49.7224       51.5523       52.0921       55.8265       59.7781       69.1788       84.1054      104.6315      116.5814      123.9349      138.5899      171.5798      169.0882      149.6787      154.3904      146.4563      119.7217      110.5899      105.3878      103.6873      103.1475      100.8310      125.3521      102.7718       82.7344       80.1926      102.2938       87.5607       74.7697       68.2022       71.6318       67.9624       62.9988       61.1173       54.6946       45.0884       40.6350       42.2205       58.0371       57.9693       58.4174       40.5313       41.8737       39.9624       40.2045       49.7687       30.7895       29.9903        0.0000        0.0000        0.0000        0.0000        0.0000        0.0000       37.0510       35.9218       21.4905       18.2210       21.4290       21.5450       17.2806       14.6704       16.8601       19.8506        0.0000        0.0000
        0.0000        0.0000        0.0000        0.0000        0.0000        0.0000        0.0000        0.0000        0.0000        0.0000        0.0000        0.0000        0.0000        0.0000        0.0000        0.0000        0.0000        0.0000        0.0000        0.0000        0.0000        0.0000        0.0000        0.0000        0.0000        0.0000        0.0000        0.0000        0.0000        0.0000        0.0000        0.0000        0.0000        0.0000        0.0000        0.0000        0.0000        0.0000        0.0000        0.0000        0.0000        0.0000        0.0000        0.0000        0.0000        0.0000        0.0000        0.0000        4.8260        4.5676        5.0455        4.4197        5.5721        6.0847        6.2069        7.7381        8.3836       11.2333       12.2059       14.0086       15.7941       16.1376       19.7580       19.0772       22.8356       17.6606       13.9694       13.2103       12.5459        0.0000        0.0000        0.0000        0.0000        0.0000        0.0000        0.0000        0.0000        0.0000        0.0000        0.0000        0.0000        0.0000        0.0000        0.0000        0.0000        0.0000        0.0000        0.0000        0.0000        0.0000        0.0000        0.0000        0.0000        0.0000        0.0000        0.0000        0.0000        0.0000        0.0000        0.0000        0.0000        0.0000        0.0000        0.0000        0.0000        0.0000        0.0000        0.0000        0.0000        0.0000        0.0000        0.0000        0.0000        0.0000        0.0000        0.0000        0.0000        0.0000        0.0000        0.0000        0.0000        0.0000        0.0000        0.0000        0.0000        0.0000        0.0000        0.0000        0.0000        0.0000        0.0000        0.0000        0.0000        0.0000        0.0000        0.0000        0.0000        0.0000        0.0000        0.0000        0.0000        0.0000        0.0000        0.0000        0.0000        0.0000        0.0000        0.0000        0.0000        0.0000        0.0000        0.0000        0.0000        0.0000        0.0000        0.0000        0.0000        0.0000        0.0000        0.0000        0.0000        0.0000        0.0000        0.0000        0.0000        0.0000        0.0000        0.0000       59.1757       65.4506       70.5565       55.8281       48.2020       43.3848       42.2080       34.4513       92.6877      394.8747      264.7029       70.7398       59.0206       54.0037       57.3440       61.2809       49.8384       52.0696       52.2817       55.8366       80.7008       89.6851      100.1032      109.4603      131.0822      112.4754      125.9227      135.3665      140.3453      160.0507      166.7124      137.5839      127.8470      110.1464       96.3783       96.9045       97.6587      129.9856      135.0651      116.0111       87.3106       79.2293       63.3089       85.2361       81.2853       91.8900       78.3538       75.4409       65.0809       72.8884       63.1689       66.0599       61.2518       70.5436       65.1395       40.8060       42.5039       34.9264       23.2171       29.4458       47.6204       68.4791       43.7417       36.2008       44.2042       45.0247       38.5925       40.2110       41.7619       40.0644       32.5025       20.9274       17.3554       15.6751       17.8735       19.2425       19.7592       22.6016       28.3220        0.0000        0.0000
        0.0000        0.0000        0.0000        0.0000        0.0000        0.0000        0.0000        0.0000        0.0000        0.0000        0.0000        0.0000        0.0000        0.0000        0.0000        0.0000        0.0000        0.0000        0.0000        0.0000        0.0000        0.0000        0.0000        0.0000        0.0000        0.0000        0.0000        0.0000        0.0000        0.0000        0.0000        0.0000        0.0000        0.0000        0.0000        0.0000        0.0000        0.0000        0.0000        0.0000        0.0000        0.0000        0.0000        0.0000        0.0000        0.0000        0.0000        0.0000        5.8321        4.9324        3.6216        3.3256        5.5019        8.9457        6.5667        6.3053        6.4788        7.9886        7.0443       10.3245       11.4646       15.3755       16.1627       14.8371       17.3019       15.3860       14.1950       15.4240       14.1345       11.7322        0.0000        0.0000        0.0000        0.0000        0.0000        0.0000        0.0000        0.0000        0.0000        0.0000        0.0000        0.0000        0.0000        0.0000        0.0000        0.0000        0.0000        0.0000        0.0000        0.0000        0.0000        0.0000        0.0000        0.0000        0.0000        0.0000        0.0000        0.0000        0.0000        0.0000        0.0000        0.0000        0.0000        0.0000        0.0000        0.0000        0.0000        0.0000        0.0000        0.0000        0.0000        0.0000        0.0000        0.0000        0.0000        0.0000        0.0000        0.0000        0.0000        0.0000        0.0000        0.0000        0.0000        0.0000        0.0000        0.0000        0.0000        0.0000        0.0000        0.0000        0.0000        0.0000        0.0000        0.0000        0.0000        0.0000        0.0000        0.0000        0.0000        0.0000        0.0000        0.0000        0.0000        0.0000        0.0000        0.0000        0.0000        0.0000        0.0000        0.0000        0.0000        0.0000        0.0000        0.0000        0.0000        0.0000        0.0000        0.0000        0.0000        0.0000        0.0000        0.0000        0.0000        0.0000        0.0000        0.0000        0.0000        0.0000        0.0000       57.9681       54.0828       56.3668       54.9300       48.2764        0.0000       44.1586       99.8611      252.9007        0.0000        0.0000        0.0000       81.7117       66.4331       66.1920       54.8214       82.0140       74.8117       74.2177       94.7223       86.7135      101.7528       99.0529       81.0004       96.5484      110.3677      117.0479      122.4821      151.1501      154.4633      157.1243      161.2271      131.3693       94.4072       86.0098       87.9196      112.5199      124.5505      105.0843      106.6562       81.0664       64.7674       73.1411       83.1336      113.1022      112.6830       82.3007       91.9240      101.5394       87.6251       67.2229       84.8671       96.0870       62.0510       42.1935       33.1379       33.1294       25.9913       55.7643       57.8337       42.3491       45.7715       44.8765       49.6116       52.9893       49.7124       42.0400       45.2845       43.8959       38.5351       23.6693       18.2609       17.4813       18.3728       16.6855       17.5391       25.9023       35.3594        0.0000        0.0000
        0.0000        0.0000        0.0000        0.0000        0.0000        0.0000        0.0000        0.0000        0.0000        0.0000        0.0000        0.0000        0.0000        0.0000        0.0000        0.0000        0.0000        0.0000        0.0000        0.0000        0.0000        0.0000        0.0000        0.0000        0.0000        0.0000        0.0000        0.0000        0.0000        0.0000        0.0000        0.0000        0.0000        0.0000        0.0000        0.0000        0.0000        0.0000       22.9606       19.5838       20.5574        0.0000        0.0000        0.0000        0.0000        0.0000        0.0000        0.0000        9.2497        7.9512        7.8427        7.1566        6.1639        5.9751       13.5181       71.2799       93.7338       22.9561        6.5182        9.2321       10.9203       11.1042       15.0144       15.5287       17.8113       16.7426       15.8908       13.8957       13.8007       11.7615        0.0000        0.0000        0.0000        0.0000        0.0000        0.0000        0.0000        0.0000        0.0000        0.0000        0.0000        0.0000        0.0000        0.0000        0.0000        0.0000        0.0000        0.0000        0.0000        0.0000        0.0000        0.0000        0.0000        0.0000        0.0000        0.0000        0.0000        0.0000        0.0000        0.0000        0.0000        0.0000        0.0000        0.0000        0.0000        0.0000        0.0000        0.0000        0.0000        0.0000        0.0000        0.0000        0.0000        0.0000        0.0000        0.0000        0.0000        0.0000        0.0000        0.0000        0.0000        0.0000        0.0000        0.0000        0.0000        0.0000        0.0000        0.0000        0.0000        0.0000        0.0000        0.0000        0.0000        0.0000        0.0000        0.0000        0.0000        0.0000        0.0000        0.0000        0.0000        0.0000        0.0000        0.0000        0.0000        0.0000        0.0000        0.0000        0.0000        0.0000        0.0000        0.0000        0.0000        0.0000        0.0000        0.0000        0.0000        0.0000        0.0000        0.0000        0.0000        0.0000        0.0000        0.0000        0.0000        0.0000        0.0000        0.0000        0.0000        0.0000        0.0000        0.0000        0.0000        0.0000        0.0000        0.0000        0.0000        0.0000        0.0000        0.0000        0.0000        0.0000        0.0000       67.5113       66.1417       88.8578       81.6912       80.5068       73.3871       90.6543       99.7977      105.4764       87.4717      100.6476       96.5872      113.9298      140.2248      157.1706      178.5606      177.3213      172.7688      141.6571      118.2280       94.1017      105.3257      108.8720       83.0991       85.8716       75.7701       83.1584       69.0737       68.4860       97.6169       76.2542      115.3341      127.9124      104.4444       67.3340       63.6735       72.2717       81.5732       83.8227       72.4477       58.9428       38.9368       27.4679       34.5601       32.8735       37.8261       35.4015       33.2547       41.8784       53.4385       75.8484       63.3425       44.9491       46.4834       48.8770       43.7421       30.0224       24.5635       22.1543       21.8130       20.6386       20.6816       26.2809        0.0000        0.0000        0.0000
        0.0000        0.0000        0.0000        0.0000        0.0000        0.0000        0.0000        0.0000        0.0000        0.0000        0.0000        0.0000        0.0000        0.0000        0.0000        0.0000        0.0000        0.0000        0.0000        0.0000        0.0000        0.0000        0.0000        0.0000        0.0000        0.0000        0.0000        0.0000        0.0000        0.0000        0.0000        0.0000        0.0000        0.0000        0.0000        0.0000        0.0000        0.0000       18.9899       21.6338       29.2047       30.0992       24.4133       28.2304       23.2161       17.9039       16.2540       13.0185       16.8722       18.2314       16.6569       15.3627       10.6258       12.7443       11.3654       71.0796       42.3505        5.5234        5.4544       10.4856       12.5985       14.6986       14.0831       15.4010       18.8538       18.3805       14.8447       12.3701       13.1607       12.2238       13.5304       11.9302        0.0000        0.0000        0.0000        0.0000        0.0000        0.0000        0.0000        0.0000        0.0000        0.0000        0.0000        0.0000        0.0000        0.0000        0.0000        0.0000        0.0000        0.0000        0.0000        0.0000        0.0000        0.0000        0.0000        0.0000        0.0000        0.0000        0.0000        0.0000        0.0000        0.0000        0.0000        0.0000        0.0000        0.0000        0.0000        0.0000        0.0000        0.0000        0.0000        0.0000        0.0000        0.0000        0.0000        0.0000        0.0000        0.0000        0.0000        0.0000        0.0000        0.0000        0.0000        0.0000        0.0000        0.0000        0.0000        0.0000        0.0000        0.0000        0.0000        0.0000        0.0000        0.0000        0.0000        0.0000        0.0000        0.0000        0.0000        0.0000        0.0000        0.0000        0.0000        0.0000        0.0000        0.0000        0.0000        0.0000        0.0000        0.0000        0.0000        0.0000        0.0000        0.0000        0.0000        0.0000        0.0000        0.0000        0.0000        0.0000        0.0000        0.0000        0.0000        0.0000        0.0000        0.0000        0.0000        0.0000        0.0000        0.0000        0.0000        0.0000        0.0000        0.0000        0.0000        0.0000        0.0000        0.0000        0.0000        0.0000        0.0000        0.0000        0.0000        0.0000       58.4843       62.2941       69.1685       65.9385       66.2916      110.2448      113.2061      101.2701       86.0244       95.9335       92.0635      114.7026      121.5399      171.7938      165.3155      152.7050      141.1579      131.3656      132.6886      106.9116      117.2630      100.6593       89.0105       83.6088      112.7754       87.1752      100.4630       84.4698       78.5776       62.0549       73.4112      104.2360       68.8887       65.8776       82.1974       73.7616       71.7132       84.6631       76.7266       44.8431       29.4339       35.3289       32.1481       28.6104       25.5866       29.0431       43.8149       36.9588       42.4150       55.8220       45.4150       48.0777       47.1396       47.6525       50.2665       47.3415       46.2572       29.0666       23.1711       30.7399       24.8785        0.0000        0.0000        0.0000        0.0000
        0.0000        0.0000        0.0000        0.0000        0.0000        0.0000        0.0000        0.0000        0.0000        0.0000        0.0000        0.0000        0.0000        0.0000        0.0000        0.0000        0.0000        0.0000        0.0000        0.0000        0.0000        0.0000        0.0000        0.0000        0.0000        0.0000        0.0000        0.0000        0.0000        0.0000        0.0000        0.0000        0.0000        0.0000        0.0000        0.0000        0.0000       20.8584       15.9109       18.1004       26.6407       23.7512       17.7647       19.3683       20.7566       17.8640       14.2088       10.2222        8.9158        8.9866        9.2343       14.5132       17.6381       19.7013       16.0346       13.2531       37.2414        4.6711        6.0353       13.3430       13.2006       15.7333       13.0018       16.1232       14.7586       14.3886       14.3638       13.7061       17.2977       15.7631       16.2553       11.6068        0.0000        0.0000        0.0000        0.0000        0.0000        0.0000        0.0000        0.0000        0.0000        0.0000        0.0000        0.0000        0.0000        0.0000        0.0000        0.0000        0.0000        0.0000        0.0000        0.0000        0.0000        0.0000        0.0000        0.0000        0.0000        0.0000        0.0000        0.0000        0.0000        0.0000        0.0000        0.0000        0.0000        0.0000        0.0000        0.0000        0.0000        0.0000        0.0000        0.0000        0.0000        0.0000        0.0000        0.0000        0.0000        0.0000        0.0000        0.0000        0.0000        0.0000        0.0000        0.0000        0.0000        0.0000        0.0000        0.0000        0.0000        0.0000        0.0000        0.0000        0.0000        0.0000        0.0000        0.0000        0.0000        0.0000        0.0000        0.0000        0.0000        0.0000        0.0000        0.0000        0.0000        0.0000        0.0000        0.0000        0.0000        0.0000        0.0000        0.0000        0.0000        0.0000        0.0000        0.0000        0.0000        0.0000        0.0000        0.0000        0.0000        0.0000        0.0000        0.0000        0.0000        0.0000        0.0000        0.0000        0.0000        0.0000        0.0000        0.0000        0.0000        0.0000        0.0000        0.0000        0.0000        0.0000        0.0000       55.9497       70.2571       73.3298      101.7657       80.5139        0.0000       72.7733       82.6870       80.3887       83.8494       94.0941      120.3797      122.2652      125.6938      128.0245      129.0619      132.3914      125.2994      146.6015      139.0770      129.9946      120.5258      133.9231      163.8477      170.8127      102.6262      127.1786       88.7089       64.9143       89.1716       57.7101       60.8823       63.9085       58.5254       56.3696       57.0996       61.6698       64.3772       65.7515       61.0542       61.0012       69.3122       81.8911       60.9889       51.0866       38.1320       33.6205       33.2241       34.1913       31.4970       34.3599       37.9744       42.9902       45.0050       41.3613       42.1572       43.7637       44.3145       43.6468       45.3222       53.5724       60.3765       40.9074       35.4195       37.7353       37.4966        0.0000        0.0000        0.0000        0.0000
        0.0000        0.0000        0.0000        0.0000        0.0000        0.0000        0.0000        0.0000        0.0000        0.0000        0.0000        0.0000        0.0000        0.0000        0.0000        0.0000        0.0000        0.0000        0.0000        0.0000        0.0000        0.0000        0.0000        0.0000        0.0000        0.0000        0.0000        0.0000        0.0000        0.0000        0.0000        0.0000        0.0000        0.0000        0.0000        0.0000        0.0000       18.7941       16.7367       18.4492       18.2770       15.7143       15.3395       15.8209       15.5092       13.9335       14.6150        8.1109        6.3515        6.7902        9.7359       12.0855       11.3623       10.0952        9.1065       10.6416        3.6081        4.4686        5.9614       10.1240       12.2589       12.1707       10.3537       12.3339       13.2665       12.0926       11.5626       11.1355       11.3207       13.8725       12.3710       10.6841       10.3546        0.0000        0.0000        0.0000        0.0000        0.0000        0.0000        0.0000        0.0000        0.0000        0.0000        0.0000        0.0000        0.0000        0.0000        0.0000        0.0000        0.0000        0.0000        0.0000        0.0000        0.0000        0.0000        0.0000        0.0000        0.0000        0.0000        0.0000        0.0000        0.0000        0.0000        0.0000        0.0000        0.0000        0.0000        0.0000        0.0000        0.0000        0.0000        0.0000        0.0000        0.0000        0.0000        0.0000        0.0000        0.0000        0.0000        0.0000        0.0000        0.0000        0.0000        0.0000        0.0000        0.0000        0.0000        0.0000        0.0000        0.0000        0.0000        0.0000        0.0000        0.0000        0.0000        0.0000        0.0000        0.0000        0.0000        0.0000        0.0000        0.0000        0.0000        0.0000        0.0000        0.0000        0.0000        0.0000        0.0000        0.0000        0.0000        0.0000        0.0000        0.0000        0.0000        0.0000        0.0000        0.0000        0.0000        0.0000        0.0000        0.0000        0.0000        0.0000        0.0000        0.0000        0.0000        0.0000        0.0000        0.0000        0.0000        0.0000        0.0000        0.0000        0.0000       93.7003       88.1051       70.2884       61.9341       59.0987       78.6522      109.1859      103.9139       92.9604       68.7339       74.9327       84.8358       87.4194       78.7636       88.2874      118.0786      163.7505      224.0077      245.9106      152.7117      145.2115      135.4382      161.0534      129.6241      123.8982      123.2264      121.2977      151.3416      239.7085      166.6189      105.9827       77.0467       48.8906       46.2875       40.0987       49.1098       73.3385       72.0301       54.0853       52.4912       56.9585       58.8723       61.3101       56.2470       64.1162       95.2933       80.7491       77.0692       58.1062       65.7803       31.8984       28.7328       31.4589       30.6969       42.5979       44.4232       50.2102       51.6749       49.5000       49.1045       45.4672       45.8220       48.9117       50.5185       53.4326       53.4720       46.4421       55.5690       52.6146        0.0000        0.0000        0.0000        0.0000        0.0000
        0.0000        0.0000        0.0000        0.0000        0.0000        0.0000        0.0000        0.0000        0.0000        0.0000        0.0000        0.0000        0.0000        0.0000        0.0000        0.0000        0.0000        0.0000        0.0000        0.0000        0.0000        0.0000        0.0000        0.0000        0.0000        0.0000        0.0000        0.0000        0.0000        0.0000        0.0000        0.0000        0.0000        0.0000        0.0000        0.0000       13.7128       16.0665       19.0165       20.5859       19.0953       17.7469       17.0713       20.1792       14.8974       11.5042       10.4778        7.6842        6.4091        5.4363        5.9523        8.0939        6.7975        3.1403        4.6779        5.0105        3.6953        3.0489        5.5248        9.3784       11.2885       11.1664       10.5420       13.7795       12.8440       13.1172       12.1782       10.9685       10.1396       10.4088       10.0177        8.4314        0.0000        0.0000        0.0000        0.0000        0.0000        0.0000        0.0000        0.0000        0.0000        0.0000        0.0000        0.0000        0.0000        0.0000        0.0000        0.0000        0.0000        0.0000        0.0000        0.0000        0.0000        0.0000        0.0000        0.0000        0.0000        0.0000        0.0000        0.0000        0.0000        0.0000        0.0000        0.0000        0.0000        0.0000        0.0000        0.0000        0.0000        0.0000        0.0000        0.0000        0.0000        0.0000        0.0000        0.0000        0.0000        0.0000        0.0000        0.0000        0.0000        0.0000        0.0000        0.0000        0.0000        0.0000        0.0000        0.0000        0.0000        0.0000        0.0000        0.0000        0.0000        0.0000        0.0000        0.0000        0.0000        0.0000        0.0000        0.0000        0.0000        0.0000        0.0000        0.0000        0.0000        0.0000        0.0000        0.0000        0.0000        0.0000        0.0000        0.0000        0.0000        0.0000        0.0000        0.0000        0.0000        0.0000        0.0000        0.0000        0.0000        0.0000        0.0000        0.0000        0.0000        0.0000        0.0000        0.0000        0.0000        0.0000        0.0000        0.0000      123.7663      106.9353       88.3183      107.1609       90.2101       71.7680       74.1726       68.3575       68.7424       66.4790      107.4587      111.9808       68.8746       82.5518       87.0331       94.4845       97.0793      113.0678      123.0001      176.8104      183.7307      238.3266      137.6807      154.6331      169.4957      197.5849      169.0146      136.9507      120.9765      118.3585      124.8232      120.3957      101.2617       79.0322       91.1457       51.7540       43.7097       46.4107       60.6338       74.5924       93.9135       70.0896       50.1624       54.3677       60.2509       59.4355       59.2470       58.7526       69.8857       77.0862       57.2820       42.9902       36.3684       29.9845       30.9254       35.9101       38.3930       40.6294       41.8036       42.8487       51.7304       55.0977       51.8728       44.7883       44.0115       45.4386       49.8720       55.5418       44.9653       56.8074       69.0188       60.0246        0.0000        0.0000        0.0000        0.0000        0.0000
        0.0000        0.0000        0.0000        0.0000        0.0000        0.0000        0.0000        0.0000        0.0000        0.0000        0.0000        0.0000        0.0000        0.0000        0.0000        0.0000        0.0000        0.0000        0.0000        0.0000        0.0000        0.0000        0.0000        0.0000        0.0000        0.0000        0.0000        0.0000        0.0000        0.0000        0.0000        0.0000        0.0000        0.0000        0.0000       16.1488       16.2944       18.3902       22.4479       23.3863       19.8834       17.4431       18.5626       19.6188       17.4073       14.2984       13.1597        7.5655        6.1164        4.8714        7.0921        6.6010        4.0184        2.9196        2.9279        3.2407        3.6666        4.0695        7.8326       11.2169       13.6433       14.1077       14.2911       15.0003       12.9601       11.6586       11.0254       10.2947       10.3533       10.9025       10.1793        8.9296        0.0000        0.0000        0.0000        0.0000        0.0000        0.0000        0.0000        0.0000        0.0000        0.0000        0.0000        0.0000        0.0000        0.0000        0.0000        0.0000        0.0000        0.0000        0.0000        0.0000        0.0000        0.0000        0.0000        0.0000        0.0000        0.0000        0.0000        0.0000        0.0000        0.0000        0.0000        0.0000        0.0000        0.0000        0.0000        0.0000        0.0000        0.0000        0.0000        0.0000        0.0000        0.0000        0.0000        0.0000        0.0000        0.0000        0.0000        0.0000        0.0000        0.0000        0.0000        0.0000        0.0000        0.0000        0.0000        0.0000        0.0000        0.0000        0.0000        0.0000        0.0000        0.0000        0.0000        0.0000        0.0000        0.0000        0.0000        0.0000        0.0000        0.0000        0.0000        0.0000        0.0000        0.0000        0.0000        0.0000        0.0000        0.0000        0.0000        0.0000        0.0000        0.0000        0.0000        0.0000        0.0000        0.0000        0.0000        0.0000        0.0000        0.0000        0.0000        0.0000        0.0000        0.0000        0.0000        0.0000        0.0000        0.0000        0.0000       93.2214      104.0729       90.6140       91.4714       72.7659       70.7009       73.9824       74.4318       73.8732       79.9208       81.7414      133.1715      112.1946      101.4562       98.0755      108.0128      102.2213      100.3249      138.7938      127.2274      147.8329      212.5134      195.1747      155.0159      122.1350      134.8471      116.0891       93.9135       96.5727      104.6040      102.8533       87.8654       94.7192       96.0323       85.1131       94.6519       64.7768       50.2160       53.1442       79.5393       93.9895       59.3070       59.3771       74.6359       61.9608       74.8328       84.7037       66.2169       70.2209       74.1000       49.4852       43.4065       34.7047       37.4772       41.6152       37.5069       45.4412       50.4220       47.1648       38.8253       42.2786       51.5874       54.3712       52.2572       46.1649       44.8241       45.8884       68.7303       60.1804       42.0629       45.6155       60.7753       54.7178        0.0000        0.0000        0.0000        0.0000        0.0000
        0.0000        0.0000        0.0000        0.0000        0.0000        0.0000        0.0000        0.0000        0.0000        0.0000        0.0000        0.0000        0.0000        0.0000        0.0000        0.0000        0.0000        0.0000        0.0000        0.0000        0.0000        0.0000        0.0000        0.0000        0.0000        0.0000        0.0000        0.0000        0.0000        0.0000        0.0000        0.0000        0.0000        0.0000        0.0000       15.0374       17.1891       23.7595       31.6692       25.6603       24.8501       25.7134       23.2107       23.9629       20.2116       18.2002       15.4873       11.9356        6.6884        7.9299        6.8359        9.5328        5.8966        3.4384        3.9677        1.9129        2.4745        6.2097       10.8395       11.6408       13.2185        9.7053       10.9041       11.6199       11.7038       11.4092       10.9315       12.7569       12.6781       12.1680       11.5746        8.7089        0.0000        0.0000        0.0000        0.0000        0.0000        0.0000        0.0000        0.0000        0.0000        0.0000        0.0000        0.0000        0.0000        0.0000        0.0000        0.0000        0.0000        0.0000        0.0000        0.0000        0.0000        0.0000        0.0000        0.0000        0.0000        0.0000        0.0000        0.0000        0.0000        0.0000        0.0000        0.0000        0.0000        0.0000        0.0000        0.0000        0.0000        0.0000        0.0000        0.0000        0.0000        0.0000        0.0000        0.0000        0.0000        0.0000        0.0000        0.0000        0.0000        0.0000        0.0000        0.0000        0.0000        0.0000        0.0000        0.0000        0.0000        0.0000        0.0000        0.0000        0.0000        0.0000        0.0000        0.0000        0.0000        0.0000        0.0000        0.0000        0.0000        0.0000        0.0000        0.0000        0.0000        0.0000        0.0000        0.0000        0.0000        0.0000        0.0000        0.0000        0.0000        0.0000        0.0000        0.0000        0.0000        0.0000        0.0000        0.0000        0.0000        0.0000        0.0000        0.0000        0.0000        0.0000        0.0000        0.0000        0.0000        0.0000       75.4985       83.5061       85.4261       87.0851       99.3879      100.3228       77.6149      100.4712       90.9632       95.2927      110.5689      125.5284      144.0975      107.2096       88.8599       95.7243      127.9762      178.1798      133.4259      167.9724      182.6700      116.9285      132.7496      115.5376      117.9831      150.7070      135.1666      110.6619       93.5388      108.4282       99.9466      100.8748      109.3646       83.5173       78.9996       86.7168       71.0858       87.3643       76.8412       68.0463      106.7126       67.2227       60.9804       83.3220       93.0803       99.8796       80.4984       71.5788       86.4868       96.2527       88.0057       76.9448       56.5384       46.4279       55.3974       61.4784       56.8298       56.2234       54.8133       56.0424       44.1276       40.5920       43.5305       50.5681       48.3354       46.1908       47.5197       50.0802       55.6454       57.4662       54.6960       54.0822       57.1532        0.0000        0.0000        0.0000        0.0000        0.0000        0.0000
        0.0000        0.0000        0.0000        0.0000        0.0000        0.0000        0.0000        0.0000        0.0000        0.0000        0.0000        0.0000        0.0000        0.0000        0.0000        0.0000        0.0000        0.0000        0.0000        0.0000        0.0000        0.0000        0.0000        0.0000        0.0000        0.0000        0.0000        0.0000        0.0000        0.0000        0.0000        0.0000        0.0000        0.0000        0.0000       30.0959       23.5272       27.3104       27.7458       28.1582       27.0923       26.3394       27.9073       19.3326       19.3996       18.8117       14.2203       10.2109        8.3402        8.5979        7.2474        8.5724        5.8859        7.4245        8.6882        2.4181        3.7825        8.6355        9.6604        8.9143        9.0634        8.8209       12.8660       15.9474       12.6714       11.6641       11.2590       12.9450       12.5748       12.2024       11.7641        0.0000        0.0000        0.0000        0.0000        0.0000        0.0000        0.0000        0.0000        0.0000        0.0000        0.0000        0.0000        0.0000        0.0000        0.0000        0.0000        0.0000        0.0000        0.0000        0.0000        0.0000        0.0000        0.0000        0.0000        0.0000        0.0000        0.0000        0.0000        0.0000        0.0000        0.0000        0.0000        0.0000        0.0000        0.0000        0.0000        0.0000        0.0000        0.0000        0.0000        0.0000        0.0000        0.0000        0.0000        0.0000        0.0000        0.0000        0.0000        0.0000        0.0000        0.0000        0.0000        0.0000        0.0000        0.0000        0.0000        0.0000        0.0000        0.0000        0.0000        0.0000        0.0000        0.0000        0.0000        0.0000        0.0000        0.0000        0.0000        0.0000        0.0000        0.0000        0.0000        0.0000        0.0000        0.0000        0.0000        0.0000        0.0000        0.0000        0.0000        0.0000        0.0000        0.0000        0.0000        0.0000        0.0000        0.0000        0.0000        0.0000        0.0000        0.0000        0.0000        0.0000        0.0000       86.9910       81.7476        0.0000       76.4518       86.1509       79.6933       69.4979       59.8110       66.2252       72.9369      111.3831      142.3059      101.3627       91.4531       63.2062       55.4485       45.0100       92.1760      104.4443      123.0070      109.1334      123.2582      148.2769      173.2400      155.4986      161.2865      112.2399       97.5531      109.8999      131.0169      111.5016       73.1141       78.0176       94.6749       93.3974       92.8693       82.6523      103.2540       77.1759       75.6714       83.0762       71.0903       84.1871       82.4083      101.1509       96.3305       76.0392       59.4207       65.7779       85.3600      106.4307       82.9159       71.9164       66.7411       61.9926       66.4125       49.7129       75.2086       78.2670       60.9406       71.7175       93.9249       80.2662       66.6174       86.0429       75.2488       60.7863       60.9875       56.7125       52.7707       46.7897       49.3021       50.3424       54.4483       57.3426       61.2441       64.1615        0.0000        0.0000        0.0000        0.0000        0.0000        0.0000        0.0000
        0.0000        0.0000        0.0000        0.0000        0.0000        0.0000        0.0000        0.0000        0.0000        0.0000        0.0000        0.0000        0.0000        0.0000        0.0000        0.0000        0.0000        0.0000        0.0000        0.0000        0.0000        0.0000        0.0000        0.0000        0.0000        0.0000        0.0000        0.0000        0.0000       38.7125       43.3744       39.6084       46.9186       46.8741       41.3243       33.7358       22.5979       14.5792       18.3872       21.6497       22.1454       25.0474       18.7316       15.7868       15.2475       12.1247       11.6385        8.5860        7.1068        7.3427        7.3245        6.4799        5.6126        6.4840        5.2420        4.3326        3.5656        6.9342        7.2683        7.5662        7.8388       10.5866       10.4323       12.1030       11.0998       10.7689       10.7103       13.0439       12.5577       12.4224       12.3327        8.9492        8.5251        0.0000        0.0000        0.0000        0.0000        0.0000        0.0000        0.0000        0.0000        0.0000        0.0000        0.0000        0.0000        0.0000        0.0000        0.0000        0.0000        0.0000        0.0000        0.0000        0.0000        0.0000        0.0000        0.0000        0.0000        0.0000        0.0000        0.0000        0.0000        0.0000        0.0000        0.0000        0.0000        0.0000        0.0000        0.0000        0.0000        0.0000        0.0000        0.0000        0.0000        0.0000        0.0000        0.0000        0.0000        0.0000        0.0000        0.0000        0.0000        0.0000        0.0000        0.0000        0.0000        0.0000        0.0000        0.0000        0.0000        0.0000        0.0000        0.0000        0.0000        0.0000        0.0000        0.0000        0.0000        0.0000        0.0000        0.0000        0.0000        0.0000        0.0000        0.0000        0.0000        0.0000        0.0000        0.0000        0.0000        0.0000        0.0000        0.0000        0.0000        0.0000        0.0000        0.0000        0.0000        0.0000        0.0000        0.0000        0.0000        0.0000        0.0000        0.0000       93.9611       91.9072       67.9299       62.9778       73.6726       92.9850       91.2253       75.1192       72.8265       68.8008       67.9379       85.8873      152.7810      158.7732      114.4397       77.6984       64.2250       69.6424       88.2918      104.3105      124.1735      149.0769      165.9205      151.3781      146.4275      110.1486      111.7365      124.0585      105.9350       86.6079      104.0438       99.5335       58.4616       64.3515       70.1785       69.5895       73.8658       82.7007       74.4151      107.9703      121.5738       76.6341       73.3112       82.5169       78.7045       79.4023       85.9578       69.5366       57.6207       64.1294       78.1939       96.1448       83.6122       81.6264       89.0879       87.3932       50.0296       50.3884       58.7516       57.8117      110.8130       59.9142       55.8135      109.4028       87.7648       62.3889       59.6095       63.2998       58.2767       57.0880       55.3388       50.9738       50.6471       51.5515       56.8001       63.8946       66.2905        0.0000        0.0000        0.0000        0.0000        0.0000        0.0000        0.0000        0.0000
        0.0000        0.0000        0.0000        0.0000        0.0000        0.0000        0.0000        0.0000        0.0000        0.0000        0.0000        0.0000        0.0000        0.0000        0.0000        0.0000        0.0000        0.0000        0.0000        0.0000        0.0000        0.0000        0.0000        0.0000        0.0000        0.0000       41.5331       57.2649       56.7177       46.1870       50.1440       36.7408       39.5693       37.8256       27.4285       24.3393       17.4802       29.0820       23.7086       14.7891       15.7669       16.1017       17.7531       15.3447       17.9158       14.5787       11.8310        9.8764        9.2681        8.2207        8.6770        5.5607        4.4016        6.1286        7.0851        9.2620        7.9567        9.7491        8.9828        6.0971        7.8714       10.6282       10.9152       12.5105       10.1246        9.9297        9.6079       11.4449       11.6075       12.4606       13.0187        9.4379        9.2160        9.2003        9.8515       10.5442       10.9372       11.1924       11.6619        8.9937        8.6993        8.9991        0.0000        0.0000        0.0000        0.0000        0.0000        0.0000        0.0000        0.0000        0.0000        0.0000        0.0000        0.0000        0.0000        0.0000        0.0000        0.0000        0.0000        0.0000        0.0000        0.0000        0.0000        0.0000        0.0000        0.0000        0.0000        0.0000        0.0000        0.0000        0.0000        0.0000        0.0000        0.0000        0.0000        0.0000        0.0000        0.0000        0.0000        0.0000        0.0000        0.0000        0.0000        0.0000        0.0000        0.0000        0.0000        0.0000        0.0000        0.0000        0.0000        0.0000        0.0000        0.0000        0.0000        0.0000        0.0000        0.0000        0.0000        0.0000        0.0000        0.0000        0.0000        0.0000        0.0000        0.0000        0.0000        0.0000        0.0000        0.0000        0.0000        0.0000        0.0000       15.5098       16.5662       23.7227       29.1571       40.2653        0.0000        0.0000        0.0000        0.0000       50.1440       49.1753       55.8633       61.2927       76.4315       80.9936       87.8360       81.2233       83.0579       90.6237       73.8114       68.6028       81.2950       75.1428       95.7111      109.0967       91.5065       68.2281       64.2903       81.6334      109.7198      110.5929      150.6358      166.7063      176.2181      209.5719      177.8383      154.2294       79.6612       65.6821       62.4070       67.7805       62.0998       61.3254       62.3131       70.0596       62.8105       61.8966       68.3251       71.4946       72.1718       97.9903      132.5426       74.6472       72.3783       93.1984       78.8908       74.5376       70.6587       64.6205       63.4794       64.8416       70.1814       85.0804       70.2971       64.4683       64.6436       60.4975       65.7834       66.6603       75.7665       91.7824      105.7887       51.0718       39.9909       48.6589       56.2969       66.5046       61.0929       62.3456       61.7957       67.6563       61.6046       54.0599       54.5070       54.2173       55.7903       63.9635       68.9166        0.0000        0.0000        0.0000        0.0000        0.0000        0.0000        0.0000        0.0000
        0.0000        0.0000        0.0000        0.0000        0.0000        0.0000        0.0000        0.0000        0.0000        0.0000        0.0000        0.0000        0.0000        0.0000        0.0000        0.0000        0.0000        0.0000        0.0000        0.0000        0.0000        0.0000        0.0000        0.0000        0.0000       54.7282       61.8006       37.9828       27.2894       24.4975       26.1108       33.7751       31.0024       29.4804       25.6772       21.2092       17.3571       47.1849       75.3213       39.2486       12.2520       13.2239       15.4323       13.7610       13.2166       11.0742        9.4191       10.5440       10.0169        7.8672        7.0660        4.5886        6.1649        7.1679        9.0194        3.1088        3.2413        6.5522        6.4842        5.6938        8.2076       11.4105       10.5264       10.4820        7.9482        7.5305        7.5479        9.0876        9.3521        9.3515        9.4506        7.6195        8.3279        9.2377       10.6014        9.7906        8.4652        8.5618        9.5136        2.4892        2.1354        3.1116        1.8926        1.5330        0.0000        0.0000        0.0000        0.0000        0.0000        0.0000        0.0000        0.0000        0.0000        0.0000        0.0000        0.0000        0.0000        0.0000        0.0000        0.0000        0.0000        0.0000        0.0000        0.0000        0.0000        0.0000        0.0000        0.0000        0.0000        0.0000        0.0000        0.0000        0.0000        0.0000        0.0000        0.0000        0.0000        0.0000        0.0000        0.0000        0.0000        0.0000        0.0000        0.0000        0.0000        0.0000        0.0000        0.0000        0.0000        0.0000        0.0000        0.0000        0.0000        0.0000        0.0000        0.0000        0.0000        0.0000        0.0000        0.0000        0.0000        0.0000        0.0000        0.0000        0.0000        0.0000        0.0000        0.0000        0.0000        0.0000        0.0000        0.0000       14.7191       14.2473       15.0485       19.9800       29.4780       41.0913       73.1178       88.5338       64.3145       38.1828       45.7195       59.2240       53.6699       56.1118       54.6117       67.8533       86.6362       89.3705       87.4514      106.7959      122.6761      100.6563       85.2628       91.3939       97.3127      110.7737      100.7653       86.9440       94.7167      111.2614      131.2550      149.4763      169.5878      167.0370      167.3418      192.3970      170.5397      166.6241      143.1411       76.4460       68.5026       45.0578       48.6964       49.5628       68.9890       51.2469       65.2687       64.2316       61.1447       79.5480       79.6837       61.9224       60.2608       62.1323       75.9734      100.7406      112.1423       99.2680       89.4585       80.9456       83.0097       65.6747       58.4014       59.7686       61.3549       66.3340       69.7035       88.5212       93.3350       85.2689       80.5647       74.8719       66.5501       53.0802       43.9560       47.5080       50.8657       53.9962       63.7781       79.8860       77.3124       77.1657        0.0000        0.0000       62.4767       50.8456       53.0881       62.7191        0.0000        0.0000        0.0000        0.0000        0.0000        0.0000        0.0000        0.0000        0.0000
        0.0000        0.0000        0.0000        0.0000        0.0000        0.0000        0.0000        0.0000        0.0000        0.0000        0.0000        0.0000        0.0000        0.0000        0.0000        0.0000        0.0000        0.0000        0.0000        0.0000        0.0000        0.0000        0.0000        0.0000        0.0000        0.0000       57.4601       53.6373       41.1284       34.4849       48.1172      121.4236       48.1606       22.9802       23.3095       22.0790       14.5532       14.5200       16.0246       17.3856       11.1051        9.9632       12.2742       14.4063       14.2915       12.2591        9.8391        9.1541       10.3242        9.6357       13.1296        8.5713        6.1721        7.5486        8.3986        5.0994        5.6109        6.0767        6.4975        4.5338        5.4783        6.1240        6.2089        6.9488        7.2343        7.4644        7.5096        9.3015        9.9403       10.1074       10.4376        8.8922        9.0741        9.8959       10.7960       10.1701       10.4483       10.1876       11.3666        2.4304        2.3055        2.1203        2.3707        2.6840        7.3230        3.8533        0.0000        0.0000        0.0000        0.0000        0.0000        0.0000        0.0000        0.0000        0.0000        0.0000        0.0000        0.0000        0.0000        0.0000        0.0000        0.0000        0.0000        0.0000        0.0000        0.0000        0.0000        0.0000        0.0000        0.0000        0.0000        0.0000        0.0000        0.0000        0.0000        0.0000        0.0000        0.0000        0.0000        0.0000        0.0000        0.0000        0.0000        0.0000        0.0000        0.0000        0.0000        0.0000        0.0000        0.0000        0.0000        0.0000        0.0000        0.0000        0.0000        0.0000        0.0000        0.0000        0.0000        0.0000        0.0000        0.0000        0.0000        0.0000        0.0000        0.0000        0.0000        0.0000        0.0000        0.0000        0.0000        0.0000       14.1815       13.8738       14.7248       30.8404       48.0141       47.6911       66.6646       80.1672       57.9849       38.5677       34.9100       38.9612       61.0484       63.7443       55.6030       71.4795       90.7200       75.4203       79.3512       91.1630      117.0858      125.1577       94.6046      114.0050      131.6610      126.8934      118.5887      106.2863      119.4517      130.8304      154.9340      186.1565      194.8474      205.2797      170.2738      225.2855      180.0942      168.0976      162.7094      105.1607       72.6157       42.9365       43.7756       39.9929       41.7819       58.8744       98.0207       76.5510       67.6273       63.4118       68.0638       67.0326       73.6972       76.8912       78.4053      100.4742      116.7613      135.6042      113.6854      100.1622      111.9014       75.9246       74.1626       79.2138       77.8024      104.9247      125.7278       81.7157      115.7900      114.3501       78.4596       59.9220       61.5469       45.5227       39.0075       47.5641       53.0050       55.1978       62.2632       65.1154       81.9232        0.0000        0.0000        0.0000        0.0000        0.0000        0.0000        0.0000        0.0000        0.0000        0.0000        0.0000        0.0000        0.0000        0.0000        0.0000        0.0000
        0.0000        0.0000        0.0000        0.0000        0.0000        0.0000        0.0000        0.0000        0.0000        0.0000        0.0000        0.0000        0.0000        0.0000        0.0000        0.0000        0.0000        0.0000        0.0000        0.0000        0.0000        0.0000        0.0000        0.0000        0.0000        0.0000        0.0000       16.8975       16.1955       18.4712       16.9236       26.1282       17.2509       23.3085       22.4908       17.4126       19.7365       20.3820       18.9415       22.6246       21.8885       16.7521       15.5048       21.3713       21.1324       21.2103       17.0315       15.0008       11.6863       10.5964        9.4423        8.6900        5.6290        6.1290        2.4884        2.7700        2.4511        4.9936        8.4661        6.4709        5.5508        3.3057        4.3828        4.9351        6.2629        7.6681        8.5859        9.0072        9.2067        9.5740       10.0090        8.8062        9.6519        9.3029       10.3963        9.9995       11.0537        9.4215        9.0026        2.4994        2.3850        3.1732       10.4048       13.6586        2.9683        2.5431        2.0771        5.0373        9.4719        7.9916        0.0000        0.0000        0.0000        0.0000        0.0000        0.0000        0.0000        0.0000        0.0000        0.0000        0.0000        0.0000        0.0000        0.0000        0.0000        0.0000        0.0000        0.0000        0.0000        0.0000        0.0000        0.0000        0.0000        0.0000        0.0000        0.0000        0.0000        0.0000        0.0000        0.0000        0.0000        0.0000        0.0000        0.0000        0.0000        0.0000        0.0000        0.0000        0.0000        0.0000        0.0000        0.0000        0.0000        0.0000        0.0000        0.0000        0.0000        0.0000        0.0000        0.0000        0.0000        0.0000        0.0000        0.0000        0.0000        0.0000        0.0000        0.0000        0.0000        0.0000        0.0000       23.8591       15.8428       13.6716       18.7886       36.2749       25.3814       48.4294       57.8910       67.5547       57.9504       43.0326       37.6782       41.8361       62.4423       60.8272       55.7147       70.1543       80.4387       77.4411       66.8277       69.6023       91.1042      118.6693      108.1534      114.7177      121.0968      124.4971      133.2483      128.3733      123.9110      127.9278      177.8078      171.0865      185.0681      187.4475      188.5700      209.6045      211.4327      153.9540       97.7638       75.8600       73.4381       61.8109       38.7483       45.1981       46.6099       58.0257      110.2782       77.0352       71.4293       68.9324       73.4950       80.5781       86.1436       82.3643       81.3423       99.2307      137.7534      139.9785      128.6930       94.2738       89.8314       95.1943       90.2393       83.2867       77.7486       71.0892       83.3438       92.0043       68.1469       61.0979       49.5842       61.7578       66.8623       54.6125       56.5122       52.8198       53.8362       55.3491       58.1419       57.4908       56.5626        0.0000        0.0000        0.0000        0.0000        0.0000        0.0000        0.0000        0.0000        0.0000        0.0000        0.0000        0.0000        0.0000        0.0000        0.0000        0.0000
        0.0000        0.0000        0.0000        0.0000        0.0000        0.0000        0.0000        0.0000        0.0000        0.0000        0.0000        0.0000        0.0000        0.0000        0.0000        0.0000        0.0000        0.0000        0.0000        0.0000        0.0000        0.0000        0.0000        0.0000        0.0000        0.0000        0.0000       11.7235       11.6885       11.3488       11.3710       17.3808       18.0624       19.0836       19.7048       16.8336       21.9954       31.5692       36.2498       41.5335       53.7474       37.2626       37.9755       34.8661       30.8569       29.3206       23.3229       19.1293       18.8803       14.6771       12.9250        7.8863        6.7207        2.5519        3.4071        3.4165        2.1035        5.9122        8.1011        7.8492        6.9212        6.3621        9.3486        9.7347        9.7280        8.9689        9.0899        8.8327        8.3107        8.4345        9.8423        7.0558        6.7330        7.0993        8.5761        7.8755       10.5798        8.8692       11.0547        4.7273        3.8613        9.5091        8.8886        3.7484        1.8779        1.9020        2.2436        2.7799        5.5881        4.2190        0.0000        0.0000        0.0000        0.0000        0.0000        0.0000        0.0000        0.0000        0.0000        0.0000        0.0000        0.0000        0.0000        0.0000        0.0000        0.0000        0.0000        0.0000        0.0000        0.0000        0.0000        0.0000        0.0000        0.0000        0.0000        0.0000        0.0000        0.0000        0.0000        0.0000        0.0000        0.0000        0.0000        0.0000        0.0000        0.0000        0.0000        0.0000        0.0000        0.0000        0.0000        0.0000        0.0000        0.0000        0.0000        0.0000        0.0000        0.0000        0.0000        0.0000        0.0000        0.0000        0.0000        0.0000        0.0000        0.0000        0.0000        0.0000        0.0000        0.0000        0.0000        0.0000       15.8103       17.5047       25.9907       21.6558       24.7690       53.9469       51.2634       46.3201       53.3588       65.3611       47.7481       39.2673       39.6369       37.8032       38.8753       53.2010       71.9253       73.1679       75.7460       73.1759       93.4478       96.8046      104.5843      106.0792      102.0365      115.6507      130.5402      140.0826      129.0385      158.4262      154.5633      163.6415      206.9400      166.1407      167.1797      146.8889      138.6529      102.3823       83.8981       79.2768       73.1081       71.8719       62.6777       58.1260       57.7620       76.1845      118.3930       80.0956       81.2544       85.5511       88.6966       87.3808       86.9325       92.5784       94.5085      104.4273      127.4778      132.7401      135.4118      110.1428      136.8785      114.7182      102.6822       91.3277       83.1812       78.2889       74.6390       96.2977       69.9156       63.8111       62.1133       52.8869       47.1808       52.3072       52.1889       53.1247       46.6194       47.5971       54.9354       57.2254       67.2392        0.0000        0.0000        0.0000        0.0000        0.0000        0.0000        0.0000        0.0000        0.0000        0.0000        0.0000        0.0000        0.0000        0.0000        0.0000        0.0000
        0.0000        0.0000        0.0000        0.0000        0.0000        0.0000        0.0000        0.0000        0.0000        0.0000        0.0000        0.0000        0.0000        0.0000        0.0000        0.0000        0.0000        0.0000        0.0000        0.0000        0.0000        0.0000        0.0000        0.0000        0.0000        0.0000        0.0000        0.0000       20.4564       20.9834       23.0700       25.2915       28.7033       30.0157       29.9260       27.3712       25.8323       30.5478       35.1735       38.5818       55.7110       85.3457       69.7751       42.8712       34.3931       31.8641       26.6883       19.3410       14.5453       17.5608       18.4417       16.2855       13.2413       10.0253        6.3155        6.5245        6.5466        8.0033       10.7125       21.5469       29.4707       14.5824       10.9387       13.4439       12.2707       11.6937       12.5411       10.7636        8.4494        7.8347        9.0401        4.1029        3.7092        3.2951        4.5473       12.5494       11.4604       14.9764       16.7476       11.9024       14.8997       20.2330       24.4237       29.1971       34.2793       25.1555       14.4079       19.0023        1.8803        2.8349        3.7467        0.0000        0.0000        0.0000        0.0000        0.0000        0.0000        0.0000        0.0000        0.0000        0.0000        0.0000        0.0000        0.0000        0.0000        0.0000        0.0000        0.0000        0.0000        0.0000        0.0000        0.0000        0.0000        0.0000        0.0000        0.0000        0.0000        0.0000        0.0000        0.0000        0.0000        0.0000        0.0000        0.0000        0.0000        0.0000        0.0000        0.0000        0.0000        0.0000        0.0000        0.0000        0.0000        0.0000        0.0000        0.0000        0.0000        0.0000        0.0000        0.0000        0.0000        0.0000        0.0000        0.0000        0.0000        0.0000        0.0000        0.0000        0.0000        0.0000        0.0000        0.0000        0.0000       24.1589       19.3230       18.5511       20.8349       37.7495       43.5527       40.9111       40.1026       44.9322       33.3787       29.7825       35.8664       31.7025       31.1285       51.2695       89.3968       87.7159       87.6682       72.6296      103.8205       98.6008      100.1994       95.4295      108.0873      123.9761      144.6213      139.8040      144.5124      146.6909      138.0661      160.3021      191.0343      166.6985      133.1935       95.1759       88.0357       79.1754       75.4225       73.1058       82.5521       70.1171       74.7690       72.8002       74.6954       94.9325      103.8888       82.6033       87.4433       96.4367      105.9147      115.1283      114.1750      129.1520      137.1426      133.8606      125.3305      129.5945      131.5833      119.1844      126.2142      133.2573      116.4169       85.9097       90.2559       78.3499       70.7426       74.6064       83.1683       82.9564       67.8860       44.3889       39.2697       33.3755       31.2849       34.8742       32.9582       41.7381       46.7104       70.7938       84.2437        0.0000        0.0000        0.0000        0.0000        0.0000        0.0000        0.0000        0.0000        0.0000        0.0000        0.0000        0.0000        0.0000        0.0000        0.0000        0.0000
        0.0000        0.0000        0.0000        0.0000        0.0000        0.0000        0.0000        0.0000        0.0000        0.0000        0.0000        0.0000        0.0000        0.0000        0.0000        0.0000        0.0000        0.0000        0.0000        0.0000        0.0000        0.0000        0.0000        0.0000        0.0000        0.0000        0.0000        0.0000       26.9146       29.7138       29.8926       35.6163       36.8666       37.4515       36.5542       34.9117       33.5686       34.5632       33.0347       35.4198       37.3526       38.7553       41.6717       36.0513       36.9608       38.9278       55.0738       47.9441       26.1063       15.3344       20.5044       23.2145       19.4093       15.7913       15.2831       10.3096        8.2367        5.7552        9.2078       12.1141       17.9477       18.4925       25.1629       24.2817       20.3577       20.0522       21.3775       20.9942       19.6475       17.0275       14.7487        9.3471        4.5912        3.1971        4.3602       10.2259       10.9749       23.0017       38.3612       15.6353       18.2514       13.9100       21.3223       34.8044       32.1613       39.9257       34.0340       47.2529       15.7363       10.6347        8.4624        0.0000        0.0000        0.0000        0.0000        0.0000        0.0000        0.0000        0.0000        0.0000        0.0000        0.0000        0.0000        0.0000        0.0000        0.0000        0.0000        0.0000        0.0000        0.0000        0.0000        0.0000        0.0000        0.0000        0.0000        0.0000        0.0000        0.0000        0.0000        0.0000        0.0000        0.0000        0.0000        0.0000        0.0000        0.0000        0.0000        0.0000        0.0000        0.0000        0.0000        0.0000        0.0000        0.0000        0.0000        0.0000        0.0000        0.0000        0.0000        0.0000        0.0000        0.0000        0.0000        0.0000        0.0000        0.0000        0.0000        0.0000        0.0000        0.0000        0.0000       18.8615       17.4673       16.2079       18.8606       17.9333       24.2996       22.8677       25.0225       33.1923       31.6539       39.7969       38.3621       28.4467       27.5576       27.7297       35.7988       45.8183       53.3338       72.1427       57.1342       52.8082       57.6834       80.1243       99.6679      100.6553      108.5168      127.9660      145.2839      143.4092      161.6917      155.6263      147.2707      180.9166      193.3118      158.3331      156.2475      133.1404      124.8810      115.5120       96.8110       74.6472       61.8993       63.5677       70.5834       79.5034       96.0226      100.1125       96.6103       95.4745       96.4169       99.0714      111.4606      123.1682      126.9258      131.5112      144.9751      148.0749      149.8549      145.1017      135.7186      118.4892      113.0233      119.9106      115.4825       84.0671       76.3091       73.2482       76.4807       80.9890       72.6044       70.9802       68.8710       43.3910       32.9185       29.3787       36.2640       33.0067       32.2164       37.9702       46.4403       58.1267       80.1519        0.0000        0.0000        0.0000        0.0000        0.0000        0.0000        0.0000        0.0000        0.0000        0.0000        0.0000        0.0000        0.0000        0.0000        0.0000        0.0000
        0.0000        0.0000        0.0000        0.0000        0.0000        0.0000        0.0000        0.0000        0.0000        0.0000        0.0000        0.0000        0.0000        0.0000        0.0000        0.0000        0.0000        0.0000        0.0000        0.0000        0.0000        0.0000        0.0000        0.0000        0.0000        0.0000        0.0000        0.0000       41.7010       44.2775       47.0334       54.5099       57.3449       54.5522       49.8808       39.4388       40.9063       37.7473       32.9351       35.1523       38.1342       38.2068       37.3383       31.2378       31.4710       32.1455       42.6944       37.4979       28.8185       15.9686       21.5188       19.6186       15.4011       17.9996       19.3722       13.5627       10.0119        7.4858        6.0923        5.5323        5.7066        6.7171        8.8320       16.6749       28.6877       34.5735       37.6948       23.4555       18.1135       17.2485       10.2907        7.9498        5.4135        2.9210        2.2943        8.2341       13.9945       14.8210       16.3392       22.5303       40.4694       28.0715       35.8504       50.5834       38.0620       36.7765       25.5483       21.4501       20.1210       35.6044       26.5219        5.1677        0.0000        0.0000        0.0000        0.0000        0.0000        0.0000        0.0000        0.0000        0.0000        0.0000        0.0000        0.0000        0.0000        0.0000        0.0000        0.0000        0.0000        0.0000        0.0000        0.0000        0.0000        0.0000        0.0000        0.0000        0.0000        0.0000        0.0000        0.0000        0.0000        0.0000        0.0000        0.0000        0.0000        0.0000        0.0000        0.0000        0.0000        0.0000        0.0000        0.0000        0.0000        0.0000        0.0000        0.0000        0.0000        0.0000        0.0000        0.0000        0.0000        0.0000        0.0000        0.0000        0.0000        0.0000        0.0000        0.0000        0.0000        0.0000       16.7223       15.6988       19.7322       19.0796       16.7818       19.2389       19.5916       27.4008       21.7974       26.3105       30.4199       37.5106       32.4336       29.0451       30.2721       33.3604       52.4564       52.2225       47.8108       54.4768       59.6140       57.4069       82.0588      134.6297       67.0757       94.8461      127.1876      150.8156      144.3614      140.6273      133.0847      133.6135      148.1630      180.7948      193.7899      163.5016      161.5355      140.3824      113.8176      131.5882       98.4984       66.3848       68.6926       91.6585       90.4748      117.2682      102.8050       92.3227       95.0683       97.1832      102.4564       98.0942      113.4523      127.5666      139.9059      130.1532      125.7591      127.4623      142.4441      142.6563      137.9150      128.9984      114.8122      127.1044      111.4666       84.9322       72.3338       73.0871       77.9792       77.8386       69.7990       69.5744       58.6569       45.9469       37.4484       35.4153       33.6260       36.9847       36.4620       39.8341       43.7734       55.5254       51.2670       56.3720        0.0000        0.0000        0.0000        0.0000        0.0000        0.0000        0.0000        0.0000        0.0000        0.0000        0.0000        0.0000        0.0000        0.0000        0.0000
        0.0000        0.0000        0.0000        0.0000        0.0000        0.0000        0.0000        0.0000        0.0000        0.0000        0.0000        0.0000        0.0000        0.0000        0.0000        0.0000        0.0000        0.0000        0.0000        0.0000        0.0000        0.0000        0.0000        0.0000        0.0000        0.0000        0.0000       54.1579       55.7562       44.7803       43.4265       52.3610       49.5648       49.6670       54.1400       48.5117       41.5770       44.8571       46.1689       44.8934       46.3563       54.1576       46.8696       35.5240       31.3677       28.1338       28.6495       21.1874       19.9689       15.3935       11.9548       13.0454       16.5144       23.7842       27.7280       22.1649       13.6227        9.2873        7.1004        4.9512        5.9400        5.4087        5.9431        7.8467        7.7373        7.4769        6.8056        5.6680        5.0164        4.4532        3.6304        1.9145        1.2548        1.0167        4.0839        6.9848       15.1513       17.0322       19.4817       20.6860       21.2160       28.3014       40.4396      107.9538      109.7252       51.3680       38.2640       50.5166       27.3672       15.2392       10.2950        5.6978        3.0492        0.0000        0.0000        0.0000        0.0000        0.0000        0.0000        0.0000        0.0000        0.0000        0.0000        0.0000        0.0000        0.0000        0.0000        0.0000        0.0000        0.0000        0.0000        0.0000        0.0000        0.0000        0.0000        0.0000        0.0000        0.0000        0.0000        0.0000        0.0000        0.0000        0.0000        0.0000        0.0000        0.0000        0.0000        0.0000        0.0000        0.0000        0.0000        0.0000        0.0000        0.0000        0.0000        0.0000        0.0000        0.0000        0.0000        0.0000        0.0000        0.0000        0.0000        0.0000        0.0000        0.0000        0.0000        0.0000        0.0000       22.5224       17.6814       28.1519       19.3826       18.5359       20.4331       23.6319       23.0179       22.7783       23.2267       25.8339       28.9572       31.3848       32.1910       28.6408       32.2252       32.6284       36.4450       50.1158       53.3828       52.4566       54.0966       54.1732       73.0172      107.4843       72.5702      109.4046      146.7870      170.8458      160.2698      135.0808      128.4860      127.0351      139.0453      144.7545      147.6152      151.8794      120.3851       86.0922       77.8426       86.6934       63.4176       62.4989      101.0238      125.2469      127.6974      129.1414      121.1573      102.3964       91.1461       91.7080      110.6240      115.6551      114.7404      123.9335      154.9297      152.7029      136.3452      135.5829      134.2749      134.0573      147.9537      138.2363      132.3123      147.9420      144.0251      120.2919       90.8062       94.3404       92.8196       93.3534       79.0158       77.3844       61.5219       45.1596       41.5840       36.7766       40.7013       35.8281       38.8788       31.3980       33.5484       46.7136       45.7569        0.0000        0.0000        0.0000        0.0000        0.0000        0.0000        0.0000        0.0000        0.0000        0.0000        0.0000        0.0000        0.0000        0.0000        0.0000        0.0000
        0.0000        0.0000        0.0000        0.0000        0.0000        0.0000        0.0000        0.0000        0.0000        0.0000        0.0000        0.0000        0.0000        0.0000        0.0000        0.0000        0.0000        0.0000        0.0000        0.0000        0.0000        0.0000        0.0000        0.0000        0.0000        0.0000        0.0000       39.7493       37.7732       25.9789       31.7739       43.4854       45.1984       47.6037       44.5010       50.5555       54.9261       36.8132       39.1365       43.6171       42.1992       36.6042       36.8820       31.0929       30.4551       32.7888       31.1757       26.6475       21.5708       18.8523       16.8728       11.5008       12.3887       12.0770       16.8489       14.6092       11.7847        8.6044        6.5793        6.5026        5.8126        5.7463        6.1248        6.2257        5.7156        6.7918        5.5436        2.8195        2.7182        2.7691        3.6334        3.7575        4.2406        3.9035        6.3133        4.7842        7.1734        9.1073       10.7543       12.5341       17.3615       22.6222       27.6351       35.0266       73.2919       38.3671       46.0307       41.8240       32.8496       20.9337       24.2233       14.7004       14.2997       17.0908       17.1814       15.9617       11.6000        5.5959        5.1857        1.0179        3.2743        0.0000        0.0000        0.0000        0.0000        0.0000        0.0000        9.7921       11.5156       13.5524       20.2996        0.0000        0.0000        0.0000        0.0000        0.0000        0.0000        0.0000        0.0000        0.0000        0.0000        0.0000        0.0000        0.0000        0.0000        0.0000        0.0000        0.0000        0.0000        0.0000        0.0000        0.0000        0.0000        0.0000        0.0000        0.0000        0.0000        0.0000        0.0000        0.0000        0.0000        0.0000        0.0000        0.0000        0.0000        0.0000        0.0000       21.7818       21.1193       26.0302       28.3612       24.9595       24.1249       24.1985       24.5247       24.4561       22.1661       20.4611       20.1324       25.3820       28.5863       34.1908       37.9867       31.0863       46.0556       44.8588       53.6754       72.8501       64.0398       99.2875       85.8750       69.0131       69.6706       72.1691       91.1216      115.1090      117.4845      123.7148      133.5044      147.5853      130.3077       98.2491       98.5403      109.7292      110.7186       98.8991       94.5563      112.3018       92.4471      102.5054       64.1053       56.4537      113.0307      115.4230      130.7523      136.4192      121.7892      103.2097      101.6047       92.4885       96.8651      103.8170      116.3868      120.2467      134.3467      154.2330      165.9008      149.3227      149.2098      146.2020      136.9546      128.5744      143.4958      171.5838      155.8885      140.6349      123.5656      119.7600      102.7191       82.1992       67.6748       59.3239       50.6779       53.5522       42.8898       32.6992       33.0702       31.5352       26.3190       24.5446       27.7626       32.8497       40.1132        0.0000        0.0000        0.0000        0.0000        0.0000        0.0000        0.0000        0.0000        0.0000        0.0000        0.0000        0.0000        0.0000        0.0000        0.0000        0.0000
        0.0000        0.0000        0.0000        0.0000        0.0000        0.0000        0.0000        0.0000        0.0000        0.0000        0.0000        0.0000        0.0000        0.0000        0.0000        0.0000        0.0000        0.0000        0.0000        0.0000        0.0000        0.0000        0.0000        0.0000        0.0000        0.0000       49.2482       47.3734       46.0224       40.9118       40.5363       39.4786       42.4326       46.6372       40.7363       35.7478       49.3800       56.9914       65.4168       65.1811       47.2664       43.4745       41.5663       38.2641       36.5851       36.3046       37.8361       40.4176       38.3332       24.7009       17.5260       10.2636        8.8569        8.7739       13.7245       14.1027       10.6715        8.5425        7.6932        7.0261        5.7639        5.4748        4.4681        4.2637        4.9045        5.4269        4.5669        2.9125        2.4181        2.1709        3.5589        4.5700        2.2656        2.2324        2.6344        3.0856        3.6356        4.1905        6.9861        6.5302        8.4497       10.8668       10.2977        8.2846        9.5444        8.3387        8.7486       15.1024       10.7153       12.7958       18.4419       17.1313       15.0050       13.0100        7.0962        2.5093        7.3483        6.0577        2.4893        2.1762        4.7947        4.9417        5.7155        9.7360       39.5980       60.7862       16.2102        9.2909        9.0044        8.3080        7.1516        7.9937        8.1524        9.0874       13.0841        0.0000        0.0000        0.0000        0.0000        0.0000        0.0000        0.0000        0.0000        0.0000        0.0000        0.0000        0.0000        0.0000        0.0000        0.0000        0.0000        0.0000        0.0000        0.0000        0.0000        0.0000       29.6614       40.8533       26.9126       29.3008       30.2073       25.7516       23.8577       28.8769       29.1036       28.8060       25.8135       26.7726       24.9703       26.3005       27.5270       26.7883       28.1420       27.9209       30.2971       36.9935       34.0317       26.1562       26.8777       28.0821       31.2682       32.7880       37.4501       43.6363       56.9480       52.1725       63.0239       76.7477       75.3985       85.0854      100.5133      103.0250       79.2914       71.8361       75.4067      108.9321      108.4544      131.5488      153.1505      111.4969      105.8978       94.7807      118.3344      135.7711      135.8884      120.4995      115.3227      117.0063      123.2803       99.8600       81.5998       79.5405      114.7136      111.3769      101.6188      117.6282      112.5325       99.3645      105.4805      102.0072      103.4196      107.4254      127.7094      142.6347      145.8423      161.7565      199.1527      179.0391      155.8639      138.1796      130.1804      124.9806      144.9251      150.2228      134.5036      131.0108      125.0059      116.5153       98.7623       75.8382       65.7270       56.0668       47.9262       55.8736       40.2520       40.6366       32.4814       28.5293       25.3239       27.3286       29.6923        0.0000        0.0000        0.0000        0.0000        0.0000        0.0000        0.0000        0.0000        0.0000        0.0000        0.0000        0.0000        0.0000        0.0000        0.0000        0.0000        0.0000        0.0000
        0.0000        0.0000        0.0000        0.0000        0.0000        0.0000        0.0000        0.0000        0.0000        0.0000        0.0000        0.0000        0.0000        0.0000        0.0000        0.0000        0.0000        0.0000        0.0000        0.0000        0.0000        0.0000        0.0000        0.0000        0.0000        0.0000       53.3056       41.1856       38.8396       42.0410       54.0103       52.7764       51.1487       59.2757       55.2895       47.5821       39.1004       32.1238       34.2007       37.8313       44.2869       56.9498       47.0802       55.8622       43.1364       37.2252       30.2963       26.0495       19.3960       14.4524       14.0763        6.9986        6.4856        4.5574        4.1402        2.4548        3.3626        3.9062        4.9509        5.8578        7.0926        6.4418        4.6468        4.1353        4.1251        4.8534        4.3301        1.7735        1.6944        1.1464        1.2083        1.1864        1.0700        1.0419        1.2142        3.5323        5.1311        2.9717        3.9706        3.3002        3.2989        4.0512        4.0303        3.7971        4.0112        3.9724        3.3490        1.0040        0.5116        2.2524        3.4228        4.8512        3.5562        3.0017        0.6374        0.5681        1.7637        0.7365        0.9652        0.8698        2.3161        2.0596        2.5622        3.2651       13.0480       12.2495        3.1887        5.8469        6.2731        5.6286        4.8890        5.5866        5.9698        6.8392        7.4151        6.4055       14.5855        9.4109        0.0000        0.0000        0.0000        0.0000        0.0000        0.0000        0.0000        0.0000        0.0000        0.0000        0.0000        0.0000       29.7275       22.2909       23.9478       20.1248       20.9162       28.2820       41.0631       40.1850       28.9698       28.3633       29.5411       33.5565       25.7301       27.2157       28.4345       28.9762       26.9580       38.2310       30.8601       36.9970       32.8504       34.3858       35.2857       35.4146       38.6336       29.8427       38.6505       31.8977       22.6727       27.9497       30.5615       31.8778       37.8812       52.6785       55.6564       56.7862       68.7741       79.8424       83.0213      117.6902      120.6064      122.6194      120.4861       97.2357       89.5327       96.9119      135.4257      141.3753      128.2759      107.5425      103.0887      114.9467      124.9312      130.4418      143.4001      124.7613      131.2544      104.4506      104.9246       92.8650       99.6429      107.1036      111.3954      114.1469      103.9145      100.5967      106.3086       96.7704      105.8644      120.8088      112.2061      112.4954      144.1039      156.7761      162.7090      158.7750      158.1885      153.3335      138.0874      130.8255      130.1384      128.6375      146.4388      144.3500      133.7215      129.2168      124.5779      118.5095       91.6058       81.2069       66.0682       51.0991       38.9878       40.8554       40.1613       41.7903       34.0067        0.0000       25.3812       26.0965       28.7051        0.0000        0.0000        0.0000        0.0000        0.0000        0.0000        0.0000        0.0000        0.0000        0.0000        0.0000        0.0000        0.0000        0.0000        0.0000        0.0000        0.0000        0.0000
        0.0000        0.0000        0.0000        0.0000        0.0000        0.0000        0.0000        0.0000        0.0000        0.0000        0.0000        0.0000        0.0000        0.0000        0.0000        0.0000        0.0000        0.0000        0.0000        0.0000        0.0000        0.0000        0.0000        0.0000        0.0000       54.5725       49.8580       48.3923       48.9400       40.9404       40.0602       43.7054       38.0618       37.3007       32.7560       33.1616       31.2642       28.0760       28.1210       31.2493       36.0558       32.8667       27.2843       25.2525       23.8758       22.3526       22.1848       22.7153       16.5230       13.2399       11.0326        5.7816        3.3062        8.9587       40.4127       23.3095        5.6601        2.2958        2.9702        4.7444        5.2560        5.5897        5.2879        4.2439        4.4481        5.1132        3.8855        1.1127        1.0352        0.7657        0.7078        0.5846        0.4047        1.9428        3.7627       11.6974        7.0529        4.2604        4.1421        3.5901        3.9339        2.8377        2.8476        3.0858        2.5985        2.5931        2.2939        0.4234        1.5931        2.6564        1.5444        1.5014        0.8942        0.7471        0.6254        0.5768        0.9623        1.0702        1.4458        2.9952        2.0114        1.0593        0.4264        2.5758        0.8713        0.6157        0.5931        3.8948        4.1158        4.0492        8.6390       12.3807        8.1251        5.1303       13.6576       13.0399       25.2004       10.4625        4.4911        4.0274        4.4432        0.0000        0.0000        0.0000        0.0000        0.0000        0.0000        0.0000        0.0000       27.1303       26.7041       29.2546       30.4218       22.1541       30.5685       31.6256       38.1413       33.7490       25.1454       31.2728       28.6064       29.0096       31.7381       43.6509       37.0681       32.2855       37.7907       40.2889       38.7833       36.4212       41.5994       46.4319       48.7391       43.3457       42.4759       43.9481       42.6726       40.6807       38.8216       30.6386       36.5115       50.1467       46.8102       56.5277       55.4366       72.2357      105.9492      118.7949      117.3456      121.7389      169.7271      178.1339      152.6808      126.2486      104.4236      122.4621      144.4800      148.5448      131.9178      111.0724      110.3150      108.1690      108.3081       98.0524      110.5061      113.9540      126.4182      114.0565      120.4144      109.3514       90.1805       90.1606      102.6983       98.8565      100.8114      104.6003       94.6310       93.1979       92.9051       93.1441      100.9369      112.4567      133.6660      146.4327      146.9657      147.6428      138.6286      141.9612      134.6165      128.7370      123.9814      120.8276      126.8036      132.9588      126.9301      126.0093      126.7469      109.1077       90.1687       67.8148       55.9431       45.9781       42.3827       42.2932       42.4539        0.0000        0.0000        0.0000        0.0000        0.0000        0.0000        0.0000        0.0000        0.0000        0.0000        0.0000        0.0000        0.0000        0.0000        0.0000        0.0000        0.0000        0.0000        0.0000        0.0000        0.0000        0.0000        0.0000        0.0000
        0.0000        0.0000        0.0000        0.0000        0.0000        0.0000        0.0000        0.0000        0.0000        0.0000        0.0000        0.0000        0.0000        0.0000        0.0000        0.0000        0.0000        0.0000        0.0000        0.0000        0.0000        0.0000       54.9862       49.5092       45.8330       46.3724       50.8675       60.4832       50.2356       55.3022       47.0237       32.5698       23.1676       20.4629       18.4355       20.8422       17.0958       15.9265       16.4928       20.5282       15.5798        9.6503        8.5105        6.7866        7.9198        7.5769        8.9245        6.9718        5.9177        5.2325        5.9151        6.0537        4.2722       16.3732       61.6684       44.6702       13.1488        2.5980        2.5988        4.2646        5.0316        5.4737        5.2595        4.1731        3.8361        2.6553        2.2799        1.6356        1.3724        1.2275        1.1116        0.6275        0.7281        1.2849        1.1709        2.8144        2.5431        4.1249        4.1441        4.6285        4.8449        4.8176        4.3172        4.3625        3.6096        4.4654        4.9435        2.7570        3.0820        2.2779        2.3326        2.1282        2.1471        1.6087        1.3985        1.2736        1.7458        1.6606        1.3074        0.5662        0.4269        0.6672        2.2663        4.2067        0.3113        0.6231        0.6441        1.6875        1.6923        1.7297        1.5089       10.5076       31.7445        9.1769        5.8226        4.7922       15.6583       10.6747        1.3512        1.3800        1.7240        6.8916        4.4261        7.6547        7.3500        8.3439       35.7175       23.4844       33.8579       35.0586       29.4757       57.5079       38.2249       31.2776       46.3100       36.3810       47.1120       48.6958       32.0697       30.6491       36.2825       29.6066       40.4648       37.8952       37.4439       31.8365       35.7592       39.9760       58.4579       73.9378       67.9537       61.2323       58.5815       58.2831       59.1052       58.2035       44.8553       55.3198       69.3013       52.8492       58.4679       54.5131       70.9683       88.6948      105.1916      107.9672      102.0173      117.6413      137.5423      139.6673      154.4905      153.2172      148.1610      139.7630      137.5184      132.1668      111.9893      137.6074      139.5176      123.3452      137.6146      124.8810      125.0974       92.3773       94.9133      109.2388      131.4053      142.4268      126.5681      114.6700      100.1946       95.0081      117.9352      119.8205      139.8983      127.7353      111.1363      109.7602       98.5991       96.0550      108.8207      125.4696      117.0814      124.5403      138.4703      144.8297      140.5970      137.4785      135.0500      132.0925      125.4057      124.4563      125.7228      128.7033      151.7663      117.8013      103.3228       91.5508       81.8162       56.6608       41.7310       39.6923       41.7835       57.4545        0.0000        0.0000        0.0000        0.0000        0.0000        0.0000        0.0000        0.0000        0.0000        0.0000        0.0000        0.0000        0.0000        0.0000        0.0000        0.0000        0.0000        0.0000        0.0000        0.0000        0.0000        0.0000        0.0000        0.0000        0.0000
        0.0000        0.0000        0.0000        0.0000        0.0000        0.0000        0.0000        0.0000        0.0000        0.0000        0.0000        0.0000        0.0000        0.0000        0.0000        0.0000        0.0000        0.0000       42.9113       42.2770       46.7201       51.6699       57.2852       45.7127       37.4148       34.0369       33.5334       28.0539       31.1138       34.8992       25.4706       16.7424       17.5373       10.1190        8.7454       10.4424       10.9332       13.9085       11.9297       12.3611        8.5236        6.5868        5.6475        5.4258        3.7789        7.1340        5.9005        3.2167        2.6644        3.6042        3.2540        3.3080        2.6467        2.5371        3.8793        3.6841        3.5438        3.8976        4.7548        5.6948        8.0634        4.9505        3.9953        3.0096        3.0129        2.7265        2.4819        1.8323        1.4833        1.1052        0.9149        0.4263        0.9844        1.1033        0.2614        1.3297        1.8084        2.6780        2.4059        2.7399        3.4931        4.1682        4.7850        6.6842        8.1178        7.4542        6.3711        3.4747        3.1482        2.2576        2.0134        1.8773        2.4111        2.8357        1.8098        1.6760        2.1218        2.0967        2.2473        0.6141        0.3503        0.8802        1.8530        4.4892        2.9397        2.6923       15.5453        3.4247        3.7763        4.2931       20.1152        4.1715        1.0129        1.2601        6.1549        3.0867        4.3116        0.2015        1.3013        0.7403        1.3131        2.1192        4.5587        6.2520        5.3328        5.9065        7.9828       12.5033       26.9971       29.7022       26.3982       44.9829       39.7413       55.2145       48.8091       46.7787       50.3969       54.0344       45.1917       56.7986       47.1770       69.8574       36.0765       40.1002       36.2947       35.2097       36.6808       46.9397       73.3705       75.7311       67.3846       90.2420      102.6646      106.4982       90.5412       87.0564       75.0964       69.8467       60.0403       51.9068       62.4394       64.6856       81.1325       91.7144      117.7974      107.2671       94.9001      109.4670      128.8307      126.5084      160.9654      163.3249      153.8514      148.6129      148.8507      125.0044      133.3092      138.0061      124.5743      132.1210      132.1124      125.7610      153.6185       81.8287       89.0447      102.6874      130.3758      120.8748       92.1663      139.2564      106.2136       96.4927       97.2989      108.0449      121.6888      117.0030      102.9426      103.8290      103.8767      101.1181      102.5157      103.6382      120.6447      129.0110      136.0793      132.5886      133.1164      129.9742      128.1141      128.6985      129.2505      128.1698      137.2908      135.5612      126.4575      116.9583      105.1596       79.8819       71.2853       55.8933       41.7444        0.0000        0.0000        0.0000        0.0000        0.0000        0.0000        0.0000        0.0000        0.0000        0.0000        0.0000        0.0000        0.0000        0.0000        0.0000        0.0000        0.0000        0.0000        0.0000        0.0000        0.0000        0.0000        0.0000        0.0000        0.0000        0.0000        0.0000        0.0000
        0.0000        0.0000        0.0000        0.0000        0.0000        0.0000        0.0000        0.0000        0.0000        0.0000        0.0000        0.0000        0.0000        0.0000        0.0000       32.7248       34.3556       38.1136       39.3859       41.8734       43.1229       41.4688       39.6768       34.9055       32.5095       28.2849       28.1171       25.0039       27.6332       27.9688       21.7968       11.5380        7.6790        6.2342        6.2926        7.3557        7.6341       13.8624        8.7075        7.6326        6.7473        9.9071        6.3537        2.4680        1.9347        1.7987        2.3372        3.3123        2.4198        4.6936        2.2425        2.9278        1.5856        0.9117        2.9350        4.5737        5.1260        5.2922        4.9055        5.7838        3.8187        3.0955        3.3957        2.9334        2.7760        3.4721        2.9302        1.9369        1.8439        1.3577        1.4061        0.7111        0.6289        0.4180        0.5033        1.2368        1.2523        1.4149        2.1940        3.2915        3.7827        3.2948        5.5453        4.0955        5.5761        8.4679       12.1381        5.2222        4.8105        7.9041        3.9120        6.0219        7.1287        6.3560        3.1502        2.1141        2.5701        3.0158        2.9489        1.1483        0.7359        0.2738        0.2271        0.4127        0.3821        7.7050        5.0840        1.7363        1.6922       19.3097       18.1028        2.1616        2.9654        1.7402        1.5988        0.5635        0.2368        0.4093        0.1565        0.6812        2.9742        5.1867        6.9925        7.3374        5.2291        6.7622        6.6082        9.1593       10.7457       14.5243       19.9629       22.0125       44.4040       43.7620       46.9620       57.7453       53.4723       53.9861       58.2123       59.4371       58.3692       56.2877       35.3983       48.2341       43.0609       39.8803       43.4984       55.4204       62.7011       70.2512       74.2633      101.0719      132.1506      115.0937      102.1307       96.5619       90.5105       83.9969       76.2013       73.7063       76.6417       80.1022       93.9907      113.2876      110.9201      106.8656      122.9788      114.0215      116.2116      112.8833      127.4975      142.8151      154.7210      152.7388      136.2766      106.8435      111.6425      108.2678      135.6022      128.9563      133.2327      136.6508      126.4999      105.8965      125.3994      136.4390      145.9100      131.2735      105.7515      112.6958       89.0398       85.0956      105.1677       95.9307       89.4296       84.8741       93.8620      108.4878      106.0991      107.2959       96.6872      106.2604      116.6492      128.8336      132.4377      136.0246      132.3460      129.8654      127.0597      127.6486      120.2285      132.3214      130.3271      130.1663        0.0000      121.4795      106.4130       82.1385       65.9944       53.7873       41.5693        0.0000        0.0000        0.0000        0.0000        0.0000        0.0000        0.0000        0.0000        0.0000        0.0000        0.0000        0.0000        0.0000        0.0000        0.0000        0.0000        0.0000        0.0000        0.0000        0.0000        0.0000        0.0000        0.0000        0.0000        0.0000        0.0000        0.0000        0.0000
        0.0000        0.0000        0.0000        0.0000        0.0000        0.0000        0.0000        0.0000        0.0000        0.0000        0.0000        0.0000        0.0000       29.4891       29.6098       35.1532       47.1449       44.2232       40.6633       36.5106       32.6531       32.3251       30.4509       30.0491       34.2145       30.7078       21.6986       17.4221       14.1244       11.2288        7.3473        5.6767        4.4180        4.9267        4.2657        6.2141        6.2992       11.4962        7.5552        8.9002        8.5398        6.6113        3.8549        1.4376        1.8573        2.1562        2.0597        2.1629        1.9062        1.6342        1.9537        1.4810        1.0642        1.0582        1.3428        1.7453        1.4154        2.2980        1.7321        2.8640        2.5185        2.6806        2.7498        2.1383        1.9199        3.2728        3.0147        2.0722        2.0609        2.2002        2.0204        0.9459        2.9415        4.3647        2.0892        1.1018        0.7932        1.0060        1.7263        2.4062        2.3605        2.0381        1.8929        2.0077        2.3504        3.4650        3.4087        6.8547        8.6484        7.6850        8.7826        8.5079       13.0457        6.7679        7.7717       12.8029       13.2808       11.3429       10.7252       14.6579       13.4366        3.9806        4.2100        4.8076       12.3655       11.3534        5.9881        7.8047        5.3120        5.4532        8.6882        3.2130        4.4174        4.8724        2.7863        0.8617        1.3463        3.1673        4.2467        3.0779        3.5758        5.6058        8.7555        9.6253        6.5612        7.3124        8.6785        9.5586       11.1940       13.7606       14.5567       44.2665       44.6865       32.8612       36.5471       52.6166       50.6597       36.5946       41.2636       44.9045       37.8720       36.2218       34.5291       33.4631       37.4120       39.4642       49.1939       56.9635       70.8320       73.7459       94.1374      113.4459      122.1496      127.3908      119.7256      109.9221       94.2874       90.6810       80.6272       84.6336       86.9382       94.7273      120.5830      126.7534      116.8207      103.7148      125.1499      126.9218      126.0486      113.9162      119.7664      152.1869      150.3644      139.7939      131.5811      117.6787      102.1675      113.3908      131.5264      135.0804      133.6449      139.6855      138.9317      125.0125      130.3295      149.3794      137.8526      141.1839       79.7121       76.5880       68.3347       83.2362       98.5910       99.4114      100.5741       79.5970       91.5118      111.0152      121.0285      112.4376      114.0119      117.9365      128.1473      134.0839      139.9631      148.2302      147.2794      134.5715      121.3575      116.1205      116.8892      128.8995      126.3653        0.0000        0.0000        0.0000        0.0000        0.0000        0.0000        0.0000        0.0000        0.0000        0.0000        0.0000        0.0000        0.0000        0.0000        0.0000        0.0000        0.0000        0.0000        0.0000        0.0000        0.0000        0.0000        0.0000        0.0000        0.0000        0.0000        0.0000        0.0000        0.0000        0.0000        0.0000        0.0000        0.0000        0.0000        0.0000        0.0000
        0.0000        0.0000        0.0000        0.0000        0.0000        0.0000        0.0000        0.0000        0.0000       33.8914        0.0000        0.0000       23.7375       30.0278       26.3362       26.9593       32.1418       31.4824       28.6427       25.4686       24.9354       23.5835       25.9918       24.8337       23.0018       17.0301       11.9777       11.5819       10.3726        9.8742        8.8378        7.5806        6.8214        5.9555        5.9055        6.7425        7.3724        7.9796        7.3411        5.9747        5.0589        4.0080        3.1244        1.6449        2.2074        2.1489        2.4668        3.3928        4.5133        4.1753        1.9960        1.2813        0.8805        0.7228        0.6369        0.8638        0.7992        0.9129        1.8571        1.4124        1.6697        1.4213        1.3143        1.3973        1.9384        1.6654        3.4790        9.6348        7.3732        4.8485        4.6715        5.2565        6.9620        5.8891        3.9804        1.7950        0.6569        0.3406        0.3169        0.7046        0.7506        0.7836        1.4600        0.8088        1.2164        0.8225        1.9727        7.8115       11.8899       12.0597       13.1439        8.8417       10.9916       17.6986       12.6519        5.7124        3.2599        5.6669        3.8773        6.6606        4.1403        9.4146       13.7749       19.8978       27.3272       17.4089       16.4720       29.7658       20.3771       10.7335        6.3762        4.8190        6.1253        9.1058        6.6048        4.1803        3.8844        5.2564        6.9501        7.0027        6.4695        8.6735        9.5876        6.9327        6.4889        7.3523        7.6847       10.4086       12.3499       18.2332       23.9098       30.1991       24.7078       33.1542       35.5725       41.3969       32.8052       27.6476       28.2131       41.6208       39.1271       32.8176       37.1895       30.8528       31.4157       53.5163       54.0533       57.9550       88.4270       93.6232      104.5452      113.4309      138.9990      133.7230      136.0323      125.3763      113.8956      112.1436       92.7129       82.8993       76.2536       88.2780      117.5037      132.6490      137.7236      135.5082      134.9643      124.7627      130.7282      120.4318      114.9423      122.6048      110.0887      115.2234      120.1407      135.0771      124.5208      121.6975      137.9281      128.9431      144.8690      154.4992      138.8964      139.4592      153.0307      147.4669      120.0363      124.3812       88.9187       74.3875       77.0845       96.5650      101.0751       99.9494      102.8550      124.3661       96.9299      103.0124      111.3025      119.1117      124.5967      132.0468      138.1841      133.5443      125.4704      130.9459      133.6786      130.1041      125.7928      123.1716      119.6514      122.1352        0.0000        0.0000        0.0000        0.0000        0.0000        0.0000        0.0000        0.0000        0.0000        0.0000        0.0000        0.0000        0.0000        0.0000        0.0000        0.0000        0.0000        0.0000        0.0000        0.0000        0.0000        0.0000        0.0000        0.0000        0.0000        0.0000        0.0000        0.0000        0.0000        0.0000        0.0000        0.0000        0.0000        0.0000        0.0000        0.0000        0.0000
        0.0000        0.0000        0.0000        0.0000        0.0000       34.2462       19.1665       46.0557       43.7092       13.4934       14.0464       21.4674       27.8476       32.4687       26.4578       29.8237       26.9090       24.1789       20.7694       20.3155       19.2696       18.1424       23.5618       14.2898        9.6055        8.1343        7.6365       10.5987        9.1281       11.0132       12.7300       11.2253       10.4478        9.5311       11.7280       11.4843        8.3659        6.4144        5.7539        4.3790        2.7975        2.7536        3.0738        1.3557        2.8438        2.7781        3.1408        4.0377        3.3484        2.2406        1.8228        1.3034        1.2159        1.5784        2.3139        2.2059        1.7013        1.8844        1.9342        1.3333        1.7520        1.3064        0.8836        0.7160        2.4749        1.6833        2.0304        5.9934        5.5077        4.7585        3.5352        5.1371        2.0040        3.2174        1.8464        3.5872        2.0871        4.3188        3.1567        1.1632        0.5552        0.5674        1.5867        0.5774        0.5859        0.6092        0.8378        1.5508        1.3361        5.8832        1.2759       13.2581       14.1258       11.5567        6.0928        3.3787        4.5746        4.4152        4.6842        4.7748        3.3368        3.0391        3.9920        6.2321        7.4463       12.3910       23.2984       14.2645       16.3529       20.9215       14.9847        8.6437        6.8284        8.2301        5.6603        5.6022        6.8734        7.3293        9.0827       11.1264       12.8827       11.6406        7.9147        7.7855        8.3041        8.9024        7.8174        8.1060        9.3084       13.0883       13.5261       14.9818       21.2261       25.6842       34.1925       37.6633       46.3259       30.6946       28.5601       30.2874       32.7007       38.8176       29.1414       26.5498       31.4177       40.7670       44.8352       73.6312       70.6330       70.5937       81.5894       96.0979      118.8285      132.8449      139.1053      130.2856      125.7000      115.9898      101.8804       97.0279       89.7729       96.4136      116.7791      122.2240      121.3681      132.2995      140.4288      125.9329      131.2066      131.2589      125.2439      141.7630      134.2810      122.4792      122.1254      134.6989      135.7435      127.9714      129.8836      142.1022      138.5219      143.4167      135.0676      127.0962      133.3227      126.1267      133.9163       95.7400       91.1362       79.9835       72.3517       95.1762        0.0000        0.0000      120.2914      117.6477      104.2198      114.6867      110.0827      120.4290      118.4459      120.4128      123.3857      123.1134      116.8756      121.6641      124.5383      126.1662      125.2816      118.6874      116.1801        0.0000        0.0000        0.0000        0.0000        0.0000        0.0000        0.0000        0.0000        0.0000        0.0000        0.0000        0.0000        0.0000        0.0000        0.0000        0.0000        0.0000        0.0000        0.0000        0.0000        0.0000        0.0000        0.0000        0.0000        0.0000        0.0000        0.0000        0.0000        0.0000        0.0000        0.0000        0.0000        0.0000        0.0000        0.0000        0.0000        0.0000        0.0000
        0.0000        0.0000        0.0000        0.0000       18.9823       23.4429       15.5162       16.1236       13.3611       13.6476       15.5735       24.0764       27.6201       33.6634       27.4322       27.5786       18.7044       19.8603       16.7228       11.9655       14.0372       13.5761        8.4107        7.5735       10.0463        5.9426        5.4765        3.6627        5.1694        9.5701       11.9865       10.0935       14.8526       17.0166       11.6744        9.2866        8.3973        5.7165        4.2434        3.6076        3.3502        4.5105        3.9854        2.1725        4.1974        5.3849        5.2724        4.2367        2.6138        2.4105        2.4437        2.2540        2.7912        1.5865        1.2019        1.2263        1.6170        1.6059        1.5847        1.0967        0.9139        0.9650        1.0224        3.0131        1.6296        1.3060        1.4485        4.1850        3.9130       16.4846        0.5916        1.3537        0.3337        1.1526        1.4785        0.2239        0.1111        0.0915        0.4354        0.5788        0.4487        0.4460        0.4508        0.4458        0.4492        0.4868        1.0180        0.7741        0.8621        0.9762        1.1171        1.8193        2.1058        2.4733        2.9510        5.0364        5.3005        4.4715        5.1688        6.0909        4.4983        4.0798        3.3269        5.8894        4.2460        5.8029        8.0372        8.9522       11.8267       10.3739       11.1719        7.0054        4.8150        3.4954        2.6894        2.5977        4.7861        6.5677       10.6919       13.1690       13.0805       12.3698        9.8284        8.7853        9.1823        8.6822        6.6770        6.4070        9.0281       24.9516       14.6399       14.6157       17.4670       31.9693       33.7625       36.5698       31.6349       32.5491       31.9985       29.9463       26.4745       27.9621       31.9291       29.5434       39.1913       43.7949       59.3428       76.7096       64.8017       64.5509       77.2149       87.9504      114.6528      123.7158      128.3428      125.1419      118.1273      121.7609      100.3183       81.3680       91.1108       90.1024       86.1016      112.2312      132.5374      131.9111      143.0080      135.8179      119.7567      124.1764      118.9444      116.2120      115.0307      123.8219      132.1874      142.0146      140.3016      127.9376      131.2787      140.7877      144.0925      145.0765      139.6405      132.6644      132.7155      121.8943      109.9291       83.9954       70.5151       69.3695       68.7130        0.0000        0.0000        0.0000      146.5931      124.9568      112.1893      125.8962      117.6655      115.3212      111.9936      116.2212      118.3073      116.9584      119.3000      123.8016      122.9347      117.8562        0.0000        0.0000        0.0000        0.0000        0.0000        0.0000        0.0000        0.0000        0.0000        0.0000        0.0000        0.0000        0.0000        0.0000        0.0000        0.0000        0.0000        0.0000        0.0000        0.0000        0.0000        0.0000        0.0000        0.0000        0.0000        0.0000        0.0000        0.0000        0.0000        0.0000        0.0000        0.0000        0.0000        0.0000        0.0000        0.0000        0.0000        0.0000        0.0000        0.0000        0.0000
        0.0000        0.0000       28.4993       16.0610       13.6578       14.5348       14.1785       14.5119       13.0245       13.6604       17.4394       18.4792       16.7081       18.4517       16.6051       11.2051       12.7499       17.6990       13.5380        6.5828        6.1504        7.0733        6.0131        5.6138        5.4852        5.6882        6.0925        6.3838        7.3810       12.2026       15.1084       14.0276       12.5629        8.6162        8.1763        5.8542        5.3250        5.2513        4.6976        3.5513        3.6820        5.3387        4.3285        3.3529        2.6414        3.6742        4.0692        4.3232        4.4558        3.7980        2.8711        2.1387        2.0366        2.1371        1.6138        1.3501        1.3486        1.0506        0.9049        0.7682        0.7862        1.6247        2.1780        3.3148        2.6671        1.6458        1.3874        1.7953        1.1196        0.9053        0.5938        1.2908        0.5623        0.3510        0.3795        0.3139        0.2190        0.1025        0.0964        0.4677        0.4360        0.4208        0.4235        0.7056        0.6246        0.6111        0.5424        0.7647        0.8620        1.0113        1.2828        2.0904        2.2627        2.6536        3.1498        3.9241        4.8490        6.1837        7.6749        5.5028        4.3514        4.4030        5.3034        5.2076        4.0931        4.7213        5.1780        4.0558        6.7674        7.5355        3.2798        3.2609        4.8778        5.7641        4.5299        5.1703        6.9540        9.1961       10.0597       12.4162       10.8684       11.7425       12.1875       10.5172        8.3027        8.5361        8.1668        7.2916       13.2561       15.3507       19.8549       21.0050       21.5226       23.0063       27.0496       28.6576       30.5158       28.9803       27.8343       31.1515       34.7247       37.9717       36.6915       39.9970       44.4383       51.6436       52.2130       58.1198       63.0203       66.5922       79.4132       99.7397      117.9750      135.7126      129.3579      117.1056      119.2733      116.8262       97.2781       87.5208       99.9880      102.7340      111.3920      133.0423      142.9679      137.0098      149.9580      154.6194      131.9454      125.7915      137.7778      122.1840      116.7816      124.9265      138.3191      142.7762      144.7145      128.4869      128.6261      145.6697      155.1421      146.9735      133.0830      131.5696      139.9942      112.2125      106.7326       83.6683       82.6040       71.3569        0.0000        0.0000        0.0000      144.6636      131.3337      113.7441      135.2861      141.4466      122.3046      118.7842      103.1672      107.9750      112.5198      116.1659      118.7292      119.6223      116.5358        0.0000        0.0000        0.0000        0.0000        0.0000        0.0000        0.0000        0.0000        0.0000        0.0000        0.0000        0.0000        0.0000        0.0000        0.0000        0.0000        0.0000        0.0000        0.0000        0.0000        0.0000        0.0000        0.0000        0.0000        0.0000        0.0000        0.0000        0.0000        0.0000        0.0000        0.0000        0.0000        0.0000        0.0000        0.0000        0.0000        0.0000        0.0000        0.0000        0.0000        0.0000        0.0000
        0.0000       18.5245       17.2124       11.2510       14.4266       12.7506       13.3432       12.4096       18.4581       24.5731       21.6285        6.1757        4.4769        2.3670        7.0047        8.1982        8.0571        7.8401        4.7105        3.6626        4.8615        5.5514        3.5494        3.5030        4.6735        5.0439        8.0094       10.5120        9.3747       10.4319        8.2031        7.7293        6.7984        4.2926        5.0053        4.8629        4.4797        4.4840        4.6418        3.4240        3.4799        4.4472        5.9819        7.2042        4.5840        3.2240        3.0634        2.7657        3.1002        2.8026        2.2674        2.0828        1.5891        2.5283        2.2689        1.5557        1.5521        1.0827        1.0377        0.9486        1.0892        1.6640        3.1051        3.4911        2.7896        2.4387        3.1773        2.8944        3.0613        3.2580        2.6146        2.3171        2.2911        2.1127        1.6643        1.0602        0.7907        0.6242        0.5643        0.6800        0.5999        0.5599        0.5637        0.8311        0.7610        0.6756        0.6425        0.5837        0.6668        1.0371        3.5156        2.8088        2.8976        4.7354        7.3770        9.6105       18.3285       14.6768       11.0905        8.6992        9.1324        7.0957        8.9756        6.9831        6.8512        6.8197        6.6568        5.5698        6.9763        6.5634        2.3398        2.5936        3.7365        5.7903        5.8021       11.3352       15.0536       19.3308       17.8456        8.8584        6.8224        8.7137        9.9594       12.3382       10.2533        8.0666        7.9913        9.4401       13.3831       20.9416       24.7372       19.5532       20.9403       25.3891       29.8021       36.8396       27.7011       25.4620       26.3699       30.1159       34.1028       35.9561       39.2046       47.1988       61.1342       53.9413       52.9037       60.3686       81.1897       87.2384       97.1379       99.6307      110.4603      123.2884      117.5374      122.7990      119.0586      106.0160      103.3664      102.5601      120.4240      129.1509      134.9501      132.7507      142.8049      127.9492      132.6825      149.2446      139.3919      137.8023      151.4576      141.8481      117.1699      121.6753      137.8581      139.6010      140.9765      142.6322      128.8554      124.6557      128.9068      122.9939      115.7537      115.8161      113.1595      105.1487      112.1688       79.3806        0.0000        0.0000        0.0000        0.0000      116.1825      113.9501       91.6796      122.0441      116.3176      125.0168      131.3158      121.2700      108.5760      103.3512      100.4431      115.7791      117.0513      114.0952        0.0000        0.0000        0.0000        0.0000        0.0000        0.0000        0.0000        0.0000        0.0000        0.0000        0.0000        0.0000        0.0000        0.0000        0.0000        0.0000        0.0000        0.0000        0.0000        0.0000        0.0000        0.0000        0.0000        0.0000        0.0000        0.0000        0.0000        0.0000        0.0000        0.0000        0.0000        0.0000        0.0000        0.0000        0.0000        0.0000        0.0000        0.0000        0.0000        0.0000        0.0000        0.0000        0.0000
        0.0000       14.7954       14.7316       11.9380       11.8382       12.1229       13.3631        6.5161       16.1461       15.3249       11.6349        3.2903        3.5968        3.4429        5.1146        2.3058        2.7201        2.4391        3.5893        7.0713        3.5533        1.6689        1.9430        4.1213        5.4855        6.5707        6.5063        6.5193        8.7352        8.3681        6.9093        5.8174        5.6965        4.0587        3.6246        4.6381        4.4396        4.4429        4.2540        3.6964        3.5486        3.7827        3.9262        4.9600        4.5388        3.7783        2.9518        1.5262        1.7399        1.7704        2.2481        2.3438        2.4837        2.4898        2.8322        2.1509        1.9788        1.8958        1.0524        1.1120        1.6873        1.5948        2.3046        2.9951        2.4660        3.0042        3.4259        3.1908        3.4963        4.3022        4.0132        3.8952        3.6526        2.5716        1.8577        1.1858        0.8828        0.6866        0.6034        0.7907        0.5847        0.5271        0.5298        0.5655        0.8097        4.5375        5.7907        6.2007       11.0860        6.3309        5.1001        6.2753       20.1477       22.6045       15.9793       12.7333       21.6301       28.2883       23.4535       10.1399        8.4651       11.9832       11.1880        8.9848        6.8586        6.7100        7.7351       12.5461       13.9539        9.2822        8.4997        4.7737        4.8913        7.9736       16.8104       23.8485       19.6002       12.5519        7.1578        6.1352        7.9919       10.4354       14.4759       17.1874       16.5881       24.2022       16.0460       13.0509       11.9228       13.8357       17.7146       18.5110       14.2815       20.1956       30.6582       26.0037       26.5236       25.3464       20.4744       25.0770       33.6183       40.3230       48.5579       35.2365       42.2430       54.3226       62.6498       68.0390       80.8514       86.5207       94.0848      108.0122      110.1949      125.7605      108.9645      129.6360      119.7402      104.0999      109.3499      115.6144      130.8442      135.4121      144.9887      135.4080      129.3280      113.4200      114.8595      138.9421      136.6667      133.0098      139.6478      133.5918      111.5939      119.0227      141.7333      152.8965      152.9153      147.8898      143.6984      133.8613      128.5591      122.6999      113.3008      102.1452       92.7039      106.7772        0.0000        0.0000        0.0000        0.0000        0.0000       88.6656       71.4645       96.9029      102.9047      103.5647      108.5607      121.3654      114.2992      108.4989      122.4662      109.3940      115.1561      111.9429        0.0000        0.0000        0.0000        0.0000        0.0000        0.0000        0.0000        0.0000        0.0000        0.0000        0.0000        0.0000        0.0000        0.0000        0.0000        0.0000        0.0000        0.0000        0.0000        0.0000        0.0000        0.0000        0.0000        0.0000        0.0000        0.0000        0.0000        0.0000        0.0000        0.0000        0.0000        0.0000        0.0000        0.0000        0.0000        0.0000        0.0000        0.0000        0.0000        0.0000        0.0000        0.0000        0.0000        0.0000        0.0000
        9.8357       12.5047       11.1915       13.6441       18.0655       14.9297       11.0800        7.3059        7.3011        8.5879        6.6453        2.1496        5.4201        6.9228        1.2845        1.2112        1.3730        4.4359        2.7578        2.4575        1.9112        1.8194        2.5780        4.6091        3.6609        2.9686        3.3504        4.2314        5.1902        5.1986        5.1692        4.4858        3.5447        2.9557        4.0155        4.7883        4.0320        4.3374        4.2272        3.6425        4.8851        3.5295        3.1823        3.3359        3.1329        3.0844        3.1563        2.0521        1.4565        1.1875        1.0853        1.4372        2.6872        3.2685        3.4558        2.8595        2.5463        1.9676        1.5359        4.5003        8.2630        2.8282        2.5167        2.5968        2.4954        3.5004        3.9549        3.6731        4.2786        4.6926        3.9798        4.2458        3.6909        3.3738        2.3666        1.4559        0.9862        0.9222        1.2142        2.1878        3.2770        3.0741        2.1959        2.5530        4.3902        3.6303        6.9178       13.0406        8.0394       11.0104        6.9545        9.1173       58.0268      110.2723       19.7411       22.4555       44.2719       24.5723       29.5866       38.3979       20.6544       22.7633       19.1114       17.6722       11.5284        7.4997        7.8019       12.5259       20.5608       11.2607       14.4106        4.7903        7.2524       13.1047       23.1976       26.2077       20.3652       12.6443       12.8160        8.5228        9.8066       14.0911       15.3771       15.6551       13.2988       11.2710       10.1966       13.4849       13.1921       11.2176       11.4383       14.9399       14.0921       15.2714       21.4124       20.8172       21.1423       20.6946       22.3353       26.2009       38.8526       31.6202       38.2081       35.3446       51.9029       53.2284       66.9353       62.7331       78.6367       91.4613       98.1049       95.7221      103.3324      112.4584      112.3192      132.9916      116.5202      119.3900      141.6851      143.0290      140.9864      145.4693      141.2579      124.2706      112.6991      115.8119      110.4264      115.1576      119.4284      126.0459      128.3281      133.8421      143.1485      141.2295      150.7700      160.7102      168.6633      151.7771      146.9788      139.8717      119.6175      119.1544      108.7919       83.5845       90.7397        0.0000        0.0000        0.0000        0.0000        0.0000        0.0000       62.6945       79.0833       84.1040       77.3614       77.1756       72.4203       75.8604      106.6272      119.0682      108.6530        0.0000        0.0000        0.0000        0.0000        0.0000        0.0000        0.0000        0.0000        0.0000        0.0000        0.0000        0.0000        0.0000        0.0000        0.0000        0.0000        0.0000        0.0000        0.0000        0.0000        0.0000        0.0000        0.0000        0.0000        0.0000        0.0000        0.0000        0.0000        0.0000        0.0000        0.0000        0.0000        0.0000        0.0000        0.0000        0.0000        0.0000        0.0000        0.0000        0.0000        0.0000        0.0000        0.0000        0.0000        0.0000        0.0000        0.0000        0.0000
        6.7251        7.5311        8.7554        6.9708        9.2251       31.6996       32.2356        9.4891       10.3762        8.3063        4.8789        4.2748        3.0659        2.5101        8.5529        3.4583        1.1171        2.3956        2.3317        1.5710        1.3456        1.4075        1.5585        2.4036        2.2709        2.4981        2.5658        3.3342        5.0263        4.6232        4.0551        4.0553        3.1077        3.3395        4.8557        3.9214        3.5835        4.4042        4.2119        3.7929        3.3428        3.1271        2.8526        2.8344        3.0066        2.6623        2.5404        1.4292        1.3157        0.8624        0.8991        2.0142        1.6940        1.5719        1.5099        2.4747        3.1566        3.8851        2.7815        1.9965        2.4159        2.7637        2.1208        2.5695        4.0382        5.1743        4.3567        3.7834        4.5542        5.0572        4.9631        5.6979        4.9746        6.1514        4.6377        2.6588        1.0935        1.4810        3.7504        2.7467        1.9336        5.7349        2.4433        2.7258        3.5740        4.9931        5.5818       32.3492       47.0124       22.2202       13.5164       20.7751       28.7676       36.0630       34.8679       30.1845       25.0187       27.1814       22.4798       44.3086       44.8796       53.2506       53.7245       38.4639       19.9581       15.0937       20.5349       22.4537       22.6417       30.5776       29.6811       29.8745       30.8535       21.3353       21.9389       23.9011       15.3363       11.4110       12.8426       11.5437        9.6716       20.9721       12.6809       13.1960       11.5750       10.1206        9.2143       11.7429       10.3517        9.4641       10.0035       10.0831       10.5255       10.6595       11.6545       11.9968       14.7114       20.7478       20.2136       27.7062       34.9543       42.7399       51.8750       50.5182       55.0377       46.6138       51.7232       55.3129       70.6004       71.3636       72.8741       83.6657       82.5434       98.0176      102.7982      113.1077      117.5324      132.9939      161.8707      165.0388      173.6523      166.4916      152.8615      141.8935      130.7674      126.4764      120.5948      122.2370      126.6220      137.2647      139.2431      142.1337      151.3833      150.9207      152.9396      165.4348      151.9783      139.7355      149.0921      130.9048      122.6553      106.3520       97.5862       83.5214        0.0000        0.0000        0.0000        0.0000        0.0000        0.0000       64.1400       65.1696       73.6533       81.2680       65.2008       67.3973       73.0028       80.8242      108.6179      107.4239      104.8439        0.0000        0.0000        0.0000        0.0000        0.0000        0.0000        0.0000        0.0000        0.0000        0.0000        0.0000        0.0000        0.0000        0.0000        0.0000        0.0000        0.0000        0.0000        0.0000        0.0000        0.0000        0.0000        0.0000        0.0000        0.0000        0.0000        0.0000        0.0000        0.0000        0.0000        0.0000        0.0000        0.0000        0.0000        0.0000        0.0000        0.0000        0.0000        0.0000        0.0000        0.0000        0.0000        0.0000        0.0000        0.0000        0.0000        0.0000        0.0000
        2.8618        3.9047        5.6889        4.6529        5.4896        8.0646       15.7780       20.9755       11.0559       13.8511       14.6187        7.0686        3.0869        2.1993        2.3935        1.3252        1.0971        2.2008        1.4853        1.2479        1.1508        1.1988        1.5018        1.6809        1.7615        1.7175        1.7915        3.1309        3.6437        2.2088        1.7941        3.4361        2.5086        3.0588        4.0287        4.4704        3.9808        4.3715        4.0062        2.8727        2.9730        2.5461        2.3238        2.1570        2.5271        2.5951        2.4611        1.6755        0.9236        0.7917        1.2282        1.3523        1.9414        2.8145        2.4101        2.1666        2.8574        4.4592        2.8663        6.0143        3.8336        5.0253        5.1936        4.2634        6.1306        6.2157        6.2319        3.9713        4.3638        5.0660        5.5157        3.1755        3.4674        3.5656        3.4579        2.3247        1.4973        2.3298        1.4919        0.7259        0.3744        0.5750        2.0474        3.3949        3.6881        4.5581        5.2874        8.5768       11.6389       15.6172       26.2385       33.1539       33.2832       33.2797       39.7003       38.0603       33.9439       36.4044       38.5356       35.8259       34.7178       52.0926       43.6248       51.8922       57.9600       37.3531       34.1150       31.7146       32.8976       29.1001       34.8977       28.2479       19.9654       17.6308       17.9874       16.8292       12.6670        9.8007       10.4787        9.8076        7.6659        7.3531        7.3702        9.9541       10.3186        9.5430        9.7607        9.3445        7.8238        6.7771       13.3412        8.3064        6.2971       12.6527        7.0514        8.3761        9.5138       10.0739       11.5142       24.2031       36.7880       46.8767       49.7628       53.8663       53.5467       51.8843       47.2496       64.1783       74.4354       72.8480       79.7474       97.3886      107.0152      126.2149      129.3403      142.3392      150.8938      155.7406      166.4938      167.8784      182.1794      190.6248      183.3740      169.9841      158.7094      147.9300      143.7609      137.1124      132.9034      129.4435      135.8373      126.3385      136.5851      151.2823      139.5005      126.7428      129.6004      116.0310      121.4224      130.4040      100.1254       91.9631        0.0000        0.0000        0.0000        0.0000        0.0000        0.0000        0.0000        0.0000       61.7400       67.7782       63.4798       64.6234       70.8100       51.8100        0.0000       82.2900       99.7500      108.3600       90.6900        0.0000        0.0000        0.0000        0.0000        0.0000        0.0000        0.0000        0.0000        0.0000        0.0000        0.0000        0.0000        0.0000        0.0000        0.0000        0.0000        0.0000        0.0000        0.0000        0.0000        0.0000        0.0000        0.0000        0.0000        0.0000        0.0000        0.0000        0.0000        0.0000        0.0000        0.0000        0.0000        0.0000        0.0000        0.0000        0.0000        0.0000        0.0000        0.0000        0.0000        0.0000        0.0000        0.0000        0.0000        0.0000        0.0000        0.0000        0.0000
        4.3238        3.7588        6.5763        5.4882        5.2839        7.4130       10.3204       43.1338       39.3656       29.9519       36.2291       15.3243        4.7305        3.6806        5.6302        2.2072        0.8430        2.1376        1.1085        1.1535        1.1525        1.0277        1.0824        1.0369        1.5140        2.2341        2.5480        1.4057        1.3153        2.3229        2.2401        1.7980        1.7237        1.0784        0.5725        1.7859        3.5753        3.0581        2.7847        2.1000        2.0446        2.1034        1.9979        1.9702        2.3953        2.6939        2.6667        0.8100        0.3598        0.5273        0.7013        1.1539        1.0169        2.5522        3.1661        2.0186        1.2645        1.5419        3.7137        6.3925        7.1836        5.3540        5.3674        5.9929        4.3390        3.8755        4.8916        3.1734        3.6622        4.3810        4.3423        3.9625        6.6815        6.6735        5.4636        2.5277        1.9865        1.5922        1.7900        1.9201        1.6018        1.0626        2.1593        3.3874        3.3636        4.8402        6.4528       14.6652       27.0149       24.7466       20.8042       17.7595       22.7641       28.0752       32.2767       36.3709       32.8499       35.8806       39.0469       39.6432       52.4018       48.6977       51.8698       65.2936       69.0036       49.5113       46.0750       47.5439       48.0300       44.1106       36.0477       29.4403       24.7548       22.0156       22.2634       19.3452       12.5163       10.7588        9.6002        7.8705        6.2492        5.8564        6.6240       11.0049       12.2226       14.1925       16.8543       12.9073       13.1317       11.2276       10.6559        4.8671        3.1761       12.3766        3.8688        6.6732        6.8914        9.2239       11.6523       25.5735       39.6893       38.8089       39.7729       43.9250       38.3940       33.3659       39.5492       58.8102       73.0540       75.6703       80.5242       97.4131      113.3968      117.1684      129.9447      154.2982      164.6675      159.3445      156.7227      157.7705      167.2419      196.6319      195.3857      167.5734      152.4167      146.2881      141.5683      125.2493      129.4433      137.5257      129.4839      126.0396      136.2193      151.4390      131.7514      104.5046      103.9067      107.0115      102.2858        0.0000        0.0000        0.0000        0.0000        0.0000        0.0000        0.0000        0.0000        0.0000        0.0000        0.0000       63.3900       62.0221       58.1092       60.3888        0.0000        0.0000        0.0000        0.0000        0.0000        0.0000        0.0000        0.0000        0.0000        0.0000        0.0000        0.0000        0.0000        0.0000        0.0000        0.0000        0.0000        0.0000        0.0000        0.0000        0.0000        0.0000        0.0000        0.0000        0.0000        0.0000        0.0000        0.0000        0.0000        0.0000        0.0000        0.0000        0.0000        0.0000        0.0000        0.0000        0.0000        0.0000        0.0000        0.0000        0.0000        0.0000        0.0000        0.0000        0.0000        0.0000        0.0000        0.0000        0.0000        0.0000        0.0000        0.0000        0.0000        0.0000        0.0000
        0.0000        0.0000        9.3082       10.4475        0.0000        4.3711       17.1760       39.0083       29.6761       34.6204       37.0903       28.8572       22.3270        7.3127        2.8407        1.0521        1.1098        0.9746        1.0913        1.4949        1.2264        1.5967        1.5887        1.9136        1.2868        0.8120        0.9435        0.8077        1.2126        3.3371        3.6065        4.0076        3.9016        2.1677        0.4218        1.6793        2.1988        1.9242        1.7921        1.8354        1.9358        1.9319        1.8949        2.0141        2.7259        2.5892        2.4422        1.1751        0.3402        0.6446        0.5808        0.8106        0.9914        1.5878        2.6647        3.7593        4.1670        4.1116        7.0726        7.1508       10.6301       10.3813       15.7972        8.4764        9.0797        5.8220        4.9030        4.0557        4.0340        9.6218       16.3097       12.1992        9.0024        9.6246        7.0149        2.7289        2.1505        1.6220        1.0411        0.5889        0.4345        0.4418        0.6087        2.2244        2.8326        3.4428        4.7001        9.8848       10.8132       19.7659       34.5893       45.7070       41.4032       33.3340       41.3243       36.7414       33.4348       35.7127       32.5240       40.2087       50.9343       54.3079       43.9602       56.0392       72.6363       75.9986       68.8031      107.9189      153.6966       76.7363       49.2902       48.2887       51.3551       26.5441       23.7369       20.0764       17.3428       12.2976       11.9504        9.9092        7.0074        7.9413        7.6460        8.3633       11.8892       13.7840       12.2741       10.7907        8.9814        7.2872        6.0747        3.9751       13.2996        3.1671        4.9867        8.2958        6.9350       10.5551       14.0827       21.3234       28.8984       29.5594       35.0752       34.7555       31.8736       51.0042       48.2996       65.1655       62.3741       75.6721       81.4657       99.0119       89.8915      102.2012      120.4312      160.8978      152.8165      155.2935      148.8949      154.5306      160.1364      171.4113      179.2825      160.6576      144.9531      138.2974      142.6821      129.5495      131.9880      131.7820      117.7711      110.0367      104.2772      104.2937       98.0588       95.1302       94.9010       97.6057       90.8330       82.8816        0.0000        0.0000       97.6529        0.0000        0.0000        0.0000        0.0000        0.0000        0.0000       36.0600       47.2500       55.6076        0.0000        0.0000        0.0000        0.0000        0.0000        0.0000        0.0000        0.0000        0.0000        0.0000        0.0000        0.0000        0.0000        0.0000        0.0000        0.0000        0.0000        0.0000        0.0000        0.0000        0.0000        0.0000        0.0000        0.0000        0.0000        0.0000        0.0000        0.0000        0.0000        0.0000        0.0000        0.0000        0.0000        0.0000        0.0000        0.0000        0.0000        0.0000        0.0000        0.0000        0.0000        0.0000        0.0000        0.0000        0.0000        0.0000        0.0000        0.0000        0.0000        0.0000        0.0000        0.0000        0.0000        0.0000        0.0000        0.0000        0.0000
        0.0000        0.0000        0.0000        0.0000        0.0000        5.4412        7.5448       28.0092       27.0533       30.1337       23.2460       24.9325       25.6670        7.3513        1.6378        3.6735        3.2343        0.8947        1.0204        1.7960        1.6261        1.6124        1.4619        1.3058        1.2093        1.2027        1.5030        2.1137        2.6742        4.1490        3.1668        2.4327        2.4062        2.6883        2.2310        1.5488        1.5959        1.6298        2.0220        2.6010        1.7249        1.7298        1.8690        2.8133        2.7696        2.1814        2.4008        0.2439        0.2349        0.2263        0.2190        1.4542        1.8875        2.7240        7.1733       11.7262       24.4025        9.8163       16.7565       14.2343       10.7621       11.2540        8.8108        7.5104        9.3517        9.5765       10.2978        9.2910        9.3875      213.4928       54.2491       68.7670       11.7248        8.3096        4.8778        2.6411        2.5293        4.6096        3.2984        1.5171        1.0742        0.9464        1.5994        2.7605        2.6421        3.0356        3.4535        6.1917       10.2485       19.8939       22.2610       64.2315       80.4980       38.6152       42.6466       38.1646       38.0440       33.1088       38.7530       38.9104       48.4952       53.2821       45.9033       52.0475       64.7935       68.2385      103.1807       84.5989      107.5879       78.8409       58.5657       55.3235       52.0890       39.7039       30.3208       20.4431       22.7827       20.7599       15.3802       14.1017       11.4112       11.0097       10.6527       12.5363       10.6517        8.8600        8.6525        8.1855        7.9024        7.1775        6.0830        3.9181        3.8644        5.7800       10.1061       10.5803        7.0855       10.9772       14.5743       21.6541       25.2284       29.0630       34.3559       37.5080       46.5350       54.0882       61.6937       66.8586       64.4635       66.5137       78.9697       88.5750       90.7674       92.8631      100.6400      125.1218      129.0668      135.5984      135.5607      152.1077      140.7935      132.8881      146.6649      134.6170      120.1279      123.6143      136.4017      118.6584      121.9942      121.4049      109.5264      103.0647      104.5033      104.3731       93.9212       90.1534       84.0342       84.1436       75.6088       60.9890       55.2983       86.0868       67.6025       87.6784        0.0000        0.0000        0.0000        0.0000       12.2100       25.7400       31.5600       51.3234        0.0000        0.0000        0.0000        0.0000        0.0000        0.0000        0.0000        0.0000        0.0000        0.0000        0.0000        0.0000        0.0000        0.0000        0.0000        0.0000        0.0000        0.0000        0.0000        0.0000        0.0000        0.0000        0.0000        0.0000        0.0000        0.0000        0.0000        0.0000        0.0000        0.0000        0.0000        0.0000        0.0000        0.0000        0.0000        0.0000        0.0000        0.0000        0.0000        0.0000        0.0000        0.0000        0.0000        0.0000        0.0000        0.0000        0.0000        0.0000        0.0000        0.0000        0.0000        0.0000        0.0000        0.0000        0.0000        0.0000        0.0000
        0.0000        0.0000        0.0000        0.0000        0.0000        6.7041       12.1524       17.4077       23.3053       27.0135       24.7956       24.0321       28.8334       12.7304        3.4129        1.0356        1.6650        0.7909        1.0845        1.4090        1.3919        1.3928        1.2854        1.0292        0.9612        1.0392        1.2600        1.5874        1.6154        2.0053        2.6973        2.3616        1.5310        1.4462        0.2605        1.3385        1.5886        1.7485        1.6385        1.6151        2.0661        2.9260        3.0900        2.5013        2.3879        1.7481        1.4742        0.1472        0.1429        0.4331        2.2553        3.3428        4.3182       13.3846       29.2953       30.8953      100.4251       36.7305       33.2879       25.6477       13.9500        8.8243       11.9847       14.5789       21.2279       22.3980       18.4463       11.3966       14.3395       57.5375       86.0908       46.1010        6.7994        5.3075        4.9024        4.2561        2.6695        3.0952        1.6099        1.0199        0.6473        0.6286        0.9190        2.8175        3.7813        4.8702        4.6458        6.2380        6.9373       14.7083       11.3877       14.0734       15.4345       16.4489       21.4535       24.0601       32.8869       30.4603       29.7283       30.2881       34.7207       37.0654       46.7338       53.1530       62.4889       70.1553       78.8316       79.5707       77.7336       78.6497       76.9651       81.4650      101.8858       68.7382       64.4826       62.0687       61.8249       44.7515       35.9748       27.2873       18.5953       17.2799       15.3591       10.3536        9.4719        7.8824       10.5553       11.0223        7.9710        5.9885        6.8421        6.3250        5.0090        5.0609        6.5989        7.3455        7.5754        9.7244       11.2534       21.0028       27.8760       33.2423       49.1090       61.9616       66.7144       65.4816       66.4200       76.8092       76.2737       74.5717       76.2451       82.6989       83.5967       92.3523      110.8953      109.2759      125.4101      110.5748      112.0028      119.0519      121.5919      123.9199      113.8850      112.0714      108.2628      119.4334      108.6422       96.2291       86.6089       80.7515       85.2006       96.9638       96.6736       82.5621       78.5781       85.5559       83.9382       70.0676       58.9057       56.6707       51.3337       55.6996       46.5172       43.5569        0.0000        0.0000        0.0000       34.0010       37.4054       41.8034       47.9531       57.7736       53.2263        0.0000        0.0000        0.0000        0.0000        0.0000        0.0000        0.0000        0.0000        0.0000        0.0000        0.0000        0.0000        0.0000        0.0000        0.0000        0.0000        0.0000        0.0000        0.0000        0.0000        0.0000        0.0000        0.0000        0.0000        0.0000        0.0000        0.0000        0.0000        0.0000        0.0000        0.0000        0.0000        0.0000        0.0000        0.0000        0.0000        0.0000        0.0000        0.0000        0.0000        0.0000        0.0000        0.0000        0.0000        0.0000        0.0000        0.0000        0.0000        0.0000        0.0000        0.0000        0.0000        0.0000        0.0000        0.0000        0.0000
        0.0000        0.0000        0.0000        0.0000        0.0000        7.4659       11.5140       28.7365       19.8079       22.0618       27.3855       20.2019       25.0955       14.6100       12.3449        1.5378        0.8261        0.7075        0.9592        1.4293        1.4279        1.3647        1.3309        1.0416        0.9603        0.8840        1.2358        1.7547        1.1957        1.1457        1.4681        1.4946        2.0892        2.1309        0.2359        1.2135        1.5648        1.8586        1.5073        1.6317        2.3380        2.4913        2.6485        2.8337        1.8095        1.4419        1.4294        0.1447        1.9561        3.5105        6.7897        9.3382       12.5293       11.7004       12.4340        8.1996       11.7289       11.7907       19.4971       14.7440       13.3996       13.7143       11.6349       32.7198        8.5557       20.5967       24.6207       13.9312       21.9454       26.1681       20.4727       11.8988        9.3912        7.6188        6.6978        4.1546        1.4975        1.2802        1.0848        0.9400        0.7196       18.7156        0.8435        2.1669        2.8780        4.4864        5.2319        3.4906        7.4357        8.7340       13.7713       19.2866       18.5964       19.0193       29.6672       20.4397       21.9290       24.1301       26.9180       31.5975       31.4116       38.8012       42.5775       50.7406       55.5928       59.9132       82.2223      102.9841      102.7267       89.2198       75.7781       76.3290      136.1318      159.0986      114.4113      139.6755      109.2464       76.1596       47.4583       34.6069       24.8088       24.7180       18.5268       12.3493        8.3775        7.9403       11.9198       12.3079        9.7779        8.9273        6.1210        3.9344        4.6938        4.2400        4.2716        4.7397        6.4702        9.5439       10.7600       23.8374       32.8865       40.1098       50.9656       62.4174       69.4712       72.8730       70.8824       73.2259       71.3175       67.0519       69.5122       74.0575       79.1826       96.9784      103.8294       92.1398       96.5824       89.6397       97.1974      108.5793      116.2163      110.2359      101.8787       94.0802      101.6484       99.7307       89.8211       78.1971       73.8567       69.6531       65.8184       66.2138       74.3923       65.3530       70.2321       86.8472       88.6082       77.2954       56.7305       44.4239       39.3004       48.9306       40.8811       39.2690        0.0000        0.0000       27.7693       30.0958       34.5522       40.2275       49.9251       56.0174       58.4023       62.4148       66.2659       71.7529       85.8008       84.7229        0.0000        0.0000        0.0000        0.0000        0.0000        0.0000        0.0000        0.0000        0.0000        0.0000        0.0000        0.0000        0.0000        0.0000        0.0000        0.0000        0.0000        0.0000        0.0000        0.0000        0.0000        0.0000        0.0000        0.0000        0.0000        0.0000        0.0000        0.0000        0.0000        0.0000        0.0000        0.0000        0.0000        0.0000        0.0000        0.0000        0.0000        0.0000        0.0000        0.0000        0.0000        0.0000        0.0000        0.0000        0.0000        0.0000        0.0000        0.0000        0.0000        0.0000        0.0000
        0.0000        0.0000        0.0000        0.0000       23.3174       17.9537       15.8000       25.9558       19.2557       17.6033       15.3929       18.2610       24.9641       17.5940       20.6239        6.2881        3.3003        1.5278        1.8661        1.7820        1.4345        1.4342        1.2974        1.6703        1.4450        1.6709        2.5980        2.2929        0.9509        1.0523        1.4303        1.8941        1.8254        0.4681        0.4727        1.3388        2.0582        3.2275        2.1713        2.3324        3.2135        4.0007        6.8846        5.4145        5.2444        3.8981        6.0351       14.9810       18.2708       20.2687       33.0000       34.3752       21.8404       23.0988       26.9876       22.6861       31.6896       44.1419       22.1637       17.8949       22.5344       21.7728       12.9029        8.9656       14.0143       18.3205       18.3009       17.7369       22.8439       32.2438       36.0807       26.9582       24.4367        8.6510        5.7277        3.0710        2.1670        2.2907        2.3067        1.5255       39.2297       61.7557        1.1403        2.5566        2.6454        3.0770        6.7441       14.2048        9.8319       10.6373       23.8237       37.5430       23.9996       23.3100       45.9759       16.1292       15.3127       16.5292       21.2803       29.9508       42.6403       47.1984       40.5471       45.2041       55.0195       64.5350       50.4640       62.3352       63.6151       75.8449       86.9664       89.9223       96.7877      102.1297      104.5184      145.4691      146.8604       93.8256       58.6629       32.7971       24.4755       24.1853       19.8150       12.3404       11.4553       15.4232       14.0308       11.5144        7.9491       14.7526        8.4975        8.4628        6.5980        6.5995       10.2584       11.6425        7.8299       10.2651       15.1572       30.7314       38.2284       46.6339       61.9891       70.8546       72.2410       81.6908       75.7085       77.0119       71.1897       73.4301       77.8115       75.6746       68.2764       70.4585       71.1724       74.5423       81.0488       99.7014      110.7003      111.9258      110.3734      114.4687      108.3737      103.4027      109.5312       96.3277       78.1146       72.5229       67.0418       65.5439       63.3616       65.6696       57.5990       64.5962       60.8103       68.2242       64.6895       60.2991       50.8360       39.5554       36.0539       38.9667       39.5711       51.9572        0.0000       29.5645       38.7007       42.0607       46.9315       42.3545       53.5618       57.6536       75.8930       74.5756       77.4834       75.8756       79.5100       82.8882       80.3198        0.0000        0.0000        0.0000        0.0000        0.0000        0.0000        0.0000        0.0000        0.0000        0.0000        0.0000        0.0000        0.0000        0.0000        0.0000        0.0000        0.0000        0.0000        0.0000        0.0000        0.0000        0.0000        0.0000        0.0000        0.0000        0.0000        0.0000        0.0000        0.0000        0.0000        0.0000        0.0000        0.0000        0.0000        0.0000        0.0000        0.0000        0.0000        0.0000        0.0000        0.0000        0.0000        0.0000        0.0000        0.0000        0.0000        0.0000        0.0000        0.0000        0.0000
        0.0000        0.0000        0.0000        0.0000       67.4746       39.2222       24.4733       34.4349       22.1857       23.7170       20.4866       21.9037       21.6341       26.2667       26.5527       19.1987       10.1019        5.9040        6.1719        2.8616        1.6101        2.1431        2.4745        1.8553        1.1460        1.0924        1.5276        1.5487        1.1403        1.5854        1.7015        1.3267        1.2162        0.4776        2.5435        3.0735        4.3876        4.2327        3.9291        4.2814        4.8723        6.1076       10.3463        8.7029        4.4934        5.3410        6.0941        9.8570       23.7927       30.6007       38.2550       13.2668       14.6460       10.5736       11.9958       21.6422       29.5033       33.6881       17.9591       31.9570       17.6478       17.3654       29.5555       27.3483       19.9882       17.8791       18.5946       27.5340       32.0412       31.6583       27.2201       21.7412       18.5533       10.4251        6.5512        3.9058        3.8902        4.4130        4.1759        3.3171       57.9106       31.3095        1.6712        3.3053        3.3883        3.5952        4.0784        8.6551        7.5396        6.9296        6.9888       17.5482       16.3861      117.5846      300.0407       30.1285       15.0202       15.2105       18.4893       23.6362       33.6681       38.4626       32.8248       50.9113       47.6771       40.0505       44.7710       45.1072       47.5973       54.8378       68.3531       88.0336      102.1700      101.5295       96.4943      127.8140      103.3970       76.4481       74.2477       57.4141       58.0351       68.1496       38.3617       22.0042       21.7879       16.4846       13.0599       10.0107       15.4465        9.7540        7.1260       11.0431       12.1873        9.5408       10.4480       12.2084       14.5255       18.9104       25.3680       44.5352       49.8936       69.6842       83.2094       93.9179      106.5335      102.3448       83.2024       84.9544       91.8450       98.0260       91.3814       91.9902       72.4477       59.6689       61.9523       71.2123       89.1629      120.7955      121.3710      114.3958      117.3935      114.3883      111.7617      109.3141      109.6877       99.7126       82.8074       75.0307       69.1489       62.6210       71.8606       74.0853       63.4190       59.0064       57.6307       60.6291       58.4336       55.5177       57.7259       55.0049       51.0164       34.0731       38.3713       34.8859       26.0781       31.0601       36.8738       46.8102       65.3521       50.2845       56.6410       64.3357       80.2523       80.4731       83.1309       80.1630       77.6140       79.1477       92.1573        0.0000        0.0000        0.0000        0.0000        0.0000        0.0000        0.0000        0.0000        0.0000        0.0000        0.0000        0.0000        0.0000        0.0000        0.0000        0.0000        0.0000        0.0000        0.0000        0.0000        0.0000        0.0000        0.0000        0.0000        0.0000        0.0000        0.0000        0.0000        0.0000        0.0000        0.0000        0.0000        0.0000        0.0000        0.0000        0.0000        0.0000        0.0000        0.0000        0.0000        0.0000        0.0000        0.0000        0.0000        0.0000        0.0000        0.0000        0.0000        0.0000        0.0000
        0.0000        0.0000        0.0000        0.0000       42.1100       20.8212       27.1180       39.8553       40.3932       23.1806       21.4594       27.6777       24.8927       26.1019       18.5820       10.4589        8.5710       12.1686       11.8539        9.0864        9.1121        7.7156        5.8587        3.3901        1.9964        1.9317        1.8470        1.0646        0.9210        1.0994        1.2200        1.2662        0.4014        0.7211        1.2247        2.2642        3.5362        3.4774        3.6988        7.2466        7.5672        9.1761       11.3778       15.6492       46.8590      142.5132       93.2802       33.3113       19.8300       14.5115       12.3587       12.0367       13.0435       18.4026       23.8177       25.3730       17.1826       26.1867       36.0570       30.2374       37.9916       40.3364       46.4023       47.9465       35.7232       33.2827       33.4787       43.3546       64.4201       41.0459       40.0454       23.6495       18.1820       18.2585       12.9560       10.0668        9.8169        6.8365        6.2189        6.4148        5.1207        4.6557        4.1237        3.3297        2.7041        2.6355        2.3727      168.1497      114.7784      112.4135      211.6101       21.8982       30.9224       25.4872       82.7186       16.1257       15.7070       15.5349       17.8398       19.2525       21.9578       24.0961       25.3209       30.5713       32.8668       34.6892       34.5767       38.4518       73.9316       45.4523       57.3068       59.4661       66.6685       70.6982       66.9532       80.3811      107.2900       82.1616       85.4197       88.8886       66.5296       69.6534       49.1387       29.3688       22.7743       21.7237       22.7217       23.5909       22.5246       25.1069       26.5920       21.8122       22.8096       20.5694       23.3440       24.7415       23.2256       31.3837       37.4411       51.0860       59.5648       77.7474       88.1591      103.0200       87.7440       87.7683       84.6070      129.2563      129.8296      122.0900      118.6365      106.9625       90.7307       80.2324       87.7988       93.3437      102.4272      110.9942      121.6101      117.4077      112.2700      107.4730      113.9202      111.2366      110.9164      108.4722       85.2185       77.9962       74.5994       70.6775       79.7672       76.1608       68.8053       63.6784       58.6541       61.0229       54.9866       50.6647       47.2681       51.4757       53.8665       44.5681       33.6104       36.5125       30.9419       38.0035       46.0234       55.3845       61.2373       65.3665       64.0319       70.9517       81.6087       75.3232       82.8413       76.8519       67.3963       67.9615       74.5568        0.0000        0.0000        0.0000        0.0000        0.0000        0.0000        0.0000        0.0000        0.0000        0.0000        0.0000        0.0000        0.0000        0.0000        0.0000        0.0000        0.0000        0.0000        0.0000        0.0000        0.0000        0.0000        0.0000        0.0000        0.0000        0.0000        0.0000        0.0000        0.0000        0.0000        0.0000        0.0000        0.0000        0.0000        0.0000        0.0000        0.0000        0.0000        0.0000        0.0000        0.0000        0.0000        0.0000        0.0000        0.0000        0.0000        0.0000        0.0000        0.0000        0.0000
        0.0000        0.0000        0.0000        0.0000        0.0000        0.0000        0.0000        0.0000       35.6803       47.5227       27.3124       14.2585       24.6088       33.3011       20.6499       15.9617       27.9206       31.6506       14.2276       12.5381       12.3781        5.5243        2.9889        3.1531        3.6007        4.0272        3.9210        6.4386       12.1302        2.7014        2.1247        2.4161        2.1174        1.9669        2.0476        2.3565        4.0393        5.8381        4.8108        4.1763       22.6585       19.1292       37.6853       41.1433       40.2070       48.5179       47.0116        3.0897        7.8960        9.4759       15.4685       29.7319       24.6006       45.5113       58.4382       47.5700       57.7159       36.9871       58.2924       87.3395       82.9678       73.0703       49.8007       40.3486       30.9477       57.2508       66.2376       73.0988       83.4551       53.0698       37.1844       43.9671       23.4654       36.5903       40.5212       15.9557       13.0999       10.9861       18.3916        7.7385        6.4365        7.2089       11.5689       25.2137       24.5385       12.9440       10.2473       23.3951       51.4162       50.9337       86.2634       29.6097       48.1678       15.0340       10.9455       14.9369       17.5953       17.3679       17.6889       20.5284       22.6311       25.0294       26.4166       31.5316       30.9620       33.0650       34.9033       43.7285       65.0756       51.3100       49.3000       62.7630       66.8987       76.4800       71.0363       70.5399       67.3991       83.9192       91.3287      114.6489       91.4202       59.7538       60.0344       31.3301       25.7932       30.4069       30.4663       39.7918       40.4361       35.4747       40.6525       34.7308       31.6884       27.9941       30.6306       31.5999       30.4271       36.7503       52.8447       59.9888       65.0433       81.4936       89.7481      113.8400      112.8432       95.6198       84.3114      120.4796      107.0279      124.1705      107.9010       84.3674       80.9822       88.5736      108.0122      100.7018      102.4191      105.2348      100.0811       94.1404       98.6982      108.2902      110.1038      124.0748      116.8548      119.0668      100.7225       84.2951       78.7380       83.1488       87.5740       73.9577       66.3154       67.8874       66.9819       59.2703       54.1626       51.5392       49.5369       44.4773       36.4302       35.9387       34.2135       41.5550       43.1253       38.5164       44.4345       51.1820       61.8915       65.6562       72.5310       71.3096       74.7428       75.4400       77.1947       66.2002       60.7604        0.0000        0.0000        0.0000        0.0000        0.0000        0.0000        0.0000        0.0000        0.0000        0.0000        0.0000        0.0000        0.0000        0.0000        0.0000        0.0000        0.0000        0.0000        0.0000        0.0000        0.0000        0.0000        0.0000        0.0000        0.0000        0.0000        0.0000        0.0000        0.0000        0.0000        0.0000        0.0000        0.0000        0.0000        0.0000        0.0000        0.0000        0.0000        0.0000        0.0000        0.0000        0.0000        0.0000        0.0000        0.0000        0.0000        0.0000        0.0000        0.0000        0.0000        0.0000        0.0000
        0.0000        0.0000        0.0000        0.0000        0.0000        0.0000        0.0000        0.0000        0.0000        0.0000       29.2868       18.1800       25.7293       22.4931       14.7332        6.1736        7.4048       10.2228        9.1729       14.9371       11.6099       15.0490       10.2270        7.3083        6.0690        3.9013        2.8898        2.8423        4.2278        2.9305        2.9043        2.7932        4.4316        5.2661        8.2144       18.9347       27.5387       15.7104       18.1696       29.0039       30.3378       38.0590       41.1393       39.3698       16.5022        5.8250       21.5247       20.2417       10.1758       15.0490       25.4965       41.0651       56.7830       73.9189       43.2974       38.7028       61.6321       26.6714       53.8826       54.1791       39.7287       84.0906       53.6726       34.6386       14.3497       33.9230       49.9068       78.9884       61.8740       50.9547       55.4147       35.4234       52.3680       59.0644       83.8762       32.8979       27.9682       22.9674       21.1478       11.3713       10.0992       10.2345       10.3089       20.9693       19.6347       13.4694        5.9539       11.1403       18.4082       17.4503       18.1467       21.8534       20.6642       21.1640       19.4536       17.6893       19.5680       20.4925       21.4463       21.3251       25.0669       25.6783       29.0277       30.3981       31.6773       32.5112       35.4482       43.5355       47.1465       49.9866       45.3758       73.9057       91.5149       91.1917       95.9460      120.1183       95.1202       73.8695       78.1420      103.8190       81.3593       54.4825       46.1765       38.6222       34.5375       34.5006       41.8087       46.3060       45.2284       73.7365       48.2674       36.4706       36.8479       38.1235       36.7508       38.6688       39.7188       49.1898       65.3679       74.3410       82.6809       82.7491       88.9118      119.5066      103.9835       88.1683       89.0597      125.1128      107.4657      122.3202      112.2014       71.6118       68.6439       86.0463      114.0019      102.2693       98.5778       99.1733       79.9198       78.1507       89.8973       97.8793       97.1395      107.8679      121.7009      131.1571      127.5384      100.4190       89.9225       98.6126       77.5875       72.0569       72.6921       77.6443       80.7610       64.6302       62.1117       53.9280       52.0786       47.3085       44.1322       41.2897       38.6403       37.1816       43.0643       37.6182       42.6566       53.8221       58.4387       69.2988       86.2911       76.5923       70.5876       68.1628        0.0000        0.0000        0.0000        0.0000        0.0000        0.0000        0.0000        0.0000        0.0000        0.0000        0.0000        0.0000        0.0000        0.0000        0.0000        0.0000        0.0000        0.0000        0.0000        0.0000        0.0000        0.0000        0.0000        0.0000        0.0000        0.0000        0.0000        0.0000        0.0000        0.0000        0.0000        0.0000        0.0000        0.0000        0.0000        0.0000        0.0000        0.0000        0.0000        0.0000        0.0000        0.0000        0.0000        0.0000        0.0000        0.0000        0.0000        0.0000        0.0000        0.0000        0.0000        0.0000        0.0000        0.0000        0.0000
        0.0000        0.0000        0.0000        0.0000        0.0000        0.0000        0.0000        0.0000        0.0000        0.0000       46.5099       44.9145       19.8003       21.7707       23.4775        8.1782        5.2807        5.0406        5.9476       10.0693        9.8592        9.7976        8.8780       11.2728       15.3283        9.3683        4.4133       10.1978       12.9884       12.8531        9.4910       18.1203       13.6694       21.5503       25.3183       31.4327       22.9391        8.4081       17.7009       30.1419       20.3329       14.0285       90.8369        7.6966       12.9525       10.4576       33.2142       43.8592       25.9530       21.1305       29.7574       30.8239       31.4980       41.6645       42.9167       35.0991       29.4221       28.7113       35.0214       50.1672       35.7605       36.5921       29.1697       36.1550       34.5738       52.1019       73.8702       62.0516       84.7992       56.4505       57.2820       47.9894       37.5648       35.2619       42.9101       42.7080       37.6861       42.3320       41.4922       19.2637       23.7826       33.4976       27.8092       39.9818       29.3514       13.2717        8.9648       12.6331       26.8621       28.0470       24.7206       40.0634       40.0945       40.1677       26.8245       20.1991       21.0989       21.9754       24.2471       24.4690       26.9800       28.4860       30.0576       33.6904       37.8205       37.9809       38.9858       40.8363       41.7302       44.6590       41.0390       58.3666       77.4943       77.7386       81.1458      108.0473      110.0532      104.8793       78.2089       79.0329       64.7525       56.2038       44.3454       48.1323       47.0590       56.9377       48.2198       54.5473       54.8209       72.7809       63.4207       62.8421       43.9500       45.0553       43.2815       46.6806       70.3325       59.3239       66.6370       84.0782       86.5947       72.2235       72.8702       92.3973       97.7494       87.9895       88.9213      111.8313      106.2076      115.2687      116.5419       93.6312       97.0337      102.3051      112.5431       84.8011       81.3106       71.2783       68.2516       74.6415       93.8736       93.8294      103.2940      112.4521      112.8256      129.8766      124.8286       93.2423      101.9342       83.7134       80.1925       81.3969       77.4806       74.9043       76.4589       74.6096       71.8107       65.1446       58.2054       59.7081       58.1679       54.1371       50.6197       47.2444       45.8041       45.4462       46.8801       59.0028       65.6142       74.3404       82.7654       81.7360       74.4344        0.0000        0.0000        0.0000        0.0000        0.0000        0.0000        0.0000        0.0000        0.0000        0.0000        0.0000        0.0000        0.0000        0.0000        0.0000        0.0000        0.0000        0.0000        0.0000        0.0000        0.0000        0.0000        0.0000        0.0000        0.0000        0.0000        0.0000        0.0000        0.0000        0.0000        0.0000        0.0000        0.0000        0.0000        0.0000        0.0000        0.0000        0.0000        0.0000        0.0000        0.0000        0.0000        0.0000        0.0000        0.0000        0.0000        0.0000        0.0000        0.0000        0.0000        0.0000        0.0000        0.0000        0.0000        0.0000        0.0000
        0.0000        0.0000        0.0000        0.0000        0.0000        0.0000        0.0000        0.0000        0.0000        0.0000       23.2380       32.3369       39.8632       31.3080       14.2669       23.7649       19.9749       10.7418       11.7776        8.7473       17.3646       10.4705       12.8551       10.4725       13.3997       21.7239       19.4872       15.9757       22.3833       17.0188       24.7231       23.1168       16.4831       20.9036       23.1548       22.1293       32.2479       31.1620       31.0521       25.9330       18.6306       11.6712       25.4603       25.2648       18.7038       20.4030       29.1160       29.6423       17.1550       23.7848       22.4800       12.4880       12.5875       24.6721      121.3319       34.3335       45.7486       80.1845       27.4990       41.9998       24.6606       34.1242       26.8975      127.2950       66.5300       40.3619       86.7878       49.9728       34.7542       37.7646       42.9292       30.6743       34.2036       36.6475       32.6113       34.0275       35.1640       48.5775       41.3238       29.0649       30.5885       33.5247       30.7962       50.5453       49.7400       36.1943       25.3098       29.1641       31.7562       19.4597       30.3097       29.6001       42.3842       55.5002       47.7887       25.8120       31.1057       33.7044       39.0865       27.5649       32.2973       31.1682       31.8394       35.3244       38.2547       49.4645       44.1547       46.0585       44.2803       44.0333       52.0344       71.4660       74.4637       81.1717       80.3555       88.6675       89.6415       85.4864       87.7955       85.5242       66.1267       61.2048       63.7022       55.1913       59.7374       63.1684       56.2706       70.6479       74.3272       69.2725       68.5767       61.9903       57.8076       55.8316       54.5551       58.1196       56.1307       64.3708       81.5826       82.8764      100.3409      103.9475       89.7069       88.1519       87.6659       91.0295       87.9263       75.0224       72.3135       75.6952       80.5745       77.7403       75.2007       81.0716       80.5652       83.2346       72.7966       73.4154       73.1222       77.7318       84.6256       72.7682       79.2213       97.2578      109.8532      103.4022       90.9401       80.4251       91.7011       74.7628       86.0421      101.7724       99.7236      102.0048      100.3522       97.2389       96.0479       86.8603       76.9750       73.7048       70.2313       67.3338       65.8733       61.0198       55.8693       63.4369       74.5538       53.6099       87.6623       74.3504        0.0000        0.0000        0.0000        0.0000        0.0000        0.0000        0.0000        0.0000        0.0000        0.0000        0.0000        0.0000        0.0000        0.0000        0.0000        0.0000        0.0000        0.0000        0.0000        0.0000        0.0000        0.0000        0.0000        0.0000        0.0000        0.0000        0.0000        0.0000        0.0000        0.0000        0.0000        0.0000        0.0000        0.0000        0.0000        0.0000        0.0000        0.0000        0.0000        0.0000        0.0000        0.0000        0.0000        0.0000        0.0000        0.0000        0.0000        0.0000        0.0000        0.0000        0.0000        0.0000        0.0000        0.0000        0.0000        0.0000        0.0000        0.0000        0.0000
        0.0000        0.0000        0.0000        0.0000        0.0000        0.0000        0.0000        0.0000        0.0000        0.0000        0.0000       21.1503       36.1672       37.9162       27.7368       35.2986       34.2447       11.2052        8.3701        6.4228        8.8239        7.0970        5.5151        8.4389        5.6068        5.3152       21.0392       24.2792       24.7014       25.8051       26.8090       16.3000       11.1009       11.5797       13.8565       20.6010       24.7681       11.8681       23.1495       23.5868       36.2796       32.9629       25.9322       23.5390       27.3459       34.2335       31.9286       38.8722       24.5868       34.5037       15.6969        2.3887        8.5345       21.6654       24.2163       39.9928       50.6540       30.2537       30.0442       29.5987       26.4543       47.6117      103.4070       77.4992       47.9763       66.8022       97.0951       57.5007       38.5885       37.6979       35.9332       30.9113       40.9497       40.4537       51.1886       41.2138       40.4147       39.4553       58.1192       33.1284       28.9785       27.5072       28.1925       31.8351       55.6292       53.1466       36.2550       19.5823       26.3986       36.8918       33.7825       25.9457       39.1194       40.9968       37.7377       31.4046       37.7595       42.8556       37.8551       26.0544       28.9047       37.4438       32.6458       36.0478       40.1758       46.8526       56.2654       58.1700       51.8751       55.0533       55.9682       73.5783       87.2273       97.8509       94.0546      101.0362      103.3443      115.7876       96.4398       87.3743       75.5104       70.0101       73.6880       74.9190       63.1989       66.4779       72.3799       92.3240       91.0134       92.2292       92.6011       85.8935       90.8091       74.2386       77.5552       69.2837       74.5774       73.1626       79.5046       85.3629       89.5310       88.9307       88.5711       80.5111       80.2491       80.1480       88.5702       78.7341       67.6920       68.1962       65.9239       61.4895       53.3320       59.0976       59.0772       71.9511       74.4037       72.5906       72.5296       73.5445       72.4248       73.1998       79.7641       85.2842       90.1597       91.9619       93.8163       85.3007       73.3089       74.0425       84.3381      118.3690      116.4309      116.1815      110.4876      109.1496      101.7985       96.8212       87.9758       83.5107       82.4232       77.7146       76.4475       70.3195       79.7773       79.4633       91.7008       83.3150       97.1737        0.0000        0.0000        0.0000        0.0000        0.0000        0.0000        0.0000        0.0000        0.0000        0.0000        0.0000        0.0000        0.0000        0.0000        0.0000        0.0000        0.0000        0.0000        0.0000        0.0000        0.0000        0.0000        0.0000        0.0000        0.0000        0.0000        0.0000        0.0000        0.0000        0.0000        0.0000        0.0000        0.0000        0.0000        0.0000        0.0000        0.0000        0.0000        0.0000        0.0000        0.0000        0.0000        0.0000        0.0000        0.0000        0.0000        0.0000        0.0000        0.0000        0.0000        0.0000        0.0000        0.0000        0.0000        0.0000        0.0000        0.0000        0.0000        0.0000        0.0000
        0.0000        0.0000        0.0000        0.0000        0.0000        0.0000        0.0000        0.0000        0.0000        0.0000        0.0000        0.0000        0.0000        0.0000       38.1650       48.5560       46.6374       11.6374        9.4847        6.9491        7.1957        8.1501        9.5060       10.2075       10.0326       14.3707        6.2259        7.4825       28.2059       52.5963       60.2384       53.2398       31.4857       16.0124       12.8880       18.3294       13.8329       15.2049       17.6701       43.4798       39.3270       41.9248       31.1659       32.5925       29.6042       14.5027       15.3840       63.2941       44.1943       43.8334       32.9310       16.1734       13.9894       24.2595       43.7297       47.6279       82.3235       54.0256       82.2353       28.1270       91.5652       59.6827       53.2330       85.8632       43.2807       75.6529       71.1178       48.0141       48.3479       61.7742       72.6016       36.0038       42.4345       50.8883       30.9069       44.9050       54.8655       43.8284       40.0449       39.2051       34.4457       32.5711       30.7142       31.1654       27.9542       30.4432       22.6006       22.8955       29.2109       44.3291       48.0659       29.9396       39.2739       56.2378       51.4601       29.9700       35.0706       36.0516       33.4675       32.2939       54.9695       60.1883       30.7048       40.5152       46.8649       51.1847       52.7087       59.9208       68.8065       76.8759       74.3519       78.1909       89.5057      105.7309      106.0003      125.2397      103.2173      101.6313       97.9251       97.1267       77.8670       76.1555       77.3357       74.9249       67.8616       76.4129       81.4045       86.4299       82.4445       96.5929      103.0794      120.2054      120.7456      104.1776       83.5832       80.2251       79.2550       76.2053       78.0500       88.2202       93.0472       84.9429       78.6720       80.5938       77.0060       69.7772       71.2700       77.9059       70.1026       59.4364       53.1257       44.8177       40.7655       43.3734       49.4615       63.6541       68.7878       81.7741       98.4211       77.1696       67.5385       71.3514       82.2946       73.1180       67.8830       66.5676       68.3724       63.4855       58.5134       67.0364       86.5360      114.5418      111.2185      109.4958      110.5935      107.8954      104.0954      102.7446       93.7371       87.2819       85.4750       86.7572       90.4611       91.8129      115.6067      149.2991        0.0000        0.0000        0.0000        0.0000        0.0000        0.0000        0.0000        0.0000        0.0000        0.0000        0.0000        0.0000        0.0000        0.0000        0.0000        0.0000        0.0000        0.0000        0.0000        0.0000        0.0000        0.0000        0.0000        0.0000        0.0000        0.0000        0.0000        0.0000        0.0000        0.0000        0.0000        0.0000        0.0000        0.0000        0.0000        0.0000        0.0000        0.0000        0.0000        0.0000        0.0000        0.0000        0.0000        0.0000        0.0000        0.0000        0.0000        0.0000        0.0000        0.0000        0.0000        0.0000        0.0000        0.0000        0.0000        0.0000        0.0000        0.0000        0.0000        0.0000        0.0000        0.0000        0.0000
        0.0000        0.0000        0.0000        0.0000        0.0000        0.0000        0.0000        0.0000        0.0000        0.0000        0.0000        0.0000        0.0000        0.0000        0.0000        0.0000        0.0000        0.0000       14.8758       14.5338        8.5264        8.5081        4.4484       10.5567       13.1404       24.7986       14.9532        8.7884       16.6920       25.2559       27.3216       18.5688       14.5444       13.9323       13.7080       20.0908       22.5872       21.6922       19.1090       13.5301       33.7995       36.2801       26.8923       18.0037       26.6242      129.5441      118.7609       20.7496       35.9242       51.6432       30.6348       24.4399       12.8207       24.2215       18.9349       26.6156       50.1778       71.9415       78.8983       60.3251       71.8703       46.6853       47.6357       82.0577       54.0092       38.6051       32.5332       33.8724       28.1301       61.3557       72.7814       53.9887       45.8328       42.7948       35.6849       49.1786       52.8078       38.4669       33.4279       36.1318       34.1430       32.4200       35.5262       39.4882       35.0914       62.2924       46.0280       34.2182       58.9013       51.6104       48.9956       34.2426       38.0680       46.6565       46.3623       30.8849       31.3753       32.8470       35.1294       30.2949       32.4664       33.8531       36.9054       45.5135       53.8200       52.1253       60.1329       75.0360       77.7105       76.7903       76.0708       94.3735       90.1299       86.8624       92.1625      126.1526      122.7147      106.6307       96.1587       99.7466       98.0502       86.0730       84.3468       84.8276       97.3269       93.0545       92.0572      101.8046       99.4908       96.5162      101.4252      112.5203      120.8298      105.1389       87.9527       83.0341       83.4337       76.4138       88.8444       94.6107       89.3994       76.6212       63.6199       68.3699       73.7282       74.3542       60.1619       65.7532       62.6687       51.1970       43.7502       39.0237       39.9145       52.5675       54.5764       63.1830       70.3153       76.1126       90.6559       70.0680       62.6242       66.7674       56.2013       55.1880       54.9128       56.4676       56.8061       47.2977       52.3836       63.3126       75.1241      107.6051       96.7811      102.4275      109.2387       96.8108      104.5569      102.3446      102.1179      100.1200      101.2801      101.0764      101.2456      159.2269      147.2645      185.3272        0.0000        0.0000        0.0000        0.0000        0.0000        0.0000        0.0000        0.0000        0.0000        0.0000        0.0000        0.0000        0.0000        0.0000        0.0000        0.0000        0.0000        0.0000        0.0000        0.0000        0.0000        0.0000        0.0000        0.0000        0.0000        0.0000        0.0000        0.0000        0.0000        0.0000        0.0000        0.0000        0.0000        0.0000        0.0000        0.0000        0.0000        0.0000        0.0000        0.0000        0.0000        0.0000        0.0000        0.0000        0.0000        0.0000        0.0000        0.0000        0.0000        0.0000        0.0000        0.0000        0.0000        0.0000        0.0000        0.0000        0.0000        0.0000        0.0000        0.0000        0.0000        0.0000        0.0000
        0.0000        0.0000        0.0000        0.0000        0.0000        0.0000        0.0000        0.0000        0.0000        0.0000        0.0000        0.0000        0.0000        0.0000        0.0000        0.0000        0.0000        0.0000        0.0000       29.7428       12.9905       10.0721       11.2210        3.1129       10.3558       16.1975       12.6592        8.7339       14.8782       15.6624       14.7864       10.1945       14.3921        7.9697        8.2556        9.9886       18.7876       16.0552       14.4192       14.1118       13.3199       29.2494       33.7833       28.9073       20.3132       16.0177       26.9525       18.6373       42.9840       62.4619       43.1805       23.8731       11.3499       29.4481       68.7307       55.2920       72.6135       41.0853       64.6164       63.0817       29.9245       35.4356       53.1104       65.7154       43.2345       43.6448       39.2494       31.6680       24.7061       36.0549       64.4376       65.7310       37.7369       35.0377       40.0225       47.2342       53.6825       44.0124       34.0646       24.1824       23.2345       25.4289       30.7114       36.5877       41.3450       45.6408       44.7717       35.3049       61.0792       82.6457       69.2129       59.4867       59.3253       50.1375       54.7813       38.7151       30.7875       30.1953       32.7198       36.5738       33.0752       33.5094       42.7677       52.6630       74.4136       71.7425       70.0084       93.3082       95.4168       99.2534       92.0799      105.4427      118.5279      126.7706      133.7726      165.0752      123.5587      122.8908      106.4239      104.1383      105.1194       94.7815       92.9473       98.8962      119.7165      107.2912       98.5361      114.4234      120.5689       98.5131       96.1556      111.1234      106.6222       90.8591       83.6664       82.8963       81.1592       71.5109       79.0987       85.6158       84.8134       74.7700       66.0186       62.8837       70.3805       79.1742       69.7797       69.4237       56.5997       51.9397       52.7913       46.7218       46.0584       60.7714       68.3429       69.2196       71.1111       74.7920       82.7398       57.5791       43.6521       40.0796       41.7358       43.9820       49.0383       49.7462       49.6678       42.4743       47.9412       59.6735       69.0461       83.8098       81.6345       85.7094       93.5419      106.5036      122.1368      144.7685      125.6432      130.3248      180.9893      156.3660      150.1752      157.6155      224.2033      208.1539        0.0000        0.0000        0.0000        0.0000        0.0000        0.0000        0.0000        0.0000        0.0000        0.0000        0.0000        0.0000        0.0000        0.0000        0.0000        0.0000        0.0000        0.0000        0.0000        0.0000        0.0000        0.0000        0.0000        0.0000        0.0000        0.0000        0.0000        0.0000        0.0000        0.0000        0.0000        0.0000        0.0000        0.0000        0.0000        0.0000        0.0000        0.0000        0.0000        0.0000        0.0000        0.0000        0.0000        0.0000        0.0000        0.0000        0.0000        0.0000        0.0000        0.0000        0.0000        0.0000        0.0000        0.0000        0.0000        0.0000        0.0000        0.0000        0.0000        0.0000        0.0000        0.0000        0.0000
        0.0000        0.0000        0.0000        0.0000        0.0000        0.0000        0.0000        0.0000        0.0000        0.0000        0.0000        0.0000        0.0000        0.0000        0.0000        0.0000        0.0000        0.0000        0.0000       38.4931       53.1499       14.2410       11.3506       10.5905        8.2527        7.8006       15.9980       30.5596       19.9811       10.0840       13.1858       11.2337       14.7766       14.7621       14.5453       22.4295       11.3546       27.6327        5.4064       18.9531       26.1635       26.5404       15.4221       26.2192       17.5352       12.7582       11.7568       17.5374       30.7779       84.1153       49.6836       34.2984       30.3647       16.3002       21.7247       23.3737       17.6123       55.1865       72.6315       35.9920       34.0346       31.0090       28.1854       18.1624       31.7890       40.6605       48.5589       48.5961       40.8670       54.8617       50.9708       51.3300       54.4446       43.9970       43.5407       53.9710       43.6485       33.2198       24.2788       24.3039       27.2138       23.9176       28.9587       43.4195       51.6155       51.7261       64.4519       53.7321       66.3224       72.1257       68.7308       66.3959       78.7271       81.8386       75.9442       58.5915       58.8722       42.0619       36.7873       36.2647       40.9433       41.8787       45.8814       57.6218       79.9230       77.9736       73.3762       88.7657      123.6525       91.8242       95.5818      112.7997      107.3090      128.4651      140.4783      144.8658      122.2176      122.1383      101.7230      116.4372      104.0855       95.2739       90.1967       90.7670       99.2638      103.0261      101.9383      120.8965      118.2002      108.8258      112.8096      111.4081      110.3025       99.0777       96.7673       85.0346       72.7618       67.6172       69.8018       70.5720       65.2224       61.6480       68.9870       68.8992       67.2246       57.7365       49.6090       53.5702       45.4313       41.0832       45.6292       52.0465       53.5948       55.9553       62.1931       59.9485       59.3457       59.8952       63.5032       56.3635       47.3344       35.3246       39.9924       41.4454       45.7667       48.1720       47.8831       42.6384       44.7482       57.3152       64.4073       80.6962       77.6865       77.0095       81.6912      121.4335      101.7895      102.4011      111.2447      130.8047      124.7059      159.8347      141.0659      152.1958      160.6037      208.6393      208.0232      134.0510        0.0000        0.0000        0.0000        0.0000        0.0000        0.0000        0.0000        0.0000        0.0000        0.0000        0.0000        0.0000        0.0000        0.0000        0.0000        0.0000        0.0000        0.0000        0.0000        0.0000        0.0000        0.0000        0.0000        0.0000        0.0000        0.0000        0.0000        0.0000        0.0000        0.0000        0.0000        0.0000        0.0000        0.0000        0.0000        0.0000        0.0000        0.0000        0.0000        0.0000        0.0000        0.0000        0.0000        0.0000        0.0000        0.0000        0.0000        0.0000        0.0000        0.0000        0.0000        0.0000        0.0000        0.0000        0.0000        0.0000        0.0000        0.0000        0.0000        0.0000        0.0000
        0.0000        0.0000        0.0000        0.0000        0.0000        0.0000        0.0000        0.0000        0.0000        0.0000        0.0000        0.0000        0.0000        0.0000        0.0000        0.0000        0.0000        0.0000        0.0000        0.0000       53.6526       34.0747       20.1068       11.4382       14.1455       21.7699       34.4236       48.6385       20.8667        7.8352       37.1020       25.5564       28.7889       15.8870       13.5013       20.1938        5.7338        8.4977       11.8455       38.7624       12.6415       96.8769      101.1049       11.4855       10.8476       10.0572        9.4881       11.6476       10.7108       67.2478       54.7835       47.7656       54.0138       61.0511       33.9321       44.7770       31.2673       33.6463       26.1166       17.5106       41.7413       39.5010       36.3253       40.0356       56.4554       34.8680       54.4014       85.8075       85.9234       74.1790       70.4715       45.5257       28.7064       26.2001       29.1039       38.2655       35.3061       23.1632       26.2190       27.0801       29.4009       38.2956       38.9865       44.6219       62.1947       53.2641       65.1769       50.2757       72.6958       60.3406       73.9549       77.0382       82.7075       74.3888       87.2809       59.3326       51.9874       58.2425       55.9687       49.0003       46.2720       61.3649       47.2860       59.9908       74.1558       77.4959       76.6599       94.6359      103.4338      121.8610      141.5175      150.7057      126.9197      127.0281      121.5504      135.3770      116.3776       98.0471       97.1063      108.7648      120.6487      106.6515       98.3573      101.8189      107.7247      108.7389      116.6250      112.2341      112.3291      111.8243      111.5313      107.7142      103.3836       94.0883       80.6060       71.1645       65.5604       63.0238       63.2205       63.3890       64.5929       70.2706       67.9412       64.2155       53.3173       58.2584       65.1968       60.9402       63.5794       61.5908       54.5296       62.5659       52.8032       57.7000       63.2870       55.5972       53.0981       54.5930       54.9158       46.7502       39.5543       31.9610       32.9736       36.6403       41.5664       45.0327       44.1474       45.8602       46.0959       52.2088       60.0799       77.2531       78.0388       76.4824       75.2126       96.6601       86.6452      107.2650       95.0086      113.7687      153.1578      174.9837      173.8853      149.0343      145.5841      144.0315      170.5514      131.4450      133.5791        0.0000        0.0000        0.0000        0.0000        0.0000        0.0000        0.0000        0.0000        0.0000        0.0000        0.0000        0.0000        0.0000        0.0000        0.0000        0.0000        0.0000        0.0000        0.0000        0.0000        0.0000        0.0000        0.0000        0.0000        0.0000        0.0000        0.0000        0.0000        0.0000        0.0000        0.0000        0.0000        0.0000        0.0000        0.0000        0.0000        0.0000        0.0000        0.0000        0.0000        0.0000        0.0000        0.0000        0.0000        0.0000        0.0000        0.0000        0.0000        0.0000        0.0000        0.0000        0.0000        0.0000        0.0000        0.0000        0.0000        0.0000        0.0000        0.0000        0.0000
        0.0000        0.0000        0.0000        0.0000        0.0000        0.0000        0.0000        0.0000        0.0000        0.0000        0.0000        0.0000        0.0000        0.0000        0.0000        0.0000        0.0000        0.0000        0.0000        0.0000        0.0000       31.5665       53.2768       22.8602       22.3922       19.6938       12.0197       15.5353       15.4931       21.2309       24.2349       44.8920       30.9068       13.3129       15.1718       14.8541        6.1325       13.7455        5.8129       64.4443        1.6030       37.5351       82.7994        9.8958       10.0599        5.2049       12.7394       18.2022        8.6968       11.6883       18.6516       13.8373       27.6942       44.7011       31.2894       18.4181       24.1525       19.3154       30.5507       25.7901       22.4904       48.6849       41.0279       41.4948       41.6888       63.2147       58.6099       72.8902       87.4941       72.9714       84.2876       53.5067       44.7012       36.8507       37.6841       37.9889       23.2791       23.9478       31.9010       38.9072       43.6371       36.5906       42.4604       49.5349       57.2760       57.8670       58.8896       62.3759       80.6743      112.3577       76.9150       75.7706       82.3340       86.2057       79.2252       51.6548       49.5949       47.0645       53.9342       52.5694       56.3807       53.4067       53.8282       68.0056       72.7826       84.7867       88.4098       94.6168      105.4235      111.3718      158.0768      158.3329      179.2205      190.7896      164.0730      133.7197      127.7708      112.7315      110.8303      112.6304      117.2636      109.5143      101.2302      115.0981      112.0612      117.7144      108.0167      110.2418      119.4739      121.6552      112.5976      101.4092       88.0665       88.5240       83.3035       88.3117       73.9801       66.1670       65.5529       67.1830       76.0930       74.9567       65.4080       44.8728       45.6804       52.6182       63.4459       68.6016       78.3720       74.6127       67.9134       62.8867       77.8164       86.3335       63.4201       55.2028       58.9132       50.1821       56.9652       45.0196       33.9870       30.5710       34.1016       34.1226       38.1490       42.5860       45.1064       39.8064       45.7666       55.0688       53.9379       70.6835       66.2819       68.8487       77.5159       93.5267      125.5824      126.3361      176.8256      202.5200      183.9767      201.9237      196.1388      181.2561      175.2706      153.3688      153.6884      127.5528      134.0028      145.2471        0.0000        0.0000        0.0000        0.0000        0.0000        0.0000        0.0000        0.0000        0.0000        0.0000        0.0000        0.0000        0.0000        0.0000        0.0000        0.0000        0.0000        0.0000        0.0000        0.0000        0.0000        0.0000        0.0000        0.0000        0.0000        0.0000        0.0000        0.0000        0.0000        0.0000        0.0000        0.0000        0.0000        0.0000        0.0000        0.0000        0.0000        0.0000        0.0000        0.0000        0.0000        0.0000        0.0000        0.0000        0.0000        0.0000        0.0000        0.0000        0.0000        0.0000        0.0000        0.0000        0.0000        0.0000        0.0000        0.0000        0.0000        0.0000        0.0000
        0.0000        0.0000        0.0000        0.0000        0.0000        0.0000        0.0000        0.0000        0.0000        0.0000        0.0000        0.0000        0.0000        0.0000        0.0000        0.0000        0.0000        0.0000        0.0000        0.0000        0.0000       31.3975       18.4601       11.5496       11.1698       16.8486       23.9757       19.9118       15.7293       14.9913       31.0983       23.6466       22.1499       16.9930       21.0322       26.6089       33.0238       16.2638        7.8797        6.4841        4.1128        6.9908       14.6982       17.9328       10.2472        8.8299        8.8493       10.4573       75.9389       17.5205       27.7156       21.9252       16.6414       17.5577       51.0351       10.5756       20.0837       13.6584       17.5758       18.2725       18.4031       26.2344       25.5038       34.8702       48.3090       30.4204       24.3635       36.2678       47.4781       26.1093       69.7621       47.5421       45.7181       29.1013       22.2983       23.2412       30.2640       33.7691       49.4136       48.7191       48.0531       52.4405       66.8243       63.4674       75.8750      103.7986      114.3807      104.8455      101.1230      101.5061       76.7689       74.6880       78.9021       82.9804       58.0755       50.3967       45.0757       62.4741       53.3671       67.2092       74.0854       77.3599       85.9916       86.1846       88.2729       90.6758       93.0045      129.4144      147.7652      146.0199      154.5648      226.1827      199.8770      196.8153      155.0085      134.5759      121.4532      129.4984      129.5305      110.7694      111.2761      113.1098      103.2101      111.4010      126.3582      114.8746      119.2864      117.7764      125.2281      119.1525      109.6053      112.6987       99.4479       96.5654      108.7448      101.6238       95.9326       82.3528       80.3908       90.2572      103.4261       91.0491       80.6950       79.1523       74.4404       70.3646       74.1562       71.1017       74.7204       77.3818       81.6613       72.4954       85.3039       75.4076       66.6690       57.4953       55.4973       40.4713       38.1182       29.1281       25.8777       24.7826       29.4007       37.9481       42.8816       47.6903       50.7490       44.2819       52.8559       58.4010       63.1252       62.1873       62.3771       62.5537       74.5959      130.9535      134.3949      147.5917      190.6039      209.4880      228.2395      255.3022      280.0972      278.6810      240.7034      213.9639      201.4068      127.0267      127.3810      139.6730        0.0000        0.0000        0.0000        0.0000        0.0000        0.0000        0.0000        0.0000        0.0000        0.0000        0.0000        0.0000        0.0000        0.0000        0.0000        0.0000        0.0000        0.0000        0.0000        0.0000        0.0000        0.0000        0.0000        0.0000        0.0000        0.0000        0.0000        0.0000        0.0000        0.0000        0.0000        0.0000        0.0000        0.0000        0.0000        0.0000        0.0000        0.0000        0.0000        0.0000        0.0000        0.0000        0.0000        0.0000        0.0000        0.0000        0.0000        0.0000        0.0000        0.0000        0.0000        0.0000        0.0000        0.0000        0.0000        0.0000        0.0000        0.0000        0.0000
        0.0000        0.0000        0.0000        0.0000        0.0000        0.0000        0.0000        0.0000        0.0000        0.0000        0.0000        0.0000        0.0000        0.0000        0.0000        0.0000        0.0000        0.0000        0.0000        0.0000        0.0000       30.8002       31.1706       10.6662       14.0653       41.5965       26.1102       11.8180       12.9424        8.8103       12.9700       21.6746       32.0995       39.9706       37.7102       29.6080       13.9790       17.1765       11.0295        4.3548        5.3251       19.1524       23.9838       32.5096       14.4769       14.2517       39.8873       25.6144      141.3719       19.0853       17.3161       31.8686       45.4108       23.0620        7.5939       13.3618       20.1879       35.6829       51.7743       22.6465       27.6374       25.2971       30.8118       27.6443       26.7277       21.6699       18.3301       28.7650       25.6541       25.1985       25.9309       49.3480       49.1530       37.0585       32.8232       27.2815       41.6536       49.6156       53.6556       70.1558       71.1352       95.3248       84.6029       66.0695      110.1418      145.0723      176.4383      122.9893       95.3074      104.4921      113.0321       75.9786       65.6100       69.2359       68.5822       50.2161       52.5980       74.9262       60.9120       72.4049       75.0681       84.0178       95.8452      102.7284       93.7945       86.1946      114.0093      145.8313      148.1282      149.9780      143.1507      180.4039      180.5753      157.3619      132.1908      121.3468      105.4938      125.2305      131.0938      110.6172      107.9653      106.4948      115.0881      136.1145      148.4464      130.4676      133.6998      145.7768      154.6686      134.9708      118.3311      116.6735      101.9399       90.6440      102.2880       96.6999      102.9867      101.7186      104.5634      101.6457      100.4746       90.1855       98.3496       98.5213       96.5515       93.0515       94.2915       98.5263       92.5561       99.0463       82.1189       86.0150       96.8518       86.5455       75.9695       54.5109       42.0492       32.7865       25.9075       27.8052       29.8626       23.8133       26.6440       37.9238       42.4084       47.5178       54.6512       58.7243       56.3018       59.8477       62.2044       63.4058       64.0467       76.7815       90.6968      175.3351      173.3368      175.8394      158.9720      187.8359      186.1715      238.1723      270.9764      293.8564      272.4117      215.1576      216.4173      153.0924      139.3633      142.9509        0.0000        0.0000        0.0000        0.0000        0.0000        0.0000        0.0000        0.0000        0.0000        0.0000        0.0000        0.0000        0.0000        0.0000        0.0000        0.0000        0.0000        0.0000        0.0000        0.0000        0.0000        0.0000        0.0000        0.0000        0.0000        0.0000        0.0000        0.0000        0.0000        0.0000        0.0000        0.0000        0.0000        0.0000        0.0000        0.0000        0.0000        0.0000        0.0000        0.0000        0.0000        0.0000        0.0000        0.0000        0.0000        0.0000        0.0000        0.0000        0.0000        0.0000        0.0000        0.0000        0.0000        0.0000        0.0000        0.0000        0.0000        0.0000        0.0000
        0.0000        0.0000        0.0000        0.0000        0.0000        0.0000        0.0000        0.0000        0.0000        0.0000        0.0000        0.0000        0.0000        0.0000        0.0000        0.0000        0.0000        0.0000        0.0000        0.0000        0.0000       47.2562       24.8380       24.4736       50.6527       41.4937       32.3068       23.5407       10.2469       12.3405       14.7407       10.6987       24.0455       34.5551       30.4269       26.4147       27.5941       25.2262       17.2640       12.7392       14.2831       26.2955       37.7812       39.3020       45.4095       34.6051       39.2728       29.7920       29.3872       32.3429       27.1522       25.9185       39.6767       32.1060       20.0398       14.8222       25.7620       23.2670       16.0389       25.4965       33.0242       29.2549       36.8756       24.7956       22.5460       17.3471       19.3183       20.7107       18.4142       16.1440       24.2036       61.0758       48.5754       32.5564       35.5615       50.4162       42.7718       43.3663       57.6034       69.9023       59.1732       61.6339       49.1216       78.5410       84.2402      118.1594      159.7124      124.2070       99.9022       83.7363       89.0677       70.2738       69.1121       82.6505       96.7621       72.8026       81.2921       71.4813       72.3686       76.3167       80.3225       85.4149       85.5799       87.4855       84.9630       84.5119       96.5251      135.0145      141.3468      136.0239      142.4489      165.7488      155.5864      135.4379      138.4314      129.7917      144.3683      124.4064      148.9388      129.6529      112.2370      101.8263      108.9422      114.4776      138.0247      136.2244      128.9179      133.3421      127.2012      113.6263      119.4412      117.0961      104.3516      102.7323       85.5446       90.2930      112.0114      108.4092       92.9600       97.3222      100.5730      100.1700      101.8834      101.2772       94.2529       96.4898       99.8848      106.4029       94.0208       92.9513       87.9543      101.2171       86.9177       78.6251       66.4616       49.6429       37.2021       27.3378       27.6463       38.7501       28.9128       34.3734       37.0103       43.4776       47.3494       53.2630       59.1208       62.1511       65.4172       69.4439       70.5880       72.1325       76.8963       87.0910       97.4505      135.8834      156.9184      118.7965      108.8690      142.6069      202.7229      233.6754      228.1174      236.2818      212.6268      209.4157      199.6411      135.8159      136.4119      138.2088      157.1614        0.0000        0.0000        0.0000        0.0000        0.0000        0.0000        0.0000        0.0000        0.0000        0.0000        0.0000        0.0000        0.0000        0.0000        0.0000        0.0000        0.0000        0.0000        0.0000        0.0000        0.0000        0.0000        0.0000        0.0000        0.0000        0.0000        0.0000        0.0000        0.0000        0.0000        0.0000        0.0000        0.0000        0.0000        0.0000        0.0000        0.0000        0.0000        0.0000        0.0000        0.0000        0.0000        0.0000        0.0000        0.0000        0.0000        0.0000        0.0000        0.0000        0.0000        0.0000        0.0000        0.0000        0.0000        0.0000        0.0000        0.0000        0.0000
        0.0000        0.0000        0.0000        0.0000        0.0000        0.0000        0.0000        0.0000        0.0000        0.0000        0.0000        0.0000        0.0000        0.0000        0.0000        0.0000        0.0000        0.0000        0.0000        0.0000        0.0000        0.0000       32.3046       25.3113       46.6007       40.5832       34.2596       45.8491       17.1863       13.9697       19.7103       20.7638       23.0028       14.2562       25.1968       34.6648       17.4657       17.1871       16.7334       20.5928       21.1956       33.9971       43.2016       57.1587       54.1837       60.4739       38.3869       27.0019       20.4896       30.6856       30.7073       27.6409      125.1865       24.8614       21.9095       25.1909       31.7558       24.4250       16.3231       17.5337       29.7710       28.0207       27.5456       23.7260       25.5997       23.3037       22.0861       42.0229       44.8486       21.7443       15.1837       29.4569       30.1581       32.1280       42.0430       79.7938       54.8656       51.0216       60.8536       65.3356       57.4315       60.3270       65.0999       81.5396      108.5019      111.5676      112.9444      104.1132       92.7757       63.7841       80.2356       87.8571       90.1987      114.6016      110.7799      105.0990      100.6956       77.2439       96.7095       82.1699       78.2766      100.1992      106.6142       88.4493       83.0523       95.9547       92.1597      121.2765      118.0174       95.8454      122.5531      146.4174      114.7518      149.9404      143.9151      115.3787      141.6304      148.8087      147.5815      106.0223      103.7265      109.1749      109.1835      119.3182      121.6791      125.7065      112.4114      122.4163      127.6018      123.9409      111.5429      113.5786      111.4706       98.2404      114.8195      106.2188      103.7726       99.7354       93.4725       95.9108      106.8295      112.4870      106.8402      107.8303      104.5538      100.0116      105.8453      111.7949      101.5192      109.5999       94.9580       82.7076       68.3025       55.0340       49.6116       33.7704       24.6766       21.0329       24.0103       32.4598       30.2856       32.4197       33.9786       52.7014       57.1030       58.9935       62.8815       64.3490       64.9273       62.8502       67.7499       70.9884       79.4779       90.6656       83.8005      127.1644      122.8646      115.6052      101.1350      173.0858      226.0570      211.3179      246.6969      197.7721      200.3123      243.1133      193.5022      128.1266      140.8644      160.3090      192.9981        0.0000        0.0000        0.0000        0.0000        0.0000        0.0000        0.0000        0.0000        0.0000        0.0000        0.0000        0.0000        0.0000        0.0000        0.0000        0.0000        0.0000        0.0000        0.0000        0.0000        0.0000        0.0000        0.0000        0.0000        0.0000        0.0000        0.0000        0.0000        0.0000        0.0000        0.0000        0.0000        0.0000        0.0000        0.0000        0.0000        0.0000        0.0000        0.0000        0.0000        0.0000        0.0000        0.0000        0.0000        0.0000        0.0000        0.0000        0.0000        0.0000        0.0000        0.0000        0.0000        0.0000        0.0000        0.0000        0.0000        0.0000        0.0000
        0.0000        0.0000        0.0000        0.0000        0.0000        0.0000        0.0000        0.0000        0.0000        0.0000        0.0000        0.0000        0.0000        0.0000        0.0000        0.0000        0.0000        0.0000        0.0000        0.0000        0.0000       27.5028       25.0215       33.9237       14.7375        9.7024       28.4877       56.4649       23.3148       21.8301      128.5372       98.7096        6.2108       13.2605       15.5997       38.5012       28.2613       20.8580       26.4591       31.8877       32.6901       36.0509       29.0847       35.0672       52.6777       46.7151       49.6644       87.2410       50.0802       51.1885      164.9500       30.4046       31.6789       28.5525       13.1981       29.0292       30.7605       42.3877       21.7244       45.8396       21.0756       17.9547       26.2421       40.3921       46.8672       43.0349       50.6448       56.2131       47.6808       28.4419       37.9440       47.3972       39.6713       50.1742       66.5681       80.4677       74.9178      117.7453      103.6542       89.3171       88.3454      101.8708      115.5890       94.7909      100.7067      115.6412      113.2737       70.9673       73.7964       83.9142      106.9430       91.2221       96.2630      106.5062       98.2992       74.8877       77.9395       98.2852       80.6379       77.5294       80.8107       75.0059       73.3278       79.0408       78.4937       77.3369       84.0707      117.8046      121.1304       89.2436      106.3717      135.9692      118.3723      143.0889      140.2592      155.8210      138.9271      116.4811      123.5299      123.7957       99.4749      103.1978      103.2741      115.7129      141.5812      150.1441      119.3924      132.2659      134.2021      139.6440      136.5344      132.1332      122.2773      113.1232      127.9040      121.2003      120.6796      111.6921      113.0655      129.3064      139.5860      150.6470      137.1964      126.1778      116.1519      120.0314      118.1210      107.8415      109.5696      116.3309       94.2877       48.1392       37.7057       31.9821       34.7579       40.9490       46.3866       31.4526       27.9174       38.3691       37.3213       38.4494       43.2959       50.7286       55.4924       60.0830       64.9761       67.6805       66.6095       73.5210       80.0028       86.5597       87.5187       89.1611       98.0358      122.7127      101.0786      108.7221      122.1148      131.5356      145.6180      184.5967      208.3484      214.9138      207.7832      192.2813      164.3169      162.6594      171.7698      215.4105      248.1212      234.3230        0.0000        0.0000        0.0000        0.0000        0.0000        0.0000        0.0000        0.0000        0.0000        0.0000        0.0000        0.0000        0.0000        0.0000        0.0000        0.0000        0.0000        0.0000        0.0000        0.0000        0.0000        0.0000        0.0000        0.0000        0.0000        0.0000        0.0000        0.0000        0.0000        0.0000        0.0000        0.0000        0.0000        0.0000        0.0000        0.0000        0.0000        0.0000        0.0000        0.0000        0.0000        0.0000        0.0000        0.0000        0.0000        0.0000        0.0000        0.0000        0.0000        0.0000        0.0000        0.0000        0.0000        0.0000        0.0000        0.0000        0.0000
        0.0000        0.0000        0.0000        0.0000        0.0000        0.0000        0.0000        0.0000        0.0000        0.0000        0.0000        0.0000        0.0000        0.0000        0.0000        0.0000        0.0000        0.0000        0.0000        0.0000       36.3307       37.0433       61.8338       69.8258       33.5782       11.8987        9.2396       21.1697       13.6131       14.2280       71.2176       39.5012       17.4123       15.9013       18.3912       26.5397       22.5484       27.9454       32.7988       42.2931       47.7729       46.2703       45.5436       58.4433       61.9977       47.3916       50.5208       92.5931       32.3779       32.3052      184.6962       37.6001       29.8310       14.9595       16.4225       22.0474       25.6210       44.4484       56.1450       23.9521       26.6315       31.2407       32.3696       39.3746       37.9739       43.9725       62.9241       57.5695       37.2221       51.8724       45.7979       56.8898       54.8485       68.9341       74.5378      113.3777      102.7259      134.2060      131.5151      120.1588      118.8357      111.4066      113.2835       91.6805       97.4383      113.6348      107.9454       77.8113       82.3135       86.3600       87.3677       87.2846       82.3641      108.2139      100.8232       79.8747       75.2794       83.2183       84.9162       78.7923       71.1059       75.7606       71.4802       75.8015       76.9179       75.9855       84.9336      120.9835      112.4613       98.9652       89.6614      114.0387      120.6306      132.9585      153.6085      136.6123      113.5505      126.3086      126.1961      105.9921       99.8772      108.0076      128.4201      114.4153      126.7436      162.9979      119.2061      133.2343      149.5518      142.7955      136.5513      146.3739      134.2895      118.2578      128.8467      133.6266      136.3564      139.0617      150.8826      159.9240      155.8028      158.4885      142.7661      141.9814      150.2403      142.8975      124.7595      105.1235       94.4860       89.7652       59.8984       29.5812       22.4223       23.8918       43.0890       51.5396       46.0543       24.8111       25.7867       36.0659       39.9717       45.7180       48.0616       58.4438       65.6026       65.2676       68.6988       75.0468       75.4604       79.5985       82.5972       84.5374       92.0200      102.1198      113.5323      104.5741      118.0312      134.1456      152.9010      110.4339      151.6145      183.9453      162.4291      158.5453      179.5313      165.0299      166.4609      164.6511      183.4350      227.5580      258.4536      237.3235      254.0946        0.0000        0.0000        0.0000        0.0000        0.0000        0.0000        0.0000        0.0000        0.0000        0.0000        0.0000        0.0000        0.0000        0.0000        0.0000        0.0000        0.0000        0.0000        0.0000        0.0000        0.0000        0.0000        0.0000        0.0000        0.0000        0.0000        0.0000        0.0000        0.0000        0.0000        0.0000        0.0000        0.0000        0.0000        0.0000        0.0000        0.0000        0.0000        0.0000        0.0000        0.0000        0.0000        0.0000        0.0000        0.0000        0.0000        0.0000        0.0000        0.0000        0.0000        0.0000        0.0000        0.0000        0.0000        0.0000        0.0000
        0.0000        0.0000        0.0000        0.0000        0.0000        0.0000        0.0000        0.0000        0.0000        0.0000        0.0000        0.0000        0.0000        0.0000        0.0000        0.0000        0.0000        0.0000        0.0000        0.0000       43.9913       52.6308       82.8480       51.8330       51.7554       54.9651       24.8953       10.5574       27.1610       24.5283       15.0823       32.6222       29.2734       22.8820       33.8751       35.5349       28.7535       39.9312       39.1241       31.5239       67.0127       80.0567       33.5775       44.0240       90.9253       29.8147       45.2002       99.7142       46.6586       30.1604       28.0540       21.9837       24.2790       15.2492       12.9384       23.8880       25.0925       36.0260       65.9653       65.1296       56.2648       43.7304       20.7561       38.8073       33.1068       61.4822      102.5324       75.0944       62.5283       74.0538       80.1443      118.8094      115.8700      109.4485      116.2522      129.4378      155.9841      158.8065      148.4371      124.4279      134.6021      130.1269      109.3648      108.8269      110.2751      129.0770      133.9000      118.8023      116.7053       88.4329      104.3380       83.7522       89.7820       86.8338       72.7792       72.6940       89.4848       91.6142       80.4537       65.8329       69.0774       69.3020       61.4238       63.4778       67.6259       71.4587       79.3825      113.5194      108.4218      118.8794      121.4569      139.3392      100.0727      108.9201      100.9897       92.6672       97.2956      125.2194       98.9160      112.1152      113.2524      103.5809      122.7793      122.9888      139.2565      121.0857      110.1473      126.3691      129.0763      132.7752      152.4643      146.2591      147.0978      152.1623      172.0591      151.2140      170.9377      170.3121      160.8252      150.8838      144.8474      136.9619      122.3483      118.0586      118.4603      111.9986      108.0385      138.7970      113.9417      103.7407       79.8294       37.1904       32.5110       31.4801       51.9682       51.8377       39.5106       27.7108       32.6984       40.6688       45.6742       52.0291       55.8470       62.0831       70.0516       69.4200       74.9295       81.2188       86.1293       97.3843      102.8992      106.8322      120.0941      123.9729      127.2222      154.7160      158.8940      164.3051      281.2295      239.0262      162.8915      161.1254      161.3810      181.7012      152.2897      158.0731      175.5876      170.1019      192.5136      224.3722      248.7313      236.2142      251.4739      262.9938        0.0000        0.0000        0.0000        0.0000        0.0000        0.0000        0.0000        0.0000        0.0000        0.0000        0.0000        0.0000        0.0000        0.0000        0.0000        0.0000        0.0000        0.0000        0.0000        0.0000        0.0000        0.0000        0.0000        0.0000        0.0000        0.0000        0.0000        0.0000        0.0000        0.0000        0.0000        0.0000        0.0000        0.0000        0.0000        0.0000        0.0000        0.0000        0.0000        0.0000        0.0000        0.0000        0.0000        0.0000        0.0000        0.0000        0.0000        0.0000        0.0000        0.0000        0.0000        0.0000        0.0000        0.0000        0.0000
        0.0000        0.0000        0.0000        0.0000        0.0000        0.0000        0.0000        0.0000        0.0000        0.0000        0.0000        0.0000        0.0000        0.0000        0.0000        0.0000        0.0000        0.0000        0.0000        0.0000       53.3520       72.1461       93.1808       51.7187       30.1358       85.5741      166.7794       28.2256       40.3365       14.9421       20.7592       40.1803       43.2174       31.5122       22.9228       19.1419       21.2793       28.6483       37.2310       36.1792       55.3911       64.5034       72.0281       44.9708       66.7104      191.5635      217.4712       25.3628       40.5008       58.6673       47.2380       52.3791       43.3656       21.9922       55.1168       31.5908       34.2414       32.5074      101.1262       51.3852       42.2361       55.7311       40.9809       37.0421       40.3276       43.9274       50.7337       52.1012       76.1402      135.8021      162.6145      141.4273      210.5517      138.9890      132.9676      164.2311      162.4042      133.6458      151.3862      138.0447      159.8847      181.7695      183.1158      135.2250      139.5247      164.0169      175.7773      135.6867      118.5060       85.2150       86.5338       88.0490       81.1180       88.9176       79.2853       83.0216       75.9815       83.8054       72.3294       75.4196       63.2570       69.2326       78.2982       70.8778       77.0800       76.5921       80.8209       96.6866      106.8685      106.2199      112.0076      102.4931      124.5930      107.9992      136.7271      158.5028      117.8816      105.8486       79.7737      111.1769      112.3672      107.6939      100.7649      162.7601      114.3896      100.0940      102.8500      126.1070      145.5071      168.2723      160.0467      151.8251      145.3076      150.9621      162.0338      156.4360      162.3330      144.6762      129.9545      133.5792      124.5335      132.7106      126.6537      119.1116      120.4769      120.2241      127.5651      121.7989      122.9001      103.4307       93.2982       61.0605       47.9537       49.9954       54.8244       36.6543       31.2555       30.9112       35.6263       46.7112       53.8405       62.7629       69.5767       69.9782       73.5861       77.3780       90.9113      101.3171      109.3078      118.9721      119.6788      130.6992      130.2811      129.7279      137.5194      166.6025      162.2154      176.0415      212.7829      192.8082      173.1222      212.0024      192.8751      195.5308      167.0424      192.0755      207.5699      187.5795      215.8423      240.1579      254.6916      235.5328      244.4586      249.5061      272.3600        0.0000        0.0000        0.0000        0.0000        0.0000        0.0000        0.0000        0.0000        0.0000        0.0000        0.0000        0.0000        0.0000        0.0000        0.0000        0.0000        0.0000        0.0000        0.0000        0.0000        0.0000        0.0000        0.0000        0.0000        0.0000        0.0000        0.0000        0.0000        0.0000        0.0000        0.0000        0.0000        0.0000        0.0000        0.0000        0.0000        0.0000        0.0000        0.0000        0.0000        0.0000        0.0000        0.0000        0.0000        0.0000        0.0000        0.0000        0.0000        0.0000        0.0000        0.0000        0.0000        0.0000        0.0000
        0.0000        0.0000        0.0000        0.0000        0.0000        0.0000        0.0000        0.0000        0.0000        0.0000        0.0000        0.0000        0.0000        0.0000        0.0000        0.0000        0.0000        0.0000        0.0000        0.0000        0.0000      123.8283      119.4108       77.0103       58.7234       59.7112      100.9608       55.9602       56.9422       34.2589       18.0516       32.0825       42.0845       39.8663       30.7944       25.9616       37.6765       54.5272       58.2660       40.5271       29.1178       59.3815       45.2904       51.4216       61.3924       69.4277       42.9999       21.9219       16.9714      109.5893       43.4475       42.7589       47.0852       57.7473       54.8946       62.2054       93.9143      104.1697       61.8080       83.9587       74.8262       56.9566       54.2750       57.6065       53.4838       63.9323       50.6922       36.9776       63.2058       77.1576       89.7595      105.8774      122.0054       98.2083      131.2913      160.8677      140.7773      108.4529      123.1195      132.5256      158.1886      168.5583      194.6718      133.2974      172.5730      237.1888      188.2811      161.1298      146.9926      107.4218       81.7881       81.8992       75.1741       77.0386       93.0719       69.6945       67.3176       65.6931       68.2861       64.0330       65.7216      107.0602      102.9620       97.4935       82.6836      102.7223      105.7668      114.4189       97.9257      130.0370      107.5887      107.0502      119.4026      132.6140      117.3021      116.6356      112.7904       83.9465       79.9405       75.5410      106.8718      102.0786       91.6800      117.7128      114.2132      130.0263      128.5026      152.6346      192.2019      220.5688      183.6124      146.2189      130.1538      139.6430      155.3381      132.3205      131.6366      129.2811      130.5009      141.6066      141.8189      137.6378      132.1734      129.3196      127.8093      128.0909      137.5827      127.1151      120.6220      107.0900       83.2727       77.3232       84.8662       62.1683       54.0040       36.3377       36.2398       40.0565       44.9039       52.6524       62.0639       68.3861       82.0425       83.9079       89.3808       91.2097      101.5976      116.2656      139.6471      143.6552      146.4369      146.7987      144.3875      142.4315      142.9477      162.8912      172.0999      150.7277      152.5917      146.2583      132.1069      146.4754      158.3151      166.2294      158.8306      164.1454      189.6692      198.1494      229.7823      266.8308      291.0739      271.2001      274.0276      277.3752      287.4495      147.0000        0.0000        0.0000        0.0000        0.0000        0.0000        0.0000        0.0000        0.0000        0.0000        0.0000        0.0000        0.0000        0.0000        0.0000        0.0000        0.0000        0.0000        0.0000        0.0000        0.0000        0.0000        0.0000        0.0000        0.0000        0.0000        0.0000        0.0000        0.0000        0.0000        0.0000        0.0000        0.0000        0.0000        0.0000        0.0000        0.0000        0.0000        0.0000        0.0000        0.0000        0.0000        0.0000        0.0000        0.0000        0.0000        0.0000        0.0000        0.0000        0.0000        0.0000        0.0000        0.0000        0.0000
        0.0000        0.0000        0.0000        0.0000        0.0000        0.0000        0.0000        0.0000        0.0000        0.0000        0.0000        0.0000        0.0000        0.0000        0.0000        0.0000        0.0000        0.0000        0.0000        0.0000        0.0000       99.4224       73.3642       77.8738       69.5107       63.5672       66.7496       64.3917       36.0107       44.9980       33.2770       24.6686       25.9085       33.2110       27.3268       40.5025       31.2800       43.4467       89.2373       80.2721       42.8388       51.4767       43.9137       44.7972       48.4547       63.6465       87.5347       75.7409      124.2104       89.0727       54.0498       26.8300       71.4407      109.8841       86.9955       55.8342       57.5397       91.1346       74.4129       69.3378       73.8257       75.5901       62.6357       61.1994       61.6273       52.3648       50.6983       47.7994       58.3076      113.1525      122.1753      109.7369       91.6763      108.4718      127.1726      103.7636       89.7553       95.2910      133.7982      173.4519      227.4528      245.5102      225.8369      179.8760      227.5143      225.7471      187.4965      166.1135      138.0014      106.3407      111.4039       90.7290       80.6273       97.6475      100.1332       71.5340       83.3655       88.9464       69.0300       58.2904       72.6138      130.7156      113.8635      111.2374      111.9546      120.3057      107.6488      127.2193      126.6281      111.2309       98.7011       98.0469      123.3286      131.3613      109.8994      127.9596      118.6795       98.0272       80.1321       81.1659       87.7480       96.8762      107.9053      121.4768      119.5525      153.1974      134.6148      164.2794      184.4468      184.3483      170.0759      137.6012      149.3398      152.7285      193.6360      158.1985      141.8023      135.2987      143.7241      158.1917      171.9886      155.8653      152.3065      149.1660      154.0641      151.2140      148.6937      142.3574      129.4897      130.0101      101.0000       80.7511       75.2890       59.7991       56.2393       44.9132       49.3515       52.8153       54.9355       63.4653       64.8706       73.2367       89.8874       98.2824      119.2205      119.0398      142.7037      164.9462      196.3607      184.6890      176.2124      174.1413      177.3803      159.0737      149.5802      176.3636      216.1318      209.5335      170.9033      136.1136      133.3025      144.4622      151.2808      149.8667      153.5533      191.7594      207.0665      212.6794      235.5267      276.3994      287.9045      281.2150      301.1888      306.1640      293.2414      154.9800        0.0000        0.0000        0.0000        0.0000        0.0000        0.0000        0.0000        0.0000        0.0000        0.0000        0.0000        0.0000        0.0000        0.0000        0.0000        0.0000        0.0000        0.0000        0.0000        0.0000        0.0000        0.0000        0.0000        0.0000        0.0000        0.0000        0.0000        0.0000        0.0000        0.0000        0.0000        0.0000        0.0000        0.0000        0.0000        0.0000        0.0000        0.0000        0.0000        0.0000        0.0000        0.0000        0.0000        0.0000        0.0000        0.0000        0.0000        0.0000        0.0000        0.0000        0.0000        0.0000        0.0000
        0.0000        0.0000        0.0000        0.0000        0.0000        0.0000        0.0000        0.0000        0.0000        0.0000        0.0000        0.0000        0.0000        0.0000        0.0000        0.0000        0.0000        0.0000        0.0000        0.0000        0.0000      137.8227      101.3390       96.3163       88.0362       91.0318       85.6000       47.9858       32.3268       31.7095       40.7127       44.3936       37.6108       27.6469       37.9594       30.3770       26.5457       39.7142       33.0413       39.6560       38.0135       35.4191       52.4703      101.5784       40.7205       34.1879       79.3351       72.3842       95.0750       73.1009       74.4567       65.4777       98.5619      125.8116       51.9457       48.4327       56.3024       68.3057       91.5572       75.8023       88.1791       91.7181       77.9667       78.7444       67.6748       58.8545       52.7413       64.2764      106.3411      150.0875      114.2901       99.1153       99.2439      103.5333      117.9980      137.3669      140.5233      165.5774      162.8241      199.8125      202.3670      220.4671      270.3421      247.3980      277.3672      259.2766      229.2543      138.4436      108.2498       99.8165      133.1052      105.2938       83.2134       80.0457       79.5907       90.4025       78.1151       60.5308       53.9496       54.0616       68.8455      130.9316      115.2000      145.6342      124.2163      119.3250      102.9069      115.4624      136.8901       95.7741      111.8120      115.3954      127.1548      129.7259      130.1764      145.0709      123.9725      109.4781      106.5743      130.9975      129.7677      123.6501      103.8833       97.6120       91.6190       93.6231       95.8937      153.2282      171.2374      159.2744      155.2453      161.9790      176.3092      166.0798      188.7256      171.6562      153.3786      151.6107      153.5560      171.7621      172.0243      154.6990      158.5408      170.3315      168.5314      168.2512      170.7360      167.1394      137.9328      129.5600      109.5676       94.6285       78.8548       72.6219       68.0771       56.4529       58.2052       62.2749       70.6497       83.0792       84.6576       85.0863       95.6288      121.4427      132.4999      130.3286      140.0234      181.6733      197.4243      216.0956      214.0825      243.3416      210.1896      179.1126      168.1289      176.2244      199.9529      210.4129      201.6529      169.5710      159.3059      180.5005      215.6221      182.9470      176.4393      209.3032      245.9388      283.8308      282.1976      282.4744      277.3877      276.2698      287.8114      295.4617      265.6631      160.6800        0.0000        0.0000        0.0000        0.0000        0.0000        0.0000        0.0000        0.0000        0.0000        0.0000        0.0000        0.0000        0.0000        0.0000        0.0000        0.0000        0.0000        0.0000        0.0000        0.0000        0.0000        0.0000        0.0000        0.0000        0.0000        0.0000        0.0000        0.0000        0.0000        0.0000        0.0000        0.0000        0.0000        0.0000        0.0000        0.0000        0.0000        0.0000        0.0000        0.0000        0.0000        0.0000        0.0000        0.0000        0.0000        0.0000        0.0000        0.0000        0.0000        0.0000        0.0000        0.0000        0.0000
        0.0000        0.0000        0.0000        0.0000        0.0000        0.0000        0.0000        0.0000        0.0000        0.0000        0.0000        0.0000        0.0000        0.0000        0.0000        0.0000        0.0000        0.0000        0.0000        0.0000        0.0000      173.6566      113.1504      121.7143      136.1282      123.5033       88.4672       49.3823       35.4087       32.6428       37.8699       39.2008       52.4304       38.8642       28.4076       22.6158       24.2499       20.9513       23.3540       44.9208       47.5953       35.4395       53.3151      113.7075       58.4258       77.2206      112.5471       47.6839      118.3760      158.6705      159.2975      108.1256       84.4303      122.1350       77.2535       91.2012       64.9025       91.2212      132.4220      114.0158       96.5572      107.5696      108.5402      126.9105      125.1711      101.8947       88.6712      108.4115       87.8713       85.9380       59.1430      117.1342      111.4223      130.5681      136.5881      161.1268      131.7897      158.6120      165.6587      262.0866      261.6533      290.7429      301.6475      196.8522      218.2448      195.1623      176.3829      122.7754      112.5784      117.8960      138.3821      110.3655       82.4073       71.4784       70.0918       56.6562       56.3973       55.2099       55.5649       51.2128       63.6672       85.1080      127.8638      134.4703      112.1443      101.2885      118.5371      163.4861      146.5402      118.6749      114.6583      149.7011      147.2693      139.5908      141.1874      166.5699      127.9210      161.3858      196.3922      196.3095      126.7752      104.6064       90.9182      100.3448      114.0264      104.8145      113.5454      127.9787      141.0095      164.0112      173.2770      169.7851      202.1293      181.0503      177.1592      182.5638      179.7119      162.2522      170.8208      165.3576      171.4467      149.5595      155.9920      150.4939      154.0112      159.7934      144.2236      146.6146      132.1555      132.8735      132.2262      106.5711      113.2052      108.9395       96.4445       79.7053       73.9701       69.6953       78.6578       85.9921       91.5745       94.5515      105.8051      124.0684      136.6461      158.1076      166.4395      176.8491      173.1754      194.5746      221.6086      256.0481      226.2079      218.1345      194.3877      208.9234      220.1122      226.9664      226.9451      202.6875      197.7309      208.9715      234.2159      199.5847      207.4873      267.1201      277.0837      294.5795      309.0754      310.8877      319.6816      276.3595      268.4060      275.3753      264.9008        0.0000        0.0000        0.0000        0.0000        0.0000        0.0000        0.0000        0.0000        0.0000        0.0000        0.0000        0.0000        0.0000        0.0000        0.0000        0.0000        0.0000        0.0000        0.0000        0.0000        0.0000        0.0000        0.0000        0.0000        0.0000        0.0000        0.0000        0.0000        0.0000        0.0000        0.0000        0.0000        0.0000        0.0000        0.0000        0.0000        0.0000        0.0000        0.0000        0.0000        0.0000        0.0000        0.0000        0.0000        0.0000        0.0000        0.0000        0.0000        0.0000        0.0000        0.0000        0.0000        0.0000        0.0000
        0.0000        0.0000        0.0000        0.0000        0.0000        0.0000        0.0000        0.0000        0.0000        0.0000        0.0000        0.0000        0.0000        0.0000        0.0000        0.0000        0.0000        0.0000        0.0000        0.0000        0.0000        0.0000      272.7569      195.3485      178.2509      125.2227       88.7739       61.5736       44.9206       40.9507       46.3177       27.6939       44.0129       27.2314       45.8264       56.6039       52.9187       33.6108       27.6804       27.6397       25.2007       42.5116       46.1485       59.5946       57.2854       44.4634       83.2424       49.2845      146.9252      122.2293      245.9775      152.1769      143.7444      107.7694       84.8520       87.1482       95.9574      138.1359      186.1736      171.4009      137.9343      121.2545      131.1239      146.2416      161.6072      152.7655      122.0928       96.0203      100.9376       79.5502       81.8150       90.8412      132.3029      124.4506      114.7215      143.8897      144.3996      161.0992      179.6311      174.4286      186.5032      189.5670      187.4529      150.6999      155.6047      171.0779      157.0376      135.4416      110.5079      114.4809      117.3436      120.5090      109.6090       85.9806       82.7749       40.6905       38.0795       43.6250       59.4391       62.8500       71.2383       99.2493      142.1227      132.4333      113.0560      114.7148      122.6252      151.6615      149.0569      135.8754      139.8362      161.1262      170.3371      166.7589      155.6306      191.2474      173.9647      178.1237      159.8878      137.5263      109.3307       95.0567       93.6980       96.1871      110.2138      123.1656      119.8790      138.8644      167.2482      175.6029      204.0727      221.8837      239.2288      230.9901      213.5267      206.3227      207.1626      222.4025      250.8483      209.8946      200.3600      157.3305      144.3625      133.0022      128.5082      139.1436      133.2784      149.7927      140.5056      135.8867      138.5966      142.0538      156.6410      145.7614      126.3643      125.7286      104.3253      104.8653      107.9669      104.6918      101.4824      108.0667      115.6168      112.2875      156.0898      176.8707      184.2941      216.5904      214.8553      263.8150      267.9895      325.4892      285.2836      192.5985      189.2711      260.4781      257.1880      269.3163      282.0301      267.9294      266.3931      289.1288      331.5363      314.0115      331.0338      353.8902      324.9182      310.2864      301.1985      300.6274      280.0019      293.5638      292.0939      297.0091      292.7440      268.0332      241.1791      259.9269      300.3190        0.0000        0.0000        0.0000        0.0000        0.0000        0.0000        0.0000        0.0000        0.0000        0.0000        0.0000        0.0000        0.0000        0.0000        0.0000        0.0000        0.0000        0.0000        0.0000        0.0000        0.0000        0.0000        0.0000        0.0000        0.0000        0.0000        0.0000        0.0000        0.0000        0.0000        0.0000        0.0000        0.0000        0.0000        0.0000        0.0000        0.0000        0.0000        0.0000        0.0000        0.0000        0.0000        0.0000        0.0000        0.0000        0.0000        0.0000        0.0000        0.0000        0.0000
        0.0000        0.0000        0.0000        0.0000        0.0000        0.0000        0.0000        0.0000        0.0000        0.0000        0.0000        0.0000        0.0000        0.0000        0.0000        0.0000        0.0000        0.0000        0.0000        0.0000        0.0000        0.0000        0.0000        0.0000        0.0000        0.0000      139.8127       89.8923       76.2630       53.9833       44.8246       33.0590       33.7896       29.6956       34.8110       17.2491       11.8393       15.2382       19.5598       41.5665       62.1934       14.8808       20.3124       30.6413       49.2770       51.1823       48.9101      106.1313      204.4490      247.6128      219.5496      143.9997      174.5816      103.9832       83.5936      106.9705      140.1460      152.6940      167.8645      145.6818      142.5058      155.8614      153.4000      156.2263      136.8038      130.3950      127.3803      120.3138       79.2547       68.6310       79.5632      115.7287       99.0582      117.1460      151.2684      167.9184      161.9657      171.5887      163.6291      165.8613      191.0712      179.3466      157.5607      170.4950      212.1858      223.7264      213.4175      196.4050      141.3252      103.6683      104.3147       71.6648       67.7108       64.1961       65.6371       42.5346       51.1475       46.4681       49.6694       82.0954       67.4264      101.4911      138.2975      104.7691      108.9115      108.5932      110.7734      143.0902      159.4497      154.8243      163.0869      170.7071      178.0527      197.2224      214.3716      231.8038      174.1566      133.8366      125.6098      110.3050      112.0124       87.4142       99.1534      104.5695      102.7576      111.9403      117.6156      143.2787      170.7391      205.6377      218.2387      253.0068      240.8546      224.7619      229.8368      203.1953      195.5769      228.6945      226.2383      201.8775      184.1983      141.9859      145.3030      133.8239      145.0490      145.0784      140.9271      141.6781      135.7905      137.6597      141.1730      141.0543      157.2838      172.8027      156.6211      126.6934      111.4295      114.8464      111.4312      106.8679       99.2186      105.0486      106.8082      113.3645      148.2620      164.0549      172.6820      190.8436      236.3241      245.8966      240.2413      244.3620      182.6462      164.9137      192.3921      264.8967      283.7109      341.7947      381.9456      360.5731      340.3221      348.5550      371.8336      404.7134      402.1423      416.6158      364.5720      291.1817      287.5260      299.5140      311.6363      296.8775      328.4199      325.1731      341.0105      265.1589      231.7465      244.9219      260.2419        0.0000        0.0000        0.0000        0.0000        0.0000        0.0000        0.0000        0.0000        0.0000        0.0000        0.0000        0.0000        0.0000        0.0000        0.0000        0.0000        0.0000        0.0000        0.0000        0.0000        0.0000        0.0000        0.0000        0.0000        0.0000        0.0000        0.0000        0.0000        0.0000        0.0000        0.0000        0.0000        0.0000        0.0000        0.0000        0.0000        0.0000        0.0000        0.0000        0.0000        0.0000        0.0000        0.0000        0.0000        0.0000        0.0000        0.0000        0.0000        0.0000        0.0000
        0.0000        0.0000        0.0000        0.0000        0.0000        0.0000        0.0000        0.0000        0.0000        0.0000        0.0000        0.0000        0.0000        0.0000        0.0000        0.0000        0.0000        0.0000        0.0000        0.0000        0.0000        0.0000        0.0000        0.0000        0.0000        0.0000        0.0000      140.9477      105.6982       77.2282       59.8276       29.4865       59.7670       35.6325       54.4212       25.0159        8.9735        8.5061       16.6440       38.9020       58.8741       26.1327       55.2349      127.0124       98.1677       85.4857       42.6422       70.2152      100.8204      110.4365      158.3635      111.7098      140.2504      116.9596      127.5923      114.2557      125.4789      139.2485      180.0372      180.0462      190.3559      186.9822      156.3652      151.6517      133.9586      130.4447      144.6002      141.3051      100.6203       99.7744       98.4061      111.2094      128.8059      128.2151      160.3939      194.8486      162.7400      159.2403      159.0027      180.9658      217.9325      252.7525      214.4234      189.0380      177.1576      193.1935      188.6615      172.5443      136.9179      130.9054      100.9700       76.9007       72.0120       84.6813       85.1503       57.5853       49.0215       42.7178       50.4562       50.4895       45.9966       63.3225       86.4533       74.0080       78.8099       83.5521      108.3085      162.6160      165.6449      158.3497      156.2165      174.2116      196.1644      204.1181      188.6759      172.2217      146.7832      122.6865      125.7191      109.0257      101.8813      101.5527      115.0048      100.4606      103.5431      125.2653      137.2770      160.8691      193.5220      220.8261      263.2378      247.7541      242.8168      263.7036      256.7269      228.7931      185.3063      180.4760      183.8646      152.6704      147.0457      151.7783      138.4424      129.5863      133.2110      130.2867      120.2771      136.1968      132.0118      138.0790      142.8572      156.5763      158.5199      161.2944      147.0196      117.4230      134.7638      117.0963      109.2876      102.1010      104.3063      109.0822      114.1639      140.9916      160.9267      188.7934      179.3226      180.8779      192.1449      210.9325      231.1413      204.3578      177.2933      222.5376      279.5515      296.5884      293.7270      351.9326      423.1279      394.0556      382.0258      386.9849      413.6555      412.0408      420.1857      397.1674      357.7446      293.5211      318.9425      339.8988      346.5603      348.0228      318.2112      353.6523      392.0645      256.5752      213.7623      233.8929      258.3296      380.6700        0.0000        0.0000        0.0000        0.0000        0.0000        0.0000        0.0000        0.0000        0.0000        0.0000        0.0000        0.0000        0.0000        0.0000        0.0000        0.0000        0.0000        0.0000        0.0000        0.0000        0.0000        0.0000        0.0000        0.0000        0.0000        0.0000        0.0000        0.0000        0.0000        0.0000        0.0000        0.0000        0.0000        0.0000        0.0000        0.0000        0.0000        0.0000        0.0000        0.0000        0.0000        0.0000        0.0000        0.0000        0.0000        0.0000        0.0000        0.0000        0.0000
        0.0000        0.0000        0.0000        0.0000        0.0000        0.0000        0.0000        0.0000        0.0000        0.0000        0.0000        0.0000        0.0000        0.0000        0.0000        0.0000        0.0000        0.0000        0.0000        0.0000        0.0000        0.0000        0.0000        0.0000        0.0000        0.0000        0.0000        0.0000        0.0000        0.0000      103.9441       56.6539       45.5179       36.5112       46.6134       63.6004       29.3910       16.9350       14.8856       15.7141       21.4934       26.9185       67.4324      128.9507       85.0510       67.4058       73.6316       83.3663       54.0225      157.4314      135.0439       91.8769      121.6251       61.9624       74.8374      100.9666      130.4584      197.8145      225.6266      167.6730      167.6398      160.4594      193.4434      167.3826      141.1370      140.1113      131.1528      137.3630      103.5273       95.5084      143.8868      149.0077      160.1003      162.4618      185.7945      243.5962      205.2717      171.4031      169.4691      185.2738      187.1173      191.3904      193.4960      224.0194      180.2184      167.6207      139.6920      129.9320      127.1315      105.1863      108.4268      101.5444      113.0692       96.8544       83.4725       70.5752       53.8920       54.1205       53.0860       51.6162       48.7165       59.3158       67.5845       73.4106       77.9116       93.6876       98.6857      150.0150      159.9286      175.3142      168.5338      199.8227      187.2502      177.8306      159.1774      152.5467      129.6302      119.6404      126.7240      108.0021      102.0010      114.9060       98.7874       98.5878      117.1592      146.8636      153.1542      167.9152      233.7350      260.0742      276.5297      251.9711      268.9309      271.8185      237.4576      209.4747      174.4537      159.2465      144.6223      138.6818      136.9862      131.9194      127.6074      117.6124      121.3535      118.5419      117.1913      134.6364      140.3038      148.3016      150.7485      157.4767      142.8570      138.3838      120.0051      122.1581      119.1917      119.8143      112.1585      106.8319      122.6427      128.4797      141.1341      159.6263      170.9822      185.6340      193.8534      216.7232      199.8834      220.2307      221.6099      215.7348      223.8880      243.1458      239.9816      289.7829      320.9046      373.6268      377.6493      413.9116      427.6242      462.1055      476.9650      438.7267      413.3133      352.0612      346.8832      290.5985      295.5800      328.0197      327.7054      309.6151      284.1570      310.5001      336.0898      219.4421      233.2904      224.2993      243.8433      277.7099        0.0000        0.0000        0.0000        0.0000        0.0000        0.0000        0.0000        0.0000        0.0000        0.0000        0.0000        0.0000        0.0000        0.0000        0.0000        0.0000        0.0000        0.0000        0.0000        0.0000        0.0000        0.0000        0.0000        0.0000        0.0000        0.0000        0.0000        0.0000        0.0000        0.0000        0.0000        0.0000        0.0000        0.0000        0.0000        0.0000        0.0000        0.0000        0.0000        0.0000        0.0000        0.0000        0.0000        0.0000        0.0000        0.0000        0.0000        0.0000        0.0000
        0.0000        0.0000        0.0000        0.0000        0.0000        0.0000        0.0000        0.0000        0.0000        0.0000        0.0000        0.0000        0.0000        0.0000        0.0000        0.0000        0.0000        0.0000        0.0000        0.0000        0.0000        0.0000        0.0000        0.0000        0.0000        0.0000        0.0000        0.0000        0.0000        0.0000        0.0000      184.9206      128.6128        0.0000        0.0000      103.9651       62.4022      109.5405       73.2705       29.2612       71.2826      108.1974      162.3974      206.6156      151.1730      114.4988      114.6896       95.6566      120.8398      149.4810      149.1049       95.7564      103.3333       95.2215       87.9129      104.6132      119.1719      153.1831      163.3377      189.8483      182.0736      182.2517      217.7669      289.7982      248.9810      226.2400      227.9822      130.6315      110.7206       95.3040      116.9260      129.3755      158.2711      176.0337      162.3755      219.8930      215.0838      150.1030      172.0743      222.4846      241.0883      273.3291      274.8956      362.5412      244.8094      198.9971      251.9782      164.2549      135.5639      105.8086      122.8731      153.3646      311.2228      222.9653      313.5617      115.8710       49.8679       49.0302       57.8244       67.3836       93.0435       97.6681       98.2904       84.8005       75.2252       95.9801       99.8089      132.4233      153.3986      165.0624      174.2659      193.1878      203.2367      202.6772      206.2776      131.6916      111.6531      104.5648      107.5050      108.3316       94.1087       92.7464       97.6759      104.3645      131.8728      153.8286      152.5297      176.8510      253.5222      269.9994      268.3914      270.0399      285.9068      247.2086      258.3448      222.5035      187.9370      165.7094      140.3900      102.1365       95.2260       99.1270      106.4245      102.1308      107.4600      104.3128      113.0334      127.2051      115.7792      117.8284      152.6995      156.7512      136.8361      135.8621      142.2447      122.4970      115.1430      122.3209      124.8127      137.7117      146.3766      151.7393      198.6865      232.2052      213.3557      210.0711      207.1393      186.2248      214.9999      210.8533      204.7235      264.9041      263.6187      257.9281      257.9611      327.5199      393.7726      494.6456      452.8593      449.0179      549.5864      534.7486      525.4016      445.1486      418.2000      363.0588      320.5234      307.7416      290.4960      314.0233      293.7055      271.4048      318.8029      257.6608      255.1414      224.3082      219.6759      235.5583        0.0000        0.0000        0.0000        0.0000        0.0000        0.0000        0.0000        0.0000        0.0000        0.0000        0.0000        0.0000        0.0000        0.0000        0.0000        0.0000        0.0000        0.0000        0.0000        0.0000        0.0000        0.0000        0.0000        0.0000        0.0000        0.0000        0.0000        0.0000        0.0000        0.0000        0.0000        0.0000        0.0000        0.0000        0.0000        0.0000        0.0000        0.0000        0.0000        0.0000        0.0000        0.0000        0.0000        0.0000        0.0000        0.0000        0.0000        0.0000        0.0000        0.0000        0.0000
        0.0000        0.0000        0.0000        0.0000        0.0000        0.0000        0.0000        0.0000        0.0000        0.0000        0.0000        0.0000        0.0000        0.0000        0.0000        0.0000        0.0000        0.0000        0.0000        0.0000        0.0000        0.0000        0.0000        0.0000        0.0000        0.0000        0.0000        0.0000        0.0000        0.0000        0.0000        0.0000        0.0000        0.0000        0.0000        0.0000        0.0000       80.0093      105.5465       50.5446       79.5387      118.0993      161.8198      194.6736      170.6872      162.2478      152.4017      150.1389      192.3999      223.4343      180.0081       74.6470       74.8789       77.3334       89.0691      137.8865      171.1628      156.6034      160.9376      142.4206      149.1357      172.4617      188.1178      268.6729      244.4525      215.9225      231.0622      104.2916      111.3539      121.6777       80.1555       96.5415      157.9910      168.3958      154.6845      219.0854      198.4218      166.2940      160.2431      209.3309      244.5079      246.8832      230.1819      266.0548      191.2185      128.5342      188.3255      279.0221      154.1122      121.2717      142.3550      102.0187      158.9885      185.5090      294.4530      142.8230       59.8043       43.0103       60.0404       64.9893       83.7410       88.7830       61.6360       72.9668       77.9672       84.1258       96.0333      125.7174      153.9803      177.2577      177.2277      191.8616      201.3022      224.7257      260.0797      126.7578      117.7831      112.4783      114.3142      112.2339      103.2377      100.1686      101.4080      111.3125      126.1659      141.2642      180.0544      205.1691      236.5449      256.1150      252.7937      265.7715      276.1526      235.9784      214.8490      186.2195      186.6391      163.0674      123.8831       86.9192       83.3176       78.0979       95.1571      100.3860      105.1025       98.4546      104.2958      109.1261      114.2896      130.1414      134.2223      125.4160      120.9770      112.8733      120.1394      138.9639      144.6612      138.1961      143.9368      160.9570      173.7753      193.6531      223.4299      223.2373      223.0848      232.5476      222.5800      189.5384      184.1441      186.6027      192.1273      219.2998      229.1245      276.1425      325.6551      404.1207      444.4657      483.4044      527.6340      538.4001      545.3107      525.8952      523.4962      407.8198      364.8278      329.0130      295.5857      297.9485      307.9980      306.1390      301.5523      315.4164      316.7612      247.0011      240.6157      209.8038      206.4969        0.0000        0.0000        0.0000        0.0000        0.0000        0.0000        0.0000        0.0000        0.0000        0.0000        0.0000        0.0000        0.0000        0.0000        0.0000        0.0000        0.0000        0.0000        0.0000        0.0000        0.0000        0.0000        0.0000        0.0000        0.0000        0.0000        0.0000        0.0000        0.0000        0.0000        0.0000        0.0000        0.0000        0.0000        0.0000        0.0000        0.0000        0.0000        0.0000        0.0000        0.0000        0.0000        0.0000        0.0000        0.0000        0.0000        0.0000        0.0000        0.0000        0.0000        0.0000        0.0000
        0.0000        0.0000        0.0000        0.0000        0.0000        0.0000        0.0000        0.0000        0.0000        0.0000        0.0000        0.0000        0.0000        0.0000        0.0000        0.0000        0.0000        0.0000        0.0000        0.0000        0.0000        0.0000        0.0000        0.0000        0.0000        0.0000        0.0000        0.0000        0.0000        0.0000        0.0000        0.0000        0.0000        0.0000        0.0000        0.0000        0.0000        0.0000        0.0000       36.9973       62.8791       90.5331      124.7494       74.5880       82.3396      118.5543      157.6575      158.9622      150.8061      179.6068      183.0327       95.7996      101.9760       83.7557       78.4484      124.2376      155.7995      155.1684      143.0411      144.8780      160.8982      166.3418      137.4191      196.2793      236.9264      193.3099      182.4334       72.5259       78.9547       89.0921       72.2235       97.4192      138.2236      125.2207      135.1597      201.4999      143.2300      156.2073      152.6248      182.0686      177.5147      186.8098      188.0858      186.6736      132.4835      104.9645      148.1399      131.5610      161.9917      139.3782      114.4888      105.1461      151.9392      308.1249      181.0546       81.2728       67.5853       50.7441       45.9667       70.2678       58.7646       56.2442       53.7629       70.2890       79.1015       92.2759      101.5788      133.9426      148.5979      163.2492      177.5332      186.3212      185.8290      198.7140      186.2679      148.1113      141.1852      127.2428      123.0885      116.0531      124.0359      118.5333      113.1159      117.8962      113.1021      138.7707      197.4314      242.3650      219.0360      232.6767      245.3800      258.9281      280.0172      249.1615      199.5109      175.0116      159.2918      130.2150      109.3857       85.0193       77.8933       81.8346       97.4842       88.8793       94.0462       91.9339       92.9927      101.1146      114.3814      124.7521      109.6859      115.6669      120.1779      120.7379      127.5686      145.1049      128.7908      126.0040      153.0770      178.5158      183.7042      192.2981      209.8932      228.7228      227.3057      227.5560      233.9594      217.9211      212.3494      212.0746      225.8217      225.6823      254.4590      313.6254      392.7903      459.6377      515.4407      481.0047      535.4089      509.9179      471.0171      448.6997      409.9435      346.6025      327.8832      340.8283      314.0425      286.1286      288.6381      291.1902      293.0219      310.4361      291.5938      222.4243      230.7791      211.5745      228.7899        0.0000        0.0000        0.0000        0.0000        0.0000        0.0000        0.0000        0.0000        0.0000        0.0000        0.0000        0.0000        0.0000        0.0000        0.0000        0.0000        0.0000        0.0000        0.0000        0.0000        0.0000        0.0000        0.0000        0.0000        0.0000        0.0000        0.0000        0.0000        0.0000        0.0000        0.0000        0.0000        0.0000        0.0000        0.0000        0.0000        0.0000        0.0000        0.0000        0.0000        0.0000        0.0000        0.0000        0.0000        0.0000        0.0000        0.0000        0.0000        0.0000        0.0000        0.0000        0.0000
        0.0000        0.0000        0.0000        0.0000        0.0000        0.0000        0.0000        0.0000        0.0000        0.0000        0.0000        0.0000        0.0000        0.0000        0.0000        0.0000        0.0000        0.0000        0.0000        0.0000        0.0000        0.0000        0.0000        0.0000        0.0000        0.0000        0.0000        0.0000        0.0000        0.0000        0.0000        0.0000        0.0000        0.0000        0.0000        0.0000        0.0000        0.0000        0.0000        0.0000       56.0716       84.9268       94.7005       61.1711       52.4125       85.6207      111.9165       86.6110      135.3678      149.0319      135.8204       86.3083       87.4022      101.2558      103.8199      112.6641      126.9480      147.8352      132.5940      124.1584      118.5942      147.7860      135.3102      173.8329      191.7473      164.5325      169.9018       87.5277       83.9597       80.6507       82.6001       96.1127      133.4583       96.1628      129.0768      165.5405      167.7736      181.3939      212.9991      229.9488      184.5940      175.1561      165.2839      197.7402      225.2384      240.7241      198.1191      246.4291      206.5758      173.0054      170.1530      118.1395       95.4064      112.8727      102.5004       59.0659       60.6912       64.8249       58.3668       63.5101       67.8584       53.9582       57.1314       78.9806       70.2211       82.6758      100.9479      145.2444      159.8674      174.5157      179.5843      217.4096      220.7339      216.6108      193.3146      182.8884      151.5247      149.4171      139.5972      138.3929      135.8498      120.1845      113.5352      112.3954      127.7430      162.0833      194.2595      243.9891      189.4063      221.6334      220.8499      213.4003      208.0822      222.5068      182.8117      164.1662      146.0037      122.0219      100.5288       87.6875       96.0236      102.9797       89.2991       81.6900       79.9471       95.2418      100.5575      102.5130      118.5868      118.1163      116.2645      119.7922      119.1835      114.9421      114.8670      115.2289      118.4203      131.7512      143.9039      158.3885      161.9978      178.5713      203.2046      237.4463      221.2801      220.1163      246.5942      238.0967      234.2283      263.9720      288.3368      298.6882      329.6497      372.0009      366.6578      430.5099      533.9828      526.8868      504.2180      435.9196      414.3348      395.4536      344.6328      273.7782      321.0872      326.8936      283.2988      307.5491      328.9066      305.1357      238.3685      249.2351      200.1710      190.0778      196.6543      179.1825        0.0000        0.0000        0.0000        0.0000        0.0000        0.0000        0.0000        0.0000        0.0000        0.0000        0.0000        0.0000        0.0000        0.0000        0.0000        0.0000        0.0000        0.0000        0.0000        0.0000        0.0000        0.0000        0.0000        0.0000        0.0000        0.0000        0.0000        0.0000        0.0000        0.0000        0.0000        0.0000        0.0000        0.0000        0.0000        0.0000        0.0000        0.0000        0.0000        0.0000        0.0000        0.0000        0.0000        0.0000        0.0000        0.0000        0.0000        0.0000        0.0000        0.0000        0.0000        0.0000        0.0000
        0.0000        0.0000        0.0000        0.0000        0.0000        0.0000        0.0000        0.0000        0.0000        0.0000        0.0000        0.0000        0.0000        0.0000        0.0000        0.0000        0.0000        0.0000        0.0000        0.0000        0.0000        0.0000        0.0000        0.0000        0.0000        0.0000        0.0000        0.0000        0.0000        0.0000        0.0000        0.0000        0.0000        0.0000        0.0000        0.0000        0.0000        0.0000        0.0000        0.0000        0.0000        0.0000        0.0000      164.3090      146.6727      103.9307      114.2756      113.7304      146.6787      189.8810      117.4032      113.3780      119.5327      132.4988      143.6161      171.0384      164.5715      171.8449      159.8920      128.0506      127.4691      132.1031      128.7386      105.0335       90.2875       86.4011      101.5585      116.8212      118.0687      122.3320      126.0619      122.9156      130.9233      136.4402      141.0172      147.6882      207.1895      311.2500      282.2843      344.0851      279.9081      259.0999      293.2694      408.9126      472.3484      492.4727      492.7387      500.6090      481.1035      423.4202      352.9393      195.4039      145.4003      118.0764      106.4780      105.9532       86.6175       93.8687       98.4211      104.5310       92.4254       99.3198      106.4527       74.0465       84.2744       92.4159      121.9673      162.6641      183.9795      230.0572      261.1272      291.8082      317.8601      312.2761      290.0217      232.4915      205.1831      202.5171      180.3561      139.5950      131.0139      125.6296      118.0212      116.7587      136.7528      143.8022      153.9157      164.8387      162.6534      171.4066      173.6650      161.1629      157.4906      154.4372      134.5773      107.1020      125.6236       95.5392       87.0178      100.0329      107.1901      112.2871       85.5581       92.0415       96.7172      106.3895      101.0153       87.9965       91.8686      129.3464      142.0939      134.1897      131.2805      126.3874      123.0192      125.7739      119.8457      134.4796      140.0081      169.3663      166.9921      174.5508      201.1434      232.1554      248.8994      251.5382      286.6603      298.8655      328.4127      328.3441      376.7774      391.9289      383.9193      370.4616      357.1404      364.6124      398.7412      466.8624      488.8575      378.0957      353.9949      330.5281      343.8855      293.4183      283.4932      272.1144      243.8232      267.2411      282.7496      270.2568      243.2659      178.4934      194.8875      164.8597      184.8981      130.7100        0.0000        0.0000        0.0000        0.0000        0.0000        0.0000        0.0000        0.0000        0.0000        0.0000        0.0000        0.0000        0.0000        0.0000        0.0000        0.0000        0.0000        0.0000        0.0000        0.0000        0.0000        0.0000        0.0000        0.0000        0.0000        0.0000        0.0000        0.0000        0.0000        0.0000        0.0000        0.0000        0.0000        0.0000        0.0000        0.0000        0.0000        0.0000        0.0000        0.0000        0.0000        0.0000        0.0000        0.0000        0.0000        0.0000        0.0000        0.0000        0.0000        0.0000        0.0000        0.0000        0.0000
        0.0000        0.0000        0.0000        0.0000        0.0000        0.0000        0.0000        0.0000        0.0000        0.0000        0.0000        0.0000        0.0000        0.0000        0.0000        0.0000        0.0000        0.0000        0.0000        0.0000        0.0000        0.0000        0.0000        0.0000        0.0000        0.0000        0.0000        0.0000        0.0000        0.0000        0.0000        0.0000        0.0000        0.0000        0.0000        0.0000        0.0000        0.0000        0.0000        0.0000        0.0000        0.0000        0.0000        0.0000      191.6008      194.9910      136.5148      129.9556      151.4036      199.0811      129.2826      113.9956      126.3184      138.0060      148.1519      145.7054      155.2340      148.3977      125.3961      133.2896      134.4456      126.9238      119.5825       95.0610       94.8119       92.8200       97.4159      128.8203      133.1926      142.1071      144.7040      136.1691      142.4230      139.0913      129.2009      130.3550      156.7495      240.9990      236.2149      269.6544      273.9071      307.8990      349.9642      503.9459      535.9996      601.1302      593.7552      555.9899      560.1111      513.9158      466.9284      286.2097      217.2197      165.1722      149.9250      100.2757       88.5343       82.0174      120.0374      145.7755      114.4498      129.4268       91.9512       80.1336       79.0045       98.8993      138.4406      159.9321      185.6106      209.8318      262.5438      313.3303      335.4124      363.4153      334.5865      269.4764      229.4652      208.4995      198.1322      170.9730      154.4156      133.1149      125.6975      126.2244      131.8089      138.6809      155.3134      173.2411      177.4642      170.9515      171.2321      173.4625      145.7017      137.5349      120.3444       91.4474       97.2337       87.5605      113.7436       95.2851       96.4369      100.0548       90.9689       99.4228      108.4999      101.0502       89.8925       90.1976       92.3296      101.9778      103.0285      115.4208      136.0184      134.7142      130.2677      113.4262      109.0329      104.1263      106.6391      132.2446      146.1974      168.8749      219.7428      275.8069      273.4286      301.0734      300.4443      319.7495      349.7425      358.8965      380.9615      394.6909      439.7496      409.4262      362.6116      379.9929      402.5606      422.6594      432.5999      413.1250      346.9450      317.9065      302.1020      284.0275      289.6660      306.1502      238.7962      268.6777      281.9347      222.7353      223.5608      189.0168      269.8979      176.3062      184.5038      115.5000        0.0000        0.0000        0.0000        0.0000        0.0000        0.0000        0.0000        0.0000        0.0000        0.0000        0.0000        0.0000        0.0000        0.0000        0.0000        0.0000        0.0000        0.0000        0.0000        0.0000        0.0000        0.0000        0.0000        0.0000        0.0000        0.0000        0.0000        0.0000        0.0000        0.0000        0.0000        0.0000        0.0000        0.0000        0.0000        0.0000        0.0000        0.0000        0.0000        0.0000        0.0000        0.0000        0.0000        0.0000        0.0000        0.0000        0.0000        0.0000        0.0000        0.0000        0.0000        0.0000        0.0000
        0.0000        0.0000        0.0000        0.0000        0.0000        0.0000        0.0000        0.0000        0.0000        0.0000        0.0000        0.0000        0.0000        0.0000        0.0000        0.0000        0.0000        0.0000        0.0000        0.0000        0.0000        0.0000        0.0000        0.0000        0.0000        0.0000        0.0000        0.0000        0.0000        0.0000        0.0000        0.0000        0.0000        0.0000        0.0000        0.0000        0.0000        0.0000        0.0000        0.0000        0.0000        0.0000        0.0000        0.0000        0.0000        0.0000      300.4226      263.3787      167.4947      220.3179      149.0562      141.4666      162.1744      161.9314      158.8118      163.5972      152.0106      147.4634      139.6409      162.3477      162.6669      136.4165      126.7259      105.8516      101.9657       97.3516      103.8506      144.8834      154.0438      160.4415      167.0504      164.6708      158.2749      157.1293      156.6646      117.6339      132.4671      173.8414      212.8553      266.9963      253.4870      329.0641      381.6596      514.3070      585.8931      665.1057      650.5596      620.7642      602.8548      557.3751      536.3221      346.9453      292.4203      231.2540      229.3493      129.0260      143.3685      119.1856       88.3868       94.6213      139.5212      297.6616      130.1868       80.5080       74.4321       87.7883       91.5793      130.7332      172.7446      193.4825      244.0188      312.7942      359.0058      352.1756      305.1521      292.5276      282.8758      244.9953      214.0510      178.1618      174.2129      154.7085      149.6212      136.5785      131.7184      136.8621      159.9713      186.2522      177.4366      179.2055      174.7369      165.5378      140.6471      126.4755      100.4431       89.4665       99.0892       78.4662       96.1266      108.2868       92.5554      102.2803      113.1858      118.5630      104.4694      110.5056      103.1836       89.7653       93.0402      105.3693      117.2513      138.8214      147.3807      143.4211      141.9601      123.2581      102.3202      102.1767      107.6153      138.7369      160.1445      170.9372      194.8701      252.4541      247.0372      298.2991      313.4471      331.5783      357.7140      350.5031      407.1454      514.4213      548.7982      435.2758      396.3067      383.0850      399.7896      362.7726      339.3629      339.1413      310.8806      286.2274      277.4028      252.5190      241.9349      245.4807      254.6065      256.2842      246.7249      224.0704      224.8537      191.7754      161.2635      136.4113      154.7135       87.9900        0.0000        0.0000        0.0000        0.0000        0.0000        0.0000        0.0000        0.0000        0.0000        0.0000        0.0000        0.0000        0.0000        0.0000        0.0000        0.0000        0.0000        0.0000        0.0000        0.0000        0.0000        0.0000        0.0000        0.0000        0.0000        0.0000        0.0000        0.0000        0.0000        0.0000        0.0000        0.0000        0.0000        0.0000        0.0000        0.0000        0.0000        0.0000        0.0000        0.0000        0.0000        0.0000        0.0000        0.0000        0.0000        0.0000        0.0000        0.0000        0.0000        0.0000        0.0000        0.0000        0.0000
        0.0000        0.0000        0.0000        0.0000        0.0000        0.0000        0.0000        0.0000        0.0000        0.0000        0.0000        0.0000        0.0000        0.0000        0.0000        0.0000        0.0000        0.0000        0.0000        0.0000        0.0000        0.0000        0.0000        0.0000        0.0000        0.0000        0.0000        0.0000        0.0000        0.0000        0.0000        0.0000        0.0000        0.0000        0.0000        0.0000        0.0000        0.0000        0.0000        0.0000        0.0000        0.0000        0.0000        0.0000        0.0000        0.0000        0.0000      438.7310      306.8987      239.1310      167.4611      125.2303      148.2814      193.6532      204.7586      179.0993      176.0260      184.1681      173.1090      189.1656      181.7853      169.0882      148.2014      126.6369      124.2174      108.3319      114.2536      163.3790      173.2405      180.6738      175.8227      164.5369      173.2444      177.2249      184.4451      126.0082      159.7272      252.3125      241.4827      301.2775      336.9614      386.4644      403.8128      510.6433      584.1529      590.5712      647.8292      634.0831      662.6942      564.5993      571.8127      428.2885      335.1360      292.1717      258.7733      198.9186      172.3429      149.3344      151.4266      129.3832      113.9314      103.0687       95.2834       83.0499       68.8383       90.6361       87.0366      115.5727      141.8394      173.9224      212.8186      256.6903      296.0707      324.8609      331.1847      305.5808      312.0982      276.9600      255.2071      223.8028      197.5837      171.8224      175.1222      159.8808      152.1856      158.5996      170.4392      198.9194      190.4505      206.3626      216.6347      171.4911      136.6576      128.6209      106.0380      118.2185       93.7161       69.6227       69.7707       83.0349       84.6179       90.1161       96.9384      122.9577      131.8460      124.9097      114.2357      109.0504      117.7248      127.6407      148.3706      162.8016      143.8654      129.2131      134.6629      129.6680      129.8329      128.6261      132.0973      155.4840      178.3404      168.9331      202.2802      255.7999      290.1449      295.6978      316.7408      338.7066      305.6648      349.3964      406.7404      423.7557      449.5745      417.0777      355.5177      329.2729      330.7955      332.5880      342.4128      380.7805      331.4646      279.7306      270.3171      216.5003      227.0715      254.6712      267.2849      285.5344      317.8319      235.7952      195.3295      153.3121      149.7684      150.7165      146.4880        0.0000        0.0000        0.0000        0.0000        0.0000        0.0000        0.0000        0.0000        0.0000        0.0000        0.0000        0.0000        0.0000        0.0000        0.0000        0.0000        0.0000        0.0000        0.0000        0.0000        0.0000        0.0000        0.0000        0.0000        0.0000        0.0000        0.0000        0.0000        0.0000        0.0000        0.0000        0.0000        0.0000        0.0000        0.0000        0.0000        0.0000        0.0000        0.0000        0.0000        0.0000        0.0000        0.0000        0.0000        0.0000        0.0000        0.0000        0.0000        0.0000        0.0000        0.0000        0.0000        0.0000        0.0000
        0.0000        0.0000        0.0000        0.0000        0.0000        0.0000        0.0000        0.0000        0.0000        0.0000        0.0000        0.0000        0.0000        0.0000        0.0000        0.0000        0.0000        0.0000        0.0000        0.0000        0.0000        0.0000        0.0000        0.0000        0.0000        0.0000        0.0000        0.0000        0.0000        0.0000        0.0000        0.0000        0.0000        0.0000        0.0000        0.0000        0.0000        0.0000        0.0000        0.0000        0.0000        0.0000        0.0000        0.0000        0.0000        0.0000        0.0000        0.0000        0.0000        0.0000      366.7930      263.0934      224.4354      190.5094      221.3427      236.7120      221.8869      220.3659      240.0711      303.0700      279.8215      270.6100      250.7159      175.9505      152.2289      140.9757        0.0000        0.0000      179.7909      183.2514      184.1481      179.7188      185.9235      168.2416      168.3398      184.3805      232.2053      276.3288      311.9441      381.5403      462.8368      482.5715      485.4088      452.7143      531.6309      561.9699      602.9929      479.1570      517.1123        0.0000        0.0000        0.0000        0.0000      339.7432      271.2480      337.0526      312.1628      366.2513        0.0000      269.1995      194.2401      123.0498      110.2142       77.8921       88.9066      105.4060      108.5198      126.7378      146.0213      164.7432      163.1073      179.8960      211.6227      280.1349      297.8142      300.1920      303.1989      284.4505      270.5609      232.0151      214.5998      209.0858      195.5570      182.0077      178.1910      181.4201      196.8553      187.0409      180.2615      207.8441      207.8922      146.8349      123.7109      105.2376       90.6306      101.2217       73.5652       63.1223       62.8696       76.6565       80.2328      104.6223      139.0563      182.9729      187.7696      180.4529      157.8881      162.8919      175.9058      182.0780      179.0865      151.1904      140.3220      130.2949      125.0622      155.6216      151.1486      143.7293      154.0765      186.5116      223.6953      233.6746      240.2872      251.7277      287.1988      295.0009      286.5820      266.2049      262.5457      319.2122      338.4892      341.0345      326.5291      280.2505      272.0603      288.7618      302.1048      303.2327      306.5624      300.6315      291.5548      299.4658      269.5178      235.4655      216.7399      232.1628      237.3055      268.2332      296.6680      218.3541      194.3117      140.1497      139.3385        0.0000        0.0000        0.0000        0.0000        0.0000        0.0000        0.0000        0.0000        0.0000        0.0000        0.0000        0.0000        0.0000        0.0000        0.0000        0.0000        0.0000        0.0000        0.0000        0.0000        0.0000        0.0000        0.0000        0.0000        0.0000        0.0000        0.0000        0.0000        0.0000        0.0000        0.0000        0.0000        0.0000        0.0000        0.0000        0.0000        0.0000        0.0000        0.0000        0.0000        0.0000        0.0000        0.0000        0.0000        0.0000        0.0000        0.0000        0.0000        0.0000        0.0000        0.0000        0.0000        0.0000        0.0000        0.0000        0.0000
        0.0000        0.0000        0.0000        0.0000        0.0000        0.0000        0.0000        0.0000        0.0000        0.0000        0.0000        0.0000        0.0000        0.0000        0.0000        0.0000        0.0000        0.0000        0.0000        0.0000        0.0000        0.0000        0.0000        0.0000        0.0000        0.0000        0.0000        0.0000        0.0000        0.0000        0.0000        0.0000        0.0000        0.0000        0.0000        0.0000        0.0000        0.0000        0.0000        0.0000        0.0000        0.0000        0.0000        0.0000        0.0000        0.0000        0.0000        0.0000        0.0000        0.0000        0.0000        0.0000        0.0000        0.0000        0.0000      276.8211      277.4230      253.6560        0.0000        0.0000        0.0000      328.4476      271.7704      197.0844      171.1655        0.0000        0.0000        0.0000        0.0000        0.0000        0.0000        0.0000      193.1039      183.6480      183.0599      197.2256      237.2480      267.0065      363.8429      480.4055      495.2331      505.3405      531.8171      544.8868      627.4428      587.9475      522.3145      434.8337        0.0000        0.0000        0.0000        0.0000        0.0000        0.0000      364.3065      398.6921        0.0000        0.0000        0.0000      417.7221      283.9733      183.6382      124.5222       93.3877       97.1497      114.0857      145.5303      149.6635      139.3140      140.3459      150.6122      166.3428      176.5437      225.1786      254.7937      306.4665      308.4536      289.8606      269.9986      218.0031      218.3639      205.7740      201.4584      202.5390      227.9337      213.6246      217.0657      200.4634      238.9644      192.1162      182.2393      146.2504      127.0055       99.5858       93.2372       72.8562       62.8379       59.6407       72.6331       77.1453       79.1998      100.2786      132.3451      151.2393      155.3819      185.5640      188.6248      195.3157      190.8310      176.8893      159.6149      136.0968      124.3601      118.9832      122.9364      147.3563      137.2591      151.5297      164.8716      214.0475      202.7984      214.9481      236.2625      238.0035      227.6872      244.7555      264.7991      267.7237      272.1519      271.1582      278.7848      303.6305      327.3881      329.1087      308.7825      291.7383      289.3755      299.2352      277.9053      279.3418      284.5148      261.0817      262.1163      228.7765      229.7628      266.7582      216.3557      220.7375      203.1743      163.7581      140.0634      120.4143      118.6317        0.0000        0.0000        0.0000        0.0000        0.0000        0.0000        0.0000        0.0000        0.0000        0.0000        0.0000        0.0000        0.0000        0.0000        0.0000        0.0000        0.0000        0.0000        0.0000        0.0000        0.0000        0.0000        0.0000        0.0000        0.0000        0.0000        0.0000        0.0000        0.0000        0.0000        0.0000        0.0000        0.0000        0.0000        0.0000        0.0000        0.0000        0.0000        0.0000        0.0000        0.0000        0.0000        0.0000        0.0000        0.0000        0.0000        0.0000        0.0000        0.0000        0.0000        0.0000        0.0000        0.0000        0.0000        0.0000        0.0000
        0.0000        0.0000        0.0000        0.0000        0.0000        0.0000        0.0000        0.0000        0.0000        0.0000        0.0000        0.0000        0.0000        0.0000        0.0000        0.0000        0.0000        0.0000        0.0000        0.0000        0.0000        0.0000        0.0000        0.0000        0.0000        0.0000        0.0000        0.0000        0.0000        0.0000        0.0000        0.0000        0.0000        0.0000        0.0000        0.0000        0.0000        0.0000        0.0000        0.0000        0.0000        0.0000        0.0000        0.0000        0.0000        0.0000        0.0000        0.0000        0.0000        0.0000        0.0000        0.0000        0.0000        0.0000        0.0000        0.0000        0.0000        0.0000        0.0000        0.0000        0.0000      385.9806      336.2701      238.1965      200.4800        0.0000        0.0000        0.0000        0.0000        0.0000        0.0000        0.0000        0.0000      206.0467      211.0908      215.5307      221.7296      263.4610      345.3974      422.5293      473.2668      509.1842      586.1184      601.6218      614.6716        0.0000        0.0000        0.0000        0.0000        0.0000        0.0000        0.0000        0.0000        0.0000        0.0000        0.0000        0.0000        0.0000        0.0000        0.0000      362.4455      223.0905      162.2778      142.8430      120.6320      124.5145      146.2088      161.9937      155.3582      145.5905      174.4131      169.7557      177.1213      230.9198      274.8229      270.5763      285.8709      292.2071      258.1438      254.2493      225.9038      218.4163      202.6787      195.4248      205.9100      221.8443      217.6578      216.4460      209.6201      218.5210      181.5898      139.4841      120.0364       95.0316       83.7828       79.2988       68.4354       79.5778       84.0364       88.2964       74.2249       91.2789      104.8813      152.4812      183.5923      197.7498      211.7337      206.5452      198.8326      172.0639      178.6908      137.2348      121.6245      108.7556      118.8045      139.8580      150.4657      149.3521      171.0405      222.1900      230.3335      234.9335      252.6440      248.1469      283.2323      279.3733      276.8859      269.9590      276.0772      252.1882      261.8613      322.5517      335.9856      344.2753      330.0826      288.2474      289.5538      284.7549      274.3656      287.0966      256.1271      238.9079      244.5783      222.0548      239.3308      257.6161      219.3553      158.5831      136.1517      141.6108      140.1644      138.0193        0.0000        0.0000        0.0000        0.0000        0.0000        0.0000        0.0000        0.0000        0.0000        0.0000        0.0000        0.0000        0.0000        0.0000        0.0000        0.0000        0.0000        0.0000        0.0000        0.0000        0.0000        0.0000        0.0000        0.0000        0.0000        0.0000        0.0000        0.0000        0.0000        0.0000        0.0000        0.0000        0.0000        0.0000        0.0000        0.0000        0.0000        0.0000        0.0000        0.0000        0.0000        0.0000        0.0000        0.0000        0.0000        0.0000        0.0000        0.0000        0.0000        0.0000        0.0000        0.0000        0.0000        0.0000        0.0000        0.0000        0.0000
        0.0000        0.0000        0.0000        0.0000        0.0000        0.0000        0.0000        0.0000        0.0000        0.0000        0.0000        0.0000        0.0000        0.0000        0.0000        0.0000        0.0000        0.0000        0.0000        0.0000        0.0000        0.0000        0.0000        0.0000        0.0000        0.0000        0.0000        0.0000        0.0000        0.0000        0.0000        0.0000        0.0000        0.0000        0.0000        0.0000        0.0000        0.0000        0.0000        0.0000        0.0000        0.0000        0.0000        0.0000        0.0000        0.0000        0.0000        0.0000        0.0000        0.0000        0.0000        0.0000        0.0000        0.0000        0.0000        0.0000        0.0000        0.0000        0.0000        0.0000        0.0000        0.0000      433.5044      301.9585        0.0000        0.0000        0.0000        0.0000        0.0000        0.0000        0.0000        0.0000        0.0000        0.0000      234.0619      253.8613      264.6218      316.1185      380.4283      464.2311      517.1656      541.8830      543.2944      546.1848        0.0000        0.0000        0.0000        0.0000        0.0000        0.0000        0.0000        0.0000        0.0000        0.0000        0.0000        0.0000        0.0000        0.0000        0.0000        0.0000        0.0000      190.5691      144.0541      126.1253      134.3628      130.5974      140.1253      176.8819      163.7901      188.3344      170.9572      190.0151      192.0026      235.2496      247.6633      242.4722      250.0432      272.7917      256.5461      235.5171      206.3858      214.4197      217.5702      223.8401      216.8087      241.1120      249.5862      239.9309      228.7528      200.0211      188.7761      149.4537      108.6018      102.4689       99.1904      102.3756      100.3499      100.0839      104.7755       99.4010      120.1342      107.2521       94.5581      143.7047      180.1471      214.1928      175.7518      169.5519      170.6155      170.2512      173.4653      130.0347      107.3358      113.7396      125.6819      157.3388      163.7882      144.5383      152.6783      214.0963      237.3894      267.5355      264.0342      260.2108      253.1436      263.6584      278.5301      278.4549      284.6441      273.2929      266.1414      275.7291      282.1962      308.0953      285.7237      282.5539      271.3767      270.3676      267.5854      266.4750      252.5301      250.0806      228.5161      213.4592      226.1501      221.6818      202.0333      208.6118      160.6356      140.4244      134.6481        0.0000        0.0000        0.0000        0.0000        0.0000        0.0000        0.0000        0.0000        0.0000        0.0000        0.0000        0.0000        0.0000        0.0000        0.0000        0.0000        0.0000        0.0000        0.0000        0.0000        0.0000        0.0000        0.0000        0.0000        0.0000        0.0000        0.0000        0.0000        0.0000        0.0000        0.0000        0.0000        0.0000        0.0000        0.0000        0.0000        0.0000        0.0000        0.0000        0.0000        0.0000        0.0000        0.0000        0.0000        0.0000        0.0000        0.0000        0.0000        0.0000        0.0000        0.0000        0.0000        0.0000        0.0000        0.0000        0.0000        0.0000        0.0000
        0.0000        0.0000        0.0000        0.0000        0.0000        0.0000        0.0000        0.0000        0.0000        0.0000        0.0000        0.0000        0.0000        0.0000        0.0000        0.0000        0.0000        0.0000        0.0000        0.0000        0.0000        0.0000        0.0000        0.0000        0.0000        0.0000        0.0000        0.0000        0.0000        0.0000        0.0000        0.0000        0.0000        0.0000        0.0000        0.0000        0.0000        0.0000        0.0000        0.0000        0.0000        0.0000        0.0000        0.0000        0.0000        0.0000        0.0000        0.0000        0.0000        0.0000        0.0000        0.0000        0.0000        0.0000        0.0000        0.0000        0.0000        0.0000        0.0000        0.0000        0.0000        0.0000        0.0000        0.0000        0.0000        0.0000        0.0000        0.0000        0.0000        0.0000        0.0000        0.0000        0.0000        0.0000      266.9849      253.2965      291.6935      334.3950      378.8688      412.6495      434.2827      444.1660      446.7607        0.0000        0.0000        0.0000        0.0000        0.0000        0.0000        0.0000        0.0000        0.0000        0.0000        0.0000        0.0000        0.0000        0.0000        0.0000        0.0000        0.0000        0.0000      152.6718      112.8315      145.9289      157.4066      157.8836      182.7477      175.9072      204.2008      217.2440      213.4112      209.3725      193.2210      202.7558      208.0178      218.1795      221.9057      243.0864      230.8092      207.6481      198.2607      197.7088      219.8101      213.7269      214.1805      245.9877      278.7841      262.1244      249.3118      226.7096      203.0871      150.2371      127.9435      109.6008      102.6016      114.6876      119.6364      113.4848      112.0581      119.6362      112.4262      117.4743      132.0013      158.2056      138.6959      148.6008      139.6808      127.2979      130.9406      121.8426      106.4666      113.1727      122.8988      128.9931      135.1137      177.6112      207.2081      178.0738      213.1779      239.2224      262.7165      252.1909      253.0047      270.5454      302.2796      315.4265      297.1171      283.0456      287.2249      312.1740      330.8513      330.6516      308.5259      294.4591      286.6763      265.9013      265.3986      270.0890      263.7477      246.2085      241.3467      236.2664      221.8362      224.7896      232.1361      238.1228      212.6378      191.5023      159.0394      147.7372      141.4037        0.0000        0.0000        0.0000        0.0000        0.0000        0.0000        0.0000        0.0000        0.0000        0.0000        0.0000        0.0000        0.0000        0.0000        0.0000        0.0000        0.0000        0.0000        0.0000        0.0000        0.0000        0.0000        0.0000        0.0000        0.0000        0.0000        0.0000        0.0000        0.0000        0.0000        0.0000        0.0000        0.0000        0.0000        0.0000        0.0000        0.0000        0.0000        0.0000        0.0000        0.0000        0.0000        0.0000        0.0000        0.0000        0.0000        0.0000        0.0000        0.0000        0.0000        0.0000        0.0000        0.0000        0.0000        0.0000        0.0000        0.0000        0.0000
        0.0000        0.0000        0.0000        0.0000        0.0000        0.0000        0.0000        0.0000        0.0000        0.0000        0.0000        0.0000        0.0000        0.0000        0.0000        0.0000        0.0000        0.0000        0.0000        0.0000        0.0000        0.0000        0.0000        0.0000        0.0000        0.0000        0.0000        0.0000        0.0000        0.0000        0.0000        0.0000        0.0000        0.0000        0.0000        0.0000        0.0000        0.0000        0.0000        0.0000        0.0000        0.0000        0.0000        0.0000        0.0000        0.0000        0.0000        0.0000        0.0000        0.0000        0.0000        0.0000        0.0000        0.0000        0.0000        0.0000        0.0000        0.0000        0.0000        0.0000        0.0000        0.0000        0.0000        0.0000        0.0000        0.0000        0.0000        0.0000        0.0000        0.0000        0.0000        0.0000        0.0000        0.0000        0.0000        0.0000        0.0000        0.0000        0.0000        0.0000        0.0000        0.0000        0.0000        0.0000        0.0000        0.0000        0.0000        0.0000        0.0000        0.0000        0.0000        0.0000        0.0000        0.0000        0.0000        0.0000        0.0000        0.0000        0.0000        0.0000        0.0000      161.0903      147.1170      183.1860      179.4037      206.8319      205.9605      213.2109      212.1657      210.1897      243.0999      218.4495      192.8067      184.1595      188.6839      187.3319      203.1592      204.5918      199.4556      196.0374      191.2554      211.8964      234.1778      221.2435      222.2807      236.4861      248.8814      259.9033      251.1344      243.3918      213.1119      154.4318      121.6190      111.1810       98.2887       93.6360      114.7126      125.5388      132.4327      125.1310      125.6013      120.0843      141.8286      142.9969      136.0510      128.7388      138.4835      136.0686      133.6781      125.5512      125.1996      137.1587      154.4654      162.3414      156.7095      212.9903      214.6803      208.2150      221.1577      255.6508      261.7867      249.2078      244.1830      270.4241      274.8168      285.2119      321.1936      316.6030      323.1934      319.3395      342.3885      350.0377      326.7001      308.8719      299.8178      273.0778      269.5947      270.7690      253.3417      238.8655      230.6434      227.8479      228.1747      236.6791      255.4938      256.4200      228.3956      191.5110      164.7138      147.9973        0.0000        0.0000        0.0000        0.0000        0.0000        0.0000        0.0000        0.0000        0.0000        0.0000        0.0000        0.0000        0.0000        0.0000        0.0000        0.0000        0.0000        0.0000        0.0000        0.0000        0.0000        0.0000        0.0000        0.0000        0.0000        0.0000        0.0000        0.0000        0.0000        0.0000        0.0000        0.0000        0.0000        0.0000        0.0000        0.0000        0.0000        0.0000        0.0000        0.0000        0.0000        0.0000        0.0000        0.0000        0.0000        0.0000        0.0000        0.0000        0.0000        0.0000        0.0000        0.0000        0.0000        0.0000        0.0000        0.0000        0.0000        0.0000        0.0000
        0.0000        0.0000        0.0000        0.0000        0.0000        0.0000        0.0000        0.0000        0.0000        0.0000        0.0000        0.0000        0.0000        0.0000        0.0000        0.0000        0.0000        0.0000        0.0000        0.0000        0.0000        0.0000        0.0000        0.0000        0.0000        0.0000        0.0000        0.0000        0.0000        0.0000        0.0000        0.0000        0.0000        0.0000        0.0000        0.0000        0.0000        0.0000        0.0000        0.0000        0.0000        0.0000        0.0000        0.0000        0.0000        0.0000        0.0000        0.0000        0.0000        0.0000        0.0000        0.0000        0.0000        0.0000        0.0000        0.0000        0.0000        0.0000        0.0000        0.0000        0.0000        0.0000        0.0000        0.0000        0.0000        0.0000        0.0000        0.0000        0.0000        0.0000        0.0000        0.0000        0.0000        0.0000        0.0000        0.0000        0.0000        0.0000        0.0000        0.0000        0.0000        0.0000        0.0000        0.0000        0.0000        0.0000        0.0000        0.0000        0.0000        0.0000        0.0000        0.0000        0.0000        0.0000        0.0000        0.0000        0.0000        0.0000        0.0000        0.0000        0.0000      191.7874      160.9434      187.7820      194.1876      207.0017      249.5795      261.6553      266.4237      253.7960      237.7519      227.5093      211.6785      201.2957      195.1750      186.5908      203.0371      192.5236      192.2860      183.9178      183.2388      190.5013      210.9104      219.5671      222.3540      237.1180      238.0044      248.7897      258.0669      233.4701      203.6765      156.4248      124.1621      110.3256      103.3203      109.6648      106.5703      119.2232      104.8155      126.3496      127.4898      119.8763      127.8978      142.5317      139.1089      171.3764      180.5995      179.5733      191.0568      180.0489      173.7022      181.7299      192.9654      190.5989      186.7199      213.2922      212.1432      238.8928      262.4488      277.9045      324.1284      274.7970      286.8742      335.8364      336.8416      318.0175      363.7696      344.6781      379.8878      361.0103      357.4408      341.2687      332.2062      332.4476      334.3064      295.7305      265.1741      244.9269      236.0608      232.5741      223.2307      215.3543      219.6219      228.2265      249.5633      250.0804      210.9496      177.0640      178.7356      174.9411        0.0000        0.0000        0.0000        0.0000        0.0000        0.0000        0.0000        0.0000        0.0000        0.0000        0.0000        0.0000        0.0000        0.0000        0.0000        0.0000        0.0000        0.0000        0.0000        0.0000        0.0000        0.0000        0.0000        0.0000        0.0000        0.0000        0.0000        0.0000        0.0000        0.0000        0.0000        0.0000        0.0000        0.0000        0.0000        0.0000        0.0000        0.0000        0.0000        0.0000        0.0000        0.0000        0.0000        0.0000        0.0000        0.0000        0.0000        0.0000        0.0000        0.0000        0.0000        0.0000        0.0000        0.0000        0.0000        0.0000        0.0000        0.0000        0.0000
        0.0000        0.0000        0.0000        0.0000        0.0000        0.0000        0.0000        0.0000        0.0000        0.0000        0.0000        0.0000        0.0000        0.0000        0.0000        0.0000        0.0000        0.0000        0.0000        0.0000        0.0000        0.0000        0.0000        0.0000        0.0000        0.0000        0.0000        0.0000        0.0000        0.0000        0.0000        0.0000        0.0000        0.0000        0.0000        0.0000        0.0000        0.0000        0.0000        0.0000        0.0000        0.0000        0.0000        0.0000        0.0000        0.0000        0.0000        0.0000        0.0000        0.0000        0.0000        0.0000        0.0000        0.0000        0.0000        0.0000        0.0000        0.0000        0.0000        0.0000        0.0000        0.0000        0.0000        0.0000        0.0000        0.0000        0.0000        0.0000        0.0000        0.0000        0.0000        0.0000        0.0000        0.0000        0.0000        0.0000        0.0000        0.0000        0.0000        0.0000        0.0000        0.0000        0.0000        0.0000        0.0000        0.0000        0.0000        0.0000        0.0000        0.0000        0.0000        0.0000        0.0000        0.0000        0.0000        0.0000        0.0000        0.0000        0.0000        0.0000      241.2465      168.9122      149.6371      168.5336      193.7919      192.8128      198.8601      252.6379      294.9622      313.2971      308.9421      272.4575      254.2973      246.3577      215.6107      191.2325      198.1937      190.1389      206.1199      203.2536      184.9237      174.1374      183.4753      204.6914      216.4928      216.4683      217.9272      220.3721      235.4863      242.0364      189.9548      154.4635      131.1649      128.4851      119.3234      117.3173      113.5059      108.7937      123.4909      132.0535      143.3213      146.2874      156.4646      174.1936      207.0404      234.6963      220.5280      217.0863      236.0680      252.8656      246.5602      248.9970      225.2968      223.5177      218.7921      240.3454      232.8463      297.7232      352.6949      339.1317      313.2746      339.3125      370.8109      380.1409      373.3258      385.3892      394.2344      324.2186      333.5204      329.5916      322.1356      331.3310      318.3190      315.8944      332.5646      295.1473      252.1135      230.4597      223.3478      223.3316      215.6979      214.7297      223.6895      213.3644      225.8946      204.6465      193.9625      175.1547        0.0000        0.0000        0.0000        0.0000        0.0000        0.0000        0.0000        0.0000        0.0000        0.0000        0.0000        0.0000        0.0000      511.5900        0.0000        0.0000        0.0000      471.6000        0.0000        0.0000        0.0000        0.0000        0.0000        0.0000        0.0000        0.0000        0.0000        0.0000        0.0000        0.0000        0.0000        0.0000        0.0000        0.0000        0.0000        0.0000        0.0000        0.0000        0.0000        0.0000        0.0000        0.0000        0.0000        0.0000        0.0000        0.0000        0.0000        0.0000        0.0000        0.0000        0.0000        0.0000        0.0000        0.0000        0.0000        0.0000        0.0000        0.0000        0.0000        0.0000        0.0000
        0.0000        0.0000        0.0000        0.0000        0.0000        0.0000        0.0000        0.0000        0.0000        0.0000        0.0000        0.0000        0.0000        0.0000        0.0000        0.0000        0.0000        0.0000        0.0000        0.0000        0.0000        0.0000        0.0000        0.0000        0.0000        0.0000        0.0000        0.0000        0.0000        0.0000        0.0000        0.0000        0.0000        0.0000        0.0000        0.0000        0.0000        0.0000        0.0000        0.0000        0.0000        0.0000        0.0000        0.0000        0.0000        0.0000        0.0000        0.0000        0.0000        0.0000        0.0000        0.0000        0.0000        0.0000        0.0000        0.0000        0.0000        0.0000        0.0000        0.0000        0.0000        0.0000        0.0000        0.0000        0.0000        0.0000        0.0000        0.0000        0.0000        0.0000        0.0000        0.0000        0.0000        0.0000        0.0000        0.0000        0.0000        0.0000        0.0000        0.0000        0.0000        0.0000        0.0000        0.0000        0.0000        0.0000        0.0000        0.0000        0.0000        0.0000        0.0000        0.0000        0.0000        0.0000        0.0000        0.0000        0.0000        0.0000        0.0000        0.0000      233.8021      207.6422      205.4479      227.8314      194.3436      207.3025      211.7498      263.1313      281.9098      301.1553      291.8774      289.9454      275.9125      272.4499      240.9447      205.9203      193.0573      180.8686      199.2764      205.1255      171.4714      163.8538      180.5163      206.5786      206.0509      201.7834      211.2330      221.0213      232.0387      204.5398      185.4151      181.9282      158.9996      152.3058      144.4234      131.1142      124.0465      126.7181      136.6487      154.4130      166.0091      200.3334      221.0523      259.2544      298.9611      302.0915      317.5103      337.1789      346.8955      364.4826      352.2860      312.2262      274.0716      276.5714      274.8617      262.1163      258.5568      394.4105      427.9443      375.8593      390.6279      416.8962      379.1274      384.9106      381.2663      386.7198      395.5192      378.3456      371.5256      363.4745      351.5341      367.2390      371.8860      347.9804      357.4849      279.6475      241.3013      233.3627      229.3071      226.1534      219.5059      212.4872      209.3548      201.6289      205.9001      183.0944      186.9270      255.8584        0.0000        0.0000        0.0000        0.0000        0.0000        0.0000        0.0000        0.0000        0.0000        0.0000        0.0000        0.0000      388.6801      438.8999      592.0500        0.0000      520.2900      528.4200        0.0000        0.0000        0.0000        0.0000        0.0000        0.0000        0.0000        0.0000        0.0000        0.0000        0.0000        0.0000        0.0000        0.0000        0.0000        0.0000        0.0000        0.0000        0.0000        0.0000        0.0000        0.0000        0.0000        0.0000        0.0000        0.0000        0.0000        0.0000        0.0000        0.0000        0.0000        0.0000        0.0000        0.0000        0.0000        0.0000        0.0000        0.0000        0.0000        0.0000        0.0000        0.0000        0.0000
        0.0000        0.0000        0.0000        0.0000        0.0000        0.0000        0.0000        0.0000        0.0000        0.0000        0.0000        0.0000        0.0000        0.0000        0.0000        0.0000        0.0000        0.0000        0.0000        0.0000        0.0000        0.0000        0.0000        0.0000        0.0000        0.0000        0.0000        0.0000        0.0000        0.0000        0.0000        0.0000        0.0000        0.0000        0.0000        0.0000        0.0000        0.0000        0.0000        0.0000        0.0000        0.0000        0.0000        0.0000        0.0000        0.0000        0.0000        0.0000        0.0000        0.0000        0.0000        0.0000        0.0000        0.0000        0.0000        0.0000        0.0000        0.0000        0.0000        0.0000        0.0000        0.0000        0.0000        0.0000        0.0000        0.0000        0.0000        0.0000        0.0000        0.0000        0.0000        0.0000        0.0000        0.0000        0.0000        0.0000        0.0000        0.0000        0.0000        0.0000        0.0000        0.0000        0.0000        0.0000        0.0000        0.0000        0.0000        0.0000        0.0000        0.0000        0.0000        0.0000        0.0000        0.0000        0.0000        0.0000        0.0000        0.0000        0.0000      342.7673      227.9733      249.7294      232.8553      185.2773      183.7204      237.1725      246.9739      270.8497      298.4854      301.7636      301.8986      300.2056      272.2534      252.9147      235.9317      220.3015      201.0837      189.9607      192.8051      174.1052      155.7245      171.0777      178.3997      192.4015      198.2330      194.0903      196.7890      196.1056      191.2356      168.0527      160.6628      154.9277      155.8943      155.2225      151.9407      137.8948      130.3177      135.6756      148.4982      174.9287      188.3545      211.7392      246.9394      313.3131      340.6871      365.6783      389.7863      423.2056      411.7234      418.0251      408.1798      337.3305      314.3102      304.2217      287.3417      289.5579      343.0371      412.6226      392.0537      420.4839      428.4998      408.7777      401.5707      407.7582      381.3360      387.4368      391.9170      383.7620      379.8448      400.8456      369.1627      376.4271      378.2640      352.8512      335.9772      269.0759      242.8614      225.5605      224.4540      222.8202      226.3966      221.6968      213.8680      197.1711      181.3522      169.6561      171.3643      287.9398        0.0000        0.0000        0.0000        0.0000        0.0000        0.0000      240.9052      104.3100        0.0000        0.0000        0.0000        0.0000      361.5900      480.7199        0.0000        0.0000        0.0000        0.0000        0.0000        0.0000        0.0000        0.0000        0.0000        0.0000        0.0000        0.0000        0.0000        0.0000        0.0000        0.0000        0.0000        0.0000        0.0000        0.0000        0.0000        0.0000        0.0000        0.0000        0.0000        0.0000        0.0000        0.0000        0.0000        0.0000        0.0000        0.0000        0.0000        0.0000        0.0000        0.0000        0.0000        0.0000        0.0000        0.0000        0.0000        0.0000        0.0000        0.0000        0.0000        0.0000        0.0000
        0.0000        0.0000        0.0000        0.0000        0.0000        0.0000        0.0000        0.0000        0.0000        0.0000        0.0000        0.0000        0.0000        0.0000        0.0000        0.0000        0.0000        0.0000        0.0000        0.0000        0.0000        0.0000        0.0000        0.0000        0.0000        0.0000        0.0000        0.0000        0.0000        0.0000        0.0000        0.0000        0.0000        0.0000        0.0000        0.0000        0.0000        0.0000        0.0000        0.0000        0.0000        0.0000        0.0000        0.0000        0.0000        0.0000        0.0000        0.0000        0.0000        0.0000        0.0000        0.0000        0.0000        0.0000        0.0000        0.0000        0.0000        0.0000        0.0000        0.0000        0.0000        0.0000        0.0000        0.0000        0.0000        0.0000        0.0000        0.0000        0.0000        0.0000        0.0000        0.0000        0.0000        0.0000        0.0000        0.0000        0.0000        0.0000        0.0000        0.0000        0.0000        0.0000        0.0000        0.0000        0.0000        0.0000        0.0000        0.0000        0.0000        0.0000        0.0000        0.0000        0.0000        0.0000        0.0000        0.0000        0.0000      459.9853      406.1321      245.6225      198.0500      190.8873      183.3842      157.7595      175.3792      195.3818      220.3660      263.5085      280.2084      262.2902      261.6602      272.6742      263.1825      215.9237      206.9120      205.8809      193.8055      181.3383      199.6717      192.5417      189.4377      183.5352      185.9577      200.4192      196.8914      178.5921      182.6373      175.9002      182.7033      173.4295      167.0647      163.7786      159.9344      159.2013      156.6366      153.1464      147.9615      158.6495      181.7448      220.0511      230.8468      269.3403      284.0188      359.6574      389.9130      417.6256      441.1933      453.0887      444.7307      460.3374      427.0898      336.7836      311.3233      305.9707      313.9630      383.8521      442.0853      496.7094      484.8127      441.1534      427.2537      428.6989      418.4764      411.1936      415.2939      423.2320      413.7368      398.1293      406.5591      425.6299      440.2535      415.4360      418.0455      378.8346      335.1742      298.7755      257.8690      238.6504      244.8258      242.6408      235.4140      219.8678      196.0944      183.2740      170.2965      166.5502      176.1534        0.0000        0.0000        0.0000        0.0000        0.0000      294.9032      290.4065      226.1325       81.7200        0.0000        0.0000        0.0000        0.0000        0.0000        0.0000        0.0000        0.0000        0.0000        0.0000        0.0000        0.0000        0.0000        0.0000        0.0000        0.0000        0.0000        0.0000        0.0000        0.0000        0.0000        0.0000        0.0000        0.0000        0.0000        0.0000        0.0000        0.0000        0.0000        0.0000        0.0000        0.0000        0.0000        0.0000        0.0000        0.0000        0.0000        0.0000        0.0000        0.0000        0.0000        0.0000        0.0000        0.0000        0.0000        0.0000        0.0000        0.0000        0.0000        0.0000        0.0000        0.0000        0.0000
        0.0000        0.0000        0.0000        0.0000        0.0000        0.0000        0.0000        0.0000        0.0000        0.0000        0.0000        0.0000        0.0000        0.0000        0.0000        0.0000        0.0000        0.0000        0.0000        0.0000        0.0000        0.0000        0.0000        0.0000        0.0000        0.0000        0.0000        0.0000        0.0000        0.0000        0.0000        0.0000        0.0000        0.0000        0.0000        0.0000        0.0000        0.0000        0.0000        0.0000        0.0000        0.0000        0.0000        0.0000        0.0000        0.0000        0.0000        0.0000        0.0000        0.0000        0.0000        0.0000        0.0000        0.0000        0.0000        0.0000        0.0000        0.0000        0.0000        0.0000        0.0000        0.0000        0.0000        0.0000        0.0000        0.0000        0.0000        0.0000        0.0000        0.0000        0.0000        0.0000        0.0000        0.0000        0.0000        0.0000        0.0000        0.0000        0.0000        0.0000        0.0000        0.0000        0.0000        0.0000        0.0000        0.0000        0.0000        0.0000        0.0000        0.0000        0.0000        0.0000        0.0000        0.0000        0.0000        0.0000        0.0000      453.9332      337.0633      223.4032      168.0420      159.3454      155.9548      148.2178      147.4834      154.4891      182.3404      207.2175      237.6214      247.1166      254.5496      249.8536      227.5007      210.3369      227.6563      211.3718      179.3792      156.4265      173.6451      176.0231      188.7026      188.5131      190.3900      198.4378      202.9951      198.3443      201.0486      175.3046      183.4321      172.6239      157.5607      165.8420      173.2521      174.3662      175.8251      175.9976      183.4821      213.3296      231.3391      271.8499      287.8829      307.5872      342.1422      413.4489      429.3111      444.0204      465.7219      497.5120      485.1810      489.3059      442.9383      352.8376      350.3594      383.1755      388.4004      524.2791      513.2685      454.7005      489.3095      473.7697      456.4959      429.0533      400.8600      455.5956      504.4855      507.0691      478.9352      429.7112      401.3437      439.3395      441.8163      404.1131      415.5822      365.3724      358.6696      299.3000      286.0511      261.0468      262.7712      276.8025      262.0867      227.7836      195.8923      187.3959      183.7027      174.6968      181.7095        0.0000        0.0000        0.0000      267.1500      263.8008      267.8904      310.8276      249.8100      104.2800        0.0000        0.0000        0.0000        0.0000        0.0000        0.0000        0.0000        0.0000        0.0000        0.0000        0.0000        0.0000        0.0000        0.0000        0.0000        0.0000        0.0000        0.0000        0.0000        0.0000        0.0000        0.0000        0.0000        0.0000        0.0000        0.0000        0.0000        0.0000        0.0000        0.0000        0.0000        0.0000        0.0000        0.0000        0.0000        0.0000        0.0000        0.0000        0.0000        0.0000        0.0000        0.0000        0.0000        0.0000        0.0000        0.0000        0.0000        0.0000        0.0000        0.0000        0.0000        0.0000        0.0000
        0.0000        0.0000        0.0000        0.0000        0.0000        0.0000        0.0000        0.0000        0.0000        0.0000        0.0000        0.0000        0.0000        0.0000        0.0000        0.0000        0.0000        0.0000        0.0000        0.0000        0.0000        0.0000        0.0000        0.0000        0.0000        0.0000        0.0000        0.0000        0.0000        0.0000        0.0000        0.0000        0.0000        0.0000        0.0000        0.0000        0.0000        0.0000        0.0000        0.0000        0.0000        0.0000        0.0000        0.0000        0.0000        0.0000        0.0000        0.0000        0.0000        0.0000        0.0000        0.0000        0.0000        0.0000        0.0000        0.0000        0.0000        0.0000        0.0000        0.0000        0.0000        0.0000        0.0000        0.0000        0.0000        0.0000        0.0000        0.0000        0.0000        0.0000        0.0000        0.0000        0.0000        0.0000        0.0000        0.0000        0.0000        0.0000        0.0000        0.0000        0.0000        0.0000        0.0000        0.0000        0.0000        0.0000        0.0000        0.0000        0.0000        0.0000        0.0000        0.0000        0.0000        0.0000        0.0000        0.0000      445.8582      423.0639      343.2224      280.6000      213.6206      178.6349      152.6349      147.9529      145.8201      146.9185      173.9373      198.5803      200.0393      219.2372      231.7163      228.3705      239.5266      224.1459      216.2031      171.8334      155.9904      181.4952      157.2909      165.3138      196.6389      214.9023      188.8604      192.9746      206.6095      230.0961      198.0286      193.6772      179.5741      171.0108      180.7308      207.3624      204.0400      204.3244      218.6542      212.2826      215.2873      230.1462      245.3050      335.0975      332.7252      380.6918      399.8906      421.5919      440.2866      463.7393      500.2914      546.6224      537.3953      518.6282      515.2342      470.6192      443.3200      460.9607      491.4200      573.4033      544.3571      533.1384      589.7117      587.7924      579.1599      554.0886      556.1283      565.7247      608.1128      581.2139      535.0521      425.5325      417.3082      427.5510      402.1520      399.9342      384.1967      378.7529      374.0273      353.2531      362.3876      336.9415      340.3708      330.7496      288.8202      256.7922      218.7196      209.7231      271.5469      249.6697        0.0000        0.0000        0.0000        0.0000      208.8128      203.0287      242.5905      219.4055      195.5164       84.4500        0.0000        0.0000        0.0000        0.0000        0.0000        0.0000        0.0000        0.0000        0.0000        0.0000        0.0000        0.0000        0.0000        0.0000        0.0000        0.0000        0.0000        0.0000        0.0000        0.0000        0.0000        0.0000        0.0000        0.0000        0.0000        0.0000        0.0000        0.0000        0.0000        0.0000        0.0000        0.0000        0.0000        0.0000        0.0000        0.0000        0.0000        0.0000        0.0000        0.0000        0.0000        0.0000        0.0000        0.0000        0.0000        0.0000        0.0000        0.0000        0.0000        0.0000        0.0000        0.0000        0.0000
        0.0000        0.0000        0.0000        0.0000        0.0000        0.0000        0.0000        0.0000        0.0000        0.0000        0.0000        0.0000        0.0000        0.0000        0.0000        0.0000        0.0000        0.0000        0.0000        0.0000        0.0000        0.0000        0.0000        0.0000        0.0000        0.0000        0.0000        0.0000        0.0000        0.0000        0.0000        0.0000        0.0000        0.0000        0.0000        0.0000        0.0000        0.0000        0.0000        0.0000        0.0000        0.0000        0.0000        0.0000        0.0000        0.0000        0.0000        0.0000        0.0000        0.0000        0.0000        0.0000        0.0000        0.0000        0.0000        0.0000        0.0000        0.0000        0.0000        0.0000        0.0000        0.0000        0.0000        0.0000        0.0000        0.0000        0.0000        0.0000        0.0000        0.0000        0.0000        0.0000        0.0000        0.0000        0.0000        0.0000        0.0000        0.0000        0.0000        0.0000        0.0000        0.0000        0.0000        0.0000        0.0000        0.0000        0.0000        0.0000        0.0000        0.0000        0.0000        0.0000        0.0000        0.0000        0.0000        0.0000      493.2664      460.3080      353.2569      300.4253      256.1332      220.3354      195.3218      174.2576      175.5097      170.4110      179.9267      199.3394      210.7371      202.5901      204.0175      208.5067      230.1059      217.5948      216.6099      187.2687      167.4811      167.2262      161.8842      156.0245      170.3696      179.8121      164.9943      166.2779      202.5115      244.9382      212.7324      183.0866      189.3400      182.5890      178.4752      218.6768      227.2036      239.6387      254.6804      263.2440      272.5561      285.7234      288.4017      351.1983      376.7041      378.3490      433.2724      437.8543      473.1645      462.0568      495.1409      529.5906      553.8761      531.1725      531.7822      546.0213      515.2082      522.6500      559.4024      612.9219      583.9510      589.2347      628.6182      675.6140      692.9415      672.2302      675.8355      648.0592      638.3257      600.5479      549.3903      473.3346      444.7620      451.6211      413.1353      415.0051      403.9099      411.2495      385.0181      366.8049      374.4512      383.9775      351.3080      315.0858      288.9767      252.3048      241.2500        0.0000        0.0000        0.0000        0.0000        0.0000        0.0000      168.1650      172.3634      179.0719      226.4790      183.2859      169.0102        0.0000        0.0000        0.0000        0.0000        0.0000        0.0000        0.0000        0.0000        0.0000        0.0000        0.0000        0.0000        0.0000        0.0000        0.0000        0.0000        0.0000        0.0000        0.0000        0.0000        0.0000        0.0000        0.0000        0.0000        0.0000        0.0000        0.0000        0.0000        0.0000        0.0000        0.0000        0.0000        0.0000        0.0000        0.0000        0.0000        0.0000        0.0000        0.0000        0.0000        0.0000        0.0000        0.0000        0.0000        0.0000        0.0000        0.0000        0.0000        0.0000        0.0000        0.0000        0.0000        0.0000        0.0000
        0.0000        0.0000        0.0000        0.0000        0.0000        0.0000        0.0000        0.0000        0.0000        0.0000        0.0000        0.0000        0.0000        0.0000        0.0000        0.0000        0.0000        0.0000        0.0000        0.0000        0.0000        0.0000        0.0000        0.0000        0.0000        0.0000        0.0000        0.0000        0.0000        0.0000        0.0000        0.0000        0.0000        0.0000        0.0000        0.0000        0.0000        0.0000        0.0000        0.0000        0.0000        0.0000        0.0000        0.0000        0.0000        0.0000        0.0000        0.0000        0.0000        0.0000        0.0000        0.0000        0.0000        0.0000        0.0000        0.0000        0.0000        0.0000        0.0000        0.0000        0.0000        0.0000        0.0000        0.0000        0.0000        0.0000        0.0000        0.0000        0.0000        0.0000        0.0000        0.0000        0.0000        0.0000        0.0000        0.0000        0.0000        0.0000        0.0000        0.0000        0.0000        0.0000        0.0000        0.0000        0.0000        0.0000        0.0000        0.0000        0.0000        0.0000        0.0000        0.0000        0.0000        0.0000        0.0000        0.0000      464.3098      426.3245      333.3860      295.4230      253.4185      228.0473      221.3396      187.0738      173.8519      193.2943      212.3719      216.3123      209.8120      192.4196      188.7507      208.6035      201.8649      188.1225      201.0321      181.4474      164.2260      154.9468      164.2681      194.4124      204.6544      171.1081      162.0559      182.2612      220.9872      248.8165      232.9672      203.1817      208.5814      201.7012      201.7141      233.4872      243.0457      251.9871      282.1623      320.4112      323.4816      321.4739      327.1311      372.3416      416.4411      438.4394      482.4329      481.6817      492.1603      490.6339      521.2180      577.3350      570.4398      607.2814      591.0814      546.8012      546.6379      569.8984      572.9714      621.2499      646.9323      630.1079      648.6476      781.2136      788.4138      778.3488      744.5911      709.2787      652.5733      624.2986      618.1481      514.9240      486.0105      466.0268      432.0800      419.1583      406.8588      413.5934      400.1571      407.2687      409.6874      381.5442      352.5521      314.0073      287.6333      276.0954        0.0000        0.0000        0.0000        0.0000        0.0000        0.0000      198.6053      192.0725      192.6797      197.4313      214.2462      194.4697      188.6411        0.0000        0.0000        0.0000        0.0000        0.0000        0.0000        0.0000        0.0000        0.0000        0.0000        0.0000        0.0000        0.0000        0.0000        0.0000        0.0000        0.0000        0.0000        0.0000        0.0000        0.0000        0.0000        0.0000        0.0000        0.0000        0.0000        0.0000        0.0000        0.0000        0.0000        0.0000        0.0000        0.0000        0.0000        0.0000        0.0000        0.0000        0.0000        0.0000        0.0000        0.0000        0.0000        0.0000        0.0000        0.0000        0.0000        0.0000        0.0000        0.0000        0.0000        0.0000        0.0000        0.0000        0.0000
        0.0000        0.0000        0.0000        0.0000        0.0000        0.0000        0.0000        0.0000        0.0000        0.0000        0.0000        0.0000        0.0000        0.0000        0.0000        0.0000        0.0000        0.0000        0.0000        0.0000        0.0000        0.0000        0.0000        0.0000        0.0000        0.0000        0.0000        0.0000        0.0000        0.0000        0.0000        0.0000        0.0000        0.0000        0.0000        0.0000        0.0000        0.0000        0.0000        0.0000        0.0000        0.0000        0.0000        0.0000        0.0000        0.0000        0.0000        0.0000        0.0000        0.0000        0.0000        0.0000        0.0000        0.0000        0.0000        0.0000        0.0000        0.0000        0.0000        0.0000        0.0000        0.0000        0.0000        0.0000        0.0000        0.0000        0.0000        0.0000        0.0000        0.0000        0.0000        0.0000        0.0000        0.0000        0.0000        0.0000        0.0000        0.0000        0.0000        0.0000        0.0000        0.0000        0.0000        0.0000        0.0000        0.0000        0.0000        0.0000        0.0000        0.0000        0.0000        0.0000        0.0000        0.0000        0.0000        0.0000        0.0000      455.1034      386.4298      335.1195      285.8721      244.1265      251.0180      208.4837      187.0931      177.6518      198.6946      218.0088      203.1186      210.3361      208.3826      218.9724      207.5786      187.3154      176.9517      156.2642      160.4221      168.3213      173.7473      196.7363      182.6634      181.4476      185.0932      191.3805      251.6419      243.3711      220.2363      192.9146      199.3406      223.6290      231.6259      246.9431      242.3444      261.3438      277.1186      268.8421      254.5886      306.0068      290.7609      383.9542      421.9786      426.0505      475.5700      518.0959      504.8266      489.8145      532.3318      589.8706      643.3565      735.0411      631.9109      616.9097      597.7693      615.1494      638.7380      691.9803      679.3652      642.2952      740.2504      826.2462      851.8735      851.2618      803.8167      745.6223      775.9968      708.9009      672.8253      569.2064      536.4491      504.8211      495.1732      506.6024      470.9261      484.3163      466.7915      453.8089      437.0522      409.3682      370.4361      333.5967      320.5533        0.0000        0.0000        0.0000        0.0000        0.0000        0.0000        0.0000      255.2216      282.5710      370.7242      297.2733      269.8765      188.6702      200.7343        0.0000        0.0000        0.0000        0.0000        0.0000        0.0000        0.0000        0.0000        0.0000        0.0000        0.0000        0.0000        0.0000        0.0000        0.0000        0.0000        0.0000        0.0000        0.0000        0.0000        0.0000        0.0000        0.0000        0.0000        0.0000        0.0000        0.0000        0.0000        0.0000        0.0000        0.0000        0.0000        0.0000        0.0000        0.0000        0.0000        0.0000        0.0000        0.0000        0.0000        0.0000        0.0000        0.0000        0.0000        0.0000        0.0000        0.0000        0.0000        0.0000        0.0000        0.0000        0.0000        0.0000        0.0000
        0.0000        0.0000        0.0000        0.0000        0.0000        0.0000        0.0000        0.0000        0.0000        0.0000        0.0000        0.0000        0.0000        0.0000        0.0000        0.0000        0.0000        0.0000        0.0000        0.0000        0.0000        0.0000        0.0000        0.0000        0.0000        0.0000        0.0000        0.0000        0.0000        0.0000        0.0000        0.0000        0.0000        0.0000        0.0000        0.0000        0.0000        0.0000        0.0000        0.0000        0.0000        0.0000        0.0000        0.0000        0.0000        0.0000        0.0000        0.0000        0.0000        0.0000        0.0000        0.0000        0.0000        0.0000        0.0000        0.0000        0.0000        0.0000        0.0000        0.0000        0.0000        0.0000        0.0000        0.0000        0.0000        0.0000        0.0000        0.0000        0.0000        0.0000        0.0000        0.0000        0.0000        0.0000        0.0000        0.0000        0.0000        0.0000        0.0000        0.0000        0.0000        0.0000        0.0000        0.0000        0.0000        0.0000        0.0000        0.0000        0.0000        0.0000        0.0000        0.0000        0.0000        0.0000        0.0000        0.0000      567.0443      491.2136      413.2083      397.2358        0.0000      290.4263      290.9672      275.7655      198.2168      194.5186      190.4119      181.7998      203.2333      244.7504      237.2474      188.7038      203.9101      192.3564      170.0191      163.5516      162.9053      179.6011      182.7960      221.3602      227.0910      202.5789      209.5179      210.8959      235.6685      240.6483      213.1701      209.4190      218.9384      250.6419      232.7652      206.3710      205.2916      207.6128      210.7201      231.2907      233.4102      276.6890      288.1012      385.3079      397.7949      390.1478      392.0539      431.4779      407.6119      473.4036      497.3195      477.8003      590.5703      629.1278      576.6638      528.6132      503.6851      561.9682      532.7510      581.4641      613.8825      633.2928      702.5964      797.8944      875.4380      876.7246      841.2425      826.4608      839.5300      800.2817      775.2476      709.9538      663.4694      663.0212      647.9240      585.1567      560.7072      615.5933      524.0264      436.2994      423.9115      410.0352      455.2718        0.0000        0.0000        0.0000        0.0000        0.0000      254.2800      237.8100        0.0000      379.3949      405.4102      451.1565      418.6454      327.6414      295.8539      257.5660        0.0000        0.0000        0.0000        0.0000        0.0000        0.0000        0.0000        0.0000        0.0000        0.0000        0.0000        0.0000        0.0000        0.0000        0.0000        0.0000        0.0000        0.0000        0.0000        0.0000        0.0000        0.0000        0.0000        0.0000        0.0000        0.0000        0.0000        0.0000        0.0000        0.0000        0.0000        0.0000        0.0000        0.0000        0.0000        0.0000        0.0000        0.0000        0.0000        0.0000        0.0000        0.0000        0.0000        0.0000        0.0000        0.0000        0.0000        0.0000        0.0000        0.0000        0.0000        0.0000        0.0000        0.0000        0.0000
        0.0000        0.0000        0.0000        0.0000        0.0000        0.0000        0.0000        0.0000        0.0000        0.0000        0.0000        0.0000        0.0000        0.0000        0.0000        0.0000        0.0000        0.0000        0.0000        0.0000        0.0000        0.0000        0.0000        0.0000        0.0000        0.0000        0.0000        0.0000        0.0000        0.0000        0.0000        0.0000        0.0000        0.0000        0.0000        0.0000        0.0000        0.0000        0.0000        0.0000        0.0000        0.0000        0.0000        0.0000        0.0000        0.0000        0.0000        0.0000        0.0000        0.0000        0.0000        0.0000        0.0000        0.0000        0.0000        0.0000        0.0000        0.0000        0.0000        0.0000        0.0000        0.0000        0.0000        0.0000        0.0000        0.0000        0.0000        0.0000        0.0000        0.0000        0.0000        0.0000        0.0000        0.0000        0.0000        0.0000        0.0000        0.0000        0.0000        0.0000        0.0000        0.0000        0.0000        0.0000        0.0000        0.0000        0.0000        0.0000        0.0000        0.0000        0.0000        0.0000        0.0000        0.0000        0.0000        0.0000        0.0000      376.5074        0.0000        0.0000        0.0000      276.9338      279.9648      278.9850      255.0931      210.1672      206.2819      185.2513      216.8044      253.4671      231.0139      199.6059      192.7043      210.2994      177.5339      171.5253      168.9347      182.2106      191.4108      205.6812      232.0963      232.6285      239.1725      246.3773      270.3683      263.8598      246.4571      233.5499      240.2590      264.5162      234.8028      213.6702      218.5645      225.0678      227.3745      253.3902      253.9882      281.1018      282.5421      380.4421      404.8825      386.5228      360.7775      395.7872      439.2744      449.5449      460.1535      485.0947      483.7972      498.2892      554.8646      521.7713      535.5933      559.1142      555.0991      601.6443      644.1639      661.1189      690.5177      825.4538      874.6002      957.9526      969.5721      948.8056      931.9371      916.6812      884.9387      815.1706      773.9166      772.8157      752.3207      743.9221      594.0142      568.4809      604.7289      544.7647      456.9691      508.3148      452.6243        0.0000        0.0000        0.0000        0.0000        0.0000      312.2400      315.1800      311.6700      439.1347      459.0314      460.6501      424.8421      323.7022      283.8049      287.5703        0.0000        0.0000        0.0000        0.0000        0.0000        0.0000        0.0000        0.0000        0.0000        0.0000        0.0000        0.0000        0.0000        0.0000        0.0000        0.0000        0.0000        0.0000        0.0000        0.0000        0.0000        0.0000        0.0000        0.0000        0.0000        0.0000        0.0000        0.0000        0.0000        0.0000        0.0000        0.0000        0.0000        0.0000        0.0000        0.0000        0.0000        0.0000        0.0000        0.0000        0.0000        0.0000        0.0000        0.0000        0.0000        0.0000        0.0000        0.0000        0.0000        0.0000        0.0000        0.0000        0.0000        0.0000        0.0000
        0.0000        0.0000        0.0000        0.0000        0.0000        0.0000        0.0000        0.0000        0.0000        0.0000        0.0000        0.0000        0.0000        0.0000        0.0000        0.0000        0.0000        0.0000        0.0000        0.0000        0.0000        0.0000        0.0000        0.0000        0.0000        0.0000        0.0000        0.0000        0.0000        0.0000        0.0000        0.0000        0.0000        0.0000        0.0000        0.0000        0.0000        0.0000        0.0000        0.0000        0.0000        0.0000        0.0000        0.0000        0.0000        0.0000        0.0000        0.0000        0.0000        0.0000        0.0000        0.0000        0.0000        0.0000        0.0000        0.0000        0.0000        0.0000        0.0000        0.0000        0.0000        0.0000        0.0000        0.0000        0.0000        0.0000        0.0000        0.0000        0.0000        0.0000        0.0000        0.0000        0.0000        0.0000        0.0000        0.0000        0.0000        0.0000        0.0000        0.0000        0.0000        0.0000        0.0000        0.0000        0.0000        0.0000        0.0000        0.0000        0.0000        0.0000        0.0000        0.0000        0.0000        0.0000        0.0000        0.0000        0.0000        0.0000        0.0000        0.0000        0.0000      263.0415      260.8699      256.3495      233.2119      200.1497      196.2024      195.4059      243.0030      241.3108      222.7667      187.7302      164.0141      164.7926      177.0949      189.3643      184.4677      189.7345      195.5114      200.4207      225.3453      248.8138      282.7531      264.5499      274.7972      280.1266      263.7683      250.8052      264.3705      248.5762      262.6024      237.3924      231.2128      224.6645      229.0732      235.3285      275.8850      311.8375      289.9755      365.8622      404.8234      419.5620      357.9439      382.1044      459.0657      437.4086      429.8948      424.6454      456.7866      516.9121      558.5358      530.9035      510.3200      560.1818      593.3376      614.9406      667.1508      670.3792      686.7106      833.9133      921.7397      987.9183     1038.3558     1071.2303     1056.0720     1067.9506     1003.7923      937.3087      931.1104      897.1074      852.2951      817.6427      657.0906      639.1572      730.2456      672.8818      658.5069        0.0000        0.0000        0.0000        0.0000        0.0000        0.0000      363.4800      407.8200      367.1400      387.3600      543.6938      539.3196      515.5277      466.0123      337.8140      291.7740      328.0980        0.0000        0.0000        0.0000        0.0000        0.0000        0.0000        0.0000        0.0000        0.0000        0.0000        0.0000        0.0000        0.0000        0.0000        0.0000        0.0000        0.0000        0.0000        0.0000        0.0000        0.0000        0.0000        0.0000        0.0000        0.0000        0.0000        0.0000        0.0000        0.0000        0.0000        0.0000        0.0000        0.0000        0.0000        0.0000        0.0000        0.0000        0.0000        0.0000        0.0000        0.0000        0.0000        0.0000        0.0000        0.0000        0.0000        0.0000        0.0000        0.0000        0.0000        0.0000        0.0000        0.0000        0.0000        0.0000
        0.0000        0.0000        0.0000        0.0000        0.0000        0.0000        0.0000        0.0000        0.0000        0.0000        0.0000        0.0000        0.0000        0.0000        0.0000        0.0000        0.0000        0.0000        0.0000        0.0000        0.0000        0.0000        0.0000        0.0000        0.0000        0.0000        0.0000        0.0000        0.0000        0.0000        0.0000        0.0000        0.0000        0.0000        0.0000        0.0000        0.0000        0.0000        0.0000        0.0000        0.0000        0.0000        0.0000        0.0000        0.0000        0.0000        0.0000        0.0000        0.0000        0.0000        0.0000        0.0000        0.0000        0.0000        0.0000        0.0000        0.0000        0.0000        0.0000        0.0000        0.0000        0.0000        0.0000        0.0000        0.0000        0.0000        0.0000        0.0000        0.0000        0.0000        0.0000        0.0000        0.0000        0.0000        0.0000        0.0000        0.0000        0.0000        0.0000        0.0000        0.0000        0.0000        0.0000        0.0000        0.0000        0.0000        0.0000        0.0000        0.0000        0.0000        0.0000        0.0000        0.0000        0.0000        0.0000        0.0000        0.0000        0.0000        0.0000        0.0000        0.0000        0.0000      255.9100      227.9765      200.1756      171.8973      166.8470      193.5277      199.1074      211.1833      190.2477      179.3812      193.7477      182.7496      188.4595      184.7399      218.6157      230.2952      227.5527      228.7424      244.8376      255.2663      285.2506      284.3300      277.4482      268.9547      277.9068      307.9359      304.3146      291.8384      308.4691      276.6058      260.5340      260.5940      270.8657      274.9611      300.9740      297.1589      280.1266      341.4855      346.0842      348.6669      338.7914      392.6213      447.7549      447.1026      460.1025      462.9694      536.7742      601.5510      605.4752      559.5744      562.6837      593.6677      596.3652      662.1397      704.8058      717.9475      750.3126      884.6720      987.9925     1010.7699     1059.4359     1115.4482     1104.0481     1127.4861     1103.2729     1065.8954     1061.3259     1025.6581      963.1264      977.8029      801.3707      717.5307      799.9052      682.9937      539.0833        0.0000        0.0000        0.0000        0.0000        0.0000        0.0000        0.0000      578.6699      466.4399      559.2300      589.8365      607.8071      594.0712      493.9600      375.1623      312.1078      322.1412        0.0000        0.0000        0.0000        0.0000        0.0000        0.0000        0.0000        0.0000        0.0000        0.0000        0.0000        0.0000        0.0000        0.0000        0.0000        0.0000        0.0000        0.0000        0.0000        0.0000        0.0000        0.0000        0.0000        0.0000        0.0000        0.0000        0.0000        0.0000        0.0000        0.0000        0.0000        0.0000        0.0000        0.0000        0.0000        0.0000        0.0000        0.0000        0.0000        0.0000        0.0000        0.0000        0.0000        0.0000        0.0000        0.0000        0.0000        0.0000        0.0000        0.0000        0.0000        0.0000        0.0000        0.0000        0.0000
        0.0000        0.0000        0.0000        0.0000        0.0000        0.0000        0.0000        0.0000        0.0000        0.0000        0.0000        0.0000        0.0000        0.0000        0.0000        0.0000        0.0000        0.0000        0.0000        0.0000        0.0000        0.0000        0.0000        0.0000        0.0000        0.0000        0.0000        0.0000        0.0000        0.0000        0.0000        0.0000        0.0000        0.0000        0.0000        0.0000        0.0000        0.0000        0.0000        0.0000        0.0000        0.0000        0.0000        0.0000        0.0000        0.0000        0.0000        0.0000        0.0000        0.0000        0.0000        0.0000        0.0000        0.0000        0.0000        0.0000        0.0000        0.0000        0.0000        0.0000        0.0000        0.0000        0.0000        0.0000        0.0000        0.0000        0.0000        0.0000        0.0000        0.0000        0.0000        0.0000        0.0000        0.0000        0.0000        0.0000        0.0000        0.0000        0.0000        0.0000        0.0000        0.0000        0.0000        0.0000        0.0000        0.0000        0.0000        0.0000        0.0000        0.0000        0.0000        0.0000        0.0000        0.0000        0.0000        0.0000        0.0000        0.0000        0.0000        0.0000        0.0000        0.0000        0.0000      248.5844      229.8647      199.8856      189.7244      193.2281      187.9318      192.8832      197.7412      198.4438      205.6230      213.9676      221.2168      255.9612      283.2988      293.7850      308.3579      301.1729      299.2575      301.1989      330.2192      323.5454      306.0310      312.3696      328.4750        0.0000        0.0000      363.5196      386.0063      340.6505      334.3637      333.7151      342.5825      344.1188      327.0542      321.8423      315.9473      346.3024      333.1833      357.8250      374.6536      386.5233      417.0064      464.7692      514.4681      554.5770      635.2627      687.7294      668.4283      671.3871      648.3583      696.4570      687.1502      714.0856      791.7354      805.9728      826.8356      908.2021      966.0461     1045.9874     1079.5227     1184.0100     1133.2772     1168.6903     1141.0704     1103.1216     1136.6235     1065.1974      972.9853      738.2107      876.4843      664.3108        0.0000        0.0000        0.0000        0.0000        0.0000        0.0000        0.0000        0.0000        0.0000        0.0000        0.0000        0.0000        0.0000      621.1773      602.0071      562.1154      495.7008      378.9598      321.9697        0.0000        0.0000        0.0000        0.0000        0.0000        0.0000        0.0000        0.0000        0.0000        0.0000        0.0000        0.0000        0.0000        0.0000        0.0000        0.0000        0.0000        0.0000        0.0000        0.0000        0.0000        0.0000        0.0000        0.0000        0.0000        0.0000        0.0000        0.0000        0.0000        0.0000        0.0000        0.0000        0.0000        0.0000        0.0000        0.0000        0.0000        0.0000        0.0000        0.0000        0.0000        0.0000        0.0000        0.0000        0.0000        0.0000        0.0000        0.0000        0.0000        0.0000        0.0000        0.0000        0.0000        0.0000        0.0000        0.0000
        0.0000        0.0000        0.0000        0.0000        0.0000        0.0000        0.0000        0.0000        0.0000        0.0000        0.0000        0.0000        0.0000        0.0000        0.0000        0.0000        0.0000        0.0000        0.0000        0.0000        0.0000        0.0000        0.0000        0.0000        0.0000        0.0000        0.0000        0.0000        0.0000        0.0000        0.0000        0.0000        0.0000        0.0000        0.0000        0.0000        0.0000        0.0000        0.0000        0.0000        0.0000        0.0000        0.0000        0.0000        0.0000        0.0000        0.0000        0.0000        0.0000        0.0000        0.0000        0.0000        0.0000        0.0000        0.0000        0.0000        0.0000        0.0000        0.0000        0.0000        0.0000        0.0000        0.0000        0.0000        0.0000        0.0000        0.0000        0.0000        0.0000        0.0000        0.0000        0.0000        0.0000        0.0000        0.0000        0.0000        0.0000        0.0000        0.0000        0.0000        0.0000        0.0000        0.0000        0.0000        0.0000        0.0000        0.0000        0.0000        0.0000        0.0000        0.0000        0.0000        0.0000        0.0000        0.0000        0.0000        0.0000        0.0000        0.0000        0.0000        0.0000        0.0000        0.0000      248.6338      237.6531      220.4351      218.9973      207.2292      185.3767      196.6228      214.6828      229.0827      217.6894      229.3903      230.0187      306.1502      326.9461      371.3235      366.3891      353.4179      374.3680      354.6384      351.5724      362.7758      353.0378      353.4279        0.0000        0.0000        0.0000        0.0000        0.0000        0.0000      377.8344      353.8953      379.9981      367.2803      333.6176      340.7893      351.7762      373.7596      372.0478      401.7456      392.4671      422.6458      482.2510      542.6871      537.2322      608.0526      665.2729      722.1013      744.1384      733.1304      685.9813      667.1523      706.1441      767.8227      840.2948      910.5112      919.6058      985.0612     1073.4600     1159.0764     1251.2517     1252.9789     1241.7344     1250.9475     1321.2499     1307.9574     1192.2610     1078.2491     1071.3068      861.3513        0.0000        0.0000        0.0000        0.0000        0.0000        0.0000        0.0000        0.0000        0.0000        0.0000        0.0000        0.0000        0.0000        0.0000        0.0000      676.5490      639.5971      593.7098      515.5078      415.6937      355.0005      348.8264        0.0000        0.0000        0.0000        0.0000        0.0000        0.0000        0.0000        0.0000        0.0000        0.0000        0.0000        0.0000        0.0000        0.0000        0.0000        0.0000        0.0000        0.0000        0.0000        0.0000        0.0000        0.0000        0.0000        0.0000        0.0000        0.0000        0.0000        0.0000        0.0000        0.0000        0.0000        0.0000        0.0000        0.0000        0.0000        0.0000        0.0000        0.0000        0.0000        0.0000        0.0000        0.0000        0.0000        0.0000        0.0000        0.0000        0.0000        0.0000        0.0000        0.0000        0.0000        0.0000        0.0000        0.0000        0.0000
        0.0000        0.0000        0.0000        0.0000        0.0000        0.0000        0.0000        0.0000        0.0000        0.0000        0.0000        0.0000        0.0000        0.0000        0.0000        0.0000        0.0000        0.0000        0.0000        0.0000        0.0000        0.0000        0.0000        0.0000        0.0000        0.0000        0.0000        0.0000        0.0000        0.0000        0.0000        0.0000        0.0000        0.0000        0.0000        0.0000        0.0000        0.0000        0.0000        0.0000        0.0000        0.0000        0.0000        0.0000        0.0000        0.0000        0.0000        0.0000        0.0000        0.0000        0.0000        0.0000        0.0000        0.0000        0.0000        0.0000        0.0000        0.0000        0.0000        0.0000        0.0000        0.0000        0.0000        0.0000        0.0000        0.0000        0.0000        0.0000        0.0000        0.0000        0.0000        0.0000        0.0000        0.0000        0.0000        0.0000        0.0000        0.0000        0.0000        0.0000        0.0000        0.0000        0.0000        0.0000        0.0000        0.0000        0.0000        0.0000        0.0000        0.0000        0.0000        0.0000        0.0000        0.0000        0.0000        0.0000        0.0000        0.0000        0.0000        0.0000        0.0000        0.0000        0.0000      225.8538      215.9527      207.7044      205.2045      207.7208      195.1354      191.9324      231.6510      226.3945      213.2176      220.0862      218.8769      292.2641      347.0443        0.0000      396.3213      438.7932        0.0000        0.0000      375.0555      386.4528        0.0000        0.0000        0.0000        0.0000        0.0000        0.0000        0.0000        0.0000      389.0809      383.5678      394.1067      360.4613      352.2644      344.9782      354.5584      386.4479      411.3809      416.1293      452.9279      476.3134      526.2734      595.0378      611.5820      673.1528      679.2404      719.0138      744.7172      767.9876      744.8842      762.4058      786.4605      834.3696      897.1877      965.5482      995.2781     1110.0696     1183.2252     1247.4802     1312.1395     1279.7744     1333.6578     1372.2704     1404.9143        0.0000        0.0000        0.0000        0.0000        0.0000        0.0000        0.0000        0.0000        0.0000        0.0000        0.0000        0.0000        0.0000        0.0000        0.0000        0.0000        0.0000        0.0000        0.0000        0.0000      676.0546      705.3456      626.4105      510.6328      433.5850        0.0000        0.0000        0.0000        0.0000        0.0000        0.0000        0.0000        0.0000        0.0000        0.0000        0.0000        0.0000        0.0000        0.0000        0.0000        0.0000        0.0000        0.0000        0.0000        0.0000        0.0000        0.0000        0.0000        0.0000        0.0000        0.0000        0.0000        0.0000        0.0000        0.0000        0.0000        0.0000        0.0000        0.0000        0.0000        0.0000        0.0000        0.0000        0.0000        0.0000        0.0000        0.0000        0.0000        0.0000        0.0000        0.0000        0.0000        0.0000        0.0000        0.0000        0.0000        0.0000        0.0000        0.0000        0.0000        0.0000        0.0000
        0.0000        0.0000        0.0000        0.0000        0.0000        0.0000        0.0000        0.0000        0.0000        0.0000        0.0000        0.0000        0.0000        0.0000        0.0000        0.0000        0.0000        0.0000        0.0000        0.0000        0.0000        0.0000        0.0000        0.0000        0.0000        0.0000        0.0000        0.0000        0.0000        0.0000        0.0000        0.0000        0.0000        0.0000        0.0000        0.0000        0.0000        0.0000        0.0000        0.0000        0.0000        0.0000        0.0000        0.0000        0.0000        0.0000        0.0000        0.0000        0.0000        0.0000        0.0000        0.0000        0.0000        0.0000        0.0000        0.0000        0.0000        0.0000        0.0000        0.0000        0.0000        0.0000        0.0000        0.0000        0.0000        0.0000        0.0000        0.0000        0.0000        0.0000        0.0000        0.0000        0.0000        0.0000        0.0000        0.0000        0.0000        0.0000        0.0000        0.0000        0.0000        0.0000        0.0000        0.0000        0.0000        0.0000        0.0000        0.0000        0.0000        0.0000        0.0000        0.0000        0.0000        0.0000        0.0000        0.0000        0.0000        0.0000        0.0000        0.0000        0.0000        0.0000        0.0000      223.1771      218.6861      212.0601      212.8052      201.2681      191.3808      183.9321      227.2191      223.2011      235.4122      225.0584        0.0000        0.0000        0.0000        0.0000        0.0000        0.0000        0.0000        0.0000        0.0000        0.0000        0.0000        0.0000        0.0000        0.0000        0.0000        0.0000        0.0000        0.0000        0.0000      336.6994      326.4684      305.8606      325.3852      324.1743      338.0985      405.3632      427.5457      462.1501      549.0156      638.0994      655.9408      709.8812      719.6039      790.3271      735.4129      710.2653      743.1518      766.1982      770.8302      787.1893      915.9644      942.0807      950.8672     1015.1549     1086.9871     1177.6019     1256.7633     1369.7072     1353.1067     1464.0184     1477.4922     1328.8864        0.0000        0.0000        0.0000        0.0000        0.0000        0.0000        0.0000        0.0000        0.0000        0.0000        0.0000        0.0000        0.0000        0.0000        0.0000        0.0000        0.0000        0.0000        0.0000        0.0000        0.0000        0.0000      665.4017      565.1562      484.6341        0.0000      417.6756      400.1098        0.0000        0.0000        0.0000        0.0000        0.0000        0.0000        0.0000        0.0000        0.0000        0.0000        0.0000        0.0000        0.0000        0.0000        0.0000        0.0000        0.0000        0.0000        0.0000        0.0000        0.0000        0.0000        0.0000        0.0000        0.0000        0.0000        0.0000        0.0000        0.0000        0.0000        0.0000        0.0000        0.0000        0.0000        0.0000        0.0000        0.0000        0.0000        0.0000        0.0000        0.0000        0.0000        0.0000        0.0000        0.0000        0.0000        0.0000        0.0000        0.0000        0.0000        0.0000        0.0000        0.0000        0.0000        0.0000
        0.0000        0.0000        0.0000        0.0000        0.0000        0.0000        0.0000        0.0000        0.0000        0.0000        0.0000        0.0000        0.0000        0.0000        0.0000        0.0000        0.0000        0.0000        0.0000        0.0000        0.0000        0.0000        0.0000        0.0000        0.0000        0.0000        0.0000        0.0000        0.0000        0.0000        0.0000        0.0000        0.0000        0.0000        0.0000        0.0000        0.0000        0.0000        0.0000        0.0000        0.0000        0.0000        0.0000        0.0000        0.0000        0.0000        0.0000        0.0000        0.0000        0.0000        0.0000        0.0000        0.0000        0.0000        0.0000        0.0000        0.0000        0.0000        0.0000        0.0000        0.0000        0.0000        0.0000        0.0000        0.0000        0.0000        0.0000        0.0000        0.0000        0.0000        0.0000        0.0000        0.0000        0.0000        0.0000        0.0000        0.0000        0.0000        0.0000        0.0000        0.0000        0.0000        0.0000        0.0000        0.0000        0.0000        0.0000        0.0000        0.0000        0.0000        0.0000        0.0000        0.0000        0.0000        0.0000        0.0000        0.0000        0.0000        0.0000        0.0000        0.0000        0.0000        0.0000        0.0000        0.0000      185.8356      194.5796      169.6107      174.3696      187.0329      207.9733      255.7017      254.0816      249.6928      266.4865        0.0000        0.0000        0.0000        0.0000        0.0000        0.0000        0.0000        0.0000        0.0000        0.0000        0.0000        0.0000        0.0000        0.0000        0.0000        0.0000        0.0000        0.0000      264.8027      250.0948      238.4386      259.3751      267.0890      309.8790      426.4554      484.7713      560.7883      647.0482      763.5023      774.8955      830.8127      853.7780      756.1292      667.7028      630.7592      629.9573      711.7154      677.9012      739.5278      838.8582      981.3495     1056.9944     1113.1157     1169.9607     1374.8044     1470.6565     1346.2328     1181.9540      927.4499      755.2200        0.0000        0.0000        0.0000        0.0000        0.0000        0.0000        0.0000        0.0000        0.0000        0.0000        0.0000        0.0000        0.0000        0.0000        0.0000        0.0000        0.0000        0.0000        0.0000        0.0000        0.0000        0.0000        0.0000        0.0000      504.7534      479.4199        0.0000      493.1700      432.2099        0.0000        0.0000        0.0000        0.0000        0.0000        0.0000        0.0000        0.0000        0.0000        0.0000        0.0000        0.0000        0.0000        0.0000        0.0000        0.0000        0.0000        0.0000        0.0000        0.0000        0.0000        0.0000        0.0000        0.0000        0.0000        0.0000        0.0000        0.0000        0.0000        0.0000        0.0000        0.0000        0.0000        0.0000        0.0000        0.0000        0.0000        0.0000        0.0000        0.0000        0.0000        0.0000        0.0000        0.0000        0.0000        0.0000        0.0000        0.0000        0.0000        0.0000        0.0000        0.0000        0.0000        0.0000        0.0000
        0.0000        0.0000        0.0000        0.0000        0.0000        0.0000        0.0000        0.0000        0.0000        0.0000        0.0000        0.0000        0.0000        0.0000        0.0000        0.0000        0.0000        0.0000        0.0000        0.0000        0.0000        0.0000        0.0000        0.0000        0.0000        0.0000        0.0000        0.0000        0.0000        0.0000        0.0000        0.0000        0.0000        0.0000        0.0000        0.0000        0.0000        0.0000        0.0000        0.0000        0.0000        0.0000        0.0000        0.0000        0.0000        0.0000        0.0000        0.0000        0.0000        0.0000        0.0000        0.0000        0.0000        0.0000        0.0000        0.0000        0.0000        0.0000        0.0000        0.0000        0.0000        0.0000        0.0000        0.0000        0.0000        0.0000        0.0000        0.0000        0.0000        0.0000        0.0000        0.0000        0.0000        0.0000        0.0000        0.0000        0.0000        0.0000        0.0000        0.0000        0.0000        0.0000        0.0000        0.0000        0.0000        0.0000        0.0000        0.0000        0.0000        0.0000        0.0000        0.0000        0.0000        0.0000        0.0000        0.0000        0.0000        0.0000        0.0000        0.0000        0.0000        0.0000        0.0000        0.0000        0.0000        0.0000      184.9471      192.5235      198.9352      218.0448      254.2932      242.8052      234.6059      239.8914      242.3176        0.0000        0.0000        0.0000        0.0000        0.0000        0.0000        0.0000        0.0000        0.0000        0.0000        0.0000        0.0000        0.0000        0.0000        0.0000        0.0000        0.0000        0.0000        0.0000        0.0000      264.2197      265.7393      283.9039      344.2313      426.0832      535.1362      596.6021      677.4934      758.2282      794.5270      837.8992      859.4025      697.6656      650.5090      536.7630      604.8941      623.3073      689.8715      718.3786      822.9127     1006.9229     1157.2156     1135.9750     1265.1428     1241.3971        0.0000        0.0000     1270.8989        0.0000        0.0000        0.0000        0.0000        0.0000        0.0000        0.0000        0.0000        0.0000        0.0000        0.0000        0.0000        0.0000        0.0000        0.0000        0.0000        0.0000        0.0000        0.0000        0.0000        0.0000        0.0000        0.0000        0.0000        0.0000        0.0000      520.9150      498.0454        0.0000        0.0000        0.0000        0.0000        0.0000        0.0000        0.0000        0.0000        0.0000        0.0000        0.0000        0.0000        0.0000        0.0000        0.0000        0.0000        0.0000        0.0000        0.0000        0.0000        0.0000        0.0000        0.0000        0.0000        0.0000        0.0000        0.0000        0.0000        0.0000        0.0000        0.0000        0.0000        0.0000        0.0000        0.0000        0.0000        0.0000        0.0000        0.0000        0.0000        0.0000        0.0000        0.0000        0.0000        0.0000        0.0000        0.0000        0.0000        0.0000        0.0000        0.0000        0.0000        0.0000        0.0000        0.0000        0.0000        0.0000        0.0000
[truncated: 212,709 more chars]
