# Supplementary material for: Multidimensional evaluation of the TRMM 3B43V7 satellite-based precipitation product in mainland China from 1998–2016
Source: PeerJ. 2020 Feb 20;8:e8615. doi: 10.7717/peerj.8615 (PMC7036276; doi:10.7717/peerj.8615)
Supplement: Supplemental Information 2 [file peerj-08-8615-s002.zip › TRMM_3B43 data/TRMM 3B43 data-Year-Month/2008-07.txt]

ncols         249
nrows         175
xllcorner     73.250
yllcorner     6.500
cellsize      0.25000
        0.0000        0.0000        0.0000        0.0000        0.0000        0.0000        0.0000        0.0000        0.0000        0.0000        0.0000        0.0000        0.0000        0.0000        0.0000        0.0000        0.0000        0.0000        0.0000        0.0000        0.0000        0.0000        0.0000        0.0000        0.0000        0.0000        0.0000        0.0000        0.0000        0.0000        0.0000        0.0000        0.0000        0.0000        0.0000        0.0000        0.0000        0.0000        0.0000        0.0000        0.0000        0.0000        0.0000        0.0000        0.0000        0.0000        0.0000        0.0000        0.0000        0.0000        0.0000        0.0000        0.0000        0.0000        0.0000        0.0000        0.0000        0.0000        0.0000        0.0000        0.0000        0.0000        0.0000        0.0000        0.0000        0.0000        0.0000        0.0000        0.0000        0.0000        0.0000        0.0000        0.0000        0.0000        0.0000        0.0000        0.0000        0.0000        0.0000        0.0000        0.0000        0.0000        0.0000        0.0000        0.0000        0.0000        0.0000        0.0000        0.0000        0.0000        0.0000        0.0000        0.0000        0.0000        0.0000        0.0000        0.0000        0.0000        0.0000        0.0000        0.0000        0.0000        0.0000        0.0000        0.0000        0.0000        0.0000        0.0000        0.0000        0.0000        0.0000        0.0000        0.0000        0.0000        0.0000        0.0000        0.0000        0.0000        0.0000        0.0000        0.0000        0.0000        0.0000        0.0000        0.0000        0.0000        0.0000        0.0000        0.0000        0.0000        0.0000        0.0000        0.0000        0.0000        0.0000        0.0000        0.0000        0.0000        0.0000        0.0000        0.0000        0.0000        0.0000        0.0000        0.0000        0.0000        0.0000        0.0000        0.0000        0.0000        0.0000        0.0000        0.0000        0.0000        0.0000        0.0000        0.0000        0.0000        0.0000        0.0000        0.0000        0.0000        0.0000        0.0000        0.0000        0.0000        0.0000        0.0000        0.0000        0.0000        0.0000        0.0000        0.0000       65.3905       86.5992       73.9978        0.0000        0.0000        0.0000       73.2338       82.7579       87.2173       99.4042      136.8825      132.7268      159.2913      173.4477      152.1332      134.5839      135.1737      124.2285       86.2734       90.1316       87.1053       92.4584       90.0635       89.4018      105.2665       97.3486       93.9920      122.2046      129.4706      129.0634      129.6463      145.2550      139.9649      156.3453      186.2628      177.4237      157.4007      166.1161      155.3306      144.8159      134.2121      130.6329      115.2068      117.8583      117.3014      115.8986        0.0000        0.0000        0.0000        0.0000        0.0000        0.0000        0.0000        0.0000        0.0000        0.0000        0.0000        0.0000        0.0000        0.0000        0.0000        0.0000        0.0000        0.0000        0.0000        0.0000        0.0000        0.0000        0.0000        0.0000        0.0000        0.0000        0.0000        0.0000        0.0000        0.0000
        0.0000        0.0000        0.0000        0.0000        0.0000        0.0000        0.0000        0.0000        0.0000        0.0000        0.0000        0.0000        0.0000        0.0000        0.0000        0.0000        0.0000        0.0000        0.0000        0.0000        0.0000        0.0000        0.0000        0.0000        0.0000        0.0000        0.0000        0.0000        0.0000        0.0000        0.0000        0.0000        0.0000        0.0000        0.0000        0.0000        0.0000        0.0000        0.0000        0.0000        0.0000        0.0000        0.0000        0.0000        0.0000        0.0000        0.0000        0.0000        0.0000        0.0000        0.0000        0.0000        0.0000        0.0000        0.0000        0.0000        0.0000        0.0000        0.0000        0.0000        0.0000        0.0000        0.0000        0.0000        0.0000        0.0000        0.0000        0.0000        0.0000        0.0000        0.0000        0.0000        0.0000        0.0000        0.0000        0.0000        0.0000        0.0000        0.0000        0.0000        0.0000        0.0000        0.0000        0.0000        0.0000        0.0000        0.0000        0.0000        0.0000        0.0000        0.0000        0.0000        0.0000        0.0000        0.0000        0.0000        0.0000        0.0000        0.0000        0.0000        0.0000        0.0000        0.0000        0.0000        0.0000        0.0000        0.0000        0.0000        0.0000        0.0000        0.0000        0.0000        0.0000        0.0000        0.0000        0.0000        0.0000        0.0000        0.0000        0.0000        0.0000        0.0000        0.0000        0.0000        0.0000        0.0000        0.0000        0.0000        0.0000        0.0000        0.0000        0.0000        0.0000        0.0000        0.0000        0.0000        0.0000        0.0000        0.0000        0.0000        0.0000        0.0000        0.0000        0.0000        0.0000        0.0000        0.0000        0.0000        0.0000        0.0000        0.0000        0.0000        0.0000        0.0000        0.0000        0.0000        0.0000        0.0000        0.0000        0.0000        0.0000        0.0000        0.0000        0.0000        0.0000        0.0000        0.0000        0.0000        0.0000        0.0000        0.0000        0.0000       61.2978       69.2544       73.7180       66.1360       73.7439       76.4340       92.6649       81.3115       79.2207       95.2590      101.7537      128.9899      131.2777      155.7408      179.0338      160.4448      132.9346      119.1048      113.1968       88.2933       79.2690       95.3904       93.0415       88.1163       87.3240      105.1505      102.9929      101.0047       72.1251       82.6541      111.8527      117.4263      175.0518      159.3670      185.6727      184.5678      169.1649      131.5564      152.5293      153.1749      141.4002      127.7784      117.8777      108.8782      110.8431      120.0876      116.8554      102.1324       99.4434      102.6539      110.0241      130.9877      143.2922      166.3388        0.0000        0.0000        0.0000        0.0000        0.0000        0.0000        0.0000        0.0000        0.0000        0.0000        0.0000        0.0000        0.0000        0.0000        0.0000        0.0000        0.0000        0.0000        0.0000        0.0000        0.0000        0.0000        0.0000
        0.0000        0.0000        0.0000        0.0000        0.0000        0.0000        0.0000        0.0000        0.0000        0.0000        0.0000        0.0000        0.0000        0.0000        0.0000        0.0000        0.0000        0.0000        0.0000        0.0000        0.0000        0.0000        0.0000        0.0000        0.0000        0.0000        0.0000        0.0000        0.0000        0.0000        0.0000        0.0000        0.0000        0.0000        0.0000        0.0000        0.0000        0.0000        0.0000        0.0000        0.0000        0.0000        0.0000        0.0000        0.0000        0.0000        0.0000        0.0000        0.0000        0.0000        0.0000        0.0000        0.0000        0.0000        0.0000       39.4157        0.0000       40.1311       38.0173        0.0000        0.0000        0.0000        0.0000        0.0000        0.0000        0.0000        0.0000        0.0000        0.0000        0.0000        0.0000        0.0000        0.0000        0.0000        0.0000        0.0000        0.0000        0.0000        0.0000        0.0000        0.0000        0.0000        0.0000        0.0000        0.0000        0.0000        0.0000        0.0000        0.0000        0.0000        0.0000        0.0000        0.0000        0.0000        0.0000        0.0000        0.0000        0.0000        0.0000        0.0000        0.0000        0.0000        0.0000        0.0000        0.0000        0.0000        0.0000        0.0000        0.0000        0.0000        0.0000        0.0000        0.0000        0.0000        0.0000        0.0000        0.0000        0.0000        0.0000        0.0000        0.0000        0.0000        0.0000        0.0000        0.0000        0.0000        0.0000        0.0000        0.0000        0.0000        0.0000        0.0000        0.0000        0.0000        0.0000        0.0000        0.0000        0.0000        0.0000        0.0000        0.0000        0.0000        0.0000        0.0000        0.0000        0.0000        0.0000        0.0000        0.0000        0.0000        0.0000        0.0000        0.0000        0.0000        0.0000        0.0000        0.0000        0.0000        0.0000        0.0000        0.0000        0.0000        0.0000        0.0000        0.0000        0.0000        0.0000        0.0000        0.0000        0.0000        0.0000       56.7816       67.6895       75.5516       66.7375       52.9790       54.9546       75.3222       83.2949       89.3197       94.1090       89.5905       94.7653      107.4182      107.9944      130.1198      150.8467      149.7245      153.5792      133.5117      113.3855       93.4722       87.3182       80.1794       87.1601       83.5856       82.6275       75.7230       71.7762       83.7420       64.0098       92.7964      123.4869      116.3672      170.3949      167.1007      169.3112      133.5001      128.1604      167.9632      160.0971      136.5179      138.4389      129.1240      120.9117      121.8537      119.2113      112.9158      107.2855      104.5689      103.5773       95.4158       98.7341      115.6662      130.9983      131.0865      119.1003        0.0000        0.0000        0.0000        0.0000        0.0000        0.0000        0.0000        0.0000        0.0000        0.0000        0.0000        0.0000        0.0000        0.0000        0.0000        0.0000        0.0000        0.0000        0.0000        0.0000        0.0000        0.0000
        0.0000        0.0000        0.0000        0.0000        0.0000        0.0000        0.0000        0.0000        0.0000        0.0000        0.0000        0.0000        0.0000        0.0000        0.0000        0.0000        0.0000        0.0000        0.0000        0.0000        0.0000        0.0000        0.0000        0.0000        0.0000        0.0000        0.0000        0.0000        0.0000        0.0000        0.0000        0.0000        0.0000        0.0000        0.0000        0.0000        0.0000        0.0000        0.0000        0.0000        0.0000        0.0000        0.0000        0.0000        0.0000        0.0000        0.0000        0.0000        0.0000        0.0000        0.0000        0.0000        0.0000       47.2818       45.3766       51.5823       37.1532       58.9599       61.6365       30.4396        0.0000        0.0000        0.0000        0.0000        0.0000        0.0000        0.0000        0.0000        0.0000        0.0000        0.0000        0.0000        0.0000        0.0000        0.0000        0.0000        0.0000        0.0000        0.0000        0.0000        0.0000        0.0000        0.0000        0.0000        0.0000        0.0000        0.0000        0.0000        0.0000        0.0000        0.0000        0.0000        0.0000        0.0000        0.0000        0.0000        0.0000        0.0000        0.0000        0.0000        0.0000        0.0000        0.0000        0.0000        0.0000        0.0000        0.0000        0.0000        0.0000        0.0000        0.0000        0.0000        0.0000        0.0000        0.0000        0.0000        0.0000        0.0000        0.0000        0.0000        0.0000        0.0000        0.0000        0.0000        0.0000        0.0000        0.0000        0.0000        0.0000        0.0000        0.0000        0.0000        0.0000        0.0000        0.0000        0.0000        0.0000        0.0000        0.0000        0.0000        0.0000        0.0000        0.0000        0.0000        0.0000        0.0000        0.0000        0.0000        0.0000        0.0000        0.0000        0.0000        0.0000        0.0000        0.0000        0.0000        0.0000        0.0000        0.0000        0.0000        0.0000        0.0000        0.0000        0.0000        0.0000        0.0000        0.0000        0.0000        0.0000        0.0000       54.3221       62.3577       68.3384       68.1299       65.3667       57.0056       87.6605      118.4267       61.5454       58.7535       77.7728       84.1966       97.8199      105.9580      122.5856      134.9273      155.5866      153.6876      152.0109      121.0832      105.5411      102.5005      112.6717      101.1348       81.4984       82.6221      100.1714       78.6684       70.2425       68.5323       77.5695      105.8332      123.5960      118.5216      149.7388      155.3559      141.4683      135.9256      140.2918      154.8068      158.3681      123.3715      116.1172      117.5043      122.4423      120.3796      117.2951      110.7282      104.2945       98.5135       95.5166       88.2098       92.3213      106.2074      116.2072      110.6438      110.2071       99.9462       98.6051        0.0000        0.0000        0.0000        0.0000        0.0000        0.0000        0.0000        0.0000        0.0000        0.0000        0.0000        0.0000        0.0000        0.0000        0.0000        0.0000        0.0000        0.0000        0.0000        0.0000
        0.0000        0.0000        0.0000        0.0000        0.0000        0.0000        0.0000        0.0000        0.0000        0.0000        0.0000        0.0000        0.0000        0.0000        0.0000        0.0000        0.0000        0.0000        0.0000        0.0000        0.0000        0.0000        0.0000        0.0000        0.0000        0.0000        0.0000        0.0000        0.0000        0.0000        0.0000        0.0000        0.0000        0.0000        0.0000        0.0000        0.0000        0.0000        0.0000        0.0000        0.0000        0.0000        0.0000        0.0000        0.0000        0.0000        0.0000        0.0000        0.0000        0.0000        0.0000        0.0000        0.0000       31.1524       33.1664       38.0927       38.8720       42.7061       38.8439       31.2926        0.0000        0.0000        0.0000        0.0000        0.0000        0.0000        0.0000        0.0000        0.0000        0.0000        0.0000        0.0000        0.0000        0.0000        0.0000        0.0000        0.0000        0.0000        0.0000        0.0000        0.0000        0.0000        0.0000        0.0000        0.0000        0.0000        0.0000        0.0000        0.0000        0.0000        0.0000        0.0000        0.0000        0.0000        0.0000        0.0000        0.0000        0.0000        0.0000        0.0000        0.0000        0.0000        0.0000        0.0000        0.0000        0.0000        0.0000        0.0000        0.0000        0.0000        0.0000        0.0000        0.0000        0.0000        0.0000        0.0000        0.0000        0.0000        0.0000        0.0000        0.0000        0.0000        0.0000        0.0000        0.0000        0.0000        0.0000        0.0000        0.0000        0.0000        0.0000        0.0000        0.0000        0.0000        0.0000        0.0000        0.0000        0.0000        0.0000        0.0000        0.0000        0.0000        0.0000        0.0000        0.0000        0.0000        0.0000        0.0000        0.0000        0.0000        0.0000        0.0000        0.0000        0.0000        0.0000        0.0000        0.0000        0.0000        0.0000        0.0000        0.0000        0.0000        0.0000        0.0000        0.0000        0.0000        0.0000        0.0000        0.0000        0.0000       56.4213       54.7806       59.3839       60.6424       60.6672      104.9233      142.0505       82.9317       76.5760       79.0741       85.6142       91.7240       98.8297      119.6126      122.4841      125.5771      139.1863      139.2889      142.2490      128.9541      107.3805       96.9980       94.9748       86.7085       74.3842       89.9864      107.4618      103.6045       88.5567       76.6435      103.6096      152.1977      139.0780      130.6079      136.2071      137.7725      137.3735      169.8053      157.4174      140.8654      131.7041      120.6824      119.7249      105.7602      107.7455      129.5300      124.9284      113.1271      114.7144      116.7286       96.8221       90.5479       91.9659       95.7993       99.7128       91.0074       94.8580       97.8420      101.7977       97.9337       90.5572        0.0000        0.0000        0.0000        0.0000        0.0000        0.0000        0.0000        0.0000        0.0000        0.0000        0.0000        0.0000        0.0000        0.0000        0.0000        0.0000        0.0000        0.0000
        0.0000        0.0000        0.0000        0.0000        0.0000        0.0000        0.0000        0.0000        0.0000        0.0000        0.0000        0.0000        0.0000        0.0000        0.0000        0.0000        0.0000        0.0000        0.0000        0.0000        0.0000        0.0000        0.0000        0.0000        0.0000        0.0000        0.0000        0.0000        0.0000        0.0000        0.0000        0.0000        0.0000        0.0000        0.0000        0.0000        0.0000        0.0000        0.0000        0.0000        0.0000        0.0000        0.0000        0.0000        0.0000        0.0000        0.0000        0.0000        0.0000        0.0000       77.1106       21.8631       25.7769       29.2345       31.6957       36.9484       33.8229       31.9601       27.6527       27.5725       43.3226       51.2919        0.0000        0.0000        0.0000        0.0000        0.0000        0.0000        0.0000        0.0000        0.0000        0.0000        0.0000        0.0000        0.0000        0.0000        0.0000        0.0000        0.0000        0.0000        0.0000        0.0000        0.0000        0.0000        0.0000        0.0000        0.0000        0.0000        0.0000        0.0000        0.0000        0.0000        0.0000        0.0000        0.0000        0.0000        0.0000        0.0000        0.0000        0.0000        0.0000        0.0000        0.0000        0.0000        0.0000        0.0000        0.0000        0.0000        0.0000        0.0000        0.0000        0.0000        0.0000        0.0000        0.0000        0.0000        0.0000        0.0000        0.0000        0.0000        0.0000        0.0000        0.0000        0.0000        0.0000        0.0000        0.0000        0.0000        0.0000        0.0000        0.0000        0.0000        0.0000        0.0000        0.0000        0.0000        0.0000        0.0000        0.0000        0.0000        0.0000        0.0000        0.0000        0.0000        0.0000        0.0000        0.0000        0.0000        0.0000        0.0000        0.0000        0.0000        0.0000        0.0000        0.0000        0.0000        0.0000        0.0000        0.0000        0.0000        0.0000        0.0000        0.0000        0.0000        0.0000        0.0000        0.0000        0.0000        0.0000       57.5261       68.0974       60.5539       63.5591       54.4474       67.9599       89.2862       90.8176       71.3497       74.5032       87.8674       97.3380      124.4520      118.4302      132.9137      137.0996      125.6732      127.2638      132.4142      139.5861      128.6634      108.5142      102.4686       94.7260      103.8533      137.7333      114.8817      130.9858      129.6066      102.9150       89.1474       98.4441      116.3443      119.8671      113.7068      120.6572      136.6770      151.9402      158.6695      156.0044      156.4254      135.9289      122.6777      158.7001      114.6445      119.2393      124.9777      131.3035      144.1521      138.4949      124.5843      112.9998       90.5294       93.2612       91.9573       88.3909       88.0910       85.7430       83.7823       90.8450       93.4592      107.9890        0.0000        0.0000        0.0000        0.0000        0.0000        0.0000        0.0000        0.0000        0.0000        0.0000        0.0000        0.0000        0.0000        0.0000       99.2181      105.3765       87.2920        0.0000
        0.0000        0.0000        0.0000        0.0000        0.0000        0.0000        0.0000        0.0000        0.0000        0.0000        0.0000        0.0000        0.0000        0.0000        0.0000        0.0000        0.0000        0.0000        0.0000        0.0000        0.0000        0.0000        0.0000        0.0000        0.0000        0.0000        0.0000        0.0000        0.0000        0.0000        0.0000        0.0000        0.0000        0.0000        0.0000        0.0000        0.0000        0.0000        0.0000        0.0000        0.0000        0.0000        0.0000        0.0000        0.0000        0.0000        0.0000        0.0000       13.1074       14.4657       16.8647       16.0801       21.9481       20.1518       21.4045       23.1396       25.8363       23.6954       22.4472       25.7328       25.3958       43.7625       58.5515        0.0000        0.0000        0.0000        0.0000        0.0000        0.0000        0.0000        0.0000        0.0000        0.0000        0.0000        0.0000        0.0000        0.0000        0.0000        0.0000        0.0000        0.0000        0.0000        0.0000        0.0000        0.0000        0.0000        0.0000        0.0000        0.0000        0.0000        0.0000        0.0000        0.0000        0.0000        0.0000        0.0000        0.0000        0.0000        0.0000        0.0000        0.0000        0.0000        0.0000        0.0000        0.0000        0.0000        0.0000        0.0000        0.0000        0.0000        0.0000        0.0000        0.0000        0.0000        0.0000        0.0000        0.0000        0.0000        0.0000        0.0000        0.0000        0.0000        0.0000        0.0000        0.0000        0.0000        0.0000        0.0000        0.0000        0.0000        0.0000        0.0000        0.0000        0.0000        0.0000        0.0000        0.0000        0.0000        0.0000        0.0000        0.0000        0.0000        0.0000        0.0000        0.0000        0.0000        0.0000        0.0000        0.0000        0.0000        0.0000        0.0000        0.0000        0.0000        0.0000        0.0000        0.0000        0.0000        0.0000        0.0000        0.0000        0.0000        0.0000        0.0000        0.0000        0.0000        0.0000        0.0000       61.7430       66.3123       65.6757       64.3986       64.0999       65.9283       72.5273       95.9914       92.9060       67.7338       79.0893       89.4112       97.1771      111.3336      126.1247      111.8520      126.9219      129.7103      117.1225      113.0161      119.3259      118.4640      118.5372      123.5558      109.7292      129.6786      142.3094      121.3932      128.2721      117.3876      126.2286      112.5517      119.6616      121.9328      147.4268      120.8290      123.4229      145.5730      157.0509      158.9505      176.9426      181.9253      154.7480      132.3618      161.3185      132.9060      127.1532      121.2884      110.9679      117.4349      123.1389       94.4683       96.3348      103.2581       86.8965       86.3164       83.2350       87.7522       90.9025       86.0365       82.5439       95.3791      108.0693      106.5418        0.0000        0.0000        0.0000        0.0000        0.0000        0.0000        0.0000        0.0000        0.0000      110.8528      106.7271       97.1281       93.5807      109.2041      133.9308      115.7538       99.4603
        0.0000        0.0000        0.0000        0.0000        0.0000        0.0000        0.0000        0.0000        0.0000        0.0000        0.0000        0.0000        0.0000        0.0000        0.0000        0.0000        0.0000        0.0000        0.0000        0.0000        0.0000        0.0000        0.0000        0.0000        0.0000        0.0000        0.0000        0.0000        0.0000        0.0000        0.0000        0.0000        0.0000        0.0000        0.0000        0.0000        0.0000        0.0000        0.0000        0.0000        0.0000        0.0000        0.0000        0.0000        0.0000        0.0000        0.0000        0.0000       12.2291       13.0472       15.7358       13.9854       15.2314       17.5265       16.0596       17.4555       18.8519       17.6327       20.6296       26.2581       20.8403       23.6459       24.4782       28.1415       30.3111       26.8946       28.6922        0.0000        0.0000        0.0000        0.0000        0.0000        0.0000        0.0000        0.0000        0.0000        0.0000        0.0000        0.0000        0.0000        0.0000        0.0000        0.0000        0.0000        0.0000        0.0000        0.0000        0.0000        0.0000        0.0000        0.0000        0.0000        0.0000        0.0000        0.0000        0.0000        0.0000        0.0000        0.0000        0.0000        0.0000        0.0000        0.0000        0.0000        0.0000        0.0000        0.0000        0.0000        0.0000        0.0000        0.0000        0.0000        0.0000        0.0000        0.0000        0.0000        0.0000        0.0000        0.0000        0.0000        0.0000        0.0000        0.0000        0.0000        0.0000        0.0000        0.0000        0.0000        0.0000        0.0000        0.0000        0.0000        0.0000        0.0000        0.0000        0.0000        0.0000        0.0000        0.0000        0.0000        0.0000        0.0000        0.0000        0.0000        0.0000        0.0000        0.0000        0.0000        0.0000        0.0000        0.0000        0.0000        0.0000        0.0000        0.0000        0.0000        0.0000        0.0000        0.0000        0.0000        0.0000        0.0000        0.0000        0.0000        0.0000        0.0000        0.0000        0.0000       67.3250       63.9970       64.1149       61.6366       54.2822       70.0368       70.6763       83.3885      105.7093       97.9057       85.8286       94.4459      106.5991      117.4955      129.6900      112.3746      118.9031      128.4133      119.4663      111.9328      113.2442      120.2978      117.6638      128.8200      123.7754      160.0268      132.7988      122.0363      117.1370      122.2241      139.5398      157.5162      176.4729      170.5970      183.9670      154.9634      135.8645      128.8482      156.0768      176.8725      173.8741      158.3832      135.3374      116.7962      122.1385      134.9959      125.4799      124.3267      110.3973      105.7235      109.0894      100.9837       96.6789       78.8264       84.9174       81.8418       80.1368       89.0270       87.6699       77.7526       80.5277       83.5909       84.4685        0.0000        0.0000        0.0000        0.0000        0.0000        0.0000      120.1778      122.6145      111.4449      110.5132      102.7435      101.6382      104.5554      110.9548      113.7925      131.4686        0.0000        0.0000
        0.0000        0.0000        0.0000        0.0000        0.0000        0.0000        0.0000        0.0000        0.0000        0.0000        0.0000        0.0000        0.0000        0.0000        0.0000        0.0000        0.0000        0.0000        0.0000        0.0000        0.0000        0.0000        0.0000        0.0000        0.0000        0.0000        0.0000        0.0000        0.0000        0.0000        0.0000        0.0000        0.0000        0.0000        0.0000        0.0000        0.0000        0.0000        0.0000        0.0000        0.0000        0.0000        0.0000        0.0000        0.0000        0.0000        0.0000        0.0000       11.8875       13.2325       11.9019        9.5890        9.7650        9.2000        7.6024        7.8385        8.9036        7.2647        8.1946       11.7075       15.6738       17.8689       22.3055       29.4949       28.5627       21.7631       22.3039       28.0106       28.1193        0.0000        0.0000        0.0000        0.0000        0.0000        0.0000        0.0000        0.0000        0.0000        0.0000        0.0000        0.0000        0.0000        0.0000        0.0000        0.0000        0.0000        0.0000        0.0000        0.0000        0.0000        0.0000        0.0000        0.0000        0.0000        0.0000        0.0000        0.0000        0.0000        0.0000        0.0000        0.0000        0.0000        0.0000        0.0000        0.0000        0.0000        0.0000        0.0000        0.0000        0.0000        0.0000        0.0000        0.0000        0.0000        0.0000        0.0000        0.0000        0.0000        0.0000        0.0000        0.0000        0.0000        0.0000        0.0000        0.0000        0.0000        0.0000        0.0000        0.0000        0.0000        0.0000        0.0000        0.0000        0.0000        0.0000        0.0000        0.0000        0.0000        0.0000        0.0000        0.0000        0.0000        0.0000        0.0000        0.0000        0.0000        0.0000        0.0000        0.0000        0.0000        0.0000        0.0000        0.0000        0.0000        0.0000        0.0000        0.0000        0.0000        0.0000        0.0000        0.0000        0.0000        0.0000        0.0000        0.0000        0.0000        0.0000        0.0000       77.8535       75.9181       73.8395       66.9664       70.2944       79.1209       77.6900       70.7869       91.2345      236.2789      154.2648       97.1272      119.0286      116.4820      128.6711      130.9410      115.8611      115.2092      114.7992      121.2498      122.0396      121.2093      115.4602      111.3908      119.4638      152.5900      135.3783      123.8012      111.7232      113.8941      114.0369      142.2539      193.1578      160.6126      124.8097      118.7540      117.7635      110.0470      138.4542      167.4683      167.8581      171.3091      155.8540      137.1485      124.5532      113.5029      106.4897      127.0609      127.4886      103.6958      104.9895      101.9057       95.5206       84.1886       87.0692       77.9331       83.0982       75.3049       61.3202       63.7905       68.1616       93.9583      106.8857       80.2031       85.1543       89.8573       99.5045       96.9613       99.8895      101.3538      102.1943      102.0806      106.9469      107.7677      100.6555      105.7628      114.5532      125.2450      137.4999        0.0000        0.0000
        0.0000        0.0000        0.0000        0.0000        0.0000        0.0000        0.0000        0.0000        0.0000        0.0000        0.0000        0.0000        0.0000        0.0000        0.0000        0.0000        0.0000        0.0000        0.0000        0.0000        0.0000        0.0000        0.0000        0.0000        0.0000        0.0000        0.0000        0.0000        0.0000        0.0000        0.0000        0.0000        0.0000        0.0000        0.0000        0.0000        0.0000        0.0000        0.0000        0.0000        0.0000        0.0000        0.0000        0.0000        0.0000        0.0000        0.0000        0.0000       14.8452       13.3777       11.5732        7.5664        8.3796        8.4363        7.2494        5.6303        5.5107        6.7057        6.6431       10.0558       10.4416       11.3267       15.3914       22.1630       25.3088       25.3957       28.3158       25.9074       27.1350       29.5849        0.0000        0.0000        0.0000        0.0000        0.0000        0.0000        0.0000        0.0000        0.0000        0.0000        0.0000        0.0000        0.0000        0.0000        0.0000        0.0000        0.0000        0.0000        0.0000        0.0000        0.0000        0.0000        0.0000        0.0000        0.0000        0.0000        0.0000        0.0000        0.0000        0.0000        0.0000        0.0000        0.0000        0.0000        0.0000        0.0000        0.0000        0.0000        0.0000        0.0000        0.0000        0.0000        0.0000        0.0000        0.0000        0.0000        0.0000        0.0000        0.0000        0.0000        0.0000        0.0000        0.0000        0.0000        0.0000        0.0000        0.0000        0.0000        0.0000        0.0000        0.0000        0.0000        0.0000        0.0000        0.0000        0.0000        0.0000        0.0000        0.0000        0.0000        0.0000        0.0000        0.0000        0.0000        0.0000        0.0000        0.0000        0.0000        0.0000        0.0000        0.0000        0.0000        0.0000        0.0000        0.0000        0.0000        0.0000        0.0000        0.0000        0.0000        0.0000        0.0000        0.0000        0.0000        0.0000        0.0000        0.0000        0.0000        0.0000       80.8526       80.7478       84.8725       90.6711       71.1487        0.0000       66.7123       89.3727      144.4578        0.0000        0.0000        0.0000       98.2079      111.2721      123.0168      124.9375      111.9685      111.3431      112.5013      108.5020      126.3090      112.9878      101.4380      131.3639      135.4705      140.7716      126.4578      131.4999      134.9750      126.0348      124.5521      152.5975      116.4651      125.6518      136.7577      124.6992      114.1122      104.4639      110.4456      127.2796      147.1587      154.9158      147.6861      128.6201      126.1565      128.5716      103.5334       95.5346      104.4123      100.4949       98.3166      123.6609      100.4585       83.4116       85.0572       74.1449       64.7394       59.4505       58.7199       62.6877       74.7954       86.9273       87.9506       90.0859       82.8838       83.3742       87.5389       98.4205       90.2393       99.6040      108.3162      107.6699      110.9514      108.7490      115.2648      111.7017      118.6459      128.7244        0.0000        0.0000
        0.0000        0.0000        0.0000        0.0000        0.0000        0.0000        0.0000        0.0000        0.0000        0.0000        0.0000        0.0000        0.0000        0.0000        0.0000        0.0000        0.0000        0.0000        0.0000        0.0000        0.0000        0.0000        0.0000        0.0000        0.0000        0.0000        0.0000        0.0000        0.0000        0.0000        0.0000        0.0000        0.0000        0.0000        0.0000        0.0000        0.0000        0.0000       19.8044       18.9413       16.9690        0.0000        0.0000        0.0000        0.0000        0.0000        0.0000        0.0000       17.0456       22.1727       16.4856       12.6787       20.1573       11.7856       16.8714       94.7073      125.7833       33.8808        6.5049        9.0666        9.5917       10.3580       11.4522       13.2789       16.8328       20.2774       22.9934       25.8605       31.4292       33.5976        0.0000        0.0000        0.0000        0.0000        0.0000        0.0000        0.0000        0.0000        0.0000        0.0000        0.0000        0.0000        0.0000        0.0000        0.0000        0.0000        0.0000        0.0000        0.0000        0.0000        0.0000        0.0000        0.0000        0.0000        0.0000        0.0000        0.0000        0.0000        0.0000        0.0000        0.0000        0.0000        0.0000        0.0000        0.0000        0.0000        0.0000        0.0000        0.0000        0.0000        0.0000        0.0000        0.0000        0.0000        0.0000        0.0000        0.0000        0.0000        0.0000        0.0000        0.0000        0.0000        0.0000        0.0000        0.0000        0.0000        0.0000        0.0000        0.0000        0.0000        0.0000        0.0000        0.0000        0.0000        0.0000        0.0000        0.0000        0.0000        0.0000        0.0000        0.0000        0.0000        0.0000        0.0000        0.0000        0.0000        0.0000        0.0000        0.0000        0.0000        0.0000        0.0000        0.0000        0.0000        0.0000        0.0000        0.0000        0.0000        0.0000        0.0000        0.0000        0.0000        0.0000        0.0000        0.0000        0.0000        0.0000        0.0000        0.0000        0.0000        0.0000        0.0000        0.0000        0.0000        0.0000        0.0000        0.0000        0.0000        0.0000        0.0000        0.0000        0.0000        0.0000      133.9442      130.1353      113.9910      112.9125      125.2873      118.5506      120.1804      126.7069      108.0626       95.4147      120.0385      136.5858      137.7434      117.0774      118.3942      121.4895      113.6710      112.4005      103.4616      112.4353      121.8375      107.3309      121.0686      139.1305      116.5027      109.9556      102.9777      129.5882      117.2763      115.6766      144.5180      125.7656       94.1022       99.9365      125.8452      163.1821      109.3440       83.4043       83.0878       95.5346       76.6430       70.5171       61.2745       66.9172       67.6764       71.4931       85.6609       92.5970       94.3325       83.2347       82.5656       80.1822       85.3995       90.4400      101.3929      107.1334      114.0413      115.5324      121.5247      132.9387      113.2897      116.7525      121.5276        0.0000        0.0000        0.0000
        0.0000        0.0000        0.0000        0.0000        0.0000        0.0000        0.0000        0.0000        0.0000        0.0000        0.0000        0.0000        0.0000        0.0000        0.0000        0.0000        0.0000        0.0000        0.0000        0.0000        0.0000        0.0000        0.0000        0.0000        0.0000        0.0000        0.0000        0.0000        0.0000        0.0000        0.0000        0.0000        0.0000        0.0000        0.0000        0.0000        0.0000        0.0000       21.1781       19.2322       17.5961       18.5218       24.1767       20.7549       17.3298       17.2598       19.9096       23.0488       37.2816       34.7111       25.0681       20.8508       25.4104       19.7803       13.9010      118.8489       89.2210        9.6021        6.7535       10.4129        9.3531        8.7082       10.3359       13.1614       16.1484       21.3019       25.0741       25.1246       31.4928       35.3029       34.1156       31.7995        0.0000        0.0000        0.0000        0.0000        0.0000        0.0000        0.0000        0.0000        0.0000        0.0000        0.0000        0.0000        0.0000        0.0000        0.0000        0.0000        0.0000        0.0000        0.0000        0.0000        0.0000        0.0000        0.0000        0.0000        0.0000        0.0000        0.0000        0.0000        0.0000        0.0000        0.0000        0.0000        0.0000        0.0000        0.0000        0.0000        0.0000        0.0000        0.0000        0.0000        0.0000        0.0000        0.0000        0.0000        0.0000        0.0000        0.0000        0.0000        0.0000        0.0000        0.0000        0.0000        0.0000        0.0000        0.0000        0.0000        0.0000        0.0000        0.0000        0.0000        0.0000        0.0000        0.0000        0.0000        0.0000        0.0000        0.0000        0.0000        0.0000        0.0000        0.0000        0.0000        0.0000        0.0000        0.0000        0.0000        0.0000        0.0000        0.0000        0.0000        0.0000        0.0000        0.0000        0.0000        0.0000        0.0000        0.0000        0.0000        0.0000        0.0000        0.0000        0.0000        0.0000        0.0000        0.0000        0.0000        0.0000        0.0000        0.0000        0.0000        0.0000        0.0000        0.0000        0.0000        0.0000        0.0000        0.0000        0.0000        0.0000        0.0000        0.0000        0.0000      120.7018      113.1565       97.5060      131.2262      136.7705       95.4573      112.7570      121.5809       93.0389      103.0448      120.4553      125.5191      122.8829      141.0963      150.2655      127.4422      109.0810      115.0025      151.3668      124.0890      112.4224      114.5184      123.2731      134.5172      128.0103      121.1710      116.8111      120.4018      112.8873      112.0246      103.9156      100.5922      129.2774      107.1772       91.6337       96.9573      134.6486       85.4524       60.3146       59.8973       57.5003       52.9396       64.6188       73.6580       78.6775       84.1276       82.5091       91.4815       91.0108       92.5691       93.0301      101.8124      105.6931      115.3767      121.2711      123.1491      131.6390      130.2721      128.8465      112.5013      110.8812        0.0000        0.0000        0.0000        0.0000
        0.0000        0.0000        0.0000        0.0000        0.0000        0.0000        0.0000        0.0000        0.0000        0.0000        0.0000        0.0000        0.0000        0.0000        0.0000        0.0000        0.0000        0.0000        0.0000        0.0000        0.0000        0.0000        0.0000        0.0000        0.0000        0.0000        0.0000        0.0000        0.0000        0.0000        0.0000        0.0000        0.0000        0.0000        0.0000        0.0000        0.0000       12.9125       10.6956       11.7648       14.4207       12.8238       13.9658       21.6195       22.8083       19.8423       18.7195       26.2773       22.9923       20.3408       21.8973       22.0720       23.8004       24.9391       16.3116       20.2158       52.7287        6.2697        6.9128        9.0269        8.3900        8.1267        8.7803        9.9443       12.7029       19.0753       21.0352       24.8822       30.3909       28.4091       29.3420       25.0317        0.0000        0.0000        0.0000        0.0000        0.0000        0.0000        0.0000        0.0000        0.0000        0.0000        0.0000        0.0000        0.0000        0.0000        0.0000        0.0000        0.0000        0.0000        0.0000        0.0000        0.0000        0.0000        0.0000        0.0000        0.0000        0.0000        0.0000        0.0000        0.0000        0.0000        0.0000        0.0000        0.0000        0.0000        0.0000        0.0000        0.0000        0.0000        0.0000        0.0000        0.0000        0.0000        0.0000        0.0000        0.0000        0.0000        0.0000        0.0000        0.0000        0.0000        0.0000        0.0000        0.0000        0.0000        0.0000        0.0000        0.0000        0.0000        0.0000        0.0000        0.0000        0.0000        0.0000        0.0000        0.0000        0.0000        0.0000        0.0000        0.0000        0.0000        0.0000        0.0000        0.0000        0.0000        0.0000        0.0000        0.0000        0.0000        0.0000        0.0000        0.0000        0.0000        0.0000        0.0000        0.0000        0.0000        0.0000        0.0000        0.0000        0.0000        0.0000        0.0000        0.0000        0.0000        0.0000        0.0000        0.0000        0.0000        0.0000        0.0000        0.0000        0.0000        0.0000        0.0000        0.0000        0.0000        0.0000       70.3185       64.5157       68.4176      104.5941      115.1152        0.0000      125.6261      121.3371      115.4759      115.2520      112.1076       96.6537       98.7050      104.4957      112.8886      105.8472      123.2716      124.3495      153.9276      154.4039      139.7839      126.0097      126.7483      137.8093      123.4975      103.1354      122.6107      117.8878      103.5482      125.7503      110.2152      107.1032      115.4499      125.5001      123.5923      116.2131      117.3576      120.7941      113.1436      104.5652      104.0949       93.0931       88.9954       79.1212       64.8541       58.7400       64.3376       68.0796       85.9048       92.5812       87.8175       92.0922      108.9888      113.5380      116.6626      118.4024      133.5520      132.0284      136.9974      133.7719      134.2071      142.9002      137.5113      119.2185      105.5793       97.6630        0.0000        0.0000        0.0000        0.0000
        0.0000        0.0000        0.0000        0.0000        0.0000        0.0000        0.0000        0.0000        0.0000        0.0000        0.0000        0.0000        0.0000        0.0000        0.0000        0.0000        0.0000        0.0000        0.0000        0.0000        0.0000        0.0000        0.0000        0.0000        0.0000        0.0000        0.0000        0.0000        0.0000        0.0000        0.0000        0.0000        0.0000        0.0000        0.0000        0.0000        0.0000        5.8689        8.7442        9.1012       10.9731       10.9779       11.3057       18.9599       22.6492       20.7501       21.7432       27.1808       23.8358       19.1354       15.5543       18.7767       21.6764       12.0995       15.9039       14.6818       11.0289       10.0883        7.7215        7.4573        6.8282        8.5122        7.9449       10.3188       14.8167       19.4790       23.2594       21.8749       24.5952       26.3297       28.2208       27.1494       23.3157        0.0000        0.0000        0.0000        0.0000        0.0000        0.0000        0.0000        0.0000        0.0000        0.0000        0.0000        0.0000        0.0000        0.0000        0.0000        0.0000        0.0000        0.0000        0.0000        0.0000        0.0000        0.0000        0.0000        0.0000        0.0000        0.0000        0.0000        0.0000        0.0000        0.0000        0.0000        0.0000        0.0000        0.0000        0.0000        0.0000        0.0000        0.0000        0.0000        0.0000        0.0000        0.0000        0.0000        0.0000        0.0000        0.0000        0.0000        0.0000        0.0000        0.0000        0.0000        0.0000        0.0000        0.0000        0.0000        0.0000        0.0000        0.0000        0.0000        0.0000        0.0000        0.0000        0.0000        0.0000        0.0000        0.0000        0.0000        0.0000        0.0000        0.0000        0.0000        0.0000        0.0000        0.0000        0.0000        0.0000        0.0000        0.0000        0.0000        0.0000        0.0000        0.0000        0.0000        0.0000        0.0000        0.0000        0.0000        0.0000        0.0000        0.0000        0.0000        0.0000        0.0000        0.0000        0.0000        0.0000        0.0000        0.0000        0.0000        0.0000        0.0000        0.0000       73.8132       71.8131       67.8070       75.8127       81.1894       71.8740       62.5914       93.0754      107.4722      103.9339      151.6539      176.9052      104.2904       82.2926       94.2142      100.3703       95.4639      105.1608      132.2775      138.7887      115.3993      113.7171      144.0663      152.8076      144.0135      143.9478      140.7477      114.6985      150.9265      105.6395      101.1462      103.3909      100.2756      122.8136      105.6247      116.8013      128.1373      126.1254      121.7731      124.4840      123.2251      134.7481      122.7667      100.0974       92.6630       88.6759       88.3982       81.8409       73.5693       65.0685       65.7870       76.2904      114.4768      112.0174      124.2665      118.4093      118.4116      120.7404      126.6902      132.8763      150.1232      149.0818      152.2129      143.7639      139.3088      140.6823      133.5934      131.1642      120.3126        0.0000        0.0000        0.0000        0.0000        0.0000
        0.0000        0.0000        0.0000        0.0000        0.0000        0.0000        0.0000        0.0000        0.0000        0.0000        0.0000        0.0000        0.0000        0.0000        0.0000        0.0000        0.0000        0.0000        0.0000        0.0000        0.0000        0.0000        0.0000        0.0000        0.0000        0.0000        0.0000        0.0000        0.0000        0.0000        0.0000        0.0000        0.0000        0.0000        0.0000        0.0000        8.7821        5.7305        6.7187        8.2057        9.4343       13.4854       15.6159       19.8656       19.6677       17.0438       17.4010       15.2482       13.2957       12.7939       11.9828       11.9161        9.2000       14.5229       23.3977       10.5427        7.7698        6.4566        6.1654        8.1527        7.7900        9.4155       10.1243       13.4769       18.6788       22.3219       20.5591       24.4631       24.2203       23.3752       22.3460       21.0828        0.0000        0.0000        0.0000        0.0000        0.0000        0.0000        0.0000        0.0000        0.0000        0.0000        0.0000        0.0000        0.0000        0.0000        0.0000        0.0000        0.0000        0.0000        0.0000        0.0000        0.0000        0.0000        0.0000        0.0000        0.0000        0.0000        0.0000        0.0000        0.0000        0.0000        0.0000        0.0000        0.0000        0.0000        0.0000        0.0000        0.0000        0.0000        0.0000        0.0000        0.0000        0.0000        0.0000        0.0000        0.0000        0.0000        0.0000        0.0000        0.0000        0.0000        0.0000        0.0000        0.0000        0.0000        0.0000        0.0000        0.0000        0.0000        0.0000        0.0000        0.0000        0.0000        0.0000        0.0000        0.0000        0.0000        0.0000        0.0000        0.0000        0.0000        0.0000        0.0000        0.0000        0.0000        0.0000        0.0000        0.0000        0.0000        0.0000        0.0000        0.0000        0.0000        0.0000        0.0000        0.0000        0.0000        0.0000        0.0000        0.0000        0.0000        0.0000        0.0000        0.0000        0.0000        0.0000        0.0000        0.0000        0.0000        0.0000        0.0000       68.8107       76.8627       86.2138       96.7051       84.1197       68.3804       64.9278       71.3402       78.7027       66.8981      104.5413      116.1525      108.0907      105.8024      107.2330       85.9524       79.4542      109.5313      130.4054      142.0383      110.2847      113.5594      124.8796       97.4355      126.4301      123.7573      122.6349      124.8975      148.7215      136.9434      137.4533      139.4071      120.8374      113.1618      111.6573      126.7346      125.1727      124.8573      121.6809      123.2712      119.4207      119.2820      118.3677      125.8937      123.3613      111.2304      106.2838       98.5230       95.8280       87.3187       99.6798       91.8422       69.7132       78.7540       91.1189      138.6764      141.1333      142.2158      135.3355      126.7249      142.4449      149.2331      149.7394      146.9442      155.5124      160.3555      154.6618      138.0207      134.0451      136.5588      134.4576      127.0746        0.0000        0.0000        0.0000        0.0000        0.0000
        0.0000        0.0000        0.0000        0.0000        0.0000        0.0000        0.0000        0.0000        0.0000        0.0000        0.0000        0.0000        0.0000        0.0000        0.0000        0.0000        0.0000        0.0000        0.0000        0.0000        0.0000        0.0000        0.0000        0.0000        0.0000        0.0000        0.0000        0.0000        0.0000        0.0000        0.0000        0.0000        0.0000        0.0000        0.0000        8.4342        6.5728        7.1765        9.1788       10.7188       12.4565       14.3296       18.3156       19.2936       15.9990       15.9777       19.9933       13.3188       10.5432       10.3956       10.5910        8.0090        8.1558       10.8114       13.3177        7.6575       13.6876        6.3256        7.3307        9.2070       11.2048       14.0805       16.4992       18.0277       19.4802       21.4783       22.2290       23.3427       26.4196       22.3538       19.5071       17.7815        0.0000        0.0000        0.0000        0.0000        0.0000        0.0000        0.0000        0.0000        0.0000        0.0000        0.0000        0.0000        0.0000        0.0000        0.0000        0.0000        0.0000        0.0000        0.0000        0.0000        0.0000        0.0000        0.0000        0.0000        0.0000        0.0000        0.0000        0.0000        0.0000        0.0000        0.0000        0.0000        0.0000        0.0000        0.0000        0.0000        0.0000        0.0000        0.0000        0.0000        0.0000        0.0000        0.0000        0.0000        0.0000        0.0000        0.0000        0.0000        0.0000        0.0000        0.0000        0.0000        0.0000        0.0000        0.0000        0.0000        0.0000        0.0000        0.0000        0.0000        0.0000        0.0000        0.0000        0.0000        0.0000        0.0000        0.0000        0.0000        0.0000        0.0000        0.0000        0.0000        0.0000        0.0000        0.0000        0.0000        0.0000        0.0000        0.0000        0.0000        0.0000        0.0000        0.0000        0.0000        0.0000        0.0000        0.0000        0.0000        0.0000        0.0000        0.0000        0.0000        0.0000        0.0000        0.0000        0.0000        0.0000        0.0000        0.0000       65.8228       68.4064       79.1949       89.9567      107.7636       98.1118       71.9212       59.0196       67.6893       69.0030       56.3092       58.6537       58.9326       65.7095       97.2629       92.7187       84.5696      113.4142      140.4919      149.0848      132.9442      130.7066      123.4082      110.7414       92.5685       92.3136      101.4264       99.3244      107.3981      110.1686      132.3339      163.4202      157.2947      128.6803      128.6162      126.7546      148.7811      141.8329      134.8591      132.8399      124.0042      111.5230      117.9352      127.0563      130.5302      125.5673      120.1118      117.1460      104.4596      119.1184      108.7101      115.0839      109.5691      100.6562      115.6460      115.2609      133.9251      141.0891      145.9149      139.8681      141.4324      147.1651      154.0972      150.7622      150.1819      150.1612      159.0139      155.2126      142.4274      140.3139      143.6965      149.6261      142.7511        0.0000        0.0000        0.0000        0.0000        0.0000
        0.0000        0.0000        0.0000        0.0000        0.0000        0.0000        0.0000        0.0000        0.0000        0.0000        0.0000        0.0000        0.0000        0.0000        0.0000        0.0000        0.0000        0.0000        0.0000        0.0000        0.0000        0.0000        0.0000        0.0000        0.0000        0.0000        0.0000        0.0000        0.0000        0.0000        0.0000        0.0000        0.0000        0.0000        0.0000        9.0398        4.5291       13.2113       23.8751       21.5192       19.0091       18.2260       22.3882       19.6522       21.2755       21.1026       21.5891       16.0792        9.2580       11.1899       10.4345       11.1893        6.8983        8.9709        8.3513        5.4687        5.4843        7.2628       10.5922       14.6909       14.5346       17.6474       20.2228       20.9257       20.8366       20.3619       20.1836       21.5387       21.8211       19.8062       19.2219       16.4519        0.0000        0.0000        0.0000        0.0000        0.0000        0.0000        0.0000        0.0000        0.0000        0.0000        0.0000        0.0000        0.0000        0.0000        0.0000        0.0000        0.0000        0.0000        0.0000        0.0000        0.0000        0.0000        0.0000        0.0000        0.0000        0.0000        0.0000        0.0000        0.0000        0.0000        0.0000        0.0000        0.0000        0.0000        0.0000        0.0000        0.0000        0.0000        0.0000        0.0000        0.0000        0.0000        0.0000        0.0000        0.0000        0.0000        0.0000        0.0000        0.0000        0.0000        0.0000        0.0000        0.0000        0.0000        0.0000        0.0000        0.0000        0.0000        0.0000        0.0000        0.0000        0.0000        0.0000        0.0000        0.0000        0.0000        0.0000        0.0000        0.0000        0.0000        0.0000        0.0000        0.0000        0.0000        0.0000        0.0000        0.0000        0.0000        0.0000        0.0000        0.0000        0.0000        0.0000        0.0000        0.0000        0.0000        0.0000        0.0000        0.0000        0.0000        0.0000        0.0000        0.0000        0.0000        0.0000        0.0000        0.0000        0.0000       68.2315       65.4100       65.1648       59.8555       69.7474       86.1647      104.0393       78.7181       69.8771       66.2105       46.7906       43.6088       54.1113       74.8192       69.5363       92.0377       90.2065       92.0511      143.6495      183.7735      142.7850      135.6167      141.1569      187.4340      131.8930      102.6139       95.3787       98.3846       92.1557      105.3465      114.1186      155.4194      175.4129      161.6754      158.8357      148.3040      152.0217      145.4344      142.0692      142.5961      133.5003      115.9184      104.8995      107.2803      119.0138      136.3433      138.0931      134.5777      126.4480      132.5038      135.0341      143.8396      143.1015      145.4753      159.1492      188.1903      126.1519      139.1238      153.6368      157.5834      158.8980      155.6754      153.9657      164.3967      153.2554      143.6145      138.3036      134.0536      136.0666      148.3457      150.8172      153.3543      153.4863        0.0000        0.0000        0.0000        0.0000        0.0000        0.0000
        0.0000        0.0000        0.0000        0.0000        0.0000        0.0000        0.0000        0.0000        0.0000        0.0000        0.0000        0.0000        0.0000        0.0000        0.0000        0.0000        0.0000        0.0000        0.0000        0.0000        0.0000        0.0000        0.0000        0.0000        0.0000        0.0000        0.0000        0.0000        0.0000        0.0000        0.0000        0.0000        0.0000        0.0000        0.0000        7.6693        6.9782       13.9198       20.5543       26.9880       26.1912       32.2023       34.5933       24.4252       17.7990       15.3654       15.2040       13.4097       11.5392       11.9884        8.7193        8.9316        6.4928        7.7465        8.5628        7.8602        6.8389        8.4414       14.9286       16.2989       17.8785       19.0607       19.5430       20.7630       20.4579       19.8355       20.4087       21.8388       22.3021       20.6261       19.3400        0.0000        0.0000        0.0000        0.0000        0.0000        0.0000        0.0000        0.0000        0.0000        0.0000        0.0000        0.0000        0.0000        0.0000        0.0000        0.0000        0.0000        0.0000        0.0000        0.0000        0.0000        0.0000        0.0000        0.0000        0.0000        0.0000        0.0000        0.0000        0.0000        0.0000        0.0000        0.0000        0.0000        0.0000        0.0000        0.0000        0.0000        0.0000        0.0000        0.0000        0.0000        0.0000        0.0000        0.0000        0.0000        0.0000        0.0000        0.0000        0.0000        0.0000        0.0000        0.0000        0.0000        0.0000        0.0000        0.0000        0.0000        0.0000        0.0000        0.0000        0.0000        0.0000        0.0000        0.0000        0.0000        0.0000        0.0000        0.0000        0.0000        0.0000        0.0000        0.0000        0.0000        0.0000        0.0000        0.0000        0.0000        0.0000        0.0000        0.0000        0.0000        0.0000        0.0000        0.0000        0.0000        0.0000        0.0000        0.0000        0.0000        0.0000        0.0000        0.0000        0.0000        0.0000       59.4867       67.3734        0.0000       90.2529       74.2940       62.8157       59.1792       48.5436       49.3834       58.4267       57.5588       69.9883       54.5399       64.3214       54.0511       39.1302       33.7648       50.5223       69.6018       79.4859       90.0512       82.6769      103.6186      149.5393      156.9142      157.9016      137.9391      142.2681      146.4816      110.6020       94.7729       95.1084      105.5217       92.9402      105.1376      113.8469      124.1319      145.2677      160.8328      169.8442      166.3309      161.8111      147.3565      146.4658      159.5370      144.9942      120.7307      115.6848      113.7940      139.0668      164.9035      145.3046      150.2823      156.3740      147.9999      144.3139      130.5462      137.2160      146.1875      159.2275      170.1683      143.0776      161.9876      178.7512      201.1535      200.1047      186.5005      166.9746      152.6470      158.1524      144.2578      139.3095      130.7535      137.2393      155.7344      158.7554      158.8841        0.0000        0.0000        0.0000        0.0000        0.0000        0.0000        0.0000
        0.0000        0.0000        0.0000        0.0000        0.0000        0.0000        0.0000        0.0000        0.0000        0.0000        0.0000        0.0000        0.0000        0.0000        0.0000        0.0000        0.0000        0.0000        0.0000        0.0000        0.0000        0.0000        0.0000        0.0000        0.0000        0.0000        0.0000        0.0000        0.0000       57.0406       50.6852       49.8225       41.5149       47.4193       33.0552       21.3742       12.6279        9.0531       16.5678       23.2248       29.1010       26.2740       22.0005       16.7002       15.3184       16.6109       12.5822        9.4955        7.8832       10.4126        9.5834        6.7302        6.7625        9.0499        9.1278        8.2616        8.6871       13.8928       18.0717       15.3132       16.6014       17.0006       17.3184       20.9197       20.2836       19.8677       19.8514       21.6394       23.4244       24.7803       23.0627       21.3022       19.9691        0.0000        0.0000        0.0000        0.0000        0.0000        0.0000        0.0000        0.0000        0.0000        0.0000        0.0000        0.0000        0.0000        0.0000        0.0000        0.0000        0.0000        0.0000        0.0000        0.0000        0.0000        0.0000        0.0000        0.0000        0.0000        0.0000        0.0000        0.0000        0.0000        0.0000        0.0000        0.0000        0.0000        0.0000        0.0000        0.0000        0.0000        0.0000        0.0000        0.0000        0.0000        0.0000        0.0000        0.0000        0.0000        0.0000        0.0000        0.0000        0.0000        0.0000        0.0000        0.0000        0.0000        0.0000        0.0000        0.0000        0.0000        0.0000        0.0000        0.0000        0.0000        0.0000        0.0000        0.0000        0.0000        0.0000        0.0000        0.0000        0.0000        0.0000        0.0000        0.0000        0.0000        0.0000        0.0000        0.0000        0.0000        0.0000        0.0000        0.0000        0.0000        0.0000        0.0000        0.0000        0.0000        0.0000        0.0000        0.0000        0.0000        0.0000        0.0000       61.3602       64.4802       67.4939       70.3683       75.7220       70.1766       59.5527       54.6307       49.6533       48.6366       53.6686       50.8216       47.1223       40.7827       44.8127       41.1081       39.9077       38.9048       65.5110      106.4693       84.4643       96.7499       84.3456      110.2664      149.9951      159.6802      159.2263      121.3782      129.5099      114.5385       88.4881       83.9275       90.2981      101.3943      111.4657      106.4915      117.0695      126.2123      154.1417      187.4647      226.5194      233.7938      199.3801      166.9073      164.8080      169.4440      178.3504      134.2055      119.7208      118.8860      157.8458      201.4644      150.0750      156.3675      174.3430      167.4658      161.1112      174.9700      157.4251      149.2110      135.4760      133.6422      138.0482      170.1218      186.2134      194.1958      216.4238      187.4154      163.0882      156.2490      152.1549      140.0745      140.4940      137.5133      135.5678      151.6444      171.3476        0.0000        0.0000        0.0000        0.0000        0.0000        0.0000        0.0000        0.0000
        0.0000        0.0000        0.0000        0.0000        0.0000        0.0000        0.0000        0.0000        0.0000        0.0000        0.0000        0.0000        0.0000        0.0000        0.0000        0.0000        0.0000        0.0000        0.0000        0.0000        0.0000        0.0000        0.0000        0.0000        0.0000        0.0000       50.8939       61.5112       68.8714       65.9276       60.8872       34.8747       23.4212       22.2306       25.4450       22.5195       11.4173       22.1643       18.4709       16.1452       16.2033       15.1557       14.4028       13.5996       13.7932       13.4888       12.6808       11.1156       11.7569       11.1416       11.6352       10.3428        8.1848       10.9214       12.1018        9.1145        9.0840       12.2716       14.3094       16.0768       16.1651       15.4185       17.1766       19.3960       20.1390       18.9666       20.1734       23.1444       24.8505       23.8641       28.9021       28.4196       19.4405       17.8577       15.9078       19.9467       21.7099       24.4087       20.3051       22.7191       17.5307       28.4884        0.0000        0.0000        0.0000        0.0000        0.0000        0.0000        0.0000        0.0000        0.0000        0.0000        0.0000        0.0000        0.0000        0.0000        0.0000        0.0000        0.0000        0.0000        0.0000        0.0000        0.0000        0.0000        0.0000        0.0000        0.0000        0.0000        0.0000        0.0000        0.0000        0.0000        0.0000        0.0000        0.0000        0.0000        0.0000        0.0000        0.0000        0.0000        0.0000        0.0000        0.0000        0.0000        0.0000        0.0000        0.0000        0.0000        0.0000        0.0000        0.0000        0.0000        0.0000        0.0000        0.0000        0.0000        0.0000        0.0000        0.0000        0.0000        0.0000        0.0000        0.0000        0.0000        0.0000        0.0000        0.0000        0.0000        0.0000        0.0000        0.0000        0.0000        0.0000       26.8451       29.0154       24.1360       22.1224       26.7085        0.0000        0.0000        0.0000        0.0000       46.7287       62.3072       66.1667       63.3328       53.8277       62.7147       68.4433       65.6326       59.2199       61.3440       52.2675       46.1899       45.5988       45.3083       44.5372       40.7102       40.9026       40.8971       55.4765       66.7807       66.6989       83.4390       59.6063       82.8158       83.4328      101.5203      158.2912      153.2997      147.4681      124.6890      123.9998       98.5748      105.5617       95.4828       96.7149      108.1298      110.3864      121.6102      130.1335      132.9116      137.7083      180.1575      203.9105      211.4226      201.2162      195.9875      187.2043      171.2140      174.8875      175.8642      160.1603      149.1317      182.6736      194.0693      171.4370      151.4540      159.6601      200.4124      183.2499      155.3435      153.4233      139.9870      132.0205      145.3997      163.0961      175.4361      189.0751      200.0791      210.3718      194.4144      189.4615      172.7498      165.5008      157.6886      152.2019      160.2476      149.0712      152.0419      167.2421        0.0000        0.0000        0.0000        0.0000        0.0000        0.0000        0.0000        0.0000
        0.0000        0.0000        0.0000        0.0000        0.0000        0.0000        0.0000        0.0000        0.0000        0.0000        0.0000        0.0000        0.0000        0.0000        0.0000        0.0000        0.0000        0.0000        0.0000        0.0000        0.0000        0.0000        0.0000        0.0000        0.0000       53.7408       49.3561       34.0141       27.6877       34.8480       29.0653       18.9294       15.2113       17.7341       19.4755       16.8653       12.8524       33.1512       71.7643       38.4793        7.9481        6.6706        7.8973       12.3973       12.6802       12.9424       11.4735       11.9543       16.0040       14.0399       14.6513       14.6295       17.0250       19.4127       14.0337       13.8069       15.6188       14.9089       14.3328       16.5322       18.1883       18.0378       16.6613       17.4913       20.4624       20.6875       18.8790       21.0344       22.3026       22.8372       19.7363       13.9655       13.9142       13.9385       19.6236       11.9451       15.1968       18.0900       20.6061       12.9938       11.5296       29.1643       19.2973        7.0777        0.0000        0.0000        0.0000        0.0000        0.0000        0.0000        0.0000        0.0000        0.0000        0.0000        0.0000        0.0000        0.0000        0.0000        0.0000        0.0000        0.0000        0.0000        0.0000        0.0000        0.0000        0.0000        0.0000        0.0000        0.0000        0.0000        0.0000        0.0000        0.0000        0.0000        0.0000        0.0000        0.0000        0.0000        0.0000        0.0000        0.0000        0.0000        0.0000        0.0000        0.0000        0.0000        0.0000        0.0000        0.0000        0.0000        0.0000        0.0000        0.0000        0.0000        0.0000        0.0000        0.0000        0.0000        0.0000        0.0000        0.0000        0.0000        0.0000        0.0000        0.0000        0.0000        0.0000        0.0000        0.0000        0.0000        0.0000        0.0000       20.5667       23.6450       28.2391       25.5264       24.6558       26.9114       29.0533       43.5076       48.3361       49.9907       54.8999       61.7616       74.5949       60.5245       58.1773       63.1631       51.6140       55.9464       65.1245       48.6325       41.6353       37.8322       39.0640       42.2317       36.0686       38.8094       37.6623       55.6926       55.6906       62.1062       70.9829       75.8546       83.5359       79.3906       89.0389       89.3672      113.7154      124.5584      117.9078      117.2548      121.2347      117.9640      122.0265      111.5636      114.8182      119.7229      121.8374      135.2222      145.6548      149.3340      143.8431      147.8865      156.2318      174.3052      180.9481      210.8751      198.6898      176.5773      176.0869      178.6279      182.2909      184.1505      228.7449      200.3129      184.6109      171.6616      168.7117      175.2570      177.2787      163.9874      171.8648      153.4800      153.0920      177.2219      192.8086      184.4319      202.2395      197.9497      196.7704      200.6840      198.7229      182.0960        0.0000        0.0000      182.8212      172.5636      168.2219      178.4366        0.0000        0.0000        0.0000        0.0000        0.0000        0.0000        0.0000        0.0000        0.0000
        0.0000        0.0000        0.0000        0.0000        0.0000        0.0000        0.0000        0.0000        0.0000        0.0000        0.0000        0.0000        0.0000        0.0000        0.0000        0.0000        0.0000        0.0000        0.0000        0.0000        0.0000        0.0000        0.0000        0.0000        0.0000        0.0000       61.3985       47.0208       43.0375       34.2254       45.6473      149.2129       54.0793       20.8319       26.2709       12.9904       14.4772        7.4904       13.3229       13.8448        6.0768        6.1539        9.3766       12.5168       14.6811       15.4506       15.8910       13.7014       16.3443       17.8123       19.2710       20.9350       19.1642       20.8289       16.3340       15.0142       14.8573       11.2895       12.6877       14.8882       15.9823       16.9395       17.5912       21.0313       20.7852       18.7892       18.4097       23.8673       27.0988       21.1327       16.7219       13.1768       13.8933       13.0075       16.1068       15.6681       14.1780       18.4270       21.0527       18.0821       10.9562       22.6173        5.5979        4.1128        3.6514        3.9060        0.0000        0.0000        0.0000        0.0000        0.0000        0.0000        0.0000        0.0000        0.0000        0.0000        0.0000        0.0000        0.0000        0.0000        0.0000        0.0000        0.0000        0.0000        0.0000        0.0000        0.0000        0.0000        0.0000        0.0000        0.0000        0.0000        0.0000        0.0000        0.0000        0.0000        0.0000        0.0000        0.0000        0.0000        0.0000        0.0000        0.0000        0.0000        0.0000        0.0000        0.0000        0.0000        0.0000        0.0000        0.0000        0.0000        0.0000        0.0000        0.0000        0.0000        0.0000        0.0000        0.0000        0.0000        0.0000        0.0000        0.0000        0.0000        0.0000        0.0000        0.0000        0.0000        0.0000        0.0000        0.0000        0.0000       29.4846       32.7183       30.4238       26.9226       28.4413       29.8256       33.6972       41.6077       50.0150       56.7754       57.7559       58.6706       61.5957       59.6120       62.1148       70.0648       61.4097       62.9637       59.7606       45.4414       37.7015       39.4551       37.7693       40.9443       36.8826       42.2689       51.7960       66.5925       62.5299       69.7238       74.8964       75.5352       85.3621       93.2138      102.2571       95.0936      136.7149      127.4960      104.6024      116.9100      119.1020      131.1227      118.8596      117.0205      146.3056      167.1928      149.7029      146.2678      149.6664      153.9467      147.9130      151.2670      164.2767      181.5816      189.9580      201.5987      194.8227      199.9284      195.6829      199.1302      214.1883      219.8748      264.0948      216.7643      203.4806      226.6436      213.7786      210.5753      188.6000      183.9365      179.9962      166.4147      147.9409      155.2800      156.6649      183.0308      183.0616      189.4095      195.1871      202.2561      210.1360        0.0000        0.0000        0.0000        0.0000        0.0000        0.0000        0.0000        0.0000        0.0000        0.0000        0.0000        0.0000        0.0000        0.0000        0.0000        0.0000
        0.0000        0.0000        0.0000        0.0000        0.0000        0.0000        0.0000        0.0000        0.0000        0.0000        0.0000        0.0000        0.0000        0.0000        0.0000        0.0000        0.0000        0.0000        0.0000        0.0000        0.0000        0.0000        0.0000        0.0000        0.0000        0.0000        0.0000       26.6878       21.4667       16.1308       15.1165       24.2589       15.7447       18.3021       19.5334       19.3769       19.8009       17.7659       20.2439       21.0063       20.0350       13.9380       17.1348       21.8818       23.6913       23.6323       18.5165       18.3417       22.4846       26.4863       21.0877       21.5011       20.0963       20.4122       16.3910       13.4872       10.7828        9.9343       12.6819       14.9192       18.5780       19.0661       22.0396       22.6345       20.8185       18.8143       19.2745       24.4471       24.1375       21.0715       18.8623       14.0843       13.1245       13.6355       17.2225       16.0196       24.0880       32.9476       17.3961       12.8838       10.0464        6.9071        6.5381        7.3269        6.8477        4.9334        6.9886        9.7236       11.1968       11.3141        0.0000        0.0000        0.0000        0.0000        0.0000        0.0000        0.0000        0.0000        0.0000        0.0000        0.0000        0.0000        0.0000        0.0000        0.0000        0.0000        0.0000        0.0000        0.0000        0.0000        0.0000        0.0000        0.0000        0.0000        0.0000        0.0000        0.0000        0.0000        0.0000        0.0000        0.0000        0.0000        0.0000        0.0000        0.0000        0.0000        0.0000        0.0000        0.0000        0.0000        0.0000        0.0000        0.0000        0.0000        0.0000        0.0000        0.0000        0.0000        0.0000        0.0000        0.0000        0.0000        0.0000        0.0000        0.0000        0.0000        0.0000        0.0000        0.0000        0.0000        0.0000       39.0417       56.8018       44.5004       32.9935       29.9705       33.6802       38.8910       45.9545       49.0424       51.9997       44.3644       47.9524       54.0392       63.7072       65.2109       59.2649       52.3828       55.2784       52.0995       49.1833       40.6965       37.5462       36.1046       40.0409       45.4939       42.5499       48.2354       52.0235       70.8779       78.0116       79.8570       64.8176       58.4383       65.0507       81.9045       85.6715       87.4669      108.5375      113.0295      141.8992      157.0102      156.9252      137.5600      140.9623      136.0335      175.9370      188.1333      169.1425      147.7204      155.5371      156.4941      149.5601      156.0619      178.0408      206.2424      207.1276      213.0486      209.5464      205.9662      215.1763      230.2641      253.9115      246.6260      244.7828      231.9377      221.2305      213.7268      209.4929      211.5346      199.8217      195.0380      194.4938      183.6832      165.9715      159.3346      173.2540      186.2897      182.7031      179.2956      185.4513      196.0205      210.0681        0.0000        0.0000        0.0000        0.0000        0.0000        0.0000        0.0000        0.0000        0.0000        0.0000        0.0000        0.0000        0.0000        0.0000        0.0000        0.0000
        0.0000        0.0000        0.0000        0.0000        0.0000        0.0000        0.0000        0.0000        0.0000        0.0000        0.0000        0.0000        0.0000        0.0000        0.0000        0.0000        0.0000        0.0000        0.0000        0.0000        0.0000        0.0000        0.0000        0.0000        0.0000        0.0000        0.0000       21.9064       16.0724       15.3102       19.3716       20.1396       18.8225       22.3929       26.3179       22.3344       34.3234       47.3622       39.3512       41.2985       61.1071       41.6662       42.6419       36.8945       32.2939       29.7989       26.4213       26.2651       30.5568       26.6699       20.7228       23.7248       22.6255       21.2987       22.5834       20.9309       14.6503       12.7664       21.6353       23.1380       22.4592       18.4683       21.8929       21.7736       21.5998       19.3054       21.3324       20.5716       18.8671       18.1748       16.0078       12.7325       11.3806       12.9932       16.5738       14.2839       19.4823       20.4437       23.8343       10.9706       15.9130       12.9895        9.4013        6.4574        7.9349        8.0202       21.3482        9.2855       15.2396        8.7741        0.0000        0.0000        0.0000        0.0000        0.0000        0.0000        0.0000        0.0000        0.0000        0.0000        0.0000        0.0000        0.0000        0.0000        0.0000        0.0000        0.0000        0.0000        0.0000        0.0000        0.0000        0.0000        0.0000        0.0000        0.0000        0.0000        0.0000        0.0000        0.0000        0.0000        0.0000        0.0000        0.0000        0.0000        0.0000        0.0000        0.0000        0.0000        0.0000        0.0000        0.0000        0.0000        0.0000        0.0000        0.0000        0.0000        0.0000        0.0000        0.0000        0.0000        0.0000        0.0000        0.0000        0.0000        0.0000        0.0000        0.0000        0.0000        0.0000        0.0000        0.0000        0.0000       50.7594       38.5346       44.8484       34.0480       29.7046       37.3444       43.8740       47.8217       48.7189       43.1771       49.8762       57.6917       50.2613       52.4291       61.2085       51.4790       45.9736       48.9959       44.4742       33.3979       32.2874       31.2624       32.1542       33.5791       39.0477       46.1317       65.1806       75.2568       79.7742       92.4384       74.5362       67.4810       82.2648       80.0316       75.4221      115.2673      115.6122      123.9648      162.7194      161.6173      155.7056      111.9070      114.4023      131.2138      159.5145      156.1878      150.3632      160.4534      161.8564      191.2177      173.3092      191.2044      211.6566      204.1063      211.1707      200.8709      211.1712      210.0487      211.8103      221.2602      237.7526      214.4601      224.7116      224.8079      219.8145      230.6147      213.3880      218.8875      203.6430      184.9997      188.0395      182.4957      164.5956      168.0739      177.5242      194.6664      197.6967      186.1860      197.2154      201.8829      200.9252        0.0000        0.0000        0.0000        0.0000        0.0000        0.0000        0.0000        0.0000        0.0000        0.0000        0.0000        0.0000        0.0000        0.0000        0.0000        0.0000
        0.0000        0.0000        0.0000        0.0000        0.0000        0.0000        0.0000        0.0000        0.0000        0.0000        0.0000        0.0000        0.0000        0.0000        0.0000        0.0000        0.0000        0.0000        0.0000        0.0000        0.0000        0.0000        0.0000        0.0000        0.0000        0.0000        0.0000        0.0000       22.6272       23.4553       23.6926       26.3086       25.3191       26.5470       26.7198       27.0032       27.9951       33.9224       31.1136       42.8731       74.2396      121.1081       89.9706       46.6965       39.7674       36.1867       34.7317       35.2227       43.4175       40.4958       34.5995       33.3626       30.0753       28.9726       30.2919       25.4137       18.4741       18.1148       25.4751       49.4550       48.7944       34.6749       26.6954       27.0783       27.0824       29.6193       25.8623       22.9178       18.1250       14.3911       12.9360        8.0780       10.4149       13.0701       15.6806       17.7434       17.7211       24.4871       27.8667       18.6205       26.9795       35.4982       19.5235       11.2375       13.4205       15.1758       22.6551        6.9894        4.6797        3.9073        4.3899        0.0000        0.0000        0.0000        0.0000        0.0000        0.0000        0.0000        0.0000        0.0000        0.0000        0.0000        0.0000        0.0000        0.0000        0.0000        0.0000        0.0000        0.0000        0.0000        0.0000        0.0000        0.0000        0.0000        0.0000        0.0000        0.0000        0.0000        0.0000        0.0000        0.0000        0.0000        0.0000        0.0000        0.0000        0.0000        0.0000        0.0000        0.0000        0.0000        0.0000        0.0000        0.0000        0.0000        0.0000        0.0000        0.0000        0.0000        0.0000        0.0000        0.0000        0.0000        0.0000        0.0000        0.0000        0.0000        0.0000        0.0000        0.0000        0.0000        0.0000        0.0000        0.0000       30.0152       32.4987       27.7896       36.1297       27.5335       30.6786       40.0447       54.2612       60.9252       44.2138       35.2822       37.3532       34.3192       38.0564       43.1267       38.1228       36.8985       45.6088       39.6631       25.2352       26.5585       33.5437       44.7833       51.2398       54.8937       63.9004       57.5978       56.2180       61.2058       58.0161       63.6292       97.2448       99.7346       88.9957      113.0381      119.2806      109.6846      107.6046      114.4886      122.0651      111.9795      120.7706      148.6224      164.0864      154.3382      154.0147      163.1702      193.3037      205.0007      211.7574      217.1163      216.7757      224.7812      236.5130      228.3070      215.1155      210.7927      213.3761      229.0322      200.5949      206.2468      211.9400      203.1885      213.1505      224.9581      222.1120      218.5478      207.6763      191.1301      193.5783      178.6055      172.1927      181.0708      192.0834      201.6494      197.5352      190.4932      190.5456      218.0461      232.5040        0.0000        0.0000        0.0000        0.0000        0.0000        0.0000        0.0000        0.0000        0.0000        0.0000        0.0000        0.0000        0.0000        0.0000        0.0000        0.0000
        0.0000        0.0000        0.0000        0.0000        0.0000        0.0000        0.0000        0.0000        0.0000        0.0000        0.0000        0.0000        0.0000        0.0000        0.0000        0.0000        0.0000        0.0000        0.0000        0.0000        0.0000        0.0000        0.0000        0.0000        0.0000        0.0000        0.0000        0.0000       27.6482       28.0537       24.8405       32.8243       36.5741       35.9690       36.2022       29.1776       28.2150       27.1838       30.7782       36.3941       42.1723       44.7507       45.4251       41.3721       42.7676       48.5284       81.2447       91.2188       61.8708       43.0682       52.9594       53.1073       46.6799       44.5919       41.4590       33.1614       26.6928       21.7146       29.1770       35.9650       40.7287       43.3425       49.9652       45.7261       44.5063       33.1036       29.5865       24.2131       22.1792       14.4429       14.2228       16.2316       14.8597       13.0014       12.6323       15.0482       18.1694       27.3155       36.7326       30.3875       39.1740       37.5692       31.7883       14.2636       15.9903       12.2885       10.0721       12.5476        4.2628        4.1150        2.8969        0.0000        0.0000        0.0000        0.0000        0.0000        0.0000        0.0000        0.0000        0.0000        0.0000        0.0000        0.0000        0.0000        0.0000        0.0000        0.0000        0.0000        0.0000        0.0000        0.0000        0.0000        0.0000        0.0000        0.0000        0.0000        0.0000        0.0000        0.0000        0.0000        0.0000        0.0000        0.0000        0.0000        0.0000        0.0000        0.0000        0.0000        0.0000        0.0000        0.0000        0.0000        0.0000        0.0000        0.0000        0.0000        0.0000        0.0000        0.0000        0.0000        0.0000        0.0000        0.0000        0.0000        0.0000        0.0000        0.0000        0.0000        0.0000        0.0000        0.0000       30.8148       28.0011       26.9030       24.5151       24.6159       30.2882       30.2203       25.6960       28.4655       43.0274       60.1700       39.9522       33.6322       41.7352       50.5677       45.9325       42.9501       38.9071       26.3759       50.2242       33.9987       22.0826       25.7656       38.0604       61.0169       59.6021       63.5225       61.1731       63.2777       69.8193       66.9714       62.3452       69.2310       69.5279      106.0982       98.5413       87.6653      100.0928       96.3310       98.1046      107.6692      102.3576      108.4684      125.5174      155.0740      200.1373      187.3541      183.0808      176.7193      185.4260      198.5054      212.4632      215.6630      243.9297      244.3963      243.9443      240.2757      224.9565      235.4994      238.5637      239.0825      214.9024      188.4998      189.3300      199.2377      200.9205      208.7143      211.8167      218.0406      204.5305      200.6930      177.0543      173.1024      176.2879      175.9814      192.4797      192.0231      192.0114      192.2339      198.9735      228.3788      217.4953        0.0000        0.0000        0.0000        0.0000        0.0000        0.0000        0.0000        0.0000        0.0000        0.0000        0.0000        0.0000        0.0000        0.0000        0.0000        0.0000
        0.0000        0.0000        0.0000        0.0000        0.0000        0.0000        0.0000        0.0000        0.0000        0.0000        0.0000        0.0000        0.0000        0.0000        0.0000        0.0000        0.0000        0.0000        0.0000        0.0000        0.0000        0.0000        0.0000        0.0000        0.0000        0.0000        0.0000        0.0000       50.0980       58.1923       53.3338       63.4182       63.5407       65.1381       44.1329       37.8445       34.8682       30.6086       35.9979       37.9742       40.6441       45.6939       49.4001       41.1295       37.8729       44.1104       65.2514       72.9443       69.8498       48.6244       65.1859       58.6052       41.6670       42.3165       44.5246       50.8923       44.1665       32.6982       27.5401       20.7679       22.6207       24.0433       30.9791       49.7128       54.7682       45.2138       39.4918       26.3133       19.2007       17.9382       14.7050       13.0807       11.0791        8.0928       10.8616       16.5740       18.2095       21.3910       35.2716       53.6698       44.0170       29.5759       28.9266       43.9932       36.5858       16.4508       10.1297        6.4581       23.6723        7.6419        2.0498        1.8711        0.0000        0.0000        0.0000        0.0000        0.0000        0.0000        0.0000        0.0000        0.0000        0.0000        0.0000        0.0000        0.0000        0.0000        0.0000        0.0000        0.0000        0.0000        0.0000        0.0000        0.0000        0.0000        0.0000        0.0000        0.0000        0.0000        0.0000        0.0000        0.0000        0.0000        0.0000        0.0000        0.0000        0.0000        0.0000        0.0000        0.0000        0.0000        0.0000        0.0000        0.0000        0.0000        0.0000        0.0000        0.0000        0.0000        0.0000        0.0000        0.0000        0.0000        0.0000        0.0000        0.0000        0.0000        0.0000        0.0000        0.0000        0.0000       44.0293       30.0505       28.0993       30.4511       24.7586       24.2650       25.7003       32.3550       28.8210       28.9660       31.8710       32.8612       36.8813       46.4835       53.8220       46.0334       42.5820       30.8575       34.1499       31.5588       30.9981       25.7678       40.9243       67.4694       35.4363       54.5595       62.1062       66.9611       69.6824       65.9432       70.5794       76.1773       72.6964       88.6387       92.5401       98.9161       93.3311       84.3864       84.0764       84.4051       89.1202       89.5461      101.4351      119.1134      130.4433      135.7526      157.0229      171.4643      175.0254      163.7296      174.7180      190.8698      211.7296      214.7863      217.9310      230.9178      224.1435      234.5573      240.5112      230.1186      224.8362      223.7947      215.8542      204.7191      203.5036      206.3832      201.7527      214.6389      219.9129      223.4818      219.3142      210.8897      202.0806      191.1920      195.0134      212.5391      207.2665      197.8025      192.8759      190.3439      196.6016      224.2155      228.2582      217.3772        0.0000        0.0000        0.0000        0.0000        0.0000        0.0000        0.0000        0.0000        0.0000        0.0000        0.0000        0.0000        0.0000        0.0000        0.0000
        0.0000        0.0000        0.0000        0.0000        0.0000        0.0000        0.0000        0.0000        0.0000        0.0000        0.0000        0.0000        0.0000        0.0000        0.0000        0.0000        0.0000        0.0000        0.0000        0.0000        0.0000        0.0000        0.0000        0.0000        0.0000        0.0000        0.0000       47.7735       74.9045       68.9688       60.0225       51.2400       45.6211       47.5625       41.7032       41.8132       44.4307       41.3537       43.0734       49.7579       57.1552       72.2747       73.7979       57.7634       50.9773       46.0412       44.3637       47.9472       56.7674       48.2227       45.6887       44.0288       45.1000       48.1893       54.5215       46.7338       46.0212       39.9911       27.3012       21.6909       23.9151       20.4654       20.4806       17.1012       15.7987        9.6115       11.4415       12.1315       13.9823       11.4494       10.0036       10.1661       10.7804       11.1992        9.8783       12.3915       13.1062       13.5900       16.3395       19.2971       15.3109       17.0460       16.3214       58.5878       57.5849       31.3798       26.1932        7.0100        9.1093        5.0910        2.0760        1.3881        3.1757        0.0000        0.0000        0.0000        0.0000        0.0000        0.0000        0.0000        0.0000        0.0000        0.0000        0.0000        0.0000        0.0000        0.0000        0.0000        0.0000        0.0000        0.0000        0.0000        0.0000        0.0000        0.0000        0.0000        0.0000        0.0000        0.0000        0.0000        0.0000        0.0000        0.0000        0.0000        0.0000        0.0000        0.0000        0.0000        0.0000        0.0000        0.0000        0.0000        0.0000        0.0000        0.0000        0.0000        0.0000        0.0000        0.0000        0.0000        0.0000        0.0000        0.0000        0.0000        0.0000        0.0000        0.0000        0.0000        0.0000       43.0805       39.0083       34.7319       42.3904       42.8117       40.0878       42.7444       32.4840       34.8104       32.7198       30.3777       32.4982       33.3254       38.7605       55.4264       52.0576       40.9562       30.5724       35.5759       34.3469       36.8346       33.5762       27.9901       36.8331       56.8930       49.4500       60.4853       64.7713       67.8146       66.3483       79.5686       78.4589       69.9888       80.7689      100.4856      113.6832       96.4725       85.9600       75.5168       73.0019       73.0569       81.5227       93.1728      101.7063      137.5395      163.9232      154.8583      168.1922      166.5925      169.7247      176.1732      182.4861      195.8774      197.1268      202.6318      210.8476      222.5075      230.4656      223.2396      235.9211      227.9838      218.5384      220.5541      209.1570      207.1609      211.9326      214.7904      216.6591      219.9164      224.5160      229.3493      222.5841      219.4507      215.9031      219.3018      212.7676      205.0156      214.0914      209.1078      207.3892      208.2492      200.0406      226.4491      217.8063        0.0000        0.0000        0.0000        0.0000        0.0000        0.0000        0.0000        0.0000        0.0000        0.0000        0.0000        0.0000        0.0000        0.0000        0.0000        0.0000
        0.0000        0.0000        0.0000        0.0000        0.0000        0.0000        0.0000        0.0000        0.0000        0.0000        0.0000        0.0000        0.0000        0.0000        0.0000        0.0000        0.0000        0.0000        0.0000        0.0000        0.0000        0.0000        0.0000        0.0000        0.0000        0.0000        0.0000       47.6480       44.9835       40.8496       43.0809       45.8743       47.5404       56.1602       52.4268       47.9138       54.6852       46.4605       54.0564       52.7259       55.0491       62.5667       51.9120       49.9833       43.6376       50.2454       54.5910       48.3844       43.7000       44.1057       47.2895       45.3858       37.7825       43.7928       48.6023       49.4430       43.4953       41.6956       28.7816       20.6643       15.0411       12.1838       15.3970       17.3015        7.9800       10.1370       10.3757        9.4926        9.6554        8.3924        6.8217        9.7879        8.3865        8.3447       11.4565       14.7621       15.2424        9.5232       12.2605       21.7130       14.8834        8.9963       10.6015       31.3057       40.6859       59.6909       28.2805       12.4927       11.9876        6.9865        9.5304        6.1934        4.1729        6.3956        5.5034        6.3336       10.3470       20.2829       16.3911       14.9561       17.6125        0.0000        0.0000        0.0000        0.0000        0.0000        0.0000       21.1749       29.2208       20.9876       12.2278        0.0000        0.0000        0.0000        0.0000        0.0000        0.0000        0.0000        0.0000        0.0000        0.0000        0.0000        0.0000        0.0000        0.0000        0.0000        0.0000        0.0000        0.0000        0.0000        0.0000        0.0000        0.0000        0.0000        0.0000        0.0000        0.0000        0.0000        0.0000        0.0000        0.0000        0.0000        0.0000        0.0000        0.0000        0.0000        0.0000       35.8463       33.0212       42.3212       45.7259       41.6548       38.4710       38.9777       45.5190       47.5136       39.5772       35.5289       32.3316       32.7962       32.7025       35.5573       39.2831       36.9060       39.7605       33.5547       32.1834       39.7834       38.7932       43.4641       45.5298       45.5605       48.7033       56.3841       59.0410       73.1249       76.0219       72.4193       76.0156       91.8283       87.9514       77.7890       75.9764       77.1283       89.2300       87.3951       89.3217       88.9962       73.2359       80.4959       95.9219      119.6559      109.1423      123.9950      134.8684      154.3903      168.4035      178.3538      193.0127      213.0657      215.1408      215.2921      204.2286      194.4555      207.1336      227.6113      233.5438      209.9234      207.1528      208.6611      211.1603      230.8900      229.7541      219.5387      226.7352      229.8414      228.6438      234.7968      237.8293      261.7030      256.3489      244.2568      230.2163      211.7729      209.2516      210.5141      237.6305      250.4906      231.9319      216.6994      208.3504      177.1708      175.6734        0.0000        0.0000        0.0000        0.0000        0.0000        0.0000        0.0000        0.0000        0.0000        0.0000        0.0000        0.0000        0.0000        0.0000        0.0000        0.0000
        0.0000        0.0000        0.0000        0.0000        0.0000        0.0000        0.0000        0.0000        0.0000        0.0000        0.0000        0.0000        0.0000        0.0000        0.0000        0.0000        0.0000        0.0000        0.0000        0.0000        0.0000        0.0000        0.0000        0.0000        0.0000        0.0000       54.3769       56.2361       49.0687       43.6362       52.7156       55.2373       50.7896       56.7108       55.9652       46.7828       52.5795       66.3295       95.1717       71.3295       62.7823       59.2635       54.1246       55.9620       49.5711       49.1864       62.8249       79.0294       73.8032       53.2216       42.6168       38.0904       37.6819       46.4928       46.9447       48.1780       48.2246       42.9799       30.2418       25.7651       16.1381       16.6722       14.7041       13.3296       12.5604        8.7916        9.7996       16.9792        9.7384        5.8007        4.6324        5.2062        5.6933        5.9950        6.8778        9.2826        8.9418        8.4774       10.9789       16.7597       16.7804       14.9366       12.3625       10.5131        9.8342       12.7962       11.0595        6.1294        6.7844        9.0791       13.3890       13.2845        8.8884        7.0551        8.7434       10.9508       11.2124       10.1080       13.4828       12.7125       12.5116        6.3128        5.1000       14.8641       18.8574       12.9866       12.2453       15.4307       25.5464       17.5533       13.3218       14.8497       14.6974       15.5277       19.9443        0.0000        0.0000        0.0000        0.0000        0.0000        0.0000        0.0000        0.0000        0.0000        0.0000        0.0000        0.0000        0.0000        0.0000        0.0000        0.0000        0.0000        0.0000        0.0000        0.0000        0.0000       49.1294       51.3944       54.3133       61.4130       45.8557       52.7935       46.6615       44.9070       37.0801       38.3414       46.7561       36.1941       34.0628       37.4387       42.2863       37.2537       49.6343       52.8893       49.8727       46.0620       39.7014       37.8937       35.4387       36.2201       36.8588       37.5327       36.0628       28.8867       54.1617       39.6040       32.0044       39.2855       46.0035       46.1937       49.7420       51.3742       55.3907       56.1652       68.6094       85.4358       87.5605       85.9016      126.7960      124.5298       87.6021       86.5387       85.9976       81.9453       89.3055       85.2787      105.8134      120.4215       87.4598       96.3380      116.3874      142.5214      129.7769      128.8865      135.0423      161.5983      179.2790      203.6632      210.9794      236.4968      234.7991      238.0519      222.9689      217.9971      231.4561      229.2675      233.9162      212.4877      205.6195      209.3043      208.3996      235.9527      240.8524      238.0041      231.3100      239.4475      244.4212      261.0912      249.7264      265.5602      262.9034      260.1606      243.3740      214.8719      210.1122      213.4641      234.5598      232.2038      213.6213      210.6975      198.0364        0.0000        0.0000        0.0000        0.0000        0.0000        0.0000        0.0000        0.0000        0.0000        0.0000        0.0000        0.0000        0.0000        0.0000        0.0000        0.0000        0.0000        0.0000
        0.0000        0.0000        0.0000        0.0000        0.0000        0.0000        0.0000        0.0000        0.0000        0.0000        0.0000        0.0000        0.0000        0.0000        0.0000        0.0000        0.0000        0.0000        0.0000        0.0000        0.0000        0.0000        0.0000        0.0000        0.0000        0.0000       56.3912       48.6876       46.7329       45.2285       63.9097       63.7495       65.8782       88.0067       71.0991       56.2106       43.2804       44.2651       50.2280       56.2146       66.4909       81.8786       66.4043       94.0859       71.4586       58.7034       46.4177       50.2644       43.2402       36.0987       34.7068       32.7034       34.5809       39.2301       36.8966       33.2961       39.4752       34.7543       29.4563       27.4727       23.6464       17.5515       20.0451       18.9732       13.5853        7.7679        9.5571        8.8031        7.8501        7.3984        6.5839        3.6861        2.9846        2.6396        3.7039        4.7640        5.0887        6.6110        9.6668       15.4504       12.9682       10.4743        9.3305        9.7838        8.3478        7.4604        6.4711        7.5228        6.8350        5.2217        4.1032        4.4981        9.6377       12.4348       14.0767       10.6912       16.9068       16.7842       11.6698       14.2798        8.0764        2.7388        4.5384       10.4929       14.3406       21.3041       19.8277       19.8859       29.1922       24.5612       20.0997       17.2072       14.9929       14.5656       15.0173       18.0733       16.5417       14.0436        0.0000        0.0000        0.0000        0.0000        0.0000        0.0000        0.0000        0.0000        0.0000        0.0000        0.0000        0.0000       71.5903       54.1626       48.8141       48.6008       50.9542       50.7893       47.6415       50.1809       64.8310       52.1432       43.9337       37.5064       37.2122       43.5712       40.8497       35.2979       40.6300       36.2496       37.5638       42.7617       45.9838       45.5167       53.7771       56.4175       55.5033       46.0890       45.6590       46.7121       38.6295       36.4012       44.8199       40.3926       37.1107       30.0945       32.8097       31.1614       31.5985       43.1077       43.7740       52.0123       51.9663       53.2724       64.9356       71.9490       80.1538       92.5508      102.4253      105.8318      105.1428      104.8207       85.1729       79.6223       90.6039       88.1229       90.5354      102.7636      101.1839       87.2592       80.9537       81.9738       91.3852      112.8046      126.7720      140.8230      153.9003      173.9479      188.7182      217.6884      224.8449      231.3413      236.1793      229.4256      226.5504      229.1626      226.0719      222.7718      217.4267      214.8596      218.3501      214.1148      214.6266      246.7539      254.2498      250.6004      241.4262      247.2900      246.3651      248.2619      247.1384      264.6641      258.2702      251.5640      237.6025      214.1289      212.4718      204.8544      209.3208        0.0000      219.1661      217.0312      223.3919        0.0000        0.0000        0.0000        0.0000        0.0000        0.0000        0.0000        0.0000        0.0000        0.0000        0.0000        0.0000        0.0000        0.0000        0.0000        0.0000        0.0000        0.0000
        0.0000        0.0000        0.0000        0.0000        0.0000        0.0000        0.0000        0.0000        0.0000        0.0000        0.0000        0.0000        0.0000        0.0000        0.0000        0.0000        0.0000        0.0000        0.0000        0.0000        0.0000        0.0000        0.0000        0.0000        0.0000       54.0987       58.4509       67.8608       63.9296       50.4083       54.8415       62.7719       59.2514       56.1817       51.9547       38.8920       32.1429       39.9868       51.8019       50.4593       51.2543       47.9418       49.0515       48.4548       43.8801       33.0951       28.5032       32.5408       37.0441       31.3273       30.3383       29.3746       33.8975       49.3448       90.2298       63.8208       33.2140       20.3459       18.8575       20.1440       19.3152       13.4387       13.2960        9.1320        3.9249        4.5642       10.3820        9.6582        6.4675        5.9294        3.9633        3.2496        2.4643        3.1379        2.2203        3.0545        3.1804        4.6353        7.9283        9.9902        7.0339        9.1047        9.2202        9.1888        7.2950        6.9444       11.6407       14.7166        4.8377       10.2214       19.4639       11.7581       17.3924       11.7525       11.1640        9.3286       18.2321       21.5504       19.5578       16.7707        8.7304        4.1133        6.3939       32.3815       26.3905       27.3872       28.5539       20.9340       21.9348       18.9868       17.4561       12.9306       10.1687        8.9151        8.7787       10.0748       12.5380       13.7620       18.4173       21.5073       21.6879        0.0000        0.0000        0.0000        0.0000        0.0000        0.0000        0.0000        0.0000       68.5591       64.7684       70.7239       69.2609       67.2499       57.2509       51.6010       46.9339       48.3157       52.6583       56.2998       57.2606       53.6180       45.2164       44.8809       43.1718       39.3231       44.5853       39.5732       40.3879       39.0240       45.5788       52.6190       52.6723       50.2273       52.9650       45.0777       45.1279       43.0527       42.6894       46.3416       39.8053       39.7434       42.5261       41.1345       45.6573       41.3153       37.1757       44.0460       45.3604       51.2635       55.6585       66.0398       99.6497      103.8914      101.8859      104.7875      110.5296      118.2695      123.5773       95.3184       87.0243       87.6262      109.7658       96.4090       96.7294      106.9856       89.8308       88.5848       91.9370       95.5796      108.6435      133.7311      149.0699      161.2284      167.4935      191.1588      204.0131      244.2983      252.3181      239.2144      244.3792      248.8543      246.6104      237.0751      229.3797      218.3517      222.5468      225.1600      227.1249      222.6072      232.4796      266.3275      272.6401      265.1479      259.7874      256.3625      249.5506      251.1835      261.7711      269.5019      262.1898      240.2749      242.1648      216.5861      205.5035        0.0000        0.0000        0.0000        0.0000        0.0000        0.0000        0.0000        0.0000        0.0000        0.0000        0.0000        0.0000        0.0000        0.0000        0.0000        0.0000        0.0000        0.0000        0.0000        0.0000        0.0000        0.0000        0.0000        0.0000
        0.0000        0.0000        0.0000        0.0000        0.0000        0.0000        0.0000        0.0000        0.0000        0.0000        0.0000        0.0000        0.0000        0.0000        0.0000        0.0000        0.0000        0.0000        0.0000        0.0000        0.0000        0.0000       45.7026       40.3558       44.7491       44.3255       57.5924       80.6832       65.0719       67.1466       51.8214       52.3286       38.3203       32.3455       34.5900       34.9517       28.3492       27.2463       28.7372       26.2128       20.1351       20.8194       21.3837       17.8091       15.6581       12.6425        9.6283       15.3662       17.8180       18.9878       24.3848       28.6653       33.6315       58.9913      125.5925       97.8200       35.0922       15.6987       13.3837       17.1336       18.7537       15.5221       14.6085        6.4567        5.9210        5.3177        6.5176        6.9466        6.0633        6.1251        8.9363       12.7046        2.2613        7.5879        6.3907        5.7332        4.3356        6.8921        9.2217       16.1875       10.4767        8.0516       10.8789        7.8638        9.5455        8.8628        7.9322        6.4038        6.7242        9.9021       14.6090       11.6111       10.0837       11.4137        6.9056        7.7249       12.6650       14.1197       10.2935       11.2539       11.6581       10.5302       11.2971       31.1485       23.8683       19.6548       14.0117       10.1585       12.8534       17.9688       19.8036       16.3084       11.0045        8.8657        8.6155       10.1281       11.5011       13.8122       19.7126       25.6297       31.6584       47.5567       47.4826       41.2180       44.2044       60.9369       75.9025       72.5667       65.3456       66.0962       61.2022       68.8944       76.8503       84.9745       73.6956       59.4623       47.4124       49.0801       53.9030       51.9447       55.9404       64.6892       49.0706       47.8504       43.3070       49.2106       52.7189       47.3778       55.9979       59.4005       56.7791       55.6737       64.9634       68.5162       85.2630       69.0545       56.2524       54.1966       61.6738       49.6472       52.2759       49.6629       50.0078       50.9421       50.4439       50.8133       49.3602       46.1798       49.0316       57.3757       62.0328       78.8142       92.7400      112.5720      104.3814      100.9383      108.7276      103.7545       90.7819       80.5084       73.7635       77.7322       76.3615       96.5261      110.8218      113.1424       91.4978      102.9950      117.8526      132.6575      136.3464      162.2091      178.6432      214.9491      222.9948      223.3818      228.1323      234.9747      242.8434      226.6732      228.0958      241.2952      233.2753      228.3778      229.4236      226.7946      232.6320      239.2272      236.3748      238.3137      248.2329      262.4853      271.7956      274.0965      271.2778      252.1439      239.2367      234.6351      240.8820      239.9242      238.3132      223.8715      222.8321      200.9791        0.0000        0.0000        0.0000        0.0000        0.0000        0.0000        0.0000        0.0000        0.0000        0.0000        0.0000        0.0000        0.0000        0.0000        0.0000        0.0000        0.0000        0.0000        0.0000        0.0000        0.0000        0.0000        0.0000        0.0000        0.0000
        0.0000        0.0000        0.0000        0.0000        0.0000        0.0000        0.0000        0.0000        0.0000        0.0000        0.0000        0.0000        0.0000        0.0000        0.0000        0.0000        0.0000        0.0000       36.5044       34.8810       33.4034       41.2128       47.2336       49.7029       49.0044       41.0301       47.9427       50.1168       39.8746       40.6841       39.9090       33.3175       37.0814       36.1718       29.1496       26.1458       23.1687       24.8542       21.9075       28.2277       19.6726       16.6367       15.8226       13.1022       13.9209       14.2455       12.5708       14.9165       14.4458       18.8254       23.5565       25.9641       22.3234       19.8217       20.8003       17.0375       17.4803       15.1424       19.1318       14.3911       11.7614       12.3154       16.8603       13.7108        8.1913        7.5078        6.8644        6.2194        7.0705        7.8533        6.5546        1.6977        7.6488       10.4896        8.9797        5.5839        5.9662        8.7605        8.8757        8.1742        8.0086       18.3583       14.8687       12.5102        8.8769        7.5610        7.9016        6.8273        4.6940        4.5405        2.3514        4.7578        7.5392        7.5541       14.2939       20.3056       13.2338       10.6747        8.3128        9.6055       12.3064       14.6351        8.9204       11.4317       15.2309       12.1235       14.7959       13.3281       20.3120       35.2987       26.3706       24.0517       22.6296       15.0095       11.1845       12.1664       17.8231       20.7313       30.3189       36.8161       40.5451       43.6817       37.5809       38.6602       38.8512       57.8421       58.1425       62.6719       63.1910       63.3552       64.0814       70.4281       73.2901       83.8533       73.9768       54.2871       54.4081       58.9053       70.5816       71.0736       69.6924       57.3667       55.1495       54.8499       50.7206       49.5095       52.5302       53.3460       62.6798       61.5196       71.6324       84.3237       75.1587       96.2145       92.6637       79.0954       71.6633       56.0785       47.5913       49.7543       51.2263       58.3698       52.0828       53.8447       54.3864       49.8910       48.8523       48.3002       50.8506       68.3456       72.5981       79.3068       96.7672      120.4762      122.2224      116.1171      129.5599      107.4342       90.7892       76.6177       74.8844       80.6136       81.5171       81.7168       97.0768       95.6394       96.8703      106.0027      117.7981      122.6562      135.8586      170.5325      202.8693      213.5427      224.0896      217.8977      221.2070      227.5808      231.1120      218.8875      219.4743      231.1393      238.8342      239.6117      238.0554      239.8536      231.2445      236.1677      242.9267      253.2434      256.8561      266.3842      273.1369      265.5027      251.5309      245.3999      235.3984      234.7329      224.7200      220.0116      214.0351        0.0000        0.0000        0.0000        0.0000        0.0000        0.0000        0.0000        0.0000        0.0000        0.0000        0.0000        0.0000        0.0000        0.0000        0.0000        0.0000        0.0000        0.0000        0.0000        0.0000        0.0000        0.0000        0.0000        0.0000        0.0000        0.0000        0.0000        0.0000
        0.0000        0.0000        0.0000        0.0000        0.0000        0.0000        0.0000        0.0000        0.0000        0.0000        0.0000        0.0000        0.0000        0.0000        0.0000       42.9035       39.6969       40.7635       37.8964       37.0748       37.6361       33.9112       42.4792       38.2279       35.7910       33.4919       30.6957       27.7939       25.0230       19.5344       18.8569       20.6976       22.5890       19.3646       21.7601       25.1371       28.4229       26.9100       23.8436       19.5594       17.9902       16.4001       14.5180       12.3416       12.3068       17.3632       20.9891       19.3246       18.5294       16.5659       16.6704       15.3848       16.0405       15.1058       14.9590       17.5253       16.3023       16.2439       13.7375       12.1439       10.9766       11.7147       14.5710       13.0918        8.6770        8.8530        8.5213        8.3978        6.1807        3.8014        3.2615        4.9986        9.4469        2.9453        3.4430        4.7752        8.1974        8.7109        5.8194        8.6071       13.4256       11.6010        9.0459        8.1208        7.5815        6.4135        6.7190        9.3999        4.5433        3.0612        3.3355        8.8026        8.1290       11.0771       15.1178       12.0783       19.3534       11.9112        9.9922        9.1336       14.5603       10.6609        8.7822        8.6372       10.8606       11.8120       34.4324       25.3863       22.5044       21.2036       25.0608       24.2198       23.5805       20.0992       18.9118       18.4722       22.4015       25.9665       33.1927       33.3467       29.9498       35.7648       44.0697       51.2090       53.0573       81.3330       87.4696       82.9339       84.7982       75.2734       71.2844       78.7285       74.5614       69.5935       66.4700       68.1860       71.6671       78.3898       78.6482       96.3756       82.0695       77.0341       69.7661       70.5404       79.8713       57.7295       65.0047       69.9858       63.3409       70.0411       92.9992       88.7167      104.5960      113.1431      102.8516       82.0928       83.7468       61.2746       55.1166       51.5646       52.7856       55.0125       48.2862       51.8339       48.2896       51.1644       63.6568       65.7783       56.3987       63.2627       87.2963       96.4366      108.8338      122.3172      130.6373      129.0889      108.8631      101.0681      105.0344      100.0789       87.4650       78.8074       92.8996       94.5791       98.0050      107.0766      112.7666      127.7599      134.6451      129.9413      153.5804      196.9225      227.4076      223.1627      229.0757      207.6722      209.5347      226.5101      222.1275      218.5162      216.5319      220.7128      242.2764      255.1180      250.1414      258.1116      252.4380      259.5945      267.4820      267.7153      275.0394      282.0594      265.1816      245.4661        0.0000      231.5723      221.4802      217.0478      216.5327      223.1188      211.7289        0.0000        0.0000        0.0000        0.0000        0.0000        0.0000        0.0000        0.0000        0.0000        0.0000        0.0000        0.0000        0.0000        0.0000        0.0000        0.0000        0.0000        0.0000        0.0000        0.0000        0.0000        0.0000        0.0000        0.0000        0.0000        0.0000        0.0000        0.0000
        0.0000        0.0000        0.0000        0.0000        0.0000        0.0000        0.0000        0.0000        0.0000        0.0000        0.0000        0.0000        0.0000       41.4721       43.4010       47.5623       59.4503       52.0122       45.2147       41.3850       35.6395       41.2499       40.9557       41.1597       50.1055       38.1913       27.6071       43.5821       37.9628       26.3476       24.5072       24.7925       19.6453       19.9219       19.6838       16.8588       19.4758       17.0714       22.2989       31.9579       23.7330       17.1776       15.8306       11.1338       10.8428       12.6708       15.2189       16.2657       15.0941       14.1265       13.6064       17.4018       14.1758       13.0897       10.6260       11.8104       13.9433       16.8429       13.3628       13.4072       11.5378       10.4305       10.4079        8.2482        9.8435        7.7006        8.3997       15.0435       11.8900        8.8293        6.1038       10.1529        7.2141        7.2916        8.6348       10.1544        9.8506        7.6357        6.9679        6.4543        5.7544        6.8313       11.1226       12.7167        8.2392       17.0242       12.9242       10.3715        9.8149        8.3872        7.5989        9.0345       20.6094       26.0081       22.8373       16.2648       17.6180       14.5812       10.0566       14.1106       16.3075       15.0748       15.2911       17.9096       20.7055       16.8231       16.6389       13.8598       18.9476       20.7034       20.7837       19.2189       22.5748       25.5511       27.4175       29.0086       25.7332       30.1984       38.3953       36.6368       40.3066       39.3505       43.2465       54.3381       58.0936       59.9922       78.0677       88.3804       87.1956       69.3792       79.0669       75.0827       74.1100       69.1962       88.2392       94.4314       78.5605       64.8541       65.6534      107.5610      110.1226       82.0619       80.3497       84.3156       83.8519       81.0203       65.7516       70.5502       67.6044       92.1383      104.0250      138.1083      140.6649      144.8072      111.4196       92.5528       78.6223       69.4571       54.3260       55.0771       57.4408       56.9265       55.4667       59.2405       68.3377       71.0812       65.9489       65.5159       61.7296       60.2704       81.6254       95.5727      104.0471      122.3640      116.6208      100.6821       93.8310       95.3224      102.3687      108.9911      106.9843       96.7637      105.5616      109.6524      107.3698      113.4990      123.2528      133.6336      139.5704      147.8416      156.9874      192.9970      203.1074      233.4834      233.0293      204.8681      204.7101      210.7360      214.2469      220.3824      221.3071      235.1283      269.5771      283.5984      270.9570      288.9888      295.9842      304.4597      296.2355      278.5712      280.2275      290.7471      264.7750        0.0000        0.0000        0.0000        0.0000        0.0000        0.0000        0.0000        0.0000        0.0000        0.0000        0.0000        0.0000        0.0000        0.0000        0.0000        0.0000        0.0000        0.0000        0.0000        0.0000        0.0000        0.0000        0.0000        0.0000        0.0000        0.0000        0.0000        0.0000        0.0000        0.0000        0.0000        0.0000        0.0000        0.0000        0.0000        0.0000
        0.0000        0.0000        0.0000        0.0000        0.0000        0.0000        0.0000        0.0000        0.0000       45.9990        0.0000        0.0000       36.9987       41.2063       37.9925       37.3765       51.5147       45.3312       49.1809       49.7800       51.7971       59.0261       59.5106       57.3341       63.8913       50.8227       40.4406       45.7672       45.4530       38.9972       27.6613       26.7678       24.8906       24.0185       24.7130       20.5437       21.4584       19.2039       18.2464       26.4593       12.3768       11.8112       14.4504       15.0074       13.6549       12.1634       13.6604       15.7599       14.6063       11.6647       10.7451       12.2454       11.1603       12.4804       13.2447       13.9937       14.9256       14.2999       16.0159       12.1773        8.6007        8.3681        8.2658        4.8312        5.9199        5.8909        7.9660       18.1325       14.5451        4.3352        4.6145        4.7252        4.5401       10.7577       10.1588        4.4086        7.3869        7.3202       10.3921        5.0005        5.7014        4.9436        5.1653       10.2282       12.3058       11.6560       13.3243        5.0191        9.0251       20.8960       18.7227       13.5952       14.3020       15.0121       14.3706       16.5563       15.6235       17.9903       22.1846       23.8168       16.1702       19.0007       15.9302       23.3075       42.0144       28.3493       17.6894       21.3413       17.9076       25.6112       25.6352       17.8671       17.8618       18.1779       25.5599       31.1811       24.3169       26.3607       32.9814       48.7613       30.5567       35.5209       41.8216       46.8260       49.9085       55.8824       66.1915       76.8090       67.3919       51.5667       49.1741       55.3345       54.2677       65.2250       58.1846       54.9135       48.8316       49.6855       57.3460       79.3538       70.9837       73.3874       73.4835       89.9810       80.1013       93.7514       94.0427       88.7076       95.4690       96.5092      117.3742      141.0406      140.5750      132.5085      116.3613      118.8710       87.2684       76.0824       66.2738       56.1402       53.8054       47.4246       49.7646       51.0403       53.6476       52.6759       57.6703       63.2902       66.2630       57.9484       62.3641       85.7994      100.0436      105.5249       98.2632      101.3565      105.8397      106.0695      117.0004      137.8923      133.9099      136.7173      142.0166      138.9087      133.4127      135.6823      144.5740      129.8925      142.0283      154.1717      161.8803      199.8608      204.1320      217.1423      234.5413      212.5391      192.0764      188.7511      200.7049      227.7474      238.7398      261.2582      292.0311      310.2565      307.7794      323.6500      318.7238      332.7260      321.0064      302.7393      300.6552      266.0014        0.0000        0.0000        0.0000        0.0000        0.0000        0.0000        0.0000        0.0000        0.0000        0.0000        0.0000        0.0000        0.0000        0.0000        0.0000        0.0000        0.0000        0.0000        0.0000        0.0000        0.0000        0.0000        0.0000        0.0000        0.0000        0.0000        0.0000        0.0000        0.0000        0.0000        0.0000        0.0000        0.0000        0.0000        0.0000        0.0000        0.0000
        0.0000        0.0000        0.0000        0.0000        0.0000       37.3744       25.7613       74.8169       81.1047       29.3871       33.7446       38.2372       41.0314       49.0025       46.8804       45.6728       46.6094       44.0387       47.8986       59.2989       54.4727       59.7204       63.8846       52.8224       53.4184       53.5367       53.2508       58.5606       47.7480       28.3476       25.2550       24.8713       24.4646       33.1446       32.4486       24.5810       23.0328       20.1061       16.6332       15.0513       18.3642       10.0766       14.0060       10.4925        9.7598        9.6747       11.9066       14.5763       13.2588       10.9196       10.0313       11.6294       10.9143       12.3125       13.1170       13.3874       12.6527       12.6241       11.5119        8.2887        8.0627        7.4358        8.0729        5.0472        5.8604        6.0220        8.4897        8.2623        8.0049        6.5539        1.9718        1.4852        2.2228        6.1797       11.8433        7.5897        6.8521        9.6325       12.5194        6.2940        4.0409        3.0043        2.1462        2.2395        3.2088       10.4672        5.7768        5.2676        7.1635       12.4827       15.1773       13.5914       15.8300       14.3004       17.8932       18.0164       18.5260       16.7873       17.9198       18.2692       15.5563       23.6983       20.1453       21.7548       32.2731       35.9333       20.3416       25.3927       21.2374       23.3303       26.1327       28.7841       31.6403       30.9978       29.2740       32.2667       24.5976       25.1448       31.3750       45.5962       63.1018       34.8675       40.5256       42.8341       43.6218       48.7206       61.1570       64.8630       55.2738       48.6866       41.1129       44.3526       46.9359       52.4845       58.9764       58.6535       61.6364       62.2191       61.3667       70.3103       72.6289       71.1818       80.3681       80.6933       71.8835       70.6213       70.1697      106.8639      109.1379      116.8833      110.5859      115.8071      122.1230      114.0700      100.9325       95.9871       95.4606       96.9394       72.3552       68.5312       63.9368       54.1757       60.5400       50.1793       50.4175       51.2788       53.2738       51.1964       52.7325       54.6692       59.9779       80.3950       97.2574      106.6902      104.1852      134.5459      150.3490      141.0620      144.8615      157.0347      165.2198      178.5878      180.6698      163.3031      160.2073      159.5640      159.6946      153.7350      145.4846      150.7241      197.3598      289.5873        0.0000        0.0000      252.2926      211.3514      187.2872      191.6278      241.0482      258.5290      275.1553      288.7405      300.0840      334.5742      337.9063      343.4999      339.2085      335.6250      336.1517      332.2119      324.3535        0.0000        0.0000        0.0000        0.0000        0.0000        0.0000        0.0000        0.0000        0.0000        0.0000        0.0000        0.0000        0.0000        0.0000        0.0000        0.0000        0.0000        0.0000        0.0000        0.0000        0.0000        0.0000        0.0000        0.0000        0.0000        0.0000        0.0000        0.0000        0.0000        0.0000        0.0000        0.0000        0.0000        0.0000        0.0000        0.0000        0.0000        0.0000
        0.0000        0.0000        0.0000        0.0000       26.1021       24.5314       16.8301       21.1061       29.2145       34.9066       41.2721       50.0586       51.6364       46.4803       44.9177       40.7186       46.3226       52.9189       43.6457       42.9888       46.3483       40.8198       45.6090       48.0333       45.8342       33.2813       35.1454       39.6428       42.6710       23.7843       17.2771       21.1447       30.3318       30.5902       28.8782       24.1678       19.4786       15.8226       14.3082       10.3712       10.8702       12.2604       12.3410       11.9643        9.5270        9.5956        9.8118       11.7054       10.7924        9.0119        7.8856        9.1709        9.5617       10.6924       12.8033       14.5321       12.7251       10.8276       11.1197        8.3315        7.2067        7.7471        8.0563        5.2116        5.4443        6.9644        8.6031        8.7497        4.1968       18.0782        1.1703        1.6042        4.0933        3.4879        4.8438        4.7405        7.5250        6.1446        4.8000        6.4637        5.3713        3.8416        2.6639        2.5908        2.8822        6.0858        8.8102       11.0222       12.6443       14.1088       11.5199       16.1792       22.6768       26.3649       28.3538       27.4029       23.7947       19.8517       19.2629       21.4125       19.4540       21.4611       18.0934       19.4924       21.1307       21.2128       26.7406       31.3333       29.4507       27.3959       26.4789       33.1850       35.6235       32.4759       30.7750       32.5449       28.8805       32.5055       38.6081       44.6712       54.4335       34.4420       42.0458       43.0045       42.1796       42.9763       52.9659       56.9801       50.3677       43.1481       38.9967       41.9716       46.1907       61.0121       68.0975       70.4638       81.1388       59.5441       51.3873       61.5114       73.8019       72.3957       69.5037       71.6327       71.3227       70.4780       81.3205      126.7237      126.3885      126.8313      103.7242      100.7333       98.6844      100.5277       97.2310      108.5144       99.6936       82.8312       76.1813       65.5841       55.5964       55.4778       61.7077       57.2606       54.4416       58.3635       58.2720       56.3591       55.4369       59.0910       60.1797       71.9433      133.3869      149.3220      142.7122      161.2659      161.4059      169.5368      191.8445      185.1655      193.2599      181.8160      187.6562      166.3536      157.9532      171.8485      172.2610      163.8729      171.7940      224.5125      246.1915        0.0000        0.0000        0.0000      244.1309      179.1572      173.1635      217.8817      242.0542      269.0196      291.6906      282.7563      303.8145      341.5497      344.8208      352.5686      360.6260      340.7090        0.0000        0.0000        0.0000        0.0000        0.0000        0.0000        0.0000        0.0000        0.0000        0.0000        0.0000        0.0000        0.0000        0.0000        0.0000        0.0000        0.0000        0.0000        0.0000        0.0000        0.0000        0.0000        0.0000        0.0000        0.0000        0.0000        0.0000        0.0000        0.0000        0.0000        0.0000        0.0000        0.0000        0.0000        0.0000        0.0000        0.0000        0.0000        0.0000        0.0000        0.0000
        0.0000        0.0000       34.1932       18.7215       21.0700       25.4827       23.3965       26.6828       28.5010       30.3207       35.2884       33.2133       36.8939       35.4380       32.7264       29.4453       40.2458       43.8120       38.5544       34.2422       30.3182       27.5529       29.1512       30.0528       27.8549       21.9734       19.3532       20.3438       19.5963       16.7773       12.1024       16.7379       21.6950       21.8806       22.9376       21.9942       16.4506       16.3194       15.5223       16.0214       16.7045       16.5232       15.7581       11.9611       10.9888       11.9967       10.2121       10.6554        9.8058        7.8569        6.0561        8.1945        8.6255        8.3328        9.3536       11.0090       12.5229       10.7661       10.5615        8.1490        7.6641        7.3378        7.0882        5.4084        6.7451        7.5372        6.4793        2.7257        1.9417        4.3488        3.4662        6.2900        6.8249        5.2937        4.9467        8.0838        7.7877        4.9299        4.9055        8.4474        6.4775        6.6830        3.8913        2.6861        3.3293        8.3920       14.0879       13.8555       16.8941       19.6560       21.6386       24.1477       32.0477       36.8078       34.2976       29.2298       25.7659       20.0512       25.5484       29.3594       25.9374       25.4032       26.7026       33.0019       39.0420       36.4622       34.2573       41.0209       37.8771       43.7319       47.9591       34.1059       34.2215       39.1526       30.3727       29.9281       31.1626       41.3873       47.6219       46.6913       43.1369       37.6159       35.5036       41.4364       42.7165       40.2966       38.9164       45.6077       50.2746       47.9885       40.7373       41.5487       51.3984       61.9328       65.2235       63.9947       60.4559       55.4526       56.5126       71.3174       82.0600       79.5990       87.0769       81.9621       85.3730       86.8611       77.0287       93.9587      107.7934       82.1191       80.0057       86.4854       90.9724       90.0239       88.1857       84.4764       72.7269       71.3436       88.6578       88.8351       75.1642       60.2583       54.8794       56.1948       61.6596       63.3853       62.7344       63.8177       62.9813       59.7849       65.3580       77.4615      115.9829      158.0563      175.2107      167.6657      178.5323      179.5924      176.8432      177.7469      184.7675      195.0306      190.4767      168.2345      157.4845      155.7477      177.9526      204.3859      231.2111      298.5418        0.0000        0.0000        0.0000      246.0034      198.0802      160.2149      170.8634      203.5936      210.9674      249.5809      250.4306      280.8637      295.9765      326.5383      336.0529      339.0373      348.0612        0.0000        0.0000        0.0000        0.0000        0.0000        0.0000        0.0000        0.0000        0.0000        0.0000        0.0000        0.0000        0.0000        0.0000        0.0000        0.0000        0.0000        0.0000        0.0000        0.0000        0.0000        0.0000        0.0000        0.0000        0.0000        0.0000        0.0000        0.0000        0.0000        0.0000        0.0000        0.0000        0.0000        0.0000        0.0000        0.0000        0.0000        0.0000        0.0000        0.0000        0.0000        0.0000
        0.0000       23.5935       23.7516       16.7371       16.6244       16.7837       19.6267       22.6450       22.3164       19.9758       13.2682        9.6252        7.4129        9.5929       11.3744       20.0325       23.6065       25.3406       23.8596       18.9553       20.9893       16.5896       17.7147       18.8058       19.1967       20.4044       20.9645       17.0613       16.3385       13.7507       13.1338       16.9628       18.5329       20.5148       22.3048       17.3761       12.5208       12.2192       14.1509       18.0839       18.2200       19.4448       14.9489       10.8890        8.0202        6.6334        6.9615        7.0946        5.5904        4.1411        2.0124        5.5927        6.5436        6.6206        5.8770        7.9691        9.8008        9.1469        6.8492        6.9417        9.7497        9.3778        7.1338        9.0134        9.3243        8.8330        7.8227        6.1215        6.0258        6.8537        8.6590       11.6559       12.4587       10.9237       10.1359       15.0071        9.3782        7.7842        8.1147        6.8831       11.2543        9.3621        5.5423        5.6859       12.7973       12.6590       17.0134       23.3718       36.2260       43.4561       29.7067       36.3259       44.9301       43.7126       37.6086       39.9508       42.1688       33.0247       32.0134       30.8830       31.0825       40.3500       37.6444       35.3640       34.6054       27.8262       28.1850       40.2441       40.9761       53.0486       53.4792       48.0463       47.6571       47.3440       32.4848       31.4014       37.2381       47.2517       45.3945       39.2194       40.1111       40.0675       41.6064       36.8803       34.1562       34.8199       35.5489       40.3961       46.4740       53.6951       51.7095       52.5255       59.3584       67.5181       66.1588       72.1823       82.4468       83.8504       88.2542       89.2612       88.2157       85.7457       82.9758       89.1866       92.3047      109.7986       67.9331       73.7078       81.6772       72.6957       72.8794       77.0595       77.9089       93.4396       96.6017       69.2551       65.5587       80.3353       93.9570      101.8006       73.3181       70.6036       61.8123       56.0511       55.8002       58.2912       62.4664       68.8822       71.4385       69.8814       92.0146       88.0176       95.9304      107.7676      126.6038      145.3672      152.1554      167.6629      159.1287      190.1029      205.2812      197.7119      190.4383      176.1407      165.3283      173.4620      184.4847      246.2583        0.0000        0.0000        0.0000        0.0000      157.1176      134.1796      118.9213      134.8471      135.6338      150.1679      157.1368      238.2727      256.9082      286.3567      295.0278      332.1301      337.4637      325.6522        0.0000        0.0000        0.0000        0.0000        0.0000        0.0000        0.0000        0.0000        0.0000        0.0000        0.0000        0.0000        0.0000        0.0000        0.0000        0.0000        0.0000        0.0000        0.0000        0.0000        0.0000        0.0000        0.0000        0.0000        0.0000        0.0000        0.0000        0.0000        0.0000        0.0000        0.0000        0.0000        0.0000        0.0000        0.0000        0.0000        0.0000        0.0000        0.0000        0.0000        0.0000        0.0000        0.0000
        0.0000       27.5773       24.7477       15.4138       18.1239       16.1928       18.0441       12.6658       11.9982       14.7722        8.9100        5.2838        4.2434        5.8867        7.4132       11.9332       12.5389       13.0137       12.8206       12.3767       15.2189       13.9221       16.9509       16.9995       18.5100       18.9057       19.5783       15.9333       14.8845       14.1170       13.5140       16.5375       15.2541       17.3899       17.5187       12.7676       10.6994       12.2547       12.7049       17.0531       16.2793       15.6038       16.0585       10.4853        5.4353        3.7378        4.5380        2.8726        2.0645        1.2829        0.7922        5.5916        7.9420        8.3577        7.3077        7.1616        7.5852        6.6031        6.6472        6.3889        8.0249        7.6272        8.1719        8.7710        8.5098        8.1021        8.7001        7.7698        9.4778        9.2541       13.2696       19.3584       21.0273       14.9985       13.1799       15.5686        9.7975        5.4983        6.4484        5.9250       10.3768       14.5128       12.6440        8.9282       14.4807       18.6305       35.9896       60.0798       61.4716       42.2735       41.0750       42.5802       42.0813       51.4107       61.6593       47.0089       63.1390       46.9851       47.7596       49.6636       42.2232       44.1788       60.6911       72.8331       46.0927       34.2926       42.7008       41.1641       38.2038       34.7539       27.5603       30.2789       32.8355       34.3303       29.3975       30.6848       37.3351       38.5165       36.0704       37.8280       47.8366       42.4677       38.6192       43.9443       47.8082       58.7436       43.6627       38.6278       44.0199       56.2190       67.5085       60.4329       52.8339       63.6143       74.7381       62.3017       82.6974       84.2021       78.4737       75.1768       81.0910       71.0848       74.0547       80.1947       85.7455       94.2422       98.9994       80.8766       75.1786       71.6463       67.3105       64.7676       77.0076       80.9278       78.4749       65.1335       63.1340       90.9240       95.6483       81.2551       77.4406       78.5638       73.3439       67.0755       67.7086       64.7594       71.9017       80.4331       85.8984       80.9967       79.5438       85.2664      100.3835      111.6575      118.9945      127.8661      134.7581      149.0460      162.4195      160.1104      185.6306      204.0168      197.8028      207.5416      180.9281      207.5418        0.0000        0.0000        0.0000        0.0000        0.0000      115.7152      121.1319      128.7007      115.8316      150.2317      142.0848      151.6723      152.4327      234.8052      261.0682      268.9057      333.0843      376.5600        0.0000        0.0000        0.0000        0.0000        0.0000        0.0000        0.0000        0.0000        0.0000        0.0000        0.0000        0.0000        0.0000        0.0000        0.0000        0.0000        0.0000        0.0000        0.0000        0.0000        0.0000        0.0000        0.0000        0.0000        0.0000        0.0000        0.0000        0.0000        0.0000        0.0000        0.0000        0.0000        0.0000        0.0000        0.0000        0.0000        0.0000        0.0000        0.0000        0.0000        0.0000        0.0000        0.0000        0.0000        0.0000
       23.3559       24.8713       21.7576       17.4583       28.3852       22.9529       15.7752       10.0968        6.2457        5.8142        4.0916        5.5464        4.9734        6.0712        6.1380        6.6701        7.1901        8.9572        9.4368       23.0919       14.7688       12.8859       19.3053       15.2369       14.8374       14.8983       16.4002       15.7942       14.4740       14.2753       25.4131       14.5013       12.5991       13.6878       12.6428       12.7724       10.4852        9.6521        9.2885       10.0461        9.5797        5.5231        5.2153        5.1128        3.8742        3.5791        3.5331        1.2017        2.2898        1.8115        2.2735        8.4773        7.4326        7.2852        7.9037        6.0269        6.7189        6.4687        8.4634        9.3118       13.4781        7.5684        7.4200        7.7153        7.7715        9.2848       10.0807        9.2480       10.3385       11.6755       14.5802       17.0633       17.4450       16.4724       14.2392       11.4305        9.3870       10.9117       13.3542       16.2742       21.6922       28.8149       17.7025       16.4275       20.1189       32.6490       44.5431       55.4327       49.1975       47.1517       43.5939       46.2361       83.5600      145.1134       71.7098       64.4529       81.9042       85.3358       86.5213      111.1523       92.0446       92.9169       99.3362       81.9881       64.3956       44.1381       40.9940       35.4086       38.9608       28.6654       24.7273       26.7556       23.2339       23.8694       27.2043       29.0273       30.9718       32.2844       32.6064       42.2033       38.4014       39.2256       47.6332       45.4087       44.3120       44.8962       43.9800       40.8960       41.9971       47.7390       61.2526       66.0446       57.9720       66.2373       57.2126       54.4982       66.6956       62.2497       57.9316       64.3719       80.5588       71.6889       76.1193       85.3542       76.8833       88.5347       90.5957       97.4698       83.7672       69.0956       67.2768       62.1999       81.6400       70.9263      117.8954       79.9271       71.5923       60.8531       68.9899       81.7573       80.8480       82.8987       81.0702       77.4813       78.8498       78.8411       84.6587       87.0965       88.2320       86.8529       86.5846       93.5167      113.7392      115.5207      119.4906      131.2999      136.0793      160.2440      164.9134      168.4601      184.6250      214.4590      218.2834      212.1873      252.1480        0.0000        0.0000        0.0000        0.0000        0.0000        0.0000      139.6961      119.0057       98.3337      122.6667      109.4883      102.7720      124.6034      163.4163      252.9052      285.3830        0.0000        0.0000        0.0000        0.0000        0.0000        0.0000        0.0000        0.0000        0.0000        0.0000        0.0000        0.0000        0.0000        0.0000        0.0000        0.0000        0.0000        0.0000        0.0000        0.0000        0.0000        0.0000        0.0000        0.0000        0.0000        0.0000        0.0000        0.0000        0.0000        0.0000        0.0000        0.0000        0.0000        0.0000        0.0000        0.0000        0.0000        0.0000        0.0000        0.0000        0.0000        0.0000        0.0000        0.0000        0.0000        0.0000        0.0000        0.0000
       18.9663       17.7296       17.4395        9.7988       14.8596       39.8397       29.9917       12.7923        7.5294        5.7800        4.4514        4.0361        3.5132        8.2768        6.0232        7.5471        7.8499        7.9488        8.0058        9.1723        9.1696        9.8838       10.7090       10.8165       12.3787       13.4781       15.9031       18.1268       27.5887       24.7128       12.5035       13.3069       15.0569       17.1662       11.9928       10.5038        9.0699        7.3942        7.0358        7.7136        6.5970        3.7538        4.3624        4.3364        3.9850        3.0749        2.3330        1.0089        8.9564        7.8674        2.3311        8.0756        7.0037        7.1531        8.0263        6.8875        7.6265        7.6851        9.9576        6.3649        6.9428        6.2518        7.7362        8.4500        9.9311       10.9770       13.5419       14.5667       13.6168       15.5545       18.9491       29.5799       29.6740       25.1463       18.9496       16.8672       17.8207       18.6471       19.9556       24.2372       35.8373       47.7301       22.7765       26.7863       19.5929       21.9237       27.6731       77.0376       71.2064       48.9777       47.6179       46.0353       51.0674       66.5799       82.6773       84.2013       95.9684       91.1460       81.0018      128.8332      122.7803      157.7761      171.0869      141.2510      142.0910       82.2050       62.8139       40.9955       35.7894       35.5444       31.1021       26.5963       22.8238       20.7983       21.6838       28.5556       53.2758       28.5980       26.0907       37.1307       37.4572       57.5919       47.9947       44.6441       45.5406       55.0707       48.9268       53.1247       44.7255       37.9999       45.5457       63.5597       72.8564       84.3637       67.6463       65.1554       43.6556       44.6226       44.2399       49.7988       64.9589       69.0668       65.7029       62.4933       62.4440       73.5198      102.5098       81.4908       70.5908       71.0029       69.2455       55.7204       57.0428       70.8560       67.4550       64.9632       55.5124       60.3428       74.4452       91.0983       92.9311       96.1104       92.2722       78.9093       85.1790       99.1682      120.1406      114.3230      110.5556      106.9671      114.1690      117.7383      127.2392      128.3721      123.3235      140.5820      161.1856      178.4938      175.5231      187.7573      193.6220      182.9582      185.2608      212.6140        0.0000        0.0000        0.0000        0.0000        0.0000        0.0000      117.5700      155.2118      143.1670       96.3633       88.5041      102.4731      117.2342      141.2028      167.5199      229.2093      250.5872        0.0000        0.0000        0.0000        0.0000        0.0000        0.0000        0.0000        0.0000        0.0000        0.0000        0.0000        0.0000        0.0000        0.0000        0.0000        0.0000        0.0000        0.0000        0.0000        0.0000        0.0000        0.0000        0.0000        0.0000        0.0000        0.0000        0.0000        0.0000        0.0000        0.0000        0.0000        0.0000        0.0000        0.0000        0.0000        0.0000        0.0000        0.0000        0.0000        0.0000        0.0000        0.0000        0.0000        0.0000        0.0000        0.0000        0.0000        0.0000
        8.1970        5.5351        4.2542        6.0493        7.7880       12.2840       22.1807       24.4041       12.2641        5.6949        5.6100        4.6496        4.8569        5.0121        6.8888        6.6745        6.1578        6.8867        7.2065        8.1581        8.5664        9.1966       10.4196       10.4313       11.1954       13.0023       11.9193       12.7368       11.4267       10.5455        9.4454        5.9600       12.1358       14.0484        9.1935        6.8103        4.7495        4.2547        4.6942        5.8828        5.2580        3.8564        4.2792        5.8765        6.1421        4.0887        3.0430        2.9567        2.5179        1.8933        3.7391        4.2296        5.0970        7.7529        8.5599        9.0068       11.2817        8.9034        7.7462        5.6090        7.3143       13.6861       17.0600       15.9877       16.5742       15.1752       16.2062       10.7490       14.9728       15.4254       18.0421       15.4290       17.0072       10.3848       10.5598       11.6029        9.8950       13.8694       12.2028       11.9965        8.5047       18.1517       25.3890       19.2336       23.9805       22.8044       25.4659       34.8496       39.1825       40.0117       40.0117       54.0901       56.4025       58.3259       62.0893       72.6054       77.3579       88.5857       87.2527       88.9538       99.7628      100.5876      143.8799      140.5353      154.6480      107.4063       89.1096       60.5576       58.9324       50.0261       44.7656       35.0199       32.7299       29.6065       28.9871       29.3728       34.4180       35.5617       31.0573       40.0389       44.7240       55.8175       49.5380       44.1591       43.0045       42.0848       45.6376       51.2819       50.8127       43.6771       54.9124       67.9737       61.0627       65.4910       70.8345       47.2981       37.9823       36.1506       34.6287       41.4324       43.8138       57.7230       59.8082       81.6133       77.6249       73.7947       58.7370       59.4896       59.5033       67.6899       64.1023       60.7759       57.7985       56.1685       61.7651       63.7162       59.9117       69.0325       84.2119      111.3695      100.4707       90.1404      100.2920      132.1649      165.6673      162.7875      166.6954      130.8309      114.8566      121.4327      124.1173      129.4063      142.3662      179.9230      172.8427      155.4013      187.8820      184.8227      188.1340      195.7977      179.1086      200.2008        0.0000        0.0000        0.0000        0.0000        0.0000        0.0000        0.0000        0.0000      120.0900      103.2770       95.5904       93.2221      101.1449       75.0900        0.0000      171.9600      187.0200      214.6200      184.2300        0.0000        0.0000        0.0000        0.0000        0.0000        0.0000        0.0000        0.0000        0.0000        0.0000        0.0000        0.0000        0.0000        0.0000        0.0000        0.0000        0.0000        0.0000        0.0000        0.0000        0.0000        0.0000        0.0000        0.0000        0.0000        0.0000        0.0000        0.0000        0.0000        0.0000        0.0000        0.0000        0.0000        0.0000        0.0000        0.0000        0.0000        0.0000        0.0000        0.0000        0.0000        0.0000        0.0000        0.0000        0.0000        0.0000        0.0000        0.0000
        3.9768        3.4733        5.0096        5.0299        7.6120        8.5196       12.7234       57.0589       43.5698       15.4456       23.6374        8.1748        3.9445        4.1814        4.9565        6.2549        7.1384        4.9840        5.1315        7.2539        7.2142        6.7909        7.7109        8.1378        9.0221        8.5256        8.9204        7.2339        5.9151        6.1717        5.5408        1.7071        4.9673        7.7549        6.5735        6.6972        5.3185        5.1762        3.7786        3.1715        3.4731        3.2971        2.8351        2.6450        2.3264        2.7984        3.6584        3.2387        4.5270        4.4963        4.1945        4.8754       16.0722       13.5579        8.8177        6.0527       11.4155       10.0730       15.3788       17.0737       19.2569       21.0147       21.9114       14.7552       14.6600       11.7215       12.1692        9.5140       14.5532       16.1161       15.6413       18.4188       20.7049       19.2629       13.2359       11.5247        8.7367        9.6876       10.1808       10.1493       14.8678       18.3703       17.8887       23.3864       21.4045       22.9552       27.6619       32.7142       36.2133       46.7928       58.4137       64.3487       77.1847       70.5357       76.3004       81.1047       89.2160      101.3945       95.9825       82.8588       90.6558       94.3829       98.4276      121.6431      144.1967      135.3614      101.3906      102.8124       86.8303       71.0661       58.9881       44.1604       41.7711       40.1461       39.0106       31.8132       32.7795       29.7360       26.7007       33.0385       45.0974       53.3331       51.2465       42.9411       37.3266       37.0149       39.7974       41.5272       43.2680       45.1340       56.9160       55.4710       51.5848       51.2527       49.3660       36.8621       33.9937       32.9209       31.7358       37.0888       35.7730       42.9303       39.5130       38.3729       49.8611       27.0735       34.5564       44.8406       54.6483       57.0563       53.7734       49.7065       55.9608       56.7879       56.9954       64.4047       71.0627       61.8410       60.6453       75.9528       83.3458      120.0338      139.3883      178.7607      193.4399      152.7973      127.2840      124.1926      135.0583      133.6885      138.4582      148.0609      150.1362      184.5201      189.9385      188.8267      194.6991      196.4375      194.9359        0.0000        0.0000        0.0000        0.0000        0.0000        0.0000        0.0000        0.0000        0.0000        0.0000        0.0000       90.6600      112.1946      109.5883      108.4011        0.0000        0.0000        0.0000        0.0000        0.0000        0.0000        0.0000        0.0000        0.0000        0.0000        0.0000        0.0000        0.0000        0.0000        0.0000        0.0000        0.0000        0.0000        0.0000        0.0000        0.0000        0.0000        0.0000        0.0000        0.0000        0.0000        0.0000        0.0000        0.0000        0.0000        0.0000        0.0000        0.0000        0.0000        0.0000        0.0000        0.0000        0.0000        0.0000        0.0000        0.0000        0.0000        0.0000        0.0000        0.0000        0.0000        0.0000        0.0000        0.0000        0.0000        0.0000        0.0000        0.0000        0.0000        0.0000
        0.0000        0.0000        5.8417       15.0008        0.0000        5.8368       15.8760       42.5036       17.0250       16.0175       16.4717       13.2344       10.8222        6.6354        4.1346        5.2346        4.2929        3.8135        4.1167        5.3728        5.4359        5.4003        5.7473        6.2869        6.7760        6.4399        7.1339        5.8705        7.2431        9.3932        8.2247        6.1409        4.9786        4.8762        5.0133        4.8197        3.8765        4.6662        3.8001        3.1828        2.8060        2.7705        2.5663        2.8143        3.9851        4.1345        4.4424        2.1947        4.0311        3.5747        5.2745       12.5617       18.5445        6.5232       13.3847        9.8260       15.9491       19.3777       34.7289       20.5677       21.1101       10.0777       30.1000       23.3263       27.3895       20.6743       14.7302        9.9450       11.9479       25.0911       29.5832       27.2649       24.3154       23.0778       17.3925       11.1350       10.1100       10.8165       12.0990       12.9386       13.6493       14.5689       16.4667       21.7954       22.4876       28.2071       30.1467       39.8384       33.4034       45.8400       68.5117       88.9837       75.1657       71.2150       87.2324       90.0337       93.6623       83.1571       85.6122       79.3895       94.3097      111.7973       92.5308      107.1102      119.6728      150.9914      126.9421      149.9334      172.9363      116.1810       77.7202       66.0953       59.8980       56.5175       53.4554       37.4531       29.2878       27.1710       28.2292       34.4242       41.7768       42.3122       41.3270       39.6834       37.1783       40.8591       35.8413       35.1703       37.2836       40.5878       45.5927       51.5387       50.2322       44.2646       43.3458       32.2440       31.4229       31.7899       31.8222       34.3414       40.1767       41.4410       37.0266       19.7871       19.0131       27.9651       38.1675       43.7715       48.2394       46.8577       41.6886       52.0331       57.3335       57.0663       56.8907       50.7765       46.5267       46.6862       67.1689       88.5996       94.5525      118.7371      131.5633      172.5193      161.1423      128.2760      122.6238      130.2473      142.5341      158.3625      153.1418      170.3558      171.8827      195.2700      178.2409      164.8221      189.6849      208.1746      213.5527      159.1091        0.0000        0.0000      177.0916        0.0000        0.0000        0.0000        0.0000        0.0000        0.0000      144.7500      190.2600      136.5511        0.0000        0.0000        0.0000        0.0000        0.0000        0.0000        0.0000        0.0000        0.0000        0.0000        0.0000        0.0000        0.0000        0.0000        0.0000        0.0000        0.0000        0.0000        0.0000        0.0000        0.0000        0.0000        0.0000        0.0000        0.0000        0.0000        0.0000        0.0000        0.0000        0.0000        0.0000        0.0000        0.0000        0.0000        0.0000        0.0000        0.0000        0.0000        0.0000        0.0000        0.0000        0.0000        0.0000        0.0000        0.0000        0.0000        0.0000        0.0000        0.0000        0.0000        0.0000        0.0000        0.0000        0.0000        0.0000        0.0000        0.0000
        0.0000        0.0000        0.0000        0.0000        0.0000        5.1290        7.5216       27.0301       12.1635        9.4324       11.9273       10.5684        9.0467        5.3531        3.9228        4.1708        3.9452        3.6220        4.0797        5.2353        5.0877        4.9759        5.1637        5.4000        6.0795        6.3541        7.2512        8.1310        8.4221        9.0371       10.4110        8.2833        6.3732        3.2884        2.8296        3.4603        4.1727        4.9478        5.1846        5.5435        4.7139        3.6451        2.6129        3.4259        3.9675        5.1309        6.3562        8.0221        8.7094        6.7764        8.3263       16.4378       13.9210       16.5308       24.5221       26.0575       39.1858       28.5155       42.0538       32.8225       21.0871       25.9286       49.3697       19.8680       21.4302       18.4745       15.0480       11.9163       14.7823      198.3001       60.8000       54.5230       25.1298       19.0019       14.8645       12.4575       11.7795       12.2128       12.7629       13.0400       15.1189       16.4390       15.0009       21.4925       30.1563       31.6166       30.6539       27.2967       34.5799       43.8530       52.4121      116.0966      119.6910       74.5401       72.2347       72.3850       82.6791       90.1671       83.1333       88.4011       96.1689      104.0255       80.2196       93.6328      106.3093      142.3731      124.9827      129.2169      141.0637      121.9245      103.7912       84.5838       67.0682       68.9331       63.4760       49.0693       29.6807       26.2024       26.6254       30.4207       36.9972       37.0067       41.4908       40.5461       36.9241       34.8322       31.0615       30.8515       35.2365       40.0309       44.0311       46.7635       45.0487       43.6502       41.6225       31.0719       32.0963       31.1441       32.5338       34.5008       32.6816       36.2097       39.4193       33.3734       22.8000       24.7131       28.1960       39.5185       45.7735       40.2296       39.5078       52.6325       66.8355       60.6657       53.4378       41.6678       42.3335       47.0812       75.2145       90.3977      104.3254      113.1599      119.2771      133.4325      128.5152      122.2784      127.7362      140.3659      158.6839      148.2610      152.6134      174.9907      175.3535      166.5142      165.4616      167.0787      174.8400      173.4725      183.3522      162.8417      153.1832      188.9203      205.9939      230.8063        0.0000        0.0000        0.0000        0.0000      123.7200       97.5900      102.1500      139.8452        0.0000        0.0000        0.0000        0.0000        0.0000        0.0000        0.0000        0.0000        0.0000        0.0000        0.0000        0.0000        0.0000        0.0000        0.0000        0.0000        0.0000        0.0000        0.0000        0.0000        0.0000        0.0000        0.0000        0.0000        0.0000        0.0000        0.0000        0.0000        0.0000        0.0000        0.0000        0.0000        0.0000        0.0000        0.0000        0.0000        0.0000        0.0000        0.0000        0.0000        0.0000        0.0000        0.0000        0.0000        0.0000        0.0000        0.0000        0.0000        0.0000        0.0000        0.0000        0.0000        0.0000        0.0000        0.0000        0.0000        0.0000
        0.0000        0.0000        0.0000        0.0000        0.0000        4.8600        8.2715        8.9780       11.1025        8.5966        6.6773       12.0499       11.5898        8.2863        3.6852        3.6241        3.2720        2.8620        2.9064        3.7694        4.1367        3.8841        5.0681        5.9160        6.7317        7.3215        6.5521        5.4240        4.8602        4.3042        4.3336        2.8712        4.5913        2.2168        2.1782        4.0808        4.5530        4.7284        5.8813        7.0734        6.7867        5.2030        3.8212        5.7616        4.8791        5.8273        8.1836       21.2771       13.4811        6.4486        9.1053       15.5170       48.3232       93.1695       78.0343       68.3362      210.8603       56.5289       55.7356       33.0239       35.9985       31.3806       42.8549       26.2215       39.1966       25.0785       22.5581       21.4813       33.1132       57.0490       51.1573       43.2619       18.8108       17.3788       16.3785       14.2756       12.3625       12.3622       12.3228       12.8386       13.4853       13.4866       14.0732       20.8526       24.4165       31.4447       32.9636       23.9104       28.4656       41.4960       46.6756       50.1195       75.8434       78.1825       76.9830       70.8570       90.9264      105.7617       94.8263       81.8340       75.7808       73.1931       79.5307       83.7246       97.2464       94.5854       82.6553       99.6606      102.7435      109.8361      108.4587       93.2452       96.4385       94.1278       91.4389       77.7137       61.7285       34.1300       27.9552       23.2651       29.8987       32.8573       32.7682       27.8734       21.9652       18.4624       18.2889       19.8167       23.3435       25.8371       30.2059       34.4657       34.9610       32.3237       29.2299       23.9993       23.8745       29.6579       36.2553       27.5134       25.4713       52.8248       61.9590       72.1676       44.6890       27.2210       28.1500       36.9598       42.8127       40.1912       45.3312       49.4086       47.9256       62.5556       53.0622       43.7428       35.9230       35.2099       46.8217       72.7250       89.7624      113.4001      113.1877      111.7820      115.3981      111.2583      121.5936      140.2957      131.7940      134.6150      143.7638      141.2017      142.2127      157.9231      163.6866      173.2077      156.9561      130.1225      150.5745      163.8717      160.6450      162.4162      175.8851      233.3335        0.0000        0.0000        0.0000      257.1606      261.5049      216.4707      202.3191      188.5977      184.1285        0.0000        0.0000        0.0000        0.0000        0.0000        0.0000        0.0000        0.0000        0.0000        0.0000        0.0000        0.0000        0.0000        0.0000        0.0000        0.0000        0.0000        0.0000        0.0000        0.0000        0.0000        0.0000        0.0000        0.0000        0.0000        0.0000        0.0000        0.0000        0.0000        0.0000        0.0000        0.0000        0.0000        0.0000        0.0000        0.0000        0.0000        0.0000        0.0000        0.0000        0.0000        0.0000        0.0000        0.0000        0.0000        0.0000        0.0000        0.0000        0.0000        0.0000        0.0000        0.0000        0.0000        0.0000        0.0000        0.0000
        0.0000        0.0000        0.0000        0.0000        0.0000        6.4140        9.3757        7.7210        8.4313       10.6141       13.5275       14.8371       11.2005        6.6753        4.0730        3.7251        2.8936        2.8263        3.7200        3.2414        3.2753        2.9961        3.0478        2.9862        3.3833        4.1493        5.2066        5.3431        4.2948        3.8924        4.7515        2.7320        3.0978        2.8776        2.2724        4.0685        4.5973        5.3436        6.2026        6.1762        5.4199        5.9225        5.5479        6.9406        6.8313        9.1617       10.1699       20.5262       14.3068       14.4786       17.7344       38.7946       49.3311       80.4298       42.6704       13.8900       27.7542       39.9220       62.4710       37.9694       50.9826       59.8104       49.5337       56.8370       23.2379       30.4653       30.8842       33.1392       43.5683       43.5657       33.5655       26.8467       27.4300       28.8880       22.0414       14.8062       14.1070       14.7840       17.1531       16.4779       13.6102       23.5608       14.6607       23.6726       24.3902       25.8818       27.7856       24.7745       31.2232       34.8932       39.9350       43.7894       45.9269       57.6722       66.6058       73.3553       84.6003       90.1768       95.0094       80.7552       74.8939       82.9781       81.8055       85.6694       87.0726       82.7086       81.8815       87.3662      105.2911      102.5818       82.1564       81.8342      128.9423      135.3380      100.4631       98.7112       69.9690       52.2430       32.8388       27.8280       27.0913       29.4076       30.9913       32.9835       30.5235       17.2292       16.6300       20.6194       24.9440       27.0320       27.9608       30.8806       30.7233       27.7865       25.5843       21.9119       22.4773       23.6271       27.9282       27.3082       30.7819       43.3768       69.1864       49.9870       36.3420       32.7647       39.3372       42.3717       54.9349       54.6851       49.2873       47.2781       50.4996       49.1619       77.8584       40.6095       36.3466       35.7680       46.0414       64.2409       68.0603       84.9978      120.7461      120.0335      112.7439      119.6170      120.6059      121.1653      127.0406      127.5521      134.6795      136.4441      145.7193      154.3626      157.3189      144.9331      137.3548      133.6628      150.2632      177.1745      165.6190      155.6518      186.0221      242.8522        0.0000        0.0000      265.3645      262.8600      268.8278      240.3223      223.2881      219.2588      213.6612      219.4409      216.7119      182.0653      194.1962      219.9495        0.0000        0.0000        0.0000        0.0000        0.0000        0.0000        0.0000        0.0000        0.0000        0.0000        0.0000        0.0000        0.0000        0.0000        0.0000        0.0000        0.0000        0.0000        0.0000        0.0000        0.0000        0.0000        0.0000        0.0000        0.0000        0.0000        0.0000        0.0000        0.0000        0.0000        0.0000        0.0000        0.0000        0.0000        0.0000        0.0000        0.0000        0.0000        0.0000        0.0000        0.0000        0.0000        0.0000        0.0000        0.0000        0.0000        0.0000        0.0000        0.0000        0.0000        0.0000
        0.0000        0.0000        0.0000        0.0000       10.1299       12.7223       12.4387        9.2171        7.8295        9.5664       10.5086        8.4940       14.2449       10.4970        3.5449        2.9831        3.0368        3.7444        3.2994        2.6712        2.7213        2.4923        2.4302        2.3651        3.0813        3.2580        3.7999        3.7792        2.6265        2.8760        3.3247        2.8352        2.6150        2.4340        1.9743        4.0567        6.0124        7.2850       10.6172       13.5086       10.2574        7.7005        8.7580       10.4662       13.1251       11.7903       13.4915       16.7516       15.3145       27.7199       72.2041       53.4928       56.6328       81.3622       97.9843       71.2970       70.2269      118.2654       72.3309       32.1639       62.0519       71.6390       51.8471       35.1781       38.4808       36.9954       41.4965       32.1540       36.9580       40.6140       43.1174       37.6588       39.0666       54.5062       30.5336       25.6890       17.8922       17.2413       16.9455       20.9661       42.6381       64.7355       16.6562       23.6673       24.6854       29.1588       30.1362       27.0764       27.6033       33.1744       34.3538       39.9305       44.2425       59.8818       76.4476       62.8466       65.2153       79.7394       79.7983       70.7220       80.6019      104.3173       95.2846       90.9731      101.5800       90.4605       95.5493       91.6213       96.6547       96.5824      102.4169       90.4698       87.7956       89.6845       77.7284       67.5403       67.3171       66.9325       49.0058       34.4462       41.6291       45.2914       34.2741       36.3573       50.0744       36.0669       28.9575       31.8969       40.8516       30.6398       24.8321       29.1412       31.3959       31.4350       31.0070       29.2582       30.7670       38.0493       31.8464       35.6092       35.8042       48.1500       46.9283       54.9297       47.1996       33.3251       29.1387       46.9440       55.9344       66.1068       61.2282       53.4409       59.9549       64.3869       46.5949       43.6393       40.8827       41.8057       48.5394       63.3895       72.0531       81.4570      110.6419      116.5788      115.0197      121.0480      117.7674      122.8929      129.9989      132.3955      143.6107      142.9278      141.8981      156.4039      155.6718      143.7349      151.7792      149.2161      157.0537      175.9670      159.0284      172.2122      223.5790      244.1667        0.0000      273.9443      285.9718      290.8145      308.6729      296.3871      225.8891      228.8934      245.6106      226.2103      224.8198      182.0685      209.3554      212.4905      248.2085        0.0000        0.0000        0.0000        0.0000        0.0000        0.0000        0.0000        0.0000        0.0000        0.0000        0.0000        0.0000        0.0000        0.0000        0.0000        0.0000        0.0000        0.0000        0.0000        0.0000        0.0000        0.0000        0.0000        0.0000        0.0000        0.0000        0.0000        0.0000        0.0000        0.0000        0.0000        0.0000        0.0000        0.0000        0.0000        0.0000        0.0000        0.0000        0.0000        0.0000        0.0000        0.0000        0.0000        0.0000        0.0000        0.0000        0.0000        0.0000        0.0000        0.0000
        0.0000        0.0000        0.0000        0.0000       35.0423       17.2169       11.6053       12.7734        9.7607       11.7373        5.6207        7.2660        6.9126        6.6061        5.0461        4.7644        5.3239        3.8772        3.0715        3.8921        2.7080        2.5055        2.6677        2.3921        2.6293        2.3844        2.5448        2.2704        2.1831        2.4670        3.0188        2.1661        4.8368        5.2808        2.0869        4.7427        6.4686       12.1116       16.7166       15.5074       13.1160        7.4654        8.5037       13.4214       20.6862       23.4335       23.7054       35.3419       44.2054       63.7754       65.0021       41.0537       30.8147       37.9777       33.7077       45.9716       47.7506       32.3465       40.0667       47.1748       80.4123       53.7724       89.4561       45.4516       48.5178       50.1418       83.3236       34.2247       34.3570       39.6775       43.9499       42.0730       41.5504       39.6618       33.4966       30.6207       23.4636       21.8995       20.2248       23.3258       59.0024       42.9587       18.8548       23.3367       25.2508       26.2087       27.3502       27.1668       24.5813       21.2727       26.1334       29.4625       33.9692      105.7768      310.1144       53.3249       55.4083       59.0199       59.1426       59.4054       73.1957       91.7676      106.2839      125.2708      111.5786      121.0059      121.2055       70.8247       67.2606       67.9115       72.3364      100.2031       85.8629       73.3344       67.1680       69.0489       74.2922       90.0527       65.7090       68.8443       54.9636       55.8362       51.7187       37.3950       47.7451       49.7354       46.0905       47.9042       37.2451       34.3955       29.6529       42.8030       34.3496       36.7397       37.3354       41.5606       48.7377       50.9590       54.4255       62.6677       59.0670       55.4680       56.8758       52.8730       50.3209       39.2174       36.0361       46.1303       57.9151       63.7082       56.8274       51.7139       44.3145       47.4749       50.0652       43.5714       45.0456       47.3391       63.9801       78.4249       78.7034       98.1846      133.2059      160.0580      157.3941      152.3329      134.6579      123.3077      125.8059      137.6839      138.9430      143.3617      153.2571      157.5021      172.4388      196.3551      206.4445      191.2322      184.1926      195.5596      201.7553      197.5227      215.4794      236.5079      248.8734      275.8961      287.5789      295.2699      299.0044      279.0644      226.7003      228.6128      224.8362      221.0805      217.3197      174.5703      186.4160      199.7330      234.9542        0.0000        0.0000        0.0000        0.0000        0.0000        0.0000        0.0000        0.0000        0.0000        0.0000        0.0000        0.0000        0.0000        0.0000        0.0000        0.0000        0.0000        0.0000        0.0000        0.0000        0.0000        0.0000        0.0000        0.0000        0.0000        0.0000        0.0000        0.0000        0.0000        0.0000        0.0000        0.0000        0.0000        0.0000        0.0000        0.0000        0.0000        0.0000        0.0000        0.0000        0.0000        0.0000        0.0000        0.0000        0.0000        0.0000        0.0000        0.0000        0.0000        0.0000
        0.0000        0.0000        0.0000        0.0000       11.9569        7.3324        6.6872       13.3425       17.3561        9.0067        9.6348       17.8096       15.5797        6.3067        6.4471        4.7778        6.0349        8.9380        4.5280        3.4745        7.0713        4.6466        4.2137        3.4058        4.8964        3.0028        3.2778        2.4565        3.1007        3.7595        3.9963        3.5633        1.7371        0.8578        3.9277        7.0465        7.2127       11.2176       14.2098        6.9148        2.9805        1.4297        5.2816       12.8895       28.8680       69.0487       45.0389       69.1864       47.2593       46.5649       56.6835       51.7763       56.0421       65.7895       81.2346       93.2820       89.2161       76.3863       69.1222       13.9597       42.6239       41.4037       32.7155       22.0775       34.1993       29.6674       27.3273       23.7905       24.4012       26.2654       26.4707       26.8507       24.9388       28.1167       24.8166       37.9215       34.4273       31.9851       29.3507       29.3295       26.5944       25.3487       21.8563       17.6892       17.7304       16.8085       17.3947      247.1936      164.5585      187.7033      272.2017       54.1998       65.1749       39.2323       98.4266       46.5843       46.8515       48.8318       54.4028       49.9159       50.7466       55.2159       62.5889      108.8050      104.6445      105.1217       83.2235       81.3296       94.3646       58.0746       52.3170       56.8863       57.4919       58.4941       57.8234       71.9289       72.7213       76.9494       63.7405       56.1006       61.0653       50.3854       47.9023       41.2597       36.9015       33.5781       37.3577       55.3537       50.6255       42.4861       39.0832       40.1821       51.5835       49.6932       55.4024       61.5083       67.6573       65.6076       75.9887       91.1209       84.3688       74.5071       53.7285       53.2752       59.3552       49.6123       36.5877       47.1462       59.4896       63.2793       62.7734       55.1716       47.6268       51.9279       52.9304       55.1268       85.9383       61.8296       60.9124       71.8201       80.0677      121.3583      147.9709      149.0394      125.9438      123.4982      109.9927      106.7555      112.6240      121.5069      131.2623      159.7973      170.7504      186.1682      185.2397      243.3827      249.5634      248.1684      252.8760      244.9199      245.0361      239.7892      223.8748      238.5420      256.4474      286.5181      292.5121      296.6970      293.9711      278.5079      253.4299      215.5159      215.3177      210.0682      208.9130      161.8342      178.2101      185.4302      194.1910        0.0000        0.0000        0.0000        0.0000        0.0000        0.0000        0.0000        0.0000        0.0000        0.0000        0.0000        0.0000        0.0000        0.0000        0.0000        0.0000        0.0000        0.0000        0.0000        0.0000        0.0000        0.0000        0.0000        0.0000        0.0000        0.0000        0.0000        0.0000        0.0000        0.0000        0.0000        0.0000        0.0000        0.0000        0.0000        0.0000        0.0000        0.0000        0.0000        0.0000        0.0000        0.0000        0.0000        0.0000        0.0000        0.0000        0.0000        0.0000        0.0000        0.0000
        0.0000        0.0000        0.0000        0.0000        0.0000        0.0000        0.0000        0.0000        7.4586       15.9857        8.9773        5.7467        9.4435       11.4312        6.8465        8.4414       32.2043       36.7702       13.7803        5.9693       12.5176        4.9294        4.9805        3.8007        3.6847        3.3662        4.8656        6.3332       10.5385        3.4767        3.1065        1.8225        1.7458        3.1601        7.6352        9.2576        7.1665        7.0618       10.8391        8.2127        8.1009        8.0917        8.1854       22.6578       37.8666       34.0971       24.8660       26.0853       36.2310       47.0926       75.4236       79.4472       49.7887       67.9863       94.0310       86.4862      214.4746       85.3327      120.4764       41.7571       32.7360       37.4382       43.3877       23.3730       26.8961       29.1393       26.4783       24.7370       26.1273       27.6679       29.2564       33.7764       30.3324       28.7648       27.6577       42.7796       40.4468       37.4685       39.1009       41.6570       30.4504       27.2570       23.9688       18.7269       16.8845       22.3078       20.8528       62.9197       86.9609      109.5385      109.3667       44.3319       62.3936       31.9840       33.2768       40.8199       45.3770       45.2846       42.1911       44.1245       52.7304       43.6877       46.7847       59.9232       54.5488       58.3565       74.1239       67.4227       87.7978       78.8469       48.9439       48.0425       51.7149       60.8989       62.3248       74.1927       81.2453       85.6837       64.6772       59.0679       54.3674       52.9162       55.5037       55.4618       35.6913       36.4101       39.1500       58.6949       66.2617       54.2286       55.0872       56.2200       55.2034       61.5063       65.5561       64.2630       74.2369       72.5550       90.5881      118.6650      115.3078       88.2444       60.0246       71.4343       57.2302       48.6673       38.7605       54.8276       61.9294       59.0340       54.2253       59.1107       60.8252       62.3470       55.2378       50.0836       52.2944       61.9117       67.8642       65.8936      103.9667      124.6178      113.5205       92.6261       95.6937      107.0035      110.2107      112.8727      116.6629      126.4801      140.8642      180.1352      195.0596      209.7667      215.2281      268.3200      262.9554      269.5525      261.6347      265.2443      306.4374      301.1832      254.1272      248.9951      284.1154      306.0522      334.1355      308.1295      282.5248      286.1867      271.3107      228.7960      246.9591      244.2282      237.3724      190.9745      210.4720        0.0000        0.0000        0.0000        0.0000        0.0000        0.0000        0.0000        0.0000        0.0000        0.0000        0.0000        0.0000        0.0000        0.0000        0.0000        0.0000        0.0000        0.0000        0.0000        0.0000        0.0000        0.0000        0.0000        0.0000        0.0000        0.0000        0.0000        0.0000        0.0000        0.0000        0.0000        0.0000        0.0000        0.0000        0.0000        0.0000        0.0000        0.0000        0.0000        0.0000        0.0000        0.0000        0.0000        0.0000        0.0000        0.0000        0.0000        0.0000        0.0000        0.0000        0.0000        0.0000
        0.0000        0.0000        0.0000        0.0000        0.0000        0.0000        0.0000        0.0000        0.0000        0.0000        5.6755        3.7665       11.0560       12.5032        4.5175        4.7318       11.2796        8.2866       15.4976       11.2716        8.0632       13.4800       10.0903        4.4788        4.4597        4.1881        6.5906       10.1246        6.2225        5.9815        6.3572        6.4089       12.7723        9.4020       10.6305       20.5045       14.0294       10.4740       12.0093       18.9803       12.8564       15.5530       12.1664       24.5025       21.3934       19.0568       12.8286       29.6236       57.2182       75.2104       68.2437       79.4025       88.4882      124.2887      123.6829      148.5235      150.8505       85.4778      101.0814       31.4698       32.1124       29.7450       32.9479       20.2961       23.1081       22.8703       31.9446       26.1606       29.4836       32.3050       32.3617       33.9538       32.6060       37.6681       37.9911       51.6959       49.6637       48.3426       48.3798       54.8746       44.7435       37.3203       30.1185       23.5972       32.2650       57.1435       36.3032       24.1572       15.3624       15.8067       15.2210       27.8765       25.4361       30.1738       33.1821       40.0660       42.1281       46.1333       44.0930       44.9813       50.1064       57.0759       84.6325       63.9706       68.5576       56.3407       82.9527       73.5986       90.4605       68.8397       60.5777       67.6651       71.8538       82.6101       73.7242       86.9792       75.0500       65.4356       67.2402       62.8959       65.0449       72.5375       69.7537       71.1850       49.3463       42.9191       38.9909       54.0003       54.3436       58.4851       64.4058       57.4810       66.5432       78.2498       73.5102       62.2595       73.5688       89.1925       95.1133      102.4115       92.9824       87.2993       64.7468       56.2733       56.5080       49.0477       44.7323       56.6733       57.2510       56.4917       53.4954       47.4336       51.0449       61.4587       53.4888       46.0079       68.0931       78.7868       64.5136       71.0639       89.3424       93.4251      107.9909      106.8583      108.0912      118.0340      121.1135      126.4381      128.3566      138.6942      154.1506      187.6974      203.0325      218.3383      224.0770      270.0833      304.9218      307.7637      316.5877      295.7352      310.4117      294.9924      261.5926      276.8061      303.8531      303.5988      306.5064      304.1510      303.9034      312.1537      302.0965      276.6707      289.8452      321.6539        0.0000        0.0000        0.0000        0.0000        0.0000        0.0000        0.0000        0.0000        0.0000        0.0000        0.0000        0.0000        0.0000        0.0000        0.0000        0.0000        0.0000        0.0000        0.0000        0.0000        0.0000        0.0000        0.0000        0.0000        0.0000        0.0000        0.0000        0.0000        0.0000        0.0000        0.0000        0.0000        0.0000        0.0000        0.0000        0.0000        0.0000        0.0000        0.0000        0.0000        0.0000        0.0000        0.0000        0.0000        0.0000        0.0000        0.0000        0.0000        0.0000        0.0000        0.0000        0.0000        0.0000        0.0000        0.0000
        0.0000        0.0000        0.0000        0.0000        0.0000        0.0000        0.0000        0.0000        0.0000        0.0000       18.4027       27.2403        6.5874       12.1576        9.7099        7.5185        6.3333        3.9409        7.4246       11.7306        9.2944        8.8288        8.9537        6.8758       15.7313       10.1128        9.7279       16.3370       14.0370       12.3038       15.1726       30.2701       13.7915       17.2487       18.6431       39.6442       15.7345        5.5649        5.9263        3.9219       15.9919       22.3844       82.3858       15.9190       12.9321       11.6837       10.1305       25.1477       43.2080       51.4313       31.5775       37.0121       41.2302      111.9016      133.8808       79.5795       56.0669      115.5996      110.4312       39.8453       36.0642       31.4966       36.2417       32.4739       29.8979       31.6855       75.9042       38.1836       42.7119       35.4108       58.9773       38.3351       38.8485       40.7051       40.2256       58.2276       55.8390       59.6257       55.6749       73.7347       72.1096       57.7836       52.9272       55.2373       50.3018       43.5564       35.6262       42.0915       46.5404       66.2494       49.2805       83.1219       49.6045       50.5320       58.2279       42.7640       45.4328       50.1184       62.2725       75.7943       77.6492       83.4959       69.4505       67.2558       85.4165       64.7674       71.2341       67.5984       79.8686       63.8767       65.5973       65.9441       73.8426       91.0639       85.6106      104.0801       95.8973       92.8327       78.4207       77.0512       65.4328       69.8931       76.7103       65.0018       48.3844       47.1624       56.4143       50.7861       48.9442       55.7411       64.3509       56.7265       61.2459       68.6194       70.0082       63.6804       64.5463       62.1674       70.0976       79.3890       76.8735       68.9067       61.0687       58.2913       46.7074       53.0119       56.3797       65.2196       63.3685       74.8672       60.1094       52.6467       60.0130       65.6535       92.6196       87.3333       65.6573       89.9743       70.3718       82.5936       96.7929      120.5933      124.4284      135.4370      133.7243      133.6082      136.5213      140.0555      147.4867      158.7175      173.3238      200.4334      216.2340      225.6799      235.0275      270.6737      307.9574      318.7482      366.3723      314.7324      291.1643      286.7365      288.8039      298.2008      312.4313      314.4300      304.4313      311.9409      351.7790      331.4764      341.6719      323.5888      366.6804        0.0000        0.0000        0.0000        0.0000        0.0000        0.0000        0.0000        0.0000        0.0000        0.0000        0.0000        0.0000        0.0000        0.0000        0.0000        0.0000        0.0000        0.0000        0.0000        0.0000        0.0000        0.0000        0.0000        0.0000        0.0000        0.0000        0.0000        0.0000        0.0000        0.0000        0.0000        0.0000        0.0000        0.0000        0.0000        0.0000        0.0000        0.0000        0.0000        0.0000        0.0000        0.0000        0.0000        0.0000        0.0000        0.0000        0.0000        0.0000        0.0000        0.0000        0.0000        0.0000        0.0000        0.0000        0.0000        0.0000
        0.0000        0.0000        0.0000        0.0000        0.0000        0.0000        0.0000        0.0000        0.0000        0.0000       15.6834       26.6469       22.5554       27.4985       20.0403       28.1267       10.5498       15.2726       10.2209        5.1067        5.7606       10.5814        8.7041        6.3981        8.4183        8.3414        6.8576        2.4233        2.0037        3.5506       30.3870       11.5495        9.0219        6.1598       12.0717       12.3374        8.7343        7.8618        8.8491        5.5633       17.9291       10.1491       24.5135        8.2065        4.2669        4.3631        4.6759       20.2573       34.7316       67.7921       38.8701       31.8075       56.5768       66.3282      331.2757       68.9025       91.1046      104.8199       59.3249       25.9163       26.0480       58.2325       50.6536       59.7276       33.3112       46.8257       45.3116       54.3577       53.3925       77.3875       53.9720       73.0194       87.2255       80.5915       77.8514       88.1632       88.6829      111.1279      114.5416       95.3550       88.3566      101.8402      107.1213       97.4439       90.7802       89.4134       87.6341       75.2133       81.5416       48.9537       65.5721       69.2456       75.1963       60.8004       90.4506       63.1726       64.5897      109.9984       90.7876       87.3951      130.4615       86.5972       86.2853       69.2711       74.0864       79.8747       96.8376      111.3511       83.3040       57.2971       67.0873       83.8781       99.0816       99.4256      105.0235      107.4631       94.0374       87.7182       82.6371       98.6808       78.4732       85.4822       76.4364       65.4280       60.2354       68.1210       72.2967       71.7450       59.3469       52.7963       56.7751       58.9115       69.2930       65.0956       63.4772       72.9207       84.5475       81.9775       86.7125       91.2489       90.3780       85.6786       72.9496       72.6747       62.6550       56.9633       77.2319       85.6320       80.7541       92.6210       82.8370       76.4798       65.5892       74.0907       86.0981       85.0830       91.3232       80.8440       84.9256      105.1724      126.1438      143.4041      142.1972      168.4441      186.5012      178.6371      162.1450      168.6042      185.0289      207.2780      212.0312      234.7539      262.2852      277.3867      286.1734      312.9930      326.5062      333.6952      367.9820      382.2590      346.3749      313.0096      345.0334      344.0514      325.0527      312.9906      326.1566      332.7384      359.0758      382.0551        0.0000        0.0000        0.0000        0.0000        0.0000        0.0000        0.0000        0.0000        0.0000        0.0000        0.0000        0.0000        0.0000        0.0000        0.0000        0.0000        0.0000        0.0000        0.0000        0.0000        0.0000        0.0000        0.0000        0.0000        0.0000        0.0000        0.0000        0.0000        0.0000        0.0000        0.0000        0.0000        0.0000        0.0000        0.0000        0.0000        0.0000        0.0000        0.0000        0.0000        0.0000        0.0000        0.0000        0.0000        0.0000        0.0000        0.0000        0.0000        0.0000        0.0000        0.0000        0.0000        0.0000        0.0000        0.0000        0.0000        0.0000        0.0000        0.0000
        0.0000        0.0000        0.0000        0.0000        0.0000        0.0000        0.0000        0.0000        0.0000        0.0000        0.0000       10.3467       32.4778       29.3356       39.9797       35.5994       34.9333        8.4170        9.9017       12.1153        7.9855        8.6339       12.6024        5.3067       10.4217       10.7808        5.8949        4.5426        4.3296        8.7117        6.1134        4.6475        7.7906        3.6469        5.5552        7.8175        9.8009        7.3052        5.2764        8.0442       18.6777       14.8985        8.2054        6.6458        5.5044        2.9189        5.3409       44.5639       41.2976       45.7097       42.2146       44.6499       36.3455       54.0377       69.3250       89.3599      130.5447       99.4958       57.4603       34.1480       31.2527       44.0684       57.5834       68.6563       48.9843       48.6460       55.7094       41.0250       40.6782       51.7915       60.1020       92.9166       85.2260       91.8915      104.3074      103.3268       90.9305      100.2666      150.2797      104.6126       93.6952      101.7105      100.9024      142.4511      142.3586      113.9559       97.9605      110.2140      121.9631       80.0606       58.2234       65.3108       81.3357       65.8194       80.1960       69.6385       88.0659       90.7844       75.0792       68.4203       96.5093      101.0191       89.7062       70.2111       73.2460       89.7603      122.7049      107.3889       93.1741       84.8886       77.8213       89.5961      100.9934      108.3084       98.6576      117.2810      102.1553       90.3697       84.3123       84.1975       74.7463       79.3251       82.8053       77.2897       75.4140       68.2027       64.1090       67.6730       63.5921       60.0776       61.2043       73.8806       70.6787       67.4694       66.3609       67.9984       69.9696       82.7905       93.5320       96.9299       98.4770      115.6116      108.3938      116.1869       73.2748       67.3507       81.0310       88.6249       87.1850       82.5568       81.4929       75.0557       77.6833       85.3067       89.9081       84.7983       80.6796       86.8333      114.0354      137.5306      154.5261      165.1811      193.0699      179.3250      193.3682      194.6108      195.1860      204.8640      212.6057      221.5628      210.1777      249.1000      304.0206      323.1209      330.1498      318.4901      341.4294      347.9241      335.1204      349.6151      364.6176      367.4826      371.9979      371.3642      371.3955      350.5406      356.2688      380.6165      383.6040        0.0000        0.0000        0.0000        0.0000        0.0000        0.0000        0.0000        0.0000        0.0000        0.0000        0.0000        0.0000        0.0000        0.0000        0.0000        0.0000        0.0000        0.0000        0.0000        0.0000        0.0000        0.0000        0.0000        0.0000        0.0000        0.0000        0.0000        0.0000        0.0000        0.0000        0.0000        0.0000        0.0000        0.0000        0.0000        0.0000        0.0000        0.0000        0.0000        0.0000        0.0000        0.0000        0.0000        0.0000        0.0000        0.0000        0.0000        0.0000        0.0000        0.0000        0.0000        0.0000        0.0000        0.0000        0.0000        0.0000        0.0000        0.0000        0.0000        0.0000
        0.0000        0.0000        0.0000        0.0000        0.0000        0.0000        0.0000        0.0000        0.0000        0.0000        0.0000        0.0000        0.0000        0.0000       28.8507       24.1255       38.0593        9.9894        4.9018        8.7731       16.6377       15.2471       12.6911        4.6077        4.4005        5.5247        8.0349        4.3788       15.1259       22.6911       24.5987       21.8985       13.7272        5.4782        4.9756        8.7315        9.4062        8.7284       15.9824       52.4977        8.2476        6.4594        4.0186        4.6004        5.9241        4.8770       18.6799       51.2694       42.8921       30.2285       15.0243       24.6112       46.5152       90.6825      117.2875       85.6598      115.8867       76.6682       75.2569       31.1145       65.7925       45.4146       50.2503       64.5653       62.2729       57.8539       48.2891       61.8457       60.4919       65.2649       64.7846      104.3821       88.1353       88.4179       82.1068      104.1723       96.1627       99.7078       94.5641      105.4743      119.6394      119.7462      114.1886      118.0204      145.4911      124.8046      108.8009       98.7508      113.9695       69.3619       64.5935       77.5482      107.1398      127.0118      141.6741       94.4726       78.5176      116.5618      103.7495       90.4919      144.2290      155.0583      104.9248       81.9551       80.3479      101.6675      139.9306      133.7839      116.1424      109.3945       87.2558       92.1508      106.4689      109.1957      112.9573      119.3365      104.1696       96.5374       82.8336       84.1213       97.8847       96.1234       75.4403       83.7691      101.6060       84.3975       72.5619       70.9565       70.5867       88.1890       93.6467       86.3092       89.0989       71.5987       68.6488       76.4684       79.0624       94.3798      102.1048       97.2844       96.6274      105.1949      108.3858      110.0738       81.9625       79.3014       79.3589       97.4133       86.8352       84.9738       92.4880       85.0534       95.1152       94.7216       97.0383      110.1560      100.6042      106.9679      140.0853      153.0325      165.4695      177.4958      218.4674      207.9516      193.1398      214.0777      214.2036      214.3206      201.6672      187.5595      211.3302      265.9909      316.6349      325.5929      322.1170      329.5673      332.2783      342.8090      343.7252      326.2366      342.8947      377.3107      372.3355      361.3607      390.5948      501.3579        0.0000        0.0000        0.0000        0.0000        0.0000        0.0000        0.0000        0.0000        0.0000        0.0000        0.0000        0.0000        0.0000        0.0000        0.0000        0.0000        0.0000        0.0000        0.0000        0.0000        0.0000        0.0000        0.0000        0.0000        0.0000        0.0000        0.0000        0.0000        0.0000        0.0000        0.0000        0.0000        0.0000        0.0000        0.0000        0.0000        0.0000        0.0000        0.0000        0.0000        0.0000        0.0000        0.0000        0.0000        0.0000        0.0000        0.0000        0.0000        0.0000        0.0000        0.0000        0.0000        0.0000        0.0000        0.0000        0.0000        0.0000        0.0000        0.0000        0.0000        0.0000        0.0000        0.0000
        0.0000        0.0000        0.0000        0.0000        0.0000        0.0000        0.0000        0.0000        0.0000        0.0000        0.0000        0.0000        0.0000        0.0000        0.0000        0.0000        0.0000        0.0000        9.5313       20.6200       14.1449        6.7012       11.8535        3.3805        6.4862       10.7893       17.8983        6.8538        6.4578        5.7711        9.0549        6.9789        9.4589        4.6775        3.9818       14.0675       13.2988        8.9712       25.2195       40.1953       16.0201        3.4777        3.5812        7.1537       10.4317       79.0344       63.3708       50.4702       41.6405       73.2213       83.4305       74.6114       75.6535       95.0196       81.0482       37.6911       73.1574       71.8021       99.4004       38.9099       44.7798       60.8586       58.3472       47.2088       62.3100       52.0191       80.7447       69.2422       56.4451       61.3249       65.6479       96.0414       95.5209       89.5072       85.6504      116.2674      110.1242      103.8791      121.5224      114.8577      126.6828      115.1958      127.0441      158.6158      162.6238      163.9918      144.2766      119.9046      117.1926      102.1221       78.5740      102.3335      101.1551      102.0977       70.1346      132.4138      129.3193      121.1832       90.1686       68.5119       79.2598       91.8157      122.1569       96.5539      137.5132      156.3981      172.1667      143.9379      138.1732      110.4191       82.3979       93.6113      107.4598      111.5104      126.6951      123.5205      110.9214       98.9382       90.1555       99.0223       94.2229       85.5021       76.7663       87.5004       80.3861       82.3918       75.8606       80.9917       96.0930      100.7997       95.3382       89.6759       91.6874       85.1355       87.9274       89.8323       94.7796       98.0695       99.3776      103.5037      101.8813      108.8602       90.1703       93.9408       69.5756       77.4567       74.6694       94.7359       91.9409       85.2971       89.4112       93.1763      111.7624      109.6918      104.8125       92.8499      106.6842      145.4695      157.6674      166.8679      196.7467      220.2322      236.6294      228.7466      230.3676      222.6554      209.2957      208.9115      192.4919      200.1067      242.4219      290.0834      326.0079      323.6740      319.2000      315.1812      343.7751      331.3600      349.6602      377.0381      348.2534      357.5399      401.0279      395.1172      384.6302      477.8885        0.0000        0.0000        0.0000        0.0000        0.0000        0.0000        0.0000        0.0000        0.0000        0.0000        0.0000        0.0000        0.0000        0.0000        0.0000        0.0000        0.0000        0.0000        0.0000        0.0000        0.0000        0.0000        0.0000        0.0000        0.0000        0.0000        0.0000        0.0000        0.0000        0.0000        0.0000        0.0000        0.0000        0.0000        0.0000        0.0000        0.0000        0.0000        0.0000        0.0000        0.0000        0.0000        0.0000        0.0000        0.0000        0.0000        0.0000        0.0000        0.0000        0.0000        0.0000        0.0000        0.0000        0.0000        0.0000        0.0000        0.0000        0.0000        0.0000        0.0000        0.0000        0.0000        0.0000
        0.0000        0.0000        0.0000        0.0000        0.0000        0.0000        0.0000        0.0000        0.0000        0.0000        0.0000        0.0000        0.0000        0.0000        0.0000        0.0000        0.0000        0.0000        0.0000        7.3607        8.9955        3.8756        8.1854        4.6197        4.4484        5.5225        8.4820        5.1053        7.1107        7.4711        7.8230       13.9067       11.2186        6.9450        5.5133       11.2262       11.9270        9.3330        7.1009       11.0165       13.4573        5.4222        7.2313        7.2635       11.4297       10.6544       23.1796       24.5064       48.6757       69.5629       95.3692       54.8112       80.0833       88.9163       67.7246       81.7639       79.0463       68.0409       87.2546       39.9402       34.8498       57.8079       71.8175       58.1959       55.8432       63.9406       71.6293       62.3223       63.4066       77.0297      114.3966      122.8211      102.3892       85.8710       98.5534      136.2032      167.6937      170.1090      112.2423      128.9700      126.6530      129.0012      137.7907      173.8689      177.4025      196.9564      191.8104      152.6026      133.7479       95.1142       97.6144       98.9009       92.7947      104.3833       86.3110       62.9623       99.5607      112.4804       81.9627       63.3874       59.1655       73.1452      101.6440      102.0602      145.2181      131.4605      156.1285      188.5792      154.0340      115.9637       97.5152       95.3887      118.0094      109.1658      100.6865      105.2544      113.6624      109.7865       93.2774       88.3362       90.1401       88.1152       84.8993       99.7473       88.0076       81.9597       84.7145       83.7298       90.2807      110.1206       98.6748       88.3347       92.7536      106.4708      104.6125      112.9678      108.8490      113.1451      114.5991      108.5796      108.5955      103.4327       85.1130       81.1461       73.6074       72.3377       63.1714       75.2203       76.2793       83.6115       81.5075       98.1459      105.6429      111.8219      120.6468      135.1770      134.2601      131.3278      153.9525      220.1157      239.0576      241.6597      273.4165      262.7074      243.7637      255.4768      239.6616      229.2579      218.4326      247.0058      271.6325      298.4082      349.7850      334.3362      315.7997      398.3672      424.6147      387.5766      441.9703      393.8072      365.8768      394.6945      441.9681      400.4865      389.1063      357.1581        0.0000        0.0000        0.0000        0.0000        0.0000        0.0000        0.0000        0.0000        0.0000        0.0000        0.0000        0.0000        0.0000        0.0000        0.0000        0.0000        0.0000        0.0000        0.0000        0.0000        0.0000        0.0000        0.0000        0.0000        0.0000        0.0000        0.0000        0.0000        0.0000        0.0000        0.0000        0.0000        0.0000        0.0000        0.0000        0.0000        0.0000        0.0000        0.0000        0.0000        0.0000        0.0000        0.0000        0.0000        0.0000        0.0000        0.0000        0.0000        0.0000        0.0000        0.0000        0.0000        0.0000        0.0000        0.0000        0.0000        0.0000        0.0000        0.0000        0.0000        0.0000        0.0000        0.0000
        0.0000        0.0000        0.0000        0.0000        0.0000        0.0000        0.0000        0.0000        0.0000        0.0000        0.0000        0.0000        0.0000        0.0000        0.0000        0.0000        0.0000        0.0000        0.0000        8.5199       13.2158       11.0935        5.6334        7.0689       10.5722        6.5744       10.7152        6.9977       11.2858        9.2036       13.8123       12.3932        9.8964       10.9737       12.1359       11.5145        5.4735       18.1928       12.2688       17.9038        9.1127       10.7069       16.5600       16.4754        9.1804        9.0262       30.1939       70.5346       81.8838      132.7316       80.1972       59.7686       79.9130       40.9858       53.0265       28.7773       60.6610       61.2114       76.2322       43.6423       48.9061       40.0347       66.6175       63.4369       64.5928       63.9141       70.5949       64.7589       92.9849      109.5329       89.2135      100.3670       85.5530       86.7547       91.5029      120.7222      129.9848      128.3799      116.4921      109.3704      115.9525      130.8617      156.6564      187.2954      162.0716      219.6908      232.9374      219.6627      156.9677      162.7631      112.9785      127.8470      136.6126      136.4423      103.3642      101.4130      140.4204      109.8451       94.7517       83.5800       75.5374      103.9318      107.7789      120.7116      152.8750      145.5328      226.6549      164.8031      125.7706      116.9156      106.0720      103.3922      113.4774      106.4682       99.4262       95.6729      108.4123      118.3407       96.8983       91.5199       87.9308       88.6551       87.1220       93.6913       86.0201       84.2772       91.6630       89.9771       86.4413       87.4532       88.2841       89.7929       96.8014      107.1206      118.7549      114.2372      103.9905      113.9994      105.6179       97.8461       94.8384       89.1933       83.4612       81.8800       77.2959       66.5119       75.1678       81.5035       85.6021       86.8607       90.6910      110.2044      123.1492      115.3219      122.8350      124.3787      147.3443      138.4848      190.9514      221.3598      273.5788      282.3289      282.9302      273.5427      255.6087      249.8595      246.5873      259.5501      274.8155      286.3571      295.8441      294.8990      343.8221      352.4564      385.3431      409.2664      419.9822      393.4618      445.7851      435.6036      392.8520      390.5836      383.0846      381.6989      344.8540      354.8040      317.6023      288.5316        0.0000        0.0000        0.0000        0.0000        0.0000        0.0000        0.0000        0.0000        0.0000        0.0000        0.0000        0.0000        0.0000        0.0000        0.0000        0.0000        0.0000        0.0000        0.0000        0.0000        0.0000        0.0000        0.0000        0.0000        0.0000        0.0000        0.0000        0.0000        0.0000        0.0000        0.0000        0.0000        0.0000        0.0000        0.0000        0.0000        0.0000        0.0000        0.0000        0.0000        0.0000        0.0000        0.0000        0.0000        0.0000        0.0000        0.0000        0.0000        0.0000        0.0000        0.0000        0.0000        0.0000        0.0000        0.0000        0.0000        0.0000        0.0000        0.0000        0.0000        0.0000
        0.0000        0.0000        0.0000        0.0000        0.0000        0.0000        0.0000        0.0000        0.0000        0.0000        0.0000        0.0000        0.0000        0.0000        0.0000        0.0000        0.0000        0.0000        0.0000        0.0000       12.5620        7.9772        9.7843        3.6530        3.5152       18.0096       24.8876       29.4340       11.7446       16.0890       42.4195       17.0537       12.2990        7.9273       14.0783       12.9133       10.6111       11.0084        8.6930       25.9743        8.9488       43.7250       63.6507       23.8460       22.9500       35.4672       42.9298       49.0620       62.8929       55.3363       61.1402       91.4647       55.5514       58.4940       74.3526       40.9367       50.1203       43.1626       73.1778       44.8631       57.8368       42.6076       60.1531       59.4497       89.0057       67.1222       55.3928       67.2689       66.3546       72.5750       93.2235       81.6986       79.3401       80.5879      113.1820      126.2661      116.9340      102.3059       93.5203       94.2580      101.1119      110.7225      150.8857      164.5325      193.6557      211.8997      240.1512      221.3435      176.6481      161.9590      166.6385      146.5273      143.5671      141.8310      109.4580      120.9699      126.2281      109.9711      115.3372       85.8085       79.9911      124.6880       99.4648      110.9964      142.9781      138.6193      190.0348      181.5563      156.5406      132.4907      107.4611      120.9365      119.3432      101.2439       96.7761       96.9320       91.2996       85.8449       84.1083       94.5300       87.6696       86.9008       79.4250       82.4751       76.0132       74.6880       72.9499       75.3834       89.4335       90.5500       89.0607      109.3665      121.1374      114.8264      115.4559      117.7596      121.3979      108.2015       94.1409       88.2340       84.8620       83.0651       76.0280       67.8144       79.3652       83.8313      100.8491      113.0749      106.1612      126.4159      119.3358      148.1754      144.8688      132.7819      138.7731      146.2451      135.8213      152.4666      169.9823      215.6916      265.6087      299.6327      308.3573      322.9496      318.6385      305.5506      286.4581      302.8559      296.0594      292.6668      312.6208      344.2440      391.3531      403.3407      413.9204      437.5541      398.1511      403.9722      451.6280      444.5205      383.1189      387.9433      391.1259      413.0816      346.9528      333.2376      325.0807      349.0684      400.7161        0.0000        0.0000        0.0000        0.0000        0.0000        0.0000        0.0000        0.0000        0.0000        0.0000        0.0000        0.0000        0.0000        0.0000        0.0000        0.0000        0.0000        0.0000        0.0000        0.0000        0.0000        0.0000        0.0000        0.0000        0.0000        0.0000        0.0000        0.0000        0.0000        0.0000        0.0000        0.0000        0.0000        0.0000        0.0000        0.0000        0.0000        0.0000        0.0000        0.0000        0.0000        0.0000        0.0000        0.0000        0.0000        0.0000        0.0000        0.0000        0.0000        0.0000        0.0000        0.0000        0.0000        0.0000        0.0000        0.0000        0.0000        0.0000        0.0000        0.0000
        0.0000        0.0000        0.0000        0.0000        0.0000        0.0000        0.0000        0.0000        0.0000        0.0000        0.0000        0.0000        0.0000        0.0000        0.0000        0.0000        0.0000        0.0000        0.0000        0.0000        0.0000        7.7361       15.1454       10.4327       11.9911       10.3182       17.9650       19.5788       13.3704       13.5141       20.4942       15.6824       10.4332       26.2482       13.7613       10.4674       19.2065       11.9286        3.9107       46.7674       10.0645       20.1718       48.9202       15.0868       15.3290       25.8844       31.3538       55.9888       54.7084       59.0562       50.4181       39.7493       27.6576       56.5361       52.6947       31.5219       39.6295       50.8063       51.0777       25.9580       40.0718       44.3155       57.2993       56.2763       62.4136       72.1700       68.0227       97.7303       90.4417       94.6675      117.7672      107.1248       95.6770       89.7262       87.8081      108.0013       93.8973       99.8600       93.8299      115.8468      135.1882      116.1371      117.5391      199.4534      206.0916      241.3422      224.3966      165.1830      165.8884      193.6112      204.2514      165.3006      154.1124      118.8101       93.2465      102.3094      101.8298       95.8075      137.1940      132.2255      101.3834      108.9612      131.3286      142.9874      189.8928      153.6719      189.1963      179.5166      142.9646      121.8372      116.6998      124.6613      117.5686      103.4023       95.8855       89.2555       78.6240       70.5554       66.3582       79.4229       80.1470       80.1339       71.7843       79.6683       79.0543       69.4132       68.2356       83.8642      114.7652      109.2705      108.0922      123.5477      122.0413      116.2551      125.2332      124.6342      118.3571      121.2077      113.3981      111.4798       93.5928       92.4726       92.8504       96.8782       84.7751      105.9527      112.1738      129.9414      125.6257      129.4176      131.1331      147.4992      159.2386      157.3780      154.4891      162.7937      166.2122      155.6484      174.0653      226.8751      258.8344      323.0169      327.4713      327.5121      362.0525      361.4189      315.1775      295.3098      302.2038      270.2725      300.1349      354.2062      388.4011      417.4253      442.5906      490.9287      425.2957      463.3804      473.6273      450.8448      463.9132      494.6530      472.2777      442.9853      424.4463      416.0004      385.7884      264.0738      269.5484      208.8296        0.0000        0.0000        0.0000        0.0000        0.0000        0.0000        0.0000        0.0000        0.0000        0.0000        0.0000        0.0000        0.0000        0.0000        0.0000        0.0000        0.0000        0.0000        0.0000        0.0000        0.0000        0.0000        0.0000        0.0000        0.0000        0.0000        0.0000        0.0000        0.0000        0.0000        0.0000        0.0000        0.0000        0.0000        0.0000        0.0000        0.0000        0.0000        0.0000        0.0000        0.0000        0.0000        0.0000        0.0000        0.0000        0.0000        0.0000        0.0000        0.0000        0.0000        0.0000        0.0000        0.0000        0.0000        0.0000        0.0000        0.0000        0.0000        0.0000
        0.0000        0.0000        0.0000        0.0000        0.0000        0.0000        0.0000        0.0000        0.0000        0.0000        0.0000        0.0000        0.0000        0.0000        0.0000        0.0000        0.0000        0.0000        0.0000        0.0000        0.0000       10.9197       13.7577        5.8458        8.7082        6.8748        7.5995       13.4928       15.6757       14.0791       27.3488       17.0283       13.1990       20.3978       18.8577       19.9184       32.0680       14.7336        7.9247       14.5222       17.5845       17.0613       18.7636       16.3667        8.2749       15.0517       25.6437       31.0270       63.7618       48.2450       66.0632       30.6966       15.0874       20.5303      137.9628       34.6879       21.5838       30.2400       45.1599       24.9632       42.2138       40.7526       53.7785       78.9425       95.0857       98.7954       92.9901      129.2035      121.6259      107.9827       78.6328       94.8334       86.8886       89.6902       82.6405      109.6602      136.0131      120.7941      119.3551      144.8316      139.9660      113.3266      136.3952      137.6008      173.9602      174.4290      158.8045      127.4750      132.0507      145.4978      117.9239      153.5420      147.8574      116.1498       92.3205       96.6842       84.1318       95.7772      113.7790      120.6077      114.7923       93.2583      108.9261      115.2140      171.7398      172.4066      159.7459      146.4474      133.2935      112.2192      102.8926      115.6275      108.6720      100.3613       91.9743       76.7504       68.5823       61.1909       61.9413       62.9453       64.3788       61.0166       66.3020       87.5052       95.0751       72.4677       65.2941      107.1050      153.8694      132.7617      118.2054      142.0137      169.6101      131.6812      141.5418      149.8503      144.3762      154.8914      161.0543      175.6245      159.6977      144.6245      132.0343      130.4340      143.6670      126.2388      129.1110      152.7477      142.0607      151.3156      155.1021      180.2821      199.3406      187.7223      189.0980      178.1396      166.2599      170.0506      182.9071      225.0713      265.0111      272.6167      295.3352      308.6471      361.5806      356.1009      345.5654      320.4796      314.7728      304.8214      363.9799      356.8733      366.0954      357.2942      367.6837      438.8626      401.1321      421.1057      433.9608      414.0689      442.7365      455.9500      493.8256      413.1673      380.0713      357.7633      325.4629      218.8225      243.0382      236.3499        0.0000        0.0000        0.0000        0.0000        0.0000        0.0000        0.0000        0.0000        0.0000        0.0000        0.0000        0.0000        0.0000        0.0000        0.0000        0.0000        0.0000        0.0000        0.0000        0.0000        0.0000        0.0000        0.0000        0.0000        0.0000        0.0000        0.0000        0.0000        0.0000        0.0000        0.0000        0.0000        0.0000        0.0000        0.0000        0.0000        0.0000        0.0000        0.0000        0.0000        0.0000        0.0000        0.0000        0.0000        0.0000        0.0000        0.0000        0.0000        0.0000        0.0000        0.0000        0.0000        0.0000        0.0000        0.0000        0.0000        0.0000        0.0000        0.0000
        0.0000        0.0000        0.0000        0.0000        0.0000        0.0000        0.0000        0.0000        0.0000        0.0000        0.0000        0.0000        0.0000        0.0000        0.0000        0.0000        0.0000        0.0000        0.0000        0.0000        0.0000       20.1805       23.5913        2.8802       14.5679       47.7077       50.2943       12.1875       15.6107        9.8041       14.0422       17.6908       25.7004       20.2435       21.8144       34.5149       13.7320       21.7659       12.0900       24.6617       25.6429       18.0427       14.9995       31.1957       14.8828       14.3046       24.7139       44.6972      104.6193       32.4273       59.9771       59.1694       48.5220       37.1582       39.5797       60.7212       50.2039       56.4550       44.1377       68.4547       72.5285       46.1051       46.4137       75.5045      127.7191      130.0434       99.4791      135.1831      134.5910       95.4045      101.4027      114.2794      107.1446       95.4113      100.9764      126.2193      109.6224      103.5896      123.7828      153.2031      150.9705      125.0401      143.2610      155.7306      183.9669      194.6711      192.7047      125.4025      130.2265      145.7175      144.9355      145.8627      155.9276      115.3863      101.4433       87.6099      105.7170      109.7215      113.2724      115.1121      101.8479       94.8752      100.7835      142.2145      197.8623      188.8753      154.6970      144.9687      133.7465      109.9453      112.2957      115.1153      106.5198      103.6739       99.5643       68.1411       63.0243       58.9005       57.2935       59.8357       75.0343       71.9967       62.4850       79.1905      107.0707       74.6597       72.5351      100.7400       98.2532       94.7198      107.7118      130.8141      160.9478      126.7257      134.2861      163.4562      183.2908      180.7019      169.8048      188.9034      165.6987      159.9833      158.2681      169.1651      162.5596      161.5607      156.3399      173.6138      170.8980      165.0184      174.7366      206.2392      222.6243      208.7438      202.4335      179.4072      194.5901      200.4929      205.8750      252.4089      267.1913      274.5329      288.3820      289.3023      322.3878      312.2810      318.0635      323.3020      322.7160      309.4640      366.2694      367.2136      373.8046      320.4470      291.5324      295.1446      302.8896      318.7333      351.6670      378.9338      380.7378      359.3754      449.6214      378.8673      323.9673      295.5703      256.9256      200.6134      183.4081      183.9562        0.0000        0.0000        0.0000        0.0000        0.0000        0.0000        0.0000        0.0000        0.0000        0.0000        0.0000        0.0000        0.0000        0.0000        0.0000        0.0000        0.0000        0.0000        0.0000        0.0000        0.0000        0.0000        0.0000        0.0000        0.0000        0.0000        0.0000        0.0000        0.0000        0.0000        0.0000        0.0000        0.0000        0.0000        0.0000        0.0000        0.0000        0.0000        0.0000        0.0000        0.0000        0.0000        0.0000        0.0000        0.0000        0.0000        0.0000        0.0000        0.0000        0.0000        0.0000        0.0000        0.0000        0.0000        0.0000        0.0000        0.0000        0.0000        0.0000
        0.0000        0.0000        0.0000        0.0000        0.0000        0.0000        0.0000        0.0000        0.0000        0.0000        0.0000        0.0000        0.0000        0.0000        0.0000        0.0000        0.0000        0.0000        0.0000        0.0000        0.0000        2.1887        6.1492        5.6080        6.2037       13.5041       20.4452       12.8130       10.2866       10.6881       19.0016       18.6101       27.8048       25.3546       17.4108       27.4050        6.2985        6.2722       17.3959       33.7776       16.1269       19.9791       19.9438       16.6034       14.4012       29.6316       40.5844       52.3269       46.6672       45.8081       63.7662       30.6302       40.4246       53.0271       84.6391       75.3795       70.0891       43.6143       34.6269       45.9709       76.5061       76.4034       53.5743       50.3567       82.8818       89.5093       96.7587      115.5632      114.9660       76.3147       69.9653      110.9580      110.3967      114.2445      117.3661       91.1478       95.6507      114.4702      118.5522      118.3176      142.9763      169.7597      182.6629      198.6849      201.8550      219.1848      255.6338      191.8941      201.8000      158.4286      148.0720      130.5647      117.5838      118.7411      108.3945      153.8070      164.0938      153.2149      204.7743      152.0267      115.2200       88.6907       97.9368      127.6959      164.4520      129.4114      110.6878      128.3705      125.3924      111.3695      123.3554      110.5770      103.6684      118.1849       99.6862       68.7436       60.8522       59.6307       60.5412       58.8611       67.7886       70.1433       67.9240       85.4264       85.3018       74.3572       89.9856       88.3801      100.2257       96.8532      107.7993      141.1306      155.3399      179.2300      174.4436      185.5021      186.5229      167.7701      185.0376      209.0410      196.3949      209.3579      191.1657      176.6309      187.5384      200.6829      192.7848      184.9227      181.6640      180.6053      186.0161      200.9345      215.0086      217.6967      218.9409      193.1378      204.1391      206.8820      235.9615      276.6416      279.7639      286.9014      300.6238      322.5887      333.3944      307.4677      303.0324      300.1357      291.0766      314.3650      399.9864      395.1841      360.9143      307.9275      285.8918      247.0242      271.3183      320.4081      393.9195      405.1758      368.8187      359.4173      309.6180      345.8209      317.5728      261.4336      252.4911      226.0579      206.2425      203.6439      168.9852        0.0000        0.0000        0.0000        0.0000        0.0000        0.0000        0.0000        0.0000        0.0000        0.0000        0.0000        0.0000        0.0000        0.0000        0.0000        0.0000        0.0000        0.0000        0.0000        0.0000        0.0000        0.0000        0.0000        0.0000        0.0000        0.0000        0.0000        0.0000        0.0000        0.0000        0.0000        0.0000        0.0000        0.0000        0.0000        0.0000        0.0000        0.0000        0.0000        0.0000        0.0000        0.0000        0.0000        0.0000        0.0000        0.0000        0.0000        0.0000        0.0000        0.0000        0.0000        0.0000        0.0000        0.0000        0.0000        0.0000        0.0000        0.0000
        0.0000        0.0000        0.0000        0.0000        0.0000        0.0000        0.0000        0.0000        0.0000        0.0000        0.0000        0.0000        0.0000        0.0000        0.0000        0.0000        0.0000        0.0000        0.0000        0.0000        0.0000        0.0000       10.9523        7.9247        6.5553       10.6008       10.3708       17.1975       10.6655        8.2594        9.7400       20.6766       16.8916       24.2246       26.1117       16.0153       15.8340       17.6023       26.8108        9.6030        8.4097       10.4629        6.1748       13.1761       18.5830       27.5964       34.2687       43.2168       48.3076       41.2129       46.2169       37.9003      104.1337       29.9849       55.5885       34.1524       50.8354       59.2718       31.4791       54.6104      122.5613      119.9966       88.4457       56.0371       75.5527       97.6850      139.7183      144.4378       66.5691       75.1155       62.6896       89.1402       88.6202       91.8148      115.8353      146.6494      127.3009      135.9005      126.3960      141.5683      160.8894      129.3857      140.0058      211.9421      232.9798      240.0073      229.8872      178.9763      184.5076      194.8837      168.3564      133.2692      129.6969      116.3122      110.3496      194.1626      191.4829      159.5892      162.2840      142.4552      116.8637      103.1447      115.7457      133.2855      143.9404      122.3905      106.9188      115.3412      120.6060      126.6932      116.1251      101.3093       93.6242      101.7835      100.9135       77.8313       70.8004       64.4127       63.9470       61.5518       67.4493       66.2460       59.7348       68.8055       69.0827       68.4668       71.4133       84.9252       76.7880       93.0291      111.6689      190.2754      187.2786      236.9840      240.7358      180.1373      173.1232      170.5804      176.5027      189.7512      199.3225      212.6238      203.0438      214.7734      231.1587      229.2169      231.2361      202.2699      214.0143      202.0522      198.2945      202.7458      215.4491      214.8513      219.7727      211.6052      212.4258      213.7563      246.5664      293.3897      301.8212      309.3451      335.9735      365.1843      330.5703      316.2485      300.0367      302.6408      317.1757      347.2663      372.2717      393.0201      365.3844      329.0605      322.2420      303.8271      346.8853      321.7034      353.0951      352.0234      310.9632      307.4130      297.8113      271.6573      256.1955      265.8377      325.5033      222.0200      210.1234      212.5097      168.5792        0.0000        0.0000        0.0000        0.0000        0.0000        0.0000        0.0000        0.0000        0.0000        0.0000        0.0000        0.0000        0.0000        0.0000        0.0000        0.0000        0.0000        0.0000        0.0000        0.0000        0.0000        0.0000        0.0000        0.0000        0.0000        0.0000        0.0000        0.0000        0.0000        0.0000        0.0000        0.0000        0.0000        0.0000        0.0000        0.0000        0.0000        0.0000        0.0000        0.0000        0.0000        0.0000        0.0000        0.0000        0.0000        0.0000        0.0000        0.0000        0.0000        0.0000        0.0000        0.0000        0.0000        0.0000        0.0000        0.0000        0.0000        0.0000
        0.0000        0.0000        0.0000        0.0000        0.0000        0.0000        0.0000        0.0000        0.0000        0.0000        0.0000        0.0000        0.0000        0.0000        0.0000        0.0000        0.0000        0.0000        0.0000        0.0000        0.0000        5.2747       10.2826        6.9832        5.9751        6.7068       18.2958       43.1576       30.5715       25.4919      110.6389       92.4773       12.9792       14.9550       25.2771       23.2038        8.2343       15.1611       21.2945       27.0752        9.8452        6.8348        9.2581       24.2896       24.3512       14.7782       16.4706       32.2341       29.3728       24.8860       91.2372       46.0884       46.0615       74.6134       39.9470       23.9588       58.1279       43.3252       39.0088      137.3298       91.0731       80.5494       72.7230       81.8915       96.1306       97.3371       84.7571       96.0640       99.1714       87.6720       86.0093      104.5772       86.9826       89.0954      105.6956      101.9616      104.0229      106.8318      117.3894      124.3208      129.4714      106.1563      112.6181      135.8724      139.3340      173.0974      183.0081      168.2329      167.7793      156.0847      155.6437      138.9449      125.2658      118.0842      111.6493      102.0110       95.3353      100.1017       97.2918       99.8848       94.0553      108.3346       96.8639      111.8361      120.0183      118.3508      106.7570      100.6276      111.2616      108.9015       85.2184       91.5450       97.0191      108.8674       79.3318       68.4184       67.4525       71.7534       68.2964       70.4708       65.6401       65.3752       75.4204       87.3078       85.5311       86.7950      103.9336      115.2814      111.4221      136.8711      158.1935      201.7795      231.5857      245.6290      231.5560      195.0827      178.6125      163.6578      172.2249      196.6298      203.2622      211.6159      277.4847      291.0544      289.1870      283.8438      287.6151      225.5602      206.2286      188.2555      177.3629      197.1874      222.9415      235.6662      250.4028      231.7956      227.9140      256.3203      297.1131      322.0632      339.6975      334.4263      352.6674      323.9948      312.3284      296.9214      280.2549      268.0301      286.6308      272.3143      281.6100      271.8560      287.9596      351.4298      354.7865      374.9861      396.9497      294.8737      274.4060      275.7460      320.8288      282.7008      328.4698      313.7890      254.3591      247.5996      250.2513      210.7706      210.2889      242.6257      224.0410      226.3898        0.0000        0.0000        0.0000        0.0000        0.0000        0.0000        0.0000        0.0000        0.0000        0.0000        0.0000        0.0000        0.0000        0.0000        0.0000        0.0000        0.0000        0.0000        0.0000        0.0000        0.0000        0.0000        0.0000        0.0000        0.0000        0.0000        0.0000        0.0000        0.0000        0.0000        0.0000        0.0000        0.0000        0.0000        0.0000        0.0000        0.0000        0.0000        0.0000        0.0000        0.0000        0.0000        0.0000        0.0000        0.0000        0.0000        0.0000        0.0000        0.0000        0.0000        0.0000        0.0000        0.0000        0.0000        0.0000        0.0000        0.0000
        0.0000        0.0000        0.0000        0.0000        0.0000        0.0000        0.0000        0.0000        0.0000        0.0000        0.0000        0.0000        0.0000        0.0000        0.0000        0.0000        0.0000        0.0000        0.0000        0.0000       17.1304       13.1435       28.2592       21.2853       29.4369       23.0538       16.2345       27.4330       27.6788       42.2126       70.5266       62.0297       15.8060       24.1732       15.9293       23.7199       32.2885       30.4333       23.4956       27.3628       21.1456        9.9926        8.2238       28.3472        9.0034       26.0398       25.3564       34.1453       53.1355       41.7430      108.1639       47.7668       40.0406       30.6403       35.6071       49.9182       52.9808       43.5711       38.8748       70.2462       91.5289      134.1060      146.4326      120.4063      114.2842       78.1865       74.2862      107.6245      100.3063       86.7447       68.6180       86.2235       90.6999       95.1407      108.4477      115.1065      113.3547      154.8628      156.1490      161.7661      169.0486      152.6345      140.5076      138.6192      145.2095      168.2193      164.8469      161.7635      148.9763      146.5764      156.7107      136.0727      118.6533      124.8597      123.2399      115.8087      107.5929       96.9424       99.5722      103.9775       99.6935      104.7855      100.5488      107.9281      120.2848      119.7166      108.0179      114.2739      111.5786      103.0988       95.7239       91.1949      101.3935      104.9130       75.5477       73.1335       76.1498       70.2357       70.0820       60.0949       58.9119       66.1278       75.1979       90.0305       90.5746       88.3170       95.7851      113.1630      147.5083      186.5933      195.1636      208.3275      234.5522      235.3124      223.0884      188.3747      187.7981      195.9901      185.9701      229.8975      207.7558      223.2128      277.3881      289.9012      265.7265      281.6256      272.4907      224.9257      191.9301      184.9044      191.2699      213.2127      249.1459      253.8766      283.6027      253.0665      295.1100      298.4733      338.7800      374.6685      386.7637      406.1065      377.8168      339.1019      329.4948      309.3764      294.0822      268.2493      286.5273      301.2347      316.2101      293.4558      249.6329      297.7186      320.4007      338.7173      328.2400      268.1917      269.6065      259.1638      267.8230      248.1312      263.6377      279.2209      280.3223      255.2494      248.2819      228.8218      222.1948      225.0306      195.2513      155.7896      155.2114        0.0000        0.0000        0.0000        0.0000        0.0000        0.0000        0.0000        0.0000        0.0000        0.0000        0.0000        0.0000        0.0000        0.0000        0.0000        0.0000        0.0000        0.0000        0.0000        0.0000        0.0000        0.0000        0.0000        0.0000        0.0000        0.0000        0.0000        0.0000        0.0000        0.0000        0.0000        0.0000        0.0000        0.0000        0.0000        0.0000        0.0000        0.0000        0.0000        0.0000        0.0000        0.0000        0.0000        0.0000        0.0000        0.0000        0.0000        0.0000        0.0000        0.0000        0.0000        0.0000        0.0000        0.0000        0.0000        0.0000
        0.0000        0.0000        0.0000        0.0000        0.0000        0.0000        0.0000        0.0000        0.0000        0.0000        0.0000        0.0000        0.0000        0.0000        0.0000        0.0000        0.0000        0.0000        0.0000        0.0000       10.0442       23.4509       28.9438       17.4961       24.7303       23.1644       18.2355        7.8542       15.3861       28.1818       38.7264       34.5206       47.0880       19.6696       30.3785       34.1667       44.1343       39.2437       24.1505       34.5490       41.9215       17.6252       11.8468       23.7551       27.2960       20.0810       44.3376       54.6301       58.0348       54.0359       69.8426       73.6948       59.7193       71.6362       72.2424       58.8741       56.7427       45.2942       53.3010       76.5925       96.6312      135.8576      200.0166      125.8063       70.3343      112.7719      126.5914      110.5791       81.5090       74.9588       71.4318       91.3964       99.8717      115.0323      106.4734      111.3257      130.2248      186.6760      170.6883      150.8597      162.6342      157.8340      165.9505      165.4532      161.7600      151.7963      154.7940      145.4157      122.9034      129.0005      150.2236      122.9175      110.9177      121.3229      124.2442      131.4570      118.1767      100.7986      109.9978      122.9480      117.2427      111.4196      120.2740      124.6266      116.5285      120.7278      131.8880      131.4603       96.8728       99.2590       99.2832       97.2394       92.5432       92.6437       90.6434       97.4324       99.7466       82.8302       67.4123       61.0575       63.4029       68.6393       70.6451       88.7647       90.2865       93.4404       96.2286      119.8737      167.2960      212.4407      193.3448      185.3200      184.9161      184.5111      186.6992      184.3718      172.2668      192.2211      190.9147      211.2926      203.9722      201.7158      228.5252      253.5304      263.2919      247.4845      255.5894      231.4634      213.2280      227.4814      248.8830      265.1794      241.7045      238.7696      260.2556      303.4208      334.6376      363.8856      376.1697      374.7132      415.2442      443.0506      373.7429      354.1149      360.3363      334.9917      311.2584      305.0015      280.9396      277.2422      284.7768      289.5494      290.1125      272.4382      278.6832      287.5578      263.7841      249.7981      296.0954      294.1255      260.7095      266.8795      267.7126      229.1671      237.8111      275.6623      256.1750      236.8637      200.6941      175.0228      180.6503      123.3219      143.4186      114.3188        0.0000        0.0000        0.0000        0.0000        0.0000        0.0000        0.0000        0.0000        0.0000        0.0000        0.0000        0.0000        0.0000        0.0000        0.0000        0.0000        0.0000        0.0000        0.0000        0.0000        0.0000        0.0000        0.0000        0.0000        0.0000        0.0000        0.0000        0.0000        0.0000        0.0000        0.0000        0.0000        0.0000        0.0000        0.0000        0.0000        0.0000        0.0000        0.0000        0.0000        0.0000        0.0000        0.0000        0.0000        0.0000        0.0000        0.0000        0.0000        0.0000        0.0000        0.0000        0.0000        0.0000        0.0000        0.0000
        0.0000        0.0000        0.0000        0.0000        0.0000        0.0000        0.0000        0.0000        0.0000        0.0000        0.0000        0.0000        0.0000        0.0000        0.0000        0.0000        0.0000        0.0000        0.0000        0.0000       24.7307       24.7614       34.1853       17.2781       20.7881       33.8005       62.6543       19.3020       19.3940       20.6912       28.1446       41.4447       61.1951       50.8675       44.1965       49.2880       44.5344       47.6260       53.2776       47.7983       38.3080       19.1791       43.4732       38.1993       34.4263      112.4092      145.5675       36.7196       48.4192       72.2934       83.8676       82.7815       77.2998       91.1544      124.1288       80.8376       76.0961       38.4723       40.5621       59.1452       50.0783       31.3174      123.8613       92.9827       78.7482       81.7260       83.4295       84.7465       99.1107      108.4123      162.2377      111.2409      152.4155      114.9205      114.3685      172.9905      161.8391      182.4581      176.8698      165.0366      193.3083      174.6113      192.3622      204.5161      158.7011      131.6922      123.2252      118.3200      104.9777      108.5061      144.1339      131.2447      120.9872      108.4946      114.2985      119.4843      116.6830      110.4628      118.7552      153.6296      137.8873      129.0758      138.5008      133.1685      116.0491      116.4545      118.3339      119.4686      123.8553      105.8200      112.6217      117.4630      102.3160       94.0786       77.0152      113.2102       88.4087       63.2387       63.3182       62.5527       85.3677       73.3688       77.2508       96.7581       89.0530       98.8372      122.4217      195.5189      159.1641      150.3724      159.9229      165.4069      158.2687      154.6473      178.3402      144.3672      143.2572      161.6756      186.6320      220.9858      212.2041      205.3013      206.1757      259.5042      247.9359      246.4801      248.7895      239.2056      239.0467      247.2950      271.2765      256.8770      273.3978      262.1223      286.1067      298.7285      335.1806      357.5194      417.4838      373.1266      423.0484      407.0714      371.0845      354.9876      350.2093      340.7780      353.2550      351.6904      328.4387      269.7138      274.7550      320.1960      321.6643      283.4340      249.6100      268.1240      302.2389      253.5548      248.4127      261.3495      218.2061      237.4446      249.1720      211.4052      211.4612      248.9203      227.6045      203.7683      189.6965      182.7176      163.2868      127.0939      129.7850      111.0861      106.8460        0.0000        0.0000        0.0000        0.0000        0.0000        0.0000        0.0000        0.0000        0.0000        0.0000        0.0000        0.0000        0.0000        0.0000        0.0000        0.0000        0.0000        0.0000        0.0000        0.0000        0.0000        0.0000        0.0000        0.0000        0.0000        0.0000        0.0000        0.0000        0.0000        0.0000        0.0000        0.0000        0.0000        0.0000        0.0000        0.0000        0.0000        0.0000        0.0000        0.0000        0.0000        0.0000        0.0000        0.0000        0.0000        0.0000        0.0000        0.0000        0.0000        0.0000        0.0000        0.0000        0.0000        0.0000
        0.0000        0.0000        0.0000        0.0000        0.0000        0.0000        0.0000        0.0000        0.0000        0.0000        0.0000        0.0000        0.0000        0.0000        0.0000        0.0000        0.0000        0.0000        0.0000        0.0000        0.0000       96.8635       86.1975       76.0901       77.6878       69.2664      100.0699       51.4142       40.8067       41.9493       37.5201       30.9807       65.5920       57.6403       46.0385       52.6176       75.7545       86.0152       65.4019       42.1007       40.3069       57.6409       32.3520       40.9677       52.9673       56.3109       71.1232       46.4366       62.3837       75.4341       41.9304       31.6506       83.4082       91.9938      101.8362       78.4222       97.2474      112.1993       55.8717       87.8544       77.0544       77.3436       76.5461      109.3765      106.5355      114.3124      118.5553      110.0448      118.3385      156.7221      193.3843      165.1110      160.9942      138.9676      153.7827      163.7007      193.3860      191.2150      186.2312      182.4651      202.7034      197.7348      178.8725      195.9494      153.1396      175.9446      137.5475      131.3208      119.9319      118.3208      128.5829      111.8085      112.2722      111.6115      124.0906      123.4287      138.7500      134.6837      131.1903      141.2603      126.1310      122.2780      142.5669      138.0139       98.8625      102.2133      107.3738      131.0770      110.0700       98.2274      107.0676       88.9542       79.1113       74.6693       65.3064       91.7776       73.7420       54.4715       60.9141       95.8392       99.3591       90.0199       90.7510       92.5352       93.4881      153.7132      183.7449      201.7196      179.4374      183.0668      195.1247      165.5472      160.9261      170.6505      164.8363      153.1954      185.6575      167.3035      177.2426      221.3716      236.1933      220.2998      231.7568      281.5986      313.8461      294.3068      263.0885      264.2432      305.3214      268.3952      255.8259      268.1131      319.5551      347.5580      362.2553      389.9892      377.0901      411.2252      416.9228      358.5165      369.4594      354.0999      326.9568      329.7748      317.9832      316.8538      322.1999      323.3278      316.8741      306.8197      297.3645      317.3765      332.9253      290.8244      248.3806      212.9695      206.0994      197.2155      187.3802      194.3272      167.8505      169.9776      177.5466      183.2503      203.0319      193.4014      192.0780      195.0174      193.6959      166.3419      153.4682      127.0573      117.5614      106.1699      105.2556       32.7600        0.0000        0.0000        0.0000        0.0000        0.0000        0.0000        0.0000        0.0000        0.0000        0.0000        0.0000        0.0000        0.0000        0.0000        0.0000        0.0000        0.0000        0.0000        0.0000        0.0000        0.0000        0.0000        0.0000        0.0000        0.0000        0.0000        0.0000        0.0000        0.0000        0.0000        0.0000        0.0000        0.0000        0.0000        0.0000        0.0000        0.0000        0.0000        0.0000        0.0000        0.0000        0.0000        0.0000        0.0000        0.0000        0.0000        0.0000        0.0000        0.0000        0.0000        0.0000        0.0000        0.0000
        0.0000        0.0000        0.0000        0.0000        0.0000        0.0000        0.0000        0.0000        0.0000        0.0000        0.0000        0.0000        0.0000        0.0000        0.0000        0.0000        0.0000        0.0000        0.0000        0.0000        0.0000       59.1800       61.3520      105.3274       95.3341       82.9473       88.9663       72.8594       69.6739       69.0562       65.6280       35.0576       48.3561       52.3304       54.6333       73.4797       83.0506       71.3071       89.9356       46.9196       62.1459       59.0834       49.1856       67.9482       62.1443       71.2974       86.2909       81.4492       69.6846       66.9981       63.0644       48.8575       87.4283       94.6797      100.6190       73.6926       71.7509       56.6055       79.7725       90.4735       64.2411       54.4031       57.8527       75.7961      107.6380       97.3797      128.0924      148.5910      138.4145      191.4584      221.7269      162.2733      125.6619      152.3517      173.0641      168.3691      182.2253      173.0396      154.5117      185.2734      209.5528      210.4323      169.9109      182.7405      159.2789      150.5270      176.5640      170.6224      145.9153      128.9063      120.3499      123.4668      105.2564      106.7588      128.5010      143.1479      147.0993      132.5296      135.2810      132.5976      123.1515      126.3017      139.9180      122.8573      110.5222      115.2627      117.9646      130.1531      118.5340      106.9083      110.8231       98.9463       71.9489       59.8967       59.9846       84.4188       76.8791       68.5615       62.6797       88.7289       90.3973      103.2979      106.9699      127.9892      141.9694      179.1077      199.8814      204.3177      196.0431      220.5930      228.0022      207.0810      193.3789      183.2047      163.2922      152.8858      168.9137      160.5748      170.2023      189.9716      234.0669      267.0065      263.8473      276.0855      288.2402      269.9989      250.4776      239.1880      277.5157      274.8947      257.6845      290.5227      358.0540      400.8835      434.4568      371.2961      362.3033      382.7104      369.9507      366.1143      356.8645      332.6199      313.4017      310.3453      331.5862      354.3832      333.9989      338.9747      316.6767      320.3542      313.3020      335.7830      336.7350      316.2574      255.1442      200.0855      183.0139      177.8524      182.6222      177.3753      153.5772      174.0883      156.1306      178.8597      182.5754      167.5375      161.4205      157.8018      137.9934      120.5323      127.8073      116.9557      105.7719      103.0255       98.6381       25.7700        0.0000        0.0000        0.0000        0.0000        0.0000        0.0000        0.0000        0.0000        0.0000        0.0000        0.0000        0.0000        0.0000        0.0000        0.0000        0.0000        0.0000        0.0000        0.0000        0.0000        0.0000        0.0000        0.0000        0.0000        0.0000        0.0000        0.0000        0.0000        0.0000        0.0000        0.0000        0.0000        0.0000        0.0000        0.0000        0.0000        0.0000        0.0000        0.0000        0.0000        0.0000        0.0000        0.0000        0.0000        0.0000        0.0000        0.0000        0.0000        0.0000        0.0000        0.0000        0.0000        0.0000
        0.0000        0.0000        0.0000        0.0000        0.0000        0.0000        0.0000        0.0000        0.0000        0.0000        0.0000        0.0000        0.0000        0.0000        0.0000        0.0000        0.0000        0.0000        0.0000        0.0000        0.0000       96.3533       63.5426      111.5493      117.8627      110.2250      102.5711       80.0023       79.5070      102.9422       85.6603       45.0502       54.3326       47.2445       42.7980       82.0616       80.8132       86.6636       72.9195       58.3579       77.0624       77.0591       74.3722      116.5913       77.5911       73.6687      110.2428       95.6372       84.7265       67.2579       84.1320       98.9255      100.9332      100.3771       83.3969       89.8724       95.7171       69.7678       83.1408       97.7011       66.4263       92.2608       92.6156       86.8623       96.1808      116.0819      117.7457      103.4377      139.1841      180.4848      160.8844      123.0098      119.1648      131.2938      138.5974      181.6877      178.5970      168.9191      157.4075      177.8487      179.1622      185.0051      183.2144      173.5075      157.7051      181.0430      150.5600      118.2393      141.5907      141.0859      110.0122      106.1054       96.3808      103.4693      100.3909      114.0149      124.4614      120.4681      107.1589      132.2815      135.7858      134.2813      134.0566      126.3957      131.2037      142.0777      128.6711      132.8319      124.7487      114.2181      120.6847       86.0909       70.2286       69.4771       62.5504       98.9234      105.1607       73.4117       59.9018      108.6998      112.8775      123.8818      133.2856      138.5535      171.2801      181.5363      177.4772      190.0519      189.3611      178.9542      174.4721      170.8635      166.5928      169.8481      151.3922      125.2122      131.9172      133.6369      158.3639      188.1118      199.8370      232.6305      273.7753      274.4639      250.9928      276.0847      285.6087      310.7809      295.9172      284.6633      283.6893      325.0387      363.2238      407.7698      410.2732      346.9091      346.0384      353.4726      400.3867      351.8894      353.5278      345.4008      322.0450      321.0151      354.9986      368.5607      390.1183      336.4626      336.6446      338.3001      338.2369      340.3957      348.0533      331.5182      279.4101      223.2552      210.7314      213.7735      194.2053      175.2832      171.6677      180.1255      168.2967      187.4702      166.2377      159.6072      149.5823      118.5306      144.9651      126.1619      145.9432      121.0105      104.0951       98.7399       91.3208       33.7200        0.0000        0.0000        0.0000        0.0000        0.0000        0.0000        0.0000        0.0000        0.0000        0.0000        0.0000        0.0000        0.0000        0.0000        0.0000        0.0000        0.0000        0.0000        0.0000        0.0000        0.0000        0.0000        0.0000        0.0000        0.0000        0.0000        0.0000        0.0000        0.0000        0.0000        0.0000        0.0000        0.0000        0.0000        0.0000        0.0000        0.0000        0.0000        0.0000        0.0000        0.0000        0.0000        0.0000        0.0000        0.0000        0.0000        0.0000        0.0000        0.0000        0.0000        0.0000        0.0000        0.0000
        0.0000        0.0000        0.0000        0.0000        0.0000        0.0000        0.0000        0.0000        0.0000        0.0000        0.0000        0.0000        0.0000        0.0000        0.0000        0.0000        0.0000        0.0000        0.0000        0.0000        0.0000      153.6465       93.6679      165.3344      186.7019      163.2772      124.5325       73.7793       72.5317       60.1132       61.5046       27.8636       27.0829       25.8688       40.8754       48.5788       81.9478       93.5981       88.8375       79.1408       76.7372       65.6801       65.7415      140.1322      130.2980      117.8077      125.8823      113.7988      161.4893      124.5434      134.5132       87.2162       71.6748       68.8826       92.4530       97.3479       64.2648       82.6672       88.8941      121.5405      113.5412      103.0092       89.2546      127.8922      101.2994      129.5224      158.4434      140.9197      134.6807      127.7908      112.0836      120.1840      104.8041      115.2841      143.9317      155.4281      143.6753      154.3112      143.2683      159.6920      173.0955      175.2495      175.0792      146.5774      151.5854      161.9492       99.7951       94.2852      118.0198      118.7320       95.6186       90.4148       92.7815       92.8943       89.4670       88.0067      101.2623      114.9514      124.3801      152.4752      140.9196      145.3946      125.1367      145.5312      145.8627      134.8130      124.4492      127.8589      124.2203      118.0180      113.1796       89.7126       78.4913       72.8934       76.4394       96.4834       78.4908       67.6305       79.9678      147.4945      143.6127      145.7992      134.1958      142.9289      187.2595      164.3566      166.8786      167.6156      147.6503      137.6003      132.2768      149.1002      175.0420      154.5601      129.1096      113.3472      114.8344      115.8175      154.8932      180.1108      195.9602      217.1231      232.4722      280.4589      257.8090      284.9224      309.3478      306.4878      323.4572      316.3198      313.6064      368.2708      357.2772      377.4781      393.6204      378.7939      357.5165      356.7218      354.1223      312.4767      302.3553      288.1381      288.9729      288.0226      341.9224      365.1182      400.6024      353.6250      338.0779      349.6225      349.8636      353.7143      356.4164      335.2881      320.7565      235.8744      213.8566      218.8903      212.4695      226.2484      239.3327      221.3473      226.8978      188.1558      183.3906      177.7140      155.4883      132.7298      138.2526      130.9180      131.6691      113.2424       98.1053       99.9800       88.7378        0.0000        0.0000        0.0000        0.0000        0.0000        0.0000        0.0000        0.0000        0.0000        0.0000        0.0000        0.0000        0.0000        0.0000        0.0000        0.0000        0.0000        0.0000        0.0000        0.0000        0.0000        0.0000        0.0000        0.0000        0.0000        0.0000        0.0000        0.0000        0.0000        0.0000        0.0000        0.0000        0.0000        0.0000        0.0000        0.0000        0.0000        0.0000        0.0000        0.0000        0.0000        0.0000        0.0000        0.0000        0.0000        0.0000        0.0000        0.0000        0.0000        0.0000        0.0000        0.0000        0.0000        0.0000
        0.0000        0.0000        0.0000        0.0000        0.0000        0.0000        0.0000        0.0000        0.0000        0.0000        0.0000        0.0000        0.0000        0.0000        0.0000        0.0000        0.0000        0.0000        0.0000        0.0000        0.0000        0.0000      278.8596      225.5016      176.6121      206.5009      124.5084       80.3466       74.9274       67.7319       75.8497       64.5645       53.6175       56.5240       87.1962      117.9572      121.2319      121.9397      103.3133      109.0811      111.2852      169.2144      136.6780      103.9714       92.2262      123.3786      169.1096      151.4044      144.6520      109.5253      130.0429       97.9797      108.7186      104.6697       97.7406      110.5969      104.3538      106.6634      168.1389      179.5677      176.3165      154.3873      132.9406      140.2111      148.2193      174.1681      160.1248      150.1058      124.3973      132.2224      106.9872      116.2853      144.2970      127.8027      158.9865      178.5746      164.9707      156.0797      147.4493      216.8678      201.1524      220.9495      207.4691      151.9440      140.3666      123.0260       90.5543       86.6414       92.2074      100.5669       94.9899       85.0853       90.8631       89.1528       90.6290       73.8094       96.4085      110.3487      128.6880      144.6907      135.3197      146.3589      155.7946      159.4637      138.0757      123.5238      117.5997      124.0521      127.1060      120.4977      111.0276      106.8047      103.6241      107.7214      106.0251      124.3717       99.2059       95.6136      121.8683      148.9422      157.7421      195.9219      204.2829      170.3182      175.1508      164.5256      166.1596      147.5430      134.8860      133.2272      124.4221      130.3177      129.9382      136.0782      132.5545      139.2587      131.5699      153.8274      223.7045      241.2136      196.3607      217.3718      257.4217      262.7556      310.1475      418.4950      405.7852      354.2254      355.4767      404.2983      479.4695      447.2748      397.8661      353.0559      366.6281      316.9117      327.1005      280.8250      255.2131      223.5086      230.0718      221.2261      239.0401      212.2837      234.4088      235.5806      256.7738      355.1764      356.9097      344.9857      351.2566      334.4109      328.1975      301.3988      267.7276      280.6371      270.0203      277.2074      285.1149      326.0889      323.0156      324.7843      315.9278      267.9170      221.5671      209.7309      189.9991      150.0718      128.2395      118.6152      112.2634      105.8021      106.0758       95.1850       91.2900       81.4194       79.2749       67.0617       62.4342        0.0000        0.0000        0.0000        0.0000        0.0000        0.0000        0.0000        0.0000        0.0000        0.0000        0.0000        0.0000        0.0000        0.0000        0.0000        0.0000        0.0000        0.0000        0.0000        0.0000        0.0000        0.0000        0.0000        0.0000        0.0000        0.0000        0.0000        0.0000        0.0000        0.0000        0.0000        0.0000        0.0000        0.0000        0.0000        0.0000        0.0000        0.0000        0.0000        0.0000        0.0000        0.0000        0.0000        0.0000        0.0000        0.0000        0.0000        0.0000        0.0000        0.0000
        0.0000        0.0000        0.0000        0.0000        0.0000        0.0000        0.0000        0.0000        0.0000        0.0000        0.0000        0.0000        0.0000        0.0000        0.0000        0.0000        0.0000        0.0000        0.0000        0.0000        0.0000        0.0000        0.0000        0.0000        0.0000        0.0000      166.9152      112.3416       89.0214       69.4942       65.0501       70.9162       47.9732       79.1828       83.4100       53.5193       67.3565       74.1348       92.3524      120.6726      168.2318      128.5884      124.5651      135.9624      112.0217      152.9442      182.4447      157.4254      157.3967      142.8742      244.2354      126.5345      114.8575      135.3841      137.6006      155.0018      141.5070      152.2020      188.0161      217.9259      207.9545      158.3713      146.3370      149.9352      168.5378      139.6669      136.3096      127.2323      104.0557      107.4441      107.8852      130.4476      137.4690      147.9041      189.9443      175.1577      177.3133      157.9423      155.2765      219.2090      244.0189      213.2806      204.6736      169.7727      177.6718      169.2099      122.1920      105.6893       62.5430       61.9525       60.9821       70.9762       81.2575       74.9013       71.6473       72.5803       93.2683      100.6855      114.9898      117.8061      128.8726      139.5090      152.6470      142.2652      134.6298      112.3721      108.9711      126.9783      131.3293      126.4983      114.0201      127.3734      119.9211      118.8820      118.7312      137.0744      105.5918       95.7045      126.0584      164.6021      179.7412      193.0407      181.9308      222.0476      175.8580      150.6185      178.6982      192.0144      161.1042      139.2025      120.8218      114.5452      136.8774      122.3206      140.5250      160.5332      171.4567      206.3856      232.6739      227.5292      227.3310      241.9619      265.8399      321.7988      429.6525      472.4964      443.5496      381.0874      373.5255      405.6229      432.1866      444.6707      413.8735      365.1659      342.2636      273.9109      260.4672      228.6401      225.9736      219.9976      195.3631      196.8393      187.4460      186.9952      179.2606      193.8406      217.1073      299.5626      332.4706      319.5603      323.5108      305.7787      308.5205      270.8922      248.6388      295.2888      312.8114      315.9259      328.4106      368.7708      377.3229      398.0964      359.2292      283.2455      274.1311      242.8347      234.4134      160.6228      129.9425      122.6751      130.2384      118.9497      113.9650      102.2681       86.8899       66.3964       69.0895       64.6967       65.0530        0.0000        0.0000        0.0000        0.0000        0.0000        0.0000        0.0000        0.0000        0.0000        0.0000        0.0000        0.0000        0.0000        0.0000        0.0000        0.0000        0.0000        0.0000        0.0000        0.0000        0.0000        0.0000        0.0000        0.0000        0.0000        0.0000        0.0000        0.0000        0.0000        0.0000        0.0000        0.0000        0.0000        0.0000        0.0000        0.0000        0.0000        0.0000        0.0000        0.0000        0.0000        0.0000        0.0000        0.0000        0.0000        0.0000        0.0000        0.0000        0.0000        0.0000
        0.0000        0.0000        0.0000        0.0000        0.0000        0.0000        0.0000        0.0000        0.0000        0.0000        0.0000        0.0000        0.0000        0.0000        0.0000        0.0000        0.0000        0.0000        0.0000        0.0000        0.0000        0.0000        0.0000        0.0000        0.0000        0.0000        0.0000      170.3975      132.1624      102.9218       72.1990       31.5345       63.3331       57.6752       43.5967       20.0446       24.6571       47.0159       77.3198       99.3148      199.5930      156.3423      155.0960      162.3460      136.7878      138.7933      155.0604      155.0027      193.6135      207.7886      238.3040      176.5553      174.6836      160.4725      205.3803      156.6032      181.2126      155.9338      164.3533      193.5389      179.2086      166.0579      186.5706      182.6304      178.3489      139.2733      129.5485      109.9624      145.3969      130.2343      137.1216      151.9147      158.1177      151.5826      170.0874      171.8928      178.4174      177.3350      163.8554      223.4717      214.3408      250.5706      186.9579      133.0617      126.6046      118.8658      109.6752       98.8745       70.3981       67.6672       59.9876       52.4181       49.4161       55.1616       71.0569       66.3648       77.9148       84.4843      107.2550      110.2044      124.7634      148.9533      170.8951      140.6042      118.8511      112.5962      118.4586      132.8391      130.5825      127.9924      123.7437      129.5207      122.3560      123.4806      117.6247      131.4042      126.2963      131.9643      151.6859      182.8712      208.5249      185.6464      204.5812      215.9880      181.0258      161.8534      177.4249      199.0627      178.7728      146.0226      118.3571      110.4664      115.5420      120.5232      155.2581      170.0759      166.5034      199.5468      186.9530      181.4281      221.4251      219.4999      245.2577      323.9900      437.2440      421.7023      393.9034      342.4475      360.5543      382.0547      409.0163      486.3135      406.3127      322.1806      278.4602      209.6429      203.2162      203.5515      234.6362      198.0069      166.2032      178.5260      162.5070      158.3793      151.2764      172.4960      203.4637      299.0036      302.9470      315.5395      310.3478      264.0215      247.1591      239.4944      262.4150      310.0582      318.5416      327.4412      357.2475      394.5157      408.6796      390.4611      395.6165      329.9741      314.6131      268.4625      245.9704      172.7365      131.1178      118.0892      133.9789      138.1832      121.7925      106.8917       78.2647       58.2040       57.7007       56.5176       64.5580       25.2300        0.0000        0.0000        0.0000        0.0000        0.0000        0.0000        0.0000        0.0000        0.0000        0.0000        0.0000        0.0000        0.0000        0.0000        0.0000        0.0000        0.0000        0.0000        0.0000        0.0000        0.0000        0.0000        0.0000        0.0000        0.0000        0.0000        0.0000        0.0000        0.0000        0.0000        0.0000        0.0000        0.0000        0.0000        0.0000        0.0000        0.0000        0.0000        0.0000        0.0000        0.0000        0.0000        0.0000        0.0000        0.0000        0.0000        0.0000        0.0000        0.0000
        0.0000        0.0000        0.0000        0.0000        0.0000        0.0000        0.0000        0.0000        0.0000        0.0000        0.0000        0.0000        0.0000        0.0000        0.0000        0.0000        0.0000        0.0000        0.0000        0.0000        0.0000        0.0000        0.0000        0.0000        0.0000        0.0000        0.0000        0.0000        0.0000        0.0000      127.1021       48.2749       62.9388       79.8604       52.3946       41.6870       14.8667       38.4296       83.6390       92.1527      138.6409      190.4805      263.5927      161.3888      113.0527      164.3440      128.7006      114.0935      105.9212      154.4499      159.0182      143.4847      174.0384      160.1287      175.2300      165.0857      178.9276      201.1537      224.7346      212.2258      189.3191      206.6654      232.0693      215.5844      164.8529      146.7956      124.8971      129.7499      135.2951      150.0611      153.2648      147.2638      148.1936      140.0083      150.7444      179.1004      169.1394      160.0747      163.4275      198.2878      189.9022      206.1875      187.0618      163.9307      121.8490      121.7948      118.4633       98.6257       77.1606       69.5398       60.8267       49.4739       46.4982       44.5420       50.8138       57.1163       68.8532       79.7992       82.2256      105.3376      106.3835      130.7652      142.8958      136.2389      131.8107      129.4253      126.3994      138.7909      134.4577      137.4667      134.1208      131.4061      125.5401      121.4892      117.5023      133.4580      134.5723      146.9546      169.1146      239.1181      238.8863      236.8777      219.7233      207.6687      220.4753      189.2731      156.3054      149.1798      142.5360      130.2338      121.3209      105.2905       96.8588      107.2333      139.8849      169.8299      160.6593      179.5898      171.2188      188.4449      212.2216      216.4093      261.9523      311.7447      357.1302      340.6078      374.0962      359.0930      356.0510      355.1439      359.9418      370.1487      349.6006      250.2389      213.6207      212.8871      187.2221      176.0669      175.4674      170.0657      156.6174      170.9950      158.9242      141.9926      136.6486      153.7964      188.2692      243.7549      270.3048      284.9663      281.2217      227.9894      216.9292      258.2319      276.2701      311.8887      336.3173      343.4138      350.5644      422.9516      403.0567      384.0436      416.0879      309.8545      273.9526      243.0379      246.3444      180.6063      156.9222      142.4943      142.2403      135.1517      126.9365      107.0966       76.0350       52.5972       53.2491       55.8693       60.4284       32.8500        0.0000        0.0000        0.0000        0.0000        0.0000        0.0000        0.0000        0.0000        0.0000        0.0000        0.0000        0.0000        0.0000        0.0000        0.0000        0.0000        0.0000        0.0000        0.0000        0.0000        0.0000        0.0000        0.0000        0.0000        0.0000        0.0000        0.0000        0.0000        0.0000        0.0000        0.0000        0.0000        0.0000        0.0000        0.0000        0.0000        0.0000        0.0000        0.0000        0.0000        0.0000        0.0000        0.0000        0.0000        0.0000        0.0000        0.0000        0.0000        0.0000
        0.0000        0.0000        0.0000        0.0000        0.0000        0.0000        0.0000        0.0000        0.0000        0.0000        0.0000        0.0000        0.0000        0.0000        0.0000        0.0000        0.0000        0.0000        0.0000        0.0000        0.0000        0.0000        0.0000        0.0000        0.0000        0.0000        0.0000        0.0000        0.0000        0.0000        0.0000      125.0611       91.2853        0.0000        0.0000       48.9464       44.2344       83.8551       94.3492      144.0634      110.5118      144.7147      153.5134      121.0668      129.0989      124.4594      136.7799      110.8549      133.3209      202.6249      189.5400      160.3062      185.0820      187.0870      192.6055      211.9040      210.5263      209.9529      257.8377      282.9160      304.2284      317.4969      343.8870      241.9471      205.0583      200.0773      158.2345      121.7032      126.4814      167.4789      194.8340      163.7003      164.3926      183.0947      247.2756      347.1698      276.0898      223.7312      201.4633      316.4471      349.2394      303.4230      266.2987      264.3358      216.0533      198.5199      208.8250      143.5769      150.1714      126.0416      108.2978       89.5556       91.9415       72.5671      126.4805       75.9035       74.4292       86.5419      108.4125      114.2918      131.9825      147.3856      132.5761      146.3882      141.7064      142.4624      141.1655      164.9183      146.8106      173.8820      156.3530      132.9341      134.3945      124.4725      129.7417      145.1178      137.8327      159.9644      207.0564      310.0315      303.2438      279.2018      255.9608      253.8099      268.9694      210.9773      174.9998      144.4345      134.6852      113.5645      109.8636       76.3962       75.2302       74.6846       83.3067      126.3962      146.3575      129.9391      134.2765      204.8005      190.2436      203.7225      229.6295      236.1618      272.2517      328.4987      398.2674      344.0856      331.8300      370.5051      336.6392      298.2352      246.1063      194.4185      206.1204      210.5856      171.7404      161.7932      157.0006      180.7574      167.1865      172.2190      171.0524      165.5974      155.8982      168.8580      228.8467      282.4573      306.4174      315.5067      308.7752      266.2429      287.4365      313.7181      329.4511      311.2227      324.1758      327.7005      339.4854      334.5875      339.9972      328.9475      303.4518      240.3129      210.9151      183.7453      198.9734      177.0711      157.0223      148.4564      126.6489      152.7055      145.8599       99.9560       91.3674       68.9898       71.9437       71.4367        0.0000        0.0000        0.0000        0.0000        0.0000        0.0000        0.0000        0.0000        0.0000        0.0000        0.0000        0.0000        0.0000        0.0000        0.0000        0.0000        0.0000        0.0000        0.0000        0.0000        0.0000        0.0000        0.0000        0.0000        0.0000        0.0000        0.0000        0.0000        0.0000        0.0000        0.0000        0.0000        0.0000        0.0000        0.0000        0.0000        0.0000        0.0000        0.0000        0.0000        0.0000        0.0000        0.0000        0.0000        0.0000        0.0000        0.0000        0.0000        0.0000        0.0000        0.0000
        0.0000        0.0000        0.0000        0.0000        0.0000        0.0000        0.0000        0.0000        0.0000        0.0000        0.0000        0.0000        0.0000        0.0000        0.0000        0.0000        0.0000        0.0000        0.0000        0.0000        0.0000        0.0000        0.0000        0.0000        0.0000        0.0000        0.0000        0.0000        0.0000        0.0000        0.0000        0.0000        0.0000        0.0000        0.0000        0.0000        0.0000       76.6069      109.1380      105.7551      102.3767       92.2560       85.5852       62.4753       66.2342      110.0954      134.0274      156.5789      206.4108      183.9330      223.9343      184.6645      200.9700      214.9448      241.5049      211.7309      203.2808      214.4271      215.6619      287.5130      300.1974      359.2053      357.9309      277.3303      236.0981      203.6718      178.7987      136.9047      154.6275      148.6360      166.7773      177.9144      185.9431      220.1828      186.3775      219.5636      233.6316      226.8140      185.7008      285.8994      276.9359      269.7733      221.9850      248.6062      156.5861      134.3100      251.9263      387.9164      215.4032      168.5663      137.4180       92.1316       75.3295       90.9111       76.3845       81.0442       78.6141       90.4639      109.9421      116.2753      132.2251      138.4001      122.7717      144.5471      135.0936      141.4588      136.9693      174.2153      153.2226      153.5161      148.3889      128.2025      119.0425      135.8842      183.5155      137.2161      140.6530      167.9745      208.4846      301.7471      341.6112      319.6075      319.0215      260.8804      271.5289      211.8551      189.1042      146.4612      146.2961      147.2698       98.5856       76.7713       77.9096       70.4416       68.2870      102.7951      136.0658      152.5045      155.5013      208.1954      192.8801      196.6373      186.8056      213.5081      287.5021      314.5917      346.6776      284.8151      332.4465      306.2796      300.8772      245.9873      225.5342      222.6852      210.9964      183.4766      158.7403      141.1033      148.0827      169.6539      171.4083      182.0385      175.3495      173.2745      183.2107      191.9632      233.9910      321.6670      369.8415      376.1576      346.2711      312.0841      324.6070      340.2639      319.9807      322.8450      346.9076      324.0371      338.5785      336.0213      365.9944      301.5242      245.7366      199.2157      207.6535      188.6388      216.6858      178.4771      133.4856      132.8428      135.4758      166.1120      155.1941      122.2635       99.2750       78.1870       75.4542        0.0000        0.0000        0.0000        0.0000        0.0000        0.0000        0.0000        0.0000        0.0000        0.0000        0.0000        0.0000        0.0000        0.0000        0.0000        0.0000        0.0000        0.0000        0.0000        0.0000        0.0000        0.0000        0.0000        0.0000        0.0000        0.0000        0.0000        0.0000        0.0000        0.0000        0.0000        0.0000        0.0000        0.0000        0.0000        0.0000        0.0000        0.0000        0.0000        0.0000        0.0000        0.0000        0.0000        0.0000        0.0000        0.0000        0.0000        0.0000        0.0000        0.0000        0.0000        0.0000
        0.0000        0.0000        0.0000        0.0000        0.0000        0.0000        0.0000        0.0000        0.0000        0.0000        0.0000        0.0000        0.0000        0.0000        0.0000        0.0000        0.0000        0.0000        0.0000        0.0000        0.0000        0.0000        0.0000        0.0000        0.0000        0.0000        0.0000        0.0000        0.0000        0.0000        0.0000        0.0000        0.0000        0.0000        0.0000        0.0000        0.0000        0.0000        0.0000       92.7367       98.3303       97.2278      106.0482       59.0943       80.8228       77.5286      117.1030      133.3465      119.0352      120.4524      146.1662      129.7462      218.8198      251.3913      271.1611      277.2113      279.8661      246.5911      243.9237      296.9004      309.8998      312.0035      314.8127      245.0104      189.6593      167.2854      178.8961      180.4013      151.1543      141.4703      157.3565      174.3658      189.0885      158.1134      147.6199      208.9467      184.9821      170.7792      157.0749      243.2105      243.5192      261.1450      188.8477      204.4064      189.7443      173.7847      214.4729      208.3202      253.9187      186.2087      129.2399       74.9233      125.6618      205.9676       59.4219       52.8893       55.8603       87.0523      114.5224      111.1193       88.4304       90.6138       93.6951      110.0531      123.3870      144.3902      168.2018      179.3168      161.6321      157.7188      145.0066      132.3333      130.5393      115.3144      129.4196      139.6492      144.0696      161.5509      192.3344      252.2470      300.2296      333.2157      290.9595      227.5379      218.2854      194.4525      186.2080      154.3369      153.2619      154.7544      121.3710       86.8215       90.6142       87.0812      108.8944      140.4895      138.9034      150.6849      165.0072      203.4820      177.5181      159.4178      191.1005      260.6586      257.6566      265.5233      251.7286      289.7449      268.0728      240.8292      263.7270      210.9583      217.3940      196.4346      198.0536      146.9119      139.6136      121.9475      127.0325      144.8753      169.3280      186.3925      191.5647      179.6422      172.3598      181.8614      215.4383      268.9226      306.5818      335.2102      341.9604      303.2295      281.2891      309.4045      313.4931      325.6958      330.3381      334.4691      333.1358      331.7203      304.3680      305.4791      257.0368      190.7678      176.3184      200.8930      208.6978      182.9950      148.7072      152.2083      143.1553      205.9590      187.0081      129.0557      100.7316       77.5444       75.2045        0.0000        0.0000        0.0000        0.0000        0.0000        0.0000        0.0000        0.0000        0.0000        0.0000        0.0000        0.0000        0.0000        0.0000        0.0000        0.0000        0.0000        0.0000        0.0000        0.0000        0.0000        0.0000        0.0000        0.0000        0.0000        0.0000        0.0000        0.0000        0.0000        0.0000        0.0000        0.0000        0.0000        0.0000        0.0000        0.0000        0.0000        0.0000        0.0000        0.0000        0.0000        0.0000        0.0000        0.0000        0.0000        0.0000        0.0000        0.0000        0.0000        0.0000        0.0000        0.0000
        0.0000        0.0000        0.0000        0.0000        0.0000        0.0000        0.0000        0.0000        0.0000        0.0000        0.0000        0.0000        0.0000        0.0000        0.0000        0.0000        0.0000        0.0000        0.0000        0.0000        0.0000        0.0000        0.0000        0.0000        0.0000        0.0000        0.0000        0.0000        0.0000        0.0000        0.0000        0.0000        0.0000        0.0000        0.0000        0.0000        0.0000        0.0000        0.0000        0.0000       94.9163      107.1919       89.7177       92.3579      114.5027       91.1533       78.4626       61.1489       59.8036       82.9679       99.0523      131.4822      176.6341      192.3491      213.7656      234.9830      242.4086      261.8640      255.5130      235.0685      250.6593      257.7974      291.2826      203.2867      170.6770      146.4317      162.8780      136.5430      129.8006      136.9635      132.5040      182.9691      166.9004      140.9712      135.4274      191.4627      161.8555      187.4927      190.1740      293.0294      266.6247      240.2577      196.9012      215.7041      240.1447      233.5343      256.1928      324.3962      267.2538      263.5831      212.8252       99.4680       97.6159      156.0136       94.6645       51.9850       72.8554       77.3887       67.5910       70.7904       72.4546       72.0846       79.4310       93.7338      111.9577      130.3820      136.5080      156.2990      153.6025      147.3397      148.6110      146.9186      122.6204      119.4622      117.3279      155.6815      155.5601      156.6750      162.3947      229.9267      285.4955      294.1589      266.8590      214.7540      203.6057      185.7985      204.2602      175.9562      167.6754      153.6548      111.2225       72.2832       72.4628       79.5600       98.6637      116.2010      125.5161      149.5963      155.5385      177.9000      212.3340      162.9678      205.1380      312.4610      267.1305      289.9819      276.4979      235.1654      205.9831      204.8807      222.1615      182.4438      153.8252      146.1713      144.9702      122.0522      120.2219      126.3257      141.0171      157.7854      174.4530      186.7533      177.7511      188.8735      205.1214      202.0480      240.0493      275.7716      282.5435      268.1368      254.7278      234.6105      248.1686      310.7030      300.2657      320.8025      319.3012      332.8018      335.9888      306.3138      283.0716      253.7243      226.8810      165.7197      157.6456      187.5077      189.9229      174.9215      189.0879      176.0108      165.7242      198.0880      163.8043      119.3571       97.2569       78.8165        0.0000        0.0000        0.0000        0.0000        0.0000        0.0000        0.0000        0.0000        0.0000        0.0000        0.0000        0.0000        0.0000        0.0000        0.0000        0.0000        0.0000        0.0000        0.0000        0.0000        0.0000        0.0000        0.0000        0.0000        0.0000        0.0000        0.0000        0.0000        0.0000        0.0000        0.0000        0.0000        0.0000        0.0000        0.0000        0.0000        0.0000        0.0000        0.0000        0.0000        0.0000        0.0000        0.0000        0.0000        0.0000        0.0000        0.0000        0.0000        0.0000        0.0000        0.0000        0.0000        0.0000
        0.0000        0.0000        0.0000        0.0000        0.0000        0.0000        0.0000        0.0000        0.0000        0.0000        0.0000        0.0000        0.0000        0.0000        0.0000        0.0000        0.0000        0.0000        0.0000        0.0000        0.0000        0.0000        0.0000        0.0000        0.0000        0.0000        0.0000        0.0000        0.0000        0.0000        0.0000        0.0000        0.0000        0.0000        0.0000        0.0000        0.0000        0.0000        0.0000        0.0000        0.0000        0.0000        0.0000      135.6534      167.4943      106.1929       93.4593       81.2223      101.8460      171.6227      126.4553      111.9443      130.6642      169.2256      174.4364      206.3604      250.6848      247.8993      249.2162      199.4137      197.7605      201.9337      191.3339      149.5042      141.8601      136.4988      129.4968      158.3598      165.7710      189.8669      183.7070      186.2883      175.2854      174.0671      174.5829      167.6515      171.8268      221.4893      226.1648      348.3107      281.0211      242.9956      259.1064      396.6458      486.7874      493.7357      553.1816      594.1340      526.6161      494.4051      390.7373      206.9073      162.4078      161.0845      134.7091       96.3736      121.0448      123.0695       89.9379       82.6867       89.3018       82.6169       93.6286       97.9909      125.3495      119.2496      120.3461      133.2393      147.5107      159.3707      168.9378      161.7797      164.2730      160.6003      161.5558      162.2394      173.2600      170.3036      170.2207      186.3846      243.4120      282.4227      276.7975      174.8855      154.6694      137.5270      142.9999      129.9926      164.6698      135.8062      128.2646      101.4953       93.6289       90.6203       94.7851      121.3060      130.1195      146.0365      157.9370      160.3985      172.0769      186.3138      193.7719      215.6230      212.5199      249.2190      218.8341      190.7925      166.2808      156.4603      158.0596      187.0492      158.4085      161.6224      150.6677      153.6481      138.2291      146.0595      160.6093      171.2708      181.5471      207.1685      209.0828      218.1221      188.9377      200.8390      234.1021      236.3080      217.5584      210.7211      212.7336      211.9798      234.5898      265.2612      348.6440      370.9088      348.7878      360.4159      331.8276      248.5626      239.8247      221.9528      200.5135      177.2127      184.8436      190.2168      188.7334      208.2246      232.7054      208.2471      223.0147      215.3385      185.4126      142.1492      109.1124       27.1800        0.0000        0.0000        0.0000        0.0000        0.0000        0.0000        0.0000        0.0000        0.0000        0.0000        0.0000        0.0000        0.0000        0.0000        0.0000        0.0000        0.0000        0.0000        0.0000        0.0000        0.0000        0.0000        0.0000        0.0000        0.0000        0.0000        0.0000        0.0000        0.0000        0.0000        0.0000        0.0000        0.0000        0.0000        0.0000        0.0000        0.0000        0.0000        0.0000        0.0000        0.0000        0.0000        0.0000        0.0000        0.0000        0.0000        0.0000        0.0000        0.0000        0.0000        0.0000        0.0000        0.0000
        0.0000        0.0000        0.0000        0.0000        0.0000        0.0000        0.0000        0.0000        0.0000        0.0000        0.0000        0.0000        0.0000        0.0000        0.0000        0.0000        0.0000        0.0000        0.0000        0.0000        0.0000        0.0000        0.0000        0.0000        0.0000        0.0000        0.0000        0.0000        0.0000        0.0000        0.0000        0.0000        0.0000        0.0000        0.0000        0.0000        0.0000        0.0000        0.0000        0.0000        0.0000        0.0000        0.0000        0.0000      169.0040      148.7619      102.1569       60.1610       83.8765      119.2117       90.1693      100.2392      114.8731      152.5255      164.8208      190.1910      200.3664      189.7250      165.9331      170.9154      165.8676      152.7776      151.3576      121.4504      113.9566      112.5380      110.2928      151.0983      171.3514      173.7061      172.4084      154.5539      141.6559      139.3127      144.1491      130.7641      136.4125      153.9285      211.9725      286.6878      220.6082      268.1549      342.1389      486.8121      552.6523      632.3346      686.3652      704.5305      646.9219      572.1071      501.6530      288.3887      248.3761      182.1512      187.1776      118.6267      127.2231      127.8204      101.0107       94.9488      114.1918      116.9408       86.4155       88.6352      110.1001      122.5780      126.0313      120.4638      132.8508      144.6368      161.7101      184.7590      224.9431      189.2362      188.1503      186.8407      190.2024      175.9874      182.6326      166.8299      195.7278      250.9105      255.3658      167.0407      145.3898      146.1733      148.6200      143.2741      154.0989      118.6561      131.2856      155.3973      137.2740      103.3517      101.1751      119.3978      137.5748      161.6157      185.3760      190.5974      188.8225      196.3119      192.2267      208.6227      198.1400      170.3473      177.0454      173.7251      142.0938      134.3521      143.2035      183.2932      180.7847      186.5413      169.0719      168.7058      155.4773      156.9139      166.2723      179.1192      188.0929      190.9035      195.0446      174.9053      162.8404      180.0611      193.4038      176.2526      181.2832      221.1145      185.7434      189.5829      214.5863      255.8435      329.2570      329.0726      317.9493      354.5834      311.2752      234.7325      219.4412      214.1013      208.4072      191.2332      168.9072      186.7191      199.0757      197.7163      219.2363      239.7401      206.4206      184.8374      155.6580      135.3414      111.7416       21.4500        0.0000        0.0000        0.0000        0.0000        0.0000        0.0000        0.0000        0.0000        0.0000        0.0000        0.0000        0.0000        0.0000        0.0000        0.0000        0.0000        0.0000        0.0000        0.0000        0.0000        0.0000        0.0000        0.0000        0.0000        0.0000        0.0000        0.0000        0.0000        0.0000        0.0000        0.0000        0.0000        0.0000        0.0000        0.0000        0.0000        0.0000        0.0000        0.0000        0.0000        0.0000        0.0000        0.0000        0.0000        0.0000        0.0000        0.0000        0.0000        0.0000        0.0000        0.0000        0.0000        0.0000
        0.0000        0.0000        0.0000        0.0000        0.0000        0.0000        0.0000        0.0000        0.0000        0.0000        0.0000        0.0000        0.0000        0.0000        0.0000        0.0000        0.0000        0.0000        0.0000        0.0000        0.0000        0.0000        0.0000        0.0000        0.0000        0.0000        0.0000        0.0000        0.0000        0.0000        0.0000        0.0000        0.0000        0.0000        0.0000        0.0000        0.0000        0.0000        0.0000        0.0000        0.0000        0.0000        0.0000        0.0000        0.0000        0.0000      181.4779      148.3365       95.0211      130.6905      102.6434      104.7271      119.4592      122.5738      145.5061      179.1391      183.8305      185.8971      182.7309      216.9425      186.7654      173.0694      150.4713      122.6285      108.6572      108.2150      113.9506      154.7065      167.8395      179.2929      176.7124      159.4741      141.4547      142.2016      137.9395       97.6516       98.4189      124.8516      161.1480      261.0881      264.8971      390.6475      450.3901      580.5002      633.0106      701.8669      710.4730      701.6739      731.2374      707.1779      589.3381      344.2645      294.8644      260.8039      222.7964      171.3091      162.9384      151.2332      128.8568       99.4105      128.8721      189.6474       96.2065       97.8471      122.2944      120.3053      125.3667      127.7047      136.1622      149.0676      156.9014      195.6513      187.4321      174.2024      215.9311      206.5165      211.6782      199.8613      199.6663      192.1796      176.7791      195.3670      193.8066      190.3885      175.9561      163.2220      194.2483      155.9032      138.7218      126.8427      131.5427      129.8991      113.3944      116.5631      124.8739      131.7603      146.2826      157.7338      175.3068      180.1818      175.0954      180.2901      177.6429      174.2339      183.7826      174.3787      182.9365      158.1950      137.0727      135.7379      137.8685      178.2416      177.8514      182.7516      184.5379      192.7307      197.8048      194.4073      174.1097      172.5352      163.3590      164.9565      167.4937      164.6354      167.6164      158.5598      152.4038      164.6009      186.8951      181.7186      148.7079      164.6499      202.8244      251.2740      283.2288      312.4088      283.5542      289.6006      293.9793      231.5792      223.8273      222.0475      204.4333      181.9779      167.9251      174.6622      189.9405      225.8959      238.7208      241.3924      211.3975      195.4267      161.9857      141.7707      135.3194       21.8100        0.0000        0.0000        0.0000        0.0000        0.0000        0.0000        0.0000        0.0000        0.0000        0.0000        0.0000        0.0000        0.0000        0.0000        0.0000        0.0000        0.0000        0.0000        0.0000        0.0000        0.0000        0.0000        0.0000        0.0000        0.0000        0.0000        0.0000        0.0000        0.0000        0.0000        0.0000        0.0000        0.0000        0.0000        0.0000        0.0000        0.0000        0.0000        0.0000        0.0000        0.0000        0.0000        0.0000        0.0000        0.0000        0.0000        0.0000        0.0000        0.0000        0.0000        0.0000        0.0000        0.0000
        0.0000        0.0000        0.0000        0.0000        0.0000        0.0000        0.0000        0.0000        0.0000        0.0000        0.0000        0.0000        0.0000        0.0000        0.0000        0.0000        0.0000        0.0000        0.0000        0.0000        0.0000        0.0000        0.0000        0.0000        0.0000        0.0000        0.0000        0.0000        0.0000        0.0000        0.0000        0.0000        0.0000        0.0000        0.0000        0.0000        0.0000        0.0000        0.0000        0.0000        0.0000        0.0000        0.0000        0.0000        0.0000        0.0000        0.0000      272.4645      219.4600      195.7871      162.1107      108.1448      100.7007      161.1528      187.5259      191.7002      186.5138      200.8392      225.6315      266.1933      233.2753      223.8228      190.6882      145.7678      150.9294      117.0473      132.0353      178.5351      188.4255      190.8815      183.8032      159.6218      151.0143      139.8427      147.6596       96.1187      123.4212      199.5519      174.2625      248.6484      295.8694      398.4142      460.2078      598.0527      589.7558      677.2072      697.1864      717.8565      746.3441      696.6861      622.5364      411.0379      346.5089      300.1285      271.0706      214.9161      198.8686      188.3311      185.5046      157.5521      122.2708      118.2264       99.1112      103.6239      104.3840      116.7554      135.2155      141.1947      146.7587      171.8818      165.7825      179.1042      197.8399      195.5577      218.3299      223.7788      220.9652      230.1275      211.3727      183.3836      176.1103      190.5170      191.6196      170.6551      178.6844      169.5496      189.5540      158.5839      134.4256      129.8109      135.8654      130.2334      133.4145      139.8485      128.5704      160.5634      207.1474      196.7416      176.9720      165.0187      187.3976      195.1684      189.6008      178.6048      170.8206      183.1060      179.7510      146.2532      137.1552      131.2765      132.3292      163.6694      147.7519      179.3926      185.3014      167.0921      184.6946      188.0674      165.5854      153.0025      152.0874      167.4806      159.8291      152.9219      158.8528      172.3592      167.6930      152.3303      141.7468      143.5569      147.9531      170.6344      186.5532      208.9495      258.2708      274.0486      273.1501      261.7896      311.1320      254.6013      228.4171      227.9081      214.0856      196.1613      198.7953      195.4408      218.5055      274.1060      256.3074      224.7526      200.2827      184.5233      156.4463      143.0958      142.6911        0.0000        0.0000        0.0000        0.0000        0.0000        0.0000        0.0000        0.0000        0.0000        0.0000        0.0000        0.0000        0.0000        0.0000        0.0000        0.0000        0.0000        0.0000        0.0000        0.0000        0.0000        0.0000        0.0000        0.0000        0.0000        0.0000        0.0000        0.0000        0.0000        0.0000        0.0000        0.0000        0.0000        0.0000        0.0000        0.0000        0.0000        0.0000        0.0000        0.0000        0.0000        0.0000        0.0000        0.0000        0.0000        0.0000        0.0000        0.0000        0.0000        0.0000        0.0000        0.0000        0.0000        0.0000
        0.0000        0.0000        0.0000        0.0000        0.0000        0.0000        0.0000        0.0000        0.0000        0.0000        0.0000        0.0000        0.0000        0.0000        0.0000        0.0000        0.0000        0.0000        0.0000        0.0000        0.0000        0.0000        0.0000        0.0000        0.0000        0.0000        0.0000        0.0000        0.0000        0.0000        0.0000        0.0000        0.0000        0.0000        0.0000        0.0000        0.0000        0.0000        0.0000        0.0000        0.0000        0.0000        0.0000        0.0000        0.0000        0.0000        0.0000        0.0000        0.0000        0.0000      353.0780      275.3297      224.9583      189.5465      231.4883      281.2208      261.1282      263.6938      284.1967      447.0519      406.6582      380.8602      354.8198      205.1559      170.2332      154.5329        0.0000        0.0000      223.1837      220.7925      216.9276      177.6273      172.3009      154.7919      149.4182      166.1710      242.5148      289.2710      274.2805      300.4956      337.3277      403.1689      430.7097      466.4111      513.6154      580.4052      623.6940      534.7567      537.4111        0.0000        0.0000        0.0000        0.0000      414.9577      320.6891      377.3918      469.6571      541.9980        0.0000      368.7994      278.4019      199.7942      155.1935      123.5181      117.1763      142.2186      151.7216      182.3569      196.2627      220.8292      206.8286      211.6128      221.7367      259.1288      243.0630      248.5799      231.6693      232.2220      243.3081      201.7531      188.7450      181.2414      179.3309      197.2873      195.9575      196.3589      188.0692      178.2325      159.5960      157.1287      174.4351      180.6084      153.7398      167.5945      168.1351      178.1911      201.7734      191.4457      187.5941      166.9534      170.2295      192.9551      202.5690      182.3286      182.8212      178.3245      162.5280      160.0306      163.0766      165.0751      179.7100      163.2249      126.2513      124.3892      129.8720      140.2112      168.7850      135.1042      127.4175      135.2366      136.5770      149.5416      153.5823      179.4810      190.7175      193.1941      165.4334      174.4995      141.3621      163.1519      199.1973      191.2227      185.7670      225.7321      318.0404      292.7668      314.0037      337.8505      322.9401      283.6204      253.7402      253.9682      254.0594      261.1890      246.3524      266.6414      287.0176      276.8678      258.6309      236.3447      200.4267      145.4405      123.5656        0.0000        0.0000        0.0000        0.0000        0.0000        0.0000        0.0000        0.0000        0.0000        0.0000        0.0000        0.0000        0.0000        0.0000        0.0000        0.0000        0.0000        0.0000        0.0000        0.0000        0.0000        0.0000        0.0000        0.0000        0.0000        0.0000        0.0000        0.0000        0.0000        0.0000        0.0000        0.0000        0.0000        0.0000        0.0000        0.0000        0.0000        0.0000        0.0000        0.0000        0.0000        0.0000        0.0000        0.0000        0.0000        0.0000        0.0000        0.0000        0.0000        0.0000        0.0000        0.0000        0.0000        0.0000        0.0000        0.0000
        0.0000        0.0000        0.0000        0.0000        0.0000        0.0000        0.0000        0.0000        0.0000        0.0000        0.0000        0.0000        0.0000        0.0000        0.0000        0.0000        0.0000        0.0000        0.0000        0.0000        0.0000        0.0000        0.0000        0.0000        0.0000        0.0000        0.0000        0.0000        0.0000        0.0000        0.0000        0.0000        0.0000        0.0000        0.0000        0.0000        0.0000        0.0000        0.0000        0.0000        0.0000        0.0000        0.0000        0.0000        0.0000        0.0000        0.0000        0.0000        0.0000        0.0000        0.0000        0.0000        0.0000        0.0000        0.0000      358.6046      376.6748      370.6309        0.0000        0.0000        0.0000      475.0533      393.0889      249.5014      206.4474        0.0000        0.0000        0.0000        0.0000        0.0000        0.0000        0.0000      179.1866      173.2640      183.4220      210.8894      264.3812      275.1844      290.1077      299.4913      350.6093      373.3148      406.7466      524.9489      663.2216      662.1254      612.8568      501.6455        0.0000        0.0000        0.0000        0.0000        0.0000        0.0000      523.0644      667.2589        0.0000        0.0000        0.0000      395.3620      310.1026      268.9166      208.9003      154.9369      140.4600      130.3439      141.7344      164.1170      202.9577      208.6178      249.4544      259.8153      236.7575      246.5157      243.9337      229.5308      231.8589      231.5951      225.2804      200.1112      213.2442      195.6285      175.2805      177.9645      192.9471      181.3067      197.0717      213.5489      220.4523      210.8051      228.5808      204.3873      175.1390      182.2742      199.3639      204.7316      206.3482      194.6667      196.9061      174.6376      167.4457      177.9706      188.2581      182.8456      185.1063      184.3923      173.4600      168.5663      176.8016      180.8818      174.2008      147.5262      110.7928      111.9636      113.3070      135.9020      147.2974      130.0619      121.4608      132.6831      144.4552      167.8160      193.3832      236.9769      225.8714      221.8084      201.8283      153.1295      151.3995      175.2348      210.3271      228.8389      248.1464      276.6013      356.1522      324.8791      355.7535      361.8625      322.7212      271.5917      246.2257      246.0498      263.6300      283.7724      279.2938      281.3850      295.7119      290.3395      263.3181      237.5500      206.0560      151.7677      130.1175        0.0000        0.0000        0.0000        0.0000        0.0000        0.0000        0.0000        0.0000        0.0000        0.0000        0.0000        0.0000        0.0000        0.0000        0.0000        0.0000        0.0000        0.0000        0.0000        0.0000        0.0000        0.0000        0.0000        0.0000        0.0000        0.0000        0.0000        0.0000        0.0000        0.0000        0.0000        0.0000        0.0000        0.0000        0.0000        0.0000        0.0000        0.0000        0.0000        0.0000        0.0000        0.0000        0.0000        0.0000        0.0000        0.0000        0.0000        0.0000        0.0000        0.0000        0.0000        0.0000        0.0000        0.0000        0.0000        0.0000
        0.0000        0.0000        0.0000        0.0000        0.0000        0.0000        0.0000        0.0000        0.0000        0.0000        0.0000        0.0000        0.0000        0.0000        0.0000        0.0000        0.0000        0.0000        0.0000        0.0000        0.0000        0.0000        0.0000        0.0000        0.0000        0.0000        0.0000        0.0000        0.0000        0.0000        0.0000        0.0000        0.0000        0.0000        0.0000        0.0000        0.0000        0.0000        0.0000        0.0000        0.0000        0.0000        0.0000        0.0000        0.0000        0.0000        0.0000        0.0000        0.0000        0.0000        0.0000        0.0000        0.0000        0.0000        0.0000        0.0000        0.0000        0.0000        0.0000        0.0000        0.0000      572.1099      474.3288      290.3389      242.0910        0.0000        0.0000        0.0000        0.0000        0.0000        0.0000        0.0000        0.0000      201.7779      219.2935      240.7804      256.8340      263.3199      291.7736      284.5791      335.0650      412.9930      458.8349      535.6335      602.4273        0.0000        0.0000        0.0000        0.0000        0.0000        0.0000        0.0000        0.0000        0.0000        0.0000        0.0000        0.0000        0.0000        0.0000        0.0000      264.0117      233.7837      204.5254      178.6952      151.3395      134.6841      132.9910      153.1166      204.7875      207.8616      219.1400      267.8268      254.3267      232.0793      234.4156      242.1856      242.7541      231.8301      253.7396      215.2921      206.8687      184.2775      180.5756      171.3777      188.5709      186.8032      218.7473      227.9143      240.3553      248.2576      257.9025      221.2811      196.8869      226.7627      217.9369      203.1838      205.5810      190.5748      197.8149      196.7964      174.3167      180.1295      183.1101      190.8439      190.0562      180.2295      171.4597      182.1739      172.7325      165.2776      153.1115      137.9583      112.5578      113.6989      111.8149      137.3224      140.8368      144.6143      137.1918      146.9960      163.2748      190.6542      187.8746      173.5934      171.8241      217.4015      200.9765      165.6421      204.1073      221.8115      244.9923      272.8813      248.0321      243.4968      309.9353      329.0755      357.7594      360.9720      326.0308      265.2361      254.4319      254.7517      270.5986      271.7325      288.8839      285.3563      284.3517      281.6502      278.2956      248.2048      214.7638      153.4299        0.0000        0.0000        0.0000        0.0000        0.0000        0.0000        0.0000        0.0000        0.0000        0.0000        0.0000        0.0000        0.0000        0.0000        0.0000        0.0000        0.0000        0.0000        0.0000        0.0000        0.0000        0.0000        0.0000        0.0000        0.0000        0.0000        0.0000        0.0000        0.0000        0.0000        0.0000        0.0000        0.0000        0.0000        0.0000        0.0000        0.0000        0.0000        0.0000        0.0000        0.0000        0.0000        0.0000        0.0000        0.0000        0.0000        0.0000        0.0000        0.0000        0.0000        0.0000        0.0000        0.0000        0.0000        0.0000        0.0000        0.0000
        0.0000        0.0000        0.0000        0.0000        0.0000        0.0000        0.0000        0.0000        0.0000        0.0000        0.0000        0.0000        0.0000        0.0000        0.0000        0.0000        0.0000        0.0000        0.0000        0.0000        0.0000        0.0000        0.0000        0.0000        0.0000        0.0000        0.0000        0.0000        0.0000        0.0000        0.0000        0.0000        0.0000        0.0000        0.0000        0.0000        0.0000        0.0000        0.0000        0.0000        0.0000        0.0000        0.0000        0.0000        0.0000        0.0000        0.0000        0.0000        0.0000        0.0000        0.0000        0.0000        0.0000        0.0000        0.0000        0.0000        0.0000        0.0000        0.0000        0.0000        0.0000        0.0000      591.8939      352.5776        0.0000        0.0000        0.0000        0.0000        0.0000        0.0000        0.0000        0.0000        0.0000        0.0000      253.8990      276.7910      290.7881      318.9841      352.3020      442.9940      462.1947      472.1422      453.7045      446.3890        0.0000        0.0000        0.0000        0.0000        0.0000        0.0000        0.0000        0.0000        0.0000        0.0000        0.0000        0.0000        0.0000        0.0000        0.0000        0.0000        0.0000      217.6356      169.3047      161.4605      166.0808      164.1780      171.2558      207.2971      224.6322      238.0784      218.4046      240.2379      258.4768      275.9113      266.9406      269.5092      259.1541      263.1194      246.5136      211.1125      186.1161      170.9427      182.1540      195.1228      225.6633      232.0873      224.6658      231.5605      218.6414      238.7444      232.3186      244.4375      241.8963      211.6532      188.4348      209.0322      211.8554      199.8095      194.3250      175.8130      172.6758      169.4240      187.7079      201.4482      191.9704      180.4965      195.6312      188.6872      150.0224      145.4973      142.3363      150.9606      128.6906      122.2457      130.1069      138.8831      144.9983      165.0736      151.4654      164.9227      169.0258      183.2399      174.1353      173.9110      210.4828      202.2912      209.1631      215.0043      231.6596      240.7847      229.9555      232.4070      218.7613      293.1615      296.3855      290.2226      332.0377      327.0026      287.6528      234.1404      235.0189      246.6091      261.6387      266.2192      288.5947      293.0875      285.4060      279.9520      280.9834      253.3729      225.2982        0.0000        0.0000        0.0000        0.0000        0.0000        0.0000        0.0000        0.0000        0.0000        0.0000        0.0000        0.0000        0.0000        0.0000        0.0000        0.0000        0.0000        0.0000        0.0000        0.0000        0.0000        0.0000        0.0000        0.0000        0.0000        0.0000        0.0000        0.0000        0.0000        0.0000        0.0000        0.0000        0.0000        0.0000        0.0000        0.0000        0.0000        0.0000        0.0000        0.0000        0.0000        0.0000        0.0000        0.0000        0.0000        0.0000        0.0000        0.0000        0.0000        0.0000        0.0000        0.0000        0.0000        0.0000        0.0000        0.0000        0.0000        0.0000
        0.0000        0.0000        0.0000        0.0000        0.0000        0.0000        0.0000        0.0000        0.0000        0.0000        0.0000        0.0000        0.0000        0.0000        0.0000        0.0000        0.0000        0.0000        0.0000        0.0000        0.0000        0.0000        0.0000        0.0000        0.0000        0.0000        0.0000        0.0000        0.0000        0.0000        0.0000        0.0000        0.0000        0.0000        0.0000        0.0000        0.0000        0.0000        0.0000        0.0000        0.0000        0.0000        0.0000        0.0000        0.0000        0.0000        0.0000        0.0000        0.0000        0.0000        0.0000        0.0000        0.0000        0.0000        0.0000        0.0000        0.0000        0.0000        0.0000        0.0000        0.0000        0.0000        0.0000        0.0000        0.0000        0.0000        0.0000        0.0000        0.0000        0.0000        0.0000        0.0000        0.0000        0.0000      273.7474      375.9806      377.0255      405.1603      411.4031      538.9760      522.1691      408.6642      360.8150        0.0000        0.0000        0.0000        0.0000        0.0000        0.0000        0.0000        0.0000        0.0000        0.0000        0.0000        0.0000        0.0000        0.0000        0.0000        0.0000        0.0000        0.0000      177.2523      143.8911      171.2398      208.5483      226.8996      201.9336      217.3132      238.3609      257.8521      239.7457      267.6355      300.1165      290.0465      284.5019      291.1259      310.8482      292.0525      262.9796      223.0440      201.7713      188.9890      205.1961      225.9114      229.4202      243.1240      253.6948      252.4954      236.0282      234.4167      239.7863      232.5819      235.3890      238.4608      228.9130      212.6943      236.1167      220.4502      204.1406      172.5808      163.2233      161.5723      171.2243      190.7598      185.5879      187.9653      190.8223      191.4123      180.6670      153.9982      142.2531      135.0742      143.6133      119.3450      125.3388      122.1006      116.9410      139.4583      146.9633      150.5202      140.8747      155.1421      158.3313      165.8274      174.1252      168.5316      154.4343      183.2493      203.1105      195.3828      195.8847      189.4926      205.2303      219.4524      259.5859      217.4015      241.3822      276.9004      248.0822      234.9836      229.0434      241.8315      260.9459      269.6043      295.1347      285.3974      294.6281      286.3375      278.9819      261.3588      234.3734        0.0000        0.0000        0.0000        0.0000        0.0000        0.0000        0.0000        0.0000        0.0000        0.0000        0.0000        0.0000        0.0000        0.0000        0.0000        0.0000        0.0000        0.0000        0.0000        0.0000        0.0000        0.0000        0.0000        0.0000        0.0000        0.0000        0.0000        0.0000        0.0000        0.0000        0.0000        0.0000        0.0000        0.0000        0.0000        0.0000        0.0000        0.0000        0.0000        0.0000        0.0000        0.0000        0.0000        0.0000        0.0000        0.0000        0.0000        0.0000        0.0000        0.0000        0.0000        0.0000        0.0000        0.0000        0.0000        0.0000        0.0000        0.0000
        0.0000        0.0000        0.0000        0.0000        0.0000        0.0000        0.0000        0.0000        0.0000        0.0000        0.0000        0.0000        0.0000        0.0000        0.0000        0.0000        0.0000        0.0000        0.0000        0.0000        0.0000        0.0000        0.0000        0.0000        0.0000        0.0000        0.0000        0.0000        0.0000        0.0000        0.0000        0.0000        0.0000        0.0000        0.0000        0.0000        0.0000        0.0000        0.0000        0.0000        0.0000        0.0000        0.0000        0.0000        0.0000        0.0000        0.0000        0.0000        0.0000        0.0000        0.0000        0.0000        0.0000        0.0000        0.0000        0.0000        0.0000        0.0000        0.0000        0.0000        0.0000        0.0000        0.0000        0.0000        0.0000        0.0000        0.0000        0.0000        0.0000        0.0000        0.0000        0.0000        0.0000        0.0000        0.0000        0.0000        0.0000        0.0000        0.0000        0.0000        0.0000        0.0000        0.0000        0.0000        0.0000        0.0000        0.0000        0.0000        0.0000        0.0000        0.0000        0.0000        0.0000        0.0000        0.0000        0.0000        0.0000        0.0000        0.0000        0.0000        0.0000      179.4943      171.7656      191.2848      202.1917      249.8834      229.0162      242.9045      261.1421      252.7287      258.2435      300.5938      303.7982      284.2501      300.0261      315.2379      329.7843      290.0300      266.3967      220.2578      204.2879      205.1318      214.3796      227.4289      230.0402      233.2343      227.5693      238.8550      241.8143      240.9749      258.3044      260.9046      237.0027      240.1823      228.6175      227.7016      252.4127      219.8483      200.0580      170.0902      173.7077      172.7176      183.7141      190.2356      163.3112      145.2793      145.1510      148.9353      138.0687      123.8370      103.5169       97.9790       91.8385       90.4900      114.8910      147.3650      120.4290      121.1431      123.7923      133.4989      147.2219      183.2231      216.3740      209.2239      153.9427      152.1739      161.7966      210.0250      217.9897      202.3764      203.5214      213.6108      204.2427      213.5743      231.5866      221.0959      221.1203      248.3858      240.1415      221.8193      225.7361      235.6464      259.9004      277.8910      291.2577      286.7402      302.2526      278.1420      283.5280      275.4508        0.0000        0.0000        0.0000        0.0000        0.0000        0.0000        0.0000        0.0000        0.0000        0.0000        0.0000        0.0000        0.0000        0.0000        0.0000        0.0000        0.0000        0.0000        0.0000        0.0000        0.0000        0.0000        0.0000        0.0000        0.0000        0.0000        0.0000        0.0000        0.0000        0.0000        0.0000        0.0000        0.0000        0.0000        0.0000        0.0000        0.0000        0.0000        0.0000        0.0000        0.0000        0.0000        0.0000        0.0000        0.0000        0.0000        0.0000        0.0000        0.0000        0.0000        0.0000        0.0000        0.0000        0.0000        0.0000        0.0000        0.0000        0.0000        0.0000
        0.0000        0.0000        0.0000        0.0000        0.0000        0.0000        0.0000        0.0000        0.0000        0.0000        0.0000        0.0000        0.0000        0.0000        0.0000        0.0000        0.0000        0.0000        0.0000        0.0000        0.0000        0.0000        0.0000        0.0000        0.0000        0.0000        0.0000        0.0000        0.0000        0.0000        0.0000        0.0000        0.0000        0.0000        0.0000        0.0000        0.0000        0.0000        0.0000        0.0000        0.0000        0.0000        0.0000        0.0000        0.0000        0.0000        0.0000        0.0000        0.0000        0.0000        0.0000        0.0000        0.0000        0.0000        0.0000        0.0000        0.0000        0.0000        0.0000        0.0000        0.0000        0.0000        0.0000        0.0000        0.0000        0.0000        0.0000        0.0000        0.0000        0.0000        0.0000        0.0000        0.0000        0.0000        0.0000        0.0000        0.0000        0.0000        0.0000        0.0000        0.0000        0.0000        0.0000        0.0000        0.0000        0.0000        0.0000        0.0000        0.0000        0.0000        0.0000        0.0000        0.0000        0.0000        0.0000        0.0000        0.0000        0.0000        0.0000        0.0000        0.0000      197.1781      202.0088      208.6866      223.0097      231.0623      247.1259      266.0573      273.2080      254.1801      299.9374      298.1827      297.9458      296.0414      296.0568      309.1198      297.9319      289.5390      275.0794      219.6999      213.7188      204.9468      206.1503      194.4340      187.8510      212.1425      231.0876      229.8524      234.0001      229.7424      243.6950      246.1129      257.4745      253.3598      240.3712      241.5032      241.0358      226.4400      215.9930      190.7667      179.1840      177.4121      175.7745      169.6203      155.5107      131.8043      128.5216      131.5677      125.5434      119.3208      108.5201      118.7593       88.6594       90.8430      132.1116      154.0137      117.3707      101.6624      142.0716      189.5801      197.4461      207.0090      230.6109      202.4586      155.2245      160.0358      188.4097      198.4061      222.6265      222.7065      241.7638      235.9611      235.0713      235.8625      225.1055      203.7141      226.7572      236.9648      242.6066      227.7338      228.4086      245.7129      253.9381      280.8594      287.7119      296.0268      296.9768      274.8250      281.6707      271.7030        0.0000        0.0000        0.0000        0.0000        0.0000        0.0000        0.0000        0.0000        0.0000        0.0000        0.0000        0.0000        0.0000        0.0000        0.0000        0.0000        0.0000        0.0000        0.0000        0.0000        0.0000        0.0000        0.0000        0.0000        0.0000        0.0000        0.0000        0.0000        0.0000        0.0000        0.0000        0.0000        0.0000        0.0000        0.0000        0.0000        0.0000        0.0000        0.0000        0.0000        0.0000        0.0000        0.0000        0.0000        0.0000        0.0000        0.0000        0.0000        0.0000        0.0000        0.0000        0.0000        0.0000        0.0000        0.0000        0.0000        0.0000        0.0000        0.0000
        0.0000        0.0000        0.0000        0.0000        0.0000        0.0000        0.0000        0.0000        0.0000        0.0000        0.0000        0.0000        0.0000        0.0000        0.0000        0.0000        0.0000        0.0000        0.0000        0.0000        0.0000        0.0000        0.0000        0.0000        0.0000        0.0000        0.0000        0.0000        0.0000        0.0000        0.0000        0.0000        0.0000        0.0000        0.0000        0.0000        0.0000        0.0000        0.0000        0.0000        0.0000        0.0000        0.0000        0.0000        0.0000        0.0000        0.0000        0.0000        0.0000        0.0000        0.0000        0.0000        0.0000        0.0000        0.0000        0.0000        0.0000        0.0000        0.0000        0.0000        0.0000        0.0000        0.0000        0.0000        0.0000        0.0000        0.0000        0.0000        0.0000        0.0000        0.0000        0.0000        0.0000        0.0000        0.0000        0.0000        0.0000        0.0000        0.0000        0.0000        0.0000        0.0000        0.0000        0.0000        0.0000        0.0000        0.0000        0.0000        0.0000        0.0000        0.0000        0.0000        0.0000        0.0000        0.0000        0.0000        0.0000        0.0000        0.0000        0.0000      254.5943      221.4305      200.4194      195.0217      187.8804      211.2628      224.7671      251.2268      267.4608      261.1035      297.0089      318.7439      306.7789      283.9203      271.5884      273.0247      262.6729      253.9234      263.0595      212.4843      208.6862      195.6815      194.4897      195.0453      197.4288      223.6140      245.9426      256.3066      266.8513      258.7313      241.9867      249.9401      261.3680      243.9221      232.3660      228.5180      228.8898      232.3226      228.1643      208.5208      185.8095      183.8923      179.1815      184.5570      168.7005      149.1744      150.1774      145.5565      134.0213      132.4233      122.0548      118.6400      106.9163       97.2411      121.2968      142.6774      125.0988      117.9789      133.0827      165.3433      201.6414      212.9942      224.9001      193.0556      176.7779      187.9218      209.6367      218.4709      249.5826      237.8423      246.5472      257.4456      253.2034      256.1530      245.6956      212.0462      226.4954      246.2226      249.6096      237.4483      243.5600      261.5452      267.8532      278.8633      282.5857      283.8137      284.7737      274.2163        0.0000        0.0000        0.0000        0.0000        0.0000        0.0000        0.0000        0.0000        0.0000        0.0000        0.0000        0.0000        0.0000       73.3500        0.0000        0.0000        0.0000       90.9600        0.0000        0.0000        0.0000        0.0000        0.0000        0.0000        0.0000        0.0000        0.0000        0.0000        0.0000        0.0000        0.0000        0.0000        0.0000        0.0000        0.0000        0.0000        0.0000        0.0000        0.0000        0.0000        0.0000        0.0000        0.0000        0.0000        0.0000        0.0000        0.0000        0.0000        0.0000        0.0000        0.0000        0.0000        0.0000        0.0000        0.0000        0.0000        0.0000        0.0000        0.0000        0.0000        0.0000
        0.0000        0.0000        0.0000        0.0000        0.0000        0.0000        0.0000        0.0000        0.0000        0.0000        0.0000        0.0000        0.0000        0.0000        0.0000        0.0000        0.0000        0.0000        0.0000        0.0000        0.0000        0.0000        0.0000        0.0000        0.0000        0.0000        0.0000        0.0000        0.0000        0.0000        0.0000        0.0000        0.0000        0.0000        0.0000        0.0000        0.0000        0.0000        0.0000        0.0000        0.0000        0.0000        0.0000        0.0000        0.0000        0.0000        0.0000        0.0000        0.0000        0.0000        0.0000        0.0000        0.0000        0.0000        0.0000        0.0000        0.0000        0.0000        0.0000        0.0000        0.0000        0.0000        0.0000        0.0000        0.0000        0.0000        0.0000        0.0000        0.0000        0.0000        0.0000        0.0000        0.0000        0.0000        0.0000        0.0000        0.0000        0.0000        0.0000        0.0000        0.0000        0.0000        0.0000        0.0000        0.0000        0.0000        0.0000        0.0000        0.0000        0.0000        0.0000        0.0000        0.0000        0.0000        0.0000        0.0000        0.0000        0.0000        0.0000        0.0000      308.0535      232.7742      195.8213      186.0715      196.9030      235.8808      225.7282      227.3636      226.5361      279.3665      268.3062      266.6069      272.8165      262.1147      215.7121      223.0100      226.1825      220.4279      241.7483      233.4994      232.5268      228.1446      217.7989      206.9662      209.4947      232.1793      274.4586      239.9974      240.2140      258.5536      255.1013      230.9794      230.3304      225.2457      208.8157      226.2686      229.9918      229.7761      221.4625      236.2216      215.0198      222.6772      222.5691      223.5320      220.9301      222.3690      187.5107      188.8278      183.6396      174.1840      137.0455      130.8236      128.7449      111.2253      114.9168      110.7863      114.2815      105.1531      125.1882      152.2170      125.8065      144.9862      170.7082      180.1962      178.4546      208.7858      239.8713      265.4809      298.9981      285.3827      284.9822      279.5458      275.6567      292.8451      261.6356      225.1154      225.4236      246.1221      246.7133      265.8539      286.9519      318.9842      324.8546      301.0172      288.4473      292.5150      287.3884      215.2907        0.0000        0.0000        0.0000        0.0000        0.0000        0.0000        0.0000        0.0000        0.0000        0.0000        0.0000        0.0000       70.3200       59.6700       63.9900        0.0000       87.0300       61.8000        0.0000        0.0000        0.0000        0.0000        0.0000        0.0000        0.0000        0.0000        0.0000        0.0000        0.0000        0.0000        0.0000        0.0000        0.0000        0.0000        0.0000        0.0000        0.0000        0.0000        0.0000        0.0000        0.0000        0.0000        0.0000        0.0000        0.0000        0.0000        0.0000        0.0000        0.0000        0.0000        0.0000        0.0000        0.0000        0.0000        0.0000        0.0000        0.0000        0.0000        0.0000        0.0000        0.0000
        0.0000        0.0000        0.0000        0.0000        0.0000        0.0000        0.0000        0.0000        0.0000        0.0000        0.0000        0.0000        0.0000        0.0000        0.0000        0.0000        0.0000        0.0000        0.0000        0.0000        0.0000        0.0000        0.0000        0.0000        0.0000        0.0000        0.0000        0.0000        0.0000        0.0000        0.0000        0.0000        0.0000        0.0000        0.0000        0.0000        0.0000        0.0000        0.0000        0.0000        0.0000        0.0000        0.0000        0.0000        0.0000        0.0000        0.0000        0.0000        0.0000        0.0000        0.0000        0.0000        0.0000        0.0000        0.0000        0.0000        0.0000        0.0000        0.0000        0.0000        0.0000        0.0000        0.0000        0.0000        0.0000        0.0000        0.0000        0.0000        0.0000        0.0000        0.0000        0.0000        0.0000        0.0000        0.0000        0.0000        0.0000        0.0000        0.0000        0.0000        0.0000        0.0000        0.0000        0.0000        0.0000        0.0000        0.0000        0.0000        0.0000        0.0000        0.0000        0.0000        0.0000        0.0000        0.0000        0.0000        0.0000        0.0000        0.0000      414.9260      323.3800      271.3210      208.8429      186.1568      184.1200      220.6728      226.0845      213.7748      227.3464      272.8444      241.0865      239.9482      235.1060      226.2866      191.5254      215.3666      234.2879      228.4967      217.2993      225.6457      214.2650      224.1949      216.1189      222.3404      225.7175      247.8529      250.5861      247.8132      255.9149      257.0364      242.0354      217.3080      220.4617      243.8474      218.1310      237.4300      233.2838      237.0386      241.1273      252.2681      250.2356      242.4765      253.4911      241.9280      239.0662      242.7265      206.5332      226.9659      212.3478      190.3461      165.9841      144.0661      136.8165      120.6249      124.9606      113.9868      105.8492      102.4552      131.9695      118.6886      115.4843      130.7064      153.0593      182.1589      189.1238      202.8400      245.9280      333.0074      341.3137      345.9778      352.8589      345.8943      332.1165      308.6873      282.3315      223.9487      221.9128      230.5585      245.8169      289.8366      328.2177      406.0463      407.8209      301.0956      304.1754      318.0909      324.3252      315.1687        0.0000        0.0000        0.0000        0.0000        0.0000        0.0000      124.7638      103.5600        0.0000        0.0000        0.0000        0.0000       87.0900       72.7200        0.0000        0.0000        0.0000        0.0000        0.0000        0.0000        0.0000        0.0000        0.0000        0.0000        0.0000        0.0000        0.0000        0.0000        0.0000        0.0000        0.0000        0.0000        0.0000        0.0000        0.0000        0.0000        0.0000        0.0000        0.0000        0.0000        0.0000        0.0000        0.0000        0.0000        0.0000        0.0000        0.0000        0.0000        0.0000        0.0000        0.0000        0.0000        0.0000        0.0000        0.0000        0.0000        0.0000        0.0000        0.0000        0.0000        0.0000
        0.0000        0.0000        0.0000        0.0000        0.0000        0.0000        0.0000        0.0000        0.0000        0.0000        0.0000        0.0000        0.0000        0.0000        0.0000        0.0000        0.0000        0.0000        0.0000        0.0000        0.0000        0.0000        0.0000        0.0000        0.0000        0.0000        0.0000        0.0000        0.0000        0.0000        0.0000        0.0000        0.0000        0.0000        0.0000        0.0000        0.0000        0.0000        0.0000        0.0000        0.0000        0.0000        0.0000        0.0000        0.0000        0.0000        0.0000        0.0000        0.0000        0.0000        0.0000        0.0000        0.0000        0.0000        0.0000        0.0000        0.0000        0.0000        0.0000        0.0000        0.0000        0.0000        0.0000        0.0000        0.0000        0.0000        0.0000        0.0000        0.0000        0.0000        0.0000        0.0000        0.0000        0.0000        0.0000        0.0000        0.0000        0.0000        0.0000        0.0000        0.0000        0.0000        0.0000        0.0000        0.0000        0.0000        0.0000        0.0000        0.0000        0.0000        0.0000        0.0000        0.0000        0.0000        0.0000        0.0000        0.0000      473.1205      451.4115      421.7835      334.7296      294.2125      211.9090      196.9607      191.1837      205.1382      209.2761      227.2916      218.7733      236.7104      237.0788      202.7458      214.5215      215.0270      230.9420      235.3514      246.6518      231.1916      202.1363      206.3830      207.2539      204.1278      204.4777      207.0088      224.6176      228.1012      228.5288      234.2353      237.9503      222.2892      218.4230      214.0673      205.2118      216.9832      213.6566      245.8755      265.4482      257.4680      260.2215      279.2164      281.3270      279.3087      284.3321      279.9200      253.9797      238.1920      208.2261      250.8519      240.5235      184.8978      173.8077      162.5796      153.2451      154.7030      150.1733      142.2718      125.6594      147.5861      159.1498      132.4410      137.8732      157.3557      183.5224      197.2455      204.7619      235.6178      252.0779      325.7091      360.8037      374.1900      369.3858      359.0739      343.5778      320.1667      295.6830      248.6856      238.0075      250.9221      290.7761      358.9220      360.7678      364.1831      334.0984      318.0036      326.2970      339.6447      345.0236        0.0000        0.0000        0.0000        0.0000        0.0000      174.4253      157.1523      154.0338      134.3100        0.0000        0.0000        0.0000        0.0000        0.0000        0.0000        0.0000        0.0000        0.0000        0.0000        0.0000        0.0000        0.0000        0.0000        0.0000        0.0000        0.0000        0.0000        0.0000        0.0000        0.0000        0.0000        0.0000        0.0000        0.0000        0.0000        0.0000        0.0000        0.0000        0.0000        0.0000        0.0000        0.0000        0.0000        0.0000        0.0000        0.0000        0.0000        0.0000        0.0000        0.0000        0.0000        0.0000        0.0000        0.0000        0.0000        0.0000        0.0000        0.0000        0.0000        0.0000        0.0000        0.0000
        0.0000        0.0000        0.0000        0.0000        0.0000        0.0000        0.0000        0.0000        0.0000        0.0000        0.0000        0.0000        0.0000        0.0000        0.0000        0.0000        0.0000        0.0000        0.0000        0.0000        0.0000        0.0000        0.0000        0.0000        0.0000        0.0000        0.0000        0.0000        0.0000        0.0000        0.0000        0.0000        0.0000        0.0000        0.0000        0.0000        0.0000        0.0000        0.0000        0.0000        0.0000        0.0000        0.0000        0.0000        0.0000        0.0000        0.0000        0.0000        0.0000        0.0000        0.0000        0.0000        0.0000        0.0000        0.0000        0.0000        0.0000        0.0000        0.0000        0.0000        0.0000        0.0000        0.0000        0.0000        0.0000        0.0000        0.0000        0.0000        0.0000        0.0000        0.0000        0.0000        0.0000        0.0000        0.0000        0.0000        0.0000        0.0000        0.0000        0.0000        0.0000        0.0000        0.0000        0.0000        0.0000        0.0000        0.0000        0.0000        0.0000        0.0000        0.0000        0.0000        0.0000        0.0000        0.0000        0.0000        0.0000      425.8991      402.0927      376.4023      295.8954      248.9149      222.3738      199.3357      183.9895      202.5329      224.5553      237.6085      224.2372      226.0616      224.4310      205.3460      218.0509      223.9320      218.4628      240.4571      249.4306      226.8207      199.3516      192.4497      196.7749      187.9855      197.0150      198.9152      198.9711      203.8246      212.9760      214.8418      215.7473      212.2417      205.8694      198.3079      206.8019      210.1217      210.5289      260.3014      277.2259      272.9233      282.7028      298.4558      292.4743      290.6701      297.4578      300.2271      269.1118      258.0723      223.9949      219.2759      225.7615      213.8079      191.0477      192.9129      164.7509      167.6853      156.2931      162.5731      174.9097      191.1193      193.9325      138.1217      142.8235      158.0752      178.1695      184.4240      203.9135      231.6290      259.9150      323.7149      402.0796      403.5380      375.7848      363.0429      326.9713      329.1660      310.3693      277.3529      253.7950      249.1432      263.5103      343.9682      342.8105      311.9693      298.0743      315.0780      377.3894      372.9932      377.8075        0.0000        0.0000        0.0000      207.6600      269.3977      193.5227      217.3143      165.8501      119.3400        0.0000        0.0000        0.0000        0.0000        0.0000        0.0000        0.0000        0.0000        0.0000        0.0000        0.0000        0.0000        0.0000        0.0000        0.0000        0.0000        0.0000        0.0000        0.0000        0.0000        0.0000        0.0000        0.0000        0.0000        0.0000        0.0000        0.0000        0.0000        0.0000        0.0000        0.0000        0.0000        0.0000        0.0000        0.0000        0.0000        0.0000        0.0000        0.0000        0.0000        0.0000        0.0000        0.0000        0.0000        0.0000        0.0000        0.0000        0.0000        0.0000        0.0000        0.0000        0.0000        0.0000
        0.0000        0.0000        0.0000        0.0000        0.0000        0.0000        0.0000        0.0000        0.0000        0.0000        0.0000        0.0000        0.0000        0.0000        0.0000        0.0000        0.0000        0.0000        0.0000        0.0000        0.0000        0.0000        0.0000        0.0000        0.0000        0.0000        0.0000        0.0000        0.0000        0.0000        0.0000        0.0000        0.0000        0.0000        0.0000        0.0000        0.0000        0.0000        0.0000        0.0000        0.0000        0.0000        0.0000        0.0000        0.0000        0.0000        0.0000        0.0000        0.0000        0.0000        0.0000        0.0000        0.0000        0.0000        0.0000        0.0000        0.0000        0.0000        0.0000        0.0000        0.0000        0.0000        0.0000        0.0000        0.0000        0.0000        0.0000        0.0000        0.0000        0.0000        0.0000        0.0000        0.0000        0.0000        0.0000        0.0000        0.0000        0.0000        0.0000        0.0000        0.0000        0.0000        0.0000        0.0000        0.0000        0.0000        0.0000        0.0000        0.0000        0.0000        0.0000        0.0000        0.0000        0.0000        0.0000        0.0000      456.0262      421.3159      352.9821      357.0303      289.1659      281.0219      263.8552      212.9821      207.0493      227.0099      226.6925      217.2522      198.8809      191.7745      188.8998      226.3718      229.5282      252.6657      245.4468      265.3499      258.4661      267.7024      219.4223      181.4785      163.8931      163.9795      171.4907      163.4436      155.8082      180.9487      203.8418      221.1910      204.9113      198.7784      196.9634      220.4243      225.7090      227.1263      242.7186      309.1714      311.6258      312.4213      307.4338      330.9694      343.4842      325.5149      306.3120      276.5471      254.4561      232.6108      205.4021      209.4045      210.8405      212.3268      233.4449      210.8191      195.7020      183.8229      172.9880      204.6256      172.1729      171.9936      164.7279      137.4401      151.4257      146.8054      169.8473      189.8511      203.2679      235.3946      280.5502      365.4897      417.0626      441.1052      387.5062      352.7317      319.3214      295.0449      324.8068      312.1001      289.1286      286.2122      267.0404      248.9561      224.8237      263.0715      281.8391      346.8977      346.0083      241.5517        0.0000        0.0000        0.0000        0.0000      319.4506      317.5991      229.3728      229.4318      249.7994      169.3500        0.0000        0.0000        0.0000        0.0000        0.0000        0.0000        0.0000        0.0000        0.0000        0.0000        0.0000        0.0000        0.0000        0.0000        0.0000        0.0000        0.0000        0.0000        0.0000        0.0000        0.0000        0.0000        0.0000        0.0000        0.0000        0.0000        0.0000        0.0000        0.0000        0.0000        0.0000        0.0000        0.0000        0.0000        0.0000        0.0000        0.0000        0.0000        0.0000        0.0000        0.0000        0.0000        0.0000        0.0000        0.0000        0.0000        0.0000        0.0000        0.0000        0.0000        0.0000        0.0000        0.0000
        0.0000        0.0000        0.0000        0.0000        0.0000        0.0000        0.0000        0.0000        0.0000        0.0000        0.0000        0.0000        0.0000        0.0000        0.0000        0.0000        0.0000        0.0000        0.0000        0.0000        0.0000        0.0000        0.0000        0.0000        0.0000        0.0000        0.0000        0.0000        0.0000        0.0000        0.0000        0.0000        0.0000        0.0000        0.0000        0.0000        0.0000        0.0000        0.0000        0.0000        0.0000        0.0000        0.0000        0.0000        0.0000        0.0000        0.0000        0.0000        0.0000        0.0000        0.0000        0.0000        0.0000        0.0000        0.0000        0.0000        0.0000        0.0000        0.0000        0.0000        0.0000        0.0000        0.0000        0.0000        0.0000        0.0000        0.0000        0.0000        0.0000        0.0000        0.0000        0.0000        0.0000        0.0000        0.0000        0.0000        0.0000        0.0000        0.0000        0.0000        0.0000        0.0000        0.0000        0.0000        0.0000        0.0000        0.0000        0.0000        0.0000        0.0000        0.0000        0.0000        0.0000        0.0000        0.0000        0.0000      380.2814      341.4717      295.2987      305.5365      295.7085      326.2671      267.5159      237.2887      235.9907      235.6445      216.9291      201.4265      206.5023      215.5285      194.0942      220.8416      246.9138      260.3902      262.5511      263.1404      242.7608      239.0823      228.4478      176.1820      160.7381      152.3093      178.9721      174.8895      166.7213      217.1697      224.1747      198.3418      196.8784      182.3181      240.1843      258.5811      255.6353      237.3309      251.2653      307.2282      327.6778      343.6488      357.6759      353.1958      344.9143      333.2638      300.9576      305.2014      245.2393      218.4520      211.5823      233.7519      214.6363      231.5096      277.0724      228.4068      221.6047      221.9292      201.5849      187.3572      169.3118      166.7915      187.4046      168.1755      152.8270      158.9533      171.5767      190.5772      207.2388      250.0095      312.5593      381.8486      445.2263      448.3517      405.7185      354.8127      359.1389      330.1559      354.1192      303.1156      294.7419      299.1298      263.4468      211.7425      199.7699      228.3966      295.3869        0.0000        0.0000        0.0000        0.0000        0.0000        0.0000      383.4429      430.3839      390.5179      305.8049      304.7008      266.6240        0.0000        0.0000        0.0000        0.0000        0.0000        0.0000        0.0000        0.0000        0.0000        0.0000        0.0000        0.0000        0.0000        0.0000        0.0000        0.0000        0.0000        0.0000        0.0000        0.0000        0.0000        0.0000        0.0000        0.0000        0.0000        0.0000        0.0000        0.0000        0.0000        0.0000        0.0000        0.0000        0.0000        0.0000        0.0000        0.0000        0.0000        0.0000        0.0000        0.0000        0.0000        0.0000        0.0000        0.0000        0.0000        0.0000        0.0000        0.0000        0.0000        0.0000        0.0000        0.0000        0.0000        0.0000
        0.0000        0.0000        0.0000        0.0000        0.0000        0.0000        0.0000        0.0000        0.0000        0.0000        0.0000        0.0000        0.0000        0.0000        0.0000        0.0000        0.0000        0.0000        0.0000        0.0000        0.0000        0.0000        0.0000        0.0000        0.0000        0.0000        0.0000        0.0000        0.0000        0.0000        0.0000        0.0000        0.0000        0.0000        0.0000        0.0000        0.0000        0.0000        0.0000        0.0000        0.0000        0.0000        0.0000        0.0000        0.0000        0.0000        0.0000        0.0000        0.0000        0.0000        0.0000        0.0000        0.0000        0.0000        0.0000        0.0000        0.0000        0.0000        0.0000        0.0000        0.0000        0.0000        0.0000        0.0000        0.0000        0.0000        0.0000        0.0000        0.0000        0.0000        0.0000        0.0000        0.0000        0.0000        0.0000        0.0000        0.0000        0.0000        0.0000        0.0000        0.0000        0.0000        0.0000        0.0000        0.0000        0.0000        0.0000        0.0000        0.0000        0.0000        0.0000        0.0000        0.0000        0.0000        0.0000        0.0000      316.6131      278.5208      248.3315      287.9463      310.0841      319.3253      304.2567      250.7354      236.9559      246.1184      230.2744      224.4747      221.5458      219.1926      226.9958      237.1290      257.9426      262.9811      252.9488      247.7548      244.0402      224.1732      219.7079      175.0581      155.9869      162.6773      174.4611      165.1489      168.7276      228.8036      272.0846      193.0780      186.5119      198.5447      253.9959      251.1393      244.9159      239.4804      250.8680      318.9667      373.8119      363.0628      341.1258      332.7271      306.7511      300.6705      319.8729      285.4869      236.3605      219.4659      221.3846      220.5220      216.0495      240.9693      250.2521      224.2558      219.4808      225.8429      223.3777      205.5145      202.8631      189.0308      226.6773      194.9177      171.3609      183.0882      202.9756      211.4558      230.4796      259.9104      310.7697      363.2544      408.2230      419.8450      398.1341      357.3154      352.0262      350.2815      383.7867      354.6287      321.4993      284.4130      257.2184      234.2098      206.3536      234.2448        0.0000        0.0000        0.0000        0.0000        0.0000        0.0000      465.1793      469.8817      549.2919      425.6816      396.4272      335.3389      399.9630        0.0000        0.0000        0.0000        0.0000        0.0000        0.0000        0.0000        0.0000        0.0000        0.0000        0.0000        0.0000        0.0000        0.0000        0.0000        0.0000        0.0000        0.0000        0.0000        0.0000        0.0000        0.0000        0.0000        0.0000        0.0000        0.0000        0.0000        0.0000        0.0000        0.0000        0.0000        0.0000        0.0000        0.0000        0.0000        0.0000        0.0000        0.0000        0.0000        0.0000        0.0000        0.0000        0.0000        0.0000        0.0000        0.0000        0.0000        0.0000        0.0000        0.0000        0.0000        0.0000        0.0000        0.0000
        0.0000        0.0000        0.0000        0.0000        0.0000        0.0000        0.0000        0.0000        0.0000        0.0000        0.0000        0.0000        0.0000        0.0000        0.0000        0.0000        0.0000        0.0000        0.0000        0.0000        0.0000        0.0000        0.0000        0.0000        0.0000        0.0000        0.0000        0.0000        0.0000        0.0000        0.0000        0.0000        0.0000        0.0000        0.0000        0.0000        0.0000        0.0000        0.0000        0.0000        0.0000        0.0000        0.0000        0.0000        0.0000        0.0000        0.0000        0.0000        0.0000        0.0000        0.0000        0.0000        0.0000        0.0000        0.0000        0.0000        0.0000        0.0000        0.0000        0.0000        0.0000        0.0000        0.0000        0.0000        0.0000        0.0000        0.0000        0.0000        0.0000        0.0000        0.0000        0.0000        0.0000        0.0000        0.0000        0.0000        0.0000        0.0000        0.0000        0.0000        0.0000        0.0000        0.0000        0.0000        0.0000        0.0000        0.0000        0.0000        0.0000        0.0000        0.0000        0.0000        0.0000        0.0000        0.0000        0.0000        0.0000      304.1150      231.1904      275.5272      304.5056      325.5859      321.8290      254.1697      244.1181      242.7369      233.2033      214.0280      229.6059      252.0456      261.9289      277.8226      266.3499      252.9753      252.9612      248.5350      247.7084      235.2417      216.8395      201.3519      195.8635      173.9614      188.0140      163.9075      168.1210      230.7734      237.3939      189.9507      189.5676      194.7881      226.9897      238.5336      240.9890      259.9425      269.1514      333.1201      361.0100      351.0445      371.7294      371.8425      338.4749      335.2362      329.4723      253.8364      257.7684      211.8935      189.8851      204.9017      201.0116      209.1516      217.9366      205.0665      215.6644      212.8207      254.8598      241.8169      225.1041      219.2561      226.9464      195.6866      191.1707      222.0067      221.2919      233.5608      258.1866      278.6644      311.4345      371.1525      416.9072      402.6779      383.3363      353.7624      380.1091      368.8803      379.8422      357.3381      316.6296      270.7119      252.3957      242.9424      243.9708        0.0000        0.0000        0.0000        0.0000        0.0000        0.0000        0.0000      516.6387      742.8944      633.3994      549.4028      488.2171      449.0897      502.2204        0.0000        0.0000        0.0000        0.0000        0.0000        0.0000        0.0000        0.0000        0.0000        0.0000        0.0000        0.0000        0.0000        0.0000        0.0000        0.0000        0.0000        0.0000        0.0000        0.0000        0.0000        0.0000        0.0000        0.0000        0.0000        0.0000        0.0000        0.0000        0.0000        0.0000        0.0000        0.0000        0.0000        0.0000        0.0000        0.0000        0.0000        0.0000        0.0000        0.0000        0.0000        0.0000        0.0000        0.0000        0.0000        0.0000        0.0000        0.0000        0.0000        0.0000        0.0000        0.0000        0.0000        0.0000
        0.0000        0.0000        0.0000        0.0000        0.0000        0.0000        0.0000        0.0000        0.0000        0.0000        0.0000        0.0000        0.0000        0.0000        0.0000        0.0000        0.0000        0.0000        0.0000        0.0000        0.0000        0.0000        0.0000        0.0000        0.0000        0.0000        0.0000        0.0000        0.0000        0.0000        0.0000        0.0000        0.0000        0.0000        0.0000        0.0000        0.0000        0.0000        0.0000        0.0000        0.0000        0.0000        0.0000        0.0000        0.0000        0.0000        0.0000        0.0000        0.0000        0.0000        0.0000        0.0000        0.0000        0.0000        0.0000        0.0000        0.0000        0.0000        0.0000        0.0000        0.0000        0.0000        0.0000        0.0000        0.0000        0.0000        0.0000        0.0000        0.0000        0.0000        0.0000        0.0000        0.0000        0.0000        0.0000        0.0000        0.0000        0.0000        0.0000        0.0000        0.0000        0.0000        0.0000        0.0000        0.0000        0.0000        0.0000        0.0000        0.0000        0.0000        0.0000        0.0000        0.0000        0.0000        0.0000        0.0000      333.7441      277.9228      211.4151      266.4935        0.0000      315.7751      296.1499      265.2245      237.7413      250.9160      245.5108      222.0821      242.9947      277.6603      273.7972      293.7351      263.0628      235.6438      229.6415      209.8860      213.6998      213.3096      187.4640      170.8024      181.3818      165.5473      179.4841      193.0581      193.6817      205.9811      227.7496      228.3654      222.0251      217.7491      239.2888      222.6951      216.7002      239.5338      244.6957      293.6355      289.2942      312.8645      326.6926      301.9420      318.7941      294.1630      271.8494      197.8751      199.2799      166.8621      151.3474      159.5359      148.8443      155.3945      154.9083      177.1492      186.9479      197.4439      245.9032      240.9427      229.5488      259.1439      242.5798      222.5002      232.1620      241.1427      249.8222      270.6455      298.1031      338.6563      362.9216      373.0793      394.2482      382.1093      383.1354      422.3990      434.5126      450.0022      403.6502      385.9085      338.1307      286.7963      247.5074        0.0000        0.0000        0.0000        0.0000        0.0000      542.8200      483.9600        0.0000      571.9009      591.2888      708.8676      675.8345      588.6467      573.0162      486.7698        0.0000        0.0000        0.0000        0.0000        0.0000        0.0000        0.0000        0.0000        0.0000        0.0000        0.0000        0.0000        0.0000        0.0000        0.0000        0.0000        0.0000        0.0000        0.0000        0.0000        0.0000        0.0000        0.0000        0.0000        0.0000        0.0000        0.0000        0.0000        0.0000        0.0000        0.0000        0.0000        0.0000        0.0000        0.0000        0.0000        0.0000        0.0000        0.0000        0.0000        0.0000        0.0000        0.0000        0.0000        0.0000        0.0000        0.0000        0.0000        0.0000        0.0000        0.0000        0.0000        0.0000        0.0000        0.0000
        0.0000        0.0000        0.0000        0.0000        0.0000        0.0000        0.0000        0.0000        0.0000        0.0000        0.0000        0.0000        0.0000        0.0000        0.0000        0.0000        0.0000        0.0000        0.0000        0.0000        0.0000        0.0000        0.0000        0.0000        0.0000        0.0000        0.0000        0.0000        0.0000        0.0000        0.0000        0.0000        0.0000        0.0000        0.0000        0.0000        0.0000        0.0000        0.0000        0.0000        0.0000        0.0000        0.0000        0.0000        0.0000        0.0000        0.0000        0.0000        0.0000        0.0000        0.0000        0.0000        0.0000        0.0000        0.0000        0.0000        0.0000        0.0000        0.0000        0.0000        0.0000        0.0000        0.0000        0.0000        0.0000        0.0000        0.0000        0.0000        0.0000        0.0000        0.0000        0.0000        0.0000        0.0000        0.0000        0.0000        0.0000        0.0000        0.0000        0.0000        0.0000        0.0000        0.0000        0.0000        0.0000        0.0000        0.0000        0.0000        0.0000        0.0000        0.0000        0.0000        0.0000        0.0000        0.0000        0.0000        0.0000      219.8109        0.0000        0.0000        0.0000      291.2931      293.6187      273.1217      270.9247      266.8306      249.4811      261.6390      288.8461      269.9713      282.1016      293.0850      250.5573      247.6122      227.5323      212.3136      207.2070      197.4480      183.9973      166.8159      172.3843      174.8830      175.1756      191.5220      183.8365      217.5327      226.9031      245.5818      259.1071      224.4072      229.2545      241.7717      220.1763      228.0702      236.4405      280.5495      287.7115      279.0095      279.4500      307.5265      311.6649      271.6371      264.4595      197.6492      197.8021      179.9389      166.4062      165.4182      161.6017      154.2890      160.8368      178.8333      186.3461      206.1239      235.1721      213.4990      241.1845      246.6923      240.7212      254.6618      231.5994      250.1337      262.7000      296.9886      321.6507      373.1945      390.0352      376.7872      410.0196      415.6606      436.0894      452.6846      487.3245      464.2634      419.1948      348.6505      312.5327      291.7002      227.0622        0.0000        0.0000        0.0000        0.0000        0.0000      612.9600      602.1000      529.1100      617.4670      629.6006      702.3710      687.4897      631.4801      537.7802      512.9398        0.0000        0.0000        0.0000        0.0000        0.0000        0.0000        0.0000        0.0000        0.0000        0.0000        0.0000        0.0000        0.0000        0.0000        0.0000        0.0000        0.0000        0.0000        0.0000        0.0000        0.0000        0.0000        0.0000        0.0000        0.0000        0.0000        0.0000        0.0000        0.0000        0.0000        0.0000        0.0000        0.0000        0.0000        0.0000        0.0000        0.0000        0.0000        0.0000        0.0000        0.0000        0.0000        0.0000        0.0000        0.0000        0.0000        0.0000        0.0000        0.0000        0.0000        0.0000        0.0000        0.0000        0.0000        0.0000
        0.0000        0.0000        0.0000        0.0000        0.0000        0.0000        0.0000        0.0000        0.0000        0.0000        0.0000        0.0000        0.0000        0.0000        0.0000        0.0000        0.0000        0.0000        0.0000        0.0000        0.0000        0.0000        0.0000        0.0000        0.0000        0.0000        0.0000        0.0000        0.0000        0.0000        0.0000        0.0000        0.0000        0.0000        0.0000        0.0000        0.0000        0.0000        0.0000        0.0000        0.0000        0.0000        0.0000        0.0000        0.0000        0.0000        0.0000        0.0000        0.0000        0.0000        0.0000        0.0000        0.0000        0.0000        0.0000        0.0000        0.0000        0.0000        0.0000        0.0000        0.0000        0.0000        0.0000        0.0000        0.0000        0.0000        0.0000        0.0000        0.0000        0.0000        0.0000        0.0000        0.0000        0.0000        0.0000        0.0000        0.0000        0.0000        0.0000        0.0000        0.0000        0.0000        0.0000        0.0000        0.0000        0.0000        0.0000        0.0000        0.0000        0.0000        0.0000        0.0000        0.0000        0.0000        0.0000        0.0000        0.0000        0.0000        0.0000        0.0000        0.0000      287.5502      301.7019      265.7548      256.3208      257.6030      236.2908      249.9728      286.9503      280.4644      269.3138      286.8392      237.4936      241.5937      229.6100      220.1095      215.7846      213.0400      203.7827      183.7476      188.4993      198.4776      201.0226      210.5386      214.2658      237.1506      248.9701      253.6820      249.2656      238.4245      235.9683      239.9839      236.1840      251.1774      241.5345      275.0034      244.9832      253.4322      277.3662      272.2169      278.0879      283.5194      266.2877      209.4181      206.2829      216.8902      172.0331      155.6312      169.8213      158.7296      194.5179      205.1226      211.9210      217.3401      230.1621      200.7453      195.0699      200.6948      228.3931      222.7975      217.3446      252.2982      267.4934      295.4316      334.3121      385.7009      429.3510      443.8957      461.5907      468.1826      453.0161      469.1991      481.5798      457.3232      411.6577      345.0802      314.4636        0.0000        0.0000        0.0000        0.0000        0.0000        0.0000      625.7700      688.5600      575.8500      469.5300      581.7903      799.7443      730.4867      574.0390      513.0475      483.7887      552.9006        0.0000        0.0000        0.0000        0.0000        0.0000        0.0000        0.0000        0.0000        0.0000        0.0000        0.0000        0.0000        0.0000        0.0000        0.0000        0.0000        0.0000        0.0000        0.0000        0.0000        0.0000        0.0000        0.0000        0.0000        0.0000        0.0000        0.0000        0.0000        0.0000        0.0000        0.0000        0.0000        0.0000        0.0000        0.0000        0.0000        0.0000        0.0000        0.0000        0.0000        0.0000        0.0000        0.0000        0.0000        0.0000        0.0000        0.0000        0.0000        0.0000        0.0000        0.0000        0.0000        0.0000        0.0000        0.0000
        0.0000        0.0000        0.0000        0.0000        0.0000        0.0000        0.0000        0.0000        0.0000        0.0000        0.0000        0.0000        0.0000        0.0000        0.0000        0.0000        0.0000        0.0000        0.0000        0.0000        0.0000        0.0000        0.0000        0.0000        0.0000        0.0000        0.0000        0.0000        0.0000        0.0000        0.0000        0.0000        0.0000        0.0000        0.0000        0.0000        0.0000        0.0000        0.0000        0.0000        0.0000        0.0000        0.0000        0.0000        0.0000        0.0000        0.0000        0.0000        0.0000        0.0000        0.0000        0.0000        0.0000        0.0000        0.0000        0.0000        0.0000        0.0000        0.0000        0.0000        0.0000        0.0000        0.0000        0.0000        0.0000        0.0000        0.0000        0.0000        0.0000        0.0000        0.0000        0.0000        0.0000        0.0000        0.0000        0.0000        0.0000        0.0000        0.0000        0.0000        0.0000        0.0000        0.0000        0.0000        0.0000        0.0000        0.0000        0.0000        0.0000        0.0000        0.0000        0.0000        0.0000        0.0000        0.0000        0.0000        0.0000        0.0000        0.0000        0.0000        0.0000        0.0000      322.3170      317.4693      279.6465      259.1182      257.0800      267.8062      296.3013      286.3778      288.8299      296.9698      300.9294      295.2607      268.3760      259.2612      265.7523      273.9753      263.3992      229.3910      216.4891      226.1393      238.0590      254.7589      262.7793      267.2095      307.5667      328.1045      306.5077      289.7951      278.3177      263.1346      250.1966      253.0493      254.2460      252.0280      243.2271      270.7404      263.0766      251.0605      263.7453      293.8352      310.6873      233.8638      216.5407      229.7738      186.5190      187.3588      201.2567      216.6290      210.4711      216.5703      218.6237      226.3757      241.3715      212.3906      214.3587      228.4211      221.9125      207.3010      215.3235      233.8599      269.8573      308.1007      365.7107      421.8608      444.8451      479.4136      473.1448      490.2399      503.8768      498.6477      507.0450      471.0630      430.3476      322.3860      315.0176        0.0000        0.0000        0.0000        0.0000        0.0000        0.0000        0.0000      555.1799      541.9199      483.4800      579.4118      733.3389      740.6096      508.1748      523.3444      442.9298      569.1848        0.0000        0.0000        0.0000        0.0000        0.0000        0.0000        0.0000        0.0000        0.0000        0.0000        0.0000        0.0000        0.0000        0.0000        0.0000        0.0000        0.0000        0.0000        0.0000        0.0000        0.0000        0.0000        0.0000        0.0000        0.0000        0.0000        0.0000        0.0000        0.0000        0.0000        0.0000        0.0000        0.0000        0.0000        0.0000        0.0000        0.0000        0.0000        0.0000        0.0000        0.0000        0.0000        0.0000        0.0000        0.0000        0.0000        0.0000        0.0000        0.0000        0.0000        0.0000        0.0000        0.0000        0.0000        0.0000
        0.0000        0.0000        0.0000        0.0000        0.0000        0.0000        0.0000        0.0000        0.0000        0.0000        0.0000        0.0000        0.0000        0.0000        0.0000        0.0000        0.0000        0.0000        0.0000        0.0000        0.0000        0.0000        0.0000        0.0000        0.0000        0.0000        0.0000        0.0000        0.0000        0.0000        0.0000        0.0000        0.0000        0.0000        0.0000        0.0000        0.0000        0.0000        0.0000        0.0000        0.0000        0.0000        0.0000        0.0000        0.0000        0.0000        0.0000        0.0000        0.0000        0.0000        0.0000        0.0000        0.0000        0.0000        0.0000        0.0000        0.0000        0.0000        0.0000        0.0000        0.0000        0.0000        0.0000        0.0000        0.0000        0.0000        0.0000        0.0000        0.0000        0.0000        0.0000        0.0000        0.0000        0.0000        0.0000        0.0000        0.0000        0.0000        0.0000        0.0000        0.0000        0.0000        0.0000        0.0000        0.0000        0.0000        0.0000        0.0000        0.0000        0.0000        0.0000        0.0000        0.0000        0.0000        0.0000        0.0000        0.0000        0.0000        0.0000        0.0000        0.0000        0.0000        0.0000      319.2888      313.6128      278.2207      277.2092      286.1896      281.6905      294.9968      304.1637      344.0601      361.8949      348.5980      353.0180      396.5615      405.1369      396.0341      395.9097      342.9616      336.6117      333.7440      371.6514      345.5134      334.7851      353.2905      408.3884        0.0000        0.0000      349.9780      334.5308      303.4232      285.1897      288.6210      278.1807      275.5745      299.5369      303.6984      297.9210      284.6559      290.0122      306.8940      325.5632      284.5715      262.3773      226.2675      225.1280      216.0870      218.0322      210.2436      240.1743      209.9584      200.4602      209.7286      226.0291      260.0981      267.3242      235.6145      217.4032      218.0980      237.1243      258.3830      298.2623      331.5963      400.8907      442.4782      446.8156      508.4339      536.1139      526.1288      524.2536      505.2005      477.9650      341.5511        0.0000        0.0000        0.0000        0.0000        0.0000        0.0000        0.0000        0.0000        0.0000        0.0000        0.0000        0.0000        0.0000      616.8250      629.6655      573.5090      435.7152      340.9576      327.7974        0.0000        0.0000        0.0000        0.0000        0.0000        0.0000        0.0000        0.0000        0.0000        0.0000        0.0000        0.0000        0.0000        0.0000        0.0000        0.0000        0.0000        0.0000        0.0000        0.0000        0.0000        0.0000        0.0000        0.0000        0.0000        0.0000        0.0000        0.0000        0.0000        0.0000        0.0000        0.0000        0.0000        0.0000        0.0000        0.0000        0.0000        0.0000        0.0000        0.0000        0.0000        0.0000        0.0000        0.0000        0.0000        0.0000        0.0000        0.0000        0.0000        0.0000        0.0000        0.0000        0.0000        0.0000        0.0000        0.0000
        0.0000        0.0000        0.0000        0.0000        0.0000        0.0000        0.0000        0.0000        0.0000        0.0000        0.0000        0.0000        0.0000        0.0000        0.0000        0.0000        0.0000        0.0000        0.0000        0.0000        0.0000        0.0000        0.0000        0.0000        0.0000        0.0000        0.0000        0.0000        0.0000        0.0000        0.0000        0.0000        0.0000        0.0000        0.0000        0.0000        0.0000        0.0000        0.0000        0.0000        0.0000        0.0000        0.0000        0.0000        0.0000        0.0000        0.0000        0.0000        0.0000        0.0000        0.0000        0.0000        0.0000        0.0000        0.0000        0.0000        0.0000        0.0000        0.0000        0.0000        0.0000        0.0000        0.0000        0.0000        0.0000        0.0000        0.0000        0.0000        0.0000        0.0000        0.0000        0.0000        0.0000        0.0000        0.0000        0.0000        0.0000        0.0000        0.0000        0.0000        0.0000        0.0000        0.0000        0.0000        0.0000        0.0000        0.0000        0.0000        0.0000        0.0000        0.0000        0.0000        0.0000        0.0000        0.0000        0.0000        0.0000        0.0000        0.0000        0.0000        0.0000        0.0000        0.0000      314.2235      296.3892      290.6508      286.5395      291.8550      302.8522      324.5483      340.8828      359.2053      371.6179      369.9184      397.1112      435.0613      476.7585      492.4813      471.4588      394.3705      402.5212      402.9881      421.5648      420.4861      418.6789      431.2608        0.0000        0.0000        0.0000        0.0000        0.0000        0.0000      315.2206      302.7086      284.6654      300.0628      306.3596      270.3210      284.0341      275.1707      314.5773      384.9294      347.5228      301.0498      267.1048      222.4812      236.5130      235.5681      218.5338      219.0814      248.1436      236.0012      211.5949      215.9478      268.6544      300.5514      267.0211      249.3504      236.4585      242.3705      272.8883      306.1264      317.6489      385.0440      412.3209      460.3239      474.4464      522.7691      516.7411      496.3911      481.6076      392.9153        0.0000        0.0000        0.0000        0.0000        0.0000        0.0000        0.0000        0.0000        0.0000        0.0000        0.0000        0.0000        0.0000        0.0000        0.0000      588.3993      575.8797      522.3648      427.8473      353.0122      314.9239      325.5303        0.0000        0.0000        0.0000        0.0000        0.0000        0.0000        0.0000        0.0000        0.0000        0.0000        0.0000        0.0000        0.0000        0.0000        0.0000        0.0000        0.0000        0.0000        0.0000        0.0000        0.0000        0.0000        0.0000        0.0000        0.0000        0.0000        0.0000        0.0000        0.0000        0.0000        0.0000        0.0000        0.0000        0.0000        0.0000        0.0000        0.0000        0.0000        0.0000        0.0000        0.0000        0.0000        0.0000        0.0000        0.0000        0.0000        0.0000        0.0000        0.0000        0.0000        0.0000        0.0000        0.0000        0.0000        0.0000
        0.0000        0.0000        0.0000        0.0000        0.0000        0.0000        0.0000        0.0000        0.0000        0.0000        0.0000        0.0000        0.0000        0.0000        0.0000        0.0000        0.0000        0.0000        0.0000        0.0000        0.0000        0.0000        0.0000        0.0000        0.0000        0.0000        0.0000        0.0000        0.0000        0.0000        0.0000        0.0000        0.0000        0.0000        0.0000        0.0000        0.0000        0.0000        0.0000        0.0000        0.0000        0.0000        0.0000        0.0000        0.0000        0.0000        0.0000        0.0000        0.0000        0.0000        0.0000        0.0000        0.0000        0.0000        0.0000        0.0000        0.0000        0.0000        0.0000        0.0000        0.0000        0.0000        0.0000        0.0000        0.0000        0.0000        0.0000        0.0000        0.0000        0.0000        0.0000        0.0000        0.0000        0.0000        0.0000        0.0000        0.0000        0.0000        0.0000        0.0000        0.0000        0.0000        0.0000        0.0000        0.0000        0.0000        0.0000        0.0000        0.0000        0.0000        0.0000        0.0000        0.0000        0.0000        0.0000        0.0000        0.0000        0.0000        0.0000        0.0000        0.0000        0.0000        0.0000      304.4999      300.3177      294.5677      296.7844      309.0032      319.3139      329.3937      339.9382      367.1467      384.6911      400.9791      407.0810      463.8068      524.7194        0.0000      513.8373      475.2675        0.0000        0.0000      453.6100      466.1534        0.0000        0.0000        0.0000        0.0000        0.0000        0.0000        0.0000        0.0000      305.9964      299.8355      299.2225      280.9109      303.7912      279.2009      298.4773      284.4995      332.5975      354.5042      387.8158      321.5796      276.2868      276.7386      265.1196      248.0725      235.2102      248.5076      268.3636      260.6159      250.2390      241.9096      274.4740      300.7458      302.7342      263.8401      268.8167      286.0312      322.7814      384.1451      370.1243      428.2971      442.9682      450.4205      420.5446        0.0000        0.0000        0.0000        0.0000        0.0000        0.0000        0.0000        0.0000        0.0000        0.0000        0.0000        0.0000        0.0000        0.0000        0.0000        0.0000        0.0000        0.0000        0.0000        0.0000      565.2015      587.6727      518.0469      437.3615      331.1867        0.0000        0.0000        0.0000        0.0000        0.0000        0.0000        0.0000        0.0000        0.0000        0.0000        0.0000        0.0000        0.0000        0.0000        0.0000        0.0000        0.0000        0.0000        0.0000        0.0000        0.0000        0.0000        0.0000        0.0000        0.0000        0.0000        0.0000        0.0000        0.0000        0.0000        0.0000        0.0000        0.0000        0.0000        0.0000        0.0000        0.0000        0.0000        0.0000        0.0000        0.0000        0.0000        0.0000        0.0000        0.0000        0.0000        0.0000        0.0000        0.0000        0.0000        0.0000        0.0000        0.0000        0.0000        0.0000        0.0000        0.0000
        0.0000        0.0000        0.0000        0.0000        0.0000        0.0000        0.0000        0.0000        0.0000        0.0000        0.0000        0.0000        0.0000        0.0000        0.0000        0.0000        0.0000        0.0000        0.0000        0.0000        0.0000        0.0000        0.0000        0.0000        0.0000        0.0000        0.0000        0.0000        0.0000        0.0000        0.0000        0.0000        0.0000        0.0000        0.0000        0.0000        0.0000        0.0000        0.0000        0.0000        0.0000        0.0000        0.0000        0.0000        0.0000        0.0000        0.0000        0.0000        0.0000        0.0000        0.0000        0.0000        0.0000        0.0000        0.0000        0.0000        0.0000        0.0000        0.0000        0.0000        0.0000        0.0000        0.0000        0.0000        0.0000        0.0000        0.0000        0.0000        0.0000        0.0000        0.0000        0.0000        0.0000        0.0000        0.0000        0.0000        0.0000        0.0000        0.0000        0.0000        0.0000        0.0000        0.0000        0.0000        0.0000        0.0000        0.0000        0.0000        0.0000        0.0000        0.0000        0.0000        0.0000        0.0000        0.0000        0.0000        0.0000        0.0000        0.0000        0.0000        0.0000        0.0000        0.0000      323.0556      310.9211      293.1309      287.4440      292.9719      303.8376      305.1142      318.6648      367.1117      378.1021      393.1647        0.0000        0.0000        0.0000        0.0000        0.0000        0.0000        0.0000        0.0000        0.0000        0.0000        0.0000        0.0000        0.0000        0.0000        0.0000        0.0000        0.0000        0.0000        0.0000      320.1726      290.6879      287.0815      300.9373      280.5261      314.6516      332.7841      384.8974      422.4071      442.1388      378.9882      341.9178      300.6763      280.5338      266.2278      250.0506      261.5782      269.8362      265.1584      271.5592      295.1868      294.0802      317.4600      300.9576      297.8172      321.2181      366.9902      394.4659      435.6201      425.4837      435.8566      427.8659      386.4446        0.0000        0.0000        0.0000        0.0000        0.0000        0.0000        0.0000        0.0000        0.0000        0.0000        0.0000        0.0000        0.0000        0.0000        0.0000        0.0000        0.0000        0.0000        0.0000        0.0000        0.0000        0.0000      549.8452      531.6808      424.5125        0.0000      313.6150      311.6188        0.0000        0.0000        0.0000        0.0000        0.0000        0.0000        0.0000        0.0000        0.0000        0.0000        0.0000        0.0000        0.0000        0.0000        0.0000        0.0000        0.0000        0.0000        0.0000        0.0000        0.0000        0.0000        0.0000        0.0000        0.0000        0.0000        0.0000        0.0000        0.0000        0.0000        0.0000        0.0000        0.0000        0.0000        0.0000        0.0000        0.0000        0.0000        0.0000        0.0000        0.0000        0.0000        0.0000        0.0000        0.0000        0.0000        0.0000        0.0000        0.0000        0.0000        0.0000        0.0000        0.0000        0.0000        0.0000
        0.0000        0.0000        0.0000        0.0000        0.0000        0.0000        0.0000        0.0000        0.0000        0.0000        0.0000        0.0000        0.0000        0.0000        0.0000        0.0000        0.0000        0.0000        0.0000        0.0000        0.0000        0.0000        0.0000        0.0000        0.0000        0.0000        0.0000        0.0000        0.0000        0.0000        0.0000        0.0000        0.0000        0.0000        0.0000        0.0000        0.0000        0.0000        0.0000        0.0000        0.0000        0.0000        0.0000        0.0000        0.0000        0.0000        0.0000        0.0000        0.0000        0.0000        0.0000        0.0000        0.0000        0.0000        0.0000        0.0000        0.0000        0.0000        0.0000        0.0000        0.0000        0.0000        0.0000        0.0000        0.0000        0.0000        0.0000        0.0000        0.0000        0.0000        0.0000        0.0000        0.0000        0.0000        0.0000        0.0000        0.0000        0.0000        0.0000        0.0000        0.0000        0.0000        0.0000        0.0000        0.0000        0.0000        0.0000        0.0000        0.0000        0.0000        0.0000        0.0000        0.0000        0.0000        0.0000        0.0000        0.0000        0.0000        0.0000        0.0000        0.0000        0.0000        0.0000        0.0000        0.0000      241.5195      244.2960      280.7244      288.4323      306.2559      316.2455      352.4828      359.9694      373.4000      385.7045        0.0000        0.0000        0.0000        0.0000        0.0000        0.0000        0.0000        0.0000        0.0000        0.0000        0.0000        0.0000        0.0000        0.0000        0.0000        0.0000        0.0000        0.0000      272.9447      269.0215      278.6262      272.3089      292.7380      338.7880      413.7089      464.8326      482.3840      476.8972      435.1649      414.8389      356.6500      324.7643      304.5333      273.4956      256.3558      251.8794      307.0630      308.9489      318.4691      307.4185      325.5656      316.8689      392.8095      438.0323      541.3567      481.0273      419.1456      363.0296      282.7500      282.8100        0.0000        0.0000        0.0000        0.0000        0.0000        0.0000        0.0000        0.0000        0.0000        0.0000        0.0000        0.0000        0.0000        0.0000        0.0000        0.0000        0.0000        0.0000        0.0000        0.0000        0.0000        0.0000        0.0000        0.0000      505.2424      438.8786        0.0000      374.8500      491.3100        0.0000        0.0000        0.0000        0.0000        0.0000        0.0000        0.0000        0.0000        0.0000        0.0000        0.0000        0.0000        0.0000        0.0000        0.0000        0.0000        0.0000        0.0000        0.0000        0.0000        0.0000        0.0000        0.0000        0.0000        0.0000        0.0000        0.0000        0.0000        0.0000        0.0000        0.0000        0.0000        0.0000        0.0000        0.0000        0.0000        0.0000        0.0000        0.0000        0.0000        0.0000        0.0000        0.0000        0.0000        0.0000        0.0000        0.0000        0.0000        0.0000        0.0000        0.0000        0.0000        0.0000        0.0000        0.0000
        0.0000        0.0000        0.0000        0.0000        0.0000        0.0000        0.0000        0.0000        0.0000        0.0000        0.0000        0.0000        0.0000        0.0000        0.0000        0.0000        0.0000        0.0000        0.0000        0.0000        0.0000        0.0000        0.0000        0.0000        0.0000        0.0000        0.0000        0.0000        0.0000        0.0000        0.0000        0.0000        0.0000        0.0000        0.0000        0.0000        0.0000        0.0000        0.0000        0.0000        0.0000        0.0000        0.0000        0.0000        0.0000        0.0000        0.0000        0.0000        0.0000        0.0000        0.0000        0.0000        0.0000        0.0000        0.0000        0.0000        0.0000        0.0000        0.0000        0.0000        0.0000        0.0000        0.0000        0.0000        0.0000        0.0000        0.0000        0.0000        0.0000        0.0000        0.0000        0.0000        0.0000        0.0000        0.0000        0.0000        0.0000        0.0000        0.0000        0.0000        0.0000        0.0000        0.0000        0.0000        0.0000        0.0000        0.0000        0.0000        0.0000        0.0000        0.0000        0.0000        0.0000        0.0000        0.0000        0.0000        0.0000        0.0000        0.0000        0.0000        0.0000        0.0000        0.0000        0.0000        0.0000        0.0000      291.8287      308.4604      283.7387      294.6972      302.3615      357.3669      358.4385      363.6174      359.4244        0.0000        0.0000        0.0000        0.0000        0.0000        0.0000        0.0000        0.0000        0.0000        0.0000        0.0000        0.0000        0.0000        0.0000        0.0000        0.0000        0.0000        0.0000        0.0000        0.0000      277.6170      279.5010      308.8610      368.9904      452.0691      528.9415      669.3114      564.1917      475.0884      445.0091      404.7977      319.2820      254.7998      242.1739      253.2806      225.7734      260.2928      354.9352      298.4165      295.7644      343.6578      352.1053      373.3514      562.6827      427.7071        0.0000        0.0000      364.0014        0.0000        0.0000        0.0000        0.0000        0.0000        0.0000        0.0000        0.0000        0.0000        0.0000        0.0000        0.0000        0.0000        0.0000        0.0000        0.0000        0.0000        0.0000        0.0000        0.0000        0.0000        0.0000        0.0000        0.0000        0.0000        0.0000      537.6049      443.2316        0.0000        0.0000        0.0000        0.0000        0.0000        0.0000        0.0000        0.0000        0.0000        0.0000        0.0000        0.0000        0.0000        0.0000        0.0000        0.0000        0.0000        0.0000        0.0000        0.0000        0.0000        0.0000        0.0000        0.0000        0.0000        0.0000        0.0000        0.0000        0.0000        0.0000        0.0000        0.0000        0.0000        0.0000        0.0000        0.0000        0.0000        0.0000        0.0000        0.0000        0.0000        0.0000        0.0000        0.0000        0.0000        0.0000        0.0000        0.0000        0.0000        0.0000        0.0000        0.0000        0.0000        0.0000        0.0000        0.0000        0.0000        0.0000
[truncated: 212,709 more chars]
