# Supplementary material for: Multidimensional evaluation of the TRMM 3B43V7 satellite-based precipitation product in mainland China from 1998–2016
Source: PeerJ. 2020 Feb 20;8:e8615. doi: 10.7717/peerj.8615 (PMC7036276; doi:10.7717/peerj.8615)
Supplement: Supplemental Information 2 [file peerj-08-8615-s002.zip › TRMM_3B43 data/TRMM 3B43 data-Year-Month/2008-08.txt]

ncols         249
nrows         175
xllcorner     73.250
yllcorner     6.500
cellsize      0.25000
        0.0000        0.0000        0.0000        0.0000        0.0000        0.0000        0.0000        0.0000        0.0000        0.0000        0.0000        0.0000        0.0000        0.0000        0.0000        0.0000        0.0000        0.0000        0.0000        0.0000        0.0000        0.0000        0.0000        0.0000        0.0000        0.0000        0.0000        0.0000        0.0000        0.0000        0.0000        0.0000        0.0000        0.0000        0.0000        0.0000        0.0000        0.0000        0.0000        0.0000        0.0000        0.0000        0.0000        0.0000        0.0000        0.0000        0.0000        0.0000        0.0000        0.0000        0.0000        0.0000        0.0000        0.0000        0.0000        0.0000        0.0000        0.0000        0.0000        0.0000        0.0000        0.0000        0.0000        0.0000        0.0000        0.0000        0.0000        0.0000        0.0000        0.0000        0.0000        0.0000        0.0000        0.0000        0.0000        0.0000        0.0000        0.0000        0.0000        0.0000        0.0000        0.0000        0.0000        0.0000        0.0000        0.0000        0.0000        0.0000        0.0000        0.0000        0.0000        0.0000        0.0000        0.0000        0.0000        0.0000        0.0000        0.0000        0.0000        0.0000        0.0000        0.0000        0.0000        0.0000        0.0000        0.0000        0.0000        0.0000        0.0000        0.0000        0.0000        0.0000        0.0000        0.0000        0.0000        0.0000        0.0000        0.0000        0.0000        0.0000        0.0000        0.0000        0.0000        0.0000        0.0000        0.0000        0.0000        0.0000        0.0000        0.0000        0.0000        0.0000        0.0000        0.0000        0.0000        0.0000        0.0000        0.0000        0.0000        0.0000        0.0000        0.0000        0.0000        0.0000        0.0000        0.0000        0.0000        0.0000        0.0000        0.0000        0.0000        0.0000        0.0000        0.0000        0.0000        0.0000        0.0000        0.0000        0.0000        0.0000        0.0000        0.0000        0.0000        0.0000        0.0000        0.0000        0.0000        0.0000        0.0000        0.0000        0.0000        0.0000        0.0000       69.0034       64.6883       67.6518        0.0000        0.0000        0.0000       40.3998       40.5571       45.3765       45.5009       50.3306       49.7268       46.3456       62.6777       62.2161       54.6551       56.0683       66.6548       87.8111       65.3394       68.8958       58.3094       62.2890       74.6688       77.0880       76.0399       74.0416       61.6398       55.1581       60.8407       69.1983       76.8901       57.5405       51.9813       63.7083       66.5981       70.5420       76.7569       79.2252       77.5677       87.1338       85.7884       87.0963       93.2062       85.5769       84.9415        0.0000        0.0000        0.0000        0.0000        0.0000        0.0000        0.0000        0.0000        0.0000        0.0000        0.0000        0.0000        0.0000        0.0000        0.0000        0.0000        0.0000        0.0000        0.0000        0.0000        0.0000        0.0000        0.0000        0.0000        0.0000        0.0000        0.0000        0.0000        0.0000        0.0000
        0.0000        0.0000        0.0000        0.0000        0.0000        0.0000        0.0000        0.0000        0.0000        0.0000        0.0000        0.0000        0.0000        0.0000        0.0000        0.0000        0.0000        0.0000        0.0000        0.0000        0.0000        0.0000        0.0000        0.0000        0.0000        0.0000        0.0000        0.0000        0.0000        0.0000        0.0000        0.0000        0.0000        0.0000        0.0000        0.0000        0.0000        0.0000        0.0000        0.0000        0.0000        0.0000        0.0000        0.0000        0.0000        0.0000        0.0000        0.0000        0.0000        0.0000        0.0000        0.0000        0.0000        0.0000        0.0000        0.0000        0.0000        0.0000        0.0000        0.0000        0.0000        0.0000        0.0000        0.0000        0.0000        0.0000        0.0000        0.0000        0.0000        0.0000        0.0000        0.0000        0.0000        0.0000        0.0000        0.0000        0.0000        0.0000        0.0000        0.0000        0.0000        0.0000        0.0000        0.0000        0.0000        0.0000        0.0000        0.0000        0.0000        0.0000        0.0000        0.0000        0.0000        0.0000        0.0000        0.0000        0.0000        0.0000        0.0000        0.0000        0.0000        0.0000        0.0000        0.0000        0.0000        0.0000        0.0000        0.0000        0.0000        0.0000        0.0000        0.0000        0.0000        0.0000        0.0000        0.0000        0.0000        0.0000        0.0000        0.0000        0.0000        0.0000        0.0000        0.0000        0.0000        0.0000        0.0000        0.0000        0.0000        0.0000        0.0000        0.0000        0.0000        0.0000        0.0000        0.0000        0.0000        0.0000        0.0000        0.0000        0.0000        0.0000        0.0000        0.0000        0.0000        0.0000        0.0000        0.0000        0.0000        0.0000        0.0000        0.0000        0.0000        0.0000        0.0000        0.0000        0.0000        0.0000        0.0000        0.0000        0.0000        0.0000        0.0000        0.0000        0.0000        0.0000        0.0000        0.0000        0.0000        0.0000        0.0000        0.0000       65.8058       60.5093       58.3527       56.0097       61.3579       58.0493       47.1306       40.1685       35.2737       35.6837       36.8702       33.1791       39.1016       47.7025       50.2953       53.9633       61.8324       66.1316       73.1592       87.7193       77.1809       70.1334       56.6179       72.7401       70.8859       79.0697       73.1911       70.0075       83.6505       77.4829       80.6948       76.1106       65.4989       52.4455       54.3259       51.4461       51.5490       54.3986       65.2688       77.8065       77.4575       84.6014      107.4778       91.6405       78.6376       79.1735       84.6385       94.9408      107.8584       98.0283       92.6222       93.9075       91.1768      107.3811        0.0000        0.0000        0.0000        0.0000        0.0000        0.0000        0.0000        0.0000        0.0000        0.0000        0.0000        0.0000        0.0000        0.0000        0.0000        0.0000        0.0000        0.0000        0.0000        0.0000        0.0000        0.0000        0.0000
        0.0000        0.0000        0.0000        0.0000        0.0000        0.0000        0.0000        0.0000        0.0000        0.0000        0.0000        0.0000        0.0000        0.0000        0.0000        0.0000        0.0000        0.0000        0.0000        0.0000        0.0000        0.0000        0.0000        0.0000        0.0000        0.0000        0.0000        0.0000        0.0000        0.0000        0.0000        0.0000        0.0000        0.0000        0.0000        0.0000        0.0000        0.0000        0.0000        0.0000        0.0000        0.0000        0.0000        0.0000        0.0000        0.0000        0.0000        0.0000        0.0000        0.0000        0.0000        0.0000        0.0000        0.0000        0.0000       44.6280        0.0000       36.3312       32.2217        0.0000        0.0000        0.0000        0.0000        0.0000        0.0000        0.0000        0.0000        0.0000        0.0000        0.0000        0.0000        0.0000        0.0000        0.0000        0.0000        0.0000        0.0000        0.0000        0.0000        0.0000        0.0000        0.0000        0.0000        0.0000        0.0000        0.0000        0.0000        0.0000        0.0000        0.0000        0.0000        0.0000        0.0000        0.0000        0.0000        0.0000        0.0000        0.0000        0.0000        0.0000        0.0000        0.0000        0.0000        0.0000        0.0000        0.0000        0.0000        0.0000        0.0000        0.0000        0.0000        0.0000        0.0000        0.0000        0.0000        0.0000        0.0000        0.0000        0.0000        0.0000        0.0000        0.0000        0.0000        0.0000        0.0000        0.0000        0.0000        0.0000        0.0000        0.0000        0.0000        0.0000        0.0000        0.0000        0.0000        0.0000        0.0000        0.0000        0.0000        0.0000        0.0000        0.0000        0.0000        0.0000        0.0000        0.0000        0.0000        0.0000        0.0000        0.0000        0.0000        0.0000        0.0000        0.0000        0.0000        0.0000        0.0000        0.0000        0.0000        0.0000        0.0000        0.0000        0.0000        0.0000        0.0000        0.0000        0.0000        0.0000        0.0000        0.0000        0.0000       59.4949       57.3914       61.0686       64.8002       53.0431       59.4033       59.9465       47.9165       42.3546       41.9244       43.1998       39.4070       30.8242       39.4578       38.3616       39.6206       47.5067       54.9342       71.7872       72.3259       86.3798       80.6884       74.7925       64.9683       70.6432       73.7344      100.6442       81.3774       75.7997       76.7060       87.0384       94.5406       77.9203       64.8732       59.7526       60.2263       60.2550       61.2042       46.7696       59.4662       67.1200       79.5125       92.6238      102.8393       90.0630       69.9737       65.8822       72.9821       90.4629       99.9592      106.8369      108.7058       92.8905       97.2429      113.3413      133.5007        0.0000        0.0000        0.0000        0.0000        0.0000        0.0000        0.0000        0.0000        0.0000        0.0000        0.0000        0.0000        0.0000        0.0000        0.0000        0.0000        0.0000        0.0000        0.0000        0.0000        0.0000        0.0000
        0.0000        0.0000        0.0000        0.0000        0.0000        0.0000        0.0000        0.0000        0.0000        0.0000        0.0000        0.0000        0.0000        0.0000        0.0000        0.0000        0.0000        0.0000        0.0000        0.0000        0.0000        0.0000        0.0000        0.0000        0.0000        0.0000        0.0000        0.0000        0.0000        0.0000        0.0000        0.0000        0.0000        0.0000        0.0000        0.0000        0.0000        0.0000        0.0000        0.0000        0.0000        0.0000        0.0000        0.0000        0.0000        0.0000        0.0000        0.0000        0.0000        0.0000        0.0000        0.0000        0.0000       46.1070       46.0785       46.4809       41.6853       54.3500       59.9449       19.1634        0.0000        0.0000        0.0000        0.0000        0.0000        0.0000        0.0000        0.0000        0.0000        0.0000        0.0000        0.0000        0.0000        0.0000        0.0000        0.0000        0.0000        0.0000        0.0000        0.0000        0.0000        0.0000        0.0000        0.0000        0.0000        0.0000        0.0000        0.0000        0.0000        0.0000        0.0000        0.0000        0.0000        0.0000        0.0000        0.0000        0.0000        0.0000        0.0000        0.0000        0.0000        0.0000        0.0000        0.0000        0.0000        0.0000        0.0000        0.0000        0.0000        0.0000        0.0000        0.0000        0.0000        0.0000        0.0000        0.0000        0.0000        0.0000        0.0000        0.0000        0.0000        0.0000        0.0000        0.0000        0.0000        0.0000        0.0000        0.0000        0.0000        0.0000        0.0000        0.0000        0.0000        0.0000        0.0000        0.0000        0.0000        0.0000        0.0000        0.0000        0.0000        0.0000        0.0000        0.0000        0.0000        0.0000        0.0000        0.0000        0.0000        0.0000        0.0000        0.0000        0.0000        0.0000        0.0000        0.0000        0.0000        0.0000        0.0000        0.0000        0.0000        0.0000        0.0000        0.0000        0.0000        0.0000        0.0000        0.0000        0.0000        0.0000       56.5706       63.8222       72.1867       70.4482       59.9086       53.2322      145.8812      155.8186       70.2089       47.6438       44.3965       44.9730       56.8723       38.7520       33.2697       34.9039       36.1780       45.8277       46.8007       51.3426       63.7035       84.7672       88.6960       76.4982       63.7572       67.0450       75.6179       92.9547       88.3526       80.3906       71.0081       76.6793       75.3210       72.2869       77.1653       67.4751       64.5680       63.7433       73.2768       74.2686       76.8624       78.7335       83.1254       93.4761       98.0441       75.9663       70.6645       74.3259       79.7165       91.2600       90.6428       93.1135      102.7527       89.5080      100.5602      117.3385      123.6422      140.7869      143.9925        0.0000        0.0000        0.0000        0.0000        0.0000        0.0000        0.0000        0.0000        0.0000        0.0000        0.0000        0.0000        0.0000        0.0000        0.0000        0.0000        0.0000        0.0000        0.0000        0.0000
        0.0000        0.0000        0.0000        0.0000        0.0000        0.0000        0.0000        0.0000        0.0000        0.0000        0.0000        0.0000        0.0000        0.0000        0.0000        0.0000        0.0000        0.0000        0.0000        0.0000        0.0000        0.0000        0.0000        0.0000        0.0000        0.0000        0.0000        0.0000        0.0000        0.0000        0.0000        0.0000        0.0000        0.0000        0.0000        0.0000        0.0000        0.0000        0.0000        0.0000        0.0000        0.0000        0.0000        0.0000        0.0000        0.0000        0.0000        0.0000        0.0000        0.0000        0.0000        0.0000        0.0000       31.1689       36.9763       37.1580       32.2086       28.1111       25.6513       22.4042        0.0000        0.0000        0.0000        0.0000        0.0000        0.0000        0.0000        0.0000        0.0000        0.0000        0.0000        0.0000        0.0000        0.0000        0.0000        0.0000        0.0000        0.0000        0.0000        0.0000        0.0000        0.0000        0.0000        0.0000        0.0000        0.0000        0.0000        0.0000        0.0000        0.0000        0.0000        0.0000        0.0000        0.0000        0.0000        0.0000        0.0000        0.0000        0.0000        0.0000        0.0000        0.0000        0.0000        0.0000        0.0000        0.0000        0.0000        0.0000        0.0000        0.0000        0.0000        0.0000        0.0000        0.0000        0.0000        0.0000        0.0000        0.0000        0.0000        0.0000        0.0000        0.0000        0.0000        0.0000        0.0000        0.0000        0.0000        0.0000        0.0000        0.0000        0.0000        0.0000        0.0000        0.0000        0.0000        0.0000        0.0000        0.0000        0.0000        0.0000        0.0000        0.0000        0.0000        0.0000        0.0000        0.0000        0.0000        0.0000        0.0000        0.0000        0.0000        0.0000        0.0000        0.0000        0.0000        0.0000        0.0000        0.0000        0.0000        0.0000        0.0000        0.0000        0.0000        0.0000        0.0000        0.0000        0.0000        0.0000        0.0000        0.0000       55.4351       63.5199       61.4650       57.6239       72.6461      170.3112      208.4824       95.4861       66.0206       62.9312       47.8135       50.5839       71.1320       61.9311       53.2783       45.5955       43.2370       53.1609       62.9065       69.1331       76.0606       90.5418      111.3332       76.8093       69.4725       67.4461       70.7222       79.5284       80.5196       67.1421       67.9434       71.3846       80.6615       90.5811       89.4234       69.9348       66.1732       62.7449       55.3476       56.2356       62.2496       80.1896       77.2652       86.4019       84.1863       84.1613       73.2778       74.4503       76.5480       91.3519       90.6921       90.3300      101.0148       96.7944      105.6806      106.8320      128.7375      135.9660      134.3258      137.8591      147.7457        0.0000        0.0000        0.0000        0.0000        0.0000        0.0000        0.0000        0.0000        0.0000        0.0000        0.0000        0.0000        0.0000        0.0000        0.0000        0.0000        0.0000        0.0000
        0.0000        0.0000        0.0000        0.0000        0.0000        0.0000        0.0000        0.0000        0.0000        0.0000        0.0000        0.0000        0.0000        0.0000        0.0000        0.0000        0.0000        0.0000        0.0000        0.0000        0.0000        0.0000        0.0000        0.0000        0.0000        0.0000        0.0000        0.0000        0.0000        0.0000        0.0000        0.0000        0.0000        0.0000        0.0000        0.0000        0.0000        0.0000        0.0000        0.0000        0.0000        0.0000        0.0000        0.0000        0.0000        0.0000        0.0000        0.0000        0.0000        0.0000       74.2331       25.0264       29.4313       31.8829       33.3390       31.2411       25.5703       23.9931       23.4064       22.1702       30.8894       45.2709        0.0000        0.0000        0.0000        0.0000        0.0000        0.0000        0.0000        0.0000        0.0000        0.0000        0.0000        0.0000        0.0000        0.0000        0.0000        0.0000        0.0000        0.0000        0.0000        0.0000        0.0000        0.0000        0.0000        0.0000        0.0000        0.0000        0.0000        0.0000        0.0000        0.0000        0.0000        0.0000        0.0000        0.0000        0.0000        0.0000        0.0000        0.0000        0.0000        0.0000        0.0000        0.0000        0.0000        0.0000        0.0000        0.0000        0.0000        0.0000        0.0000        0.0000        0.0000        0.0000        0.0000        0.0000        0.0000        0.0000        0.0000        0.0000        0.0000        0.0000        0.0000        0.0000        0.0000        0.0000        0.0000        0.0000        0.0000        0.0000        0.0000        0.0000        0.0000        0.0000        0.0000        0.0000        0.0000        0.0000        0.0000        0.0000        0.0000        0.0000        0.0000        0.0000        0.0000        0.0000        0.0000        0.0000        0.0000        0.0000        0.0000        0.0000        0.0000        0.0000        0.0000        0.0000        0.0000        0.0000        0.0000        0.0000        0.0000        0.0000        0.0000        0.0000        0.0000        0.0000        0.0000        0.0000        0.0000       42.2519       45.0835       57.5736       68.8122       52.3803       57.3550       87.6587       82.3010       64.5817       64.1746       51.2587       52.7438       61.0864       84.8918       70.4889       59.9187       52.8262       48.7140       59.6684       75.9656       75.7025       65.0902       64.1281      121.3643      117.9821       74.9266       66.4392       58.3371       62.0658       65.3422       71.2449       82.6109       66.1011       62.3657       59.8867       67.3581       68.2279       67.7485       67.0752       50.7341       48.7817       47.5233       51.1588       57.6487       67.4362       73.5638       78.8049       75.7475       79.7900      103.1898      102.4685       89.4051       94.2964      119.5431      113.7327      110.0472      124.8909      152.1433      141.1317      133.1756      134.9448      135.4427        0.0000        0.0000        0.0000        0.0000        0.0000        0.0000        0.0000        0.0000        0.0000        0.0000        0.0000        0.0000        0.0000        0.0000       97.6378      100.0930      103.4678        0.0000
        0.0000        0.0000        0.0000        0.0000        0.0000        0.0000        0.0000        0.0000        0.0000        0.0000        0.0000        0.0000        0.0000        0.0000        0.0000        0.0000        0.0000        0.0000        0.0000        0.0000        0.0000        0.0000        0.0000        0.0000        0.0000        0.0000        0.0000        0.0000        0.0000        0.0000        0.0000        0.0000        0.0000        0.0000        0.0000        0.0000        0.0000        0.0000        0.0000        0.0000        0.0000        0.0000        0.0000        0.0000        0.0000        0.0000        0.0000        0.0000       19.3229       18.0544       18.2301       26.4312       32.8177       27.6788       23.9614       24.8992       22.2098       24.3135       25.1283       24.2378       23.2788       38.1097       41.2031        0.0000        0.0000        0.0000        0.0000        0.0000        0.0000        0.0000        0.0000        0.0000        0.0000        0.0000        0.0000        0.0000        0.0000        0.0000        0.0000        0.0000        0.0000        0.0000        0.0000        0.0000        0.0000        0.0000        0.0000        0.0000        0.0000        0.0000        0.0000        0.0000        0.0000        0.0000        0.0000        0.0000        0.0000        0.0000        0.0000        0.0000        0.0000        0.0000        0.0000        0.0000        0.0000        0.0000        0.0000        0.0000        0.0000        0.0000        0.0000        0.0000        0.0000        0.0000        0.0000        0.0000        0.0000        0.0000        0.0000        0.0000        0.0000        0.0000        0.0000        0.0000        0.0000        0.0000        0.0000        0.0000        0.0000        0.0000        0.0000        0.0000        0.0000        0.0000        0.0000        0.0000        0.0000        0.0000        0.0000        0.0000        0.0000        0.0000        0.0000        0.0000        0.0000        0.0000        0.0000        0.0000        0.0000        0.0000        0.0000        0.0000        0.0000        0.0000        0.0000        0.0000        0.0000        0.0000        0.0000        0.0000        0.0000        0.0000        0.0000        0.0000        0.0000        0.0000        0.0000        0.0000       39.9875       40.2762       43.6627       47.6222       50.6829       52.1901       53.1628       60.8254       59.2386       59.9899       54.5298       50.9487       52.5550       60.9811       67.6016       64.8240       58.1638       59.8530       68.7760       60.3218       67.5060       71.5851       69.4121       83.7275      114.7999      133.1814       71.3435       68.2259       65.2105       60.8457       52.5385       48.7527       48.4697       47.2873       45.6289       51.8566       54.0581       58.7387       57.6896       54.4204       47.1431       45.7239       40.7825       47.0313       61.5892       76.5089       83.8113       93.0215       98.5943      102.3680      106.3381      108.9859      101.8696      117.5989      128.2148      113.4707      119.6054      120.1874      136.5925      135.3880      133.7039      130.5719      122.8265      138.7812        0.0000        0.0000        0.0000        0.0000        0.0000        0.0000        0.0000        0.0000        0.0000      104.5704      109.7919      107.2083       81.8433       90.0836       91.1265       89.4382       95.9135
        0.0000        0.0000        0.0000        0.0000        0.0000        0.0000        0.0000        0.0000        0.0000        0.0000        0.0000        0.0000        0.0000        0.0000        0.0000        0.0000        0.0000        0.0000        0.0000        0.0000        0.0000        0.0000        0.0000        0.0000        0.0000        0.0000        0.0000        0.0000        0.0000        0.0000        0.0000        0.0000        0.0000        0.0000        0.0000        0.0000        0.0000        0.0000        0.0000        0.0000        0.0000        0.0000        0.0000        0.0000        0.0000        0.0000        0.0000        0.0000       14.9964       15.2290       17.8377       21.1333       20.8782       25.9872       24.1173       22.2621       22.6591       23.9841       25.6746       22.2975       19.3609       18.2160       17.6661       19.6946       18.4232       17.2358       15.9023        0.0000        0.0000        0.0000        0.0000        0.0000        0.0000        0.0000        0.0000        0.0000        0.0000        0.0000        0.0000        0.0000        0.0000        0.0000        0.0000        0.0000        0.0000        0.0000        0.0000        0.0000        0.0000        0.0000        0.0000        0.0000        0.0000        0.0000        0.0000        0.0000        0.0000        0.0000        0.0000        0.0000        0.0000        0.0000        0.0000        0.0000        0.0000        0.0000        0.0000        0.0000        0.0000        0.0000        0.0000        0.0000        0.0000        0.0000        0.0000        0.0000        0.0000        0.0000        0.0000        0.0000        0.0000        0.0000        0.0000        0.0000        0.0000        0.0000        0.0000        0.0000        0.0000        0.0000        0.0000        0.0000        0.0000        0.0000        0.0000        0.0000        0.0000        0.0000        0.0000        0.0000        0.0000        0.0000        0.0000        0.0000        0.0000        0.0000        0.0000        0.0000        0.0000        0.0000        0.0000        0.0000        0.0000        0.0000        0.0000        0.0000        0.0000        0.0000        0.0000        0.0000        0.0000        0.0000        0.0000        0.0000        0.0000        0.0000        0.0000        0.0000       34.0696       39.5478       41.3453       50.4569       58.6800       67.3868       59.8366       58.9184       52.6956       51.9056       47.8061       55.1050       59.5573       62.9803       68.1955       63.0869       54.7149       70.2549       74.5434       68.1439       66.1385       71.8391       63.2064       78.1035      128.7072      131.9183       94.4197       67.3055       65.0866       68.6442       60.2420       59.3752       65.2559       41.0818       36.1381       46.9500       46.5988       44.3505       50.6519       49.5374       56.2707       50.2505       52.0534       61.6582       77.9246       87.7297       98.2758       99.4307      117.0564      126.2061      120.1679      118.8192      126.3825      122.3541      139.1240      130.7806      120.1512      119.5647      130.4531      118.2071      128.6617      119.5230      112.4983        0.0000        0.0000        0.0000        0.0000        0.0000        0.0000      126.9293      123.1402      107.2214       90.4204       89.5268      103.9147       81.0519       80.7823       80.7328       87.1829        0.0000        0.0000
        0.0000        0.0000        0.0000        0.0000        0.0000        0.0000        0.0000        0.0000        0.0000        0.0000        0.0000        0.0000        0.0000        0.0000        0.0000        0.0000        0.0000        0.0000        0.0000        0.0000        0.0000        0.0000        0.0000        0.0000        0.0000        0.0000        0.0000        0.0000        0.0000        0.0000        0.0000        0.0000        0.0000        0.0000        0.0000        0.0000        0.0000        0.0000        0.0000        0.0000        0.0000        0.0000        0.0000        0.0000        0.0000        0.0000        0.0000        0.0000       10.7457       10.6285       10.4124       14.9467       12.2988       15.8109       16.1772       14.2866       17.3098       21.0210       17.1243       18.0437       15.5982       17.7767       17.8959       17.8672       16.4417       16.6793       13.8068       13.7558       10.5655        0.0000        0.0000        0.0000        0.0000        0.0000        0.0000        0.0000        0.0000        0.0000        0.0000        0.0000        0.0000        0.0000        0.0000        0.0000        0.0000        0.0000        0.0000        0.0000        0.0000        0.0000        0.0000        0.0000        0.0000        0.0000        0.0000        0.0000        0.0000        0.0000        0.0000        0.0000        0.0000        0.0000        0.0000        0.0000        0.0000        0.0000        0.0000        0.0000        0.0000        0.0000        0.0000        0.0000        0.0000        0.0000        0.0000        0.0000        0.0000        0.0000        0.0000        0.0000        0.0000        0.0000        0.0000        0.0000        0.0000        0.0000        0.0000        0.0000        0.0000        0.0000        0.0000        0.0000        0.0000        0.0000        0.0000        0.0000        0.0000        0.0000        0.0000        0.0000        0.0000        0.0000        0.0000        0.0000        0.0000        0.0000        0.0000        0.0000        0.0000        0.0000        0.0000        0.0000        0.0000        0.0000        0.0000        0.0000        0.0000        0.0000        0.0000        0.0000        0.0000        0.0000        0.0000        0.0000        0.0000        0.0000        0.0000        0.0000       25.4264       24.0579       27.0075       43.6667       54.4585       56.9767       56.3980       48.5529       96.7055      369.7988      186.6852       61.2734       77.2702       78.9039       73.8136       63.7377       58.1411       77.2637       75.8192       85.0223       79.1863       70.7688       62.7326       78.2545      102.3083      108.0471       80.6640       64.3613       56.9415       64.9950       71.7917       77.0899       49.1304       43.0547       36.2874       37.5288       36.2628       40.0440       48.0043       51.6296       61.4013       64.8706       58.9043       82.8210       86.1048       99.4224      112.5277      119.1234      120.3918      140.8654      151.7553      142.5612      135.4313      129.3486      133.7007      113.6784      111.3791      123.5829      120.9960      113.9726      114.8141      104.1305       93.1535       74.5893       64.6466       75.6408       66.1811       63.8913       64.2000       76.1158       63.7897       68.1747       72.2818       78.2113       76.4645       75.8041       75.5926       71.7168       71.9405        0.0000        0.0000
        0.0000        0.0000        0.0000        0.0000        0.0000        0.0000        0.0000        0.0000        0.0000        0.0000        0.0000        0.0000        0.0000        0.0000        0.0000        0.0000        0.0000        0.0000        0.0000        0.0000        0.0000        0.0000        0.0000        0.0000        0.0000        0.0000        0.0000        0.0000        0.0000        0.0000        0.0000        0.0000        0.0000        0.0000        0.0000        0.0000        0.0000        0.0000        0.0000        0.0000        0.0000        0.0000        0.0000        0.0000        0.0000        0.0000        0.0000        0.0000       10.6036       10.3291        8.8715       16.3139       10.8689       16.4963       16.5020       13.5783       14.1710       14.3775       11.2108       13.0598       14.8289       16.5575       15.8980       14.2721       15.7938       13.5996       11.0760       10.6972        9.7436        9.4699        0.0000        0.0000        0.0000        0.0000        0.0000        0.0000        0.0000        0.0000        0.0000        0.0000        0.0000        0.0000        0.0000        0.0000        0.0000        0.0000        0.0000        0.0000        0.0000        0.0000        0.0000        0.0000        0.0000        0.0000        0.0000        0.0000        0.0000        0.0000        0.0000        0.0000        0.0000        0.0000        0.0000        0.0000        0.0000        0.0000        0.0000        0.0000        0.0000        0.0000        0.0000        0.0000        0.0000        0.0000        0.0000        0.0000        0.0000        0.0000        0.0000        0.0000        0.0000        0.0000        0.0000        0.0000        0.0000        0.0000        0.0000        0.0000        0.0000        0.0000        0.0000        0.0000        0.0000        0.0000        0.0000        0.0000        0.0000        0.0000        0.0000        0.0000        0.0000        0.0000        0.0000        0.0000        0.0000        0.0000        0.0000        0.0000        0.0000        0.0000        0.0000        0.0000        0.0000        0.0000        0.0000        0.0000        0.0000        0.0000        0.0000        0.0000        0.0000        0.0000        0.0000        0.0000        0.0000        0.0000        0.0000        0.0000        0.0000       24.3769       24.5461       31.6699       37.7672       49.5333        0.0000       52.3410       74.8817      192.0872        0.0000        0.0000        0.0000       77.6400       76.3649       75.6847       60.0675       66.7660       80.0751       84.6279       81.3366       59.5807       57.9022       87.8277       98.7438       92.5782       73.8403       67.0777       63.7314       58.6158       65.9944       70.2100       48.8764       39.9138       35.0302       35.9964       41.5970       46.2077       56.6216       62.4990       70.0940       67.0208       69.4801       90.3189       94.3049       93.7385      106.0724      130.0614      139.4638      168.1165      130.9600      119.9642      131.2102      168.3429      137.9996      107.0493      121.4223      116.3945      116.9322      105.5072      100.0275       85.3553       63.7542       51.8869       51.1372       51.0645       50.6783       47.5774       42.4458       42.7668       58.9449       78.2322       84.4337       67.5995       65.4789       73.9737       78.8777       78.4574       86.6854        0.0000        0.0000
        0.0000        0.0000        0.0000        0.0000        0.0000        0.0000        0.0000        0.0000        0.0000        0.0000        0.0000        0.0000        0.0000        0.0000        0.0000        0.0000        0.0000        0.0000        0.0000        0.0000        0.0000        0.0000        0.0000        0.0000        0.0000        0.0000        0.0000        0.0000        0.0000        0.0000        0.0000        0.0000        0.0000        0.0000        0.0000        0.0000        0.0000        0.0000       22.5885       25.4383       25.4973        0.0000        0.0000        0.0000        0.0000        0.0000        0.0000        0.0000       16.0412       13.7018       11.0690       16.2063       18.7517       19.2235       20.5837      105.5596      131.4064       41.4279       10.3682       11.3627       11.8158       10.8688       10.5383       10.1432        9.9516        9.3129        8.5753        8.1573        8.5042        8.7190        0.0000        0.0000        0.0000        0.0000        0.0000        0.0000        0.0000        0.0000        0.0000        0.0000        0.0000        0.0000        0.0000        0.0000        0.0000        0.0000        0.0000        0.0000        0.0000        0.0000        0.0000        0.0000        0.0000        0.0000        0.0000        0.0000        0.0000        0.0000        0.0000        0.0000        0.0000        0.0000        0.0000        0.0000        0.0000        0.0000        0.0000        0.0000        0.0000        0.0000        0.0000        0.0000        0.0000        0.0000        0.0000        0.0000        0.0000        0.0000        0.0000        0.0000        0.0000        0.0000        0.0000        0.0000        0.0000        0.0000        0.0000        0.0000        0.0000        0.0000        0.0000        0.0000        0.0000        0.0000        0.0000        0.0000        0.0000        0.0000        0.0000        0.0000        0.0000        0.0000        0.0000        0.0000        0.0000        0.0000        0.0000        0.0000        0.0000        0.0000        0.0000        0.0000        0.0000        0.0000        0.0000        0.0000        0.0000        0.0000        0.0000        0.0000        0.0000        0.0000        0.0000        0.0000        0.0000        0.0000        0.0000        0.0000        0.0000        0.0000        0.0000        0.0000        0.0000        0.0000        0.0000        0.0000        0.0000        0.0000        0.0000        0.0000        0.0000        0.0000        0.0000       80.2507       69.1322       71.7921       83.1052       77.1198       61.8176       61.9926       84.3575      106.8277      109.6379       83.7909       54.8366       67.5031       63.2394       63.2327       68.7085       72.2244       57.8683       41.0994       37.7762       38.6119       42.1599       43.9495       61.4656       70.4215       75.8512       87.2509       87.2122       93.6572       87.2675       93.7883      111.8781      147.2159      152.9946      150.9577      115.1966      104.5107      134.1517      149.2445      146.3998      114.3698      112.0206       93.9341       89.3540       86.0458       73.0461       64.7675       59.0293       53.5497       47.0237       39.0862       41.3588       37.3144       34.6512       39.3278       53.9029       68.8865       63.9793       64.6996       72.3998       53.2523       67.5734       78.0557        0.0000        0.0000        0.0000
        0.0000        0.0000        0.0000        0.0000        0.0000        0.0000        0.0000        0.0000        0.0000        0.0000        0.0000        0.0000        0.0000        0.0000        0.0000        0.0000        0.0000        0.0000        0.0000        0.0000        0.0000        0.0000        0.0000        0.0000        0.0000        0.0000        0.0000        0.0000        0.0000        0.0000        0.0000        0.0000        0.0000        0.0000        0.0000        0.0000        0.0000        0.0000       23.4838       24.9086       27.2394       24.6716       28.3876       28.0075       21.9411       18.8048       19.8337       21.5813       32.5372       31.7020       18.8857       13.8795       16.8870       13.1636       15.0804      118.8545       74.4865       10.2455       10.2734       10.8553       11.1689       12.0066        8.9020        7.2840        6.8488        8.7815        8.8265        7.7787        8.2876        8.0961        9.1340        5.4436        0.0000        0.0000        0.0000        0.0000        0.0000        0.0000        0.0000        0.0000        0.0000        0.0000        0.0000        0.0000        0.0000        0.0000        0.0000        0.0000        0.0000        0.0000        0.0000        0.0000        0.0000        0.0000        0.0000        0.0000        0.0000        0.0000        0.0000        0.0000        0.0000        0.0000        0.0000        0.0000        0.0000        0.0000        0.0000        0.0000        0.0000        0.0000        0.0000        0.0000        0.0000        0.0000        0.0000        0.0000        0.0000        0.0000        0.0000        0.0000        0.0000        0.0000        0.0000        0.0000        0.0000        0.0000        0.0000        0.0000        0.0000        0.0000        0.0000        0.0000        0.0000        0.0000        0.0000        0.0000        0.0000        0.0000        0.0000        0.0000        0.0000        0.0000        0.0000        0.0000        0.0000        0.0000        0.0000        0.0000        0.0000        0.0000        0.0000        0.0000        0.0000        0.0000        0.0000        0.0000        0.0000        0.0000        0.0000        0.0000        0.0000        0.0000        0.0000        0.0000        0.0000        0.0000        0.0000        0.0000        0.0000        0.0000        0.0000        0.0000        0.0000        0.0000        0.0000        0.0000        0.0000        0.0000        0.0000        0.0000        0.0000        0.0000        0.0000        0.0000       74.5844       64.7387       78.8644       73.5501       79.4375       86.4593       82.1254       76.7886       78.7377       86.0859       71.2352       60.4130       68.2150       75.4708       67.0107       57.8434       46.1680       41.1102       37.0035       40.3355       42.2048       50.0925       65.7363       88.3034       83.1701       72.9272       62.1303       72.5955       81.1093       85.7600       92.9584      110.7391      139.5095      128.8934      111.2441      115.0206      114.7842       87.1362       91.4486       87.1896       84.0311       81.3293      111.2822      100.0676       73.9743       62.8595       61.4925       50.6161       48.6042       45.8653       42.4660       40.4029       38.4283       49.4007       56.5180       55.1098       61.0097       79.3755       84.7369       75.9283       66.8044        0.0000        0.0000        0.0000        0.0000
        0.0000        0.0000        0.0000        0.0000        0.0000        0.0000        0.0000        0.0000        0.0000        0.0000        0.0000        0.0000        0.0000        0.0000        0.0000        0.0000        0.0000        0.0000        0.0000        0.0000        0.0000        0.0000        0.0000        0.0000        0.0000        0.0000        0.0000        0.0000        0.0000        0.0000        0.0000        0.0000        0.0000        0.0000        0.0000        0.0000        0.0000       10.6777        9.7877       13.8952       15.3181       18.4249       20.9005       14.9987       15.1311       19.6087       21.3385       27.9298       19.9397       18.3200       12.9653        8.6768        8.8743       11.2925        8.8180       12.4743       54.0718        8.5818        7.3164        7.8101        6.7580        6.0929        5.2593        4.8928        4.6325        4.3999        5.2135        5.6024        6.0485        7.7563        8.4831        5.0967        0.0000        0.0000        0.0000        0.0000        0.0000        0.0000        0.0000        0.0000        0.0000        0.0000        0.0000        0.0000        0.0000        0.0000        0.0000        0.0000        0.0000        0.0000        0.0000        0.0000        0.0000        0.0000        0.0000        0.0000        0.0000        0.0000        0.0000        0.0000        0.0000        0.0000        0.0000        0.0000        0.0000        0.0000        0.0000        0.0000        0.0000        0.0000        0.0000        0.0000        0.0000        0.0000        0.0000        0.0000        0.0000        0.0000        0.0000        0.0000        0.0000        0.0000        0.0000        0.0000        0.0000        0.0000        0.0000        0.0000        0.0000        0.0000        0.0000        0.0000        0.0000        0.0000        0.0000        0.0000        0.0000        0.0000        0.0000        0.0000        0.0000        0.0000        0.0000        0.0000        0.0000        0.0000        0.0000        0.0000        0.0000        0.0000        0.0000        0.0000        0.0000        0.0000        0.0000        0.0000        0.0000        0.0000        0.0000        0.0000        0.0000        0.0000        0.0000        0.0000        0.0000        0.0000        0.0000        0.0000        0.0000        0.0000        0.0000        0.0000        0.0000        0.0000        0.0000        0.0000        0.0000        0.0000        0.0000       58.0301       67.9325       71.4758       71.8785       74.7661        0.0000       68.6601       90.4753       88.8443       72.7773       69.5959       83.8235       83.5296       93.7895       85.9904       62.8213       65.8021       58.9114       68.1956       73.8169       68.8374       59.3025       42.0576       36.7404       59.8427       49.4287       54.6512       66.3121       77.5915       80.4051       80.7637       73.1432       68.4056       75.5229       71.2695       77.6174       95.1531      112.0629       93.7226      101.7486       91.2490       85.8173       76.9696       75.4200       76.0048       73.3981       76.1353       75.7224       73.3673       66.3072       65.5126       65.7714       53.0236       51.2243       50.0045       47.6450       51.4050       53.4113       48.6381       52.4276       63.7710       73.5803       78.4324       78.0041       78.4951       83.1381        0.0000        0.0000        0.0000        0.0000
        0.0000        0.0000        0.0000        0.0000        0.0000        0.0000        0.0000        0.0000        0.0000        0.0000        0.0000        0.0000        0.0000        0.0000        0.0000        0.0000        0.0000        0.0000        0.0000        0.0000        0.0000        0.0000        0.0000        0.0000        0.0000        0.0000        0.0000        0.0000        0.0000        0.0000        0.0000        0.0000        0.0000        0.0000        0.0000        0.0000        0.0000        9.6960       10.5637       11.8145       14.4025       14.7974       20.7858       14.5053       13.6173       17.8119       17.8055       10.1062        9.9113       15.2384       11.5358        7.5876        7.2533       10.0946       10.4581       15.3263        9.1231        6.1892        7.5903        9.0162        8.9087        6.9324        4.7160        4.1601        4.3101        3.6939        3.5425        3.9422        4.7724        5.6383        5.0066        4.2412        7.2486        0.0000        0.0000        0.0000        0.0000        0.0000        0.0000        0.0000        0.0000        0.0000        0.0000        0.0000        0.0000        0.0000        0.0000        0.0000        0.0000        0.0000        0.0000        0.0000        0.0000        0.0000        0.0000        0.0000        0.0000        0.0000        0.0000        0.0000        0.0000        0.0000        0.0000        0.0000        0.0000        0.0000        0.0000        0.0000        0.0000        0.0000        0.0000        0.0000        0.0000        0.0000        0.0000        0.0000        0.0000        0.0000        0.0000        0.0000        0.0000        0.0000        0.0000        0.0000        0.0000        0.0000        0.0000        0.0000        0.0000        0.0000        0.0000        0.0000        0.0000        0.0000        0.0000        0.0000        0.0000        0.0000        0.0000        0.0000        0.0000        0.0000        0.0000        0.0000        0.0000        0.0000        0.0000        0.0000        0.0000        0.0000        0.0000        0.0000        0.0000        0.0000        0.0000        0.0000        0.0000        0.0000        0.0000        0.0000        0.0000        0.0000        0.0000        0.0000        0.0000        0.0000        0.0000        0.0000        0.0000        0.0000        0.0000        0.0000        0.0000        0.0000        0.0000       63.7353       65.4378       62.7080       57.0138       60.0086       64.9452       67.3699       81.8263       88.6954       63.3770       68.8379       97.7818       83.0374       65.5176       79.5646       74.3963       65.7551       81.6629       59.2198       73.2040       75.8335       60.0817       74.6947      101.6991       90.6155       90.2682       48.9431       40.3351      119.9899       61.6377       53.9514       51.8597       64.5685       75.4610       83.9903       72.2522       65.4770       61.7509       58.6829       66.5911       70.0755       75.4559       81.9700       76.3423       72.3861       68.7067       73.6840       70.2463       73.0040       65.7840       62.9334       66.5402       69.0160       70.2023       67.5799       68.8880       57.0492       55.3752       54.3599       46.8287       53.0216       50.4461       45.2698       48.4588       60.2872       67.4224       74.0405       79.2516       74.8407        0.0000        0.0000        0.0000        0.0000        0.0000
        0.0000        0.0000        0.0000        0.0000        0.0000        0.0000        0.0000        0.0000        0.0000        0.0000        0.0000        0.0000        0.0000        0.0000        0.0000        0.0000        0.0000        0.0000        0.0000        0.0000        0.0000        0.0000        0.0000        0.0000        0.0000        0.0000        0.0000        0.0000        0.0000        0.0000        0.0000        0.0000        0.0000        0.0000        0.0000        0.0000        9.3999       10.5277       11.1374       13.3162       12.4754       14.5876       13.3416       16.4799       13.5830       12.0358        8.9046        6.5618        7.7086        5.9963        4.9004        5.8264        8.1455        9.3333       10.5863        7.0133        6.8676        6.5930        6.7014        7.5714        8.6651        6.3199        4.6632        4.2475        3.9382        3.4404        3.2733        4.5167        3.8048        3.6372        3.7471        4.0352        0.0000        0.0000        0.0000        0.0000        0.0000        0.0000        0.0000        0.0000        0.0000        0.0000        0.0000        0.0000        0.0000        0.0000        0.0000        0.0000        0.0000        0.0000        0.0000        0.0000        0.0000        0.0000        0.0000        0.0000        0.0000        0.0000        0.0000        0.0000        0.0000        0.0000        0.0000        0.0000        0.0000        0.0000        0.0000        0.0000        0.0000        0.0000        0.0000        0.0000        0.0000        0.0000        0.0000        0.0000        0.0000        0.0000        0.0000        0.0000        0.0000        0.0000        0.0000        0.0000        0.0000        0.0000        0.0000        0.0000        0.0000        0.0000        0.0000        0.0000        0.0000        0.0000        0.0000        0.0000        0.0000        0.0000        0.0000        0.0000        0.0000        0.0000        0.0000        0.0000        0.0000        0.0000        0.0000        0.0000        0.0000        0.0000        0.0000        0.0000        0.0000        0.0000        0.0000        0.0000        0.0000        0.0000        0.0000        0.0000        0.0000        0.0000        0.0000        0.0000        0.0000        0.0000        0.0000        0.0000        0.0000        0.0000        0.0000        0.0000       48.1016       50.4699       58.2912       61.1179       60.9070       58.2295       61.6831       77.3869       75.4294       73.5583       81.7044       86.9815       73.3444       73.7830       91.2766       89.7545       75.5467      101.3161      106.4326       75.9823       79.6065       76.7064       54.6113       60.6453       57.1851       58.6493       91.0061       64.5742       58.2219       37.8581       37.8962       50.4831       53.4203       54.7253       51.7498       50.9714       56.6983       65.7169       70.5807       57.4770       53.7171       55.4047       64.2894       64.3791       65.9495       70.2017       74.0905       67.1869       70.3655       76.7384       85.6180       71.7793       64.2801       66.5380       71.3542       74.3497       78.4161       73.8045       75.6560       62.1128       61.6111       54.8391       50.2004       54.7380       54.8966       53.3789       51.9790       60.9384       66.0837       73.5487       73.1845       75.3589        0.0000        0.0000        0.0000        0.0000        0.0000
        0.0000        0.0000        0.0000        0.0000        0.0000        0.0000        0.0000        0.0000        0.0000        0.0000        0.0000        0.0000        0.0000        0.0000        0.0000        0.0000        0.0000        0.0000        0.0000        0.0000        0.0000        0.0000        0.0000        0.0000        0.0000        0.0000        0.0000        0.0000        0.0000        0.0000        0.0000        0.0000        0.0000        0.0000        0.0000       13.6665       12.1263       13.4810       12.9619       13.6534       13.9269       14.5021       11.3032       11.5908       10.4849        8.9037       12.0603        6.6833        5.0975        4.6645        5.6807        7.1020        7.9409        7.2958        7.1166        6.4351        5.6894        6.3548        5.7062        4.9609        4.4946        4.4843        4.3950        4.8949        4.8871        4.3467        5.3265        5.7729        6.1351        5.4913        5.7318        5.2870        0.0000        0.0000        0.0000        0.0000        0.0000        0.0000        0.0000        0.0000        0.0000        0.0000        0.0000        0.0000        0.0000        0.0000        0.0000        0.0000        0.0000        0.0000        0.0000        0.0000        0.0000        0.0000        0.0000        0.0000        0.0000        0.0000        0.0000        0.0000        0.0000        0.0000        0.0000        0.0000        0.0000        0.0000        0.0000        0.0000        0.0000        0.0000        0.0000        0.0000        0.0000        0.0000        0.0000        0.0000        0.0000        0.0000        0.0000        0.0000        0.0000        0.0000        0.0000        0.0000        0.0000        0.0000        0.0000        0.0000        0.0000        0.0000        0.0000        0.0000        0.0000        0.0000        0.0000        0.0000        0.0000        0.0000        0.0000        0.0000        0.0000        0.0000        0.0000        0.0000        0.0000        0.0000        0.0000        0.0000        0.0000        0.0000        0.0000        0.0000        0.0000        0.0000        0.0000        0.0000        0.0000        0.0000        0.0000        0.0000        0.0000        0.0000        0.0000        0.0000        0.0000        0.0000        0.0000        0.0000        0.0000        0.0000        0.0000       49.5898       52.6617       60.2182       62.3195       65.3130       66.2807       67.5020       67.2952       69.7477       64.7042       68.3157       71.4055       63.3200       75.0143       75.4740       71.5344       80.9450       72.4573       80.7280       83.2284       99.2679      100.2981       76.5284       73.9308       62.2537       61.1091       56.8530       68.0690       47.1334       39.4207       40.8551       48.7366       56.9423       51.5433       50.3914       49.6026       50.1750       54.8214       58.4923       58.9146       54.1024       51.7895       55.3249       58.7787       62.1008       64.0639       70.3803       76.1939       69.6682       72.6885       85.6368       86.8621       71.1737       66.6608       68.2188       71.9755       75.6859       78.9366       84.8332       88.6168       69.5097       62.5128       59.4673       56.3715       55.1451       61.5380       59.8396       60.8278       69.1838       74.7505       76.6793       77.4734       80.2990        0.0000        0.0000        0.0000        0.0000        0.0000
        0.0000        0.0000        0.0000        0.0000        0.0000        0.0000        0.0000        0.0000        0.0000        0.0000        0.0000        0.0000        0.0000        0.0000        0.0000        0.0000        0.0000        0.0000        0.0000        0.0000        0.0000        0.0000        0.0000        0.0000        0.0000        0.0000        0.0000        0.0000        0.0000        0.0000        0.0000        0.0000        0.0000        0.0000        0.0000       20.6069       14.4403       18.5865       16.8455       18.0622       16.9306       17.0259       18.1348       12.7440        9.1144        9.4774       11.8552        8.4585        3.6791        6.9749        8.4269       14.5374        9.8864        7.2399        7.1786        4.8164        3.7614        3.2102        3.3950        5.6956        5.3509        5.7630        7.9047        8.0518        7.2631        8.0321       13.1155        9.4919        6.6742        6.0181        5.0379        4.9077        0.0000        0.0000        0.0000        0.0000        0.0000        0.0000        0.0000        0.0000        0.0000        0.0000        0.0000        0.0000        0.0000        0.0000        0.0000        0.0000        0.0000        0.0000        0.0000        0.0000        0.0000        0.0000        0.0000        0.0000        0.0000        0.0000        0.0000        0.0000        0.0000        0.0000        0.0000        0.0000        0.0000        0.0000        0.0000        0.0000        0.0000        0.0000        0.0000        0.0000        0.0000        0.0000        0.0000        0.0000        0.0000        0.0000        0.0000        0.0000        0.0000        0.0000        0.0000        0.0000        0.0000        0.0000        0.0000        0.0000        0.0000        0.0000        0.0000        0.0000        0.0000        0.0000        0.0000        0.0000        0.0000        0.0000        0.0000        0.0000        0.0000        0.0000        0.0000        0.0000        0.0000        0.0000        0.0000        0.0000        0.0000        0.0000        0.0000        0.0000        0.0000        0.0000        0.0000        0.0000        0.0000        0.0000        0.0000        0.0000        0.0000        0.0000        0.0000        0.0000        0.0000        0.0000        0.0000        0.0000        0.0000        0.0000       52.4059       61.0158       65.7523       66.7247       70.0165       68.6810       68.2569       64.4408       67.4117       68.8074       60.5761       51.7417       55.2368       51.3482       70.8652       64.2756       44.8274       63.5921       59.5558       67.1177       81.8707       76.9268       66.1102       87.8664       88.8170       73.1277       68.9115       60.7514       50.5772       45.2292       47.0580       45.9853       49.0675       50.2566       49.0182       51.1650       49.6119       51.2413       56.4391       57.5872       56.8135       42.7908       41.7240       42.2482       50.2792       52.8574       50.4734       53.0714       54.7599       55.5344       63.4378       66.9576       78.5424       80.1921       77.2567       70.0257       80.5547       99.9199      106.3600      115.4462      109.0145       91.2996       78.1502       73.1450       69.7669       63.1463       64.2432       68.9053       69.3540       81.8730       98.9765       91.2057       81.2477        0.0000        0.0000        0.0000        0.0000        0.0000        0.0000
        0.0000        0.0000        0.0000        0.0000        0.0000        0.0000        0.0000        0.0000        0.0000        0.0000        0.0000        0.0000        0.0000        0.0000        0.0000        0.0000        0.0000        0.0000        0.0000        0.0000        0.0000        0.0000        0.0000        0.0000        0.0000        0.0000        0.0000        0.0000        0.0000        0.0000        0.0000        0.0000        0.0000        0.0000        0.0000       16.9318       13.3722       17.6275       23.5025       23.6732       22.0599       22.3939       19.1245       11.9908        9.4341        9.7636       14.8361        8.6055        7.1277        7.4773        8.4865       14.6366        8.5644        6.7819        6.3332        4.1150        2.6672        2.6244        2.2786        5.8484        6.4672        6.6159        8.0187        7.7707        8.2046        9.2665        9.4459        8.0286        6.6084        6.1923        5.7768        0.0000        0.0000        0.0000        0.0000        0.0000        0.0000        0.0000        0.0000        0.0000        0.0000        0.0000        0.0000        0.0000        0.0000        0.0000        0.0000        0.0000        0.0000        0.0000        0.0000        0.0000        0.0000        0.0000        0.0000        0.0000        0.0000        0.0000        0.0000        0.0000        0.0000        0.0000        0.0000        0.0000        0.0000        0.0000        0.0000        0.0000        0.0000        0.0000        0.0000        0.0000        0.0000        0.0000        0.0000        0.0000        0.0000        0.0000        0.0000        0.0000        0.0000        0.0000        0.0000        0.0000        0.0000        0.0000        0.0000        0.0000        0.0000        0.0000        0.0000        0.0000        0.0000        0.0000        0.0000        0.0000        0.0000        0.0000        0.0000        0.0000        0.0000        0.0000        0.0000        0.0000        0.0000        0.0000        0.0000        0.0000        0.0000        0.0000        0.0000        0.0000        0.0000        0.0000        0.0000        0.0000        0.0000        0.0000        0.0000        0.0000        0.0000        0.0000        0.0000        0.0000        0.0000       58.7970       63.3884        0.0000       56.2158       57.0293       63.1391       82.4867       91.1667       80.0087       77.4667       69.1656       66.4245       67.2290       70.8441       72.6678       54.8069       47.3042       51.4271       54.4412       58.4283       62.7090       60.7814       56.0642       57.1367       66.3975       66.9466       63.1469       56.5441       64.1050       68.5439       85.7659       83.7013       85.2168       64.9004       54.5864       50.4768       41.0270       48.1416       43.9939       45.9679       52.9272       52.0749       56.9409       56.8257       61.3642       57.8887       45.2128       41.7833       36.0392       43.9381       48.4027       54.0843       50.4775       56.9019       58.3131       67.9075       74.9127       72.8916       80.0956       94.6021       98.3735       87.8208      118.6690      120.6274      128.8490      124.7014      108.4863       98.5223       97.9296       86.1768       66.9420       64.7318       69.0903       72.7036       83.6788       85.4591       84.8192        0.0000        0.0000        0.0000        0.0000        0.0000        0.0000        0.0000
        0.0000        0.0000        0.0000        0.0000        0.0000        0.0000        0.0000        0.0000        0.0000        0.0000        0.0000        0.0000        0.0000        0.0000        0.0000        0.0000        0.0000        0.0000        0.0000        0.0000        0.0000        0.0000        0.0000        0.0000        0.0000        0.0000        0.0000        0.0000        0.0000       34.1640       30.6112       27.8724       28.8007       29.0603       22.4105       16.6412       14.6021       17.6014       17.5547       22.2798       20.4014       18.7963       18.1631       15.1829       13.9768        9.4549        9.9154        9.3261        9.6209        8.5286        8.5320        9.1334        7.4319        6.5271        7.1378        5.2402        4.3079        3.1600        3.0315        5.9410        7.8180        7.6108        7.3749        8.0605        8.8499        9.4972        8.5818        8.4161        8.2388        8.0846        7.5253        8.6760        9.2390        0.0000        0.0000        0.0000        0.0000        0.0000        0.0000        0.0000        0.0000        0.0000        0.0000        0.0000        0.0000        0.0000        0.0000        0.0000        0.0000        0.0000        0.0000        0.0000        0.0000        0.0000        0.0000        0.0000        0.0000        0.0000        0.0000        0.0000        0.0000        0.0000        0.0000        0.0000        0.0000        0.0000        0.0000        0.0000        0.0000        0.0000        0.0000        0.0000        0.0000        0.0000        0.0000        0.0000        0.0000        0.0000        0.0000        0.0000        0.0000        0.0000        0.0000        0.0000        0.0000        0.0000        0.0000        0.0000        0.0000        0.0000        0.0000        0.0000        0.0000        0.0000        0.0000        0.0000        0.0000        0.0000        0.0000        0.0000        0.0000        0.0000        0.0000        0.0000        0.0000        0.0000        0.0000        0.0000        0.0000        0.0000        0.0000        0.0000        0.0000        0.0000        0.0000        0.0000        0.0000        0.0000        0.0000        0.0000        0.0000        0.0000        0.0000        0.0000       61.2397       62.4174       65.2454       63.5734       67.8287       79.2270       78.3787       84.2337       83.5194       82.8583       80.7415       76.2365       76.3564       71.5608       64.4285       63.3136       61.9271       70.7246       80.4965       64.3671       61.5669       59.5927       48.0182       47.6254       44.7691       52.8727       45.7005       49.4145       53.7729       57.7805       60.2997       66.6988      100.0991      102.0269       89.4430       64.1640       45.2390       43.7867       44.2789       77.2399       54.2237       43.3116       47.2808       69.0147       67.9059       66.8775       66.6659       52.5962       44.8135       45.8489       46.1023       50.5176       52.1436       56.4710       59.5555       66.7389       75.1298       82.2648       77.1077       81.0299       92.5352      107.1010       91.7806      116.7276      127.4081      136.1560      130.5756      115.9090      108.2312      102.9783       88.7919       71.5099       61.9499       69.1276       72.4568       79.7286       78.5626        0.0000        0.0000        0.0000        0.0000        0.0000        0.0000        0.0000        0.0000
        0.0000        0.0000        0.0000        0.0000        0.0000        0.0000        0.0000        0.0000        0.0000        0.0000        0.0000        0.0000        0.0000        0.0000        0.0000        0.0000        0.0000        0.0000        0.0000        0.0000        0.0000        0.0000        0.0000        0.0000        0.0000        0.0000       45.3643       52.7085       52.3802       39.8911       37.3418       23.2170       19.6114       20.4007       18.9828       13.2888       13.1366       20.5495       21.7573       20.8445       14.9535       13.6940       14.6139        9.7635        8.3571        9.3711        9.8318       10.0542       10.4541        9.5030       10.8990       16.0870       13.5233        9.0295        8.1636        5.3797        3.6567        3.4763        4.9721        8.1281        8.8734        8.7222        7.4962        9.2049       10.7967       12.0321       11.1329       10.9612       10.5058       10.1809        9.1678        6.9373        6.3564        8.4064        9.6773        8.3064        9.4084       12.4728       12.9402       10.8228        9.5467        8.0502        0.0000        0.0000        0.0000        0.0000        0.0000        0.0000        0.0000        0.0000        0.0000        0.0000        0.0000        0.0000        0.0000        0.0000        0.0000        0.0000        0.0000        0.0000        0.0000        0.0000        0.0000        0.0000        0.0000        0.0000        0.0000        0.0000        0.0000        0.0000        0.0000        0.0000        0.0000        0.0000        0.0000        0.0000        0.0000        0.0000        0.0000        0.0000        0.0000        0.0000        0.0000        0.0000        0.0000        0.0000        0.0000        0.0000        0.0000        0.0000        0.0000        0.0000        0.0000        0.0000        0.0000        0.0000        0.0000        0.0000        0.0000        0.0000        0.0000        0.0000        0.0000        0.0000        0.0000        0.0000        0.0000        0.0000        0.0000        0.0000        0.0000        0.0000        0.0000       44.5079       52.0217       56.6011       42.1062       36.0229        0.0000        0.0000        0.0000        0.0000       57.8008       69.9436       69.8751       71.8093       68.9366       67.0531       71.9414       73.7201       72.4490       79.6587       83.7441       90.8704       96.4714       83.5266       70.7958       68.0492       68.7501       64.1342       74.3667       77.0193       72.1526       55.0241       62.0178       61.5266       48.2431       44.6757       44.3049       45.7471       43.2470       44.6629       50.8759       57.6932       70.2017       83.8483       92.8752       91.0286       81.6290       68.5419       48.3985       53.6069       39.2926       61.3372       72.6774       42.6011       56.6024       76.1095       77.1090       94.6176       83.7030       57.5444       54.9274       57.9835       54.6829       58.7268       70.4648       66.6151       74.9536       81.5324       83.3810       76.6591       73.6911       81.1899      114.7910      116.8792      103.5271      116.1995      118.1171      119.1591      116.3518      105.3502      104.3907       99.3359       92.8262       68.0645       64.9217       70.8402       66.7921       73.3859       72.8118        0.0000        0.0000        0.0000        0.0000        0.0000        0.0000        0.0000        0.0000
        0.0000        0.0000        0.0000        0.0000        0.0000        0.0000        0.0000        0.0000        0.0000        0.0000        0.0000        0.0000        0.0000        0.0000        0.0000        0.0000        0.0000        0.0000        0.0000        0.0000        0.0000        0.0000        0.0000        0.0000        0.0000       42.7621       47.7139       29.4793       21.8353       19.8122       16.8757       17.3835       14.8567       15.6958       14.9842       11.2645       11.6312       35.4016       90.0007       53.0394       11.3705        9.8616        9.4525       11.1873       10.4180       11.3306       12.5948       11.0594       12.3983       15.8017       13.4780       11.8357       14.2589        9.7908        9.3891        8.3981       11.9322        8.6362        8.7583       11.7409       10.9425       10.1851        9.2957       12.7395       14.7667       14.8153       14.2193       14.1169       13.3425       12.1412       11.7282        9.1255       14.0499        7.4750        8.3533       10.3971       13.6356       14.3336       14.1352       15.3968       12.7480       10.5616        7.8513        6.3469        0.0000        0.0000        0.0000        0.0000        0.0000        0.0000        0.0000        0.0000        0.0000        0.0000        0.0000        0.0000        0.0000        0.0000        0.0000        0.0000        0.0000        0.0000        0.0000        0.0000        0.0000        0.0000        0.0000        0.0000        0.0000        0.0000        0.0000        0.0000        0.0000        0.0000        0.0000        0.0000        0.0000        0.0000        0.0000        0.0000        0.0000        0.0000        0.0000        0.0000        0.0000        0.0000        0.0000        0.0000        0.0000        0.0000        0.0000        0.0000        0.0000        0.0000        0.0000        0.0000        0.0000        0.0000        0.0000        0.0000        0.0000        0.0000        0.0000        0.0000        0.0000        0.0000        0.0000        0.0000        0.0000        0.0000        0.0000        0.0000       36.8127       37.1751       38.3251       44.1377       46.4198       42.7841       45.1728       44.0714       46.0407       64.3333       58.8440       63.0877       61.9486       64.4154       72.1319       65.9118       64.4433       66.6868       74.8406       73.2315       69.0996       83.9576       81.8761       70.9996       76.0932       70.0049       78.0614       66.7910       64.6594       51.9030       47.4183       44.6932       63.3967       61.0020       46.2999       52.3446       47.3518       59.6058       56.9438       58.8203       64.8903       63.5216       70.1095       82.8979       78.2853       71.2107       68.6347       57.2526       54.4055       60.4786       49.7382       48.3350       45.6394       47.8812       71.5421      104.0201      120.7164      113.0607       97.8801       69.1692       75.8946       75.2222       83.9433       80.8823       73.9033       75.1675       82.3534       87.4528       91.7374       92.2990       91.2991      110.1779      120.1460      116.6510      114.7278      100.4974      101.0142       92.1940       98.4278       89.4606       76.5272       72.0437        0.0000        0.0000       63.5258       63.0689       61.9594       56.7933        0.0000        0.0000        0.0000        0.0000        0.0000        0.0000        0.0000        0.0000        0.0000
        0.0000        0.0000        0.0000        0.0000        0.0000        0.0000        0.0000        0.0000        0.0000        0.0000        0.0000        0.0000        0.0000        0.0000        0.0000        0.0000        0.0000        0.0000        0.0000        0.0000        0.0000        0.0000        0.0000        0.0000        0.0000        0.0000       35.8267       27.9156       27.3716       22.2390       45.8719      132.7292       50.0399       13.0927       14.1187       16.0280       14.9079       14.4276       17.7683       19.0353        9.4774        9.6107       10.7594       10.4637       10.3075       11.2054       12.1795       11.5008       12.5856       19.1866       15.6919       15.7356       18.9557       11.6905       18.3507       14.0382       11.9869        8.5553       11.3129       14.5461       12.1659       11.5284       12.5549       17.3392       16.4289       15.5505       15.7303       15.2018       13.2498       13.4420       13.3777       10.2335       10.2294        9.5256       10.3495       15.2160       17.1186       12.2582       10.1906        6.4228       11.9829        8.8227        7.3386        8.5158        6.1200        7.0174        0.0000        0.0000        0.0000        0.0000        0.0000        0.0000        0.0000        0.0000        0.0000        0.0000        0.0000        0.0000        0.0000        0.0000        0.0000        0.0000        0.0000        0.0000        0.0000        0.0000        0.0000        0.0000        0.0000        0.0000        0.0000        0.0000        0.0000        0.0000        0.0000        0.0000        0.0000        0.0000        0.0000        0.0000        0.0000        0.0000        0.0000        0.0000        0.0000        0.0000        0.0000        0.0000        0.0000        0.0000        0.0000        0.0000        0.0000        0.0000        0.0000        0.0000        0.0000        0.0000        0.0000        0.0000        0.0000        0.0000        0.0000        0.0000        0.0000        0.0000        0.0000        0.0000        0.0000        0.0000        0.0000        0.0000       32.1343       32.1037       32.2209       36.1104       40.1425       39.5458       74.4445       60.1012       46.4231       46.4586       48.2908       55.9778       65.0688       69.2712       71.8366       64.9606       66.8745       68.4920       82.3050       72.4946       66.5086       63.5485       63.7310       74.9134       78.7014       79.0912       68.8778       54.9264       53.2310       54.5821       58.3417       52.2549       58.3176       54.3099       36.9141       42.7485       48.2194       49.0438       65.7156       82.1383       81.6990       74.8823       68.9572       84.5451       74.9389       73.8510       68.8241       63.3858       56.6077       62.3004       53.4752       60.3344       53.7034       59.8449       94.7080      123.5923      130.3278      108.8209       97.1767       92.2805       92.3069       97.7264      102.8587      102.2051       92.8231       89.1853       85.3969       90.8510       98.8497      101.3202       98.3904      110.6511      111.6614      114.8475      108.8085      102.7683       93.2883       79.1886       79.7153       75.0171       67.8360        0.0000        0.0000        0.0000        0.0000        0.0000        0.0000        0.0000        0.0000        0.0000        0.0000        0.0000        0.0000        0.0000        0.0000        0.0000        0.0000
        0.0000        0.0000        0.0000        0.0000        0.0000        0.0000        0.0000        0.0000        0.0000        0.0000        0.0000        0.0000        0.0000        0.0000        0.0000        0.0000        0.0000        0.0000        0.0000        0.0000        0.0000        0.0000        0.0000        0.0000        0.0000        0.0000        0.0000        9.1664       12.2693       14.0074       17.0135       25.0085       15.3261       16.1876       20.9919       18.4167       20.2427       20.2818       16.2549       20.9150       18.3116       14.8095       12.6579       12.6405       14.7272       15.5819       14.1269       15.4939       20.6578       23.3230       21.5866       19.4885       19.7967       14.9625       11.7182        9.0043        7.9360       10.7072       19.4336       21.5669       18.9847       17.5161       17.9448       18.5445       16.3697       19.0825       15.3198       15.3230       16.0275       16.1449       15.6772       11.5258       11.1119       12.0101       16.0449       20.8922       19.0357       13.5863       12.4047       14.2139       15.8284        9.0350        2.3548        2.0659        2.6479        4.7112        8.4675        4.4386        5.3871        5.7784        0.0000        0.0000        0.0000        0.0000        0.0000        0.0000        0.0000        0.0000        0.0000        0.0000        0.0000        0.0000        0.0000        0.0000        0.0000        0.0000        0.0000        0.0000        0.0000        0.0000        0.0000        0.0000        0.0000        0.0000        0.0000        0.0000        0.0000        0.0000        0.0000        0.0000        0.0000        0.0000        0.0000        0.0000        0.0000        0.0000        0.0000        0.0000        0.0000        0.0000        0.0000        0.0000        0.0000        0.0000        0.0000        0.0000        0.0000        0.0000        0.0000        0.0000        0.0000        0.0000        0.0000        0.0000        0.0000        0.0000        0.0000        0.0000        0.0000        0.0000        0.0000       39.2849       34.4302       31.9139       31.1694       28.7892       38.8055       38.3418       60.5249       63.9840       47.8114       50.1772       48.8798       51.6511       55.6147       70.8046       77.5670       76.6032       65.0018       66.2307       65.7462       64.4296       69.1340       69.3706       71.1481       67.0265       72.8113       71.1423       60.2220       58.2188       56.2152       69.4281       64.6629       54.4592       52.7495       57.5372       37.9051       35.1001       36.0399       45.5390       77.3559       87.0768       94.6249       90.2829       96.8105      106.2285       88.8168       70.9685       72.8093       65.2843       68.4282       72.3960       66.9640       73.4642       66.8013       69.7826      109.9566      114.0679      118.7084      132.2269      112.5396      106.2016      104.3515      109.1090      114.4749      119.3912      113.3877      106.3972      101.4466       99.4178      118.0763      112.8373       97.9520       96.0453      101.1965      109.2478      114.3533       92.5287       81.0030       74.0586       69.0849       61.9166       57.9187        0.0000        0.0000        0.0000        0.0000        0.0000        0.0000        0.0000        0.0000        0.0000        0.0000        0.0000        0.0000        0.0000        0.0000        0.0000        0.0000
        0.0000        0.0000        0.0000        0.0000        0.0000        0.0000        0.0000        0.0000        0.0000        0.0000        0.0000        0.0000        0.0000        0.0000        0.0000        0.0000        0.0000        0.0000        0.0000        0.0000        0.0000        0.0000        0.0000        0.0000        0.0000        0.0000        0.0000       10.4128       14.1889       17.2099       15.0738       15.6853       17.6563       18.1041       20.0322       18.0998       20.3777       24.7713       28.6319       42.9630       63.0920       51.2532       41.7780       28.4883       25.2351       22.0285       21.6775       21.8203       20.3964       21.5806       20.8504       22.8087       28.4082       26.1323       15.5900       12.7853       10.6441       14.2190       20.9015       23.3738       19.9016       19.0565       18.0614       20.9548       24.7031       23.5445       19.8591       18.0150       16.7148       15.4327       14.8801       12.2832       15.5407       15.8310       17.9232       21.1865       22.5119       12.9644       12.7430        3.2983       13.5166        5.0118        2.3127        2.0317        2.3517        3.3515        6.2215        1.3285        2.0197        1.8720        0.0000        0.0000        0.0000        0.0000        0.0000        0.0000        0.0000        0.0000        0.0000        0.0000        0.0000        0.0000        0.0000        0.0000        0.0000        0.0000        0.0000        0.0000        0.0000        0.0000        0.0000        0.0000        0.0000        0.0000        0.0000        0.0000        0.0000        0.0000        0.0000        0.0000        0.0000        0.0000        0.0000        0.0000        0.0000        0.0000        0.0000        0.0000        0.0000        0.0000        0.0000        0.0000        0.0000        0.0000        0.0000        0.0000        0.0000        0.0000        0.0000        0.0000        0.0000        0.0000        0.0000        0.0000        0.0000        0.0000        0.0000        0.0000        0.0000        0.0000        0.0000        0.0000       41.4892       41.0476       39.7503       30.6004       43.5077       35.3065       39.9215       53.2765       53.3992       59.3539       53.2165       48.8640       57.2056       66.0444       89.1304       71.1500       58.4310       60.1310       58.3479       66.2592       60.7378       79.9126       86.7388       85.3172       86.6481       80.8838       70.0900       61.3931       53.6239       63.0658       63.9405       51.8547       57.4393       68.2940       54.8351       48.9397       53.9985       70.9049       81.9026       88.2904      105.9159      114.9693      123.2830      106.5330       84.6581       63.4668       65.8734       63.0515       62.5170       78.4605       71.8586       69.0918       81.9300       95.9709      126.9426      128.3358      124.8269      133.6643      117.2999      107.4510      125.0517      130.3700      139.5470      137.0421      127.7414      120.3588      118.7677      122.0555      118.9797      113.6701      101.2628       97.2798      102.3399      102.9498      101.2475       83.7722       75.6560       66.8482       66.3883       55.8974       57.9544        0.0000        0.0000        0.0000        0.0000        0.0000        0.0000        0.0000        0.0000        0.0000        0.0000        0.0000        0.0000        0.0000        0.0000        0.0000        0.0000
        0.0000        0.0000        0.0000        0.0000        0.0000        0.0000        0.0000        0.0000        0.0000        0.0000        0.0000        0.0000        0.0000        0.0000        0.0000        0.0000        0.0000        0.0000        0.0000        0.0000        0.0000        0.0000        0.0000        0.0000        0.0000        0.0000        0.0000        0.0000       13.9936       16.8814       20.8529       24.3119       26.2154       23.0830       23.9668       22.9665       21.9145       22.1603       27.7885       37.9297       59.3030      103.8334       86.2633       50.5892       39.4593       40.5962       38.5514       32.7418       33.4830       33.2914       31.9787       37.5792       40.4225       32.1300       22.5784       16.6881       18.0005       17.4632       22.3765       43.6512       64.5118       30.5757       27.0285       27.0733       27.8443       27.6124       27.1297       24.3740       20.5392       17.5618       14.5163       11.0736       12.8373       14.9883       12.3464       14.8846       16.4886       21.5923       26.6914       12.4468       22.6386       22.7773       15.1950       10.7353       10.6874       13.3888       13.2614        5.2475        5.9246        5.6301        5.5471        0.0000        0.0000        0.0000        0.0000        0.0000        0.0000        0.0000        0.0000        0.0000        0.0000        0.0000        0.0000        0.0000        0.0000        0.0000        0.0000        0.0000        0.0000        0.0000        0.0000        0.0000        0.0000        0.0000        0.0000        0.0000        0.0000        0.0000        0.0000        0.0000        0.0000        0.0000        0.0000        0.0000        0.0000        0.0000        0.0000        0.0000        0.0000        0.0000        0.0000        0.0000        0.0000        0.0000        0.0000        0.0000        0.0000        0.0000        0.0000        0.0000        0.0000        0.0000        0.0000        0.0000        0.0000        0.0000        0.0000        0.0000        0.0000        0.0000        0.0000        0.0000        0.0000       47.7049       39.3757       28.6746       30.5871       27.0743       31.0182       36.2021       47.3960       51.3501       52.2452       44.3901       49.4039       58.6143       80.4369       58.5325       55.0729       60.3650       59.7363       63.1525       62.7894       80.3872       86.5440       84.7614       96.9959       79.4330       74.7362       61.3457       61.0821       71.8558       63.4117       48.9180       51.1791       63.7036       61.7793       54.8450       69.6207      105.2905      106.9809       96.5518      101.8208       95.0184      102.5737       83.8085       63.2052       63.0930       63.1419       52.4422       52.8767       73.4191       67.2606       61.5035       72.9249       93.7399      110.6884      130.5081      143.7680      140.6451      130.2957      121.5543      141.4368      177.0262      186.2070      178.0036      152.8804      140.3359      149.7658      138.7741      123.1646      118.6570      104.0561       89.9791       91.6213       87.3834       78.1204       72.4188       65.2275       61.0186       58.5508       56.8786       57.2651        0.0000        0.0000        0.0000        0.0000        0.0000        0.0000        0.0000        0.0000        0.0000        0.0000        0.0000        0.0000        0.0000        0.0000        0.0000        0.0000
        0.0000        0.0000        0.0000        0.0000        0.0000        0.0000        0.0000        0.0000        0.0000        0.0000        0.0000        0.0000        0.0000        0.0000        0.0000        0.0000        0.0000        0.0000        0.0000        0.0000        0.0000        0.0000        0.0000        0.0000        0.0000        0.0000        0.0000        0.0000       18.6671       20.3629       23.8259       29.5467       30.5032       30.1087       30.7822       27.3540       26.5546       27.5021       32.5028       37.9218       37.5172       40.4556       45.5220       48.5501       51.5379       66.5681       96.4509       96.4637       67.4773       45.7085       58.3290       60.0570       56.3124       49.4778       37.4628       25.0707       16.0928       21.3429       25.6245       31.7020       44.4162       46.0178       48.1079       51.2162       51.0738       44.6555       36.4540       31.4602       26.2265       18.4766       18.3337       16.3592       16.1282       17.5791       17.3075       21.0627       13.8367       33.6670       54.3315       20.5306       20.1929       22.5205       21.3066       26.5280       21.8998       20.4054       16.1005        5.1999        5.9667        5.1853        4.4717        0.0000        0.0000        0.0000        0.0000        0.0000        0.0000        0.0000        0.0000        0.0000        0.0000        0.0000        0.0000        0.0000        0.0000        0.0000        0.0000        0.0000        0.0000        0.0000        0.0000        0.0000        0.0000        0.0000        0.0000        0.0000        0.0000        0.0000        0.0000        0.0000        0.0000        0.0000        0.0000        0.0000        0.0000        0.0000        0.0000        0.0000        0.0000        0.0000        0.0000        0.0000        0.0000        0.0000        0.0000        0.0000        0.0000        0.0000        0.0000        0.0000        0.0000        0.0000        0.0000        0.0000        0.0000        0.0000        0.0000        0.0000        0.0000        0.0000        0.0000       60.1656       50.1105       46.3499       37.1922       31.0869       24.5034       25.9134       27.4179       37.2308       42.0882       52.4504       47.8260       49.8083       48.0986       69.4461       70.1156       56.5481       71.8166       69.7249       74.7333       70.2774       80.7465       85.3348       79.4649       83.8427       85.1842       75.4919       78.2687       70.2383       71.0164       61.5799       56.8941       48.4100       41.3416       49.7912       58.6947       68.7069       90.6170      118.3792      114.7088       97.1537      101.2624       83.6878       80.8917       68.2534       53.4982       51.2739       50.0427       45.5906       58.5062       62.1186       55.3092       74.4419       69.3909       93.1596      128.5963      129.1227      129.7760      140.2871      139.5399      148.1992      171.3849      188.9694      192.2098      185.2023      170.5764      143.9847      157.1671      117.8538      110.4916      114.3705       99.8200       91.3683       92.5828       87.6085       76.0119       68.0718       66.5863       60.9390       58.1110       55.8602       64.5764        0.0000        0.0000        0.0000        0.0000        0.0000        0.0000        0.0000        0.0000        0.0000        0.0000        0.0000        0.0000        0.0000        0.0000        0.0000        0.0000
        0.0000        0.0000        0.0000        0.0000        0.0000        0.0000        0.0000        0.0000        0.0000        0.0000        0.0000        0.0000        0.0000        0.0000        0.0000        0.0000        0.0000        0.0000        0.0000        0.0000        0.0000        0.0000        0.0000        0.0000        0.0000        0.0000        0.0000        0.0000       35.3251       43.2355       49.5855       42.3130       41.4654       44.9905       40.6491       33.9844       33.3763       35.7955       36.5077       39.6911       42.1903       43.5500       45.4131       47.4878       53.2091       58.6098       63.6057       61.8127       57.2957       43.7438       52.9575       53.1674       48.8903       48.1575       46.6897       36.1714       28.6713       26.5748       22.5772       19.1339       17.0060       16.3333       20.8435       38.4028       56.4318       54.2636       42.9170       25.2045       17.8312       17.2428       17.4183       13.4042       11.3880       11.7306       12.1203       19.6817       17.4274       20.9359       34.7135       56.4695       71.1869       30.0744       33.1879       72.3354       29.9648       20.7944       17.8653        8.0162        3.6781        4.0490        4.2703        3.6310        0.0000        0.0000        0.0000        0.0000        0.0000        0.0000        0.0000        0.0000        0.0000        0.0000        0.0000        0.0000        0.0000        0.0000        0.0000        0.0000        0.0000        0.0000        0.0000        0.0000        0.0000        0.0000        0.0000        0.0000        0.0000        0.0000        0.0000        0.0000        0.0000        0.0000        0.0000        0.0000        0.0000        0.0000        0.0000        0.0000        0.0000        0.0000        0.0000        0.0000        0.0000        0.0000        0.0000        0.0000        0.0000        0.0000        0.0000        0.0000        0.0000        0.0000        0.0000        0.0000        0.0000        0.0000        0.0000        0.0000        0.0000        0.0000       60.4360       56.6283       45.2512       47.2594       40.0154       39.0506       38.3157       28.2727       29.4283       39.6339       43.0659       47.1127       46.6752       54.7338       67.6458       60.1797       95.8817       65.0324       79.5588       78.3417       85.1799       86.0517       94.3274      157.4210       70.5715       73.6310       80.8856       77.8396       71.9419       67.4301       75.5257       70.8737       50.8354       41.4761       37.8583       40.8677       54.0765       58.7594       60.9458       92.4617       90.1478       70.9676       84.0553       82.2633       83.0672       64.1371       40.8799       35.7581       40.0554       39.8659       43.5553       45.1359       51.5666       81.8934       85.8905      103.5248      137.1112      127.9006      136.6892      145.4224      151.2377      168.8868      171.1819      171.3194      174.8311      182.3916      167.6054      151.1569      143.8026      116.3858      106.4363      119.4547      112.8322       97.5578       95.6135       88.8453       86.4454       78.2527       75.4738       70.0124       67.5528       65.1296       72.5498       71.8141        0.0000        0.0000        0.0000        0.0000        0.0000        0.0000        0.0000        0.0000        0.0000        0.0000        0.0000        0.0000        0.0000        0.0000        0.0000
        0.0000        0.0000        0.0000        0.0000        0.0000        0.0000        0.0000        0.0000        0.0000        0.0000        0.0000        0.0000        0.0000        0.0000        0.0000        0.0000        0.0000        0.0000        0.0000        0.0000        0.0000        0.0000        0.0000        0.0000        0.0000        0.0000        0.0000       40.4180       46.8757       48.3822       52.0816       44.1662       42.5076       40.0608       39.9299       37.6723       43.2381       39.9033       44.4360       50.1306       60.6008       77.8605       62.4400       55.7691       58.6262       54.2588       40.7904       38.5733       40.1776       35.8284       37.7612       38.9274       45.9208       54.5012       67.9855       56.4458       42.3568       34.4514       22.0905       17.7743       13.1249       12.4940       13.5252       14.6590       14.1692       12.9295       12.1578       13.7524       12.9725       13.1896       14.7920        6.6438        7.6810        9.1873        9.0737       13.0635       19.9740       26.7578       23.5457       20.9740       19.9570       26.8872       37.0447      176.7682      198.1666       46.5893       18.1221        6.3331        2.2962        2.7479        5.5074        6.9804        2.6231        0.0000        0.0000        0.0000        0.0000        0.0000        0.0000        0.0000        0.0000        0.0000        0.0000        0.0000        0.0000        0.0000        0.0000        0.0000        0.0000        0.0000        0.0000        0.0000        0.0000        0.0000        0.0000        0.0000        0.0000        0.0000        0.0000        0.0000        0.0000        0.0000        0.0000        0.0000        0.0000        0.0000        0.0000        0.0000        0.0000        0.0000        0.0000        0.0000        0.0000        0.0000        0.0000        0.0000        0.0000        0.0000        0.0000        0.0000        0.0000        0.0000        0.0000        0.0000        0.0000        0.0000        0.0000        0.0000        0.0000       61.0296       58.3858       55.7844       47.2606       40.4531       40.4416       37.1720       48.0854       45.3689       37.8363       40.4521       43.1393       46.9235       49.3533       52.3981       58.1632       65.5960       73.1433       73.9426       78.5971       85.4910      109.7267      109.9822       85.2835       96.6918       79.8798       79.6651       83.4535       88.1580       98.9604       95.1697       83.5987       74.0633       58.5273       45.7153       37.4508       37.9385       39.4881       41.9852       47.7459       53.5277       62.5054       48.6808       56.6358       69.2929       72.4479       56.2153       34.8054       34.5709       42.9485       43.1442       47.2947       60.2610       62.2346      105.4993      102.3151      102.0589      109.6434      129.4597      136.0346      138.1726      147.8512      162.2951      166.1272      177.0518      181.2168      169.0628      167.1196      162.6253      142.8995      126.0596      113.4131      117.3252      123.7625      108.8456      100.5713       90.9590       96.6279       86.0600       87.5291       90.2425       87.2677       75.6411       76.9533        0.0000        0.0000        0.0000        0.0000        0.0000        0.0000        0.0000        0.0000        0.0000        0.0000        0.0000        0.0000        0.0000        0.0000        0.0000        0.0000
        0.0000        0.0000        0.0000        0.0000        0.0000        0.0000        0.0000        0.0000        0.0000        0.0000        0.0000        0.0000        0.0000        0.0000        0.0000        0.0000        0.0000        0.0000        0.0000        0.0000        0.0000        0.0000        0.0000        0.0000        0.0000        0.0000        0.0000       41.8234       46.1743       45.6160       43.1250       41.0244       45.0509       47.0204       44.0872       49.6101       62.4220       49.0258       45.0781       44.7397       42.8611       47.9240       50.9420       52.1759       49.8629       50.6142       48.6632       49.0037       36.9816       36.0274       36.2124       33.8227       33.9116       44.7435       56.2586       45.8182       41.2136       34.6028       24.0771       17.2081       13.8614       14.1339       13.7466       13.6403       14.7217       17.0313       18.9862       14.6260       12.4709       11.2980        9.4739        6.3721        6.6383        6.5995        5.5542        8.2569       11.1247       12.9023       12.1538        8.9505        9.9018       12.3717       16.1532       38.1354       87.2079       39.5822       20.0061        6.9735        3.3191        2.1248        2.8122        5.6059        6.1822        6.4309        5.8316        9.3049       10.2113        9.7960       13.6369       39.0967       37.5928        0.0000        0.0000        0.0000        0.0000        0.0000        0.0000       26.0997       28.2277       23.3321       20.2116        0.0000        0.0000        0.0000        0.0000        0.0000        0.0000        0.0000        0.0000        0.0000        0.0000        0.0000        0.0000        0.0000        0.0000        0.0000        0.0000        0.0000        0.0000        0.0000        0.0000        0.0000        0.0000        0.0000        0.0000        0.0000        0.0000        0.0000        0.0000        0.0000        0.0000        0.0000        0.0000        0.0000        0.0000        0.0000        0.0000       60.0905       65.8224       63.6676       53.4333       56.2737       49.4109       46.1161       43.5120       54.2429       60.7843       56.2045       48.3086       44.9480       47.3470       49.5423       57.2615       60.9479       58.3508       78.4528       80.7976       98.1449       86.8030      105.7760      116.7323       99.1418       95.0708      101.3807      102.2887      114.3858      114.0635      107.3404      103.7173      100.9827       97.3107       90.8242       72.4288       58.9209       52.3544       51.5753       53.2125       46.8693       44.6793       52.7446       53.1995       52.4504       59.3436       62.1102       63.0151       51.4461       41.6184       42.2289       52.6670       55.0908       55.9371       60.1282       72.0497       98.7484       91.2248      103.0839      108.5339      110.6728      111.4464      122.4037      128.4573      152.0716      163.8713      168.9019      162.0205      155.0770      172.2138      169.6317      162.3521      155.6113      144.0502      132.8406      130.3822      123.4148      112.0944      116.7492      114.4898      103.4001      108.1476      107.3164      103.2101       89.3696       90.9450        0.0000        0.0000        0.0000        0.0000        0.0000        0.0000        0.0000        0.0000        0.0000        0.0000        0.0000        0.0000        0.0000        0.0000        0.0000        0.0000
        0.0000        0.0000        0.0000        0.0000        0.0000        0.0000        0.0000        0.0000        0.0000        0.0000        0.0000        0.0000        0.0000        0.0000        0.0000        0.0000        0.0000        0.0000        0.0000        0.0000        0.0000        0.0000        0.0000        0.0000        0.0000        0.0000       49.8442       55.8858       56.2978       42.4165       44.9215       46.4564       52.7385       56.8416       46.0117       36.1959       39.7939       50.4282       64.5874       63.6929       54.8078       66.0668       61.7263       63.2509       60.5632       46.2795       59.9496       81.6699       74.4628       48.6219       33.3196       31.6569       34.9910       39.4214       42.1530       38.2669       36.2950       28.5590       22.1363       19.1101       16.7225       13.2847       12.8154       14.5551       17.4509       16.3737       14.6046       13.2722       11.7774        9.1325        8.6399        6.2941        4.1117        3.9923        4.3134        7.3773        8.4388        8.6171       10.3060        8.5395       10.0564       10.7359       12.7666       15.1135       18.8129       23.2717       16.9270        6.5325        5.0189        5.2562        5.5252        6.9180        6.0453        6.8764        9.2452        8.0260        8.4350       11.2384       13.6635       22.3373       23.7902       17.9125       13.8697       19.6520       18.8920       19.1765       15.4891       26.5541       19.8475       16.0008       13.6084       17.9765       23.3961       24.8047       30.0350        0.0000        0.0000        0.0000        0.0000        0.0000        0.0000        0.0000        0.0000        0.0000        0.0000        0.0000        0.0000        0.0000        0.0000        0.0000        0.0000        0.0000        0.0000        0.0000        0.0000        0.0000       59.7696       93.0513      119.3504      130.2085      131.1653       93.7494       83.6270       72.1343       64.7875       57.6310       57.5557       64.9212       73.2395       68.2898       58.7852       62.9015       52.6449       52.5799       50.0170       53.3791       50.6275       48.7952       46.4012       46.0573       48.3813       49.5030       56.5266       52.7546       56.3037       63.7811       98.1911       81.8852       98.8890      109.3464      106.7756      103.0111      116.2726      121.6138      116.6172      118.2720      122.2507      119.6101      115.0856      102.6355       84.9906       83.1263       75.3021       67.9990       73.2419       68.6089       61.4375       56.5104       60.0172       60.3261       68.8001       72.4229       62.7124       59.0041       53.7236       48.2391       49.6322       54.3686       56.2667       64.6794       62.9199       70.6867       82.9364       89.3083       94.0784      111.9828      110.6282      105.7246      114.5917      121.6691      125.1803      141.9395      152.3895      159.0567      155.3848      168.0538      179.4465      169.9424      168.4037      165.5904      156.2166      146.3925      142.3693      144.4704      129.9346      120.6840      117.6620      118.7388      119.0512      112.6675      100.7478        0.0000        0.0000        0.0000        0.0000        0.0000        0.0000        0.0000        0.0000        0.0000        0.0000        0.0000        0.0000        0.0000        0.0000        0.0000        0.0000        0.0000        0.0000
        0.0000        0.0000        0.0000        0.0000        0.0000        0.0000        0.0000        0.0000        0.0000        0.0000        0.0000        0.0000        0.0000        0.0000        0.0000        0.0000        0.0000        0.0000        0.0000        0.0000        0.0000        0.0000        0.0000        0.0000        0.0000        0.0000       46.7782       47.2468       45.3332       51.2644       66.9265       69.7480       63.1632       70.4089       55.8745       40.0847       28.1209       25.9849       29.1077       40.2262       52.0012       70.5898       56.6337       97.4480       81.3656       55.2642       50.8217       44.3446       40.1419       30.2381       28.3016       28.1500       29.0488       28.2767       26.7315       23.2704       20.5497       20.2540       19.9570       19.0341       15.8154       15.4016       18.4418       18.9529       14.0719       12.0894       11.9834        9.4216        8.2555        7.3225        6.4083        4.7284        4.3286        3.7449        4.1392        6.9488        7.5241       10.0115       14.7977       19.3311       13.4698       12.4079       11.5765       15.3494       15.6538       12.0878       16.9070        8.8636        3.9169        5.8714        4.2566        4.6044        9.6290       10.3804        7.7385        9.9161       12.9589       12.9050       14.1346       13.5959       20.3478       19.0042       12.6418       17.6080       13.2659       12.5385       15.8033       16.7797       12.2763        9.4975       10.5681       15.5246       19.4400       20.3076       21.7722       30.2562       34.3197       36.0398        0.0000        0.0000        0.0000        0.0000        0.0000        0.0000        0.0000        0.0000        0.0000        0.0000        0.0000        0.0000       52.9763       51.3563       50.3755       49.2352       45.1942       57.5530       60.8964       78.9968      107.2040       84.2805       84.2435       85.0167       79.3211       77.0350       61.4684       57.3452       58.3892       85.9266       86.0955       71.2603       63.6782       60.3111       58.7948       65.9605       67.4212       61.9958       50.6964       52.4862       50.9832       47.0703       46.7232       61.9616       62.7599       57.4125       64.6582       64.8207       89.3360      105.2228       99.9631       98.0148       97.0555      111.9772      126.7623      119.1220      102.0315      107.2095      115.9201      116.8267      101.0348       91.8782       85.0299       82.2509       81.8975       79.0566       75.2896       77.0746       76.1218       79.7052       71.1963       76.7726       89.9783       70.4337       62.2995       57.5797       57.4689       60.5796       73.1617       69.3657       66.4968       75.3835       79.7610       88.8460      104.2806      105.1603      113.8926      120.2941      119.1710      119.4836      122.1769      122.0459      115.5768      130.5747      145.2201      173.0862      158.2155      165.2568      169.3111      164.3631      166.4384      178.7133      172.8717      170.7330      170.8072      137.9402      124.9568      123.5378      122.3114        0.0000      123.8099      117.1356      115.5086        0.0000        0.0000        0.0000        0.0000        0.0000        0.0000        0.0000        0.0000        0.0000        0.0000        0.0000        0.0000        0.0000        0.0000        0.0000        0.0000        0.0000        0.0000
        0.0000        0.0000        0.0000        0.0000        0.0000        0.0000        0.0000        0.0000        0.0000        0.0000        0.0000        0.0000        0.0000        0.0000        0.0000        0.0000        0.0000        0.0000        0.0000        0.0000        0.0000        0.0000        0.0000        0.0000        0.0000       50.0783       56.1849       70.3897       49.1923       40.7261       37.2008       37.9770       33.4649       35.5478       43.8543       41.5453       32.1601       28.0562       28.1774       36.6158       40.8037       37.9436       36.7404       28.7825       23.5652       27.0121       25.7696       34.8244       35.6152       31.5504       29.7605       26.5690       25.8940       36.1078       87.9626       72.4744       30.2661       19.4980       19.0003       16.3361       15.3129       18.1184       20.4545       22.0291       15.3540       12.5058       11.2238        7.2336        5.2208        5.5153        6.7673        7.5773        8.6285        5.6851        4.5912        7.0543       12.3338       16.9580       26.7790       22.3575       18.3091       15.8643       14.9011       13.9223       15.9956       10.2117       23.5141       21.0242        7.8393        3.5640        2.8925        4.2222       11.0017        9.4691        7.3286        8.7083        8.6030       11.6257       10.6582        9.3973        8.2739       16.0989       28.9612       11.2115       11.5455       12.3601       11.8479       10.2011        9.1277        9.2697       11.6547       15.7923       19.2364       20.8172       21.8435       33.7168       36.5433       37.6199       47.3459       58.7898       63.1727        0.0000        0.0000        0.0000        0.0000        0.0000        0.0000        0.0000        0.0000       41.7838       43.5428       53.9336       47.5653       37.3297       42.4908       58.6561       72.3688       94.9642       97.7832       94.5638       88.4534       89.5921       87.5527       80.7081       68.3973       60.2234       68.1894       73.6232       76.1199       69.6361       67.1218       66.1312       63.1340       63.4439       60.9718       65.2825       59.0029       53.5117       52.2363       49.6041       50.1914       61.4608       66.2888       69.7204       85.0775      113.7249      122.9389      136.7498      129.3798      124.7776      122.5166      120.3247      133.4083      117.5756      104.8493      109.7653      114.7674      115.5178      110.0504      102.2971       93.2690      102.4260       95.2758       83.3892       79.7579       75.8779       80.9565       74.1946       69.9727       65.5743       60.3199       56.9801       53.7008       57.1576       61.2450       59.7628       65.7798       64.7718       74.8988       86.3602       99.5750      112.5776      117.5780      120.6782      133.2000      128.6839      121.2918      137.0760      135.2589      123.3342      125.2264      137.9845      146.3354      161.8460      164.7007      167.5391      172.3408      180.2422      181.2641      183.3294      167.5349      166.6971      154.0023      140.7635      135.8227        0.0000        0.0000        0.0000        0.0000        0.0000        0.0000        0.0000        0.0000        0.0000        0.0000        0.0000        0.0000        0.0000        0.0000        0.0000        0.0000        0.0000        0.0000        0.0000        0.0000        0.0000        0.0000        0.0000        0.0000
        0.0000        0.0000        0.0000        0.0000        0.0000        0.0000        0.0000        0.0000        0.0000        0.0000        0.0000        0.0000        0.0000        0.0000        0.0000        0.0000        0.0000        0.0000        0.0000        0.0000        0.0000        0.0000       33.6487       26.2302       24.8488       31.3757       43.0655       50.4520       30.1257       27.4387       22.1833       21.2967       20.1478       20.0134       22.5622       26.4749       28.3777       24.4863       22.7194       23.5255       20.1310       16.1042       14.1871        9.5687        8.0800        8.9111        9.2333       19.6748       20.6853       23.3174       23.8427       21.0636       21.0956       55.8313      134.7337      100.7476       40.3160       22.0972       20.0487       17.6587       16.1405       18.6017       19.4945       18.9885       13.6497       13.5651       13.5484        8.0786        5.4960        7.0859        8.8536       10.7128       10.0132        9.2560       10.1175       10.7041       17.5253       19.1733       30.1056       23.0578       20.1472       11.5372       11.6048       13.5199       15.0462       11.7049       11.5205       10.9875        8.3432        4.4956        4.2270        7.5030        8.3329        9.3610        7.7360        9.5795       11.0723        8.5636       12.6902       14.8642       11.5560       12.5082       12.7518       12.7855       10.8177       11.0248        7.8245        6.3226        6.7396        8.3971       13.9229       16.4439       16.8729       18.7651       25.5667       38.2513       37.4656       38.4577       51.9069       59.5452       65.0713       59.6043       49.1889       61.9742       67.3844       51.3095       57.7228       55.5275       63.2102       63.2048       45.7565       47.7055       56.9829       44.6464       41.2512       52.4701       62.8595       96.3588      106.8418      115.1877      111.9487       89.6894       76.2735       76.3646       85.4134       76.5372       86.6951       85.2911       75.7192       65.8099       68.7343       70.8723       66.8750       58.2344       60.5203       57.6352       65.9914       53.5037       59.6413       58.6566       60.0482       60.6703       69.6234       94.1249      106.2940      126.8829      137.9364      124.6067      139.1602      125.2153      132.9748      132.7187      137.1385      122.9873      116.8080      121.0339      120.7998      128.4627      139.5670      123.9329      118.9771      111.2295       99.5426       80.2325       85.8775       70.5875       68.0009       68.2719       82.1736       66.5770       49.0044       51.3573       62.1214       64.2413       62.0478       68.9509       69.2256       78.0661       87.4913      107.6603      120.3977      131.8591      132.8288      136.7010      140.0669      142.5203      137.4670      150.3355      146.9480      142.7300      140.5436      151.6621      175.2990      178.2096      169.1430      159.0130      159.4127      168.7444      166.6468      176.8825      173.0076      160.5465      143.9486      157.2721        0.0000        0.0000        0.0000        0.0000        0.0000        0.0000        0.0000        0.0000        0.0000        0.0000        0.0000        0.0000        0.0000        0.0000        0.0000        0.0000        0.0000        0.0000        0.0000        0.0000        0.0000        0.0000        0.0000        0.0000        0.0000
        0.0000        0.0000        0.0000        0.0000        0.0000        0.0000        0.0000        0.0000        0.0000        0.0000        0.0000        0.0000        0.0000        0.0000        0.0000        0.0000        0.0000        0.0000       29.2173       26.1769       27.3465       30.2113       33.2057       24.3697       20.0502       17.8962       17.7800       15.2747       16.5552       14.8569       14.9128       14.8571       14.7459       14.3533       13.5693       15.2955       21.9067       20.6185       16.8610       14.1470       12.1970       10.4474       10.0232        7.2237        6.5296        8.7028        6.5713       12.4763       13.7184       18.8528       17.7546       19.3316       19.8352       23.7540       24.1141       21.0960       17.9159       16.5339       16.9834       16.3186       14.1582       14.9785       14.5399       12.3005       11.7711       17.2175       16.8737       13.4522       11.2825       12.0127       13.6210       15.6386       17.6127       12.4717        7.9095       11.9244       15.4562       23.1216       25.2114       14.2338       12.4791        9.0513       11.0587        9.3568        7.7677        8.8265        7.7778        5.6410        3.7980        3.5351        4.6787        6.7556        9.5258        9.2097       10.4580        9.7143        8.4632        7.2026       14.4367       15.3978       10.6597        9.4771        9.6129       11.5802       10.7095       10.3579        4.3983        3.8083        6.5469        4.3822        9.3054       12.1423       14.3260       16.0326       29.0781       37.3530       37.8635       37.9112       52.5026       63.4129       60.3721       49.6891       50.5659       57.5183       39.7551       32.8499       44.7644       49.2004       46.7753       49.8278       52.9365       48.7715       58.1304       59.2144       52.9862       63.1454       72.7339      105.8336      132.3854      159.8042      138.7802      113.1765      100.8171       95.3770      103.5373       95.3586      102.2222      101.6293       83.2943       85.8590       58.7904       83.2515       75.4184       77.3784       72.1361       62.9863       58.6560       60.4028       61.1760       69.8588       66.8180       62.1865       76.3341      108.0823      121.5271      117.6868      127.4001      117.8896      118.8144      133.8221      137.9424      145.9643      148.3375      142.5820      133.2241      128.2969      142.3810      151.4921      135.4834      124.5456      115.6830      103.2380       87.2247       62.7439       67.2082       63.6462       49.9796       51.7069       59.8358       60.1906       52.2809       55.6666       60.6399       70.8711       70.4755       76.0337       78.6843       88.1277       99.8469      128.4020      145.5291      144.6778      145.7433      142.4484      148.2852      160.7387      157.2302      162.9385      173.4975      163.0938      155.7422      163.4536      164.0781      161.9584      171.3954      161.3653      158.2490      162.7687      164.9427      163.6460      162.2243        0.0000        0.0000        0.0000        0.0000        0.0000        0.0000        0.0000        0.0000        0.0000        0.0000        0.0000        0.0000        0.0000        0.0000        0.0000        0.0000        0.0000        0.0000        0.0000        0.0000        0.0000        0.0000        0.0000        0.0000        0.0000        0.0000        0.0000        0.0000
        0.0000        0.0000        0.0000        0.0000        0.0000        0.0000        0.0000        0.0000        0.0000        0.0000        0.0000        0.0000        0.0000        0.0000        0.0000       27.2423       25.8581       24.4372       22.0675       24.2663       27.8746       26.7350       22.5997       12.9179       12.1898       13.1766       13.7523       12.0584       15.2355       16.9891       15.8094       16.2912       13.0829       10.7457       10.7920       12.8518       15.0253       12.5647       12.7360        7.7105        7.9713        7.2844        5.7567        2.4989        5.2539        6.9821        3.2508        9.8863       12.1249       16.0331       17.8529       17.4485       17.1383       18.8509       18.2481       19.0366       17.1512       15.6704       16.3537       15.5051       13.9660       12.9810       13.3070        9.2852       10.5582       17.9599       16.8716       12.2548       10.6775       13.2696       19.1521       20.4819       17.9166       15.0654       27.0341       10.9027       12.2738       13.1791       12.2815        8.4673        7.9224        7.1292        6.5865        6.4160        6.0858        5.9435        5.1429        3.2454        3.1500        4.3623        5.7770        7.6296       12.5699       12.6658       11.8014       12.3114        9.9475        7.8596       10.2848       10.4949        9.2741        9.6537        9.7186       14.5127       14.6297        7.0905        2.2262        2.4277        2.8617        6.4183        9.6923       18.1344       22.4769       16.6213       24.1557       28.0916       28.9473       29.7463       35.0841       49.1575       51.4574       48.2072       41.0134       40.4429       32.7657       34.7168       53.4487       50.6116       52.8639       54.7319       55.3623       54.4234       53.1194       50.1308       65.5689       89.6405      111.1887      121.6568      139.4532      169.9517      159.8508      112.8235       98.4906      111.4350      112.0149      106.3745      105.6622      118.6990      106.6665       76.7496       70.1374       90.4947       87.8135       87.9022       75.3485       73.9986       71.1971       71.5778       74.2721       66.1042       66.3585       75.2003       90.6601      112.1671      121.5802      118.2890      111.2998      118.2058      126.1495      145.1439      150.4213      166.0353      158.1713      151.7238      126.4432      131.0980      142.2189      142.3680      122.9912      106.5674       92.9781       86.4438       77.4900       62.8989       65.4506       56.0495       48.6054       39.2141       37.6071       43.9950       56.5224       61.4007       77.6321       86.4789       85.3332      109.4942      108.1897      101.2466      112.4916      144.3113      165.1530      160.2908      166.3587      175.9923      180.8511      171.7187      170.5369      179.6196      173.3308      163.0784      158.5569      168.4753      164.5728      161.7246        0.0000      157.8216      159.3536      159.5555      155.3436      159.6772      157.5730        0.0000        0.0000        0.0000        0.0000        0.0000        0.0000        0.0000        0.0000        0.0000        0.0000        0.0000        0.0000        0.0000        0.0000        0.0000        0.0000        0.0000        0.0000        0.0000        0.0000        0.0000        0.0000        0.0000        0.0000        0.0000        0.0000        0.0000        0.0000
        0.0000        0.0000        0.0000        0.0000        0.0000        0.0000        0.0000        0.0000        0.0000        0.0000        0.0000        0.0000        0.0000       25.9916       27.3716       29.5583       38.4339       30.8134       25.6505       20.9382       16.5633       14.9059       13.9365        9.6709       10.0643        9.3077       10.4428       10.5007        9.5510       22.6020       17.2498       12.7550       10.1639        9.6134       11.6258       13.8118       14.2021        9.6457        9.9193        6.5603        9.0100       10.2342        7.3333        8.2278        7.2976        3.6875        7.0657       12.7466       11.5458       12.3912       14.1997       16.8448       17.0597       16.3639       15.6149       14.2057       14.0631       13.4753       16.4632       14.6671       15.5390       16.1553       14.8438       10.4443       16.5013       19.7384       18.5518       11.4661        7.5849        9.2466       10.8027       13.8574       15.5678       12.2804       13.8017       19.4482        7.7427        9.8233        9.9995        5.9670        5.2862        5.1952        5.0181        5.0963        5.2407        4.6097        5.9076        6.6973        6.8767        7.4347        8.5933       16.3841       15.6931       14.3738       11.2419        9.6068        7.9344        7.3327        5.8408        6.0764        7.6641       12.7749       10.1788       13.1837       13.5922        9.3183        1.6435        2.5897        3.0675        5.3402        8.7284       19.1222       21.8308       16.9120       18.2248       23.1979       29.6696       31.4353       31.3136       30.9174       28.3420       33.5492       41.8124       41.2857       35.6601       38.4221       42.8904       44.8223       50.6767       57.2628       55.9684       48.5955       47.1738       62.9108       74.2286       77.6345       91.8386      108.4100      117.7374      124.1448      126.9856      105.2741       83.1340       94.9495       94.3835      100.0070      107.7646       80.2285       80.9572       84.2966       76.5042       89.5142       97.7199       98.7896       90.2774       83.1226       89.9622       80.2372       76.1605       74.3071       77.4089       85.0093       98.4348      127.4993      128.4145      115.9106      123.6364      121.7501      129.7693      143.4260      148.4445      144.0368      133.9992      126.2426      127.9090      133.5081      133.2348      132.1998      116.9614      109.2465       89.9289       82.5978       88.9977       69.9487       60.2545       63.4287       54.2693       45.0997       45.4081       49.7819       49.8023       54.2576       71.8843       78.0062       86.8645      108.3881      113.5732      104.9685      122.2968      144.8939      171.7354      170.0484      176.4486      203.5087      189.2851      190.2178      188.8866      180.2380      178.6354      180.0525      188.0841      183.2689      184.0493        0.0000        0.0000        0.0000        0.0000        0.0000        0.0000        0.0000        0.0000        0.0000        0.0000        0.0000        0.0000        0.0000        0.0000        0.0000        0.0000        0.0000        0.0000        0.0000        0.0000        0.0000        0.0000        0.0000        0.0000        0.0000        0.0000        0.0000        0.0000        0.0000        0.0000        0.0000        0.0000        0.0000        0.0000        0.0000        0.0000
        0.0000        0.0000        0.0000        0.0000        0.0000        0.0000        0.0000        0.0000        0.0000       29.1199        0.0000        0.0000       26.9280       28.5082       22.6346       18.9203       23.2927       18.7392       13.9212        8.0239        6.8034        8.3571        8.4384        7.8192        7.9972        6.2541        5.9714        8.3117        8.0969        7.4121        7.2848        8.2340        8.9855       10.4499       12.1492       11.6288       12.3539        8.4267        7.2619        5.1817        6.2558        4.4930        6.0221        6.2042        5.0622        3.6717        6.6797       12.2933       11.0097       11.0653       12.1442       14.1649       14.6388       14.0049       14.4500       15.8233       14.5438       14.3631       15.6096       14.7854       16.3609       16.9567       15.9906       10.7451       10.7606       12.4272       16.8335       20.3791        8.8014        5.3407        6.3325        4.9137        4.1819       11.8713        6.9724        5.7372        1.4436        1.0322        8.2453        4.0154        2.1152        2.0651        1.9808        4.0420        5.3788        6.9649        6.4092        6.7557        8.9164       10.5942        8.8773       12.4737       13.3895       13.7568       11.9688        6.2875        6.4196        7.3161        7.7944        7.2869        7.1944       10.1865       10.1712       10.2975        8.7050       10.7300        4.3709        4.6998        5.2262        6.2055       11.5958       17.2207       19.1675       19.1899       17.5293       17.0755       21.6860       27.0327       26.9817       30.2907       24.0262       25.4293       33.3756       36.1149       32.3408       29.0786       33.2853       37.0168       44.4197       47.4263       48.7103       53.1654       59.0222       67.7016       78.0377       72.2288       86.7924      103.5333      118.5658      117.6847      112.2619       98.5872       88.9672       79.0299       90.4456       95.5318       90.9121       91.4403       85.9030       86.0940       88.2519       91.9952       99.8729      113.8865      110.2546      112.8271       98.2711       84.8560       83.0314       75.9737       73.4820       81.6546       95.6097      114.0812      116.4399      119.8244      138.3615      130.8625      134.0278      137.0735      148.2253      133.7436      132.6982      129.5306      136.1624      137.8087      133.8331      134.6222      123.0004      111.0781       98.6970       91.5353       88.1621       73.2359       71.5072       78.3712       61.0950       51.8549       43.1367       37.2436       33.1592       38.3972       45.0813       53.8487       84.2095      105.8675       95.0382      106.2440      132.0136      157.4009      178.4591      188.6559      187.7755      219.3096      217.3073      208.1279      209.3389      224.7267      222.5151      226.4452      220.3624      193.1416        0.0000        0.0000        0.0000        0.0000        0.0000        0.0000        0.0000        0.0000        0.0000        0.0000        0.0000        0.0000        0.0000        0.0000        0.0000        0.0000        0.0000        0.0000        0.0000        0.0000        0.0000        0.0000        0.0000        0.0000        0.0000        0.0000        0.0000        0.0000        0.0000        0.0000        0.0000        0.0000        0.0000        0.0000        0.0000        0.0000        0.0000
        0.0000        0.0000        0.0000        0.0000        0.0000       31.6475       16.3126       53.8118       47.0519       17.8172       18.8989       21.4050       27.4438       29.3676       21.2887       15.5737       13.0477       12.2716       10.2319        5.5147        4.7141        4.1070        3.2907        3.4275        3.8758        3.5396        3.3477        4.3552        9.6697        8.2784        6.4899        8.0806        8.3105        9.6532        7.5559        7.2823        7.1453        7.1283        7.2110        4.3441        4.6684        6.6307        6.3582        2.9845        2.2325        1.9512        2.2227        9.1629        9.7129        8.8104        9.5889       13.5732       13.0099       13.7736       14.1770       15.6177       15.3925       15.0319       14.8052       14.7916       16.8232       16.3809       15.2517       10.2732        9.2630        8.6311       13.7084       12.8657        7.4195        9.3657        3.0974        1.7296        1.1184        2.6249        2.4768        0.4017        0.3917        0.3819        1.6981        5.2340        1.6816        1.4587        2.4012        5.4330        7.2809        7.0505        6.6525        5.8917        7.9738        8.3152        8.0140       10.0094       10.2777       12.2666        9.8490        5.5351        5.3602        8.1403        9.4645        5.9573        6.2343        9.1606       10.7317       12.6728        9.0359        7.7720        4.7174        5.6636        7.4377        9.2228       13.0049       21.5352       18.9644       18.3513       16.5891       16.4989       23.0201       29.4648       28.2470       24.6474       22.4678       20.7821       27.9245       30.2094       26.7099       25.4224       28.7393       40.9579       47.4914       61.4659       82.5497       64.7790       60.1643       65.2256       70.0405       80.1062       88.8990       98.0461      102.7911      104.3721       94.4394      114.8214       90.7581      105.1145      105.4721      116.4405      107.4132       98.4758       95.8012       96.1015       89.7887       93.9881      132.7401      120.7266      123.5167      120.3518       97.0731       92.9283       92.5010       92.0384       82.7292       90.7496      102.7397      124.4848      118.1366      109.9255      135.0445      140.0426      130.5876      144.3869      143.8466      140.3548      150.6472      137.3759      148.4514      141.1223      134.0672      133.1237      136.9055      117.9360      111.5726      101.2580       99.8794       84.2108       96.3729       83.5995       67.4902       50.0343       33.7711       30.9297       30.0752       37.5134        0.0000        0.0000       73.1406       80.7037       94.7887      119.6239      152.4463      178.1653      199.8330      221.8201      205.5941      218.2709      229.1535      239.2340      247.9185      259.1703      264.0672      259.5403      239.9019        0.0000        0.0000        0.0000        0.0000        0.0000        0.0000        0.0000        0.0000        0.0000        0.0000        0.0000        0.0000        0.0000        0.0000        0.0000        0.0000        0.0000        0.0000        0.0000        0.0000        0.0000        0.0000        0.0000        0.0000        0.0000        0.0000        0.0000        0.0000        0.0000        0.0000        0.0000        0.0000        0.0000        0.0000        0.0000        0.0000        0.0000        0.0000
        0.0000        0.0000        0.0000        0.0000       14.2403       23.0452       16.2990       15.9088       16.2804       19.4205       19.3043       21.2950       19.3502       16.7596       15.0100       13.9881       12.9127       10.7655        7.5034        3.4761        1.9469        1.4546        1.7764        2.1079        2.5651        1.8108        1.8350        2.2205        2.6193        3.7703        5.7346        8.1359        7.0344        6.0567        5.3621        5.4822        5.4907        5.4315        5.4063        3.7373        5.1315        4.6086        4.8821        1.3817        1.8945        1.8509        2.6360        7.3180        7.2202        7.4311        8.3230       12.2977       13.0576       14.0923       14.3436       15.2216       15.5366       15.3157       16.0471       13.9361       15.2117       15.3575       14.3254        9.1801        7.9645        7.2514        8.2690        8.2317        4.4333       23.9065        1.4219        0.5268        1.0332        1.2741        0.5995        0.7668        1.3398        3.8655        3.9173        3.1242        2.6551        2.4523        2.9768        5.1367        7.3496        9.2368        9.4725        9.5959        7.8759        7.7930        9.8768       10.3035       10.0073       10.6761       10.8613        6.0832        6.1641        7.6889        8.2817        7.2801        7.1271        8.3025       10.0505       10.4023        7.5430        5.2374        4.0897        3.6440        5.9774        9.7828        9.9341       14.9834       16.7354       17.0941       17.3266       23.7847       28.1528       32.1247       30.2106       22.8662       23.6096       21.7415       26.5724       26.0634       17.6984       17.2268       33.5831       50.1734       57.8168       71.7154       72.7948       58.8902       55.1985       55.4462       61.0105       72.0454       71.9279       71.3685       69.3546       79.6070       80.8358      106.5645      107.7970       85.7879       84.8232      113.1957      133.6744      135.8185      124.0413      100.0231      102.3887      104.5350      112.4249      120.5607      114.7890      111.5515       98.2391      102.5402      107.3943      111.6064      107.7446      102.4002       97.0915      105.7215      110.3536      122.3691      126.0564      130.2621      145.3519      141.3670      135.8882      150.2133      153.2418      161.6024      170.1210      162.3959      155.2186      154.9965      141.9108      117.4210      117.8145      108.8839      115.4939       88.5111       95.0149       77.1910       65.6079       39.2447       30.9916       33.0418       52.6549        0.0000        0.0000        0.0000       73.8948       91.5577      111.2439      160.3408      189.0850      202.0418      202.1199      199.2666      201.3912      231.0093      253.8358      261.9758      255.5018      275.4815        0.0000        0.0000        0.0000        0.0000        0.0000        0.0000        0.0000        0.0000        0.0000        0.0000        0.0000        0.0000        0.0000        0.0000        0.0000        0.0000        0.0000        0.0000        0.0000        0.0000        0.0000        0.0000        0.0000        0.0000        0.0000        0.0000        0.0000        0.0000        0.0000        0.0000        0.0000        0.0000        0.0000        0.0000        0.0000        0.0000        0.0000        0.0000        0.0000        0.0000        0.0000
        0.0000        0.0000       16.4765       15.6890       13.5127       14.8731       15.6057       16.1421       15.3646       15.7312       13.0698       11.9074       11.3865       10.5473       11.6354        9.8439        8.3104        6.8980        4.9996        2.2246        1.4010        1.3176        1.8149        1.8310        1.1347        1.4798        1.7958        2.1769        2.7997        3.7558        4.6745        5.1312        4.7012        4.7402        4.6068        4.8155        4.4249        5.9753        5.9053        7.1734        9.9062        7.4811        7.1413        4.7003        1.8185        3.0900        7.2706        7.6722        6.4162        7.1360        9.3054       12.6666       11.9980       12.3890       13.3272       15.2530       14.6994       14.2115       14.8893       13.1111       13.9739       14.7793       13.8268        7.8772        6.2258        6.1695        6.0090        5.4645        2.5449        2.2269        1.4580        0.4789        0.7627        0.7807        2.2047        6.9670        6.1433        7.7290        8.3631        5.9099        4.5831        4.5655        6.0634        6.5865        6.2266        9.2012       13.3071       11.9248        6.2388        4.2744        7.6848        9.9088       13.1045       15.2965       11.8593        6.1471        7.3051        8.9307        8.1586        7.5150        7.5783        8.5205        8.7160        7.6255        8.5869        7.5568        3.7790        4.0547        4.9332        8.5481        9.6477       12.6447       13.4167       18.3581       24.3605       22.7443       15.4625       14.2704       14.3695       14.0759       15.0484       27.0685       30.1702       37.6924       31.2593       22.7176       21.3534       36.7993       40.5100       52.4912       53.7754       59.1183       51.9331       52.5575       53.9698       56.8780       68.6374       72.7885       69.1108       87.9137       95.6504       95.4272      106.2193       76.5198      108.9863      152.3620      169.4896      139.7381      114.8937      104.6203      112.4733      109.7866      115.7305      117.0379      100.9747      115.4538      119.0938      103.6654      110.5495      114.9418       95.8805       85.7331       82.1971       87.7796       93.1032      114.7839      127.0172      135.9081      148.6435      137.9188      131.5728      137.0817      144.5455      152.1723      172.6303      162.7372      156.0247      143.3239      140.6480      126.6796      113.1818      115.3625       99.5631       89.0490       71.8947       70.1058       65.4926       40.7671       31.1472       39.0353        0.0000        0.0000        0.0000       79.3080       90.0734      106.5474      142.9603      174.2076      195.5956      187.2905      210.5247      189.3764      198.1228      220.5466      240.2568      252.6299      270.5678        0.0000        0.0000        0.0000        0.0000        0.0000        0.0000        0.0000        0.0000        0.0000        0.0000        0.0000        0.0000        0.0000        0.0000        0.0000        0.0000        0.0000        0.0000        0.0000        0.0000        0.0000        0.0000        0.0000        0.0000        0.0000        0.0000        0.0000        0.0000        0.0000        0.0000        0.0000        0.0000        0.0000        0.0000        0.0000        0.0000        0.0000        0.0000        0.0000        0.0000        0.0000        0.0000
        0.0000       14.3514       12.8399       10.5000        9.1741       10.6468        9.5536       10.4510       11.7716       12.4088        7.5683        3.4780        2.3661        2.1769        2.8510        0.1933        0.0000        0.0669        0.2052        0.5420        0.3888        0.3363        0.4809        1.4382        1.6953        2.5131        3.1446        4.8217        4.7589        4.9749        5.8065        5.1403        3.8056        3.6622        3.3836        3.1876        4.4148        4.8067        6.2822        5.4555        4.3504        3.9301        3.8638        3.1379        2.6039        2.9473        3.4903        2.8981        3.5188        4.4439        4.7314        7.3503        7.9274        8.8049        9.7840       11.0653       11.8391       11.5082       10.6140       10.3283       11.5568       12.0869       10.2008        9.5565        9.3978        8.6855        6.9509        4.1393        4.0937        4.1576        3.6338        4.5101        4.3366        4.5397        4.7335        4.0454        6.2467        6.9743        8.1714        6.7472        9.5791        5.2025        7.8216       13.1268        6.9147       10.1250       13.3556       12.3523        7.6882        9.4437        9.4800       11.8354       15.4293       15.9845       13.9068       12.1012       14.2412       12.2240        7.7257        9.4111        9.2006       11.2942       11.5059       10.2478        8.4535        7.4988        5.5574        6.2468        6.2058        7.8076        8.6546       11.1160       13.8027       16.1885       19.8679       20.1163       16.2822       15.1609       14.1225       14.0156       34.9924       18.2274       20.2724       30.7300       38.4838       36.9701       33.4497       43.3653       38.2259       39.7314       40.4111       40.1360       40.3976       50.6136       56.4012       61.7679       66.2045       66.2551       69.7445       71.4312       98.1105      104.6227       94.4174       63.8831       78.3474      134.0204      135.3920      138.2449      129.2294      123.6476      124.2909      122.6019      132.6032      120.4096      114.5078      110.9233      119.6885      104.6740      105.6814       86.7070       79.4178       84.2693       82.3048       91.5008      100.6420       98.9825      109.6143      124.9347      131.3089      145.2290      138.8493      127.9106      116.3518      104.8511      125.8215      138.3002      128.6151      127.4838      125.5763      139.9422      138.7451      132.1798       88.0469       67.9930       73.0524       48.3801       59.5872       28.3820        0.0000        0.0000        0.0000        0.0000       84.5877       88.9107      102.5625      112.1782      148.8695      192.2239      191.2937      184.7111      195.0616      192.0201      187.5802      226.6616      248.9973      265.5633        0.0000        0.0000        0.0000        0.0000        0.0000        0.0000        0.0000        0.0000        0.0000        0.0000        0.0000        0.0000        0.0000        0.0000        0.0000        0.0000        0.0000        0.0000        0.0000        0.0000        0.0000        0.0000        0.0000        0.0000        0.0000        0.0000        0.0000        0.0000        0.0000        0.0000        0.0000        0.0000        0.0000        0.0000        0.0000        0.0000        0.0000        0.0000        0.0000        0.0000        0.0000        0.0000        0.0000
        0.0000       14.6777       13.7817       10.8555        9.4796       10.0914       11.2377       11.7861       10.9012        8.3888        6.8160        2.2303        1.3692        1.1026        0.9110        0.2216        0.2433        0.4478        0.1338        0.2032        0.1604        0.2388        0.2731        1.1311        1.4049        2.1424        3.8333        4.3098        5.0826        4.1386        3.5313        3.2198        3.9391        5.2059        3.1849        2.4060        2.5571        2.9012        2.4272        1.2325        2.1360        1.9539        1.5417        1.4056        1.7355        2.0870        2.9841        4.1285        3.4212        3.7138        3.5756        6.6955        6.2921        6.6938        8.0116       13.2217       11.5339        8.9420        8.3244        9.2215       11.2129       12.1802        8.4557        7.0891        7.6237        6.9668        7.9672        4.0688        4.3379        3.7741        4.0090        4.8448        5.7816        6.3046        5.9661        5.6247        9.4841       12.3045       11.5685        9.7934        6.8234        6.3299        7.3221       10.3684        8.7315       11.2293       11.9457       13.1387       15.0154       18.8338       16.0518       15.0048       25.4114       34.2492       13.9033       23.0896       23.9922       18.3340       17.5678       13.0177       15.0035       13.0088       13.6446       14.4121       11.4933       11.7979        7.3263        6.2724        5.8196        7.1043        8.2070        7.7772       12.4273       17.8020       24.7351       27.3852       34.2947       28.5785       26.5554       13.9720       15.9935       16.8289       18.6494       30.8250       37.0022       57.8500       45.3349       33.4962       31.0549       41.4181       51.1394       46.2264       39.2648       48.4770       58.9765       70.8940       84.0181       84.5299       68.0278       87.5487      106.8071       94.4987       89.5204       76.1444       89.8611      119.9768      135.4102      116.0088      132.5783      159.0605      158.1259      126.5980      137.6132      133.9029      117.2217      112.1053      116.6539      104.5244       91.5195       73.4995       77.1941       91.3685      100.1468      105.2699      113.5555      118.2236      118.5979      137.7932      155.5189      158.8020      143.6027      121.8427      110.9604       94.3316       90.4398      105.7021      110.6023      111.4448      121.1908      121.5050      135.6484      133.4804       77.0310       57.8081       58.6251       49.4150        0.0000        0.0000        0.0000        0.0000        0.0000       70.1913       90.5405       98.9523      113.6143      155.4350      132.7416      146.6711      175.4590      176.6581      222.4456      214.8235      214.8137      250.3792        0.0000        0.0000        0.0000        0.0000        0.0000        0.0000        0.0000        0.0000        0.0000        0.0000        0.0000        0.0000        0.0000        0.0000        0.0000        0.0000        0.0000        0.0000        0.0000        0.0000        0.0000        0.0000        0.0000        0.0000        0.0000        0.0000        0.0000        0.0000        0.0000        0.0000        0.0000        0.0000        0.0000        0.0000        0.0000        0.0000        0.0000        0.0000        0.0000        0.0000        0.0000        0.0000        0.0000        0.0000        0.0000
       11.3545       13.9229       14.1775       14.9066       17.6587       12.9982       11.1079       10.8347        7.0032        5.8305        5.5798        1.7445        1.0040        1.0231        0.3823        0.4534        0.4647        0.1752        0.0430        0.0330        0.0453        0.2178        0.4542        1.6428        2.0887        2.8692        3.6895        5.5858        3.8963        3.6161        3.3563        3.0706        3.4569        2.9738        2.3085        2.2254        2.2553        2.4884        2.8007        2.4117        2.5926        2.3801        2.7749        2.3266        2.2396        2.3002        3.0282        5.0345        4.4515        3.1811        2.6080        5.0271        6.7861        7.6975        9.3879       11.7590       10.8126        8.6044        8.3719       10.3519       16.6207        7.0599        7.2321        5.8798        6.4909        6.7281        7.1191        5.1771        3.5488        3.3211        3.6870        3.5766        3.5186        3.2734        2.7641        7.4081        8.5604        8.8586       10.9314        9.2924        9.4819       20.2805       14.6748        9.4893       12.1951       19.4034       17.3501       21.9351       21.2745       23.7615       12.9260       15.0312       63.2474       86.0572       18.7834       20.2536       34.5679       36.6826       32.1466       54.9958       35.7137       22.7545       18.6397       14.9624       14.1743       10.5921       10.3332       13.3167       22.7991       11.7221       11.1178        7.0838       12.2615       20.2621       25.4727       26.8931       28.0765       28.0327       35.5122       17.0712       13.3915       12.1591       14.5117       24.9132       38.4199       39.2842       33.1967       37.3343       45.0128       38.2456       35.5882       37.8272       38.5690       52.0337       58.0788       74.0535      105.3384      113.7214       94.5786       82.6571      119.7091      114.7102      105.1203       82.3139      114.6470      143.4207      149.9942      148.4300      167.7177      154.9838      147.8462      139.7297      127.9741      133.7778      115.6863      111.8550      127.4822      124.1208      108.1987       85.0399       84.5762       88.3463       90.6053       94.6363      123.2400      131.7778      115.9730      131.8015      142.8255      139.5687      148.9981      137.0168      116.2836       95.6850       83.8123      105.4004      125.2283      111.4701      105.7914       95.3513      114.3335       87.9411       68.8949       53.5431       52.4159        0.0000        0.0000        0.0000        0.0000        0.0000        0.0000       77.7358       93.6749      110.4291      117.5544      141.5156      104.3805      137.3123      177.5730      188.1397      233.8569        0.0000        0.0000        0.0000        0.0000        0.0000        0.0000        0.0000        0.0000        0.0000        0.0000        0.0000        0.0000        0.0000        0.0000        0.0000        0.0000        0.0000        0.0000        0.0000        0.0000        0.0000        0.0000        0.0000        0.0000        0.0000        0.0000        0.0000        0.0000        0.0000        0.0000        0.0000        0.0000        0.0000        0.0000        0.0000        0.0000        0.0000        0.0000        0.0000        0.0000        0.0000        0.0000        0.0000        0.0000        0.0000        0.0000        0.0000        0.0000
        8.2283        8.9580       11.7971       12.6092       11.9966       21.6331       19.1424       11.3531        8.5270        6.7642        5.5534        1.8468        0.9215        0.5776        0.3004        0.1665        0.4430        0.3156        0.0420        0.0340        0.0986        0.5413        0.8690        2.0153        2.3187        2.4304        2.4833        2.6729        3.5093        2.6056        2.6194        2.7532        2.6519        2.5002        2.3450        2.8344        2.3855        1.5629        1.4329        2.0543        1.8329        1.7964        1.2567        1.4750        1.8960        2.2970        2.1135        2.7283        3.5720        4.0094        3.3105        4.7891        4.7814        5.9996        8.2874        9.6137        9.7089        9.3436        7.8255        6.2830        6.6077        5.9445        7.4999        5.4029        6.1203        5.4751        4.3935        4.0131        4.7796        6.4952        7.2124        4.4640        6.2505       11.9908        6.0143        7.6085        9.1349       10.2121       13.8976        9.0052       10.1162       16.5894        5.9662        6.7336        6.8235        8.7621        8.4749       29.5101       50.0919       12.7161       13.9805       19.5963       22.0356       18.6355       28.5518       34.3484       42.6572       44.4429       43.8018       68.0778       57.0319       65.7233       41.9680       38.3225       26.4118       26.0852       15.0402       18.2025       25.3775       20.0537       14.1452        8.5517        7.1855       10.2534       13.0510       13.3821       16.6656       22.8747       23.2730       15.5927       12.3194       20.4924       30.5381       39.3695       59.0132       52.6246       38.0430       51.9987       70.4772       60.7055       59.9083       62.2939       56.0776       56.7606       65.6744       64.7814      104.9205      119.4439      105.0921      104.4570       98.8549      105.9004      114.9122      102.5486      154.7283      166.0210      200.1300      196.3438      196.1243      164.2634      146.3176      178.5263      175.6572      161.1694      136.4772      140.8721      152.7398      135.5653      127.7511      103.4760       91.4872       89.8360      120.9720      129.7805      151.4677      138.1829      123.9699      146.4307      147.1360      133.9665      133.3109      134.4332      126.4134       98.5316       84.3620      100.3964      136.4497      105.1378      109.5647       77.1286       91.1547       87.9936       61.5518       54.1645        0.0000        0.0000        0.0000        0.0000        0.0000        0.0000       59.7900       82.2447      104.9766      108.7035      111.8882      122.0423       99.3733      130.2513      159.5328      187.7779      216.4848        0.0000        0.0000        0.0000        0.0000        0.0000        0.0000        0.0000        0.0000        0.0000        0.0000        0.0000        0.0000        0.0000        0.0000        0.0000        0.0000        0.0000        0.0000        0.0000        0.0000        0.0000        0.0000        0.0000        0.0000        0.0000        0.0000        0.0000        0.0000        0.0000        0.0000        0.0000        0.0000        0.0000        0.0000        0.0000        0.0000        0.0000        0.0000        0.0000        0.0000        0.0000        0.0000        0.0000        0.0000        0.0000        0.0000        0.0000        0.0000
        3.8468        4.8773        9.4795       10.1735       10.3746       10.2701       15.3539       15.8426        7.0822        7.0060        5.1125        1.9284        1.0144        0.5785        0.4383        0.1224        0.0555        0.0298        0.0454        0.1879        0.5070        1.0011        1.2983        2.0684        1.4835        1.1217        1.4794        2.1800        1.9136        2.6729        2.2955        0.7351        0.7848        1.1460        2.5033        2.4710        2.3265        1.5737        1.4344        1.7287        1.8745        1.6562        1.5500        1.4619        1.1349        1.5125        2.2077        3.5252        4.7938        5.4127        3.8042        2.4189        1.7775        4.5025        5.0080        7.0661        8.4799        7.5114        6.0612        7.9444        8.6959       10.6458        9.9089        9.6468       10.1671        9.5076        8.4132        5.7311        3.9770        4.1782        5.8834        6.8615        5.4975        5.5577        5.7440        4.9378        4.3842        4.6573        5.1206        5.2695        5.0317        4.5650        7.7517        6.5151        6.4119        7.7944       10.5884       10.5234       15.1656       20.3098       18.4991       28.5435       28.4503       28.0943       30.7950       43.9835       47.4811       40.8692       38.8539       36.6317       31.1234       45.0864       52.0667       70.9804       67.1143       52.8779       44.6005       39.4587       35.0906       28.6515       22.5042       21.0318       15.9331       15.3088       15.4890       14.0624       14.7382       14.6860       17.4307       16.2913       13.9453       13.3527       23.5314       37.7874       42.6944       34.5972       30.1689       40.1003       46.4364       74.7845       94.1323       70.2107       72.5900       72.8101       61.3949       63.8842       82.8683       79.4447      117.6577      130.9347      112.7913       95.0256      118.5582      121.8323      124.9357      147.8293      173.7468      177.0594      182.6016      183.5245      180.4426      174.1241      159.2649      146.4720      140.0066      154.2754      138.5158      129.6961      124.7043      117.6450      106.4335      116.6584      150.3160      188.3735      193.5732      175.3523      193.8824      174.1074      163.6972      143.5368      130.4053      125.8435      111.8263      101.2019       94.4749      102.4034       91.5774       97.7359       98.8609       73.0342       61.1169       67.0181        0.0000        0.0000        0.0000        0.0000        0.0000        0.0000        0.0000        0.0000       80.1000      100.7666      106.0366      102.1631      104.5777       95.1000        0.0000      147.6900      220.8900      268.0500      315.2700        0.0000        0.0000        0.0000        0.0000        0.0000        0.0000        0.0000        0.0000        0.0000        0.0000        0.0000        0.0000        0.0000        0.0000        0.0000        0.0000        0.0000        0.0000        0.0000        0.0000        0.0000        0.0000        0.0000        0.0000        0.0000        0.0000        0.0000        0.0000        0.0000        0.0000        0.0000        0.0000        0.0000        0.0000        0.0000        0.0000        0.0000        0.0000        0.0000        0.0000        0.0000        0.0000        0.0000        0.0000        0.0000        0.0000        0.0000        0.0000
        7.1169        7.8299        7.0914        6.7279        8.7351        8.5161       10.2607       34.7006       24.3371       13.6989       10.9861        2.2734        1.4282        0.4401        0.2360        0.1229        0.0615        0.1151        0.1387        0.1866        0.2995        0.4660        1.0058        1.6888        2.2787        2.1896        1.2761        1.4691        1.2468        1.1022        1.0341        0.2864        1.0567        2.0799        3.2588        2.9535        2.6113        1.6878        1.1679        1.1373        1.1148        1.1907        1.0793        1.7331        1.9512        2.6839        3.9298        5.0563        4.4304        3.5647        2.3720        3.1527        3.9667        4.4552        5.5355        6.3274        5.0035        6.1099        9.7183       11.6044       14.2708       13.2207       16.8954       13.9498       10.4473        8.0552        9.5177        7.4239        5.5792        3.2394        3.4584        2.8670        2.6075        2.1810        2.5865        1.8429        3.1087        4.3554        6.2389        6.8698        8.2499        7.0077        5.4957        7.2418        8.2255       13.2099       15.6556       19.0160       29.7994       25.9886       22.7517       33.0617       23.5405       25.2054       26.2270       43.5286       56.0400       52.4937       48.7039       43.0384       52.4307       47.7226       52.9668       61.4375       78.8218       91.5979       74.1634       60.8285       50.0363       48.6935       38.1056       30.0652       21.9003       16.6039       16.0333        9.5480       10.1882       13.3839       15.0106       13.4161       13.8170       14.9563       20.5230       30.2353       31.5152       43.7946       47.6379       35.1947       35.2686       54.3403      104.6796       86.0490       57.5516       56.1599       52.5528       62.0788       68.0405       90.6118       96.2812      114.0165      101.7112      109.7604      121.3101      199.0881      176.9973      148.2246      170.2134      180.2639      175.2224      156.6057      157.6803      142.6222      124.8197      119.8282      126.1887      131.4682      143.3886      123.8537      120.6311      116.4175      127.8973      135.2045      149.8029      205.1470      208.0150      210.7457      190.2430      176.0832      173.6947      153.8882      158.7373      121.9078      138.1714      114.2984       85.8865       74.9572       88.0513       88.0511       77.8478        0.0000        0.0000        0.0000        0.0000        0.0000        0.0000        0.0000        0.0000        0.0000        0.0000        0.0000      171.7800      126.9886      117.5812      101.2438        0.0000        0.0000        0.0000        0.0000        0.0000        0.0000        0.0000        0.0000        0.0000        0.0000        0.0000        0.0000        0.0000        0.0000        0.0000        0.0000        0.0000        0.0000        0.0000        0.0000        0.0000        0.0000        0.0000        0.0000        0.0000        0.0000        0.0000        0.0000        0.0000        0.0000        0.0000        0.0000        0.0000        0.0000        0.0000        0.0000        0.0000        0.0000        0.0000        0.0000        0.0000        0.0000        0.0000        0.0000        0.0000        0.0000        0.0000        0.0000        0.0000        0.0000        0.0000        0.0000        0.0000        0.0000        0.0000
        0.0000        0.0000        7.6780       11.3544        0.0000        7.3706       14.3303       30.3569       17.8543       10.1632       10.5801        6.0102        3.3054        0.7169        0.4901        0.1408        0.0731        0.1214        0.2398        0.1976        0.3167        0.3357        0.6576        1.7929        1.6039        1.2460        1.1743        1.0044        0.6744        0.9837        1.5964        0.9867        2.2369        1.9743        2.0234        1.7694        1.4414        1.1361        1.0640        0.8286        0.8686        1.1109        1.4951        1.8853        2.3541        3.3924        4.4173        4.6955        4.4070        3.2087        2.8932        5.3301        9.0210       10.3503        6.9874        5.6967        6.2142       10.9996       21.9967       19.6465       22.8188       18.6880       30.8070       25.3597       26.7049       18.5253       11.6438        6.5612        7.0695       11.0712       13.5808       15.5831        2.9335        3.0180        3.8622        3.0173        2.7317        3.4112        5.6185       10.0290       12.4958       10.4690       11.9339       17.0057       13.2953       14.8550       18.7761       28.6214       21.2532       26.9841       30.5739       46.2542       36.6358       34.0439       38.8675       37.6991       35.3817       34.4464       46.1813       50.5166       52.1848       63.2924       63.4967       78.2457       79.4192       77.7173       80.5719      103.8432      143.6253       88.6559       56.1824       46.2086       41.8446       28.0828       25.6506       20.6897       16.1704       16.6578       15.1029       12.1962       14.8267       18.0536       23.8092       38.6962       33.7768       40.7876       46.5565       36.7116       31.0907       50.7100       66.7687       52.4703       54.9454       61.0665       75.7021       80.5511       72.6543       88.6151      100.8797      102.1873      138.3925      151.6570      194.5634      187.6445      186.0234      167.4596      180.9598      199.3460      185.6313      155.6199      142.1528      133.0010      117.5839      104.0985      117.8480      142.0964      123.6465      117.5576      120.3098      130.1244      138.2749      146.0665      160.1972      194.5352      208.9740      208.3108      200.4974      170.6231      156.7118      144.8729      157.3069      132.0520      138.3821      108.3032       96.1615       85.7448       76.1160       77.9485       75.1177       59.2059        0.0000        0.0000       86.6537        0.0000        0.0000        0.0000        0.0000        0.0000        0.0000      137.8500      203.6400      146.9642        0.0000        0.0000        0.0000        0.0000        0.0000        0.0000        0.0000        0.0000        0.0000        0.0000        0.0000        0.0000        0.0000        0.0000        0.0000        0.0000        0.0000        0.0000        0.0000        0.0000        0.0000        0.0000        0.0000        0.0000        0.0000        0.0000        0.0000        0.0000        0.0000        0.0000        0.0000        0.0000        0.0000        0.0000        0.0000        0.0000        0.0000        0.0000        0.0000        0.0000        0.0000        0.0000        0.0000        0.0000        0.0000        0.0000        0.0000        0.0000        0.0000        0.0000        0.0000        0.0000        0.0000        0.0000        0.0000        0.0000        0.0000
        0.0000        0.0000        0.0000        0.0000        0.0000        8.1603        9.7557       16.5416       13.2184        7.6954        6.2347        3.4392        3.8299        2.2002        0.8686        0.3540        0.4401        0.1480        0.2006        0.3448        0.3202        1.0934        1.4392        1.4804        1.1557        0.7498        1.1526        1.5761        0.6303        0.8177        1.3809        1.4945        1.1613        0.9827        1.0575        1.1293        1.2166        1.3689        1.3613        0.8355        1.0059        1.4477        1.8544        2.4256        3.6606        4.6885        4.6230        5.1830        4.7393        6.0219        6.5307        5.6238       13.1040       17.1569       13.2130       17.2084       28.9763       27.7587       41.7889       49.6950       34.6236       30.2833       39.1183       26.9189       22.5717       16.2499       13.7883       10.3237       10.6941      229.6313       60.5769       61.1271        3.8513        3.2320        3.0305        2.9657        2.5470        4.6334        8.5760        9.0339       14.3966       16.4200       14.2868       11.0024       11.5121       11.3884       14.4801       16.1130       23.7112       21.5244       19.5870       30.9806       45.5027       26.5710       30.9839       29.1682       31.7642       27.4348       32.6897       40.7847       41.2690       57.8526       53.2883       58.7181       63.9932       64.8425       72.6352       67.2612       93.2528       93.6448       69.2106       59.4326       52.3339       44.5248       50.0513       41.6065       24.3068       24.7366       23.0065       16.3872       18.1182       19.7656       21.5776       32.4330       30.5459       31.3612       33.2530       32.4465       34.4302       43.5395       47.2811       53.7494       55.0331       62.8553       58.1472       73.1764       80.7593      141.2987      121.0110      114.8198      109.6737      129.1702      178.3348      157.5914      141.1339      143.3753      191.8264      188.7091      144.2463      121.1282      117.4377      109.6455       91.1703       86.2802       97.9586      121.5146      122.9006      120.5804      116.8108      120.8876      139.2788      144.3469      154.1900      180.0991      193.3032      194.8773      207.6655      167.6344      143.0231      133.0855      150.4875      148.0178      122.5561      118.3545      115.1605       93.9207       70.7350       67.1429       68.6114       66.0274       62.0152       80.3586       99.7309       95.5259        0.0000        0.0000        0.0000        0.0000      112.0800      110.5500       90.6900      132.3954        0.0000        0.0000        0.0000        0.0000        0.0000        0.0000        0.0000        0.0000        0.0000        0.0000        0.0000        0.0000        0.0000        0.0000        0.0000        0.0000        0.0000        0.0000        0.0000        0.0000        0.0000        0.0000        0.0000        0.0000        0.0000        0.0000        0.0000        0.0000        0.0000        0.0000        0.0000        0.0000        0.0000        0.0000        0.0000        0.0000        0.0000        0.0000        0.0000        0.0000        0.0000        0.0000        0.0000        0.0000        0.0000        0.0000        0.0000        0.0000        0.0000        0.0000        0.0000        0.0000        0.0000        0.0000        0.0000        0.0000        0.0000
        0.0000        0.0000        0.0000        0.0000        0.0000        9.0528       10.4029        7.9060        9.9526        6.5167        4.6328        3.9277        3.9317        4.8107        1.9745        0.4604        0.3586        0.4023        0.2882        0.3969        0.8588        1.4612        1.8514        1.7228        0.6441        0.4887        0.6982        1.0970        0.8793        0.8482        0.9342        0.7875        0.9288        1.5277        1.7876        1.5935        1.6663        1.5822        1.4974        1.2136        1.5862        1.7349        1.5767        2.3714        2.9894        4.1231        6.1812       10.6860        6.7273        6.0687        5.9168       14.5512       22.7851       42.0769       62.8603       62.1744      144.8014       81.4846       75.3231       64.6412       61.9885       34.1677       52.5509       47.9409       46.8509       31.9871       27.2624       17.4270       24.4208       65.7272       74.0725       69.1217        8.9786        3.8840        3.0353        2.9752        3.1878        1.9219        2.0909        3.5455        4.4193        6.1542        6.2275       10.4161       10.9778       13.0707       13.1818       11.5374       14.2259       24.1701       15.8969       14.2699       13.3087       15.0097       18.5161       18.9909       16.6023       16.3281       22.9160       23.2919       21.8158       23.0098       44.2184       48.0166       50.1241       46.4026       55.6716       57.8982       62.5167       85.9282       80.0257       86.9483       77.8380       71.1997       62.4539       59.0947       55.4189       39.6558       36.4301       28.0204       28.3030       27.8335       28.8625       24.5682       24.4573       24.4131       27.6229       25.3244       28.7232       28.8523       31.6119       31.1845       41.2462       47.9881       45.9811       60.5718       83.1687       97.4691      109.2148      132.1040      136.6412      155.6778      157.2309      153.8978      149.2488      152.9082      173.3993      138.9121      106.4496       94.2963       89.3931       78.2255       72.7322       66.7266       77.2411       88.9506       76.5313       70.0569       78.0282       90.1445      110.8573      127.3378      129.9509      155.6875      171.9067      191.6532      176.9389      137.7460      118.9381      105.6659      120.7427      142.5438      125.6059      117.1156      114.8005       99.9336       70.0508       57.3526       54.0463       64.2482       72.2707       84.2278      106.3636      122.5462        0.0000        0.0000        0.0000      118.0572      110.4010      107.4180      115.2922      135.9396      134.8356        0.0000        0.0000        0.0000        0.0000        0.0000        0.0000        0.0000        0.0000        0.0000        0.0000        0.0000        0.0000        0.0000        0.0000        0.0000        0.0000        0.0000        0.0000        0.0000        0.0000        0.0000        0.0000        0.0000        0.0000        0.0000        0.0000        0.0000        0.0000        0.0000        0.0000        0.0000        0.0000        0.0000        0.0000        0.0000        0.0000        0.0000        0.0000        0.0000        0.0000        0.0000        0.0000        0.0000        0.0000        0.0000        0.0000        0.0000        0.0000        0.0000        0.0000        0.0000        0.0000        0.0000        0.0000        0.0000        0.0000
        0.0000        0.0000        0.0000        0.0000        0.0000       11.9579       12.2297       10.1158        8.8707        9.0200       11.4562        7.3680        8.4541        7.7095        3.8266        1.0662        0.7990        0.3531        0.4599        0.8250        1.2355        1.3911        0.7668        1.2618        0.9902        0.9468        0.9250        0.6453        0.5907        0.7968        0.7140        0.3692        0.6747        0.8363        2.8071        2.8857        2.6372        1.4051        1.2167        1.8836        1.6979        1.2191        1.5725        2.5942        3.6008        4.6157        5.1285        7.9867        9.1043        6.9718        8.1265       17.1192       28.1863       38.5612       30.3388       25.0251       42.9133       45.9904       45.3458       33.1885       61.7622       69.1442       35.3821       70.5824       33.5283       35.2853       26.3403       21.5836       31.7070       41.7648       29.8837       19.6028       12.9469        5.1093        6.3681        4.2851        3.7959        2.4631        1.8482        3.2900        3.8796       17.0327        4.6253        7.9690        9.5227       11.7490       16.5223       17.9270       14.8600       15.8000       22.4277       14.0619       13.1528       15.8234       12.2645       13.4672       13.9782       11.6354       15.2145       14.7218       19.4495       27.4482       28.4716       42.8732       42.4261       46.8556       56.6649       83.4685       75.4197       64.5500       57.8857       87.6272      159.2339      178.2988      113.2024       96.6352       66.1300       60.9830       44.9461       35.7511       30.3236       27.2233       27.3456       26.9989       24.7277       23.8577       17.6026       17.4090       12.1562       19.6318       35.5381       31.4413       40.7809       38.0787       47.0345       52.5581       80.3923       98.2461       95.0007       93.4529      101.1535      141.8880      129.2873      148.8831      161.9449      156.4565      163.7646      115.2792       98.5268       96.6767       97.5345       74.0200       63.0053       77.6264       68.0067       64.4444       63.4259       53.6238       54.6369       72.0897      106.9139      121.1196      121.1875      145.0077      158.9709      166.2390      156.5908      126.3960      105.4995      104.9928      108.1643      108.9800      107.9634      114.9791      107.7740       95.4443       71.7708       62.8973       63.9870       88.5277      111.6546       97.5621      103.8787      125.8206        0.0000        0.0000      133.0228      117.3430      109.8214      117.5380      117.1266      125.8729      142.6862      160.8522      179.7231      172.1775      177.9357      195.4746        0.0000        0.0000        0.0000        0.0000        0.0000        0.0000        0.0000        0.0000        0.0000        0.0000        0.0000        0.0000        0.0000        0.0000        0.0000        0.0000        0.0000        0.0000        0.0000        0.0000        0.0000        0.0000        0.0000        0.0000        0.0000        0.0000        0.0000        0.0000        0.0000        0.0000        0.0000        0.0000        0.0000        0.0000        0.0000        0.0000        0.0000        0.0000        0.0000        0.0000        0.0000        0.0000        0.0000        0.0000        0.0000        0.0000        0.0000        0.0000        0.0000        0.0000        0.0000
        0.0000        0.0000        0.0000        0.0000       11.8876       13.4505       14.4301       15.8381       15.4167       10.7604        7.8690        5.7759        8.8323        6.3207        3.4183        1.0491        1.2613        1.4272        0.7301        0.6472        0.4600        0.7307        0.5079        0.8449        1.3353        1.4047        0.9684        0.5060        0.7212        0.7837        1.2806        1.2508        1.6757        1.5635        1.7002        1.7857        1.5703        0.8955        1.2931        2.0848        2.2778        2.4431        2.5057        2.6331        2.4188        4.7847        7.2995        8.9377        8.4358       12.8794       35.0713       41.3796       49.4243       60.5612       61.0767       69.5997       64.5944       75.6224       49.0270       52.9464       68.5509       68.3826       39.8061       27.6439       24.9003       29.1726       32.2817        9.6732       22.0021       29.4360       32.3648       19.0123       24.3194       12.6949        5.8380        6.8811        6.2257        4.7183        3.2425        4.3363       41.7769       73.2143        4.4076        7.1477        7.8284        9.1748       13.0785       18.8062       14.4117       13.4753       15.3077       11.1010       13.7448       20.8481       53.8344        9.8172        9.2287        8.1470        9.6459       12.7615       20.1161       25.0388       20.4562       22.2143       24.5459       43.9436       43.5453       54.6479       66.2153       61.5617       76.5196       81.2867       99.6929      125.8446      107.5295       93.8674       90.1446       96.4812       67.6576       49.4327       54.8961       36.3729       35.1224       30.9700       29.6368       34.5819       42.2151       37.1840       15.9829       20.1577       28.7460       29.8415       37.3511       43.0027       53.4750       60.1442       78.1383       82.6963       80.6852       86.6402       81.3475       96.9588      110.3649      117.1656      140.2406      155.2325      122.3230      104.9122       89.2103       99.3823       84.9448       68.9930       62.2056       75.7647       67.8450       68.8664       67.8016       61.0221       58.9023       80.7821       96.5141      113.6154      120.4276      132.2169      132.4031      136.7430      132.0457      112.3385       98.3967       97.3540       95.5480       96.0970       97.3037       94.0983       96.9780      100.9862       88.1009       76.9367       75.8625       94.0520      105.6088       94.4712      106.7187      138.1324        0.0000      150.4492      138.8956      135.0984      125.2386      136.1914      137.7859      143.7852      143.8969      166.2323      180.3986      193.2416      193.2811      171.7471      198.0862        0.0000        0.0000        0.0000        0.0000        0.0000        0.0000        0.0000        0.0000        0.0000        0.0000        0.0000        0.0000        0.0000        0.0000        0.0000        0.0000        0.0000        0.0000        0.0000        0.0000        0.0000        0.0000        0.0000        0.0000        0.0000        0.0000        0.0000        0.0000        0.0000        0.0000        0.0000        0.0000        0.0000        0.0000        0.0000        0.0000        0.0000        0.0000        0.0000        0.0000        0.0000        0.0000        0.0000        0.0000        0.0000        0.0000        0.0000        0.0000        0.0000        0.0000
        0.0000        0.0000        0.0000        0.0000       20.3660       15.7688       16.1022       21.4993       15.9755       18.5539       11.1741       10.0579        8.9750        7.6540        5.8123        2.5512        2.0741        2.0691        1.9220        1.4600        0.6500        0.6894        0.5624        0.5951        0.9650        0.9151        1.4784        0.5256        0.5990        1.1272        1.9072        1.6173        1.3537        0.4950        0.8272        1.1092        0.6222        1.3894        2.2558        3.8434        2.5112        2.4741        2.8369        4.0994        4.3692        6.1173        7.7075       15.6464       33.0019       34.2928       29.5639       20.9576       19.6675       13.1111       20.0900       44.9329       38.6870       54.7239       53.4540       59.9866       54.5735       39.8728       38.1927       16.6587       17.2424       13.3671       17.4199       11.9364       20.8977       46.8150       46.8268       39.9772       35.4374       21.3734        7.1538        6.1071        9.6021        4.7084        4.6106        6.1526       55.9879       43.0435        5.1651        7.5391        8.0368        8.9534        7.7890       13.5200       12.5600       10.5973       10.4513       11.6788        9.4761       70.3489      326.1796       20.2234        8.7850        9.0045       11.0089       20.5573       20.7983       19.4413       21.9671       42.5793       33.7961       45.0067       58.7595       47.3711       52.2721       51.9343       76.5297      102.5548      105.4879       94.9301       96.8986       92.1640       90.1610      105.4300      105.5970      106.0206       88.5615       65.8067       51.0280       46.2352       41.9475       35.7585       30.9889       44.7866       30.0053       19.3757       25.3643       32.2193       43.3266       44.6392       74.9834       81.9091       74.8170       59.9082       72.8636       88.4572      101.6425      100.3407      108.3444      118.4672      124.4069      122.7199      119.8237      102.2881       84.7353      104.2947      100.2218       87.8712       71.6950       66.0432       58.1042       63.1463       65.2631       62.1656       58.1896       79.3328       90.4863      104.2822      109.8258      114.5828      121.6384      130.5085      127.1790      107.5324      102.7589      110.9459      114.7411      118.2011      101.3531       93.0594       91.7471       88.0233       94.2628       94.0112      104.7070      113.8297      110.7135      122.3518      120.6668      126.7282      139.4244      152.1263      153.9907      133.5993      130.8681      139.1370      131.6949      135.3400      128.8409      134.8112      161.1989      176.9090      190.9254      220.8380      198.6079        0.0000        0.0000        0.0000        0.0000        0.0000        0.0000        0.0000        0.0000        0.0000        0.0000        0.0000        0.0000        0.0000        0.0000        0.0000        0.0000        0.0000        0.0000        0.0000        0.0000        0.0000        0.0000        0.0000        0.0000        0.0000        0.0000        0.0000        0.0000        0.0000        0.0000        0.0000        0.0000        0.0000        0.0000        0.0000        0.0000        0.0000        0.0000        0.0000        0.0000        0.0000        0.0000        0.0000        0.0000        0.0000        0.0000        0.0000        0.0000        0.0000        0.0000
        0.0000        0.0000        0.0000        0.0000       11.8133        8.2588        8.9471       14.5238       22.5124       17.3441       18.9791       24.4101       24.1711       19.4678       13.6772        8.5327        8.3858       12.3338        9.8455        4.7961        9.2911        3.9384        5.7718        5.1286        4.1599        2.2733        0.7407        0.8695        0.8349        1.4782        2.4203        2.8453        2.0984        1.7445        0.6839        0.7510        2.1020        2.5841        3.4901        2.6027        3.1642        4.2868        5.2066        5.9408        6.9280       10.4032       10.0575       58.2777       56.0612       51.5923       45.2944       31.4672       17.0752       23.2781       40.0088       55.0718       37.5037       47.8018       68.9306       33.2525       34.9234       56.0237       44.0424       43.3107       58.6270       44.2927       39.7176       34.9791       39.4289       68.3739       79.4064       46.4237       34.3868       34.5871       20.6598       14.7632       14.8198       12.6451       10.6916        7.7921        6.8686        5.8876        6.3172        4.9257        6.2587        7.7683        5.9642       85.4416       51.1854       60.9021      136.7189       30.1035       30.9753       11.7836       47.4751        8.1747        6.9267        7.3762        7.8745       14.5223       14.3259       10.8501       12.9799       24.0576       31.3386       34.9543       33.1620       40.8601       90.3354       56.0693       58.0962       86.6432       89.5914       86.6532       79.9515      116.5229      144.8043      124.0524      133.4298       98.1722       75.0997       61.0992       74.5372       68.6353       55.4398       61.8988       77.7582       72.9805       51.6314       50.6054       47.7004       43.6938       48.1596       53.7719       73.1713       76.5851       68.4060       63.6830       75.2964       82.5988       97.0138      101.7838      113.9394      106.9222      134.4123      118.7927       92.5170       89.3489       91.9338       99.6443       95.2167      105.3781       85.4969       83.3051       80.8844       83.9587       89.2753       80.3846       77.6118       76.0259       89.4021       93.8641       94.9779       70.7414       80.0745       84.2635       85.8511      102.7040      106.5922      112.3552      118.9531      111.3754      112.0731      114.7166      117.7152      141.8820      164.8746      161.2494      149.2785      175.3065      155.8612      141.3158      136.7538      132.0351      141.7377      146.3375      171.5669      147.1666      157.8238      153.9470      152.8924      108.8061      106.7311      123.6466      140.6406      135.4314      132.5005      188.3457      156.1343        0.0000        0.0000        0.0000        0.0000        0.0000        0.0000        0.0000        0.0000        0.0000        0.0000        0.0000        0.0000        0.0000        0.0000        0.0000        0.0000        0.0000        0.0000        0.0000        0.0000        0.0000        0.0000        0.0000        0.0000        0.0000        0.0000        0.0000        0.0000        0.0000        0.0000        0.0000        0.0000        0.0000        0.0000        0.0000        0.0000        0.0000        0.0000        0.0000        0.0000        0.0000        0.0000        0.0000        0.0000        0.0000        0.0000        0.0000        0.0000        0.0000        0.0000
        0.0000        0.0000        0.0000        0.0000        0.0000        0.0000        0.0000        0.0000       16.4768       28.6597       14.8655        9.5705       15.9863       18.0540       13.4289       10.2722       21.8914       33.2370       20.2286        4.7669       15.4630        4.3183        3.6190        3.5360        3.4090        6.7688        4.7094       10.1091       32.5411        2.5163        2.0495        3.2256        3.0516        2.1972        3.9077        2.2919        5.7240        8.5451        4.1098        6.3671        8.7839        6.4750       16.5482        7.3408        8.9302        5.8712        5.7175       11.7035       19.5744       47.3482       50.2175       45.0532       26.1417       27.7326       42.2351       74.1337       84.2551       62.8865       91.2159       53.9845       59.5867       78.0134       89.8756       76.0534       59.1475       47.9646       60.9712       50.7262       55.4151       65.1561       90.6983       85.7671       56.4017       55.1702       44.9143       29.6871       22.4917       20.3735       43.6263       13.4278        8.7507        9.7529        9.3334        5.9604        8.3751       11.2236       10.1026       28.1681       36.7909       33.2927       36.5602       20.4891       58.0217        1.8156        2.3138        4.5851        5.4765        6.3719        8.8714       16.4624       18.2898       14.4242       15.1548       18.4965       18.9513       26.5491       28.2367       47.5273       90.3407       85.8909       59.1640       68.6173       71.6941       76.9343       87.5759      101.2858      137.6107      182.3327      127.3818       97.1707       65.9100       60.2733       58.7130       63.4880       77.5064       87.0783      106.5683       78.8971       59.1402       59.0449       58.3617       53.7334       53.8619       64.0171       84.5506       84.3476       81.6179       85.5478       85.0672       84.3701       83.2010       98.2826       93.5737      112.0894      153.6196      146.5971      110.1949      104.3882      101.7827       96.8592       84.2881       88.6768       84.7421       89.4836       85.8190       87.6346       89.0833       84.1873       72.2567       63.8683       66.8847       66.8671       83.8293       74.1564       73.1667       73.1275       93.8910      104.4777      116.5269      114.4451      117.5354      117.1817      124.7819      135.6803      139.3821      197.6363      216.7438      213.9411      200.7481      164.0753      154.3777      146.4122      152.2387      146.5392      166.5632      186.7305      210.8008      164.8655      163.1432      158.0601      159.2339      116.9016      122.8436      129.8854      146.6334      129.0510      135.0259        0.0000        0.0000        0.0000        0.0000        0.0000        0.0000        0.0000        0.0000        0.0000        0.0000        0.0000        0.0000        0.0000        0.0000        0.0000        0.0000        0.0000        0.0000        0.0000        0.0000        0.0000        0.0000        0.0000        0.0000        0.0000        0.0000        0.0000        0.0000        0.0000        0.0000        0.0000        0.0000        0.0000        0.0000        0.0000        0.0000        0.0000        0.0000        0.0000        0.0000        0.0000        0.0000        0.0000        0.0000        0.0000        0.0000        0.0000        0.0000        0.0000        0.0000        0.0000        0.0000
        0.0000        0.0000        0.0000        0.0000        0.0000        0.0000        0.0000        0.0000        0.0000        0.0000       22.2262       12.6190       14.2179       12.0093       12.9066       13.4374        8.4989        6.6104        5.6287       10.2290       10.3212       15.6865        8.8570       12.0125        9.4530        8.3657        7.0478        9.0832       13.9654       10.9378        5.9922        7.1288        4.6630        7.2786       17.6187       31.2264       38.3721       35.7911       23.9052       20.1911       17.5014       16.3816       16.4493        5.9588        3.3947        5.6442        5.9716       35.9078       45.5550       52.1816       38.3172       17.2777       19.6106       20.4501       32.6212      128.0137      161.0338       50.4290       95.3216       33.4970       43.1747       75.1617       87.5491       36.8818       11.8965       39.3259       31.7447       43.9439       68.0583      101.8987      107.3636       76.1377      137.8813      126.5428      141.2215       63.1063       63.2240       61.2056       70.3499       25.7044       19.9089       15.0153       13.6469       12.8578       10.0128       15.1034       13.7684       19.3277       10.0684        3.4822        2.4149        2.4272        2.4459        3.2188        3.6927        8.3873       12.9092       14.4809       12.4808       17.4970       18.0356       16.8088       20.1155       36.6846       31.7173       26.6269       24.0854       35.2663       55.4207       61.2534       58.7354       94.5753       97.4401      102.4592      120.1638      128.1207      129.7789      129.8282      108.6839       88.2795       70.3978       62.1549       72.4128       72.9324       73.1095       74.2695       93.2717       77.3333       69.1658       59.7344       61.9427       57.9219       63.3180       77.0908       84.4698       87.7642       82.7883       83.0676       87.0391       86.0924       84.9736       87.8907       95.7235      127.2742      154.5325      139.7211      102.7184       88.1767      105.5062       98.8052       93.4048      102.1699       83.2868       80.2354       81.7909       98.8344       94.8409       87.2088       80.7613       71.8261       76.9258       77.9468       82.7412       72.9371       65.5840       75.0137       93.5512      115.8503      118.3724      106.8718      115.8615      124.5417      137.1963      138.0135      150.2778      195.8351      191.9101      176.1734      195.1492      181.6835      181.0181      164.3317      172.5493      181.5185      180.5765      213.2284      251.4079      178.5739      171.8580      181.2903      198.8546      141.3888      129.0272      117.5176        0.0000        0.0000        0.0000        0.0000        0.0000        0.0000        0.0000        0.0000        0.0000        0.0000        0.0000        0.0000        0.0000        0.0000        0.0000        0.0000        0.0000        0.0000        0.0000        0.0000        0.0000        0.0000        0.0000        0.0000        0.0000        0.0000        0.0000        0.0000        0.0000        0.0000        0.0000        0.0000        0.0000        0.0000        0.0000        0.0000        0.0000        0.0000        0.0000        0.0000        0.0000        0.0000        0.0000        0.0000        0.0000        0.0000        0.0000        0.0000        0.0000        0.0000        0.0000        0.0000        0.0000        0.0000        0.0000
        0.0000        0.0000        0.0000        0.0000        0.0000        0.0000        0.0000        0.0000        0.0000        0.0000       35.4770       24.0553       16.5754        9.3628        9.6488       17.5543       10.2766        9.9173       10.0513        7.5733       12.8573        9.7684        9.3369       16.9531       23.1037       19.6030       12.0431       29.6617       17.3581       10.2107       11.5616       21.9395       25.1648       38.6993       54.0424       50.3077       34.2818       18.1576       10.0855        6.1889        8.2649        8.4149       95.5137        4.6245        5.7007       10.4608       10.4903       24.6350       36.0108       22.2243       14.5971       22.5794       26.8970       36.2583       41.1947       32.5809       77.7664       98.5759       42.2299       21.5687       23.1974       23.2548       42.2515       44.4364       40.5593       61.6148       64.1974       64.2168      190.6786      173.9909      149.6369       99.4586       98.2660       80.1400      104.9809       82.8786       67.1129       65.1281       47.9751       32.5795       40.7585       22.3023       20.3432       22.0376       18.7327       17.3847       25.3974       30.7650       24.4822       28.1038       17.5672       45.8369       15.6753       11.7084       11.4984       10.0161       17.7318       28.1171       22.8567       20.5943       17.8167       24.4964       27.1022       43.4464       40.8088       49.5786       55.6951       55.9489       50.9203       58.1942       58.9304       77.1357       67.2985       86.2955      102.1815      164.6564      174.1499      161.3049      131.8622       99.8857       97.4368      102.9539      113.4334      117.6499      102.8739       90.1935       95.7381       80.2799       65.9727       60.1131       58.9921       64.2814       71.2185       77.1726       81.8565       81.9955       84.0049       92.0446       93.8731       94.0662       99.5127      117.9639      100.5939       98.4358      119.2275      131.8559      126.4384      110.5795      109.8786       96.7862       87.7319       96.1823       96.5947       94.6552       92.6381       89.0805       85.3966       94.3947      100.4888       98.7524       94.5147      104.4723       90.6692       57.3801       68.0062       82.8927      121.9849      117.8048      129.3481      130.2355      130.0047      138.0928      136.8966      145.4802      153.2469      169.1375      168.5913      183.6509      185.2533      168.5648      162.7290      181.3750      187.6068      171.7080      188.6055      233.4929      220.9080      162.3817      161.2262      161.6591      180.6845      145.1723      124.3452        0.0000        0.0000        0.0000        0.0000        0.0000        0.0000        0.0000        0.0000        0.0000        0.0000        0.0000        0.0000        0.0000        0.0000        0.0000        0.0000        0.0000        0.0000        0.0000        0.0000        0.0000        0.0000        0.0000        0.0000        0.0000        0.0000        0.0000        0.0000        0.0000        0.0000        0.0000        0.0000        0.0000        0.0000        0.0000        0.0000        0.0000        0.0000        0.0000        0.0000        0.0000        0.0000        0.0000        0.0000        0.0000        0.0000        0.0000        0.0000        0.0000        0.0000        0.0000        0.0000        0.0000        0.0000        0.0000        0.0000
        0.0000        0.0000        0.0000        0.0000        0.0000        0.0000        0.0000        0.0000        0.0000        0.0000       36.8365       25.4589       15.4900       22.9682       15.4983       15.4505       14.6085       15.6808       12.8527       12.8787       10.4569        8.6380       13.0701       16.8419       14.8457       16.9898       18.4249       28.3116       19.1757       12.9258       28.0441       34.4804       37.7616       35.5010       20.5776       16.8746       17.6824       10.8456       13.0340        5.3460        6.7449        5.7822       11.5742        8.1837        7.1747       12.9500        8.6556        3.5029       27.7349       39.3489       39.1233       31.9438       24.8608       16.6022       95.0610      109.8876      160.2994      253.1570       44.9819       22.9997       51.3975       60.4907       39.4356       56.5435       84.1752       84.4441       56.1866       40.0401       65.3006       29.8815       40.2921       41.1882       45.4185       42.6092       55.2106       62.1937       48.8762       80.6864       75.8039       47.6611       40.8644       45.5306       52.9396       35.9289       47.2252       35.5266       35.5640       26.6546       26.9461       15.9402       18.5770       38.5842       63.4839       70.0614       78.0081       47.7380       37.3760       50.8882       39.1359       32.5956       32.8971       27.3375       31.0628       41.4208       37.9946       45.7067       54.9527       46.4174       47.4276       47.4427       55.0268       55.6156       52.3197       58.7798       64.5530       92.3280      102.0823      108.4123       89.5499      133.3800      138.2689      133.3556      142.6196      116.3223      121.2673      110.4897       88.2109       76.0570       62.0805       59.8345       59.5200       60.0723       67.6799       59.6671       66.7631       84.3222       69.9105       67.9848       77.0527       89.2813       99.7221      106.6812      109.6092       88.7244       85.1683      107.5287      116.1379      105.3171       91.0490       79.3898       81.5300       80.4118       72.9843       78.6868       83.4521       87.9378       89.6580      100.6892       93.2211       72.0466       93.9460       96.2750       75.2643       62.4750       77.8973      115.6861      118.7076      130.8321      141.1526      163.1484      172.7271      150.4230      179.3562      182.6351      167.7706      156.9760      156.3542      163.5157      159.9518      168.3442      175.4348      186.1861      198.9369      226.2149      216.9829      190.7813      184.6529      166.4499      172.7391      170.9052        0.0000        0.0000        0.0000        0.0000        0.0000        0.0000        0.0000        0.0000        0.0000        0.0000        0.0000        0.0000        0.0000        0.0000        0.0000        0.0000        0.0000        0.0000        0.0000        0.0000        0.0000        0.0000        0.0000        0.0000        0.0000        0.0000        0.0000        0.0000        0.0000        0.0000        0.0000        0.0000        0.0000        0.0000        0.0000        0.0000        0.0000        0.0000        0.0000        0.0000        0.0000        0.0000        0.0000        0.0000        0.0000        0.0000        0.0000        0.0000        0.0000        0.0000        0.0000        0.0000        0.0000        0.0000        0.0000        0.0000        0.0000        0.0000        0.0000
        0.0000        0.0000        0.0000        0.0000        0.0000        0.0000        0.0000        0.0000        0.0000        0.0000        0.0000       16.7980       28.1103       25.3012       21.1276       27.8156       26.3196       12.4149       13.3901        6.6467        5.2694        1.8492        4.8167        7.6165        3.9250        4.8490        7.1548       16.9545       26.5156       39.8327       23.3330       24.4148       17.1486       17.7267       25.4465       27.5041       20.0508        7.0897       16.2202        8.5930        9.6484       11.3741        9.2769        9.1955        5.5550        6.1984        6.0445        6.8868       27.1991       19.4008       16.3371       19.3313       34.4075       18.0892       14.8034      125.2948      160.9345       68.6219       29.3596        9.3818       28.3878       86.6573      120.5765      129.1418      103.0922       79.6012       61.2586       58.3497       47.8513       25.0807       27.2805       34.4732       39.5660       43.4246       42.2813       51.5086       64.9495       68.3337       84.6388       52.5833       46.3949       49.8174       59.4794       55.6995       82.1915       83.8872       44.2669       38.2509       35.8087       27.4657       24.3134       70.2195       94.3629       81.7047       95.0746       55.2807       57.2713       46.9077       42.9622       33.8957       44.2522       30.7376       43.3813       47.5348       49.0834       50.7055       48.6117       61.0462       62.9289       58.8872       68.7490       67.9592       63.3004       68.6499       73.4266       78.9438      122.6057      102.8968       91.5759      129.7593      121.3424      132.6715      146.9731      144.7118      128.1852      104.2869       96.3623       80.1325       57.6334       59.3773       64.2824       52.1666       62.2501       66.9996       59.7432       77.5123       87.6342       73.8911       79.2023       78.5045       90.8478       85.6842       92.8433       84.4403       78.2465       80.8066       76.4514       80.1112       74.5827       79.7050       84.7769       83.1451       80.2616       81.6457       87.1801      103.5454       97.7292      105.3826       94.9376       89.8125      102.3247      103.9883       86.2680       78.6720       92.5146       78.0738       86.8680      106.9088      130.8903      146.3774      171.8727      183.1744      175.9524      177.7442      166.2904      157.3715      153.1989      151.3968      157.2772      172.7450      192.1446      224.0465      234.4074      232.6965      198.3869      186.2312      193.2121      183.3363      202.7440        0.0000        0.0000        0.0000        0.0000        0.0000        0.0000        0.0000        0.0000        0.0000        0.0000        0.0000        0.0000        0.0000        0.0000        0.0000        0.0000        0.0000        0.0000        0.0000        0.0000        0.0000        0.0000        0.0000        0.0000        0.0000        0.0000        0.0000        0.0000        0.0000        0.0000        0.0000        0.0000        0.0000        0.0000        0.0000        0.0000        0.0000        0.0000        0.0000        0.0000        0.0000        0.0000        0.0000        0.0000        0.0000        0.0000        0.0000        0.0000        0.0000        0.0000        0.0000        0.0000        0.0000        0.0000        0.0000        0.0000        0.0000        0.0000        0.0000        0.0000
        0.0000        0.0000        0.0000        0.0000        0.0000        0.0000        0.0000        0.0000        0.0000        0.0000        0.0000        0.0000        0.0000        0.0000       39.5147       38.1899       30.6706        6.5191       11.4157       10.2676        9.3167        8.9974       11.3068        7.0549       12.7767       21.3397       14.3358       10.4095       16.4193       48.3342       49.8091       48.3146       20.1858       16.8912       16.6585       20.7858       22.1170       14.8773       25.4388       41.1579        8.3989       15.4956       16.3758       11.5941       16.1175       11.8101        5.6546       12.6088       34.8626       21.7030       20.4335       33.5525       54.1131       37.1606       32.9753      123.5363      180.1914       80.0495       76.8433       53.9103      108.5871       69.3030       85.0159       79.3614       51.2835       38.7613       45.4481       73.0993       65.4414       33.6182       46.3262       45.1835       44.8947       37.5563       36.2803       47.6546       51.9151       52.7364       57.6885       67.9964       59.1343       60.2929       60.9750       57.9257       76.7019       73.2350       50.7263       46.1506       37.8819       33.8282       33.9759       60.1502       84.2677      112.8263      122.1021       32.9637       39.3483       46.8452       42.1523       43.3721       86.5477       75.1087       42.9520       61.4516       53.7937       61.3642       62.0302       70.4186       76.0113       70.3779       66.6034       63.4560       76.4087       79.4319       91.8569      103.0964      110.8287       93.2391       93.7626      136.6654      136.4095      128.4655      158.6817      168.5183      171.9221      139.1141      104.0057       81.1367       64.1182       63.2862       60.4836       57.1571       63.3443       71.0014       70.3237       91.7213       95.6499       80.6208       97.4511       77.9948       76.0963       73.8744       81.0483       93.6312       87.6002       77.2594       68.5587       76.5781       72.8887       81.0358       81.6414       86.1057       93.0844       91.0388       92.3340      119.2051      112.2780      107.8295      108.2922       95.7587       92.4150       94.2946       92.1453       73.5191       63.0516       70.9751       98.5286      124.8653      123.7320      156.9920      178.0565      176.9416      165.6510      160.9614      158.2785      154.4416      160.8312      168.4885      174.2988      185.8211      213.5580      250.3547      249.8109      210.9437      207.0282      224.0022        0.0000        0.0000        0.0000        0.0000        0.0000        0.0000        0.0000        0.0000        0.0000        0.0000        0.0000        0.0000        0.0000        0.0000        0.0000        0.0000        0.0000        0.0000        0.0000        0.0000        0.0000        0.0000        0.0000        0.0000        0.0000        0.0000        0.0000        0.0000        0.0000        0.0000        0.0000        0.0000        0.0000        0.0000        0.0000        0.0000        0.0000        0.0000        0.0000        0.0000        0.0000        0.0000        0.0000        0.0000        0.0000        0.0000        0.0000        0.0000        0.0000        0.0000        0.0000        0.0000        0.0000        0.0000        0.0000        0.0000        0.0000        0.0000        0.0000        0.0000        0.0000        0.0000        0.0000
        0.0000        0.0000        0.0000        0.0000        0.0000        0.0000        0.0000        0.0000        0.0000        0.0000        0.0000        0.0000        0.0000        0.0000        0.0000        0.0000        0.0000        0.0000       18.7718       20.9248       19.1352       15.0043       15.5570       14.9944       18.7516       20.9013       14.2800       10.6818       19.6519       12.7878       15.1206       15.2806       16.1217       21.1834       25.5105       24.9500       34.7363       35.8851       45.5684       32.0508       24.0797       18.5892       27.9750       20.8468        9.6842       41.6649       54.3771       28.5220       36.3653       38.2561       46.7716       46.0611       32.4768       48.3878       53.7757       69.5207       85.9591       81.0363       83.4853       61.6598      120.7446       79.1679       77.8364       56.9059       85.6756       72.4901       71.4867       46.3517       48.9706       42.9965       41.9496       41.3458       49.6057       45.3720       44.1753       57.4059       53.8473       44.8922       58.6810       59.0223       57.4601       57.9379       64.0618       67.2878       65.4224       41.9889       36.6750       33.5299       44.7905       54.9025       52.7635       74.5071       75.0226       72.4480       69.8354       44.5070       41.6319       47.6086       44.1207       50.6505       50.9816       56.3568       57.0212       69.6446       61.0073       62.6758       69.3570       69.2507       82.8798       82.7492       78.7048       73.9904      100.4987       85.0731       83.3831       98.0994      105.5149       99.6228      100.9090      153.1697      176.5038      144.3976      182.3247      160.1708      175.5967      144.0999       93.7630       69.2381       64.1731       63.0985       61.5545       63.1227       64.3220       70.5975       77.8933      101.7632       90.5817       80.9002       89.4016       79.4730       77.4162       73.1105      111.1921      103.7340      126.1477      131.2641      106.6752       73.6265       78.3842       85.0398       89.5473       90.7526       91.5277       90.4278      107.8587      119.6145      139.3177      124.4009      113.9369      104.7259      113.7366      100.9350       98.0835       79.6316       78.5028       89.6863       94.3145      141.4246      156.9452      168.9211      190.9376      172.7297      153.9012      151.2228      152.2192      157.4102      188.5176      190.4585      206.1432      214.9311      235.3116      253.7881      233.1387      233.6276      227.3483      292.3057        0.0000        0.0000        0.0000        0.0000        0.0000        0.0000        0.0000        0.0000        0.0000        0.0000        0.0000        0.0000        0.0000        0.0000        0.0000        0.0000        0.0000        0.0000        0.0000        0.0000        0.0000        0.0000        0.0000        0.0000        0.0000        0.0000        0.0000        0.0000        0.0000        0.0000        0.0000        0.0000        0.0000        0.0000        0.0000        0.0000        0.0000        0.0000        0.0000        0.0000        0.0000        0.0000        0.0000        0.0000        0.0000        0.0000        0.0000        0.0000        0.0000        0.0000        0.0000        0.0000        0.0000        0.0000        0.0000        0.0000        0.0000        0.0000        0.0000        0.0000        0.0000        0.0000        0.0000
        0.0000        0.0000        0.0000        0.0000        0.0000        0.0000        0.0000        0.0000        0.0000        0.0000        0.0000        0.0000        0.0000        0.0000        0.0000        0.0000        0.0000        0.0000        0.0000       16.8576       11.3705       12.6342        7.5784        9.6746        4.3139        4.4155       12.0759       19.4810       31.9048        8.5528       17.1954       21.7440       21.2620       20.5182       16.5128       12.4668       30.5134       19.6218       19.8534       16.0880       17.7685       11.2107       11.8197       16.4371       13.5910       19.2472       27.7852       19.7789       24.5037       36.6977       41.6042       36.5897       26.0350       12.2784       16.5379       43.8414      117.6895       54.3406       33.3463       53.4911       70.6591       56.5113       40.2175       57.6317      112.2879      102.0518       52.6136       35.0069       36.4014       66.9903       80.4839       57.6381       60.0778       53.9900       34.3159       44.7376       54.3355       56.8446       58.2463       43.2473       37.3587       43.9294       53.8815       70.2216       92.9604       61.1741       39.9692       45.9799       65.5743       88.2559       78.8468       61.6031       53.0307       52.7994       59.9010       57.9000       69.1968       66.3367       50.8641       62.2281       65.7413       66.4170       59.4523       64.3100       87.8354       62.7506       60.4544       63.1911       74.9254       87.5901       61.2827       74.5770       76.6380       85.8662       92.5126      112.6146      111.8400      104.7390      114.9024      135.5773      132.8900      126.8082      146.2713      151.2880      134.2298      109.4197       87.4837       65.0194       60.1020       62.7324       63.3351       67.3572       73.4695       81.3884       80.8382       88.4336       78.4465       77.0098       76.1648       62.3027       73.6972       82.2291       94.7781       95.0080      120.2840      146.2413      110.5828       76.3561       91.8192       89.8231       74.9481       79.3120       86.5492       91.2145       99.5400       97.9465      103.3955      101.2678       91.7266       84.7204       97.0636       81.7095       89.0399      103.8361      104.5605      110.0829      106.6098      131.3119      151.1399      151.8789      174.4218      189.0584      136.7574      134.4281      137.6665      134.6906      149.9913      173.6465      219.5919      250.1259      230.5464      220.4305      217.4707      232.1902      248.4143      257.0367        0.0000        0.0000        0.0000        0.0000        0.0000        0.0000        0.0000        0.0000        0.0000        0.0000        0.0000        0.0000        0.0000        0.0000        0.0000        0.0000        0.0000        0.0000        0.0000        0.0000        0.0000        0.0000        0.0000        0.0000        0.0000        0.0000        0.0000        0.0000        0.0000        0.0000        0.0000        0.0000        0.0000        0.0000        0.0000        0.0000        0.0000        0.0000        0.0000        0.0000        0.0000        0.0000        0.0000        0.0000        0.0000        0.0000        0.0000        0.0000        0.0000        0.0000        0.0000        0.0000        0.0000        0.0000        0.0000        0.0000        0.0000        0.0000        0.0000        0.0000        0.0000        0.0000        0.0000
        0.0000        0.0000        0.0000        0.0000        0.0000        0.0000        0.0000        0.0000        0.0000        0.0000        0.0000        0.0000        0.0000        0.0000        0.0000        0.0000        0.0000        0.0000        0.0000       54.1849       50.9072       41.9411       30.2147       22.0927       15.1674        5.3387        9.5445       24.4857       16.4253       20.6426        9.0674       15.2657       31.1701       38.0129       20.3468       25.1478       26.9110       42.2905       25.0346       35.2173       23.3450       22.3256       24.8552       18.2135       17.1166       26.4143       32.8193       36.7772       26.2069       50.8457       47.3501       32.9551       24.6450       19.0986       32.1686       27.5855       36.3885       14.0170       22.8283       14.3495       29.1385       23.9782       18.8248       36.2596      122.3474      175.9538      111.6468       43.9022       34.8298      106.5776       62.5716       59.7515       68.4449       42.8791       34.1880       45.3326       53.4336       70.3619       63.6264       45.5217       40.7691       48.6199       46.9868       81.3048       60.5827       46.4457       52.9164       53.5055       93.8703       94.8450       87.4604       79.1043       81.1739       97.2876      103.2039       78.1595       53.9712       55.8492       73.8564       83.4516       71.5889       83.8437       65.8637       57.7032       95.9842       71.8891       53.4621       60.1394       68.5912       75.6831       66.5594       76.7667       76.6877       78.5262       91.3995      104.9803      103.1036      106.3493      130.6047      143.7887      132.3376      127.6430      150.0400      147.1703      123.5970       90.9577       74.4141       62.8410       56.3506       54.8842       61.1711       79.6151       89.8445       89.4939       84.5255       78.6561       91.9935       84.6073       81.9573       66.2888       60.5433       65.0270       72.9962       84.5349      105.9023      110.3909       80.6024       76.3596       95.4224       95.9178       87.4332       94.6461       99.8318      108.1410      112.1141       90.2388       88.9547       96.8244       84.7955       83.8455       75.2343       89.4454      124.4408      121.4789      112.7746      134.5562      136.0014      164.0547      179.3719      178.8198      172.0821      173.1396      132.6414      128.2948      137.1181      144.7922      136.1016      164.7649      202.2396      266.7870      267.2755      237.3046      219.9850      242.8240      224.6703      243.0666      200.4665      206.5296        0.0000        0.0000        0.0000        0.0000        0.0000        0.0000        0.0000        0.0000        0.0000        0.0000        0.0000        0.0000        0.0000        0.0000        0.0000        0.0000        0.0000        0.0000        0.0000        0.0000        0.0000        0.0000        0.0000        0.0000        0.0000        0.0000        0.0000        0.0000        0.0000        0.0000        0.0000        0.0000        0.0000        0.0000        0.0000        0.0000        0.0000        0.0000        0.0000        0.0000        0.0000        0.0000        0.0000        0.0000        0.0000        0.0000        0.0000        0.0000        0.0000        0.0000        0.0000        0.0000        0.0000        0.0000        0.0000        0.0000        0.0000        0.0000        0.0000        0.0000        0.0000
        0.0000        0.0000        0.0000        0.0000        0.0000        0.0000        0.0000        0.0000        0.0000        0.0000        0.0000        0.0000        0.0000        0.0000        0.0000        0.0000        0.0000        0.0000        0.0000        0.0000       25.3340       25.6937       29.0071       13.6212        7.0358       18.8470       20.9458       34.2523       34.8109       27.1664       29.1957       65.0281       34.5760       33.6473       39.3098       31.1924       29.9389       23.4367       34.0351       49.7535       24.7667       79.4750       90.9791       23.4087       27.4883       41.0437       36.9020       48.3282       33.6411       28.8810        8.4063       18.7370       23.0133       22.9621       29.6408       66.7421       86.9140       20.7104       25.0768       46.2085       17.2753       29.9011       69.0713       88.0420      180.6761      132.8940      115.1696       36.7707       72.0768      101.1588       76.7267       63.3051       62.9520       45.9467       41.7865       51.9299       54.8682       68.2597       73.5236       48.3594       41.3735       58.0789       64.7288       70.8951       88.7771       79.8854       95.7874       62.4487       80.8938       91.7323      117.4998       99.7913       79.9020      120.3783       83.8064       66.3589       65.4055       63.2104       66.4459       80.4203       91.9936       90.4745       66.7088       60.0509       60.7892       59.3754       64.8474       69.2799       70.4847       81.9666       85.5871       89.6076       86.9805       89.4505       74.1519       94.2411      108.8511      105.8022      120.3789      146.9883      155.0054      140.8397      127.8225      122.5128      104.4212       77.2927       58.1747       60.6859       53.1001       55.1712       72.9827       83.8612       89.7603       87.6573      102.4151      100.5366       95.0495       89.8708       91.5214       92.8083       91.9444       94.3605       73.6537       77.6349       90.5363      100.7643       69.5255       78.2995       98.9674      123.5508      107.1362      114.8019      129.9171      121.6751      124.2881      108.5213      105.3489      103.2257       92.1361       79.4139       85.6410      110.2858      133.9627      125.4529      130.4922      180.1236      153.8250      145.9642      167.8575      190.6504      169.1106      160.0524      130.2798      126.1914      140.7060      145.0838      158.0488      160.0039      211.0206      243.4775      226.8642      222.0144      217.3261      200.9355      216.0737      212.1130      186.6483      194.1924      207.3744        0.0000        0.0000        0.0000        0.0000        0.0000        0.0000        0.0000        0.0000        0.0000        0.0000        0.0000        0.0000        0.0000        0.0000        0.0000        0.0000        0.0000        0.0000        0.0000        0.0000        0.0000        0.0000        0.0000        0.0000        0.0000        0.0000        0.0000        0.0000        0.0000        0.0000        0.0000        0.0000        0.0000        0.0000        0.0000        0.0000        0.0000        0.0000        0.0000        0.0000        0.0000        0.0000        0.0000        0.0000        0.0000        0.0000        0.0000        0.0000        0.0000        0.0000        0.0000        0.0000        0.0000        0.0000        0.0000        0.0000        0.0000        0.0000        0.0000        0.0000
        0.0000        0.0000        0.0000        0.0000        0.0000        0.0000        0.0000        0.0000        0.0000        0.0000        0.0000        0.0000        0.0000        0.0000        0.0000        0.0000        0.0000        0.0000        0.0000        0.0000        0.0000       19.6567       29.7623       13.2354       12.5044       16.4342       19.1673       28.1951       46.2173       25.3088       11.1226       14.8354       19.5241       30.9090       56.8930       43.9300       31.3675       39.7889       18.6794       49.2684       16.2100       46.5023       97.9527       27.6178       30.9470       34.7529       57.7891       48.2311       35.3147       25.8732       31.0536       32.6377       35.7096       22.0519       23.2241       54.6113       48.2016       37.3301       19.4710       13.2667       14.5436       32.9941       35.3751      105.2895       98.8937       63.5924      110.7997       61.9749       75.8903       79.0172       84.2067       74.9597       70.4745       41.4668       42.4677       56.9968       61.5266       61.2362       71.2015       76.2871       51.5687       67.6513       59.5828       82.5022      100.4794       95.7448       99.5087       96.7953      123.9396      101.8897       84.5097       79.4584       98.2708       81.7197       85.2846       67.9135       63.6862       70.8163       80.5258       83.6560       76.8000       55.4327       54.5875       63.7494       65.2367       63.0323       71.3589       71.1714       69.6580       81.1416       87.3022       95.1510       94.7812       93.1937       94.4028       94.2646       97.5016       92.3359       96.6794      111.3040      127.6949      119.3741      120.3513      123.8410       93.0060       71.8805       60.1445       49.9422       55.2015       61.9432       70.2917       83.6174       97.2446      107.2348      114.3468      117.3198      110.2012       92.8512      101.6387      100.0152       86.8082       89.8854       78.0808       82.4501       88.6572      118.5869       99.2561       96.4481      101.9585      119.2929      118.9127      117.3253      114.0844      125.2874      128.4502      121.8640      122.5295      111.4666       97.9044       99.2564      110.1666      128.8045      128.6776      129.9352      160.7733      177.7531      149.1572      137.3887      183.8132      199.1963      189.2613      165.8275      141.5789      135.3134      160.6777      160.1365      172.5038      164.6250      177.9021      214.8395      222.8914      209.7271      191.6970      192.6197      213.0578      207.0450      171.8775      194.1258      196.9365      194.9332        0.0000        0.0000        0.0000        0.0000        0.0000        0.0000        0.0000        0.0000        0.0000        0.0000        0.0000        0.0000        0.0000        0.0000        0.0000        0.0000        0.0000        0.0000        0.0000        0.0000        0.0000        0.0000        0.0000        0.0000        0.0000        0.0000        0.0000        0.0000        0.0000        0.0000        0.0000        0.0000        0.0000        0.0000        0.0000        0.0000        0.0000        0.0000        0.0000        0.0000        0.0000        0.0000        0.0000        0.0000        0.0000        0.0000        0.0000        0.0000        0.0000        0.0000        0.0000        0.0000        0.0000        0.0000        0.0000        0.0000        0.0000        0.0000        0.0000
        0.0000        0.0000        0.0000        0.0000        0.0000        0.0000        0.0000        0.0000        0.0000        0.0000        0.0000        0.0000        0.0000        0.0000        0.0000        0.0000        0.0000        0.0000        0.0000        0.0000        0.0000        8.8374       20.0441       13.0377       11.4943       10.3276       18.2570       14.3827       15.3123       23.4298       31.9120       20.3914       14.8813       20.1893       22.8728       33.5683       46.4645       36.8636       13.5229       18.4646       18.9277       27.7330       40.1683       56.6966       33.5071       33.5386       50.1383       34.1978       57.9771       21.8503       25.7272       23.3443       18.9991       16.2755       56.5315       21.9887       21.1632       24.3523       19.9281       17.1803       22.0154       51.6300       34.1049       65.8692       63.9810       42.2669       83.2056       58.6413       54.6049       55.9885       52.7710       70.9667       69.6592       59.3156       38.1911       55.4357       52.4107       49.9125       73.0751      138.4052       92.0014       84.6323       73.3301      106.0745      128.2425      105.2829       94.7924       94.9915      100.0504       84.2495       72.3303       72.7067       73.5761       80.1061       97.2627       89.9630       74.1896       75.1253       76.5986       97.1034       94.2061       78.1404       72.4796       54.9896       53.3471       52.7917       60.6654       66.8620       71.6825       78.5985       80.0901       96.8143      101.9957       93.1197       87.8761       93.5519       95.4679       82.6422       85.5195       93.0978      105.0296       95.1094       94.0374      110.0324       84.3450       56.2292       61.2624       59.8097       66.6013       54.6988       56.6305       74.2552      104.8381      105.3584      115.1557      124.0762      123.4277      127.9372      132.2267      114.3495      113.6672      113.6418      107.9144       98.0446       95.0184      106.9260      103.9957      100.4531      109.5488      123.0356      118.8164      126.2157      148.7430      153.9000      155.1824      154.0354      151.1713      146.3714      130.7557      135.4457      134.9506      138.2594      150.7394      154.0953      210.5040      213.6266      180.6053      153.2697      157.9081      182.3555      206.0003      182.8675      161.6318      167.9016      196.8419      178.7263      184.5296      173.8272      187.5968      206.2403      217.4154      187.4950      179.2419      187.8603      191.6672      177.6221      164.1756      168.8790      167.2961      191.9024        0.0000        0.0000        0.0000        0.0000        0.0000        0.0000        0.0000        0.0000        0.0000        0.0000        0.0000        0.0000        0.0000        0.0000        0.0000        0.0000        0.0000        0.0000        0.0000        0.0000        0.0000        0.0000        0.0000        0.0000        0.0000        0.0000        0.0000        0.0000        0.0000        0.0000        0.0000        0.0000        0.0000        0.0000        0.0000        0.0000        0.0000        0.0000        0.0000        0.0000        0.0000        0.0000        0.0000        0.0000        0.0000        0.0000        0.0000        0.0000        0.0000        0.0000        0.0000        0.0000        0.0000        0.0000        0.0000        0.0000        0.0000        0.0000        0.0000
        0.0000        0.0000        0.0000        0.0000        0.0000        0.0000        0.0000        0.0000        0.0000        0.0000        0.0000        0.0000        0.0000        0.0000        0.0000        0.0000        0.0000        0.0000        0.0000        0.0000        0.0000       18.8710       15.7687       13.3595       14.3122       39.5222       41.2807       21.3556       23.0371       22.6614       21.3573       18.1699       19.4047       20.5284       22.6895       28.0005       25.2112       26.5340       15.6803       37.7750       13.6384       23.2663       47.1408       52.4946       31.7452       19.1881       30.0365       23.8176      102.6525       31.7124       23.6961       15.2024       18.8107       19.9879       25.3086       34.2430       30.6211       63.2775       46.6479       20.3012       28.9500       45.5377       49.7134       39.6540       50.5082       56.4017       53.4549       38.7646       24.4241       50.8946       39.1770       74.3239       51.0457       47.2362       45.3134       52.3965       45.9017       51.6752       73.2762      101.8783       92.5936       83.2866       88.9472      104.2725      106.3146      119.4086      133.7922       84.6279       87.5154       86.9272       68.4777       92.6847       87.2877       75.6564       91.3419      102.7730       89.4690       80.6676       85.2097       96.2441       90.1640       78.8897       76.1512       71.6421       60.9642       59.5454       64.7552       69.0835       65.2294       75.9874       85.0162       94.4374       96.3731      103.3725      102.3322      103.5516       85.7108       85.5363       95.8858      110.3828      110.4179       94.3380       93.6166      126.5349       80.6880       74.2771       73.4175       95.2988       76.8144       61.4144       71.4524       94.7508      108.7487      101.7823      124.4866      138.4458      156.1326      171.0013      177.5284      141.8745      137.8026      120.1791      110.9925      121.4336      115.7357      113.5241      107.8882      106.1360      122.1125      119.6216      113.9968      133.9016      145.2109      160.3213      174.3919      182.1911      173.7777      171.1241      158.3253      161.3666      153.8243      152.5074      184.4626      162.4971      186.6270      218.7306      204.4898      189.5790      175.4272      168.7297      193.5038      170.4309      171.9868      198.4842      202.2465      173.6972      200.8611      203.3601      218.3095      238.5285      219.4049      191.2126      196.1626      224.7668      218.4261      165.8169      182.4247      181.6817      183.1348      210.9361        0.0000        0.0000        0.0000        0.0000        0.0000        0.0000        0.0000        0.0000        0.0000        0.0000        0.0000        0.0000        0.0000        0.0000        0.0000        0.0000        0.0000        0.0000        0.0000        0.0000        0.0000        0.0000        0.0000        0.0000        0.0000        0.0000        0.0000        0.0000        0.0000        0.0000        0.0000        0.0000        0.0000        0.0000        0.0000        0.0000        0.0000        0.0000        0.0000        0.0000        0.0000        0.0000        0.0000        0.0000        0.0000        0.0000        0.0000        0.0000        0.0000        0.0000        0.0000        0.0000        0.0000        0.0000        0.0000        0.0000        0.0000        0.0000        0.0000
        0.0000        0.0000        0.0000        0.0000        0.0000        0.0000        0.0000        0.0000        0.0000        0.0000        0.0000        0.0000        0.0000        0.0000        0.0000        0.0000        0.0000        0.0000        0.0000        0.0000        0.0000       20.5235       22.1661       19.8506       22.7487       17.1567       19.6338       16.4519       18.4840       29.7113       39.0736       28.4528       28.9614       25.9125       28.0221       22.0357       24.9472       27.1707       30.0378       34.4125       26.5724       33.4201       37.0385       32.1855       24.1306       30.5726       33.7150       25.6213       47.2394       50.1961       27.2280       17.0574       18.9775       26.5496       21.3699       33.4162       28.6583       29.7518       22.4748       48.5542       65.2883       54.3025       42.7353       39.1718       44.7631       38.6892       55.4971       25.8563       38.6460       34.7968       44.2906       70.0284       56.5540       72.7355       65.7793       76.5983       73.5430       78.3758      109.2699      122.0819       74.5029      114.9234      112.0886      109.4255       87.0194       81.5833      129.2082       67.6493       77.6593      101.5578       83.7200       87.5346       89.9334      109.9187      104.4395      105.7653      113.4067      100.2900      104.8588       94.8767       89.6314       91.7278       96.5814       83.3019       82.3705       71.5898       73.4323       78.7744       79.4997       96.4665       91.8371       91.6494      102.7804      119.8942      111.3617       96.6507       87.4118       88.6208       78.8351      112.3050      118.6837      105.3825      111.6204      110.0714       83.9519       88.3299       76.5167       69.6973       79.5153       63.3876       70.1506       89.5252       98.9889      129.6253      147.0703      164.1369      201.8186      198.4468      198.9167      173.6814      184.2412      162.9336      178.4917      145.7057      134.0488      132.7979      127.8586      122.3630      136.9334      143.0542      116.3348      140.4484      152.0935      165.4702      189.1836      194.5703      168.1257      177.3869      191.5220      172.5441      177.7842      179.9567      218.0797      186.1501      204.0151      218.5156      192.2120      161.5648      174.4732      170.3204      192.1285      207.6183      230.1380      263.6964      229.6568      197.0333      185.6778      190.5971      199.0901      245.7737      237.4157      223.4158      216.6833      240.6661      224.5563      163.8959      156.7491      186.9440      194.0006      208.9330      207.2292        0.0000        0.0000        0.0000        0.0000        0.0000        0.0000        0.0000        0.0000        0.0000        0.0000        0.0000        0.0000        0.0000        0.0000        0.0000        0.0000        0.0000        0.0000        0.0000        0.0000        0.0000        0.0000        0.0000        0.0000        0.0000        0.0000        0.0000        0.0000        0.0000        0.0000        0.0000        0.0000        0.0000        0.0000        0.0000        0.0000        0.0000        0.0000        0.0000        0.0000        0.0000        0.0000        0.0000        0.0000        0.0000        0.0000        0.0000        0.0000        0.0000        0.0000        0.0000        0.0000        0.0000        0.0000        0.0000        0.0000        0.0000        0.0000
        0.0000        0.0000        0.0000        0.0000        0.0000        0.0000        0.0000        0.0000        0.0000        0.0000        0.0000        0.0000        0.0000        0.0000        0.0000        0.0000        0.0000        0.0000        0.0000        0.0000        0.0000        0.0000       20.0917       36.7554       30.9802       23.4059       16.5671       20.1978       23.4131       16.1203       18.5821       38.2464       40.4272       34.3348       30.9967       11.3066       20.2927        8.3416        7.0054       31.9756       52.2261       67.2795       26.8849       27.2815       32.7697       36.7234       39.5463       32.4081       29.6476       38.0913       27.3387       22.4134       76.6587       24.5240       37.1259       42.8716       43.4804       39.6227       28.7201       56.6917       49.5011       65.5232       30.8302       34.1236       38.5813       29.7947       43.0362       57.2527       43.8839       46.7967       45.9199       74.4724       53.8484       63.3656       76.4211      132.5834       99.0876      113.5276      119.1631      113.4431      104.1335      122.9746      125.3350      117.2807      105.1636       89.0060      121.2756       87.8941       99.8918       81.8527       64.0543       78.3998      107.0819      121.8160      108.7531      108.9856      115.0699      125.3340      104.7933       92.9397      109.7133      105.0325      102.4934       79.9261       81.2103       85.9871       83.3928       92.7306       96.2693       92.2471       79.7984      101.3648      116.6318      117.3727      122.2203      103.2791       90.9841       85.1907       82.7556      102.2655      107.2333      116.3832       99.2824      102.7890       95.9163      105.8410       85.4541       88.4853       66.2127       73.6067       86.7818      116.7477      122.9852      154.6295      181.8007      196.1280      210.7081      243.0539      202.4949      195.1180      210.6806      232.9955      227.6509      172.8736      157.3164      146.9444      149.0221      121.0831      125.4952      141.7623      143.3053      157.9167      160.8521      164.0260      164.0601      173.6558      181.2644      186.1108      205.3194      225.5115      199.9987      197.8902      209.2627      199.1032      239.0562      246.3022      200.5915      180.7877      192.8899      181.8163      188.3965      216.4208      239.4682      226.7358      218.8611      227.7624      190.4238      201.7268      179.2136      181.1737      229.1463      248.1601      215.9543      183.1097      169.6479      166.7184      167.2090      180.1229      202.7670      170.1127      191.1329        0.0000        0.0000        0.0000        0.0000        0.0000        0.0000        0.0000        0.0000        0.0000        0.0000        0.0000        0.0000        0.0000        0.0000        0.0000        0.0000        0.0000        0.0000        0.0000        0.0000        0.0000        0.0000        0.0000        0.0000        0.0000        0.0000        0.0000        0.0000        0.0000        0.0000        0.0000        0.0000        0.0000        0.0000        0.0000        0.0000        0.0000        0.0000        0.0000        0.0000        0.0000        0.0000        0.0000        0.0000        0.0000        0.0000        0.0000        0.0000        0.0000        0.0000        0.0000        0.0000        0.0000        0.0000        0.0000        0.0000        0.0000        0.0000
        0.0000        0.0000        0.0000        0.0000        0.0000        0.0000        0.0000        0.0000        0.0000        0.0000        0.0000        0.0000        0.0000        0.0000        0.0000        0.0000        0.0000        0.0000        0.0000        0.0000        0.0000       32.1726       43.8147       46.4233       40.4981       37.6584       35.9902       35.8154       33.7233       32.9805       77.4970       97.2809       28.4402       21.3893       25.8556       18.2304       35.6202       26.6814       39.0577       48.6201       49.5152       40.9701       26.4252       21.7647       20.2365       43.1587       57.2173       39.8706       34.9563       38.0075       99.2400       48.7370       38.5599       35.4660       37.9384       32.8902       33.1953       43.3581       44.2744      162.0281       64.6611       44.9661       34.5633       58.6725       58.1850       47.3876       70.9130       59.0535       65.1806       78.1164       75.5255       89.5991       89.7636       79.6199       82.9109      100.2795      103.1644      107.0565       92.5329       87.9646      103.3358      109.4695      111.6908       88.5987       96.1233       98.8069       95.0310       66.1887       71.5677       65.6230       99.4186       99.9286       96.6645       95.1759      109.5701      114.3932      102.6084      109.6282      113.4810      104.8065      105.9032      121.8505       95.2311       94.3694       92.1121      101.4592       97.2059       90.7587       96.6717      104.6913      105.9190      109.1781      116.7061      131.0358      117.0146      117.4939      122.2809       98.8609       94.8614      105.9423      103.9254      117.4175       95.5771      109.2322      117.2386      122.7428      118.3071      115.6952      100.1478      108.9119      122.4321      130.7948      139.9216      154.7787      165.8194      178.8127      195.8807      215.1183      203.0168      189.8073      207.6920      201.3951      199.6839      201.3651      163.1268      144.6564      146.7372      158.7729      152.7941      164.0808      165.9668      165.9240      172.6333      186.5674      177.2533      158.7887      181.8280      234.3949      207.4837      200.6094      218.3972      228.8602      213.7201      225.7372      231.0820      227.7794      228.5388      222.3785      208.6333      210.4705      222.6077      237.1409      245.4527      244.3571      229.9769      234.1005      261.0021      240.5352      212.5702      202.5783      221.6597      244.9657      243.8134      189.2652      158.0246      158.6514      162.7998      177.9065      138.9171      134.5841      179.4690      180.6564        0.0000        0.0000        0.0000        0.0000        0.0000        0.0000        0.0000        0.0000        0.0000        0.0000        0.0000        0.0000        0.0000        0.0000        0.0000        0.0000        0.0000        0.0000        0.0000        0.0000        0.0000        0.0000        0.0000        0.0000        0.0000        0.0000        0.0000        0.0000        0.0000        0.0000        0.0000        0.0000        0.0000        0.0000        0.0000        0.0000        0.0000        0.0000        0.0000        0.0000        0.0000        0.0000        0.0000        0.0000        0.0000        0.0000        0.0000        0.0000        0.0000        0.0000        0.0000        0.0000        0.0000        0.0000        0.0000        0.0000        0.0000
        0.0000        0.0000        0.0000        0.0000        0.0000        0.0000        0.0000        0.0000        0.0000        0.0000        0.0000        0.0000        0.0000        0.0000        0.0000        0.0000        0.0000        0.0000        0.0000        0.0000       28.7815       30.8303       58.8347       51.2506       39.4845       22.7261       18.7566       26.2942       34.1786       42.7525       88.7717       64.7096       18.9694       21.6271       13.7269       17.4228       33.6949       45.1796       66.4122       25.0647       34.6512       17.6469       53.5353       52.7854       51.9622       61.1877       93.8348       51.6261       41.3735       40.1535      106.4682       26.9191       16.6523       14.4958       43.0113       38.9338       40.5811       48.2369       63.2445       65.8201       70.5639       62.8541       57.9675       63.7920       50.3111       48.7165       54.7681       50.6310       56.9837       76.6277       77.2989       84.8587       85.1051       86.3720       78.3982       90.3933       97.2408      121.1050      101.9508       84.7391       92.7329       95.9279      102.2546      102.7171      103.5020      114.7275      118.8344      102.6619      129.0187      125.0726      138.8629      107.1921      113.9734      109.8767      125.0868      120.1335      122.9074      125.1124      117.7124      124.9003      124.3686      117.5657      112.9659      125.5249      128.1737      116.2663      113.9240      105.3917      116.3517      113.9198      113.7111      120.5338      128.1076      135.7766      140.3709      128.9540      123.7583      134.8211      121.4151      130.4175      125.4401      119.4772       99.6946      124.1126      131.7333      133.6520      136.4848      143.3487      129.5388      135.2456      137.4913      140.9244      149.5142      159.9517      178.2388      183.5569      201.5178      227.7411      232.0569      212.4804      213.9881      196.6632      186.6082      179.5621      153.0375      157.0451      164.6005      161.9028      163.7720      195.5787      201.2806      233.5728      192.7503      201.6096      206.1171      162.3119      158.7851      166.0478      171.1449      208.9827      220.6335      226.8820      222.9150      240.1105      244.6569      242.6271      240.6987      237.3500      237.2628      231.5860      230.5395      263.2177      236.2201      237.1808      244.1933      263.9854      246.0452      225.5820      213.4786      215.0359      227.6749      229.1070      230.2859      174.2919      169.3902      161.5528      156.1679      151.1614      119.8925      119.6511      125.9815      125.1254      130.6882        0.0000        0.0000        0.0000        0.0000        0.0000        0.0000        0.0000        0.0000        0.0000        0.0000        0.0000        0.0000        0.0000        0.0000        0.0000        0.0000        0.0000        0.0000        0.0000        0.0000        0.0000        0.0000        0.0000        0.0000        0.0000        0.0000        0.0000        0.0000        0.0000        0.0000        0.0000        0.0000        0.0000        0.0000        0.0000        0.0000        0.0000        0.0000        0.0000        0.0000        0.0000        0.0000        0.0000        0.0000        0.0000        0.0000        0.0000        0.0000        0.0000        0.0000        0.0000        0.0000        0.0000        0.0000        0.0000        0.0000
        0.0000        0.0000        0.0000        0.0000        0.0000        0.0000        0.0000        0.0000        0.0000        0.0000        0.0000        0.0000        0.0000        0.0000        0.0000        0.0000        0.0000        0.0000        0.0000        0.0000       29.5133       26.9263       46.4212       25.7146       27.3242       25.5996       12.6942       16.6354       30.1444       34.7950       25.8242       29.7213       23.1304       27.3850       34.1474       31.9915       50.5860       55.0092       37.5676       49.4556       50.8037       43.3492       51.5309       50.6464       55.8091       70.1897       75.7599       52.5356       38.2354       41.3174       35.3961       29.1310       24.5538       25.2514       56.7793       67.1935       60.2994       78.9174       75.8524       86.1554       80.5031      101.4930       47.3375       53.2603       62.5976       86.1993      161.9702       60.5770       59.7852       71.8033       90.0023       82.4259       90.4914      100.6840       96.9905       89.6458      122.2179      123.0213      117.6949      109.7646      118.5538      133.0916      131.0811      104.8372      106.6695      109.9589      107.8226       91.2589      117.5325      104.5124      118.3063      103.4239      121.3156      122.0521      136.2735      145.9810      121.6228      113.3849      127.1814      149.3242      143.0475      129.3131      135.5870      145.1569      145.1510      129.4012      116.4610      118.9687      119.5302      122.6772      119.8333      135.3192      146.3618      141.5686      143.1382      132.7852      128.2900      135.8977      136.4992      146.1291      140.5621      127.8512      105.9134      130.3938      152.7943      145.4582      144.8351      150.9573      155.3899      148.1282      148.8842      161.8644      177.9097      179.4912      196.1342      196.7993      212.3931      225.8028      233.1308      209.4945      201.0006      194.5062      191.5645      182.9832      172.6184      170.6289      171.1450      161.9400      184.4735      190.8991      188.9429      236.2620      245.6906      221.1234      211.9063      183.5582      177.6210      181.5968      179.7541      210.0393      220.5481      225.8802      235.3703      279.0455      276.4529      281.1805      299.2786      301.5779      255.4427      252.3306      237.7629      251.5537      251.7051      237.6129      243.3627      250.9210      266.4011      250.8206      239.9484      276.8520      259.9467      217.9052      189.3290      145.6566      134.2962      128.3096      149.3225      135.0934      123.2293      118.2822      113.3442      102.7707       93.0760      101.9822        0.0000        0.0000        0.0000        0.0000        0.0000        0.0000        0.0000        0.0000        0.0000        0.0000        0.0000        0.0000        0.0000        0.0000        0.0000        0.0000        0.0000        0.0000        0.0000        0.0000        0.0000        0.0000        0.0000        0.0000        0.0000        0.0000        0.0000        0.0000        0.0000        0.0000        0.0000        0.0000        0.0000        0.0000        0.0000        0.0000        0.0000        0.0000        0.0000        0.0000        0.0000        0.0000        0.0000        0.0000        0.0000        0.0000        0.0000        0.0000        0.0000        0.0000        0.0000        0.0000        0.0000        0.0000        0.0000
        0.0000        0.0000        0.0000        0.0000        0.0000        0.0000        0.0000        0.0000        0.0000        0.0000        0.0000        0.0000        0.0000        0.0000        0.0000        0.0000        0.0000        0.0000        0.0000        0.0000       30.3318       29.7433       55.0127       34.7306       28.6098       61.3389      112.5305       40.2232       42.0398       28.9260       34.1662       30.6301       41.2415       33.2019       27.4297       19.4459       33.7543       51.6557       36.4989       59.2469       92.3738       94.3328       89.6121       54.0938       64.0472      212.9032      179.3678       39.5890       43.6230       40.8415       41.7431       44.8444       49.6578       49.6576       56.4291       55.4010       71.3398       63.7822       56.8355       63.2135       62.8831       60.3223       87.8265       67.9321       74.9526       57.2257       64.2557       66.2714       52.8483      109.3264      124.8878       91.9067      152.6461      106.4652       91.8951      109.4343      138.6730      155.7833      155.6609      190.0446      161.5811      168.6741      155.0954      120.5669      121.8602      106.4825       99.5669       77.6476       96.9776      106.0864      109.2974      108.9829      131.3904      132.8443      151.8671      168.8327      175.8482      151.8719      137.4537      174.7430      170.4515      149.7562      135.8462      120.0901      127.3897      140.3661      130.6968      153.0421      136.6933      119.5911      117.3587      137.5901      147.8915      140.5065      130.0398      119.8750      119.1530      132.6270      125.6707      138.5948      137.7926      118.9240      113.9780      136.1605      153.3384      152.4203      161.1032      163.3040      164.6012      159.7276      171.3411      178.2610      206.9025      235.7926      249.7303      235.0394      240.3571      240.3448      234.0038      225.8466      217.7238      220.8469      209.4242      201.2786      201.3167      181.6491      188.2097      199.2073      202.4030      214.5725      201.3816      235.9637      264.2587      249.0785      231.7659      194.1440      194.6823      201.6923      205.0405      239.9366      239.3437      255.9225      263.0760      293.4308      306.2422      341.1943      323.9436      294.0161      282.2211      302.8552      280.2630      287.9874      279.1172      270.2911      258.7296      262.4892      255.1053      248.4212      238.7576      269.8796      245.4097      208.0448      154.4766      142.4148      131.7053      128.1863      140.1221      142.3433      150.5967      128.7371      129.9548      100.5140      111.8732      138.8377      103.2123        0.0000        0.0000        0.0000        0.0000        0.0000        0.0000        0.0000        0.0000        0.0000        0.0000        0.0000        0.0000        0.0000        0.0000        0.0000        0.0000        0.0000        0.0000        0.0000        0.0000        0.0000        0.0000        0.0000        0.0000        0.0000        0.0000        0.0000        0.0000        0.0000        0.0000        0.0000        0.0000        0.0000        0.0000        0.0000        0.0000        0.0000        0.0000        0.0000        0.0000        0.0000        0.0000        0.0000        0.0000        0.0000        0.0000        0.0000        0.0000        0.0000        0.0000        0.0000        0.0000        0.0000        0.0000
        0.0000        0.0000        0.0000        0.0000        0.0000        0.0000        0.0000        0.0000        0.0000        0.0000        0.0000        0.0000        0.0000        0.0000        0.0000        0.0000        0.0000        0.0000        0.0000        0.0000        0.0000       89.4202      104.8431       70.5285       89.0566       84.2443      140.0103       62.5896       69.5729       63.3539       39.0840       27.5380       37.0840       34.4890       15.2494       26.0893       41.9766       50.8829       35.3978       35.9678       60.6276       89.5589       77.9284       58.0457       74.2749       57.7738       56.5259       44.1245       51.7054       37.5273       48.9516       25.5488       52.0248       42.0904       54.9643       67.7131      113.1687      102.2823       65.8642       75.0997       71.7071       90.7881       81.6626       84.0002       88.5300       93.3258       70.1885       52.4065       63.8619       85.6961      106.0077       97.7555      119.9192      102.6232      107.6983       99.8959      104.2671      135.6861      128.6337      168.8015      134.1980      187.6006      158.7178      131.6925      127.8546      160.5547      143.9025      121.0870      109.8210      113.7483      109.8113      116.0029      145.9998      175.5803      154.1503      174.5734      176.0539      138.8421      134.8823      136.5710      140.7026      133.3114      120.9685      120.1636      120.1755      115.3611      123.3711      124.6648      129.0850      120.2982      116.2250      142.1151      146.4743      132.2644      127.3673      117.4794      119.0163      126.8852      123.2016      160.6314      158.7516      140.0817      138.9438      142.1147      160.1309      162.6668      188.8326      186.7979      179.5143      175.4543      185.5085      204.0864      220.0482      246.9782      253.3230      279.5230      279.5395      269.9296      259.9766      245.2470      245.6554      260.2293      234.1812      205.1267      208.4459      214.4690      221.7223      205.1736      205.9938      214.8616      230.9808      256.5815      277.7659      268.6773      248.5016      249.6595      260.4841      261.9205      265.8546      262.6128      259.3530      267.3931      279.8671      327.0808      332.7000      343.0302      338.3109      337.2553      334.0236      361.8837      339.4741      330.4275      310.7720      294.9225      279.0288      236.5508      213.3009      225.4061      225.0012      272.2146      243.1373      183.6769      162.6459      142.3408      111.0149      102.4971      121.1668      142.9203      116.7563      119.5985      100.8861      104.4597      132.5963      114.6667      100.2733       91.0200        0.0000        0.0000        0.0000        0.0000        0.0000        0.0000        0.0000        0.0000        0.0000        0.0000        0.0000        0.0000        0.0000        0.0000        0.0000        0.0000        0.0000        0.0000        0.0000        0.0000        0.0000        0.0000        0.0000        0.0000        0.0000        0.0000        0.0000        0.0000        0.0000        0.0000        0.0000        0.0000        0.0000        0.0000        0.0000        0.0000        0.0000        0.0000        0.0000        0.0000        0.0000        0.0000        0.0000        0.0000        0.0000        0.0000        0.0000        0.0000        0.0000        0.0000        0.0000        0.0000        0.0000
        0.0000        0.0000        0.0000        0.0000        0.0000        0.0000        0.0000        0.0000        0.0000        0.0000        0.0000        0.0000        0.0000        0.0000        0.0000        0.0000        0.0000        0.0000        0.0000        0.0000        0.0000       62.0478       45.0398       81.9307      107.9645      103.6311      104.8470       88.8129       58.6723       60.0653       44.7803       19.0925       10.8333       24.8910       46.0569       73.9237       43.5832       33.9175       54.4493       53.6934       60.6126       69.6484       68.8182      109.8911       63.7847       49.0025       44.8721       68.4165       56.6758       43.5314       58.6766       51.6475       57.4723       55.7136       78.8445       83.3969       98.8975       87.4391       85.2626       79.1023       79.6379       93.8413       80.3255       99.7547       91.3516      104.1320       97.3786       88.0003       58.5769       82.0673       99.6131       90.5543      103.9181      146.4711      116.8876      126.6577      134.6804      119.8040      143.3158      153.5218      153.5126      161.7522      146.9658      147.0138      134.1918      165.3531      154.1192      136.1630      127.2564      125.1261      121.0131      122.2642      154.0388      160.4138      168.1912      152.1846      156.1200      139.3478      166.8038      138.1823      144.5400      144.7739      144.1280      134.7855      123.3083      124.7938      126.9610      140.3228      141.0613      133.5344      138.0034      145.2653      148.7785      135.4437      125.9157      132.0622      121.8273      121.9060      110.9634      145.4188      139.9552      140.7889      149.4315      160.6527      180.2458      167.6324      181.2144      181.2715      162.1431      187.0996      204.6581      221.6770      260.7390      265.1860      269.2014      285.1155      300.0209      304.6924      285.1932      284.2089      262.3248      281.5692      272.9850      250.5997      226.8760      211.3727      207.2702      198.9423      201.3827      211.7467      249.5390      265.3455      273.3065      293.7362      291.5330      292.1965      287.0441      290.1671      258.6865      266.0918      277.7564      285.4159      312.6687      355.3952      379.8669      379.8669      450.2531      387.9865      362.6469      360.2943      344.2579      326.6729      326.6951      312.3530      294.8754      227.6958      223.8590      247.7850      259.8522      235.5515      223.0207      191.5876      205.5782      128.6661       96.1700      106.7783       98.8549      101.6490      109.8072       88.9797      101.1770      116.3341      115.4996      117.7786      109.5393      124.7100        0.0000        0.0000        0.0000        0.0000        0.0000        0.0000        0.0000        0.0000        0.0000        0.0000        0.0000        0.0000        0.0000        0.0000        0.0000        0.0000        0.0000        0.0000        0.0000        0.0000        0.0000        0.0000        0.0000        0.0000        0.0000        0.0000        0.0000        0.0000        0.0000        0.0000        0.0000        0.0000        0.0000        0.0000        0.0000        0.0000        0.0000        0.0000        0.0000        0.0000        0.0000        0.0000        0.0000        0.0000        0.0000        0.0000        0.0000        0.0000        0.0000        0.0000        0.0000        0.0000        0.0000
        0.0000        0.0000        0.0000        0.0000        0.0000        0.0000        0.0000        0.0000        0.0000        0.0000        0.0000        0.0000        0.0000        0.0000        0.0000        0.0000        0.0000        0.0000        0.0000        0.0000        0.0000       71.2662       59.5843       98.4873      110.5732      114.9659       99.8163       78.0574       65.0689       58.1933       58.0793       27.5733       27.6890       18.9696       26.2030       37.4484       36.4923       35.3018       25.0537       39.5182       59.0770       49.1920       53.6636       81.7004       93.0574      104.2302       91.9495       48.4476       72.2451       50.8837       70.5117       97.5142      108.2938       97.8084      132.8446      104.8154      100.7395      104.4310      107.1197       87.7464       91.0222       93.1086       93.7631       94.3301       86.8428       79.2350       80.5058       82.0159       73.0356      105.7204      105.5922       92.0784       98.0219      107.3218      108.9291      156.2859      143.2324      137.2294      153.1341      133.4936      130.8525      142.3244      166.7753      165.7198      144.2242      154.4476      150.9636      146.7182      145.6697      138.3045      132.4409      133.8483      155.1265      164.6720      183.7118      154.1885      154.0663      151.0829      156.3483      150.1563      167.6747      169.0049      138.9267      147.3578      138.7579      137.1951      138.7062      155.9607      157.7622      146.3600      145.6497      151.6054      145.7606      132.9694      129.6330      150.0674      128.8105      111.1559      104.2531      127.9247      152.4939      181.1493      176.7244      171.6961      165.7015      185.0384      192.0796      178.3872      179.9270      196.6854      201.7536      214.8335      252.6593      286.0695      309.6548      324.2841      336.9805      370.9871      363.5782      307.6370      279.6734      290.3322      273.1115      277.2311      251.2377      238.5147      219.6178      231.2756      254.6604      262.1922      280.2911      277.0332      277.0612      294.4995      287.8217      283.8616      280.5094      292.7608      292.4562      297.0992      301.5586      309.9974      327.0990      385.7056      408.6263      428.3459      435.8658      390.9691      375.7391      369.3339      349.0481      343.0941      332.9044      323.7875      295.7536      235.4964      223.6261      238.8519      242.8422      250.4478      219.4099      191.4304      176.0582      134.5450      123.1821      119.4142      101.9598       98.3119       87.9141      103.6603      103.4230      134.9082      124.1370      141.7685      119.1944      135.1500        0.0000        0.0000        0.0000        0.0000        0.0000        0.0000        0.0000        0.0000        0.0000        0.0000        0.0000        0.0000        0.0000        0.0000        0.0000        0.0000        0.0000        0.0000        0.0000        0.0000        0.0000        0.0000        0.0000        0.0000        0.0000        0.0000        0.0000        0.0000        0.0000        0.0000        0.0000        0.0000        0.0000        0.0000        0.0000        0.0000        0.0000        0.0000        0.0000        0.0000        0.0000        0.0000        0.0000        0.0000        0.0000        0.0000        0.0000        0.0000        0.0000        0.0000        0.0000        0.0000        0.0000
        0.0000        0.0000        0.0000        0.0000        0.0000        0.0000        0.0000        0.0000        0.0000        0.0000        0.0000        0.0000        0.0000        0.0000        0.0000        0.0000        0.0000        0.0000        0.0000        0.0000        0.0000      132.7173       85.9765      132.7475      133.1533      127.2196       99.9009       64.4429       68.2751       63.8998       75.5271       39.2457       30.2509       27.6475       40.0965       22.4377       31.6799       24.5730       39.0651       52.8493       53.4531       43.2756       51.0989       87.7295       80.4132      121.7470      107.6606       73.6577       78.5974       99.1821      106.8416      112.0246      117.3584       82.0544      115.4391      125.3588       92.7289      101.5660      118.0780      121.7592       74.0515       82.0463      101.3238      113.6982      119.6793      108.7624       97.6785       74.8333       96.4932       93.9903      113.0031       98.2064       95.5010      124.2580      106.9443       96.4271      107.6773      121.8726      106.8705      126.0407      134.4916      140.2287      147.7672      144.3014      136.5311      146.6260      179.1768      165.5224      163.7659      137.2852      141.5664      139.8299      144.6896      141.3798      148.9069      153.4572      151.4697      166.6366      161.4328      166.1315      166.0678      142.7135      154.0511      142.4045      152.6228      178.8638      160.2046      164.7469      162.7588      182.2252      168.5488      164.2653      150.3468      149.8468      141.3904      153.5924      117.8534      106.0577      112.4343      138.4154      155.0306      188.6633      180.9448      173.5055      160.1856      176.0571      211.0479      199.9979      208.2017      209.7008      253.9304      241.6680      235.2328      314.8737      357.6517      347.8424      354.0987      350.7850      359.2602      305.7007      275.1284      265.5042      250.1762      237.7768      254.7124      240.3427      223.3865      252.5488      279.7612      288.3080      296.6950      294.6154      288.3560      290.7969      276.3098      271.1955      263.7700      287.9043      326.6175      338.4102      358.1775      333.2398      368.4279      417.6202      435.8787      410.3531      393.9241      369.6291      397.2145      357.8257      329.4429      305.8118      279.0202      297.6219      288.2378      241.7189      233.3230      226.5310      212.0585      244.6072      250.6780      198.2772      207.4815      159.1280      134.8373      132.0029      116.0513      113.3183       92.7108       92.6153      106.5269      105.2627      127.3776      128.9306      117.4343        0.0000        0.0000        0.0000        0.0000        0.0000        0.0000        0.0000        0.0000        0.0000        0.0000        0.0000        0.0000        0.0000        0.0000        0.0000        0.0000        0.0000        0.0000        0.0000        0.0000        0.0000        0.0000        0.0000        0.0000        0.0000        0.0000        0.0000        0.0000        0.0000        0.0000        0.0000        0.0000        0.0000        0.0000        0.0000        0.0000        0.0000        0.0000        0.0000        0.0000        0.0000        0.0000        0.0000        0.0000        0.0000        0.0000        0.0000        0.0000        0.0000        0.0000        0.0000        0.0000        0.0000        0.0000
        0.0000        0.0000        0.0000        0.0000        0.0000        0.0000        0.0000        0.0000        0.0000        0.0000        0.0000        0.0000        0.0000        0.0000        0.0000        0.0000        0.0000        0.0000        0.0000        0.0000        0.0000        0.0000      242.2744      181.4061      146.3299      135.5936      100.7518       72.2496       63.8558       56.1911       68.9853       36.3727       46.0976       43.6682       51.1759       82.3055       84.0317       46.6921       48.2156       47.7497       48.2819       38.1601       48.2114       67.5004       49.0277       65.4181       96.0740       81.1046      147.3082      178.2476      235.9170      183.5921      132.6622       94.3982       83.8730      116.9267      108.2112      129.3604      141.5686      124.1107      113.3091      123.9839      110.7032      171.6040      221.8506      193.1093      156.2791      166.5111      123.6130      120.6732      126.6424      118.7344      138.7222      163.2146      162.5485      132.5971      141.8379      169.6145      170.7040      179.9022      166.3200      175.7810      195.3013      178.8510      200.8171      181.2947      178.2841      194.6400      192.5200      157.6392      144.3054      145.6703      155.2136      152.8773      174.1821      119.7627      140.9984      167.5352      153.8081      165.8557      142.0466      151.0064      157.2417      160.1676      170.3095      192.3348      188.8040      207.6878      220.2810      237.0762      198.1168      211.3754      196.8227      190.9902      176.5112      167.6714      134.9237      128.8337      122.1899      149.8300      177.8936      264.5100      221.0860      160.3841      162.3811      184.4085      181.3583      200.4931      217.4122      224.1782      264.0750      235.7659      266.0542      315.1693      306.7134      318.5346      336.7813      350.3694      323.7785      301.2775      259.9197      233.7083      228.1993      257.3156      288.5400      280.4659      291.7400      328.9675      327.4463      339.9665      349.2156      321.6719      322.3917      316.5135      291.7906      280.0124      292.2714      281.3788      289.4000      314.7141      335.8726      305.0054      325.9601      340.1000      328.1207      315.6165      306.5261      336.0399      371.4332      330.1198      303.4177      241.4906      241.8683      265.5916      272.1731      218.1975      197.4793      176.3533      188.1000      208.3316      196.1895      187.8139      179.6886      168.6576      158.6626      152.7068      126.8745      120.5022      110.1331       99.0660      102.7621      109.7612      122.0875      144.2882      138.3255      155.5399      136.1670      140.3623      141.9707        0.0000        0.0000        0.0000        0.0000        0.0000        0.0000        0.0000        0.0000        0.0000        0.0000        0.0000        0.0000        0.0000        0.0000        0.0000        0.0000        0.0000        0.0000        0.0000        0.0000        0.0000        0.0000        0.0000        0.0000        0.0000        0.0000        0.0000        0.0000        0.0000        0.0000        0.0000        0.0000        0.0000        0.0000        0.0000        0.0000        0.0000        0.0000        0.0000        0.0000        0.0000        0.0000        0.0000        0.0000        0.0000        0.0000        0.0000        0.0000        0.0000        0.0000
        0.0000        0.0000        0.0000        0.0000        0.0000        0.0000        0.0000        0.0000        0.0000        0.0000        0.0000        0.0000        0.0000        0.0000        0.0000        0.0000        0.0000        0.0000        0.0000        0.0000        0.0000        0.0000        0.0000        0.0000        0.0000        0.0000      137.9820       97.4003       92.8374       75.4444       76.9401       42.8480       63.6470       41.9978       31.7301       20.7230       45.4302       40.2756       67.6977       67.8357       44.6631       38.5368       43.2189       82.7522       40.4214       36.8656       73.8025       97.6940      165.0273      189.0530      222.6776      108.4453       91.1964      104.6704       97.6447       95.4853       94.9513      117.0540      129.3825      142.5782      139.2390      140.4349      114.9565      169.7098      203.4696      184.6363      180.4113      177.0232      135.9953      115.2140      127.8182      129.5597      180.8737      201.2010      212.0520      146.3794      172.3200      156.4172      153.9688      165.4197      166.8367      153.5404      152.9149      181.0598      225.8792      239.9972      196.5630      162.7747      143.9802      135.4973      109.8306      131.8060      145.0351      128.3117      146.4022      114.8958      128.2970      139.5223      134.0067      142.9727      141.1877      162.5972      167.3687      170.9043      166.0996      175.5646      182.5999      202.4153      215.4052      218.6377      223.3564      242.5728      215.6683      202.8520      186.5394      186.1892      152.4556      141.8274      130.4230      181.7284      256.4789      257.4029      200.3570      173.7733      164.7139      173.3363      184.9436      209.2400      239.5505      242.1551      269.7415      247.9847      257.4272      275.7512      281.4798      298.8312      305.8997      319.5392      327.9068      299.7993      274.9229      251.8874      231.9510      243.8009      306.5881      316.6322      277.1071      332.3632      386.4031      381.0266      417.4749      381.9990      364.5814      302.5894      280.7366      262.4981      273.5023      257.8858      263.8663      290.9882      326.2216      271.7016      276.9792      317.6448      328.3990      299.6098      279.7744      302.2648      319.8752      281.3879      259.0813      208.4301      197.9796      194.6029      179.1098      167.7698      150.2944      173.3417      175.4327      185.0448      201.9174      189.3370      183.0366      174.1804      177.2667      162.7478      144.9860      117.2369      140.8078      134.8530      133.9847      122.1682      114.9657      109.0421      139.0547      152.4595      132.6022      139.6843      134.0161        0.0000        0.0000        0.0000        0.0000        0.0000        0.0000        0.0000        0.0000        0.0000        0.0000        0.0000        0.0000        0.0000        0.0000        0.0000        0.0000        0.0000        0.0000        0.0000        0.0000        0.0000        0.0000        0.0000        0.0000        0.0000        0.0000        0.0000        0.0000        0.0000        0.0000        0.0000        0.0000        0.0000        0.0000        0.0000        0.0000        0.0000        0.0000        0.0000        0.0000        0.0000        0.0000        0.0000        0.0000        0.0000        0.0000        0.0000        0.0000        0.0000        0.0000
        0.0000        0.0000        0.0000        0.0000        0.0000        0.0000        0.0000        0.0000        0.0000        0.0000        0.0000        0.0000        0.0000        0.0000        0.0000        0.0000        0.0000        0.0000        0.0000        0.0000        0.0000        0.0000        0.0000        0.0000        0.0000        0.0000        0.0000      122.0602      118.5891       93.8092       71.1390       39.1026       64.5664       46.9828       30.6322       34.2038       25.7708       29.1602       66.3327       75.8687       54.4710       48.5217       63.0482       99.8975       62.8560       73.1358       85.9842       83.1187      199.4584      217.1775      152.6895       70.8949       68.2322      113.7900      123.6011      113.0223      127.7664      112.3357      166.1136      173.4205      161.4716      134.5224      138.2307      184.0551      189.4694      145.6998      130.5889      151.9828      151.2947      148.4621      151.8694      160.3242      215.1591      219.3773      182.9576      175.8597      171.8520      149.0563      148.7420      157.6064      178.9551      165.5111      135.6055      146.1165      170.4487      198.5198      170.0870      125.8229      108.6361       99.1301       96.4346       85.4099       95.8451      126.4344      155.8382      112.4867      123.1909      136.5737      133.0427      139.4673      145.9042      174.6828      172.0265      175.8191      175.8392      177.3813      183.7645      213.6275      237.5395      222.4160      233.8988      247.1659      221.7217      200.0362      192.5334      217.4852      175.2615      148.4696      144.4170      204.9021      217.3140      275.0539      210.8065      164.1578      153.3360      169.9752      199.7013      228.3415      248.1134      234.9569      252.1890      221.8107      215.6328      239.8861      260.3485      285.0847      284.5707      333.9380      333.7732      276.2203      271.6738      273.6530      258.6457      246.8601      268.0719      305.5969      322.7646      367.1990      378.7157      359.5425      411.8588      402.0474      366.9395      300.8197      247.5528      231.9763      223.1419      231.3428      248.2283      273.8643      254.9901      232.2099      262.6221      280.6024      270.6346      253.3586      271.5267      264.9905      275.0653      260.2742      231.2123      194.5881      157.8523      152.6632      164.8063      167.5869      192.1075      169.8289      175.3612      159.8207      164.5188      144.7714      168.0030      165.0656      159.7521      157.1326      147.7147      114.5685      132.3827      165.5544      141.8903      112.1956      116.1670      115.9362      131.9128      123.6634      139.1040      134.1592      132.3665       74.5500        0.0000        0.0000        0.0000        0.0000        0.0000        0.0000        0.0000        0.0000        0.0000        0.0000        0.0000        0.0000        0.0000        0.0000        0.0000        0.0000        0.0000        0.0000        0.0000        0.0000        0.0000        0.0000        0.0000        0.0000        0.0000        0.0000        0.0000        0.0000        0.0000        0.0000        0.0000        0.0000        0.0000        0.0000        0.0000        0.0000        0.0000        0.0000        0.0000        0.0000        0.0000        0.0000        0.0000        0.0000        0.0000        0.0000        0.0000        0.0000        0.0000
        0.0000        0.0000        0.0000        0.0000        0.0000        0.0000        0.0000        0.0000        0.0000        0.0000        0.0000        0.0000        0.0000        0.0000        0.0000        0.0000        0.0000        0.0000        0.0000        0.0000        0.0000        0.0000        0.0000        0.0000        0.0000        0.0000        0.0000        0.0000        0.0000        0.0000      124.8435       41.2133       26.2092       26.3759       38.8434       62.7737       21.3722       40.9118       84.4863       84.6605       65.1273       71.0931       90.4391       75.7081       60.6414       72.0530      109.2540      102.1766      122.6339      151.3893      144.7985      116.9091      113.5243      136.7809      162.2411      132.3543      133.6580      145.7867      169.8849      167.6156      148.3986      157.0585      145.3528      158.0537      171.3042      152.7924      162.6954      187.4548      159.8077      164.1312      164.0144      135.1983      163.9795      153.2409      137.0507      141.0661      136.8396      152.1387      161.8986      156.5785      156.0562      158.9811      136.6145      137.0656      136.8438      145.5089      147.8624      125.2309       94.9613       81.9276       84.4923       76.0371       80.7515      102.8717      121.0116       95.0079      107.8838      131.4731      155.0222      168.7789      153.7757      155.2114      172.5840      184.9753      176.5381      167.5871      180.7122      204.9992      240.4601      240.3251      230.3720      267.0258      236.4306      205.0212      194.5214      215.4135      205.2126      205.7840      176.2494      268.4537      308.5359      253.9324      232.2015      160.2941      141.3001      158.1075      192.3327      203.3174      217.0561      205.7779      219.1105      219.6773      200.3639      204.6082      222.4711      254.4158      241.1622      293.2319      299.9647      249.9124      263.8091      264.4837      287.3364      296.9341      299.1496      361.0245      371.7554      387.8645      390.6523      387.1066      404.2424      381.3264      356.7585      312.2547      277.3978      249.3533      236.0410      231.8226      230.7863      232.5841      226.6695      216.4318      235.6396      245.9635      253.2686      231.3651      236.7083      233.3922      243.9764      242.3555      220.4520      183.6301      158.6968      143.9712      155.5573      162.7694      165.4557      149.2405      136.2300      165.5226      166.3263      123.5295      133.7622      140.5585      133.1163      135.1125      155.6414      145.4812      149.7043      184.6190      157.6434      146.0720      122.7261      135.2866      119.9827      133.7247      125.0161      122.3916      123.0765       81.8100        0.0000        0.0000        0.0000        0.0000        0.0000        0.0000        0.0000        0.0000        0.0000        0.0000        0.0000        0.0000        0.0000        0.0000        0.0000        0.0000        0.0000        0.0000        0.0000        0.0000        0.0000        0.0000        0.0000        0.0000        0.0000        0.0000        0.0000        0.0000        0.0000        0.0000        0.0000        0.0000        0.0000        0.0000        0.0000        0.0000        0.0000        0.0000        0.0000        0.0000        0.0000        0.0000        0.0000        0.0000        0.0000        0.0000        0.0000        0.0000        0.0000
        0.0000        0.0000        0.0000        0.0000        0.0000        0.0000        0.0000        0.0000        0.0000        0.0000        0.0000        0.0000        0.0000        0.0000        0.0000        0.0000        0.0000        0.0000        0.0000        0.0000        0.0000        0.0000        0.0000        0.0000        0.0000        0.0000        0.0000        0.0000        0.0000        0.0000        0.0000      109.6260       99.0661        0.0000        0.0000       69.4487       41.0493       74.2960       75.6997       73.9609       64.8337       77.1559       90.4875      101.3026      102.2983      136.1812      140.3780      115.1109      114.2582      180.9342      138.3556      156.9988      168.2458      176.4551      150.0857      111.9648      149.7715      159.3293      155.3206      159.4167      172.2873      183.3493      184.9330      172.6676      191.1673      156.3246      156.6786      183.5621      180.8982      205.0439      185.6895      139.9662      156.9486      172.1601      188.9553      188.1503      174.6432      189.3826      203.1111      244.2327      285.4540      256.2904      212.9093      215.3722      192.1486      163.1939      196.1574      175.0532      150.2296      109.9068      107.7594       71.3102       43.0123       98.6037      276.4242      179.8128      206.1257      290.0374      266.0493      190.2323      203.5271      229.7223      221.7032      187.0019      171.0587      170.7697      174.8715      220.5903      254.5347      270.3214      278.0200      295.0481      261.0011      238.5351      218.2663      234.6936      262.3363      256.1542      240.9012      328.7274      344.0796      290.1782      185.9492      159.9894      166.3856      160.0654      199.3065      249.2997      216.3823      244.1855      208.8890      174.6967      174.7549      173.7672      180.2494      194.5135      212.8889      256.7305      276.9382      253.5312      253.3667      270.8384      297.8543      331.9528      352.1329      399.5310      475.3823      482.0981      445.9177      451.5964      472.8919      371.5201      334.5392      318.8787      300.6925      249.8290      227.2233      206.6950      201.8950      198.9845      192.8640      190.2974      219.5302      235.4718      232.3785      226.8296      256.1726      227.1960      219.2756      248.0786      181.5136      198.2680      205.4908      152.0584      140.8711      134.4449      136.9026      132.8665      138.5069      128.3189      104.4168      117.0678      110.0757      119.1175      117.7815      119.6569      159.4597      181.3379      165.7100      169.1620      158.0953      148.9944      161.2927      148.5542      154.2747      123.1259      140.3114      132.2051        0.0000        0.0000        0.0000        0.0000        0.0000        0.0000        0.0000        0.0000        0.0000        0.0000        0.0000        0.0000        0.0000        0.0000        0.0000        0.0000        0.0000        0.0000        0.0000        0.0000        0.0000        0.0000        0.0000        0.0000        0.0000        0.0000        0.0000        0.0000        0.0000        0.0000        0.0000        0.0000        0.0000        0.0000        0.0000        0.0000        0.0000        0.0000        0.0000        0.0000        0.0000        0.0000        0.0000        0.0000        0.0000        0.0000        0.0000        0.0000        0.0000        0.0000        0.0000
        0.0000        0.0000        0.0000        0.0000        0.0000        0.0000        0.0000        0.0000        0.0000        0.0000        0.0000        0.0000        0.0000        0.0000        0.0000        0.0000        0.0000        0.0000        0.0000        0.0000        0.0000        0.0000        0.0000        0.0000        0.0000        0.0000        0.0000        0.0000        0.0000        0.0000        0.0000        0.0000        0.0000        0.0000        0.0000        0.0000        0.0000       64.9151      108.6759       65.8479       63.9876       90.2118       92.7778       93.2601       99.3386      103.0719      107.3767      117.1673      115.8831      126.6785      155.6537      150.4225      133.8238      135.8471      150.6984      125.5820      155.8335      151.4984      153.8526      175.0182      180.9655      190.2442      191.7479      207.9211      188.4115      194.8470      183.7005      186.8416      173.4563      195.8407      174.9941      160.6469      173.2020      191.3411      178.5809      177.6418      162.8572      173.3262      193.8964      227.8184      269.9186      277.9067      240.9019      231.2166      167.6740      124.7412      237.2471      386.0888      248.3834      173.7205      139.5641       79.9093       43.7265       72.5020       78.6272      161.0974      162.5876      208.1347      189.0168      146.2742      180.6166      216.7185      213.6280      188.2886      166.8411      170.4171      177.1706      216.7722      234.5884      253.3416      267.8448      273.5133      246.5926      263.9367      276.3995      247.9525      236.0206      235.1924      240.8465      348.5786      405.0903      378.6587      236.1689      156.6736      142.9350      145.9293      155.1829      178.7819      171.4638      166.2835      167.5929      128.9120      135.3483      158.1078      193.3874      199.6158      207.6249      229.3972      246.1106      261.8175      261.6000      277.7222      292.3304      348.3297      390.7680      425.7464      481.1617      508.4303      485.1275      487.3919      486.9990      406.5546      364.3658      329.0459      288.6689      237.4787      211.1011      197.2913      195.2355      166.0298      165.3713      173.8567      173.7467      213.6883      228.8043      225.8996      228.8708      209.5360      194.4557      178.8179      158.1877      161.6044      167.8140      120.1540      125.8933      130.8753      145.8499      143.9935      128.0383      101.3435      102.4358      103.3942      100.3477      111.8093      123.1169      131.7636      148.5658      152.8727      147.9198      147.6556      167.7879      205.3425      205.5651      180.0113      149.0796      128.4242      134.6092        0.0000        0.0000        0.0000        0.0000        0.0000        0.0000        0.0000        0.0000        0.0000        0.0000        0.0000        0.0000        0.0000        0.0000        0.0000        0.0000        0.0000        0.0000        0.0000        0.0000        0.0000        0.0000        0.0000        0.0000        0.0000        0.0000        0.0000        0.0000        0.0000        0.0000        0.0000        0.0000        0.0000        0.0000        0.0000        0.0000        0.0000        0.0000        0.0000        0.0000        0.0000        0.0000        0.0000        0.0000        0.0000        0.0000        0.0000        0.0000        0.0000        0.0000        0.0000        0.0000
        0.0000        0.0000        0.0000        0.0000        0.0000        0.0000        0.0000        0.0000        0.0000        0.0000        0.0000        0.0000        0.0000        0.0000        0.0000        0.0000        0.0000        0.0000        0.0000        0.0000        0.0000        0.0000        0.0000        0.0000        0.0000        0.0000        0.0000        0.0000        0.0000        0.0000        0.0000        0.0000        0.0000        0.0000        0.0000        0.0000        0.0000        0.0000        0.0000       69.3857       69.6503       90.9014      104.5179       62.0793       71.0520       61.3842       97.4281      109.2112       88.9096      163.6307      174.2736      116.1380      118.4230      129.3062      142.1978      144.9271      175.8228      177.3054      202.2357      197.3892      201.5662      201.2102      189.3476      203.2311      151.9943      199.9631      200.0814      142.2266      148.7059      156.8100      206.6990      159.3371      170.9601      158.8079      165.7862      166.0792      161.2952      197.4754      199.5066      230.2889      221.2761      214.4618      219.0299      204.1754      137.9176      122.2261      157.9580      239.1062      329.9553      246.0370      124.0003       76.8508       99.0493      125.0189       80.6260      104.4593      115.2799      150.9950      173.5796      129.7711      133.5800      187.8222      197.0248      196.6216      184.1920      177.4503      173.5536      225.2357      226.1142      233.4693      238.0761      276.8995      277.1828      258.7609      233.7665      234.6647      205.9035      200.4164      213.1429      280.9777      328.8989      365.5107      326.0112      212.7961      153.6599      150.1604      124.6095      120.6817      117.7714      129.3744      129.3021      112.0433      141.9046      206.2424      163.5917      189.6422      206.7284      221.0012      230.1235      267.6713      268.3390      279.9339      321.3558      372.8439      439.0397      473.4980      526.8910      511.2048      475.8814      458.4924      439.1864      394.3723      373.1216      319.1252      271.7498      234.5392      211.1303      216.8514      208.7449      160.3794      143.1696      141.2712      144.5434      194.3273      215.1369      224.5778      195.6987      166.9525      168.9270      155.0337      128.9801      147.2163      144.8477      107.3139      109.7082      111.8529      111.5214      104.0767       94.8756       95.5531       88.4422      100.6121      115.7382      102.4026      103.7794      105.9277      130.8771      159.4296      160.4874      162.3983      216.7820      220.7567      189.4167      156.4118      144.1798      135.2616      135.6977        0.0000        0.0000        0.0000        0.0000        0.0000        0.0000        0.0000        0.0000        0.0000        0.0000        0.0000        0.0000        0.0000        0.0000        0.0000        0.0000        0.0000        0.0000        0.0000        0.0000        0.0000        0.0000        0.0000        0.0000        0.0000        0.0000        0.0000        0.0000        0.0000        0.0000        0.0000        0.0000        0.0000        0.0000        0.0000        0.0000        0.0000        0.0000        0.0000        0.0000        0.0000        0.0000        0.0000        0.0000        0.0000        0.0000        0.0000        0.0000        0.0000        0.0000        0.0000        0.0000
        0.0000        0.0000        0.0000        0.0000        0.0000        0.0000        0.0000        0.0000        0.0000        0.0000        0.0000        0.0000        0.0000        0.0000        0.0000        0.0000        0.0000        0.0000        0.0000        0.0000        0.0000        0.0000        0.0000        0.0000        0.0000        0.0000        0.0000        0.0000        0.0000        0.0000        0.0000        0.0000        0.0000        0.0000        0.0000        0.0000        0.0000        0.0000        0.0000        0.0000       78.0940      105.5560       92.8980       82.4711       71.9856       84.9674       89.1827       82.3231       85.1112      100.6847      138.7119      103.2965      101.0287      135.4911      159.3502      147.5765      144.7572      160.2726      178.9448      167.4371      156.9083      158.6373      186.5556      207.4996      169.2059      146.8922      166.9296      130.1907      134.2785      187.1510      171.1852      171.2779      179.9563      166.2984      129.7618      195.7944      177.7944      217.4449      214.6350      228.3620      232.8659      265.1487      257.2317      237.3499      201.3506      262.4932      312.1360      407.1820      371.7185      292.6631      189.4673       99.9030       85.4778       97.1404       77.0533       83.0503      109.1821      144.4532      153.4366      113.4983      123.2756      149.8669      162.0353      159.3750      174.7412      159.9593      159.3245      211.5438      235.0092      228.5674      228.8018      250.8419      256.8857      249.7733      223.6563      241.4053      226.0929      211.5997      210.4593      253.2330      258.4701      302.1711      360.7667      213.6118      144.1870      130.3578      123.9815      130.8433      123.7276      115.2062      111.5814      124.9959      167.3262      171.4244      172.9250      209.2493      206.2680      221.8056      232.0635      255.7422      261.5928      271.2082      297.1358      367.2153      441.8567      462.2024      457.7404      452.0749      421.9884      434.8970      436.2367      370.0774      347.9330      315.0591      281.4081      235.9296      212.5839      181.0399      179.6783      154.4955      147.3085      142.3440      145.1114      172.6841      192.3015      212.3358      188.0725      206.3913      182.5886      150.0646      113.7470      103.7301      107.2774       99.1432      110.0590      154.7173      129.3829      106.3145      104.9968       90.4072      111.5392      106.9581       97.1363      112.5601       97.9414      107.0347      134.5589      154.2086      159.6569      164.6058      163.7549      184.8676      177.4749      153.5220      146.3764      153.3987        0.0000        0.0000        0.0000        0.0000        0.0000        0.0000        0.0000        0.0000        0.0000        0.0000        0.0000        0.0000        0.0000        0.0000        0.0000        0.0000        0.0000        0.0000        0.0000        0.0000        0.0000        0.0000        0.0000        0.0000        0.0000        0.0000        0.0000        0.0000        0.0000        0.0000        0.0000        0.0000        0.0000        0.0000        0.0000        0.0000        0.0000        0.0000        0.0000        0.0000        0.0000        0.0000        0.0000        0.0000        0.0000        0.0000        0.0000        0.0000        0.0000        0.0000        0.0000        0.0000        0.0000
        0.0000        0.0000        0.0000        0.0000        0.0000        0.0000        0.0000        0.0000        0.0000        0.0000        0.0000        0.0000        0.0000        0.0000        0.0000        0.0000        0.0000        0.0000        0.0000        0.0000        0.0000        0.0000        0.0000        0.0000        0.0000        0.0000        0.0000        0.0000        0.0000        0.0000        0.0000        0.0000        0.0000        0.0000        0.0000        0.0000        0.0000        0.0000        0.0000        0.0000        0.0000        0.0000        0.0000      189.0147      207.9998      163.2724      167.4531      140.0125      129.6341      142.2942      134.1069      107.0257      100.5906      117.5939      141.6886      162.9825      140.2154      177.7160      198.7598      172.9940      163.8233      149.2648      169.5148      142.2079      123.1869      109.5520      111.3993      152.5276      171.4931      177.8236      175.5385      169.3071      158.8560      156.2055      140.9605      138.8665      155.3449      211.2037      195.9496      315.1584      277.7185      283.7740      314.1241      382.6176      436.0632      495.9141      532.3430      544.4592      458.1661      421.5379      342.8272      210.9258      134.7675      111.3123      130.7469      114.1130      120.5201      155.9518      174.4511      172.7796      210.6519      235.0864      225.1242      166.9938      193.1252      215.4092      219.7018      230.7131      257.3890      241.6088      238.2589      265.8676      262.7039      264.7089      235.5140      242.0818      242.2075      221.2864      202.1687      185.0940      191.5358      228.5878      226.2027      209.1137      160.9436      123.6973      139.0939      158.3793      198.6118      205.9210      156.4358      210.3775      172.8749      178.1711      221.9411      210.1210      256.4730      235.5419      231.2118      210.8243      248.4236      238.6843      271.6324      334.3052      382.6209      352.4464      373.8131      354.7793      346.9734      352.8127      382.1197      359.2572      344.1669      319.2121      298.1596      246.4589      194.6631      167.9404      167.4336      178.3026      193.0647      162.7869      161.2656      170.7466      185.6882      193.2278      180.8766      170.3526      136.1660      118.4400       99.7930       89.3005       78.5444       87.4936      100.1993      118.6643      117.2946      111.2812      117.2155      114.3863      111.2336      111.1137      108.6470      130.6777      145.8142      149.8606      139.7828      174.3146      182.0001      189.5215      219.0347      177.4499      178.5389      155.7502      136.7682       82.4700        0.0000        0.0000        0.0000        0.0000        0.0000        0.0000        0.0000        0.0000        0.0000        0.0000        0.0000        0.0000        0.0000        0.0000        0.0000        0.0000        0.0000        0.0000        0.0000        0.0000        0.0000        0.0000        0.0000        0.0000        0.0000        0.0000        0.0000        0.0000        0.0000        0.0000        0.0000        0.0000        0.0000        0.0000        0.0000        0.0000        0.0000        0.0000        0.0000        0.0000        0.0000        0.0000        0.0000        0.0000        0.0000        0.0000        0.0000        0.0000        0.0000        0.0000        0.0000        0.0000        0.0000
        0.0000        0.0000        0.0000        0.0000        0.0000        0.0000        0.0000        0.0000        0.0000        0.0000        0.0000        0.0000        0.0000        0.0000        0.0000        0.0000        0.0000        0.0000        0.0000        0.0000        0.0000        0.0000        0.0000        0.0000        0.0000        0.0000        0.0000        0.0000        0.0000        0.0000        0.0000        0.0000        0.0000        0.0000        0.0000        0.0000        0.0000        0.0000        0.0000        0.0000        0.0000        0.0000        0.0000        0.0000      248.0399      239.2275      174.5604      133.4433      149.7065      176.1577      134.0516      103.6679       96.5082      103.5970      121.6587      158.2779      174.5451      145.9397      132.5098      142.8984      140.4771      125.7336      111.7732      103.1622       91.1336       92.9431      114.4257      154.3228      175.6893      181.0526      178.7689      153.8209      141.6147      134.2123      139.6275      157.7158      172.1647      161.7962      179.1862      214.6917      247.8668      295.0609      350.1333      487.5956      474.5337      564.5454      535.3653      551.0420      550.4121      461.8659      373.5873      218.9359      128.5128      104.6686      157.7529      146.2956      123.9937      149.5992      159.6086      168.5772      208.2072      191.4251      161.7543      156.2669      205.4680      202.7678      204.6371      195.9996      222.7572      224.0281      222.6320      251.3552      250.7737      279.0645      270.5487      278.6977      236.2125      208.6129      182.4553      185.2197      233.7808      213.3625      212.4721      192.7993      166.1639      153.7408      165.0271      134.0989      186.6474      154.8271      159.7868      148.0184      131.9291      165.5445      159.5570      173.5215      217.1442      220.7157      209.5460      233.2719      226.1166      225.9237      290.9128      314.3990      317.3352      319.1602      326.6349      295.9291      314.9315      327.6531      343.8790      350.3136      351.2809      298.4864      255.1730      223.1841      180.4632      172.5876      171.1219      176.0180      171.0653      157.5696      154.1741      164.3794      188.8246      194.3637      177.6768      151.3197      122.0599       92.3662       88.4103       76.5056       79.8102       78.2608       86.3236      109.8370       98.2279      109.8723      123.7175      119.2661      107.7785      104.6028      109.2410      114.3754      128.8577      122.2495      130.5597      158.1491      193.5806      200.9587      192.4374      163.7272      190.3478      155.6918      138.9973       56.0400        0.0000        0.0000        0.0000        0.0000        0.0000        0.0000        0.0000        0.0000        0.0000        0.0000        0.0000        0.0000        0.0000        0.0000        0.0000        0.0000        0.0000        0.0000        0.0000        0.0000        0.0000        0.0000        0.0000        0.0000        0.0000        0.0000        0.0000        0.0000        0.0000        0.0000        0.0000        0.0000        0.0000        0.0000        0.0000        0.0000        0.0000        0.0000        0.0000        0.0000        0.0000        0.0000        0.0000        0.0000        0.0000        0.0000        0.0000        0.0000        0.0000        0.0000        0.0000        0.0000        0.0000
        0.0000        0.0000        0.0000        0.0000        0.0000        0.0000        0.0000        0.0000        0.0000        0.0000        0.0000        0.0000        0.0000        0.0000        0.0000        0.0000        0.0000        0.0000        0.0000        0.0000        0.0000        0.0000        0.0000        0.0000        0.0000        0.0000        0.0000        0.0000        0.0000        0.0000        0.0000        0.0000        0.0000        0.0000        0.0000        0.0000        0.0000        0.0000        0.0000        0.0000        0.0000        0.0000        0.0000        0.0000        0.0000        0.0000      314.8522      230.6716      182.2003      234.6898      171.6804      113.5264      118.0200      108.0688      152.3807      174.4769      158.1493      165.2189      161.7974      160.4995      166.0444      143.5699      127.0376      106.7977       99.8036       98.0898      117.7521      167.9872      191.8454      194.0195      187.1651      152.1658      135.1434      144.2220      155.6618      145.7969      149.2345      153.6450      166.8213      263.9113      321.1111      375.5748      449.2281      536.0610      613.3945      596.6064      563.6574      544.2772      567.6235      588.7245      521.8865      277.7812      153.7334      128.6526      127.7050      129.6865      125.2797      127.1643      125.6104      146.3121      134.3277      189.9459      135.6715      161.8159      172.7116      206.5021      196.8153      213.1664      221.1966      226.5003      240.7392      260.1664      276.3380      278.4359      289.6905      296.7556      235.3027      199.7511      174.7375      163.5125      180.5395      180.4345      196.7732      210.0476      168.5303      179.1216      187.7076      118.7500      151.1704      164.7723      131.4621      122.3557      136.4634      173.1115      160.5167      171.4529      196.3020      275.9713      253.8569      264.5525      292.1597      262.8036      298.7842      285.1127      274.8218      286.3933      270.7112      223.6275      238.7526      254.5526      258.8937      286.2328      289.2418      262.4990      220.6367      193.9877      191.0478      173.5539      149.7890      146.2350      135.1249      138.8116      146.7562      163.6375      167.3912      156.8378      138.3970      124.3163      127.8318       76.2184       77.6638       74.7026       81.8656       73.6259       85.6488       91.1422       99.6422       99.4773       93.3713       95.0635      106.7208      103.8016      100.2938      124.8432      109.2430      108.3120      118.1687      175.2012      194.8478      220.9308      219.8638      191.3340      156.9765      156.6223      156.6576       59.2500        0.0000        0.0000        0.0000        0.0000        0.0000        0.0000        0.0000        0.0000        0.0000        0.0000        0.0000        0.0000        0.0000        0.0000        0.0000        0.0000        0.0000        0.0000        0.0000        0.0000        0.0000        0.0000        0.0000        0.0000        0.0000        0.0000        0.0000        0.0000        0.0000        0.0000        0.0000        0.0000        0.0000        0.0000        0.0000        0.0000        0.0000        0.0000        0.0000        0.0000        0.0000        0.0000        0.0000        0.0000        0.0000        0.0000        0.0000        0.0000        0.0000        0.0000        0.0000        0.0000        0.0000
        0.0000        0.0000        0.0000        0.0000        0.0000        0.0000        0.0000        0.0000        0.0000        0.0000        0.0000        0.0000        0.0000        0.0000        0.0000        0.0000        0.0000        0.0000        0.0000        0.0000        0.0000        0.0000        0.0000        0.0000        0.0000        0.0000        0.0000        0.0000        0.0000        0.0000        0.0000        0.0000        0.0000        0.0000        0.0000        0.0000        0.0000        0.0000        0.0000        0.0000        0.0000        0.0000        0.0000        0.0000        0.0000        0.0000        0.0000      493.6172      341.8825      311.9962      190.6354      131.4960      127.9681      158.6396      171.3922      192.1886      151.9362      159.9958      165.7900      190.6264      194.1656      188.2875      165.3258      142.9802      148.2229      113.7318      136.8537      197.4244      216.7154      219.3240      204.3232      165.5885      169.7330      159.7679      177.6172      135.6859      150.3866      213.9149      193.7098      302.9393      372.1470      429.6022      460.6125      553.0269      555.6453      549.8931      557.1359      574.6835      581.0939      568.7419      541.2259      365.8619      218.8868      161.6578      143.8620      145.5471      162.0449      239.3587      256.6681      195.8499      139.7856      114.4629      119.1411      139.7449      171.6645      189.7811      212.0585      214.4124      213.6434      222.7347      243.4214      267.4581      278.5716      273.9959      260.9630      286.8978      234.9658      190.7893      173.5770      155.8077      170.1518      172.4264      199.6880      211.0413      175.5453      154.5692      161.4117      125.2941      123.8406      164.3156      140.9636      125.7283      161.0321      129.8702      131.0299      162.8453      194.6498      255.5482      279.5558      303.3456      340.7073      308.6319      300.2176      252.4011      248.0325      225.1439      222.6736      201.4238      234.5200      231.5294      232.9968      244.9287      242.9331      230.0668      215.3850      183.9212      177.1611      157.6268      142.4798      136.2904      129.5611      123.3523      129.8978      139.4695      138.6626      132.6010      120.4511       89.7751       88.5417       84.3760       73.8326       75.7576       70.5065       77.3246      107.7071      108.1624      103.0595       95.8767       86.8293       81.4785       93.9946       92.3527       96.1310      113.6229      105.2691      115.1960      132.3687      224.9807      174.0019      142.3099      149.5261      129.3136      137.9134      138.4218      133.8106        0.0000        0.0000        0.0000        0.0000        0.0000        0.0000        0.0000        0.0000        0.0000        0.0000        0.0000        0.0000        0.0000        0.0000        0.0000        0.0000        0.0000        0.0000        0.0000        0.0000        0.0000        0.0000        0.0000        0.0000        0.0000        0.0000        0.0000        0.0000        0.0000        0.0000        0.0000        0.0000        0.0000        0.0000        0.0000        0.0000        0.0000        0.0000        0.0000        0.0000        0.0000        0.0000        0.0000        0.0000        0.0000        0.0000        0.0000        0.0000        0.0000        0.0000        0.0000        0.0000        0.0000        0.0000
        0.0000        0.0000        0.0000        0.0000        0.0000        0.0000        0.0000        0.0000        0.0000        0.0000        0.0000        0.0000        0.0000        0.0000        0.0000        0.0000        0.0000        0.0000        0.0000        0.0000        0.0000        0.0000        0.0000        0.0000        0.0000        0.0000        0.0000        0.0000        0.0000        0.0000        0.0000        0.0000        0.0000        0.0000        0.0000        0.0000        0.0000        0.0000        0.0000        0.0000        0.0000        0.0000        0.0000        0.0000        0.0000        0.0000        0.0000        0.0000        0.0000        0.0000      459.0148      311.1054      256.6124      207.4456      223.4647      181.7343      158.6497      176.2407      200.6243      321.9822      325.0772      318.5722      297.9449      184.6932      159.2476      146.0371        0.0000        0.0000      242.0853      251.4354      243.2954      235.2633      240.1931      213.8324      207.3783      199.3875      256.1634      263.8278      303.3904      390.6379      418.6291      424.5366      451.1583      414.1876      450.2332      544.0146      564.9142      508.5975      495.6850        0.0000        0.0000        0.0000        0.0000      285.5954      261.7025      370.3785      472.4264      633.8047        0.0000      351.5574      213.9089      174.1335      145.6412      166.6598      190.7424      204.5903      217.3371      235.9799      241.3798      256.4419      254.0071      226.6739      232.4848      243.4340      259.8871      250.5961      201.9483      160.7477      141.8380      145.7853      146.3659      147.5296      168.6184      194.1019      162.0771      152.5046      137.9688      127.9159      125.7827      128.1095      134.4317      168.0617      164.0665      156.2280      168.3721      188.0509      209.0692      247.9460      260.8637      277.5370      246.0010      255.1624      253.6308      228.4878      209.9786      181.9616      212.0666      228.5603      216.1693      224.8827      243.6266      261.8799      261.3256      232.0189      219.8662      166.6050      145.0072      133.3263      136.0272      123.1999      125.9841      109.5604      107.3044      103.0735      111.4658      110.3274      103.2865       97.4160       93.7801       90.6442       91.1411       85.9269       78.6487       93.6753      148.9614      101.8841       96.3414      102.5320      104.5357       80.2885       82.5719       83.5193      105.9585      136.9613      128.4021      159.1607      197.3815      190.4445      148.0111      128.9331      113.4755      133.0598      121.3774        0.0000        0.0000        0.0000        0.0000        0.0000        0.0000        0.0000        0.0000        0.0000        0.0000        0.0000        0.0000        0.0000        0.0000        0.0000        0.0000        0.0000        0.0000        0.0000        0.0000        0.0000        0.0000        0.0000        0.0000        0.0000        0.0000        0.0000        0.0000        0.0000        0.0000        0.0000        0.0000        0.0000        0.0000        0.0000        0.0000        0.0000        0.0000        0.0000        0.0000        0.0000        0.0000        0.0000        0.0000        0.0000        0.0000        0.0000        0.0000        0.0000        0.0000        0.0000        0.0000        0.0000        0.0000        0.0000        0.0000
        0.0000        0.0000        0.0000        0.0000        0.0000        0.0000        0.0000        0.0000        0.0000        0.0000        0.0000        0.0000        0.0000        0.0000        0.0000        0.0000        0.0000        0.0000        0.0000        0.0000        0.0000        0.0000        0.0000        0.0000        0.0000        0.0000        0.0000        0.0000        0.0000        0.0000        0.0000        0.0000        0.0000        0.0000        0.0000        0.0000        0.0000        0.0000        0.0000        0.0000        0.0000        0.0000        0.0000        0.0000        0.0000        0.0000        0.0000        0.0000        0.0000        0.0000        0.0000        0.0000        0.0000        0.0000        0.0000      260.6878      259.9636      237.7720        0.0000        0.0000        0.0000      400.3537      334.4352      224.0856      190.4690        0.0000        0.0000        0.0000        0.0000        0.0000        0.0000        0.0000      295.9249      268.1829      249.2214      238.0515      274.6146      276.4731      325.1226      406.8405      420.8603      436.2269      462.8723      485.4721      643.1249      676.3909      600.3232      566.1630        0.0000        0.0000        0.0000        0.0000        0.0000        0.0000      389.2060      567.9879        0.0000        0.0000        0.0000      341.3383      260.2710      191.5038      175.8012      173.4275      183.4333      187.5386      192.7172      197.7463      205.0792      217.3592      216.8605      207.4892      212.3219      200.0842      226.2322      231.2837      206.9113      167.0384      158.9216      166.6586      148.1143      143.2994      141.8055      159.0913      152.3120      133.3576      129.1394      127.9642      127.8348      150.6851      177.7001      214.5316      211.9084      210.7196      185.1379      227.3115      220.7421      244.6689      247.1303      215.1459      198.6826      213.9865      195.3065      191.2574      177.9086      191.8424      215.9032      228.9795      226.1863      241.7251      240.3323      256.0457      241.0241      195.1196      190.1670      141.7336      130.2061      148.6628      140.4300      123.7468      127.5596      104.6236      104.5826      104.6682      126.6042      106.5775       98.1891      104.6190       94.5936       88.4885       86.6144       85.0504       83.9869       78.6251       88.7742       89.0287       84.1432       90.9081       96.4011       81.4017       75.6598       85.4371      100.3619      106.4276      125.5972      152.7007      144.2757      130.7941      115.0247      104.9646      102.2931      115.7824      116.1699        0.0000        0.0000        0.0000        0.0000        0.0000        0.0000        0.0000        0.0000        0.0000        0.0000        0.0000        0.0000        0.0000        0.0000        0.0000        0.0000        0.0000        0.0000        0.0000        0.0000        0.0000        0.0000        0.0000        0.0000        0.0000        0.0000        0.0000        0.0000        0.0000        0.0000        0.0000        0.0000        0.0000        0.0000        0.0000        0.0000        0.0000        0.0000        0.0000        0.0000        0.0000        0.0000        0.0000        0.0000        0.0000        0.0000        0.0000        0.0000        0.0000        0.0000        0.0000        0.0000        0.0000        0.0000        0.0000        0.0000
        0.0000        0.0000        0.0000        0.0000        0.0000        0.0000        0.0000        0.0000        0.0000        0.0000        0.0000        0.0000        0.0000        0.0000        0.0000        0.0000        0.0000        0.0000        0.0000        0.0000        0.0000        0.0000        0.0000        0.0000        0.0000        0.0000        0.0000        0.0000        0.0000        0.0000        0.0000        0.0000        0.0000        0.0000        0.0000        0.0000        0.0000        0.0000        0.0000        0.0000        0.0000        0.0000        0.0000        0.0000        0.0000        0.0000        0.0000        0.0000        0.0000        0.0000        0.0000        0.0000        0.0000        0.0000        0.0000        0.0000        0.0000        0.0000        0.0000        0.0000        0.0000      548.9682      448.1944      293.5715      243.0519        0.0000        0.0000        0.0000        0.0000        0.0000        0.0000        0.0000        0.0000      316.0721      297.0331      262.2914      276.5613      310.0214      352.2257      443.8962      457.4258      483.3407      533.4155      579.5605      694.9689        0.0000        0.0000        0.0000        0.0000        0.0000        0.0000        0.0000        0.0000        0.0000        0.0000        0.0000        0.0000        0.0000        0.0000        0.0000      274.7132      177.8988      180.3238      182.8140      166.8667      168.9812      159.9996      171.3838      180.3879      207.6659      219.7314      198.0028      187.1551      193.2271      216.6697      230.6158      200.5963      186.8283      152.9597      167.4514      140.1998      132.6197      131.3347      135.0432      147.9476      158.6590      140.4899      125.4075      133.7446      137.9242      165.3209      174.2809      201.1018      190.1852      176.8374      214.8044      235.7950      269.9319      234.9400      213.2278      203.0300      189.4147      193.2280      199.0555      190.6542      184.9742      197.9544      213.7511      229.5524      229.5498      212.6616      223.1050      225.4192      217.6076      174.9925      147.8401      137.7805      140.2687      106.3125      107.8468      114.6681      122.6137      146.4734      115.9940      110.6258      114.3649      100.6360      119.9706       95.5717       87.2057       83.6085       74.7809       81.6469       68.1243       76.6774       85.7627       82.1659       79.2524       86.9615       97.0042      103.8417       94.1907      111.4034      120.0091      128.8700      156.0831      144.6603      142.6166      107.7858       83.3347       86.1604       84.6864        0.0000        0.0000        0.0000        0.0000        0.0000        0.0000        0.0000        0.0000        0.0000        0.0000        0.0000        0.0000        0.0000        0.0000        0.0000        0.0000        0.0000        0.0000        0.0000        0.0000        0.0000        0.0000        0.0000        0.0000        0.0000        0.0000        0.0000        0.0000        0.0000        0.0000        0.0000        0.0000        0.0000        0.0000        0.0000        0.0000        0.0000        0.0000        0.0000        0.0000        0.0000        0.0000        0.0000        0.0000        0.0000        0.0000        0.0000        0.0000        0.0000        0.0000        0.0000        0.0000        0.0000        0.0000        0.0000        0.0000        0.0000
        0.0000        0.0000        0.0000        0.0000        0.0000        0.0000        0.0000        0.0000        0.0000        0.0000        0.0000        0.0000        0.0000        0.0000        0.0000        0.0000        0.0000        0.0000        0.0000        0.0000        0.0000        0.0000        0.0000        0.0000        0.0000        0.0000        0.0000        0.0000        0.0000        0.0000        0.0000        0.0000        0.0000        0.0000        0.0000        0.0000        0.0000        0.0000        0.0000        0.0000        0.0000        0.0000        0.0000        0.0000        0.0000        0.0000        0.0000        0.0000        0.0000        0.0000        0.0000        0.0000        0.0000        0.0000        0.0000        0.0000        0.0000        0.0000        0.0000        0.0000        0.0000        0.0000      641.0239      414.1480        0.0000        0.0000        0.0000        0.0000        0.0000        0.0000        0.0000        0.0000        0.0000        0.0000      349.5897      333.8471      361.8450      396.8107      455.6130      597.2167      629.7177      658.3199      547.9219      517.1309        0.0000        0.0000        0.0000        0.0000        0.0000        0.0000        0.0000        0.0000        0.0000        0.0000        0.0000        0.0000        0.0000        0.0000        0.0000        0.0000        0.0000      165.7896      140.2973      149.0881      157.3813      154.8461      156.0825      193.1621      170.5768      180.0589      186.0843      171.1697      208.9396      218.1023      215.9272      201.1419      190.5469      170.2250      126.4576      132.9323      135.0117      131.9310      129.3561      139.8822      155.1700      156.6671      173.4559      170.4101      149.0871      171.3865      222.6535      213.1488      197.3277      206.9709      216.5272      250.9627      243.5342      245.1784      235.1851      217.8067      207.4394      207.7330      208.5459      198.6263      182.4063      184.8790      183.3110      202.9957      197.3034      193.7071      180.6123      183.6471      182.6196      191.7258      163.7852      178.9402      146.7371      111.0316      101.9313      106.7776      126.1744      132.9395      130.3909      111.7684      109.6870      100.4886       93.3265      121.4763       97.5596       80.2984       87.8805       86.2748       81.0192       73.2663      112.6160       97.3582       94.2966       88.9993      113.0817      124.0291      122.9954      101.0531      125.7912      137.5902      127.3328      177.4738      142.9774      118.1517       91.9725       81.6609       75.3474        0.0000        0.0000        0.0000        0.0000        0.0000        0.0000        0.0000        0.0000        0.0000        0.0000        0.0000        0.0000        0.0000        0.0000        0.0000        0.0000        0.0000        0.0000        0.0000        0.0000        0.0000        0.0000        0.0000        0.0000        0.0000        0.0000        0.0000        0.0000        0.0000        0.0000        0.0000        0.0000        0.0000        0.0000        0.0000        0.0000        0.0000        0.0000        0.0000        0.0000        0.0000        0.0000        0.0000        0.0000        0.0000        0.0000        0.0000        0.0000        0.0000        0.0000        0.0000        0.0000        0.0000        0.0000        0.0000        0.0000        0.0000        0.0000
        0.0000        0.0000        0.0000        0.0000        0.0000        0.0000        0.0000        0.0000        0.0000        0.0000        0.0000        0.0000        0.0000        0.0000        0.0000        0.0000        0.0000        0.0000        0.0000        0.0000        0.0000        0.0000        0.0000        0.0000        0.0000        0.0000        0.0000        0.0000        0.0000        0.0000        0.0000        0.0000        0.0000        0.0000        0.0000        0.0000        0.0000        0.0000        0.0000        0.0000        0.0000        0.0000        0.0000        0.0000        0.0000        0.0000        0.0000        0.0000        0.0000        0.0000        0.0000        0.0000        0.0000        0.0000        0.0000        0.0000        0.0000        0.0000        0.0000        0.0000        0.0000        0.0000        0.0000        0.0000        0.0000        0.0000        0.0000        0.0000        0.0000        0.0000        0.0000        0.0000        0.0000        0.0000      381.2893      368.7718      360.5810      357.4369      420.2842      560.6684      691.0372      684.7141      477.6179        0.0000        0.0000        0.0000        0.0000        0.0000        0.0000        0.0000        0.0000        0.0000        0.0000        0.0000        0.0000        0.0000        0.0000        0.0000        0.0000        0.0000        0.0000      155.2880      134.6747      167.8586      189.0286      202.6706      217.7091      212.1622      233.4598      228.8534      208.6397      203.3858      205.4747      188.7712      169.2819      132.2686      128.8015      121.2388      107.7220      136.2547      150.2151      151.6460      158.9618      167.4369      182.6215      184.4174      202.4082      196.2240      190.0676      201.1979      265.3591      268.1270      301.4843      302.4717      329.5644      280.5729      257.5573      255.3720      269.1250      218.5220      224.7138      226.2231      207.8380      216.2640      225.0349      222.2731      209.0993      208.8709      169.5365      152.2446      158.7531      155.5195      142.2650      150.1495      152.8941      148.9325      127.8297      124.4797      124.4097       98.7419       90.7740       85.3941       94.9986       90.0697       94.6334       99.1225       86.2835       81.0562       78.7433       73.9574       73.2143       79.0545       70.2974       71.7887       64.7454       77.8512       81.4390       89.1702       80.7214       94.9763      114.4301      134.3289      139.8689      164.4345      137.9468      136.4778      119.3101       76.9664       72.6942       72.6363       57.0271        0.0000        0.0000        0.0000        0.0000        0.0000        0.0000        0.0000        0.0000        0.0000        0.0000        0.0000        0.0000        0.0000        0.0000        0.0000        0.0000        0.0000        0.0000        0.0000        0.0000        0.0000        0.0000        0.0000        0.0000        0.0000        0.0000        0.0000        0.0000        0.0000        0.0000        0.0000        0.0000        0.0000        0.0000        0.0000        0.0000        0.0000        0.0000        0.0000        0.0000        0.0000        0.0000        0.0000        0.0000        0.0000        0.0000        0.0000        0.0000        0.0000        0.0000        0.0000        0.0000        0.0000        0.0000        0.0000        0.0000        0.0000        0.0000
        0.0000        0.0000        0.0000        0.0000        0.0000        0.0000        0.0000        0.0000        0.0000        0.0000        0.0000        0.0000        0.0000        0.0000        0.0000        0.0000        0.0000        0.0000        0.0000        0.0000        0.0000        0.0000        0.0000        0.0000        0.0000        0.0000        0.0000        0.0000        0.0000        0.0000        0.0000        0.0000        0.0000        0.0000        0.0000        0.0000        0.0000        0.0000        0.0000        0.0000        0.0000        0.0000        0.0000        0.0000        0.0000        0.0000        0.0000        0.0000        0.0000        0.0000        0.0000        0.0000        0.0000        0.0000        0.0000        0.0000        0.0000        0.0000        0.0000        0.0000        0.0000        0.0000        0.0000        0.0000        0.0000        0.0000        0.0000        0.0000        0.0000        0.0000        0.0000        0.0000        0.0000        0.0000        0.0000        0.0000        0.0000        0.0000        0.0000        0.0000        0.0000        0.0000        0.0000        0.0000        0.0000        0.0000        0.0000        0.0000        0.0000        0.0000        0.0000        0.0000        0.0000        0.0000        0.0000        0.0000        0.0000        0.0000        0.0000        0.0000        0.0000      166.3592      142.3148      169.5128      176.2885      202.7683      235.0031      245.5423      254.8578      265.0286      237.6878      234.0575      203.7712      167.2557      145.7340      113.6199      108.7375      107.7335      100.9526      128.5002      150.4474      161.7865      165.3493      175.7695      189.0409      187.8261      191.1255      195.8207      214.3330      232.7069      285.0242      303.9809      325.6208      322.2222      316.7651      292.3337      286.8983      297.2417      272.8993      246.0572      243.6721      230.6299      233.9862      248.6383      242.4234      227.1573      221.9580      199.2956      169.2773      147.9585      157.4898      158.2040      139.7882      140.4718      158.3325      132.7834      108.8005      132.5856      124.8354       95.3340      105.8621       88.3482       88.4058       87.9494       91.3631       95.0599       92.8231       76.3119       67.9894       62.0002       59.6599       62.9354       65.0521       63.8883       76.2393       90.7365       97.8732       89.9421       79.4027       87.2061       96.8080      112.9784      133.0310      177.0373      131.8208      114.3942      104.4104       60.3449       49.1811       53.7586        0.0000        0.0000        0.0000        0.0000        0.0000        0.0000        0.0000        0.0000        0.0000        0.0000        0.0000        0.0000        0.0000        0.0000        0.0000        0.0000        0.0000        0.0000        0.0000        0.0000        0.0000        0.0000        0.0000        0.0000        0.0000        0.0000        0.0000        0.0000        0.0000        0.0000        0.0000        0.0000        0.0000        0.0000        0.0000        0.0000        0.0000        0.0000        0.0000        0.0000        0.0000        0.0000        0.0000        0.0000        0.0000        0.0000        0.0000        0.0000        0.0000        0.0000        0.0000        0.0000        0.0000        0.0000        0.0000        0.0000        0.0000        0.0000        0.0000
        0.0000        0.0000        0.0000        0.0000        0.0000        0.0000        0.0000        0.0000        0.0000        0.0000        0.0000        0.0000        0.0000        0.0000        0.0000        0.0000        0.0000        0.0000        0.0000        0.0000        0.0000        0.0000        0.0000        0.0000        0.0000        0.0000        0.0000        0.0000        0.0000        0.0000        0.0000        0.0000        0.0000        0.0000        0.0000        0.0000        0.0000        0.0000        0.0000        0.0000        0.0000        0.0000        0.0000        0.0000        0.0000        0.0000        0.0000        0.0000        0.0000        0.0000        0.0000        0.0000        0.0000        0.0000        0.0000        0.0000        0.0000        0.0000        0.0000        0.0000        0.0000        0.0000        0.0000        0.0000        0.0000        0.0000        0.0000        0.0000        0.0000        0.0000        0.0000        0.0000        0.0000        0.0000        0.0000        0.0000        0.0000        0.0000        0.0000        0.0000        0.0000        0.0000        0.0000        0.0000        0.0000        0.0000        0.0000        0.0000        0.0000        0.0000        0.0000        0.0000        0.0000        0.0000        0.0000        0.0000        0.0000        0.0000        0.0000        0.0000        0.0000      150.5672      135.5236      158.1005      196.1350      197.6991      214.8234      251.9798      262.2305      260.9895      251.9053      222.0979      198.0947      178.5307      144.0511      108.2722      100.0603       97.9401       96.2461      131.1050      145.4532      158.8141      167.6349      175.3609      190.6937      193.3938      200.2634      203.3813      224.0553      254.1153      278.0478      294.6513      296.7595      289.4836      301.6676      282.3225      281.6683      286.6127      293.8643      269.1862      277.3902      249.6901      255.3115      261.1994      263.7969      242.0177      242.1521      195.1861      176.9460      160.5977      154.4512      160.5133      135.7684      153.4288      163.8334      137.0701       92.2394      103.3051      122.1359       98.8304      101.8466       96.6813       88.7789       86.3014       77.0114       89.3363       79.6306       64.4349       62.9443       56.2746       58.6465       63.4472       64.9754       67.1408       76.0089       89.6203       86.4940       81.6649       92.7438      105.6988       93.6914      101.0607      116.5233      149.0891      126.5232      114.3917      109.4243       60.1022       52.1574       56.2512        0.0000        0.0000        0.0000        0.0000        0.0000        0.0000        0.0000        0.0000        0.0000        0.0000        0.0000        0.0000        0.0000        0.0000        0.0000        0.0000        0.0000        0.0000        0.0000        0.0000        0.0000        0.0000        0.0000        0.0000        0.0000        0.0000        0.0000        0.0000        0.0000        0.0000        0.0000        0.0000        0.0000        0.0000        0.0000        0.0000        0.0000        0.0000        0.0000        0.0000        0.0000        0.0000        0.0000        0.0000        0.0000        0.0000        0.0000        0.0000        0.0000        0.0000        0.0000        0.0000        0.0000        0.0000        0.0000        0.0000        0.0000        0.0000        0.0000
        0.0000        0.0000        0.0000        0.0000        0.0000        0.0000        0.0000        0.0000        0.0000        0.0000        0.0000        0.0000        0.0000        0.0000        0.0000        0.0000        0.0000        0.0000        0.0000        0.0000        0.0000        0.0000        0.0000        0.0000        0.0000        0.0000        0.0000        0.0000        0.0000        0.0000        0.0000        0.0000        0.0000        0.0000        0.0000        0.0000        0.0000        0.0000        0.0000        0.0000        0.0000        0.0000        0.0000        0.0000        0.0000        0.0000        0.0000        0.0000        0.0000        0.0000        0.0000        0.0000        0.0000        0.0000        0.0000        0.0000        0.0000        0.0000        0.0000        0.0000        0.0000        0.0000        0.0000        0.0000        0.0000        0.0000        0.0000        0.0000        0.0000        0.0000        0.0000        0.0000        0.0000        0.0000        0.0000        0.0000        0.0000        0.0000        0.0000        0.0000        0.0000        0.0000        0.0000        0.0000        0.0000        0.0000        0.0000        0.0000        0.0000        0.0000        0.0000        0.0000        0.0000        0.0000        0.0000        0.0000        0.0000        0.0000        0.0000        0.0000      203.1029      137.7738      149.1297      159.7350      204.3374      218.3787      221.1487      251.2646      263.2314      234.8790      220.1122      209.1019      190.7848      179.3669      136.7808      103.7414      100.0994      103.5101      105.4430      135.1879      162.2810      150.9744      158.0620      185.4010      179.5651      214.7383      203.6449      201.6448      230.2526      259.3905      290.5702      290.5443      292.3503      300.3649      286.6680      267.7450      273.7070      296.1098      311.2851      296.2081      295.5028      281.3841      270.8676      267.3210      255.7563      264.0446      252.9618      195.1608      171.6826      169.4645      169.3341      165.7890      148.8988      157.7647      169.4149      123.0177       96.4643       89.7991      110.2279       90.0994       96.7097      102.2666       88.5627       86.1727       67.2959       58.8304       53.1723       51.5830       50.0117       50.7573       59.1679       75.1258       73.8428       75.5801       89.1901       94.9728       83.0192       93.1266       99.4923      112.8493      111.9851      117.0039      111.8189      133.5492      129.2312      107.1088       88.3241       57.4032        0.0000        0.0000        0.0000        0.0000        0.0000        0.0000        0.0000        0.0000        0.0000        0.0000        0.0000        0.0000        0.0000       50.7600        0.0000        0.0000        0.0000       47.5200        0.0000        0.0000        0.0000        0.0000        0.0000        0.0000        0.0000        0.0000        0.0000        0.0000        0.0000        0.0000        0.0000        0.0000        0.0000        0.0000        0.0000        0.0000        0.0000        0.0000        0.0000        0.0000        0.0000        0.0000        0.0000        0.0000        0.0000        0.0000        0.0000        0.0000        0.0000        0.0000        0.0000        0.0000        0.0000        0.0000        0.0000        0.0000        0.0000        0.0000        0.0000        0.0000        0.0000
        0.0000        0.0000        0.0000        0.0000        0.0000        0.0000        0.0000        0.0000        0.0000        0.0000        0.0000        0.0000        0.0000        0.0000        0.0000        0.0000        0.0000        0.0000        0.0000        0.0000        0.0000        0.0000        0.0000        0.0000        0.0000        0.0000        0.0000        0.0000        0.0000        0.0000        0.0000        0.0000        0.0000        0.0000        0.0000        0.0000        0.0000        0.0000        0.0000        0.0000        0.0000        0.0000        0.0000        0.0000        0.0000        0.0000        0.0000        0.0000        0.0000        0.0000        0.0000        0.0000        0.0000        0.0000        0.0000        0.0000        0.0000        0.0000        0.0000        0.0000        0.0000        0.0000        0.0000        0.0000        0.0000        0.0000        0.0000        0.0000        0.0000        0.0000        0.0000        0.0000        0.0000        0.0000        0.0000        0.0000        0.0000        0.0000        0.0000        0.0000        0.0000        0.0000        0.0000        0.0000        0.0000        0.0000        0.0000        0.0000        0.0000        0.0000        0.0000        0.0000        0.0000        0.0000        0.0000        0.0000        0.0000        0.0000        0.0000        0.0000      192.1286      151.5434      168.1119      192.7251      208.1837      241.5070      230.3300      249.6974      256.2127      230.3623      220.8339      191.1243      170.3019      142.9352      112.7263      116.2818      124.9854      121.1611      112.4929      141.3342      164.8248      138.1440      143.6115      162.1631      180.1979      195.8021      193.9717      205.0862      214.3248      252.3847      261.6560      229.6187      226.6158      248.8613      229.2618      253.3212      266.2754      285.4367      302.9594      331.1625      344.2927      314.0073      286.2020      280.8988      283.7950      282.4426      258.3536      207.9553      223.8960      212.9262      194.3557      180.8483      173.6227      136.1337      124.8914      116.9258      101.9782       82.1033       98.6287       77.7992       94.0953       87.3520       68.8124       63.5938       52.4422       27.2434       27.9858       44.0692       51.4579       64.1328       75.1069       94.2426       86.9266       85.3809       95.2065       96.9253       99.6529      109.1684      118.6299      120.3260      124.0703      156.2735      144.9198       91.7167       92.7523       76.8161       56.7485       23.0215        0.0000        0.0000        0.0000        0.0000        0.0000        0.0000        0.0000        0.0000        0.0000        0.0000        0.0000        0.0000       90.7200       90.7200      103.5300        0.0000       59.7900       51.3300        0.0000        0.0000        0.0000        0.0000        0.0000        0.0000        0.0000        0.0000        0.0000        0.0000        0.0000        0.0000        0.0000        0.0000        0.0000        0.0000        0.0000        0.0000        0.0000        0.0000        0.0000        0.0000        0.0000        0.0000        0.0000        0.0000        0.0000        0.0000        0.0000        0.0000        0.0000        0.0000        0.0000        0.0000        0.0000        0.0000        0.0000        0.0000        0.0000        0.0000        0.0000        0.0000        0.0000
        0.0000        0.0000        0.0000        0.0000        0.0000        0.0000        0.0000        0.0000        0.0000        0.0000        0.0000        0.0000        0.0000        0.0000        0.0000        0.0000        0.0000        0.0000        0.0000        0.0000        0.0000        0.0000        0.0000        0.0000        0.0000        0.0000        0.0000        0.0000        0.0000        0.0000        0.0000        0.0000        0.0000        0.0000        0.0000        0.0000        0.0000        0.0000        0.0000        0.0000        0.0000        0.0000        0.0000        0.0000        0.0000        0.0000        0.0000        0.0000        0.0000        0.0000        0.0000        0.0000        0.0000        0.0000        0.0000        0.0000        0.0000        0.0000        0.0000        0.0000        0.0000        0.0000        0.0000        0.0000        0.0000        0.0000        0.0000        0.0000        0.0000        0.0000        0.0000        0.0000        0.0000        0.0000        0.0000        0.0000        0.0000        0.0000        0.0000        0.0000        0.0000        0.0000        0.0000        0.0000        0.0000        0.0000        0.0000        0.0000        0.0000        0.0000        0.0000        0.0000        0.0000        0.0000        0.0000        0.0000        0.0000        0.0000        0.0000      242.5796      167.9708      174.1927      151.9951      169.8999      200.3221      224.3893      227.5867      240.0209      239.0226      227.8094      219.5786      167.5754      165.8957      139.3296      115.3130      131.8852      129.6146      126.6696      130.9953      156.9814      161.6700      127.5711      129.1666      143.5400      168.7116      204.2198      207.2136      207.1150      195.5040      222.0225      240.1652      207.2474      209.3745      214.8321      240.4568      249.1026      235.4762      258.3986      277.6844      318.2155      334.2506      290.7875      273.7794      282.1727      300.0172      304.1158      270.6380      240.4549      231.1535      224.8415      192.7012      168.0448      167.1675      143.6844      134.3138      111.7091       97.7467       77.0401       94.0010       84.5546       86.1597       81.7738       56.0055       42.9029       47.7647       26.6543       26.4384       47.8706       55.3713       69.9216       86.5644       90.0608       95.4966       89.4517       97.0017      102.2500      105.6563      116.6917      126.0703      141.0788      151.2217      134.7578      112.6408       86.2240      109.3028       64.6456       51.1294       16.4988        0.0000        0.0000        0.0000        0.0000        0.0000        0.0000      119.5739       13.9800        0.0000        0.0000        0.0000        0.0000       85.2900       52.1700        0.0000        0.0000        0.0000        0.0000        0.0000        0.0000        0.0000        0.0000        0.0000        0.0000        0.0000        0.0000        0.0000        0.0000        0.0000        0.0000        0.0000        0.0000        0.0000        0.0000        0.0000        0.0000        0.0000        0.0000        0.0000        0.0000        0.0000        0.0000        0.0000        0.0000        0.0000        0.0000        0.0000        0.0000        0.0000        0.0000        0.0000        0.0000        0.0000        0.0000        0.0000        0.0000        0.0000        0.0000        0.0000        0.0000        0.0000
        0.0000        0.0000        0.0000        0.0000        0.0000        0.0000        0.0000        0.0000        0.0000        0.0000        0.0000        0.0000        0.0000        0.0000        0.0000        0.0000        0.0000        0.0000        0.0000        0.0000        0.0000        0.0000        0.0000        0.0000        0.0000        0.0000        0.0000        0.0000        0.0000        0.0000        0.0000        0.0000        0.0000        0.0000        0.0000        0.0000        0.0000        0.0000        0.0000        0.0000        0.0000        0.0000        0.0000        0.0000        0.0000        0.0000        0.0000        0.0000        0.0000        0.0000        0.0000        0.0000        0.0000        0.0000        0.0000        0.0000        0.0000        0.0000        0.0000        0.0000        0.0000        0.0000        0.0000        0.0000        0.0000        0.0000        0.0000        0.0000        0.0000        0.0000        0.0000        0.0000        0.0000        0.0000        0.0000        0.0000        0.0000        0.0000        0.0000        0.0000        0.0000        0.0000        0.0000        0.0000        0.0000        0.0000        0.0000        0.0000        0.0000        0.0000        0.0000        0.0000        0.0000        0.0000        0.0000        0.0000        0.0000      367.6278      314.3508      187.0192      155.2055      148.3152      162.1705      168.4677      195.5835      199.8040      213.3665      231.3635      224.8795      210.4624      199.7272      155.7637      178.3902      155.3660      135.1833      146.3354      140.0998      129.4228      152.5032      142.4342      133.4637      119.5323      136.0574      155.6098      173.5818      189.7120      207.4577      192.8910      198.9523      225.6782      232.3481      210.2151      200.7332      196.6070      207.9983      233.9182      222.8988      252.6029      272.0916      297.4959      299.7181      271.1946      263.1132      282.4736      293.9755      282.5125      266.1395      236.9764      263.8133      250.1522      186.3624      164.9787      154.6266      142.7688      135.1572      119.5539       95.0448       74.4075       85.6983       99.0867       88.1347       81.1135       71.1435       39.4743       36.9621       45.0528       34.9086       63.0838       60.8572       61.2581       69.4109       87.7308      124.6773      105.9945      102.3391       97.4750      107.4430      111.1687      115.1963      142.0289      176.0433      130.0472      103.6506       73.6967       89.4086       56.0284       44.2536        0.0000        0.0000        0.0000        0.0000        0.0000       96.8903      100.4700       92.7203        7.5300        0.0000        0.0000        0.0000        0.0000        0.0000        0.0000        0.0000        0.0000        0.0000        0.0000        0.0000        0.0000        0.0000        0.0000        0.0000        0.0000        0.0000        0.0000        0.0000        0.0000        0.0000        0.0000        0.0000        0.0000        0.0000        0.0000        0.0000        0.0000        0.0000        0.0000        0.0000        0.0000        0.0000        0.0000        0.0000        0.0000        0.0000        0.0000        0.0000        0.0000        0.0000        0.0000        0.0000        0.0000        0.0000        0.0000        0.0000        0.0000        0.0000        0.0000        0.0000        0.0000        0.0000
        0.0000        0.0000        0.0000        0.0000        0.0000        0.0000        0.0000        0.0000        0.0000        0.0000        0.0000        0.0000        0.0000        0.0000        0.0000        0.0000        0.0000        0.0000        0.0000        0.0000        0.0000        0.0000        0.0000        0.0000        0.0000        0.0000        0.0000        0.0000        0.0000        0.0000        0.0000        0.0000        0.0000        0.0000        0.0000        0.0000        0.0000        0.0000        0.0000        0.0000        0.0000        0.0000        0.0000        0.0000        0.0000        0.0000        0.0000        0.0000        0.0000        0.0000        0.0000        0.0000        0.0000        0.0000        0.0000        0.0000        0.0000        0.0000        0.0000        0.0000        0.0000        0.0000        0.0000        0.0000        0.0000        0.0000        0.0000        0.0000        0.0000        0.0000        0.0000        0.0000        0.0000        0.0000        0.0000        0.0000        0.0000        0.0000        0.0000        0.0000        0.0000        0.0000        0.0000        0.0000        0.0000        0.0000        0.0000        0.0000        0.0000        0.0000        0.0000        0.0000        0.0000        0.0000        0.0000        0.0000        0.0000      367.2397      290.2660      203.4699      165.5301      152.6756      151.9384      159.6501      176.2863      178.5685      189.9676      231.0786      217.3985      211.7043      198.3084      160.2564      153.0276      172.3466      164.5770      156.5800      138.8426      142.8246      137.2672      134.9497      123.6457      126.4544      134.1068      151.3899      186.4895      186.6783      185.4153      189.3420      192.7792      198.1124      203.0157      210.2261      192.1240      191.4852      231.8581      260.9920      255.5675      257.5811      270.4048      285.3241      270.1655      266.6404      261.1845      254.6285      269.2197      271.1457      238.5438      236.4075      248.7094      217.8704      169.7295      156.3862      151.9972      134.8604      121.7726      106.7073       94.2682       86.0066       86.3398       82.3168       70.1879       53.9704       48.6057       41.1012       41.3518       63.6329       60.1121       56.1834       59.0821       69.2940       82.9508      100.3573      111.1793      102.8031      118.2777       92.5938      115.3742      111.2698      131.0303      145.6213      151.5008       94.7156      116.4901       60.4595       60.5273       45.2465       40.0609        0.0000        0.0000        0.0000        3.0900       78.8435      101.0698      134.5016      106.8084        1.0500        0.0000        0.0000        0.0000        0.0000        0.0000        0.0000        0.0000        0.0000        0.0000        0.0000        0.0000        0.0000        0.0000        0.0000        0.0000        0.0000        0.0000        0.0000        0.0000        0.0000        0.0000        0.0000        0.0000        0.0000        0.0000        0.0000        0.0000        0.0000        0.0000        0.0000        0.0000        0.0000        0.0000        0.0000        0.0000        0.0000        0.0000        0.0000        0.0000        0.0000        0.0000        0.0000        0.0000        0.0000        0.0000        0.0000        0.0000        0.0000        0.0000        0.0000        0.0000        0.0000        0.0000
        0.0000        0.0000        0.0000        0.0000        0.0000        0.0000        0.0000        0.0000        0.0000        0.0000        0.0000        0.0000        0.0000        0.0000        0.0000        0.0000        0.0000        0.0000        0.0000        0.0000        0.0000        0.0000        0.0000        0.0000        0.0000        0.0000        0.0000        0.0000        0.0000        0.0000        0.0000        0.0000        0.0000        0.0000        0.0000        0.0000        0.0000        0.0000        0.0000        0.0000        0.0000        0.0000        0.0000        0.0000        0.0000        0.0000        0.0000        0.0000        0.0000        0.0000        0.0000        0.0000        0.0000        0.0000        0.0000        0.0000        0.0000        0.0000        0.0000        0.0000        0.0000        0.0000        0.0000        0.0000        0.0000        0.0000        0.0000        0.0000        0.0000        0.0000        0.0000        0.0000        0.0000        0.0000        0.0000        0.0000        0.0000        0.0000        0.0000        0.0000        0.0000        0.0000        0.0000        0.0000        0.0000        0.0000        0.0000        0.0000        0.0000        0.0000        0.0000        0.0000        0.0000        0.0000        0.0000        0.0000      337.6808      332.9435      302.5263      280.0965      242.3902      201.0307      206.8103      155.7913      188.4093      201.6457      205.3821      202.8721      201.9988      203.5255      186.0921      167.8874      153.1980      176.6012      163.9593      154.1254      150.7988      157.1346      139.2756      120.9192      123.3412      113.0285      138.1325      135.7130      147.1239      162.5759      159.6667      159.6275      181.8550      227.4165      202.9381      228.5657      239.8031      239.2470      250.3665      280.9338      272.8918      273.4823      278.3691      279.0073      295.0799      276.8549      258.5540      241.9507      245.6141      231.3292      211.8298      212.1729      233.4323      244.4210      161.1997      154.1612      125.0963      120.6349      122.5342      107.8876      101.1248      111.1983       93.6181       71.7466       60.3062       52.3234       54.0391       66.0656       72.9141       88.2227       74.3807       74.4753       88.5959      109.2110       87.4547      106.1977      107.6907       98.5670       90.1560      103.8311      120.3878      123.6750      146.5255      139.3073       89.7477       75.4278       53.8145       21.8751       23.6891       15.2133        0.0000        0.0000        0.0000        0.0000       32.9757       72.1166       94.4178       96.4321       73.0807       19.8300        0.0000        0.0000        0.0000        0.0000        0.0000        0.0000        0.0000        0.0000        0.0000        0.0000        0.0000        0.0000        0.0000        0.0000        0.0000        0.0000        0.0000        0.0000        0.0000        0.0000        0.0000        0.0000        0.0000        0.0000        0.0000        0.0000        0.0000        0.0000        0.0000        0.0000        0.0000        0.0000        0.0000        0.0000        0.0000        0.0000        0.0000        0.0000        0.0000        0.0000        0.0000        0.0000        0.0000        0.0000        0.0000        0.0000        0.0000        0.0000        0.0000        0.0000        0.0000        0.0000        0.0000
        0.0000        0.0000        0.0000        0.0000        0.0000        0.0000        0.0000        0.0000        0.0000        0.0000        0.0000        0.0000        0.0000        0.0000        0.0000        0.0000        0.0000        0.0000        0.0000        0.0000        0.0000        0.0000        0.0000        0.0000        0.0000        0.0000        0.0000        0.0000        0.0000        0.0000        0.0000        0.0000        0.0000        0.0000        0.0000        0.0000        0.0000        0.0000        0.0000        0.0000        0.0000        0.0000        0.0000        0.0000        0.0000        0.0000        0.0000        0.0000        0.0000        0.0000        0.0000        0.0000        0.0000        0.0000        0.0000        0.0000        0.0000        0.0000        0.0000        0.0000        0.0000        0.0000        0.0000        0.0000        0.0000        0.0000        0.0000        0.0000        0.0000        0.0000        0.0000        0.0000        0.0000        0.0000        0.0000        0.0000        0.0000        0.0000        0.0000        0.0000        0.0000        0.0000        0.0000        0.0000        0.0000        0.0000        0.0000        0.0000        0.0000        0.0000        0.0000        0.0000        0.0000        0.0000        0.0000        0.0000      325.9660      303.6142      253.9312      232.3169      230.5200      236.5290      221.2320      190.9838      209.7201      227.0904      222.0317      212.8662      220.5913      213.1093      181.7615      162.2187      162.9384      190.6082      161.5778      149.0948      148.7362      144.8477      152.1195      150.9207      149.7271      126.1328      143.3725      158.0074      141.6561      144.2119      160.8826      190.7672      198.2437      198.1176      222.8157      226.7873      227.6788      232.8572      246.1734      271.1555      311.8109      300.5658      291.6008      289.9252      299.2473      278.8224      286.7322      243.1025      217.5434      210.1163      218.1618      183.9125      177.0549      173.8433      192.3839      141.6396      133.2328      126.5348      110.4703       98.9986      100.4158      117.5973       96.8487       68.6467       56.0850       54.5005       52.2148       64.6817       69.7728       82.9610       90.1862       94.2779       88.2052       83.7767       80.6651      104.4144       93.8808       82.5089       98.2542      121.4617      116.7630      107.7933       96.8089       66.5279       60.1989       49.3320       50.3433        0.0000        0.0000        0.0000        0.0000        0.0000        0.0000       25.6501       31.9477       71.0014      104.4414       80.6094       63.3020        0.0000        0.0000        0.0000        0.0000        0.0000        0.0000        0.0000        0.0000        0.0000        0.0000        0.0000        0.0000        0.0000        0.0000        0.0000        0.0000        0.0000        0.0000        0.0000        0.0000        0.0000        0.0000        0.0000        0.0000        0.0000        0.0000        0.0000        0.0000        0.0000        0.0000        0.0000        0.0000        0.0000        0.0000        0.0000        0.0000        0.0000        0.0000        0.0000        0.0000        0.0000        0.0000        0.0000        0.0000        0.0000        0.0000        0.0000        0.0000        0.0000        0.0000        0.0000        0.0000        0.0000        0.0000
        0.0000        0.0000        0.0000        0.0000        0.0000        0.0000        0.0000        0.0000        0.0000        0.0000        0.0000        0.0000        0.0000        0.0000        0.0000        0.0000        0.0000        0.0000        0.0000        0.0000        0.0000        0.0000        0.0000        0.0000        0.0000        0.0000        0.0000        0.0000        0.0000        0.0000        0.0000        0.0000        0.0000        0.0000        0.0000        0.0000        0.0000        0.0000        0.0000        0.0000        0.0000        0.0000        0.0000        0.0000        0.0000        0.0000        0.0000        0.0000        0.0000        0.0000        0.0000        0.0000        0.0000        0.0000        0.0000        0.0000        0.0000        0.0000        0.0000        0.0000        0.0000        0.0000        0.0000        0.0000        0.0000        0.0000        0.0000        0.0000        0.0000        0.0000        0.0000        0.0000        0.0000        0.0000        0.0000        0.0000        0.0000        0.0000        0.0000        0.0000        0.0000        0.0000        0.0000        0.0000        0.0000        0.0000        0.0000        0.0000        0.0000        0.0000        0.0000        0.0000        0.0000        0.0000        0.0000        0.0000      306.9980      356.8826      235.2240      236.4376      263.6627      235.5024      224.7487      224.8512      208.5532      236.4889      227.3123      226.5856      227.3463      218.5789      209.2720      190.1638      204.5846      206.3128      158.5899      156.5176      161.7893      158.7914      161.2995      176.0003      192.1085      169.4122      216.0576      191.6588      161.2398      160.3995      178.8403      186.9402      183.4903      215.4469      238.9519      244.2938      249.9134      260.5020      282.3940      316.6674      323.7730      326.2343      319.1855      305.9943      289.6540      278.5195      247.5423      217.8390      218.5386      200.3143      207.6175      166.0134      155.4321      156.9502      139.2076      121.9097      141.4123      120.3059      114.3895       99.2730      108.8279      103.2961       88.4765       67.1451       56.2219       55.7264       58.1027       69.7139       74.0564       75.4864       70.9681       86.2430       82.6444       87.1990       82.7429       94.4506       91.9072       88.9167      113.7413      118.9290      106.4344       91.1707       80.3164       59.1714       47.5516       46.9045        0.0000        0.0000        0.0000        0.0000        0.0000        0.0000       31.2903       33.6998       53.1346      104.7482       97.6173       68.8366       64.5029        0.0000        0.0000        0.0000        0.0000        0.0000        0.0000        0.0000        0.0000        0.0000        0.0000        0.0000        0.0000        0.0000        0.0000        0.0000        0.0000        0.0000        0.0000        0.0000        0.0000        0.0000        0.0000        0.0000        0.0000        0.0000        0.0000        0.0000        0.0000        0.0000        0.0000        0.0000        0.0000        0.0000        0.0000        0.0000        0.0000        0.0000        0.0000        0.0000        0.0000        0.0000        0.0000        0.0000        0.0000        0.0000        0.0000        0.0000        0.0000        0.0000        0.0000        0.0000        0.0000        0.0000        0.0000
        0.0000        0.0000        0.0000        0.0000        0.0000        0.0000        0.0000        0.0000        0.0000        0.0000        0.0000        0.0000        0.0000        0.0000        0.0000        0.0000        0.0000        0.0000        0.0000        0.0000        0.0000        0.0000        0.0000        0.0000        0.0000        0.0000        0.0000        0.0000        0.0000        0.0000        0.0000        0.0000        0.0000        0.0000        0.0000        0.0000        0.0000        0.0000        0.0000        0.0000        0.0000        0.0000        0.0000        0.0000        0.0000        0.0000        0.0000        0.0000        0.0000        0.0000        0.0000        0.0000        0.0000        0.0000        0.0000        0.0000        0.0000        0.0000        0.0000        0.0000        0.0000        0.0000        0.0000        0.0000        0.0000        0.0000        0.0000        0.0000        0.0000        0.0000        0.0000        0.0000        0.0000        0.0000        0.0000        0.0000        0.0000        0.0000        0.0000        0.0000        0.0000        0.0000        0.0000        0.0000        0.0000        0.0000        0.0000        0.0000        0.0000        0.0000        0.0000        0.0000        0.0000        0.0000        0.0000        0.0000        0.0000      297.4158      233.3856      253.9218      253.5609      240.6595      240.9773      275.6389      229.0158      242.3012      223.6059      238.5472      233.5943      241.2225      231.8621      236.1052      212.2209      190.1167      168.4597      163.2297      165.7827      168.4341      164.5341      154.6290      178.5471      189.8392      208.5703      183.0192      197.7200      179.4196      196.0646      212.7320      227.4024      226.0289      245.4857      294.1963      294.3134      320.0154      317.8185      346.5538      303.1336      298.6718      311.3962      300.9486      299.4670      264.5727      244.7742      243.8649      240.0743      189.9766      167.8174      150.1277      181.1675      173.3444      146.4863      115.6618      106.4948      116.2247      136.7514      117.9522      104.9274       95.3397       96.6338       75.2704       69.3239       65.4956       67.8119       66.8963       78.2193       68.0078       68.9622      105.9389       96.5038       79.8601       86.4881       94.6775      108.7221      111.0320      132.2732      107.5057       97.1447       88.8653       74.7095       52.6146       53.3902        0.0000        0.0000        0.0000        0.0000        0.0000        0.0000        0.0000       44.6691       70.0857       92.4974      122.4354       92.0109       69.7733       77.6239        0.0000        0.0000        0.0000        0.0000        0.0000        0.0000        0.0000        0.0000        0.0000        0.0000        0.0000        0.0000        0.0000        0.0000        0.0000        0.0000        0.0000        0.0000        0.0000        0.0000        0.0000        0.0000        0.0000        0.0000        0.0000        0.0000        0.0000        0.0000        0.0000        0.0000        0.0000        0.0000        0.0000        0.0000        0.0000        0.0000        0.0000        0.0000        0.0000        0.0000        0.0000        0.0000        0.0000        0.0000        0.0000        0.0000        0.0000        0.0000        0.0000        0.0000        0.0000        0.0000        0.0000        0.0000
        0.0000        0.0000        0.0000        0.0000        0.0000        0.0000        0.0000        0.0000        0.0000        0.0000        0.0000        0.0000        0.0000        0.0000        0.0000        0.0000        0.0000        0.0000        0.0000        0.0000        0.0000        0.0000        0.0000        0.0000        0.0000        0.0000        0.0000        0.0000        0.0000        0.0000        0.0000        0.0000        0.0000        0.0000        0.0000        0.0000        0.0000        0.0000        0.0000        0.0000        0.0000        0.0000        0.0000        0.0000        0.0000        0.0000        0.0000        0.0000        0.0000        0.0000        0.0000        0.0000        0.0000        0.0000        0.0000        0.0000        0.0000        0.0000        0.0000        0.0000        0.0000        0.0000        0.0000        0.0000        0.0000        0.0000        0.0000        0.0000        0.0000        0.0000        0.0000        0.0000        0.0000        0.0000        0.0000        0.0000        0.0000        0.0000        0.0000        0.0000        0.0000        0.0000        0.0000        0.0000        0.0000        0.0000        0.0000        0.0000        0.0000        0.0000        0.0000        0.0000        0.0000        0.0000        0.0000        0.0000      262.3665      234.5338      216.0061      268.9991        0.0000      263.1176      260.4860      255.8416      254.9573      285.5042      244.7651      242.2152      267.6759      292.2316      264.7772      236.8115      229.8337      191.8981      151.6882      161.9756      157.6378      176.4259      165.9695      161.8208      184.3661      202.9622      180.1326      197.9546      209.5933      215.0162      233.6993      240.2302      252.4759      267.9449      311.6575      326.3880      343.0028      344.6526      348.1385      346.5942      328.8861      329.4720      324.8818      313.4159      309.4196      271.5789      284.7078      218.6309      174.3863      164.6259      179.9719      146.3145      138.9274      125.8011      120.3723      105.7739       97.5289       91.5525      102.1454      124.6357      108.6376      116.7203      107.4501      112.6280      111.2699      113.5065      101.2613       83.0371       81.6876       77.5158       83.1986      102.0181       89.5454       87.2464      108.8377      109.1493      124.7417      124.6227      128.1020      105.5364       66.8950       67.4777       65.2034        0.0000        0.0000        0.0000        0.0000        0.0000       44.1300       45.2400        0.0000      118.6556      121.1469      156.5158      166.3754      142.2289      122.0882      122.9694        0.0000        0.0000        0.0000        0.0000        0.0000        0.0000        0.0000        0.0000        0.0000        0.0000        0.0000        0.0000        0.0000        0.0000        0.0000        0.0000        0.0000        0.0000        0.0000        0.0000        0.0000        0.0000        0.0000        0.0000        0.0000        0.0000        0.0000        0.0000        0.0000        0.0000        0.0000        0.0000        0.0000        0.0000        0.0000        0.0000        0.0000        0.0000        0.0000        0.0000        0.0000        0.0000        0.0000        0.0000        0.0000        0.0000        0.0000        0.0000        0.0000        0.0000        0.0000        0.0000        0.0000        0.0000        0.0000
        0.0000        0.0000        0.0000        0.0000        0.0000        0.0000        0.0000        0.0000        0.0000        0.0000        0.0000        0.0000        0.0000        0.0000        0.0000        0.0000        0.0000        0.0000        0.0000        0.0000        0.0000        0.0000        0.0000        0.0000        0.0000        0.0000        0.0000        0.0000        0.0000        0.0000        0.0000        0.0000        0.0000        0.0000        0.0000        0.0000        0.0000        0.0000        0.0000        0.0000        0.0000        0.0000        0.0000        0.0000        0.0000        0.0000        0.0000        0.0000        0.0000        0.0000        0.0000        0.0000        0.0000        0.0000        0.0000        0.0000        0.0000        0.0000        0.0000        0.0000        0.0000        0.0000        0.0000        0.0000        0.0000        0.0000        0.0000        0.0000        0.0000        0.0000        0.0000        0.0000        0.0000        0.0000        0.0000        0.0000        0.0000        0.0000        0.0000        0.0000        0.0000        0.0000        0.0000        0.0000        0.0000        0.0000        0.0000        0.0000        0.0000        0.0000        0.0000        0.0000        0.0000        0.0000        0.0000        0.0000        0.0000      270.2567        0.0000        0.0000        0.0000      276.0190      266.9135      244.9999      270.5527      285.3022      240.8775      243.4193      272.9647      286.8063      264.9648      247.8035      218.3677      182.6817      192.0932      172.8792      183.3434      172.4095      182.5538      199.9444      194.5176      195.4843      183.4803      218.6992      242.0663      248.7798      252.7195      282.5220      286.4637      325.0492      344.4639      334.6822      354.4173      339.1761      321.6375      318.2102      346.0994      356.3306      326.1063      323.8652      318.4321      286.3576      255.9340      188.5210      166.3299      173.1907      177.6031      159.6286      135.8669      119.6393      115.1935      104.0676       93.1134       88.4889       95.7114      107.2006      111.0200      116.6857      114.2819      129.9498      134.2954      127.4215      116.7945       99.4757       95.9733       97.2039       98.6146      106.3580       98.9761      103.1809      126.5943      134.3270      139.4402      124.5707      101.4200       84.8048       83.9014       77.6644       79.1212        0.0000        0.0000        0.0000        0.0000        0.0000       69.5400       65.7600       58.6800      159.1990      176.5338      226.0609      209.2467      165.2311      140.4728      156.8884        0.0000        0.0000        0.0000        0.0000        0.0000        0.0000        0.0000        0.0000        0.0000        0.0000        0.0000        0.0000        0.0000        0.0000        0.0000        0.0000        0.0000        0.0000        0.0000        0.0000        0.0000        0.0000        0.0000        0.0000        0.0000        0.0000        0.0000        0.0000        0.0000        0.0000        0.0000        0.0000        0.0000        0.0000        0.0000        0.0000        0.0000        0.0000        0.0000        0.0000        0.0000        0.0000        0.0000        0.0000        0.0000        0.0000        0.0000        0.0000        0.0000        0.0000        0.0000        0.0000        0.0000        0.0000        0.0000
        0.0000        0.0000        0.0000        0.0000        0.0000        0.0000        0.0000        0.0000        0.0000        0.0000        0.0000        0.0000        0.0000        0.0000        0.0000        0.0000        0.0000        0.0000        0.0000        0.0000        0.0000        0.0000        0.0000        0.0000        0.0000        0.0000        0.0000        0.0000        0.0000        0.0000        0.0000        0.0000        0.0000        0.0000        0.0000        0.0000        0.0000        0.0000        0.0000        0.0000        0.0000        0.0000        0.0000        0.0000        0.0000        0.0000        0.0000        0.0000        0.0000        0.0000        0.0000        0.0000        0.0000        0.0000        0.0000        0.0000        0.0000        0.0000        0.0000        0.0000        0.0000        0.0000        0.0000        0.0000        0.0000        0.0000        0.0000        0.0000        0.0000        0.0000        0.0000        0.0000        0.0000        0.0000        0.0000        0.0000        0.0000        0.0000        0.0000        0.0000        0.0000        0.0000        0.0000        0.0000        0.0000        0.0000        0.0000        0.0000        0.0000        0.0000        0.0000        0.0000        0.0000        0.0000        0.0000        0.0000        0.0000        0.0000        0.0000        0.0000        0.0000      297.2737      317.9910      288.3435      321.5277      271.5025      255.2770      260.6539      267.8689      272.7247      291.1368      259.1576      217.0592      217.2544      215.8740      209.7616      196.6223      192.4411      191.6243      205.7247      222.3679      241.4957      231.1778      268.0367      313.4941      312.6682      299.9562      331.7047      332.4645      353.1632      316.2599      330.9901      340.8672      330.3676      323.2439      328.1770      341.1972      339.3300      322.1005      388.7280      347.0159      263.8041      205.8064      178.8947      170.7506      176.3051      177.4277      148.3093      129.0607      131.2130      135.4840      105.4882      107.5113      108.4876      113.4543      133.1525      135.2884      139.3555      137.2730      152.0493      147.6080      142.3928      125.1088      110.3799      135.2444      106.5776      103.3553      112.7693      113.6505      123.4693      131.0739      157.8111      144.9829      113.6816      104.3276       93.5392      105.3516        0.0000        0.0000        0.0000        0.0000        0.0000        0.0000       79.1400       82.2600       61.7100       83.2800      205.6151      236.4426      234.9111      225.2827      183.2943      185.7360      177.5232        0.0000        0.0000        0.0000        0.0000        0.0000        0.0000        0.0000        0.0000        0.0000        0.0000        0.0000        0.0000        0.0000        0.0000        0.0000        0.0000        0.0000        0.0000        0.0000        0.0000        0.0000        0.0000        0.0000        0.0000        0.0000        0.0000        0.0000        0.0000        0.0000        0.0000        0.0000        0.0000        0.0000        0.0000        0.0000        0.0000        0.0000        0.0000        0.0000        0.0000        0.0000        0.0000        0.0000        0.0000        0.0000        0.0000        0.0000        0.0000        0.0000        0.0000        0.0000        0.0000        0.0000        0.0000        0.0000
        0.0000        0.0000        0.0000        0.0000        0.0000        0.0000        0.0000        0.0000        0.0000        0.0000        0.0000        0.0000        0.0000        0.0000        0.0000        0.0000        0.0000        0.0000        0.0000        0.0000        0.0000        0.0000        0.0000        0.0000        0.0000        0.0000        0.0000        0.0000        0.0000        0.0000        0.0000        0.0000        0.0000        0.0000        0.0000        0.0000        0.0000        0.0000        0.0000        0.0000        0.0000        0.0000        0.0000        0.0000        0.0000        0.0000        0.0000        0.0000        0.0000        0.0000        0.0000        0.0000        0.0000        0.0000        0.0000        0.0000        0.0000        0.0000        0.0000        0.0000        0.0000        0.0000        0.0000        0.0000        0.0000        0.0000        0.0000        0.0000        0.0000        0.0000        0.0000        0.0000        0.0000        0.0000        0.0000        0.0000        0.0000        0.0000        0.0000        0.0000        0.0000        0.0000        0.0000        0.0000        0.0000        0.0000        0.0000        0.0000        0.0000        0.0000        0.0000        0.0000        0.0000        0.0000        0.0000        0.0000        0.0000        0.0000        0.0000        0.0000        0.0000        0.0000      377.6790      326.1914      331.1008      302.4767      288.0142      293.1601      281.9809      285.8925      305.7676      294.6465      262.6273      253.7325      267.1508      243.0509      238.5005      245.2522      250.3282      265.3094      291.4030      299.8139      306.4683      338.9326      378.7656      384.1879      354.2931      385.5006      376.9391      345.8413      315.5857      334.9284      305.9785      317.3792      294.8191      297.3535      330.5373      346.3190      336.2003      388.5995      324.3448      237.3968      197.1929      202.5932      196.8359      198.9891      165.8828      146.7467      160.5520      158.0678      144.1999      129.3315      141.6463      133.2856      143.5067      167.2969      164.2767      159.2639      152.8493      174.3503      167.6893      154.8778      140.8945      134.8047      109.0259      115.0634      111.3120      117.4667      130.3289      142.4044      139.3388      142.4633      138.5490      125.8656      111.0617      106.0462      112.0948        0.0000        0.0000        0.0000        0.0000        0.0000        0.0000        0.0000      106.7700       68.9700       53.5200      215.8033      258.1140      258.3468      221.4319      190.7575      203.0845      198.7327        0.0000        0.0000        0.0000        0.0000        0.0000        0.0000        0.0000        0.0000        0.0000        0.0000        0.0000        0.0000        0.0000        0.0000        0.0000        0.0000        0.0000        0.0000        0.0000        0.0000        0.0000        0.0000        0.0000        0.0000        0.0000        0.0000        0.0000        0.0000        0.0000        0.0000        0.0000        0.0000        0.0000        0.0000        0.0000        0.0000        0.0000        0.0000        0.0000        0.0000        0.0000        0.0000        0.0000        0.0000        0.0000        0.0000        0.0000        0.0000        0.0000        0.0000        0.0000        0.0000        0.0000        0.0000        0.0000
        0.0000        0.0000        0.0000        0.0000        0.0000        0.0000        0.0000        0.0000        0.0000        0.0000        0.0000        0.0000        0.0000        0.0000        0.0000        0.0000        0.0000        0.0000        0.0000        0.0000        0.0000        0.0000        0.0000        0.0000        0.0000        0.0000        0.0000        0.0000        0.0000        0.0000        0.0000        0.0000        0.0000        0.0000        0.0000        0.0000        0.0000        0.0000        0.0000        0.0000        0.0000        0.0000        0.0000        0.0000        0.0000        0.0000        0.0000        0.0000        0.0000        0.0000        0.0000        0.0000        0.0000        0.0000        0.0000        0.0000        0.0000        0.0000        0.0000        0.0000        0.0000        0.0000        0.0000        0.0000        0.0000        0.0000        0.0000        0.0000        0.0000        0.0000        0.0000        0.0000        0.0000        0.0000        0.0000        0.0000        0.0000        0.0000        0.0000        0.0000        0.0000        0.0000        0.0000        0.0000        0.0000        0.0000        0.0000        0.0000        0.0000        0.0000        0.0000        0.0000        0.0000        0.0000        0.0000        0.0000        0.0000        0.0000        0.0000        0.0000        0.0000        0.0000        0.0000      329.0583      353.8479      342.1490      310.1575      310.1018      294.4954      300.5175      319.1626      342.5371      356.4234      351.8141      347.6274      368.8010      384.6216      385.3770      408.6378      403.3798      414.9159      443.6672      484.4717      507.1426      529.2682      544.8560      523.1243        0.0000        0.0000      353.9605      347.1978      322.9983      306.6972      313.7071      297.1306      300.3517      314.4177      340.1542      376.9545      412.9848      349.4137      331.5084      275.0915      257.0726      262.1334      256.2016      218.6638      194.0206      208.3787      220.9364      197.9367      185.9201      187.1615      176.5824      201.7626      237.6454      217.4318      207.6899      198.9970      191.5738      181.3085      163.7157      140.6077      108.3356      100.1580       98.2690       98.3347      105.3906      115.3214      146.4494      134.3380      111.7430      118.2296      135.5550        0.0000        0.0000        0.0000        0.0000        0.0000        0.0000        0.0000        0.0000        0.0000        0.0000        0.0000        0.0000        0.0000      186.3766      214.9264      226.7016      205.1072      223.8345      247.2547        0.0000        0.0000        0.0000        0.0000        0.0000        0.0000        0.0000        0.0000        0.0000        0.0000        0.0000        0.0000        0.0000        0.0000        0.0000        0.0000        0.0000        0.0000        0.0000        0.0000        0.0000        0.0000        0.0000        0.0000        0.0000        0.0000        0.0000        0.0000        0.0000        0.0000        0.0000        0.0000        0.0000        0.0000        0.0000        0.0000        0.0000        0.0000        0.0000        0.0000        0.0000        0.0000        0.0000        0.0000        0.0000        0.0000        0.0000        0.0000        0.0000        0.0000        0.0000        0.0000        0.0000        0.0000        0.0000        0.0000
        0.0000        0.0000        0.0000        0.0000        0.0000        0.0000        0.0000        0.0000        0.0000        0.0000        0.0000        0.0000        0.0000        0.0000        0.0000        0.0000        0.0000        0.0000        0.0000        0.0000        0.0000        0.0000        0.0000        0.0000        0.0000        0.0000        0.0000        0.0000        0.0000        0.0000        0.0000        0.0000        0.0000        0.0000        0.0000        0.0000        0.0000        0.0000        0.0000        0.0000        0.0000        0.0000        0.0000        0.0000        0.0000        0.0000        0.0000        0.0000        0.0000        0.0000        0.0000        0.0000        0.0000        0.0000        0.0000        0.0000        0.0000        0.0000        0.0000        0.0000        0.0000        0.0000        0.0000        0.0000        0.0000        0.0000        0.0000        0.0000        0.0000        0.0000        0.0000        0.0000        0.0000        0.0000        0.0000        0.0000        0.0000        0.0000        0.0000        0.0000        0.0000        0.0000        0.0000        0.0000        0.0000        0.0000        0.0000        0.0000        0.0000        0.0000        0.0000        0.0000        0.0000        0.0000        0.0000        0.0000        0.0000        0.0000        0.0000        0.0000        0.0000        0.0000        0.0000      356.3232      348.6394      354.1712      335.7405      313.4284      303.2781      322.1042      352.3836      398.5806      408.8987      422.9510      408.8962      452.9779      465.5054      464.4459      480.9011      465.1153      489.8723      512.7578      556.1763      614.2773      631.6467      655.3712        0.0000        0.0000        0.0000        0.0000        0.0000        0.0000      336.0317      326.0158      299.4170      329.9884      320.1151      332.9138      369.4123      382.9674      356.2699      332.4773      326.9009      315.8439      282.8621      282.5418      251.6409      233.6840      267.9329      252.4935      241.1506      205.1094      205.4049      218.7106      225.3364      274.8353      270.9771      266.3690      238.5782      224.2667      196.5234      192.1911      160.6202      120.4270      101.7400       97.3445       97.7892      116.9984      122.0054      136.7863      153.6465      139.7755        0.0000        0.0000        0.0000        0.0000        0.0000        0.0000        0.0000        0.0000        0.0000        0.0000        0.0000        0.0000        0.0000        0.0000        0.0000      159.9651      204.9670      238.7340      210.6168      240.1415      240.7455      236.2926        0.0000        0.0000        0.0000        0.0000        0.0000        0.0000        0.0000        0.0000        0.0000        0.0000        0.0000        0.0000        0.0000        0.0000        0.0000        0.0000        0.0000        0.0000        0.0000        0.0000        0.0000        0.0000        0.0000        0.0000        0.0000        0.0000        0.0000        0.0000        0.0000        0.0000        0.0000        0.0000        0.0000        0.0000        0.0000        0.0000        0.0000        0.0000        0.0000        0.0000        0.0000        0.0000        0.0000        0.0000        0.0000        0.0000        0.0000        0.0000        0.0000        0.0000        0.0000        0.0000        0.0000        0.0000        0.0000
        0.0000        0.0000        0.0000        0.0000        0.0000        0.0000        0.0000        0.0000        0.0000        0.0000        0.0000        0.0000        0.0000        0.0000        0.0000        0.0000        0.0000        0.0000        0.0000        0.0000        0.0000        0.0000        0.0000        0.0000        0.0000        0.0000        0.0000        0.0000        0.0000        0.0000        0.0000        0.0000        0.0000        0.0000        0.0000        0.0000        0.0000        0.0000        0.0000        0.0000        0.0000        0.0000        0.0000        0.0000        0.0000        0.0000        0.0000        0.0000        0.0000        0.0000        0.0000        0.0000        0.0000        0.0000        0.0000        0.0000        0.0000        0.0000        0.0000        0.0000        0.0000        0.0000        0.0000        0.0000        0.0000        0.0000        0.0000        0.0000        0.0000        0.0000        0.0000        0.0000        0.0000        0.0000        0.0000        0.0000        0.0000        0.0000        0.0000        0.0000        0.0000        0.0000        0.0000        0.0000        0.0000        0.0000        0.0000        0.0000        0.0000        0.0000        0.0000        0.0000        0.0000        0.0000        0.0000        0.0000        0.0000        0.0000        0.0000        0.0000        0.0000        0.0000        0.0000      352.0830      367.1594      356.4565      331.9185      350.7788      336.1761      357.0017      367.5602      414.2802      456.9703      473.7914      494.7227      512.6500      501.3333        0.0000      496.6793      493.3210        0.0000        0.0000      575.1565      624.6824        0.0000        0.0000        0.0000        0.0000        0.0000        0.0000        0.0000        0.0000      355.6049      338.9568      318.4435      309.2430      312.6835      343.1594      380.2388      413.0706      436.2614      452.9269      384.1870      335.3841      285.1537      281.0359      286.0208      268.5517      305.5734      287.9707      242.1257      256.1936      246.4022      240.7142      267.7253      321.5480      292.9066      299.7685      257.6755      249.3649      236.4070      214.6857      183.3159      140.9664      118.9785      104.6683      118.1610        0.0000        0.0000        0.0000        0.0000        0.0000        0.0000        0.0000        0.0000        0.0000        0.0000        0.0000        0.0000        0.0000        0.0000        0.0000        0.0000        0.0000        0.0000        0.0000        0.0000      207.2692      211.8272      253.9274      253.8492      254.4672        0.0000        0.0000        0.0000        0.0000        0.0000        0.0000        0.0000        0.0000        0.0000        0.0000        0.0000        0.0000        0.0000        0.0000        0.0000        0.0000        0.0000        0.0000        0.0000        0.0000        0.0000        0.0000        0.0000        0.0000        0.0000        0.0000        0.0000        0.0000        0.0000        0.0000        0.0000        0.0000        0.0000        0.0000        0.0000        0.0000        0.0000        0.0000        0.0000        0.0000        0.0000        0.0000        0.0000        0.0000        0.0000        0.0000        0.0000        0.0000        0.0000        0.0000        0.0000        0.0000        0.0000        0.0000        0.0000        0.0000        0.0000
        0.0000        0.0000        0.0000        0.0000        0.0000        0.0000        0.0000        0.0000        0.0000        0.0000        0.0000        0.0000        0.0000        0.0000        0.0000        0.0000        0.0000        0.0000        0.0000        0.0000        0.0000        0.0000        0.0000        0.0000        0.0000        0.0000        0.0000        0.0000        0.0000        0.0000        0.0000        0.0000        0.0000        0.0000        0.0000        0.0000        0.0000        0.0000        0.0000        0.0000        0.0000        0.0000        0.0000        0.0000        0.0000        0.0000        0.0000        0.0000        0.0000        0.0000        0.0000        0.0000        0.0000        0.0000        0.0000        0.0000        0.0000        0.0000        0.0000        0.0000        0.0000        0.0000        0.0000        0.0000        0.0000        0.0000        0.0000        0.0000        0.0000        0.0000        0.0000        0.0000        0.0000        0.0000        0.0000        0.0000        0.0000        0.0000        0.0000        0.0000        0.0000        0.0000        0.0000        0.0000        0.0000        0.0000        0.0000        0.0000        0.0000        0.0000        0.0000        0.0000        0.0000        0.0000        0.0000        0.0000        0.0000        0.0000        0.0000        0.0000        0.0000        0.0000        0.0000      351.0657      375.0901      364.1053      339.6923      346.6970      369.9827      388.1029      370.3810      413.7774      433.8420      466.3399        0.0000        0.0000        0.0000        0.0000        0.0000        0.0000        0.0000        0.0000        0.0000        0.0000        0.0000        0.0000        0.0000        0.0000        0.0000        0.0000        0.0000        0.0000        0.0000      319.9154      345.2148      330.5230      351.5593      374.7241      387.0893      484.9547      460.3195      490.0317      450.1618      369.4637      332.0490      306.8577      321.6573      306.8223      339.2392      287.7983      267.6192      288.3147      288.9032      283.5545      309.6816      346.9804      365.4494      372.3199      316.6653      292.2520      279.2910      254.1177      221.7588      183.6167      161.1508      110.2019        0.0000        0.0000        0.0000        0.0000        0.0000        0.0000        0.0000        0.0000        0.0000        0.0000        0.0000        0.0000        0.0000        0.0000        0.0000        0.0000        0.0000        0.0000        0.0000        0.0000        0.0000        0.0000      269.4659      250.6740      256.3778        0.0000      262.4500      227.8531        0.0000        0.0000        0.0000        0.0000        0.0000        0.0000        0.0000        0.0000        0.0000        0.0000        0.0000        0.0000        0.0000        0.0000        0.0000        0.0000        0.0000        0.0000        0.0000        0.0000        0.0000        0.0000        0.0000        0.0000        0.0000        0.0000        0.0000        0.0000        0.0000        0.0000        0.0000        0.0000        0.0000        0.0000        0.0000        0.0000        0.0000        0.0000        0.0000        0.0000        0.0000        0.0000        0.0000        0.0000        0.0000        0.0000        0.0000        0.0000        0.0000        0.0000        0.0000        0.0000        0.0000        0.0000        0.0000
        0.0000        0.0000        0.0000        0.0000        0.0000        0.0000        0.0000        0.0000        0.0000        0.0000        0.0000        0.0000        0.0000        0.0000        0.0000        0.0000        0.0000        0.0000        0.0000        0.0000        0.0000        0.0000        0.0000        0.0000        0.0000        0.0000        0.0000        0.0000        0.0000        0.0000        0.0000        0.0000        0.0000        0.0000        0.0000        0.0000        0.0000        0.0000        0.0000        0.0000        0.0000        0.0000        0.0000        0.0000        0.0000        0.0000        0.0000        0.0000        0.0000        0.0000        0.0000        0.0000        0.0000        0.0000        0.0000        0.0000        0.0000        0.0000        0.0000        0.0000        0.0000        0.0000        0.0000        0.0000        0.0000        0.0000        0.0000        0.0000        0.0000        0.0000        0.0000        0.0000        0.0000        0.0000        0.0000        0.0000        0.0000        0.0000        0.0000        0.0000        0.0000        0.0000        0.0000        0.0000        0.0000        0.0000        0.0000        0.0000        0.0000        0.0000        0.0000        0.0000        0.0000        0.0000        0.0000        0.0000        0.0000        0.0000        0.0000        0.0000        0.0000        0.0000        0.0000        0.0000        0.0000      359.1357      334.3430      342.2432      348.3469      358.5255      366.5805      382.2623      427.6605      420.8873      443.4348        0.0000        0.0000        0.0000        0.0000        0.0000        0.0000        0.0000        0.0000        0.0000        0.0000        0.0000        0.0000        0.0000        0.0000        0.0000        0.0000        0.0000        0.0000      315.2711      330.5508      344.8604      348.0488      386.0356      446.9808      563.2780      540.7107      532.1697      454.9662      401.3888      382.4342      361.7535      369.1926      304.1263      356.9990      318.6441      271.3522      292.9449      299.4738      353.0864      377.0899      371.7564      348.0901      385.4746      364.1234      330.8736      303.2523      279.0990      248.3351      139.7400      128.8500        0.0000        0.0000        0.0000        0.0000        0.0000        0.0000        0.0000        0.0000        0.0000        0.0000        0.0000        0.0000        0.0000        0.0000        0.0000        0.0000        0.0000        0.0000        0.0000        0.0000        0.0000        0.0000        0.0000        0.0000      305.2923      337.3695        0.0000      120.8100       91.3200        0.0000        0.0000        0.0000        0.0000        0.0000        0.0000        0.0000        0.0000        0.0000        0.0000        0.0000        0.0000        0.0000        0.0000        0.0000        0.0000        0.0000        0.0000        0.0000        0.0000        0.0000        0.0000        0.0000        0.0000        0.0000        0.0000        0.0000        0.0000        0.0000        0.0000        0.0000        0.0000        0.0000        0.0000        0.0000        0.0000        0.0000        0.0000        0.0000        0.0000        0.0000        0.0000        0.0000        0.0000        0.0000        0.0000        0.0000        0.0000        0.0000        0.0000        0.0000        0.0000        0.0000        0.0000        0.0000
        0.0000        0.0000        0.0000        0.0000        0.0000        0.0000        0.0000        0.0000        0.0000        0.0000        0.0000        0.0000        0.0000        0.0000        0.0000        0.0000        0.0000        0.0000        0.0000        0.0000        0.0000        0.0000        0.0000        0.0000        0.0000        0.0000        0.0000        0.0000        0.0000        0.0000        0.0000        0.0000        0.0000        0.0000        0.0000        0.0000        0.0000        0.0000        0.0000        0.0000        0.0000        0.0000        0.0000        0.0000        0.0000        0.0000        0.0000        0.0000        0.0000        0.0000        0.0000        0.0000        0.0000        0.0000        0.0000        0.0000        0.0000        0.0000        0.0000        0.0000        0.0000        0.0000        0.0000        0.0000        0.0000        0.0000        0.0000        0.0000        0.0000        0.0000        0.0000        0.0000        0.0000        0.0000        0.0000        0.0000        0.0000        0.0000        0.0000        0.0000        0.0000        0.0000        0.0000        0.0000        0.0000        0.0000        0.0000        0.0000        0.0000        0.0000        0.0000        0.0000        0.0000        0.0000        0.0000        0.0000        0.0000        0.0000        0.0000        0.0000        0.0000        0.0000        0.0000        0.0000        0.0000        0.0000      326.7264      351.1087      378.0128      372.2261      366.0173      382.3433      404.6134      409.3506      403.7271        0.0000        0.0000        0.0000        0.0000        0.0000        0.0000        0.0000        0.0000        0.0000        0.0000        0.0000        0.0000        0.0000        0.0000        0.0000        0.0000        0.0000        0.0000        0.0000        0.0000      357.1659      363.1607      412.4770      455.3884      522.5327      520.8714      550.6579      492.4374      416.1304      386.5639      356.6129      393.4686      353.4921      400.7571      338.6621      303.5909      336.7711      355.6520      365.9676      393.2327      459.6949      482.6178      439.4956      489.8250      397.5355        0.0000        0.0000      357.1724        0.0000        0.0000        0.0000        0.0000        0.0000        0.0000        0.0000        0.0000        0.0000        0.0000        0.0000        0.0000        0.0000        0.0000        0.0000        0.0000        0.0000        0.0000        0.0000        0.0000        0.0000        0.0000        0.0000        0.0000        0.0000        0.0000      341.2744      343.7523        0.0000        0.0000        0.0000        0.0000        0.0000        0.0000        0.0000        0.0000        0.0000        0.0000        0.0000        0.0000        0.0000        0.0000        0.0000        0.0000        0.0000        0.0000        0.0000        0.0000        0.0000        0.0000        0.0000        0.0000        0.0000        0.0000        0.0000        0.0000        0.0000        0.0000        0.0000        0.0000        0.0000        0.0000        0.0000        0.0000        0.0000        0.0000        0.0000        0.0000        0.0000        0.0000        0.0000        0.0000        0.0000        0.0000        0.0000        0.0000        0.0000        0.0000        0.0000        0.0000        0.0000        0.0000        0.0000        0.0000        0.0000        0.0000
[truncated: 212,709 more chars]
