# Supplementary material for: Multidimensional evaluation of the TRMM 3B43V7 satellite-based precipitation product in mainland China from 1998–2016
Source: PeerJ. 2020 Feb 20;8:e8615. doi: 10.7717/peerj.8615 (PMC7036276; doi:10.7717/peerj.8615)
Supplement: Supplemental Information 2 [file peerj-08-8615-s002.zip › TRMM_3B43 data/TRMM 3B43 data-Year-Month/2008-09.txt]

ncols         249
nrows         175
xllcorner     73.250
yllcorner     6.500
cellsize      0.25000
        0.0000        0.0000        0.0000        0.0000        0.0000        0.0000        0.0000        0.0000        0.0000        0.0000        0.0000        0.0000        0.0000        0.0000        0.0000        0.0000        0.0000        0.0000        0.0000        0.0000        0.0000        0.0000        0.0000        0.0000        0.0000        0.0000        0.0000        0.0000        0.0000        0.0000        0.0000        0.0000        0.0000        0.0000        0.0000        0.0000        0.0000        0.0000        0.0000        0.0000        0.0000        0.0000        0.0000        0.0000        0.0000        0.0000        0.0000        0.0000        0.0000        0.0000        0.0000        0.0000        0.0000        0.0000        0.0000        0.0000        0.0000        0.0000        0.0000        0.0000        0.0000        0.0000        0.0000        0.0000        0.0000        0.0000        0.0000        0.0000        0.0000        0.0000        0.0000        0.0000        0.0000        0.0000        0.0000        0.0000        0.0000        0.0000        0.0000        0.0000        0.0000        0.0000        0.0000        0.0000        0.0000        0.0000        0.0000        0.0000        0.0000        0.0000        0.0000        0.0000        0.0000        0.0000        0.0000        0.0000        0.0000        0.0000        0.0000        0.0000        0.0000        0.0000        0.0000        0.0000        0.0000        0.0000        0.0000        0.0000        0.0000        0.0000        0.0000        0.0000        0.0000        0.0000        0.0000        0.0000        0.0000        0.0000        0.0000        0.0000        0.0000        0.0000        0.0000        0.0000        0.0000        0.0000        0.0000        0.0000        0.0000        0.0000        0.0000        0.0000        0.0000        0.0000        0.0000        0.0000        0.0000        0.0000        0.0000        0.0000        0.0000        0.0000        0.0000        0.0000        0.0000        0.0000        0.0000        0.0000        0.0000        0.0000        0.0000        0.0000        0.0000        0.0000        0.0000        0.0000        0.0000        0.0000        0.0000        0.0000        0.0000        0.0000        0.0000        0.0000        0.0000        0.0000        0.0000        0.0000        0.0000        0.0000        0.0000        0.0000        0.0000       18.1195       19.6632       22.9666        0.0000        0.0000        0.0000       21.7059       30.4512       25.5232       25.4354       20.8543       22.2423       30.5034       32.2926       25.0357       26.0453       30.0793       28.9890       24.9557       30.5057       35.7979       38.4758       41.0838       37.1255       35.5009       29.5845       26.6264       29.8278       26.8735       32.5471       28.2966       27.3763       27.4524       32.7654       36.8740       38.2392       42.2323       52.7708       63.4270       65.6177       68.0286       61.7113       56.2657       54.0137       55.3418       53.2499        0.0000        0.0000        0.0000        0.0000        0.0000        0.0000        0.0000        0.0000        0.0000        0.0000        0.0000        0.0000        0.0000        0.0000        0.0000        0.0000        0.0000        0.0000        0.0000        0.0000        0.0000        0.0000        0.0000        0.0000        0.0000        0.0000        0.0000        0.0000        0.0000        0.0000
        0.0000        0.0000        0.0000        0.0000        0.0000        0.0000        0.0000        0.0000        0.0000        0.0000        0.0000        0.0000        0.0000        0.0000        0.0000        0.0000        0.0000        0.0000        0.0000        0.0000        0.0000        0.0000        0.0000        0.0000        0.0000        0.0000        0.0000        0.0000        0.0000        0.0000        0.0000        0.0000        0.0000        0.0000        0.0000        0.0000        0.0000        0.0000        0.0000        0.0000        0.0000        0.0000        0.0000        0.0000        0.0000        0.0000        0.0000        0.0000        0.0000        0.0000        0.0000        0.0000        0.0000        0.0000        0.0000        0.0000        0.0000        0.0000        0.0000        0.0000        0.0000        0.0000        0.0000        0.0000        0.0000        0.0000        0.0000        0.0000        0.0000        0.0000        0.0000        0.0000        0.0000        0.0000        0.0000        0.0000        0.0000        0.0000        0.0000        0.0000        0.0000        0.0000        0.0000        0.0000        0.0000        0.0000        0.0000        0.0000        0.0000        0.0000        0.0000        0.0000        0.0000        0.0000        0.0000        0.0000        0.0000        0.0000        0.0000        0.0000        0.0000        0.0000        0.0000        0.0000        0.0000        0.0000        0.0000        0.0000        0.0000        0.0000        0.0000        0.0000        0.0000        0.0000        0.0000        0.0000        0.0000        0.0000        0.0000        0.0000        0.0000        0.0000        0.0000        0.0000        0.0000        0.0000        0.0000        0.0000        0.0000        0.0000        0.0000        0.0000        0.0000        0.0000        0.0000        0.0000        0.0000        0.0000        0.0000        0.0000        0.0000        0.0000        0.0000        0.0000        0.0000        0.0000        0.0000        0.0000        0.0000        0.0000        0.0000        0.0000        0.0000        0.0000        0.0000        0.0000        0.0000        0.0000        0.0000        0.0000        0.0000        0.0000        0.0000        0.0000        0.0000        0.0000        0.0000        0.0000        0.0000        0.0000        0.0000        0.0000       20.7132       16.9760       18.6078       19.3261       22.6251       24.4875       24.0189       29.0298       26.4518       22.5639       21.2705       18.2226       23.3625       26.1395       26.7557       26.8081       31.4390       31.5739       30.0789       28.5708       27.5446       32.4011       37.5650       36.4316       33.9892       28.3867       25.9133       23.3050       26.4894       23.9409       28.2270       30.3775       27.5974       33.0278       30.7212       33.2540       34.3170       36.8009       42.0102       52.6841       53.2415       56.4714       64.2088       66.1136       56.2491       53.8273       55.3816       50.9938       53.1361       63.0332       60.5662       59.2207       59.6029       63.9632        0.0000        0.0000        0.0000        0.0000        0.0000        0.0000        0.0000        0.0000        0.0000        0.0000        0.0000        0.0000        0.0000        0.0000        0.0000        0.0000        0.0000        0.0000        0.0000        0.0000        0.0000        0.0000        0.0000
        0.0000        0.0000        0.0000        0.0000        0.0000        0.0000        0.0000        0.0000        0.0000        0.0000        0.0000        0.0000        0.0000        0.0000        0.0000        0.0000        0.0000        0.0000        0.0000        0.0000        0.0000        0.0000        0.0000        0.0000        0.0000        0.0000        0.0000        0.0000        0.0000        0.0000        0.0000        0.0000        0.0000        0.0000        0.0000        0.0000        0.0000        0.0000        0.0000        0.0000        0.0000        0.0000        0.0000        0.0000        0.0000        0.0000        0.0000        0.0000        0.0000        0.0000        0.0000        0.0000        0.0000        0.0000        0.0000       61.0368        0.0000       38.1083       32.9409        0.0000        0.0000        0.0000        0.0000        0.0000        0.0000        0.0000        0.0000        0.0000        0.0000        0.0000        0.0000        0.0000        0.0000        0.0000        0.0000        0.0000        0.0000        0.0000        0.0000        0.0000        0.0000        0.0000        0.0000        0.0000        0.0000        0.0000        0.0000        0.0000        0.0000        0.0000        0.0000        0.0000        0.0000        0.0000        0.0000        0.0000        0.0000        0.0000        0.0000        0.0000        0.0000        0.0000        0.0000        0.0000        0.0000        0.0000        0.0000        0.0000        0.0000        0.0000        0.0000        0.0000        0.0000        0.0000        0.0000        0.0000        0.0000        0.0000        0.0000        0.0000        0.0000        0.0000        0.0000        0.0000        0.0000        0.0000        0.0000        0.0000        0.0000        0.0000        0.0000        0.0000        0.0000        0.0000        0.0000        0.0000        0.0000        0.0000        0.0000        0.0000        0.0000        0.0000        0.0000        0.0000        0.0000        0.0000        0.0000        0.0000        0.0000        0.0000        0.0000        0.0000        0.0000        0.0000        0.0000        0.0000        0.0000        0.0000        0.0000        0.0000        0.0000        0.0000        0.0000        0.0000        0.0000        0.0000        0.0000        0.0000        0.0000        0.0000        0.0000       20.0222       16.4798       14.6714       15.9044       15.6350       23.1593       20.5565       19.7986       19.0635       21.4743       22.0087       20.5950       18.7405       26.2029       29.2744       28.0367       28.7553       29.2751       29.5502       25.3360       22.8682       29.9778       43.0393       36.5075       26.0046       25.6593       20.0183       22.4590       22.9280       24.8346       22.0109       29.0141       32.3477       32.3658       31.1080       32.6613       35.4986       36.7977       42.5449       41.1261       51.3209       54.5696       54.0173       52.1781       55.9950       56.7690       51.6931       49.1685       50.1655       52.0785       55.6496       59.8442       64.7984       62.6004       71.0981       74.3578        0.0000        0.0000        0.0000        0.0000        0.0000        0.0000        0.0000        0.0000        0.0000        0.0000        0.0000        0.0000        0.0000        0.0000        0.0000        0.0000        0.0000        0.0000        0.0000        0.0000        0.0000        0.0000
        0.0000        0.0000        0.0000        0.0000        0.0000        0.0000        0.0000        0.0000        0.0000        0.0000        0.0000        0.0000        0.0000        0.0000        0.0000        0.0000        0.0000        0.0000        0.0000        0.0000        0.0000        0.0000        0.0000        0.0000        0.0000        0.0000        0.0000        0.0000        0.0000        0.0000        0.0000        0.0000        0.0000        0.0000        0.0000        0.0000        0.0000        0.0000        0.0000        0.0000        0.0000        0.0000        0.0000        0.0000        0.0000        0.0000        0.0000        0.0000        0.0000        0.0000        0.0000        0.0000        0.0000       91.6695       80.7299       64.3606       53.3747       53.3085       60.2448       22.8851        0.0000        0.0000        0.0000        0.0000        0.0000        0.0000        0.0000        0.0000        0.0000        0.0000        0.0000        0.0000        0.0000        0.0000        0.0000        0.0000        0.0000        0.0000        0.0000        0.0000        0.0000        0.0000        0.0000        0.0000        0.0000        0.0000        0.0000        0.0000        0.0000        0.0000        0.0000        0.0000        0.0000        0.0000        0.0000        0.0000        0.0000        0.0000        0.0000        0.0000        0.0000        0.0000        0.0000        0.0000        0.0000        0.0000        0.0000        0.0000        0.0000        0.0000        0.0000        0.0000        0.0000        0.0000        0.0000        0.0000        0.0000        0.0000        0.0000        0.0000        0.0000        0.0000        0.0000        0.0000        0.0000        0.0000        0.0000        0.0000        0.0000        0.0000        0.0000        0.0000        0.0000        0.0000        0.0000        0.0000        0.0000        0.0000        0.0000        0.0000        0.0000        0.0000        0.0000        0.0000        0.0000        0.0000        0.0000        0.0000        0.0000        0.0000        0.0000        0.0000        0.0000        0.0000        0.0000        0.0000        0.0000        0.0000        0.0000        0.0000        0.0000        0.0000        0.0000        0.0000        0.0000        0.0000        0.0000        0.0000        0.0000        0.0000       17.8800       20.1310       18.5371       25.6395       16.7441       15.1832       16.2617       20.5406       17.6795       19.2997       19.7802       21.8221       21.0120       19.4310       25.4115       33.6980       27.7275       27.2830       29.6091       30.4784       26.9538       23.9215       29.2026       42.5724       33.9942       24.4616       20.7607       17.7458       19.4783       14.8852       15.7674       25.6341       24.4054       26.4965       30.8804       35.5520       41.2464       39.2772       31.1105       36.8430       35.7895       49.4008       51.6179       49.2421       52.3177       55.6786       57.2185       55.7104       54.1808       52.5236       55.8672       56.0164       63.1710       67.4638       65.2845       71.4147       76.1595       90.2369       92.0502        0.0000        0.0000        0.0000        0.0000        0.0000        0.0000        0.0000        0.0000        0.0000        0.0000        0.0000        0.0000        0.0000        0.0000        0.0000        0.0000        0.0000        0.0000        0.0000        0.0000
        0.0000        0.0000        0.0000        0.0000        0.0000        0.0000        0.0000        0.0000        0.0000        0.0000        0.0000        0.0000        0.0000        0.0000        0.0000        0.0000        0.0000        0.0000        0.0000        0.0000        0.0000        0.0000        0.0000        0.0000        0.0000        0.0000        0.0000        0.0000        0.0000        0.0000        0.0000        0.0000        0.0000        0.0000        0.0000        0.0000        0.0000        0.0000        0.0000        0.0000        0.0000        0.0000        0.0000        0.0000        0.0000        0.0000        0.0000        0.0000        0.0000        0.0000        0.0000        0.0000        0.0000       45.7714       38.3146       36.6112       39.7475       40.0957       35.6453       26.0844        0.0000        0.0000        0.0000        0.0000        0.0000        0.0000        0.0000        0.0000        0.0000        0.0000        0.0000        0.0000        0.0000        0.0000        0.0000        0.0000        0.0000        0.0000        0.0000        0.0000        0.0000        0.0000        0.0000        0.0000        0.0000        0.0000        0.0000        0.0000        0.0000        0.0000        0.0000        0.0000        0.0000        0.0000        0.0000        0.0000        0.0000        0.0000        0.0000        0.0000        0.0000        0.0000        0.0000        0.0000        0.0000        0.0000        0.0000        0.0000        0.0000        0.0000        0.0000        0.0000        0.0000        0.0000        0.0000        0.0000        0.0000        0.0000        0.0000        0.0000        0.0000        0.0000        0.0000        0.0000        0.0000        0.0000        0.0000        0.0000        0.0000        0.0000        0.0000        0.0000        0.0000        0.0000        0.0000        0.0000        0.0000        0.0000        0.0000        0.0000        0.0000        0.0000        0.0000        0.0000        0.0000        0.0000        0.0000        0.0000        0.0000        0.0000        0.0000        0.0000        0.0000        0.0000        0.0000        0.0000        0.0000        0.0000        0.0000        0.0000        0.0000        0.0000        0.0000        0.0000        0.0000        0.0000        0.0000        0.0000        0.0000        0.0000       17.9226       17.6171       18.4316       24.2881       15.0469       15.6381       23.7146       18.7956       16.7178       17.7653       19.4364       24.7831       24.1927       22.8237       23.3307       29.4490       33.3933       29.8145       35.3807       35.7389       28.9061       24.4524       29.8850       26.9399       22.8083       22.9022       20.1261       25.8169       24.9183       23.0096       21.2071       22.9469       22.6237       26.8641       31.1431       34.3161       49.1912       46.1878       37.4713       39.2081       48.2256       56.9963       50.4607       48.7641       51.2566       52.2356       54.7322       69.0440       76.1543       61.6146       53.4963       51.2574       59.3540       65.5421       65.0142       68.1126       76.9359       86.3757       84.8062       90.1959       87.4855        0.0000        0.0000        0.0000        0.0000        0.0000        0.0000        0.0000        0.0000        0.0000        0.0000        0.0000        0.0000        0.0000        0.0000        0.0000        0.0000        0.0000        0.0000
        0.0000        0.0000        0.0000        0.0000        0.0000        0.0000        0.0000        0.0000        0.0000        0.0000        0.0000        0.0000        0.0000        0.0000        0.0000        0.0000        0.0000        0.0000        0.0000        0.0000        0.0000        0.0000        0.0000        0.0000        0.0000        0.0000        0.0000        0.0000        0.0000        0.0000        0.0000        0.0000        0.0000        0.0000        0.0000        0.0000        0.0000        0.0000        0.0000        0.0000        0.0000        0.0000        0.0000        0.0000        0.0000        0.0000        0.0000        0.0000        0.0000        0.0000       80.4802       41.9479       42.6518       36.7639       40.0181       35.9543       34.7596       33.9875       33.6942       24.1762       26.6836       32.0685        0.0000        0.0000        0.0000        0.0000        0.0000        0.0000        0.0000        0.0000        0.0000        0.0000        0.0000        0.0000        0.0000        0.0000        0.0000        0.0000        0.0000        0.0000        0.0000        0.0000        0.0000        0.0000        0.0000        0.0000        0.0000        0.0000        0.0000        0.0000        0.0000        0.0000        0.0000        0.0000        0.0000        0.0000        0.0000        0.0000        0.0000        0.0000        0.0000        0.0000        0.0000        0.0000        0.0000        0.0000        0.0000        0.0000        0.0000        0.0000        0.0000        0.0000        0.0000        0.0000        0.0000        0.0000        0.0000        0.0000        0.0000        0.0000        0.0000        0.0000        0.0000        0.0000        0.0000        0.0000        0.0000        0.0000        0.0000        0.0000        0.0000        0.0000        0.0000        0.0000        0.0000        0.0000        0.0000        0.0000        0.0000        0.0000        0.0000        0.0000        0.0000        0.0000        0.0000        0.0000        0.0000        0.0000        0.0000        0.0000        0.0000        0.0000        0.0000        0.0000        0.0000        0.0000        0.0000        0.0000        0.0000        0.0000        0.0000        0.0000        0.0000        0.0000        0.0000        0.0000        0.0000        0.0000        0.0000       12.8812       13.8993       16.1919       12.2822       13.9663       11.7721       15.1992       21.1697       16.7640       16.0805       18.8409       19.0638       21.4038       21.9800       19.8959       20.7685       27.6896       38.7404       42.5459       32.8220       34.1001       27.8659       29.8255       43.2504       36.8805       16.6942       17.3403       26.8995       31.9070       27.8748       20.9938       25.9520       28.3641       21.3850       26.2381       32.9040       33.9138       43.1155       45.6998       36.4374       40.1989       49.8024       52.8543       50.8739       45.4523       43.1768       48.1230       59.6973       67.5500       66.4321       67.1157       61.3273       55.3723       62.3190       67.8755       67.6975       64.9580       74.3429       75.3412       76.2131       82.9599       87.0316        0.0000        0.0000        0.0000        0.0000        0.0000        0.0000        0.0000        0.0000        0.0000        0.0000        0.0000        0.0000        0.0000        0.0000       65.9547       63.5417       75.4098        0.0000
        0.0000        0.0000        0.0000        0.0000        0.0000        0.0000        0.0000        0.0000        0.0000        0.0000        0.0000        0.0000        0.0000        0.0000        0.0000        0.0000        0.0000        0.0000        0.0000        0.0000        0.0000        0.0000        0.0000        0.0000        0.0000        0.0000        0.0000        0.0000        0.0000        0.0000        0.0000        0.0000        0.0000        0.0000        0.0000        0.0000        0.0000        0.0000        0.0000        0.0000        0.0000        0.0000        0.0000        0.0000        0.0000        0.0000        0.0000        0.0000       45.8829       43.6313       36.3683       28.4171       28.7328       31.7225       38.1743       41.6465       44.7750       36.6378       32.3311       28.1185       25.7777       32.1751       32.9729        0.0000        0.0000        0.0000        0.0000        0.0000        0.0000        0.0000        0.0000        0.0000        0.0000        0.0000        0.0000        0.0000        0.0000        0.0000        0.0000        0.0000        0.0000        0.0000        0.0000        0.0000        0.0000        0.0000        0.0000        0.0000        0.0000        0.0000        0.0000        0.0000        0.0000        0.0000        0.0000        0.0000        0.0000        0.0000        0.0000        0.0000        0.0000        0.0000        0.0000        0.0000        0.0000        0.0000        0.0000        0.0000        0.0000        0.0000        0.0000        0.0000        0.0000        0.0000        0.0000        0.0000        0.0000        0.0000        0.0000        0.0000        0.0000        0.0000        0.0000        0.0000        0.0000        0.0000        0.0000        0.0000        0.0000        0.0000        0.0000        0.0000        0.0000        0.0000        0.0000        0.0000        0.0000        0.0000        0.0000        0.0000        0.0000        0.0000        0.0000        0.0000        0.0000        0.0000        0.0000        0.0000        0.0000        0.0000        0.0000        0.0000        0.0000        0.0000        0.0000        0.0000        0.0000        0.0000        0.0000        0.0000        0.0000        0.0000        0.0000        0.0000        0.0000        0.0000        0.0000        0.0000        9.3184        7.2845       11.6068       13.1798       15.1345       10.4903       13.2475       15.4977       14.7435       13.3265       14.4426       17.8823       22.0243       24.1080       22.2810       24.3150       28.8458       26.8515       29.9569       27.6245       30.2684       28.2312       29.9703       36.3793       41.5094       32.3391       23.7695       23.6301       22.1705       21.2289       17.2806       19.1946       25.6597       25.2784       22.7752       25.9629       31.5171       32.1241       43.7381       51.8554       56.0843       54.9438       44.3699       56.5660       55.4858       44.7974       46.9945       54.5556       77.9241       69.5025       64.6934       76.6569       65.9703       64.5690       72.5050       74.6857       61.5321       65.8501       72.0519       71.7675       77.0550       78.5944       89.8139       92.6542        0.0000        0.0000        0.0000        0.0000        0.0000        0.0000        0.0000        0.0000        0.0000       68.9767       72.4701       75.3080       74.8640       69.3196       71.6542       69.0986       71.0767
        0.0000        0.0000        0.0000        0.0000        0.0000        0.0000        0.0000        0.0000        0.0000        0.0000        0.0000        0.0000        0.0000        0.0000        0.0000        0.0000        0.0000        0.0000        0.0000        0.0000        0.0000        0.0000        0.0000        0.0000        0.0000        0.0000        0.0000        0.0000        0.0000        0.0000        0.0000        0.0000        0.0000        0.0000        0.0000        0.0000        0.0000        0.0000        0.0000        0.0000        0.0000        0.0000        0.0000        0.0000        0.0000        0.0000        0.0000        0.0000       33.3663       30.4307       29.4329       24.7798       25.4518       28.6704       32.9336       40.4780       37.2869       36.6342       34.6566       33.2722       34.1653       23.2397       20.3275       20.3823       20.9111       17.9910       17.8662        0.0000        0.0000        0.0000        0.0000        0.0000        0.0000        0.0000        0.0000        0.0000        0.0000        0.0000        0.0000        0.0000        0.0000        0.0000        0.0000        0.0000        0.0000        0.0000        0.0000        0.0000        0.0000        0.0000        0.0000        0.0000        0.0000        0.0000        0.0000        0.0000        0.0000        0.0000        0.0000        0.0000        0.0000        0.0000        0.0000        0.0000        0.0000        0.0000        0.0000        0.0000        0.0000        0.0000        0.0000        0.0000        0.0000        0.0000        0.0000        0.0000        0.0000        0.0000        0.0000        0.0000        0.0000        0.0000        0.0000        0.0000        0.0000        0.0000        0.0000        0.0000        0.0000        0.0000        0.0000        0.0000        0.0000        0.0000        0.0000        0.0000        0.0000        0.0000        0.0000        0.0000        0.0000        0.0000        0.0000        0.0000        0.0000        0.0000        0.0000        0.0000        0.0000        0.0000        0.0000        0.0000        0.0000        0.0000        0.0000        0.0000        0.0000        0.0000        0.0000        0.0000        0.0000        0.0000        0.0000        0.0000        0.0000        0.0000        0.0000        0.0000       11.7241        9.0719        9.2314       14.5817       10.4790        6.0092        6.5430       11.0037       14.6704       14.3289       16.3581       19.0186       34.5299       27.3531       21.3875       20.3428       32.2121       26.1017       25.2224       23.0331       22.8715       30.7493       36.9958       34.4942       28.6393       28.1053       26.8696       22.7841       20.3454       17.0631       19.0132       22.0752       20.4717       16.4217       17.3094       22.2214       34.9304       26.3288       36.3858       39.4670       48.8753       51.1106       48.6228       53.4686       45.7408       42.2543       47.4244       55.9603       61.9964       59.1750       66.9872       77.3375       66.0527       73.3619       84.1838       68.3094       63.7715       70.7418       67.8473       72.5645       73.3756       87.5639       79.3168        0.0000        0.0000        0.0000        0.0000        0.0000        0.0000       68.6242       62.8709       69.5806       65.2822       63.7896       62.4042       65.1648       70.0568       58.7978       61.0717        0.0000        0.0000
        0.0000        0.0000        0.0000        0.0000        0.0000        0.0000        0.0000        0.0000        0.0000        0.0000        0.0000        0.0000        0.0000        0.0000        0.0000        0.0000        0.0000        0.0000        0.0000        0.0000        0.0000        0.0000        0.0000        0.0000        0.0000        0.0000        0.0000        0.0000        0.0000        0.0000        0.0000        0.0000        0.0000        0.0000        0.0000        0.0000        0.0000        0.0000        0.0000        0.0000        0.0000        0.0000        0.0000        0.0000        0.0000        0.0000        0.0000        0.0000       22.1257       18.7554       18.2020       17.4458       18.6055       18.0404       14.4404       16.8798       27.0776       29.8487       34.0502       34.5069       32.6773       29.8698       28.6731       21.7612       33.7813       29.7547       22.5248       20.3908       17.3299        0.0000        0.0000        0.0000        0.0000        0.0000        0.0000        0.0000        0.0000        0.0000        0.0000        0.0000        0.0000        0.0000        0.0000        0.0000        0.0000        0.0000        0.0000        0.0000        0.0000        0.0000        0.0000        0.0000        0.0000        0.0000        0.0000        0.0000        0.0000        0.0000        0.0000        0.0000        0.0000        0.0000        0.0000        0.0000        0.0000        0.0000        0.0000        0.0000        0.0000        0.0000        0.0000        0.0000        0.0000        0.0000        0.0000        0.0000        0.0000        0.0000        0.0000        0.0000        0.0000        0.0000        0.0000        0.0000        0.0000        0.0000        0.0000        0.0000        0.0000        0.0000        0.0000        0.0000        0.0000        0.0000        0.0000        0.0000        0.0000        0.0000        0.0000        0.0000        0.0000        0.0000        0.0000        0.0000        0.0000        0.0000        0.0000        0.0000        0.0000        0.0000        0.0000        0.0000        0.0000        0.0000        0.0000        0.0000        0.0000        0.0000        0.0000        0.0000        0.0000        0.0000        0.0000        0.0000        0.0000        0.0000        0.0000        0.0000       12.4150        9.3253        7.6044       16.9246       17.6949       17.3393       14.5242       15.2860       30.5375      223.6810      143.0361       16.7582       18.9010       20.6148       22.9572       19.0227       24.1666       23.6936       26.2935       28.7141       28.6385       25.9688       30.3573       35.7736       32.8957       37.5732       37.6439       35.2496       30.8796       26.3818       23.9453       18.0052       14.9178       15.4728       15.2850       20.0043       26.2204       22.4693       23.7816       31.5191       41.0636       38.3038       38.3529       35.1647       38.8754       48.7803       63.2718       69.5183       51.5426       51.7126       66.7106       91.7527       93.3771      108.5872      105.6312       66.4037       54.8181       58.5366       62.5803       56.7260       58.1522       86.0850       83.1528       78.3127       80.1653       78.5463       87.6137       70.6875       69.2623       62.0064       58.7955       55.2632       53.7567       57.1504       59.3835       59.0405       57.5702       57.1082       65.9374        0.0000        0.0000
        0.0000        0.0000        0.0000        0.0000        0.0000        0.0000        0.0000        0.0000        0.0000        0.0000        0.0000        0.0000        0.0000        0.0000        0.0000        0.0000        0.0000        0.0000        0.0000        0.0000        0.0000        0.0000        0.0000        0.0000        0.0000        0.0000        0.0000        0.0000        0.0000        0.0000        0.0000        0.0000        0.0000        0.0000        0.0000        0.0000        0.0000        0.0000        0.0000        0.0000        0.0000        0.0000        0.0000        0.0000        0.0000        0.0000        0.0000        0.0000       23.9397       17.3332       14.5155       13.4224       12.7394       13.7725       13.5597       22.9612       26.2796       20.8326       15.7704       20.5862       20.4595       21.5780       24.4714       28.1642       25.3195       26.1839       23.4255       24.5007       22.4105       17.6736        0.0000        0.0000        0.0000        0.0000        0.0000        0.0000        0.0000        0.0000        0.0000        0.0000        0.0000        0.0000        0.0000        0.0000        0.0000        0.0000        0.0000        0.0000        0.0000        0.0000        0.0000        0.0000        0.0000        0.0000        0.0000        0.0000        0.0000        0.0000        0.0000        0.0000        0.0000        0.0000        0.0000        0.0000        0.0000        0.0000        0.0000        0.0000        0.0000        0.0000        0.0000        0.0000        0.0000        0.0000        0.0000        0.0000        0.0000        0.0000        0.0000        0.0000        0.0000        0.0000        0.0000        0.0000        0.0000        0.0000        0.0000        0.0000        0.0000        0.0000        0.0000        0.0000        0.0000        0.0000        0.0000        0.0000        0.0000        0.0000        0.0000        0.0000        0.0000        0.0000        0.0000        0.0000        0.0000        0.0000        0.0000        0.0000        0.0000        0.0000        0.0000        0.0000        0.0000        0.0000        0.0000        0.0000        0.0000        0.0000        0.0000        0.0000        0.0000        0.0000        0.0000        0.0000        0.0000        0.0000        0.0000        0.0000        0.0000       10.8498       11.2937       22.1566       25.8074       28.5528        0.0000       15.3853       18.6565      112.0646        0.0000        0.0000        0.0000       25.3329       22.5299       20.8624       17.3631       19.1785       24.2839       31.7682       29.6808       35.0478       48.0344       36.0720       40.4151       43.0894       48.0825       37.8777       36.7976       29.4170       28.3525       21.1731       19.4666       21.3785       21.4160       19.7415       16.8045       18.7358       30.1782       35.4287       31.5018       31.2380       36.2161       43.1656       53.7783       64.6088       63.3913       63.8931       47.2047       51.9880       54.7496       91.2358      103.9438      134.5054      120.6153       74.2322       65.1783       62.1310       56.4209       54.3151       57.9127       66.9769       70.4020       81.6464       72.5577       64.6411       65.6812       54.3749       54.1294       43.6874       47.2437       47.7913       55.2234       55.4290       57.7915       56.4076       51.2808       51.4001       55.9798        0.0000        0.0000
        0.0000        0.0000        0.0000        0.0000        0.0000        0.0000        0.0000        0.0000        0.0000        0.0000        0.0000        0.0000        0.0000        0.0000        0.0000        0.0000        0.0000        0.0000        0.0000        0.0000        0.0000        0.0000        0.0000        0.0000        0.0000        0.0000        0.0000        0.0000        0.0000        0.0000        0.0000        0.0000        0.0000        0.0000        0.0000        0.0000        0.0000        0.0000       13.2177       15.7308       18.4726        0.0000        0.0000        0.0000        0.0000        0.0000        0.0000        0.0000       24.0514       19.2024       13.8193       11.8388       11.5165       14.1781       20.6516       60.8426       90.5858       30.8959       13.9292       15.8258       15.2351       16.1575       15.8657       19.5217       19.9364       20.7829       29.0848       33.4422       35.3025       25.6457        0.0000        0.0000        0.0000        0.0000        0.0000        0.0000        0.0000        0.0000        0.0000        0.0000        0.0000        0.0000        0.0000        0.0000        0.0000        0.0000        0.0000        0.0000        0.0000        0.0000        0.0000        0.0000        0.0000        0.0000        0.0000        0.0000        0.0000        0.0000        0.0000        0.0000        0.0000        0.0000        0.0000        0.0000        0.0000        0.0000        0.0000        0.0000        0.0000        0.0000        0.0000        0.0000        0.0000        0.0000        0.0000        0.0000        0.0000        0.0000        0.0000        0.0000        0.0000        0.0000        0.0000        0.0000        0.0000        0.0000        0.0000        0.0000        0.0000        0.0000        0.0000        0.0000        0.0000        0.0000        0.0000        0.0000        0.0000        0.0000        0.0000        0.0000        0.0000        0.0000        0.0000        0.0000        0.0000        0.0000        0.0000        0.0000        0.0000        0.0000        0.0000        0.0000        0.0000        0.0000        0.0000        0.0000        0.0000        0.0000        0.0000        0.0000        0.0000        0.0000        0.0000        0.0000        0.0000        0.0000        0.0000        0.0000        0.0000        0.0000        0.0000        0.0000        0.0000        0.0000        0.0000        0.0000        0.0000        0.0000        0.0000        0.0000        0.0000        0.0000        0.0000       15.8774       18.3842       24.4411       29.0020       33.6688       30.7772       44.0795       38.7271       42.4417       40.9518       47.0530       61.9233       42.6654       33.5070       25.4759       23.3907       18.0742       17.6928       23.5001       20.6729       15.8055       19.9173       40.4035       36.9148       36.3220       34.0557       34.4650       39.7322       49.8867       61.3785       61.7586       57.0539       55.6456       57.6604       55.5355       63.0997       95.6166      111.2304      103.6960      102.2072       74.7253       75.6586       69.0523       64.8825       59.2262       60.3160       58.5899       81.9388       69.5461       73.6255       63.0536       52.0933       42.2609       44.8206       41.1283       41.2634       40.3487       46.6972       53.5795       58.1109       53.5917       53.0271       58.3618        0.0000        0.0000        0.0000
        0.0000        0.0000        0.0000        0.0000        0.0000        0.0000        0.0000        0.0000        0.0000        0.0000        0.0000        0.0000        0.0000        0.0000        0.0000        0.0000        0.0000        0.0000        0.0000        0.0000        0.0000        0.0000        0.0000        0.0000        0.0000        0.0000        0.0000        0.0000        0.0000        0.0000        0.0000        0.0000        0.0000        0.0000        0.0000        0.0000        0.0000        0.0000       17.4693       29.6612       40.1363       32.0725       22.6102       27.0571       23.1034       23.4901       37.5710       66.4422      118.6306      151.3755       42.8986       16.9001       12.8651       15.9099       14.5485       81.0149       52.4118       13.4670       13.5021       12.2688       12.3659       13.7173       13.2648       15.0451       14.9421       15.7441       19.2807       23.9661       27.8868       27.2460       22.8551       19.8776        0.0000        0.0000        0.0000        0.0000        0.0000        0.0000        0.0000        0.0000        0.0000        0.0000        0.0000        0.0000        0.0000        0.0000        0.0000        0.0000        0.0000        0.0000        0.0000        0.0000        0.0000        0.0000        0.0000        0.0000        0.0000        0.0000        0.0000        0.0000        0.0000        0.0000        0.0000        0.0000        0.0000        0.0000        0.0000        0.0000        0.0000        0.0000        0.0000        0.0000        0.0000        0.0000        0.0000        0.0000        0.0000        0.0000        0.0000        0.0000        0.0000        0.0000        0.0000        0.0000        0.0000        0.0000        0.0000        0.0000        0.0000        0.0000        0.0000        0.0000        0.0000        0.0000        0.0000        0.0000        0.0000        0.0000        0.0000        0.0000        0.0000        0.0000        0.0000        0.0000        0.0000        0.0000        0.0000        0.0000        0.0000        0.0000        0.0000        0.0000        0.0000        0.0000        0.0000        0.0000        0.0000        0.0000        0.0000        0.0000        0.0000        0.0000        0.0000        0.0000        0.0000        0.0000        0.0000        0.0000        0.0000        0.0000        0.0000        0.0000        0.0000        0.0000        0.0000        0.0000        0.0000        0.0000        0.0000        0.0000        0.0000        0.0000        0.0000        0.0000       19.2400       26.4563       31.7331       35.8989       44.5216       34.8085       31.8687       39.8011       30.8543       30.3764       47.2118       28.7115       21.6895       23.3130       22.3522       18.9515       19.8906       21.9111       16.6570       19.8726       26.7343       24.1798       31.2315       48.8907       50.2584       38.3044       39.8731       41.6908       49.9728       59.7668       55.0118       58.3778       51.8642       59.5007       89.8551      108.4849       92.4596       97.3264       79.9102       68.7372       70.5953       65.2904       64.3975       62.0815       52.6581       63.0239       67.9796       57.1390       64.3388       61.0776       54.6694       40.7906       35.4100       36.8121       37.5754       39.4130       45.4619       60.3857       60.2554       51.5060       52.8042        0.0000        0.0000        0.0000        0.0000
        0.0000        0.0000        0.0000        0.0000        0.0000        0.0000        0.0000        0.0000        0.0000        0.0000        0.0000        0.0000        0.0000        0.0000        0.0000        0.0000        0.0000        0.0000        0.0000        0.0000        0.0000        0.0000        0.0000        0.0000        0.0000        0.0000        0.0000        0.0000        0.0000        0.0000        0.0000        0.0000        0.0000        0.0000        0.0000        0.0000        0.0000       15.3266       19.1601       19.8059       21.1324       19.9123       19.9635       19.8186       21.7273       30.1295       30.3713       28.9405       38.3592       54.2876       15.8918       15.8565       14.4785       18.4162       16.2694       11.6888       30.5173       13.4884       13.3965       13.3358       14.4455       11.9188       10.8165       10.3352       11.7498       13.5610       15.9562       18.2722       20.4566       23.9106       28.8206       24.5152        0.0000        0.0000        0.0000        0.0000        0.0000        0.0000        0.0000        0.0000        0.0000        0.0000        0.0000        0.0000        0.0000        0.0000        0.0000        0.0000        0.0000        0.0000        0.0000        0.0000        0.0000        0.0000        0.0000        0.0000        0.0000        0.0000        0.0000        0.0000        0.0000        0.0000        0.0000        0.0000        0.0000        0.0000        0.0000        0.0000        0.0000        0.0000        0.0000        0.0000        0.0000        0.0000        0.0000        0.0000        0.0000        0.0000        0.0000        0.0000        0.0000        0.0000        0.0000        0.0000        0.0000        0.0000        0.0000        0.0000        0.0000        0.0000        0.0000        0.0000        0.0000        0.0000        0.0000        0.0000        0.0000        0.0000        0.0000        0.0000        0.0000        0.0000        0.0000        0.0000        0.0000        0.0000        0.0000        0.0000        0.0000        0.0000        0.0000        0.0000        0.0000        0.0000        0.0000        0.0000        0.0000        0.0000        0.0000        0.0000        0.0000        0.0000        0.0000        0.0000        0.0000        0.0000        0.0000        0.0000        0.0000        0.0000        0.0000        0.0000        0.0000        0.0000        0.0000        0.0000        0.0000        0.0000        0.0000       28.0390       22.7491       20.1388       19.4135       20.4654        0.0000       26.0119       38.1389       52.7879       69.6102       42.9727       32.3031       36.8269       38.5462       22.3708       29.6785       21.4303       15.0017       15.3708       17.5854       17.6470       14.3284       18.0115       17.1307       61.5462       45.0361       29.2254       33.7212       41.4241       34.1590       35.0348       42.0962       52.0615       58.2611       55.2676       61.3621       64.6004       65.3677       74.9482       89.1172       97.0335       99.6536       84.7500       80.8459       67.9051       61.7940       58.8061       60.0176       57.6267       54.1291       41.3387       51.9729       41.4620       44.1860       48.8023       41.3596       29.9725       30.4237       29.5382       34.0474       43.4451       46.2573       51.9596       47.9397       48.4497       50.7774        0.0000        0.0000        0.0000        0.0000
        0.0000        0.0000        0.0000        0.0000        0.0000        0.0000        0.0000        0.0000        0.0000        0.0000        0.0000        0.0000        0.0000        0.0000        0.0000        0.0000        0.0000        0.0000        0.0000        0.0000        0.0000        0.0000        0.0000        0.0000        0.0000        0.0000        0.0000        0.0000        0.0000        0.0000        0.0000        0.0000        0.0000        0.0000        0.0000        0.0000        0.0000       10.0283       12.7794       15.5429       16.4747       19.8657       15.3279       19.2278       17.7326       22.2577       24.3675       16.6112       14.6108       13.0360       13.3575       10.6873       12.1156       12.3784       14.1759       10.7348       11.2918       10.3339        9.0615       10.2193        9.7763        9.2359        8.4994        9.6070       10.9848       11.4329       13.1176       15.1636       16.6365       18.4108       21.1033       22.9134       21.0333        0.0000        0.0000        0.0000        0.0000        0.0000        0.0000        0.0000        0.0000        0.0000        0.0000        0.0000        0.0000        0.0000        0.0000        0.0000        0.0000        0.0000        0.0000        0.0000        0.0000        0.0000        0.0000        0.0000        0.0000        0.0000        0.0000        0.0000        0.0000        0.0000        0.0000        0.0000        0.0000        0.0000        0.0000        0.0000        0.0000        0.0000        0.0000        0.0000        0.0000        0.0000        0.0000        0.0000        0.0000        0.0000        0.0000        0.0000        0.0000        0.0000        0.0000        0.0000        0.0000        0.0000        0.0000        0.0000        0.0000        0.0000        0.0000        0.0000        0.0000        0.0000        0.0000        0.0000        0.0000        0.0000        0.0000        0.0000        0.0000        0.0000        0.0000        0.0000        0.0000        0.0000        0.0000        0.0000        0.0000        0.0000        0.0000        0.0000        0.0000        0.0000        0.0000        0.0000        0.0000        0.0000        0.0000        0.0000        0.0000        0.0000        0.0000        0.0000        0.0000        0.0000        0.0000        0.0000        0.0000        0.0000        0.0000        0.0000        0.0000        0.0000        0.0000       16.3908       14.3088       15.1089       13.1245       19.2361       15.6726       20.2867       18.4267       19.7578       19.7513       27.8209       29.2013       34.5598       41.2643       33.9780       36.4062       29.9765       39.7051       23.8547       20.0786       15.2445       16.7846       15.3688       13.6139       15.7367       14.7419       21.3677       26.9156       79.5507       55.2511       41.0430       40.3603       42.7513       43.8740       37.5172       44.3272       46.3627       53.3168       58.3883       61.0848       89.7578       95.4210      101.4522      102.8877      122.4536      136.3887      110.1075       80.8712       65.9649       62.3620       62.9896       56.3267       51.9445       46.6564       56.5563       57.1405       41.8721       27.1079       22.9508       24.4415       25.7466       30.5383       26.3061       28.3114       39.2448       55.8890       52.3683       49.9160       51.0865        0.0000        0.0000        0.0000        0.0000        0.0000
        0.0000        0.0000        0.0000        0.0000        0.0000        0.0000        0.0000        0.0000        0.0000        0.0000        0.0000        0.0000        0.0000        0.0000        0.0000        0.0000        0.0000        0.0000        0.0000        0.0000        0.0000        0.0000        0.0000        0.0000        0.0000        0.0000        0.0000        0.0000        0.0000        0.0000        0.0000        0.0000        0.0000        0.0000        0.0000        0.0000       11.5340       11.1831       13.6327       15.7444       15.5458       14.6654       13.8697       17.8753       16.3079       18.3015       14.3675       12.0233       10.8947        9.8770       10.1419        9.1738       11.3629       10.1507       13.6175       13.5626       12.0142        9.4834        7.0851        8.7311        8.3557        8.3141        8.0848        9.4946       10.0481       10.5798       10.7512       13.0884       15.5106       16.5156       17.0107       13.7903        0.0000        0.0000        0.0000        0.0000        0.0000        0.0000        0.0000        0.0000        0.0000        0.0000        0.0000        0.0000        0.0000        0.0000        0.0000        0.0000        0.0000        0.0000        0.0000        0.0000        0.0000        0.0000        0.0000        0.0000        0.0000        0.0000        0.0000        0.0000        0.0000        0.0000        0.0000        0.0000        0.0000        0.0000        0.0000        0.0000        0.0000        0.0000        0.0000        0.0000        0.0000        0.0000        0.0000        0.0000        0.0000        0.0000        0.0000        0.0000        0.0000        0.0000        0.0000        0.0000        0.0000        0.0000        0.0000        0.0000        0.0000        0.0000        0.0000        0.0000        0.0000        0.0000        0.0000        0.0000        0.0000        0.0000        0.0000        0.0000        0.0000        0.0000        0.0000        0.0000        0.0000        0.0000        0.0000        0.0000        0.0000        0.0000        0.0000        0.0000        0.0000        0.0000        0.0000        0.0000        0.0000        0.0000        0.0000        0.0000        0.0000        0.0000        0.0000        0.0000        0.0000        0.0000        0.0000        0.0000        0.0000        0.0000        0.0000        0.0000       15.4359       17.9778       18.0432       13.0341       13.5027       14.6561       18.5781       16.3293       15.1395       22.6594       22.6175       19.3496       20.2551       24.7303       29.3708       22.1374       30.5606       20.4836       21.4099       17.7166       29.6265       18.6305       17.1630       11.1208       11.5073       17.1565       23.6920       19.4186       20.2673       23.1301       32.8649       43.0172       44.3292       39.5946       40.4755       34.6999       34.4773       42.5928       48.9084       52.4939       53.6079       58.7378       77.7172       99.1163       90.9512       89.2780       95.2443      120.0094      139.4088       91.4616       77.1132       67.4215       60.2945       55.5386       54.5351       45.8491       42.3927       47.2271       38.2110       32.4024       21.6141       19.7825       21.0559       28.0426       38.9728       26.9026       28.7153       33.9142       42.9085       46.8533       46.5282       50.5217        0.0000        0.0000        0.0000        0.0000        0.0000
        0.0000        0.0000        0.0000        0.0000        0.0000        0.0000        0.0000        0.0000        0.0000        0.0000        0.0000        0.0000        0.0000        0.0000        0.0000        0.0000        0.0000        0.0000        0.0000        0.0000        0.0000        0.0000        0.0000        0.0000        0.0000        0.0000        0.0000        0.0000        0.0000        0.0000        0.0000        0.0000        0.0000        0.0000        0.0000        8.9310       13.5157       14.9896       17.6292       15.2393       15.0764       15.1121       17.2395       19.2595       18.1053       15.2658       23.8533        9.4759        9.2529        9.5911       11.5935        8.8186       10.7349        9.1671        9.5875        9.8641        8.8571        8.3807        7.7979       10.0885       10.0962        9.5237        8.5685       10.2587       11.3093       11.7541       12.3196       14.8042       15.1148       17.4170       16.4945       12.2436        0.0000        0.0000        0.0000        0.0000        0.0000        0.0000        0.0000        0.0000        0.0000        0.0000        0.0000        0.0000        0.0000        0.0000        0.0000        0.0000        0.0000        0.0000        0.0000        0.0000        0.0000        0.0000        0.0000        0.0000        0.0000        0.0000        0.0000        0.0000        0.0000        0.0000        0.0000        0.0000        0.0000        0.0000        0.0000        0.0000        0.0000        0.0000        0.0000        0.0000        0.0000        0.0000        0.0000        0.0000        0.0000        0.0000        0.0000        0.0000        0.0000        0.0000        0.0000        0.0000        0.0000        0.0000        0.0000        0.0000        0.0000        0.0000        0.0000        0.0000        0.0000        0.0000        0.0000        0.0000        0.0000        0.0000        0.0000        0.0000        0.0000        0.0000        0.0000        0.0000        0.0000        0.0000        0.0000        0.0000        0.0000        0.0000        0.0000        0.0000        0.0000        0.0000        0.0000        0.0000        0.0000        0.0000        0.0000        0.0000        0.0000        0.0000        0.0000        0.0000        0.0000        0.0000        0.0000        0.0000        0.0000        0.0000        0.0000       16.7288       15.4404       15.8244       14.1223       17.8033       17.3775       15.0833       20.6157       19.2758       16.4035       15.8963       16.2067       17.0325       18.0577       20.4307       25.8999       21.2901       24.1012       18.3111       13.0757       17.8150       38.3020       18.1115       10.7033       15.5892       16.7336       19.8862       32.8648       26.5009       27.0037       32.3388       38.3883       36.3882       36.9272       35.3705       32.6029       36.0051       37.3114       41.4726       57.0465       70.3947       61.2329       71.2922       80.5677       77.7658       78.4267       85.1072       70.0442       72.5742       66.0078       66.8011       69.5532       62.6691       58.9549       65.4877       57.8568       52.7634       44.6745       39.6565       37.3186       24.6121       21.6941       19.9559       22.0507       28.1587       25.6078       24.4585       26.0072       33.2417       36.8941       50.3512       50.7933       58.7776        0.0000        0.0000        0.0000        0.0000        0.0000
        0.0000        0.0000        0.0000        0.0000        0.0000        0.0000        0.0000        0.0000        0.0000        0.0000        0.0000        0.0000        0.0000        0.0000        0.0000        0.0000        0.0000        0.0000        0.0000        0.0000        0.0000        0.0000        0.0000        0.0000        0.0000        0.0000        0.0000        0.0000        0.0000        0.0000        0.0000        0.0000        0.0000        0.0000        0.0000       10.3175       15.3535       22.9377       18.1703       19.4785       20.5591       29.1927       27.7238       20.4440       16.6535       16.5541       18.5639       16.9302        8.5349       20.0052       13.2260       37.3632       26.0923       10.7160       10.3558        8.0265        4.8288        4.2954        3.8593       10.1454       11.2200       10.7978       11.4773       12.2055       12.9600       14.1506       16.2649       18.0507       18.5636       16.6449       15.5939       10.8339        0.0000        0.0000        0.0000        0.0000        0.0000        0.0000        0.0000        0.0000        0.0000        0.0000        0.0000        0.0000        0.0000        0.0000        0.0000        0.0000        0.0000        0.0000        0.0000        0.0000        0.0000        0.0000        0.0000        0.0000        0.0000        0.0000        0.0000        0.0000        0.0000        0.0000        0.0000        0.0000        0.0000        0.0000        0.0000        0.0000        0.0000        0.0000        0.0000        0.0000        0.0000        0.0000        0.0000        0.0000        0.0000        0.0000        0.0000        0.0000        0.0000        0.0000        0.0000        0.0000        0.0000        0.0000        0.0000        0.0000        0.0000        0.0000        0.0000        0.0000        0.0000        0.0000        0.0000        0.0000        0.0000        0.0000        0.0000        0.0000        0.0000        0.0000        0.0000        0.0000        0.0000        0.0000        0.0000        0.0000        0.0000        0.0000        0.0000        0.0000        0.0000        0.0000        0.0000        0.0000        0.0000        0.0000        0.0000        0.0000        0.0000        0.0000        0.0000        0.0000        0.0000        0.0000        0.0000        0.0000        0.0000        0.0000       22.3621       22.8586       20.4052       17.0919       13.9245       16.7661       14.6509       14.0503       12.9551       15.4004       16.2109       10.0990        8.2885       11.7884       16.0585       19.7748       22.2686       22.5980       16.8329       15.9533       10.1953       16.5849       35.1108       21.6764       16.8710       25.0309       35.3481       29.4227       24.0464       27.5744       34.4644       36.5129       50.7568       46.8944       36.5098       49.1819       38.2743       38.3821       43.9120       45.0330       59.5882       67.2664       75.4337      101.8299       99.1604       74.7125       88.0986       88.0776       80.4323       60.3076       60.7502       65.4569       62.4621       64.4417       64.0411       68.0310       63.3646       47.0375       43.8288       33.9303       24.3566       21.5643       21.4660       22.0191       23.3007       26.2597       27.0275       29.3815       32.0372       33.1504       35.3451       44.6460       48.0215        0.0000        0.0000        0.0000        0.0000        0.0000        0.0000
        0.0000        0.0000        0.0000        0.0000        0.0000        0.0000        0.0000        0.0000        0.0000        0.0000        0.0000        0.0000        0.0000        0.0000        0.0000        0.0000        0.0000        0.0000        0.0000        0.0000        0.0000        0.0000        0.0000        0.0000        0.0000        0.0000        0.0000        0.0000        0.0000        0.0000        0.0000        0.0000        0.0000        0.0000        0.0000       16.0121       13.7145       29.3473       30.3416       26.6267       24.9107       21.8848       18.9244       15.9015       12.2757       12.8927        9.6162        7.7344        7.4809       10.7763        8.4638       10.9889        8.6388       11.1463       11.1549        6.0722        3.5940        3.3442        3.9380        9.0149       10.1136       11.3912       14.0892       14.8569       14.2735       16.0730       15.7597       20.2527       21.5479       18.8627       17.1852        0.0000        0.0000        0.0000        0.0000        0.0000        0.0000        0.0000        0.0000        0.0000        0.0000        0.0000        0.0000        0.0000        0.0000        0.0000        0.0000        0.0000        0.0000        0.0000        0.0000        0.0000        0.0000        0.0000        0.0000        0.0000        0.0000        0.0000        0.0000        0.0000        0.0000        0.0000        0.0000        0.0000        0.0000        0.0000        0.0000        0.0000        0.0000        0.0000        0.0000        0.0000        0.0000        0.0000        0.0000        0.0000        0.0000        0.0000        0.0000        0.0000        0.0000        0.0000        0.0000        0.0000        0.0000        0.0000        0.0000        0.0000        0.0000        0.0000        0.0000        0.0000        0.0000        0.0000        0.0000        0.0000        0.0000        0.0000        0.0000        0.0000        0.0000        0.0000        0.0000        0.0000        0.0000        0.0000        0.0000        0.0000        0.0000        0.0000        0.0000        0.0000        0.0000        0.0000        0.0000        0.0000        0.0000        0.0000        0.0000        0.0000        0.0000        0.0000        0.0000        0.0000        0.0000       34.2372       33.9313        0.0000       31.4506       23.6897       22.0254       24.9349       26.2607       15.5060       15.7528       17.8733       18.5447       14.5996       10.6043        8.8071       13.3309       13.0313       17.1443       13.3254        9.2525        9.4897       10.6967       12.5258       18.1017       14.0548       10.3809       20.6232       33.8183       18.9048       20.0028       24.6114       26.5494       29.0310       21.5737       21.9092       32.7363       32.0775       51.1124       43.6579       40.6188       40.2336       41.9628       42.5071       50.3908       57.4664       77.1767      102.7593       96.9249       81.3750       75.2698       69.8805       74.5840       72.8258       71.7339       62.2348       59.4241       52.8953       57.6383       57.7566       61.0609       64.0631       58.6682       41.6685       35.4124       32.1687       21.9052       19.6427       20.8895       21.9540       23.8790       25.7412       27.2109       28.7706       30.6487       31.2684       36.6061       41.4001        0.0000        0.0000        0.0000        0.0000        0.0000        0.0000        0.0000
        0.0000        0.0000        0.0000        0.0000        0.0000        0.0000        0.0000        0.0000        0.0000        0.0000        0.0000        0.0000        0.0000        0.0000        0.0000        0.0000        0.0000        0.0000        0.0000        0.0000        0.0000        0.0000        0.0000        0.0000        0.0000        0.0000        0.0000        0.0000        0.0000       31.0846       43.2042       62.6481      101.9993       93.3880       44.4580       19.0928       13.4344       13.6463       16.9109       17.2772       18.2288       15.8239       16.0685       13.4089       12.0010       10.3055        8.8489        7.1713        7.5162        7.2879        7.5797        6.6979        7.6633        8.1083        6.8766        5.0263        3.6818        2.2613        2.5401        8.4362        9.3639        9.4166       11.0380       13.6432       14.2351       15.5676       17.6459       18.4420       18.8989       18.2681       17.0036       11.5224       10.3531        0.0000        0.0000        0.0000        0.0000        0.0000        0.0000        0.0000        0.0000        0.0000        0.0000        0.0000        0.0000        0.0000        0.0000        0.0000        0.0000        0.0000        0.0000        0.0000        0.0000        0.0000        0.0000        0.0000        0.0000        0.0000        0.0000        0.0000        0.0000        0.0000        0.0000        0.0000        0.0000        0.0000        0.0000        0.0000        0.0000        0.0000        0.0000        0.0000        0.0000        0.0000        0.0000        0.0000        0.0000        0.0000        0.0000        0.0000        0.0000        0.0000        0.0000        0.0000        0.0000        0.0000        0.0000        0.0000        0.0000        0.0000        0.0000        0.0000        0.0000        0.0000        0.0000        0.0000        0.0000        0.0000        0.0000        0.0000        0.0000        0.0000        0.0000        0.0000        0.0000        0.0000        0.0000        0.0000        0.0000        0.0000        0.0000        0.0000        0.0000        0.0000        0.0000        0.0000        0.0000        0.0000        0.0000        0.0000        0.0000        0.0000        0.0000        0.0000       28.1609       31.9458       35.1844       29.1818       22.2234       19.7962       18.6390       20.8714       13.9375       13.5200       15.2915       12.1334       21.6809       20.3297       12.4199       13.5902       14.5902       25.3280       30.5982       14.8953       12.0006       13.6309       11.7997       10.2880       11.4885       13.6535       12.2158       17.9844       32.6173       16.6851       20.8248       30.0609       25.2806       26.4123       20.1357       26.4592       25.5244       38.9102       47.9934       88.5453       68.7866       41.8623       47.5985       50.0946       62.8692       81.0398       85.4689       74.7574       75.4862       73.4814       76.8189       76.0108       87.3009       73.4835       62.9309       54.6584       52.7044       54.5041       58.9285       64.2400       62.4936       63.4336       56.2366       38.2058       35.3661       37.7083       30.6543       22.0913       20.3312       21.5426       20.9588       26.0478       25.8156       28.8529       30.3064       32.6153       37.2875        0.0000        0.0000        0.0000        0.0000        0.0000        0.0000        0.0000        0.0000
        0.0000        0.0000        0.0000        0.0000        0.0000        0.0000        0.0000        0.0000        0.0000        0.0000        0.0000        0.0000        0.0000        0.0000        0.0000        0.0000        0.0000        0.0000        0.0000        0.0000        0.0000        0.0000        0.0000        0.0000        0.0000        0.0000       67.4901       65.3195       61.5332       48.4042       46.8939       31.6637       21.2974       23.0955       16.6217       10.7459        8.4727       14.5734       12.9137       11.8709       16.3344       14.2352       14.7041       12.8483       11.5061       10.5785        9.8629        7.9370       10.4665       10.5813        8.3559        7.1158        6.1411        5.4362        5.3771        2.4673        3.4718        4.5728        5.6698        8.8706        9.0402        9.8235        9.6492       11.9747       13.1225       14.8873       16.0567       18.3756       18.2358       18.7868       17.0147       11.7317       11.0788       11.6322       12.3511       11.3427        7.9376        8.3495        8.5001        8.8608        6.4867        4.4977        0.0000        0.0000        0.0000        0.0000        0.0000        0.0000        0.0000        0.0000        0.0000        0.0000        0.0000        0.0000        0.0000        0.0000        0.0000        0.0000        0.0000        0.0000        0.0000        0.0000        0.0000        0.0000        0.0000        0.0000        0.0000        0.0000        0.0000        0.0000        0.0000        0.0000        0.0000        0.0000        0.0000        0.0000        0.0000        0.0000        0.0000        0.0000        0.0000        0.0000        0.0000        0.0000        0.0000        0.0000        0.0000        0.0000        0.0000        0.0000        0.0000        0.0000        0.0000        0.0000        0.0000        0.0000        0.0000        0.0000        0.0000        0.0000        0.0000        0.0000        0.0000        0.0000        0.0000        0.0000        0.0000        0.0000        0.0000        0.0000        0.0000        0.0000        0.0000       16.0481       16.6441       15.3032       34.5809       20.6103        0.0000        0.0000        0.0000        0.0000       39.6895       36.4720       31.7359       36.0915       36.0855       22.9339       23.0817       20.0342       18.8944       16.5445       12.7225       10.7733       12.0693       11.4947       10.3340       12.8617       16.6281       10.9301       10.9884       26.7259       19.6615       34.6951       27.8630       17.1984       14.1022       10.8043       19.1297       18.0234       21.6167       33.7514       20.7744       18.3091       20.6979       20.6687       31.1719       28.4233       21.8549       24.6843       19.1619       37.8332       46.1912       72.0677       92.5489       46.1037       48.3647       49.9279       50.1207       51.6252       53.3224       60.3467       67.7781       67.6377       74.4679       81.5459       75.2097       66.6354       53.5356       54.9157       56.6671       50.0154       57.6136       66.2647       62.8034       61.5408       58.3154       31.5682       25.5299       25.7228       19.5069       18.7378       22.5239       27.5428       19.9103       24.1254       24.9160       27.9473       27.8515       35.7314       44.3662        0.0000        0.0000        0.0000        0.0000        0.0000        0.0000        0.0000        0.0000
        0.0000        0.0000        0.0000        0.0000        0.0000        0.0000        0.0000        0.0000        0.0000        0.0000        0.0000        0.0000        0.0000        0.0000        0.0000        0.0000        0.0000        0.0000        0.0000        0.0000        0.0000        0.0000        0.0000        0.0000        0.0000      132.0935      142.8140       81.0161       40.6504       19.5654       14.5415       12.7948       12.7166       10.4804        8.4590        6.6481        5.7808       19.9976       78.9396       54.5912       14.6534       13.4716       13.3353       13.8369       13.8080       15.0507       11.6940       13.4773       11.8286       10.5911        8.9353        7.3090        9.0977       10.4651        8.4424        5.2055        5.9285        7.2044        9.1679        9.0027       11.6529       12.7956       10.9350       10.9101       11.8896       15.0836       14.5543       14.4687       14.2038       13.8789       12.7901        9.7127       10.0329       10.3465       10.2207        8.4750        8.7361        8.3998        8.7712        4.6446        2.6180        2.1136        2.1831        1.1155        0.0000        0.0000        0.0000        0.0000        0.0000        0.0000        0.0000        0.0000        0.0000        0.0000        0.0000        0.0000        0.0000        0.0000        0.0000        0.0000        0.0000        0.0000        0.0000        0.0000        0.0000        0.0000        0.0000        0.0000        0.0000        0.0000        0.0000        0.0000        0.0000        0.0000        0.0000        0.0000        0.0000        0.0000        0.0000        0.0000        0.0000        0.0000        0.0000        0.0000        0.0000        0.0000        0.0000        0.0000        0.0000        0.0000        0.0000        0.0000        0.0000        0.0000        0.0000        0.0000        0.0000        0.0000        0.0000        0.0000        0.0000        0.0000        0.0000        0.0000        0.0000        0.0000        0.0000        0.0000        0.0000        0.0000        0.0000        0.0000       13.9848       14.6932       15.3990       14.7603       15.6743       16.4398       20.3061       27.2823       30.3588       30.6409       41.1592       33.3466       31.1732       29.7148       22.8309       17.8836       17.0078       16.1972       15.8592       12.6746       15.0665       21.9531       25.9692       15.4253       16.6595       20.7211       18.8966       23.2329       30.7525       29.6156       27.1504       33.1757       30.7180       24.0171       20.1907       17.6905       19.0167        9.7332       16.9919       18.5617       17.8911       13.9273       14.5977       29.3510       33.5199       34.8497       23.3498       22.2839       21.9792       37.0145       47.0699       42.0468       41.1115       39.3995       45.9909       54.5630       51.6183       51.9284       59.0172       61.6936       69.8101       67.7336       67.8904       64.5922       71.0386       58.4710       48.7473       51.7331       57.3346       50.6162       56.4883       57.0296       51.1474       43.7563       38.4983       33.2507       26.0839       23.4043       20.6854       17.6733       17.4281       16.9082        0.0000        0.0000       20.5212       21.0586       23.6180       25.1756        0.0000        0.0000        0.0000        0.0000        0.0000        0.0000        0.0000        0.0000        0.0000
        0.0000        0.0000        0.0000        0.0000        0.0000        0.0000        0.0000        0.0000        0.0000        0.0000        0.0000        0.0000        0.0000        0.0000        0.0000        0.0000        0.0000        0.0000        0.0000        0.0000        0.0000        0.0000        0.0000        0.0000        0.0000        0.0000       60.0102       59.9719       48.0707       34.4981       21.0265       63.3865       37.9345        9.9195        9.1453        6.9836        7.1219        8.1043       10.0887       12.5383       11.3051       14.2890       15.7147       16.2253       15.7133       15.5290       12.2825       11.8250       10.8883       10.7071       10.4484       11.6809       12.3643       11.3112       10.7442        6.5653        5.4034        8.4374       13.8367       11.7944       14.7197       19.5838       17.4209       13.6142       14.2447       17.7413       13.9684       13.6844       13.8856       13.2836       12.4443       11.4228       12.6927       15.5205       16.0296       10.9865       10.1348        9.5057        9.0658        2.6138        1.7280        1.5885        1.6364        1.0878        0.9015        0.9741        0.0000        0.0000        0.0000        0.0000        0.0000        0.0000        0.0000        0.0000        0.0000        0.0000        0.0000        0.0000        0.0000        0.0000        0.0000        0.0000        0.0000        0.0000        0.0000        0.0000        0.0000        0.0000        0.0000        0.0000        0.0000        0.0000        0.0000        0.0000        0.0000        0.0000        0.0000        0.0000        0.0000        0.0000        0.0000        0.0000        0.0000        0.0000        0.0000        0.0000        0.0000        0.0000        0.0000        0.0000        0.0000        0.0000        0.0000        0.0000        0.0000        0.0000        0.0000        0.0000        0.0000        0.0000        0.0000        0.0000        0.0000        0.0000        0.0000        0.0000        0.0000        0.0000        0.0000        0.0000        0.0000        0.0000       15.1052       15.8526       19.8116       16.8220       14.4823       14.9044       19.2622       23.6284       31.6452       31.7387       28.4900       34.9904       27.0762       24.3778       20.6726       17.1334       14.8210       16.1594       16.1901       12.8821       24.3644       16.4389       14.8978       17.4847       22.3990       31.5014       24.8070       26.7840       19.8532       16.3537       21.3850       26.1619       27.0446       24.4680       22.3811       23.2408       19.5755       16.0774       17.4955       15.2263       18.3927       19.9203       11.7814       27.3915       30.2904       25.1126       31.7141       30.9418       23.8983       28.5696       35.8689       49.7195       43.3429       40.8442       44.4699       50.6029       53.5044       53.9419       60.9286       64.9983       63.5781       74.3843       74.7175       63.3951       54.9839       54.1008       50.8357       51.7890       50.2356       48.0027       46.4825       47.9575       45.5021       42.4053       34.3404       28.9189       24.3112       21.6782       19.9729       16.2172       14.7193        0.0000        0.0000        0.0000        0.0000        0.0000        0.0000        0.0000        0.0000        0.0000        0.0000        0.0000        0.0000        0.0000        0.0000        0.0000        0.0000
        0.0000        0.0000        0.0000        0.0000        0.0000        0.0000        0.0000        0.0000        0.0000        0.0000        0.0000        0.0000        0.0000        0.0000        0.0000        0.0000        0.0000        0.0000        0.0000        0.0000        0.0000        0.0000        0.0000        0.0000        0.0000        0.0000        0.0000       18.6921       12.6534       10.9952       11.5285        9.2016       11.9337       13.8827       13.5770       14.7213       13.0679       11.2353       11.1613       15.1603       14.8733       16.7246       17.8275       22.7333       24.6487       18.0373       13.1815       11.6699       11.5135       13.1831       13.1342       10.1293       10.7207        9.5594        9.0796        9.0549        9.0761       12.6554       14.8860       15.8561       16.4066       14.3228       14.1945       19.3586       13.4537       13.3384       12.8568       12.7895       13.2387       12.4688       12.0242       12.2301       15.9619       16.2374       14.0778       14.8649       13.9913       11.4620        9.3301        2.1586        1.8583        1.7104        1.5029        1.1757        0.9737        2.3591        1.8443        0.5941        0.2051        0.0000        0.0000        0.0000        0.0000        0.0000        0.0000        0.0000        0.0000        0.0000        0.0000        0.0000        0.0000        0.0000        0.0000        0.0000        0.0000        0.0000        0.0000        0.0000        0.0000        0.0000        0.0000        0.0000        0.0000        0.0000        0.0000        0.0000        0.0000        0.0000        0.0000        0.0000        0.0000        0.0000        0.0000        0.0000        0.0000        0.0000        0.0000        0.0000        0.0000        0.0000        0.0000        0.0000        0.0000        0.0000        0.0000        0.0000        0.0000        0.0000        0.0000        0.0000        0.0000        0.0000        0.0000        0.0000        0.0000        0.0000        0.0000        0.0000        0.0000        0.0000        0.0000       20.5864       27.1505       21.7344       20.0685       20.9291       17.9840       14.1554       17.1328       21.8817       25.3178       23.3836       24.7771       22.8844       27.7043       26.0858       21.9048       16.1255       13.3801       11.7733       12.4282       12.1937       16.9939       16.6645       15.2666       19.4012       24.3702       27.1297       29.1874       32.5409       23.6895       20.6147       18.9772       22.9354       28.2007       27.0380       22.4294       16.9681       12.5034       14.0529       11.5131       19.0273       25.0350       14.2662       14.7872       19.2413       21.3376       37.6522       46.1820       39.7714       28.6688       26.7869       36.8867       58.3035       48.7514       50.8427       50.9145       50.1327       59.8145       59.9648       64.4872       62.7038       60.3265       64.5245       62.5642       60.0192       58.7425       57.8294       60.0619       53.1518       50.5672       56.6173       49.6932       44.1973       42.3366       41.4545       35.1291       28.7632       23.8059       22.2854       19.3195       14.5380       14.1791        0.0000        0.0000        0.0000        0.0000        0.0000        0.0000        0.0000        0.0000        0.0000        0.0000        0.0000        0.0000        0.0000        0.0000        0.0000        0.0000
        0.0000        0.0000        0.0000        0.0000        0.0000        0.0000        0.0000        0.0000        0.0000        0.0000        0.0000        0.0000        0.0000        0.0000        0.0000        0.0000        0.0000        0.0000        0.0000        0.0000        0.0000        0.0000        0.0000        0.0000        0.0000        0.0000        0.0000       23.3191       17.0532       14.8536       11.8350        8.5925       10.0588       13.7822       14.1482       13.9027       19.5652       24.1162       24.1523       32.3443       50.2497       40.6229       35.2460       28.2307       24.8336       20.4959       17.8956       15.9571       13.7274       14.7489       14.6143        9.0262        8.6399        9.8524        9.6119        9.1080        8.8984       10.5892        7.9631       11.7498       12.2414       13.6194       16.5910       19.2464       19.3612       18.4375       13.2516       12.7879       13.0522       11.8932       11.3400       10.2104       11.6401       13.1780       14.9177       24.7592       20.8836       13.5751        7.9090        1.9172        1.8371        1.6929        1.5006        1.1822        1.6646        3.1745        3.2476        1.3155        0.2488        0.0000        0.0000        0.0000        0.0000        0.0000        0.0000        0.0000        0.0000        0.0000        0.0000        0.0000        0.0000        0.0000        0.0000        0.0000        0.0000        0.0000        0.0000        0.0000        0.0000        0.0000        0.0000        0.0000        0.0000        0.0000        0.0000        0.0000        0.0000        0.0000        0.0000        0.0000        0.0000        0.0000        0.0000        0.0000        0.0000        0.0000        0.0000        0.0000        0.0000        0.0000        0.0000        0.0000        0.0000        0.0000        0.0000        0.0000        0.0000        0.0000        0.0000        0.0000        0.0000        0.0000        0.0000        0.0000        0.0000        0.0000        0.0000        0.0000        0.0000        0.0000        0.0000        0.0000       23.8090       24.1987       18.7149       18.9349       15.9609       13.4454       17.2295       22.4521       20.4112       24.8984       28.5299       30.9150       30.0772       25.9852       19.1911       14.8763       14.8009       14.4758       12.5742       10.4932       21.1143       20.8507       17.1138       21.2870       23.9461       35.1844       37.2551       28.4879       26.8568       27.0491       35.2612       36.1460       30.5040       32.1598       21.2938       15.6774       14.1392       14.2973       19.4275       18.4454       18.1958       17.9619       17.3155       20.7116       18.3554       43.3889       50.6757       46.6844       33.4027       30.8454       36.1977       44.1610       53.4804       54.0128       61.1311       61.0556       68.9590       68.7918       67.1834       64.8977       68.5527       73.3932       78.9610       63.2802       53.5993       52.3320       48.8608       48.9060       51.8901       51.0178       43.6921       38.7324       36.6017       30.7255       30.1216       29.0239       24.9365       18.2861       15.9591       13.0755       13.6450        0.0000        0.0000        0.0000        0.0000        0.0000        0.0000        0.0000        0.0000        0.0000        0.0000        0.0000        0.0000        0.0000        0.0000        0.0000        0.0000
        0.0000        0.0000        0.0000        0.0000        0.0000        0.0000        0.0000        0.0000        0.0000        0.0000        0.0000        0.0000        0.0000        0.0000        0.0000        0.0000        0.0000        0.0000        0.0000        0.0000        0.0000        0.0000        0.0000        0.0000        0.0000        0.0000        0.0000        0.0000       12.6604       12.0500       11.9874       14.5142       15.6010       16.4278       17.2055       16.5014       18.7656       21.5019       25.7155       32.3584       41.1052       57.4399       59.9253       52.2156       38.3316       30.5470       25.7633       22.1366       18.3446       18.4889       20.6152       13.8198       11.3761       10.1317       13.3434       13.7460        8.7639        9.8739        9.6172       29.8039       83.9417       36.8281       21.3248       25.8308       26.8403       20.1156       11.8692       10.8645       11.8187       11.6526       10.7741        9.0852       12.3969       17.2688       22.7990       21.5102       19.6352       31.9484       39.5535        6.7856        7.4222        6.6342        5.8058        4.3332        4.4308        5.3425        5.3866        2.9733        1.3842        0.6421        0.3407        0.0000        0.0000        0.0000        0.0000        0.0000        0.0000        0.0000        0.0000        0.0000        0.0000        0.0000        0.0000        0.0000        0.0000        0.0000        0.0000        0.0000        0.0000        0.0000        0.0000        0.0000        0.0000        0.0000        0.0000        0.0000        0.0000        0.0000        0.0000        0.0000        0.0000        0.0000        0.0000        0.0000        0.0000        0.0000        0.0000        0.0000        0.0000        0.0000        0.0000        0.0000        0.0000        0.0000        0.0000        0.0000        0.0000        0.0000        0.0000        0.0000        0.0000        0.0000        0.0000        0.0000        0.0000        0.0000        0.0000        0.0000        0.0000        0.0000        0.0000        0.0000        0.0000       21.6507       18.3077       16.8027       15.8008       14.0309       16.7300       20.0278       21.3708       23.0817       25.0511       37.1362       24.1654       19.5977       18.4880       14.5540       11.3629       11.8806       13.2556       15.3550       12.7135       12.6144       11.7887       15.9229       17.8285       22.5309       23.6510       21.6066       25.3646       26.6894       35.8976       46.4019       40.8694       44.0562       25.3466       19.9946       21.9735       18.8655       23.2803       20.1953       21.9332       21.1732       21.9498       28.5155       26.9046       26.3184       35.4756       33.4296       35.7350       39.7049       47.5621       51.5310       57.0486       59.8882       55.3490       61.2364       70.1709       66.8244       64.6364       72.3284       77.3715       71.5535       75.3593       50.1571       38.2163       38.2987       46.1446       43.4319       49.8050       41.6058       46.8587       44.2956       43.7491       37.4826       32.1248       19.4722       17.0859       12.2538        8.3924        9.7080       12.6204        0.0000        0.0000        0.0000        0.0000        0.0000        0.0000        0.0000        0.0000        0.0000        0.0000        0.0000        0.0000        0.0000        0.0000        0.0000        0.0000
        0.0000        0.0000        0.0000        0.0000        0.0000        0.0000        0.0000        0.0000        0.0000        0.0000        0.0000        0.0000        0.0000        0.0000        0.0000        0.0000        0.0000        0.0000        0.0000        0.0000        0.0000        0.0000        0.0000        0.0000        0.0000        0.0000        0.0000        0.0000       18.3577       14.8620       12.9579       17.8664       19.7350       19.9164       17.8688       18.3991       23.2294       26.2857       31.7517       32.5731       31.2349       32.4602       38.7447       46.7618       41.8105       40.3692       45.6888       47.0716       32.3106       19.5802       21.5184       18.8897       15.2436       12.3102       10.7340       10.1392        9.7738        8.6368       25.5655       14.5845       34.8073       48.6621       95.0797      106.0958       58.0929       27.8906       25.6112       21.2328       13.6140       13.3278       12.4063       20.3820       21.9398       15.1292       21.2109       25.2576       26.2822       48.4271       85.9617        9.0419        6.5777        6.5874        5.3038        4.5877        4.3599        5.4069        6.1345        3.5862        2.5013        1.5612        0.9728        0.0000        0.0000        0.0000        0.0000        0.0000        0.0000        0.0000        0.0000        0.0000        0.0000        0.0000        0.0000        0.0000        0.0000        0.0000        0.0000        0.0000        0.0000        0.0000        0.0000        0.0000        0.0000        0.0000        0.0000        0.0000        0.0000        0.0000        0.0000        0.0000        0.0000        0.0000        0.0000        0.0000        0.0000        0.0000        0.0000        0.0000        0.0000        0.0000        0.0000        0.0000        0.0000        0.0000        0.0000        0.0000        0.0000        0.0000        0.0000        0.0000        0.0000        0.0000        0.0000        0.0000        0.0000        0.0000        0.0000        0.0000        0.0000        0.0000        0.0000       18.0875       19.0901       20.2453       21.6561       18.8121       16.9870       15.9595       15.6207       17.5358       19.9618       20.3564       22.7446       24.7918       17.7614       16.8603       11.7605       14.7850       14.3578       13.0585       12.8101       12.1700       11.0876       13.2943       17.0350       17.3459       18.5835       19.6537       19.8091       21.1578       24.5926       28.4445       36.7445       53.8025       43.9812       40.7408       26.3454       36.0605       39.8663       25.8392       25.8425       27.1832       26.0303       28.0319       33.5613       49.1486       49.6818       52.1357       38.0813       34.2773       41.6297       49.1282       54.8465       59.7390       57.7342       59.9749       53.2377       54.1850       62.9677       59.4626       59.5879       62.1041       67.1441       63.5152       71.0688       46.6876       38.8516       41.4878       42.7232       34.3484       39.1590       33.2295       30.3906       42.8651       43.0846       38.4923       38.8085       20.2132        9.9211        8.0155        7.2299       10.0716       11.2933        0.0000        0.0000        0.0000        0.0000        0.0000        0.0000        0.0000        0.0000        0.0000        0.0000        0.0000        0.0000        0.0000        0.0000        0.0000        0.0000
        0.0000        0.0000        0.0000        0.0000        0.0000        0.0000        0.0000        0.0000        0.0000        0.0000        0.0000        0.0000        0.0000        0.0000        0.0000        0.0000        0.0000        0.0000        0.0000        0.0000        0.0000        0.0000        0.0000        0.0000        0.0000        0.0000        0.0000        0.0000       29.3515       24.0204       28.2063       28.5626       40.5134       27.7803       32.7092       30.6773       34.0758       38.1018       36.2606       31.9313       29.2849       37.4264       39.2340       37.4916       33.6446       29.9426       31.8250       30.9204       26.6438       20.7386       18.3638       22.5286       20.0017       14.1862       17.3275       17.4117       16.3791       11.3495       11.7808        7.6225        8.8722        9.4258       18.6642       61.5337      116.9211      100.8710       57.7256       29.3646       13.8819       12.7185       11.5590       19.8875       17.0884       17.5319       18.5777       24.6464       39.2680       30.6740       33.5237       70.7392       54.4251       11.3866       13.1112       77.1162       49.0213        4.4593        7.1287        2.1805        1.8545        1.1557        0.9287        1.3787        0.0000        0.0000        0.0000        0.0000        0.0000        0.0000        0.0000        0.0000        0.0000        0.0000        0.0000        0.0000        0.0000        0.0000        0.0000        0.0000        0.0000        0.0000        0.0000        0.0000        0.0000        0.0000        0.0000        0.0000        0.0000        0.0000        0.0000        0.0000        0.0000        0.0000        0.0000        0.0000        0.0000        0.0000        0.0000        0.0000        0.0000        0.0000        0.0000        0.0000        0.0000        0.0000        0.0000        0.0000        0.0000        0.0000        0.0000        0.0000        0.0000        0.0000        0.0000        0.0000        0.0000        0.0000        0.0000        0.0000        0.0000        0.0000       24.0019       22.1100       22.4641       21.0318       21.2721       17.4533       17.2315       15.3012       12.6417       18.6031       18.8866       19.0656       19.1914       29.1480       16.6864       19.9487       63.1821       11.8373       18.1008       14.7010       13.8863       12.1505       28.1876      101.0345       21.4652       19.9292       19.7640       15.7904       16.2750       19.2516       21.4213       23.5666       39.8617       41.8072       26.9195       25.2069       23.2257       30.8390       30.8288       30.8675       30.2475       23.8455       33.8821       48.3326       43.8462       55.0087       67.1901       56.6694       45.1957       38.7530       46.9656       53.5471       55.0522       58.1092       51.5174       49.4460       51.1426       54.2115       47.8252       49.6952       51.9139       41.4997       40.4728       40.8794       42.1887       46.7780       34.0530       31.0709       30.3861       30.6899       28.1175       26.7889       28.6424       39.6985       38.6754       40.3629       34.9949       15.4002        9.9065        7.6011        8.0515       10.1052        8.8909       12.7531        0.0000        0.0000        0.0000        0.0000        0.0000        0.0000        0.0000        0.0000        0.0000        0.0000        0.0000        0.0000        0.0000        0.0000        0.0000
        0.0000        0.0000        0.0000        0.0000        0.0000        0.0000        0.0000        0.0000        0.0000        0.0000        0.0000        0.0000        0.0000        0.0000        0.0000        0.0000        0.0000        0.0000        0.0000        0.0000        0.0000        0.0000        0.0000        0.0000        0.0000        0.0000        0.0000       22.3071       26.3930       27.1564       26.6035       27.5364       32.0329       29.8728       29.5056       32.7130       40.5033       41.3231       44.3714       44.5016       45.4324       56.8341       48.8046       37.1347       31.9662       27.6358       21.7749       20.8301       22.3774       17.9433       21.1145       22.2127       24.1674       29.3666       29.2934       20.5468       14.5753       10.9371        8.5129        5.6292        7.3159        8.6474       11.6511       11.1647        8.3680        7.0622        6.1511        7.3304        8.6001        9.0995        8.6095        6.8269        9.6037       19.8701       17.7489       23.6260       27.9370       21.9229       16.1053       17.7187        5.3395        5.4651        9.6724      160.2904      350.1548       23.7684        3.9754        1.7342        9.7492        2.3064        1.2629        2.2260        5.1228        0.0000        0.0000        0.0000        0.0000        0.0000        0.0000        0.0000        0.0000        0.0000        0.0000        0.0000        0.0000        0.0000        0.0000        0.0000        0.0000        0.0000        0.0000        0.0000        0.0000        0.0000        0.0000        0.0000        0.0000        0.0000        0.0000        0.0000        0.0000        0.0000        0.0000        0.0000        0.0000        0.0000        0.0000        0.0000        0.0000        0.0000        0.0000        0.0000        0.0000        0.0000        0.0000        0.0000        0.0000        0.0000        0.0000        0.0000        0.0000        0.0000        0.0000        0.0000        0.0000        0.0000        0.0000        0.0000        0.0000       33.0619       25.7761       24.0220       22.9216       20.7380       21.3975       23.0558       18.7003       15.8005       20.7243       21.8739       21.6193       21.7140       20.6478       32.6680       21.1197       14.3258       11.1255       18.9583       18.1864       15.8024       15.7761       13.8207       23.5574       85.7042       22.0785       24.3922       20.7765       21.5756       19.6215       19.2609       21.2604       23.6018       28.5804       22.0833       22.6181       19.2349       18.2768       25.2432       27.0947       28.5535       26.1854       35.9933       62.8824       60.6202       53.9689       58.0027       62.0267       58.8536       40.8401       49.8116       52.9661       55.8819       56.0711       50.3074       46.3972       45.3346       57.9039       43.6950       43.6257       43.5568       41.0478       35.9732       47.8014       35.1479       32.1089       31.4575       27.6815       28.8072       25.6201       25.2159       25.1013       27.5375       29.0534       36.9040       35.8564       33.4032       27.0657       13.7565       11.7023        8.0795        7.8317        8.5940        7.7044        0.0000        0.0000        0.0000        0.0000        0.0000        0.0000        0.0000        0.0000        0.0000        0.0000        0.0000        0.0000        0.0000        0.0000        0.0000        0.0000
        0.0000        0.0000        0.0000        0.0000        0.0000        0.0000        0.0000        0.0000        0.0000        0.0000        0.0000        0.0000        0.0000        0.0000        0.0000        0.0000        0.0000        0.0000        0.0000        0.0000        0.0000        0.0000        0.0000        0.0000        0.0000        0.0000        0.0000       16.3457       15.2530       18.2942       18.5838       24.0398       29.8292       30.6855       36.0796       50.5761       75.4813       63.9232       71.2469       70.5857       53.0120       41.0523       37.2123       37.7509       35.1332       33.4463       31.1217       23.9592       19.9872       19.0510       22.0586       19.3975       14.0711       21.5064       24.9082       18.1618       10.6647        8.1792        6.8046        4.9965        5.7262        7.6904        7.7592        5.4980        4.3040        4.0415        3.6231        5.1438        7.2844        7.0393        6.0608        5.1233        6.1150       10.7802       16.4530       16.0353       14.3483       13.6738        5.8968        2.6294        3.4456        2.7311        2.4747        4.1356       90.9603        9.1563        4.3590        2.2838        6.2124        0.9777       15.8246        4.4034        3.0374        2.8749        1.8052        0.0836        0.0658        0.0762        0.2563        0.6568        1.1895        0.0000        0.0000        0.0000        0.0000        0.0000        0.0000        3.3119        3.9301        3.9153        3.6591        0.0000        0.0000        0.0000        0.0000        0.0000        0.0000        0.0000        0.0000        0.0000        0.0000        0.0000        0.0000        0.0000        0.0000        0.0000        0.0000        0.0000        0.0000        0.0000        0.0000        0.0000        0.0000        0.0000        0.0000        0.0000        0.0000        0.0000        0.0000        0.0000        0.0000        0.0000        0.0000        0.0000        0.0000        0.0000        0.0000       23.7558       22.9460       22.5432       21.2386       20.9799       20.2210       19.9850       19.7879       17.7972       15.1456       22.6099       24.0936       24.8595       24.8251       24.4026       20.6161       24.7187       29.2347       16.3374       15.3082       23.8206       20.4712       19.9068       19.1499       18.6253       26.2565       28.6388       27.9184       30.4599       24.2178       25.8002       25.0546       23.4305       23.6920       21.9190       20.6924       18.5404       23.4940       16.3799       16.1647       32.9803       56.0092       31.5500       29.2338       43.4416       45.2721       45.4006       41.7020       51.5231       48.5540       50.4551       54.0389       55.7368       58.5560       57.5282       50.7577       41.9774       38.5999       37.7809       37.9507       36.7017       35.7355       33.7970       32.8404       30.9816       28.0819       27.7856       27.1427       31.8875       31.2743       31.3632       34.9225       33.4232       34.0725       38.8149       33.6496       31.0580       28.2019       25.3657       20.8296       25.8485       17.8608       10.3977        9.9849        7.1039        4.9643        0.0000        0.0000        0.0000        0.0000        0.0000        0.0000        0.0000        0.0000        0.0000        0.0000        0.0000        0.0000        0.0000        0.0000        0.0000        0.0000
        0.0000        0.0000        0.0000        0.0000        0.0000        0.0000        0.0000        0.0000        0.0000        0.0000        0.0000        0.0000        0.0000        0.0000        0.0000        0.0000        0.0000        0.0000        0.0000        0.0000        0.0000        0.0000        0.0000        0.0000        0.0000        0.0000       34.3708       26.5767       25.5845       26.8132       25.1477       29.0848       34.1335       48.5716       49.2477       49.3480       58.3536       70.4036       89.9675       91.0687       84.7438       75.0867       56.6827       49.4720       44.6400       34.6175       34.4902       49.1346       54.3284       34.2875       19.9560       16.7116       15.7117       18.1407       18.5519       15.1965       12.9358        7.0101        5.9837        7.2937        6.0388        6.9324        6.2075        4.3782        4.7401        8.7596        6.0380        4.3505        4.7106        4.3552        4.5174        4.1049        4.6334        4.9183        3.9189        5.1836        5.3762        5.0189        4.4840        2.3816        2.3819        1.5495        1.5158        1.9569        1.9094        1.8253        1.6959        0.2446        0.2259        0.1990        0.1634        0.5256        0.3654        0.2596        0.2131        0.0660        0.0469        0.0451        0.0606        0.4559        2.0800        6.2600        3.9068        1.3509        1.4972        1.5698        0.9267        2.5882        3.6753        3.7249        3.5522        3.6190        4.2432        5.0306        5.8646        0.0000        0.0000        0.0000        0.0000        0.0000        0.0000        0.0000        0.0000        0.0000        0.0000        0.0000        0.0000        0.0000        0.0000        0.0000        0.0000        0.0000        0.0000        0.0000        0.0000        0.0000       24.0621       27.5325       27.0885       32.0802       35.3747       41.8261       32.8236       26.5832       24.8145       25.0147       26.8330       25.2779       24.9130       27.4057       23.8111       21.0991       21.3135       24.4470       30.1920       23.3261       16.0388       22.5494       25.9288       30.0760       25.7490       23.9451       24.2126       27.6486       33.3153       33.2409       26.2789       29.8037       42.1778       31.2846       22.5973       25.4028       35.9219       28.1028       39.8461       40.0464       32.7325       31.3967       31.4098       32.4425       35.8843       32.7172       27.1083       16.8045       19.8023       28.5639       29.5011       22.3153       24.8423       18.2069       19.4691       32.2799       23.7224       24.8321       27.9787       37.4377       44.2644       43.4898       45.8741       45.8392       47.3792       43.9532       40.2017       34.1226       33.8593       33.9608       33.3359       32.7036       30.6523       28.1196       25.9713       25.7827       22.6968       22.4243       23.5039       28.3089       29.7763       31.5601       33.5468       29.8801       30.6830       30.8162       29.5248       31.8299       24.8228       21.2262       21.0665       27.9638       13.4145        9.2768        9.5587        0.0000        0.0000        0.0000        0.0000        0.0000        0.0000        0.0000        0.0000        0.0000        0.0000        0.0000        0.0000        0.0000        0.0000        0.0000        0.0000        0.0000        0.0000
        0.0000        0.0000        0.0000        0.0000        0.0000        0.0000        0.0000        0.0000        0.0000        0.0000        0.0000        0.0000        0.0000        0.0000        0.0000        0.0000        0.0000        0.0000        0.0000        0.0000        0.0000        0.0000        0.0000        0.0000        0.0000        0.0000       36.0888       25.9852       21.5346       24.4864       35.3302       38.0253       44.6491       62.3071       61.5910       53.5071       35.6287       31.5393       26.8655       25.1991       29.8900       42.4702       38.5206       51.2250       50.1150       41.5193       26.4969       21.7772       19.3067       16.5395       14.0030       11.1707       10.7147       10.2803        8.7151        6.0098        5.8323        4.7178        5.0162        5.7196        6.7571        6.5278        6.4783        4.7178        4.8179        3.8760        3.8464        3.9654        3.8439        3.7104        3.6270        3.1267        3.6290        4.1143        3.6267        4.5849        4.5035        4.7848        3.9949        1.5726        1.3012        1.3951        1.5168        1.5976        1.6219        1.5796        1.4881        0.4292        0.4879        0.1838        0.4043        0.6867        0.4246        0.3468        0.3110        0.2575        0.0943        0.0890        0.2638        1.0188        1.9065        2.2559        1.6898        0.5614        0.4099        0.8927        0.8170        1.9003        3.7344        4.8434        6.5305        5.1748        6.1515        6.7108        7.4384        9.4871       10.8543       11.2797        0.0000        0.0000        0.0000        0.0000        0.0000        0.0000        0.0000        0.0000        0.0000        0.0000        0.0000        0.0000       20.6721       19.5606       12.1976       11.2173       10.6340       14.8056       21.6480       28.8891       34.9858       36.9591       41.5092       38.9939       37.4638       32.4055       32.1909       31.9220       28.3497       26.6393       27.3566       26.4975       27.1951       29.3598       26.3697       27.7424       28.0429       23.8548       23.1257       21.2621       24.4811       30.8298       24.6929       25.2198       28.5320       29.2365       41.2937       45.7431       26.0093       25.0251       24.9340       34.5862       30.2016       31.4481       31.9739       34.0715       43.5301       40.7466       39.6414       38.9535       43.4908       34.5631       31.6673       25.9014       27.4983       24.9264       30.8033       29.3876       21.7263       16.3839       16.3256       15.2491       18.9117       20.0685       25.2440       25.7698       27.8567       36.3027       36.7059       37.1107       37.2001       41.8441       44.5516       39.4493       37.2620       29.5904       27.3405       27.4037       28.4700       28.0473       24.0253       20.5542       21.5676       21.2278       19.7936       19.8802       22.2771       24.8479       29.6347       32.3398       28.3677       27.5829       28.4046       29.4383       28.7452       23.9699       20.0625       18.8107       17.6938        0.0000       11.3976        9.6291       11.3440        0.0000        0.0000        0.0000        0.0000        0.0000        0.0000        0.0000        0.0000        0.0000        0.0000        0.0000        0.0000        0.0000        0.0000        0.0000        0.0000        0.0000        0.0000
        0.0000        0.0000        0.0000        0.0000        0.0000        0.0000        0.0000        0.0000        0.0000        0.0000        0.0000        0.0000        0.0000        0.0000        0.0000        0.0000        0.0000        0.0000        0.0000        0.0000        0.0000        0.0000        0.0000        0.0000        0.0000       31.2942       31.8182       28.3344       25.9064       25.8004       27.7209       35.7588       34.1130       31.2116       27.1761       22.8123       18.8028       16.0792       12.7968       13.8580       14.4552       13.7968       13.5846       12.5397       13.2573       12.9256       12.9086       12.5217       11.8073       10.5945        9.1900        8.4015        8.2408        8.0270       30.7186       23.0829       10.2486        7.4635        4.4089        7.1019        7.5074        5.9958        6.4016        7.0387        6.7284        3.6845        3.1611        2.9242        3.0149        3.0501        3.3268        2.8572        3.2019        3.3088        3.1917        4.2390        4.0799        3.7800        3.4710        1.4345        1.2003        1.0845        1.0891        1.7124        1.4669        1.4423        1.3871        0.2084        0.4575        0.6899        0.8440        1.4312        0.9520        1.2285        0.7727        0.8336        0.2073        0.2071        0.3366        1.3671        2.5966        1.8554        1.7833        0.8402        0.1504        0.6008        1.7032        2.2203        2.9375        4.0658        4.8908        6.0670        6.7437        7.7209        8.1777        8.2471       10.7564       14.9258       18.8696       17.6159       12.3228        0.0000        0.0000        0.0000        0.0000        0.0000        0.0000        0.0000        0.0000       15.6832       19.0430       18.1799       21.6814       18.0338       16.8557       15.5846       18.2401       19.5574       25.2401       30.4853       31.9762       42.4082       48.6560       48.3828       33.1521       30.5583       28.4031       33.0938       29.1618       32.6284       30.0478       44.6207       32.2082       31.0046       32.7183       40.6666       40.2398       37.3568       35.3004       44.2711       37.8369       29.9631       28.5032       39.8184       47.1882       31.4073       24.0023       32.6902       36.2729       38.8584       42.8242       39.7688       37.1335       40.2361       41.0667       43.9445       52.2581       49.8038       56.6380       45.5653       38.1874       32.9569       36.9162       47.8034       39.1425       26.9959       22.4265       21.8412       19.3029       17.1982       17.8035       26.5993       41.1870       32.1092       35.6762       37.4045       37.4006       37.7176       36.9018       40.3816       46.0505       41.1722       39.2885       29.3267       27.0820       26.6971       25.4189       25.0258       24.7684       18.1807       18.1426       16.2333       16.3600       19.8399       19.9053       24.1530       26.0080       24.1407       24.9070       24.7018       25.2278       24.3713       23.7486       20.4641       19.2516        0.0000        0.0000        0.0000        0.0000        0.0000        0.0000        0.0000        0.0000        0.0000        0.0000        0.0000        0.0000        0.0000        0.0000        0.0000        0.0000        0.0000        0.0000        0.0000        0.0000        0.0000        0.0000        0.0000        0.0000
        0.0000        0.0000        0.0000        0.0000        0.0000        0.0000        0.0000        0.0000        0.0000        0.0000        0.0000        0.0000        0.0000        0.0000        0.0000        0.0000        0.0000        0.0000        0.0000        0.0000        0.0000        0.0000       26.3110       27.3699       27.4617       28.1004       31.7037       35.2956       24.7080       18.3672       15.7097       22.6376       26.2706       21.7578       15.1535       10.4293        9.8048        7.0892        7.1533        4.2596        4.7267        6.4852        5.5668        5.5637        5.4097        5.0708        5.7091        4.7447        4.0439        4.5772        4.0616        5.0741        4.1268        7.3884       22.0265       26.0669       14.6355       11.3034        4.1649        6.0974        4.6458        3.4363        3.6625        3.1070        2.6886        2.4405        1.7471        1.5008        1.7192        1.9734        2.5411        0.6443        0.7196        0.7358        0.6968        2.5412        2.3916        4.3005        4.3484        4.0619        2.2078        1.8635        1.8316        2.0595        1.8835        1.8651        2.0514        1.5799        1.1796        1.1616        1.2882        2.1370        1.9412        2.0431        2.0705        1.7194        1.6306        1.6529        1.6852        2.2175        3.3114        3.2970        2.9856        3.7126        7.6403       11.7777       14.5934       12.3625       11.4255        8.8068        6.1905        5.1425        6.9938        6.7246        4.9353        3.9719        6.2362       10.8726       10.4142       11.2013       12.2957       15.6444       18.9523       12.4540       11.7693       10.3683       10.0489       12.0683       11.4762       11.5638       16.6603       19.7157       14.1963       18.0777       16.3848       18.3847       20.5461       22.9907       43.8331       53.4231       40.1837       57.6027       55.2525       43.4317       33.0167       30.7445       28.3524       25.3873       26.0753       28.3727       33.9064       42.9712       36.6947       38.4765       40.5392       57.5522       48.4876       55.2293       57.2223       53.5219       45.8326       41.0257       38.3100       46.4249       46.2617       40.6577       44.5703       44.0015       46.8671       60.2345       65.4521       57.7703       49.2424       43.4127       51.6243       65.2349       65.8455       63.1590       65.4890       59.0622       43.4581       53.3609       56.5482       58.2811       46.5154       31.5640       27.8528       27.4365       23.7534       20.9079       20.8120       29.3026       32.3417       34.6526       35.1293       41.0807       42.9626       44.0790       44.3312       48.5127       52.4948       43.2168       41.8881       33.6752       29.8086       28.2560       25.6191       22.7492       17.9330       14.1097       12.5749        7.8157        8.0044        8.9399       13.2508       17.2243       17.4274       18.5638       19.5893       20.6552       20.5031       19.5354       19.0096       15.9261        0.0000        0.0000        0.0000        0.0000        0.0000        0.0000        0.0000        0.0000        0.0000        0.0000        0.0000        0.0000        0.0000        0.0000        0.0000        0.0000        0.0000        0.0000        0.0000        0.0000        0.0000        0.0000        0.0000        0.0000        0.0000
        0.0000        0.0000        0.0000        0.0000        0.0000        0.0000        0.0000        0.0000        0.0000        0.0000        0.0000        0.0000        0.0000        0.0000        0.0000        0.0000        0.0000        0.0000       22.7558       22.9508       23.3951       24.5248       22.8189       23.9393       25.9918       23.4847       24.3391       21.1719       20.6191       14.5203        9.4298       15.7855       18.2185       12.5289        8.9223        7.3806        6.3797        7.5074        8.9298        4.1446        2.6688        3.6329        3.9399        6.0571        4.4200        2.8674        2.1291        2.6409        2.4060        2.1617        2.4149        2.4285        2.3453        3.0301        4.1835        3.5028        4.6976        3.4024        4.2822        4.8602        4.5442        5.1215        4.6751        2.4441        2.1479        1.8109        1.4697        1.6630        2.6099        2.5883       15.8603        4.4298        0.6976        1.1276        2.0733        2.6083        3.0372        3.9587        5.0425        7.1235        4.9062        1.8833        1.6461        1.6746        1.6456        1.6490        2.6012        1.5935        1.1543        1.1894        1.2379        2.1117        2.3817        2.0868        2.1446        3.3068        3.1355        2.9225        3.0211        2.9732        3.3473        5.5630        6.4553        7.8175        9.1767       11.8709       13.0101        9.1478       10.4820       13.0385       11.3283        7.3679        9.4572       11.4420       10.2398        6.4587        5.4998        8.7307       10.4768       12.3706       14.6581       16.6919       15.8564       15.0432       16.5537       14.0518       12.5330       14.5263       14.2149       12.7344       13.0056       16.3703       19.2384       20.1134       20.9201       23.8709       37.5698       35.1768       39.4332       67.6747       86.8391       61.6243       55.3010       44.9221       43.9025       41.8671       40.8050       30.9708       26.0852       25.1981       45.0288       43.5452       43.7739       47.6697       62.9047       84.9305       70.9549       56.9596       53.8386       41.3677       37.0609       41.3731       42.9719       56.3135       63.7906       51.7247       58.6051       56.8143       61.3462       62.3762       74.5446       70.7336       51.1828       56.2349       58.3917       82.2221       72.1411       75.0027       69.1224       55.9146       56.8776       59.2223       73.3993       72.4391       41.4910       31.2397       30.8839       32.6997       28.6725       21.7273       32.3381       30.3543       45.2114       44.3086       38.1881       43.9258       51.3059       49.2031       61.4276       49.1410       47.5880       42.1610       38.0953       31.0951       30.1609       27.7826       28.8686       19.1280       17.2800       13.8525       11.8619        8.9387        7.4376        8.7409        7.3925       12.0502       13.7583       15.5690       17.2139       17.3303       16.6637        0.0000        0.0000        0.0000        0.0000        0.0000        0.0000        0.0000        0.0000        0.0000        0.0000        0.0000        0.0000        0.0000        0.0000        0.0000        0.0000        0.0000        0.0000        0.0000        0.0000        0.0000        0.0000        0.0000        0.0000        0.0000        0.0000        0.0000        0.0000
        0.0000        0.0000        0.0000        0.0000        0.0000        0.0000        0.0000        0.0000        0.0000        0.0000        0.0000        0.0000        0.0000        0.0000        0.0000       17.7027       19.7165       22.0302       21.9909       20.1948       21.9845       21.6517       21.4144       22.0251       27.6962       23.6700       20.2023       14.5485       13.2808       15.8203       11.5833        9.4397        9.3594        7.3310        9.5014        7.9570        3.6571        4.9300        3.8507        2.0361        1.6591        1.7963        1.6109        1.1592        1.5017        1.0059        0.4049        1.3849        1.4244        1.2092        1.8876        1.5687        1.3812        1.7322        2.5324        2.4371        2.6568        4.2410        5.0448        5.4592        6.0978        4.8070        3.6249        1.8311        1.7326        2.0816        2.1171        2.2002        2.7777        2.2343        3.7340        0.6641        0.7325        0.7323        0.6606        2.2650        1.9725        1.7339        4.4664        3.3454        2.9335        1.9224        1.6900        1.4829        1.6045        1.9247        2.4692        2.7782        1.2311        1.3544        1.5210        2.4856        3.3621        4.0317        5.0606        6.4648        7.4853        7.4130        8.8815        9.9155        8.6922        7.6166        5.6805        6.0611        6.5458        9.9060       12.5421       11.7366       10.7508       14.5902       18.4823       14.4810       14.9660       14.5233       13.3046       11.8157       10.9795       11.6260       11.0976       11.4262       11.8577       17.3220       19.7222       20.0207       20.1799       17.2279       14.1440       13.9104       16.5541       15.2492       14.8575       15.6022       20.4642       22.3825       33.1833       33.9422       38.8571       44.2642       41.1229       59.6399       83.6350       62.4583       55.5313       54.7887       50.4133       53.1255       46.2712       36.3320       34.3034       34.5380       34.6469       44.8016       48.9838       58.8923       72.6752       98.7857       66.0459       60.8312       64.6922       53.6372       50.6136       55.1107       50.1190       54.7567       58.3315       57.5336       73.9952       69.7867       68.6875       67.6385       67.0398       55.6309       51.3678       64.5932       74.3129       74.6313       79.5773       66.4348       72.6589       86.5966       91.4774       80.5881       84.4394       64.3975       47.1198       36.4803       33.2931       35.0924       33.9261       33.4767       45.9907       36.5999       33.7152       40.0483       37.7686       40.6921       42.7441       46.6558       51.5352       47.3083       48.1384       40.0773       36.4783       34.7789       36.2265       40.3485       40.1746       19.9945       17.1597       12.4347       12.6996        8.2458        7.5089        9.0836        0.0000       11.0259       12.2131       15.2106       16.6841       15.9265       15.1817        0.0000        0.0000        0.0000        0.0000        0.0000        0.0000        0.0000        0.0000        0.0000        0.0000        0.0000        0.0000        0.0000        0.0000        0.0000        0.0000        0.0000        0.0000        0.0000        0.0000        0.0000        0.0000        0.0000        0.0000        0.0000        0.0000        0.0000        0.0000
        0.0000        0.0000        0.0000        0.0000        0.0000        0.0000        0.0000        0.0000        0.0000        0.0000        0.0000        0.0000        0.0000       17.9086       16.7417       19.0143       24.6369       22.9637       24.5362       23.9390       24.5599       31.3272       33.6247       24.3258       20.7999       20.7452       16.4990       12.5355        8.6564        7.1812        5.5996        5.8247        5.5927        5.1266        4.3429        3.6260        2.6406        2.6488        2.7115        1.6330        1.3826        1.2291        1.2535        0.4013        0.4093        0.3941        0.4317        1.5342        1.3516        1.7697        2.0407        1.5315        1.2051        1.3595        1.7641        1.9056        2.6843        3.4166        3.3994        3.4685        3.9940        2.6160        2.4446        2.5665        1.3200        1.7396        2.5789        2.1247        2.2218        2.4670        2.8207        1.3442        1.2120        0.8127        1.8953        2.7230        1.9642        1.7479        5.3756        6.3640        5.1180        3.6174        2.1645        1.6544        1.9388        1.9669        2.0077        1.5886        1.5818        1.9239        2.6726        3.9929        5.1112        6.4314        6.9420        8.6708       10.2284       10.0721       10.4722       10.9763        8.9226        6.9459        8.8317        9.0551        7.5488        5.4750        7.2194       12.4693       16.5009       15.8158       15.8118       14.1081       16.2357       15.3727       10.3768        8.1595        6.4687        8.6131        7.4038        9.1039       11.9272       15.5977       21.1518       31.3251       25.7408       23.8881       18.5639       16.3150       16.5874       16.8259       16.9361       17.2548       21.0530       28.8562       39.2714       39.1760       32.6969       43.6853       41.0781       39.9802       40.7286       54.5303       49.4757       48.3281       56.7734       50.6444       37.2563       45.0913       53.8368       51.1748       46.0818       49.0458       51.7687       62.5823       72.0706       73.2727       68.7679       72.5278       80.3859       68.9908       70.2970       62.2505       63.9406       59.1229       59.2055       60.4411       69.2651       74.7302       86.1800       73.7537       64.9076       55.0748       64.7367       83.1815       88.8748       78.8431       75.0595       72.6467       74.1696      105.4957      115.2560      103.4887       83.1683       66.9866       56.7332       47.2174       42.8912       39.9866       39.0591       39.2278       36.4783       51.6707       39.7379       34.1015       36.8713       41.2992       42.1344       44.1783       39.9735       54.1045       49.3526       37.4005       34.1516       30.0881       39.4757       32.1143       29.7321       21.4682       16.7132       13.9628       11.1650        8.1494        8.2038        0.0000        0.0000        0.0000        0.0000        0.0000        0.0000        0.0000        0.0000        0.0000        0.0000        0.0000        0.0000        0.0000        0.0000        0.0000        0.0000        0.0000        0.0000        0.0000        0.0000        0.0000        0.0000        0.0000        0.0000        0.0000        0.0000        0.0000        0.0000        0.0000        0.0000        0.0000        0.0000        0.0000        0.0000        0.0000        0.0000
        0.0000        0.0000        0.0000        0.0000        0.0000        0.0000        0.0000        0.0000        0.0000       19.5662        0.0000        0.0000       20.5781       15.3333       20.0473       24.7975       27.9834       28.5301       28.8444       30.1471       33.4608       29.4468       26.0289       21.7505       17.6398       14.7346       11.1038        7.5698        8.2684        9.3621       10.1397        6.0504        5.5923        6.0297        3.6327        3.0523        2.9196        2.9891        2.7617        1.7691        1.5351        1.3413        1.3567        0.3904        0.3947        0.4748        0.4885        1.3059        1.1984        1.0805        0.9230        0.9731        0.7928        0.8381        1.0390        1.4934        3.5099        4.1664        4.0420        4.3177        2.0909        1.1212        1.8687        2.0600        1.2170        1.9438        5.2357       32.1126        8.2021        1.1451        2.2505        3.4389        1.6913        2.3898        4.0787        2.9395        0.7537        4.8807        7.0116        5.4792        4.1518        1.7188        0.6804        0.4492        0.4118        0.7276        0.8581        1.7159        2.1967        2.7178        3.1036        5.4929        6.1211        6.9481        7.2331        9.7853       11.5572       12.0067       11.4441       12.0873       11.2352       11.5484       11.3778       17.0448       18.0171       15.3212       20.7637       17.5066       12.6645        9.8576        8.0600        8.8036        9.6463       14.6024       26.4332       26.5360       15.8425       12.9243       12.2909       12.4535       14.8392       23.3259       28.2132       32.9481       26.7872       27.2858       24.0595       21.0966       17.3707       19.6008       19.0911       24.4358       32.5091       32.7086       33.3143       31.8175       24.7905       32.7149       26.1288       36.5444       46.5874       44.7526       51.6174       56.7082       56.0644       64.6829       51.7060       62.5676       73.9569       78.6428       77.6172       68.0129       64.5755       72.3005       69.0613       70.2347       73.8142       80.5170       73.7667       74.5549       77.0460       70.7719       64.0123       56.2677       58.2711       64.2003       67.8806       79.4452       88.8736       81.5337       84.1630       81.7100      106.9936      123.4670      102.5864       97.6051       90.6185       88.9831       89.1548      107.7988      101.2486      101.2490       98.1615       88.2105       80.6648       69.3882       63.7941       51.9097       48.6719       54.5265       43.6317       37.8412       33.1972       34.4353       35.8900       38.3871       43.0741       50.4432       37.5802       33.3154       36.6803       34.1253       24.6947       30.1702       31.6751       31.1674       30.7835       25.3560       21.1320       18.9890       16.2801       10.6639        0.0000        0.0000        0.0000        0.0000        0.0000        0.0000        0.0000        0.0000        0.0000        0.0000        0.0000        0.0000        0.0000        0.0000        0.0000        0.0000        0.0000        0.0000        0.0000        0.0000        0.0000        0.0000        0.0000        0.0000        0.0000        0.0000        0.0000        0.0000        0.0000        0.0000        0.0000        0.0000        0.0000        0.0000        0.0000        0.0000        0.0000
        0.0000        0.0000        0.0000        0.0000        0.0000       28.1309       13.1672       36.4643       39.7775       13.3762       14.1206       18.1210       25.1018       25.8604       24.4146       27.5058       31.9202       31.9805       29.5303       26.7684       26.1323       24.8703       21.8268       15.8118       12.2237       12.4339       10.7061        8.4240       13.3164       10.6739        5.1625        4.1135        4.0809        3.6164        2.8325        2.8378        2.6500        2.6693        2.4051        1.3144        1.1997        1.1416        1.1395        0.5016        0.6678        0.4044        0.3941        1.1899        1.0381        0.8902        0.7293        0.7138        0.8333        1.3406        1.4026        2.2130        3.5398        4.2612        3.6203        1.9952        1.0016        1.0500        1.7514        3.1049        1.9177        2.6987        7.6074        2.4719        0.9640        6.7107        3.7627        4.4215        4.1730        5.0413        5.4245        3.8539        2.2524        5.0511        4.5225        3.3201        1.8410        0.8580        1.3227        0.5822        0.3323        0.4238        0.6478        2.1084        2.3062        2.5817        3.0519        7.1498       10.3669       10.4060       13.9492       20.4088       27.5114       24.1591       24.2338       20.7304       18.1150       19.3220       20.2342       26.9466       12.6480        9.7649       13.6588       15.9781        8.5958        6.1446        8.6434       10.1193        7.9587       13.7526       21.7309       25.1103       18.9272       20.5960       15.7280       11.1253       15.5702       24.0087       31.3898       40.2447       40.8861       35.6250       30.4227       29.9242       29.1893       32.4522       28.2659       29.4298       26.0894       25.3848       22.8775       13.6417       11.9492       18.5258       26.0247       34.3261       43.5042       61.7712       79.3500       92.8296       64.7116       52.0520       58.3014       94.7651       80.0141       81.7896       75.1307       83.5156       77.7668       65.5769       65.5914       69.9042       70.2088       72.3704       67.7459       70.7040       71.6246       80.6725       82.4064       75.5309       68.5274       68.2534       74.4417       83.4752       83.3192       91.8383      104.9033       90.3853      119.3139      119.1882      117.9919      109.4157      103.3332       96.6641      101.6510      101.1100      108.0594      129.9075      118.4643      100.3582       85.0822       77.7270       72.0105       45.7590       49.4262       57.0062       44.4762       36.9684        0.0000        0.0000       36.0706       35.4951       41.7703       35.1266       31.4033       25.6044       26.3908       24.7852       24.0232       30.5880       33.9223       33.0969       37.4525       29.9140       23.9878       20.6197       18.4044        0.0000        0.0000        0.0000        0.0000        0.0000        0.0000        0.0000        0.0000        0.0000        0.0000        0.0000        0.0000        0.0000        0.0000        0.0000        0.0000        0.0000        0.0000        0.0000        0.0000        0.0000        0.0000        0.0000        0.0000        0.0000        0.0000        0.0000        0.0000        0.0000        0.0000        0.0000        0.0000        0.0000        0.0000        0.0000        0.0000        0.0000        0.0000
        0.0000        0.0000        0.0000        0.0000       16.5211       23.3128       15.8303       18.8089       15.5159       19.8403       26.6646       28.6221       34.2154       37.3495       38.7150       31.1172       29.1938       22.5663       22.4603       18.6779       19.1595       17.7212       14.9326       12.9659       10.3422       10.7227        9.9185        9.3069        7.3818        7.9975        4.5310        3.0384        2.6757        2.5014        2.3943        2.4604        2.3449        2.1928        2.1079        1.1510        1.0314        1.0297        1.0957        0.3641        0.5223        0.6495        0.7913        0.9478        0.7735        0.7645        0.9056        0.6680        0.6807        1.2367        2.0853        2.4276        3.4649        4.0168        4.0491        3.7593        1.4719        1.9120        4.3519        4.6233        3.9814        3.8107        5.0320        3.6552        2.5335       26.0129        4.7790        5.1739        4.5525        4.1512        4.3540        5.7986        6.9896        5.5797        3.7738        1.9609        0.8586        0.9223        0.8860        0.4194        0.3650        0.6280        1.2700        2.5688        3.7430       11.0036       24.8874       19.9287       20.8850       21.5277       31.3337       38.2217       43.1610       34.3176       23.6069       21.2854       18.3958       14.4435       14.1498        9.7770        7.2489        8.3243       10.5991       10.1168        9.5720       10.1225       16.7203       15.3913       12.0672       18.3141       20.0250       18.2364       17.6442       31.6111       29.6558       20.4026       15.6884       22.9731       36.7027       35.4700       40.6307       43.5786       40.1244       36.1893       32.3613       25.4491       25.3357       27.8018       26.0072       25.0592       14.9915       12.1027       12.8832       16.9864       26.5269       35.3284       41.7336       43.5528       60.1994       77.6361       55.6365       51.3031       66.2369       91.2831       79.7168       87.2339       85.3957       88.1404       75.9985       80.9545       85.0340       81.8908       80.5756       77.1947       81.5892       84.9553       90.3772       88.5298       84.1081       85.7496       84.8510       79.5198       83.0518       86.9460       97.2858       85.2885       86.8302       93.6847      112.1612      124.3383      122.0829      113.3588      109.2341      111.5464      102.0045       92.8763      102.1570      110.2302      116.1442       98.7463       89.2575       86.2727       74.0175       57.7391       52.2829       47.3871       43.2733        0.0000        0.0000        0.0000       41.6079       39.5404       40.4828       36.9741       31.1611       30.4842       32.0177       23.7975       22.4117       31.1013       34.4597       35.8012       38.2640       30.6779        0.0000        0.0000        0.0000        0.0000        0.0000        0.0000        0.0000        0.0000        0.0000        0.0000        0.0000        0.0000        0.0000        0.0000        0.0000        0.0000        0.0000        0.0000        0.0000        0.0000        0.0000        0.0000        0.0000        0.0000        0.0000        0.0000        0.0000        0.0000        0.0000        0.0000        0.0000        0.0000        0.0000        0.0000        0.0000        0.0000        0.0000        0.0000        0.0000        0.0000        0.0000
        0.0000        0.0000       25.7462       15.2227       13.6100       16.3627       16.7719       19.2669       18.9224       27.4547       42.7966       35.3159       25.6929       22.4738       21.2058       19.2341       18.9146       17.4729       18.0482       19.1106       14.5867       13.4720       12.8127       10.6294       10.7981        9.7636        8.6907        9.4781        5.0604        3.0022        2.2257        2.8581        2.5474        2.3963        2.3483        2.3473        2.0598        1.8944        1.7223        1.0543        1.1509        1.1536        1.0398        0.2273        0.3863        0.2882        0.1952        0.6810        0.9084        0.6983        0.4685        0.5908        0.5000        0.5332        1.2845        2.3546        2.4711        3.0943        3.5167        3.2468        3.3993        4.7250        6.2584        5.4328        6.6179        4.8825        4.1606        4.5822        3.4051        6.6802        8.3193        8.1685        4.2256        4.9127        5.7079        5.9342        4.2871        2.4924        2.5061        2.2838        1.5936        1.5799        1.0363        0.7573        0.5073        0.8263        1.7626        2.8898       13.9747       18.5457       28.2192       28.3362       28.4444       24.1701       23.9598       25.0468       27.0894       26.7922       16.9311       12.6903       12.6309       12.6298       12.8974       10.9541       13.7975       13.7028       12.5411       10.1184       15.2860       18.5921       17.7907       28.6408       31.7148       25.0596       15.8383       11.7018       30.0813       38.3146       41.1537       32.8650       23.7476       23.5691       28.5398       34.6868       37.5331       39.7546       36.0872       34.5760       30.5526       33.9059       29.7472       25.1219       20.1116       16.1696       17.9957       17.9302       28.7352       41.9011       44.8114       52.8165       55.7514       54.5712       52.5817       72.9821       73.1904       67.6771       79.4058      105.4488      112.1885      103.2178      104.0397      104.5198      100.0895      101.5619      112.0752      102.0501      104.7638       93.0221       95.7883       98.4287       96.7098       86.4700       86.3427       88.2873       88.7839       84.5070       81.7980       87.3235       89.4236       92.3268       92.8629      106.2153      118.5949      120.1306      108.4902       97.7194       87.4005       89.7410       91.5679       92.3122       87.9804       86.9889       94.5653       86.9756       87.3470       88.8208       76.4941       49.4954       40.9077       34.9548        0.0000        0.0000        0.0000       37.3273       34.2219       35.7503       34.2162       37.1373       31.9316       28.4376       23.9775       21.5519       24.0136       32.9272       28.3710       33.0365       31.7041        0.0000        0.0000        0.0000        0.0000        0.0000        0.0000        0.0000        0.0000        0.0000        0.0000        0.0000        0.0000        0.0000        0.0000        0.0000        0.0000        0.0000        0.0000        0.0000        0.0000        0.0000        0.0000        0.0000        0.0000        0.0000        0.0000        0.0000        0.0000        0.0000        0.0000        0.0000        0.0000        0.0000        0.0000        0.0000        0.0000        0.0000        0.0000        0.0000        0.0000        0.0000        0.0000
        0.0000       18.2023       15.7508       15.1807       16.4573       12.4295       16.8311       10.7960       10.0968       15.5959       18.3025       12.9046        6.9989        6.5004        8.1561       11.0204       11.2071        9.8466       10.9811       12.4337        9.8182        7.9803        7.1245        7.5263        8.9849        7.0958        5.9756        4.9528        3.5472        2.9038        2.3539        2.1261        2.0858        2.0447        1.5572        1.7578        1.6085        1.3595        1.2255        0.6993        0.7620        0.5646        0.5528        0.8933        1.6584        0.7028        0.5547        0.2273        0.0520        0.0454        0.0395        0.3003        0.2952        0.6885        2.1297        1.9462        1.8622        4.7108        7.6623        5.4923        4.0028        3.2436        2.4511        4.3037        4.4798        5.2681        6.4016        5.7991        9.5247       13.3032       13.0970       13.5485        9.9046       10.1303       10.8060       11.5720        9.2539        4.3370        3.7351        3.4253        3.1814        3.6967        2.1942        1.6070        1.4703        1.5210        2.7230        6.1801       12.9097       16.5499       22.6135       22.0189       21.3086       21.8511       17.2728       15.3654       14.8316       14.3768       15.3224       14.2037       11.1917        9.7633       10.4609       13.3502       15.8719       16.6755       15.5386       13.9880       17.5471       22.3329       23.1714       22.7573       22.5369       18.7888       19.7626       41.1487       42.2670       50.8271       51.0772       41.2631       35.8598       38.2902       39.3254       41.0895       40.4001       37.7307       28.7268       31.0445       30.8349       46.0071       38.7224       25.9754       18.6684       30.9007       24.2078       24.2974       39.6796       53.3503       67.8038       62.4172       56.0781       59.1322       61.6642       67.6786       84.7166       91.0111       82.9912       99.7532      108.6058      114.2181      125.1077      132.7489      141.5895      151.7412      142.4460      127.8940      123.0597      110.4474       99.9405      100.9719      102.3842       99.4523      108.4966       97.2470       99.5982       98.4640      102.5288      109.7315      102.4727      111.0567      111.1277      112.5703      111.7968      126.3399      107.8742       80.1793       76.1764       81.6659       82.1818       78.2499       75.1075       69.1187       68.8336       62.2550       67.9190       67.9927       73.4246       38.1791        0.0000        0.0000        0.0000        0.0000       31.0597       28.3930       32.1880       29.3149       30.8188       33.1381       28.1169       20.5981       15.7905       15.0926       15.6294       19.1589       20.1413       22.1432        0.0000        0.0000        0.0000        0.0000        0.0000        0.0000        0.0000        0.0000        0.0000        0.0000        0.0000        0.0000        0.0000        0.0000        0.0000        0.0000        0.0000        0.0000        0.0000        0.0000        0.0000        0.0000        0.0000        0.0000        0.0000        0.0000        0.0000        0.0000        0.0000        0.0000        0.0000        0.0000        0.0000        0.0000        0.0000        0.0000        0.0000        0.0000        0.0000        0.0000        0.0000        0.0000        0.0000
        0.0000       16.6458       15.7431       10.1915        9.9464       11.4096       13.0440       11.1586        8.1849       13.0786       12.9267        7.0493        6.2403        7.9651        8.8487        8.1328        8.8401        9.1663        8.9869       10.0686        7.7006        5.6155        5.3925        6.2075        7.3701        5.6567        6.3032        7.6634        6.9956        4.8270        3.0981        2.5935        2.1941        2.0314        1.8673        1.7119        1.4304        1.2318        1.0976        0.5521        0.8972        0.7916        0.5288        0.5850        0.5522        0.3899        0.5412        0.0399        0.0905        0.0277        0.0245        0.2661        0.7786        1.8733        2.9772        2.4535        3.2751        5.4119        5.4288        3.4239        2.7354        2.4017        2.5766        4.5419        5.4840        6.5373        7.5138        6.9028        8.4284        9.3714        9.7861       12.5960       17.4474       11.9418       12.4580       10.2186        8.5657        6.6011        4.4779        5.3898        3.4607        2.5393        2.3546        1.8071        1.6479        2.7437        6.0734       10.3808       22.8853       24.9154       28.1153       25.5562       36.1258       47.2939       17.0522       16.5671       19.8116       23.1099       23.1233       17.7928       13.5170       15.6967       15.5517       20.2249       22.4977       23.7808       20.9742       18.5463       21.4334       25.0691       27.9432       26.7271       26.0390       33.1275       40.6984       46.1028       40.9590       41.0451       30.1159       34.1281       34.8219       45.5833       64.5813       66.8560       55.3960       57.8143       51.1138       28.8812       33.1740       47.7486       38.3044       32.7003       26.0881       37.6040       59.5103       44.6986       74.3998       57.7653       48.4047       58.5665       59.9755       70.8482       72.7253       73.4226       84.5287       74.5730       79.1156       93.6833      112.0769      125.0276      153.2327      158.3497      148.7631      149.2360      149.3149      141.0130      135.6113      122.2081      119.1569      115.2359      113.6367      112.0598      114.4447       97.6270       93.7828      101.3230      115.2362      111.6603      131.9166      128.5663      126.6219      113.7007      104.2340      117.4302      111.6431       82.2610       72.4718       78.4721       76.4356       69.7865       62.2331       60.1541       57.8412       50.6781       58.1003       80.4129        0.0000        0.0000        0.0000        0.0000        0.0000       26.2183       29.5913       28.7432       24.7379       29.1648       27.9648       28.5727       24.8937       16.1193       12.5121        8.9533       11.7950       17.5442        0.0000        0.0000        0.0000        0.0000        0.0000        0.0000        0.0000        0.0000        0.0000        0.0000        0.0000        0.0000        0.0000        0.0000        0.0000        0.0000        0.0000        0.0000        0.0000        0.0000        0.0000        0.0000        0.0000        0.0000        0.0000        0.0000        0.0000        0.0000        0.0000        0.0000        0.0000        0.0000        0.0000        0.0000        0.0000        0.0000        0.0000        0.0000        0.0000        0.0000        0.0000        0.0000        0.0000        0.0000        0.0000
       13.6251       13.9668       12.4955        8.3755        9.7196        9.8487       10.4790        9.2635        9.2909        9.3420       13.3331       13.0240        9.2754       10.8012       10.3088        8.9123        8.0394        7.9215        6.9581        5.0630        4.5092        4.1709        4.3360        5.7378        5.2652        5.5275        6.8365        8.7440        8.2663        6.4434        3.9116        3.2194        2.7162        2.0537        1.6233        1.3717        1.2716        1.2517        0.9880        0.4929        0.3915        0.3531        0.3962        0.4694        0.3830        0.3080        0.2620        0.0299        0.0236        0.0195        0.0177        0.3206        1.2710        2.8534        3.0758        3.5140        3.8635        3.1750        2.9513        8.5150       27.0816        2.6598        2.6317        4.8486        5.8797        6.4866        7.9151        8.3143       10.7922       10.2156       12.8820       15.4705       11.9663        9.6232        7.8965        5.7940        9.1707        5.0599        6.3298       16.3368       14.6578       10.8792        6.2366        5.8224        9.8689        9.1287       13.9866       54.7642       50.9507       22.0963       16.4897       22.9408       33.6468       73.3236       23.9302       22.1058       31.2669       38.4484       30.5598       58.6090       36.0792       28.6593       24.9362       31.8424       43.0496       32.7358       23.6511       28.5532       36.9707       21.4814       21.5984       28.7528       34.3872       38.6353       30.7283       52.0626       39.2626       33.0590       27.8534       43.4169       52.4361       62.3516       47.7079       32.1005       24.9550       23.4395       23.5954       29.3938       45.4537       63.4145       43.0603       31.1351       30.4014       58.4741       57.2754       46.0276       63.9438       58.0597       53.8929       61.0362       88.1850       71.4508       75.3169       71.8848       81.4851       90.0473       83.2024       93.2932       94.9455      117.0143      159.7121      172.4811      169.6896      151.8157      147.1226      141.7475      131.6658      120.9361      110.6392      108.1501      111.3788      108.7836      105.0386      103.2272       99.6595       95.2029      116.0393      121.8365      124.3561      120.7198      106.1192       97.0326      103.2370      114.8428       94.1011       70.5677       66.9747       66.8219       68.4636       71.7964       65.4243       63.5108       57.2399       60.3673       85.0349        0.0000        0.0000        0.0000        0.0000        0.0000        0.0000       22.2705       30.9945       29.1614       27.6060       26.5654       21.3440       15.8902       20.2075       14.3573       13.8059        0.0000        0.0000        0.0000        0.0000        0.0000        0.0000        0.0000        0.0000        0.0000        0.0000        0.0000        0.0000        0.0000        0.0000        0.0000        0.0000        0.0000        0.0000        0.0000        0.0000        0.0000        0.0000        0.0000        0.0000        0.0000        0.0000        0.0000        0.0000        0.0000        0.0000        0.0000        0.0000        0.0000        0.0000        0.0000        0.0000        0.0000        0.0000        0.0000        0.0000        0.0000        0.0000        0.0000        0.0000        0.0000        0.0000        0.0000        0.0000
       10.1327       12.1796       11.7926        9.4536       10.6674       12.6870       10.2573        8.9814        9.8836        8.7067       17.4156       16.4475       10.8177       11.5909        9.2009        6.7356        5.6731        4.8812        3.9010        3.7924        4.1524        4.2984        4.4262        5.8603        6.2333        7.0512        8.0421        8.4637        7.3076        6.4373        4.8752        2.5072        1.9134        1.6441        1.1233        1.1787        1.0812        0.8853        0.8123        0.4844        0.3605        0.3292        0.4138        0.4124        0.3185        0.2927        0.2536        0.0298        0.0244        0.1708        0.1949        0.3973        0.8365        2.0645        2.8359        3.1847        3.4701        2.2347        1.7822        3.0359        2.6687        2.7466        2.8252        5.5253        6.3236        7.2769        8.6296        8.0980       11.5949       14.9300       10.5544       11.5887       11.1019       12.3915       13.5717        7.8746        7.7177        8.3553        4.5407       10.0021        6.1950        3.7169        3.8368        3.5162        4.6734        8.8734       13.5744       56.1732      100.6064       25.7369       16.2459       13.7823       14.9049       15.2452       26.1409       27.8914       33.3548       35.3064       40.1952       67.0829       76.9856       80.4862       37.4727       33.2387       33.4455       35.4347       34.4148       39.9199       48.1353       38.7444       36.1015       30.9890       29.8926       47.9687       58.9861       61.4529       38.5380       54.0648       35.8210       49.6751       60.7477       92.9052       46.2976       23.4379       23.6418       32.6529       33.6644       49.2672       63.8902       51.3260       57.3174       48.3345       47.9449       64.7918       60.2547       74.3410       63.1574       55.9325       49.3315       59.3586       77.3118       71.1084       85.0761       89.8480      113.9837       95.6701       85.3012      112.5066      107.0405      118.1475      132.0196      149.9161      155.3378      157.1068      134.3631      122.4189      109.9858      112.1274      110.8398      108.7466      112.8354      119.2416      107.0568      103.3622      102.9469      104.8711      113.6555      105.1288       96.7780       95.1400       97.3519       97.9023      113.5622      117.2571       97.3583       70.0326       68.8614       73.7602       76.3087       67.0848       64.5783       67.0445       61.1933       73.3724        0.0000        0.0000        0.0000        0.0000        0.0000        0.0000       32.7600       31.7698       37.4903       34.8633       24.1397       25.6998       19.8297       19.5511       23.5445       18.8252       16.5828        0.0000        0.0000        0.0000        0.0000        0.0000        0.0000        0.0000        0.0000        0.0000        0.0000        0.0000        0.0000        0.0000        0.0000        0.0000        0.0000        0.0000        0.0000        0.0000        0.0000        0.0000        0.0000        0.0000        0.0000        0.0000        0.0000        0.0000        0.0000        0.0000        0.0000        0.0000        0.0000        0.0000        0.0000        0.0000        0.0000        0.0000        0.0000        0.0000        0.0000        0.0000        0.0000        0.0000        0.0000        0.0000        0.0000        0.0000        0.0000
        3.7312        3.1599        2.7349        4.5321        5.1011        6.4778        6.3429       10.6633        9.9050        9.9515       10.6293       12.3822       11.1391        8.6332        6.3031        5.1452        5.1535        4.7372        4.2254        4.5058        4.6725        4.8967        5.1813        5.1224        5.9680        6.4644        4.6952        3.0801        3.1547        3.0830        2.4747        2.0266        0.8166        0.2450        0.6346        1.0272        0.5988        0.5683        0.4616        0.4053        0.3645        0.3712        0.3633        0.4208        0.3810        0.3141        0.2782        0.0384        0.1756        1.1005        1.3797        2.2987        2.2653        3.3702        4.9942        3.5099        2.9304        2.1509        1.7209        3.4863        4.8010        5.3250        7.1587       12.9404       12.8281       11.9673       11.3594        7.5781       11.1041       12.9959       11.0809        9.6686        8.9949        9.7270        8.3545        5.7756        4.8323        4.1491        4.0777        5.8876        3.4414        4.5637       10.9455        4.6663        5.3336        6.6906        8.5607       16.0023       18.4753       14.9494       15.7475       22.1768       39.4708       45.9329       39.9663       34.0154       34.3820       43.3534       50.4179       39.6045       41.3629       49.2947       46.0659       58.4037       62.6631       57.8285       56.6176       53.7010       83.1545       57.2384       96.6461       92.4617       72.3683       76.1471       67.2714       37.7617       22.5534       33.7032       30.3820       43.3213       45.6540       43.2136       16.8999       25.9738       35.5104       39.8120       35.9569       40.4366       47.4264       54.2881       51.6887       55.8666       54.7518       77.0422       71.2118       68.0969       52.1032       49.9603       46.4393       55.4261       57.8717       62.2932       80.4194       86.1871       85.5828       87.8588      104.8584      117.6996      120.6929      131.5154      135.8235      132.6358      137.4145      145.2704      129.4061      115.1391      114.7965      144.9258      123.0552      120.5874      121.0317      117.6369      115.5692      114.2721      123.1324      127.3499      119.1795      106.0838      106.6002       97.7641      109.7878      124.0717      107.1039      105.8987       75.9088       64.5155       64.7624       64.5785       65.4148       70.7018       61.1894       72.5939        0.0000        0.0000        0.0000        0.0000        0.0000        0.0000        0.0000        0.0000       37.3200       21.6736       19.3772       18.4552       17.0898       11.2200        0.0000       31.0800       44.1300       43.0200       45.9900        0.0000        0.0000        0.0000        0.0000        0.0000        0.0000        0.0000        0.0000        0.0000        0.0000        0.0000        0.0000        0.0000        0.0000        0.0000        0.0000        0.0000        0.0000        0.0000        0.0000        0.0000        0.0000        0.0000        0.0000        0.0000        0.0000        0.0000        0.0000        0.0000        0.0000        0.0000        0.0000        0.0000        0.0000        0.0000        0.0000        0.0000        0.0000        0.0000        0.0000        0.0000        0.0000        0.0000        0.0000        0.0000        0.0000        0.0000        0.0000
        2.6421        3.8548        3.1841        4.2945        4.8502        7.2736        6.2518       11.6981        8.2834       12.5207       28.2122       13.5210        8.3836        7.5257        7.0793        4.6370        4.7553        5.2090        4.5451        4.4827        4.7453        4.3230        4.3208        3.9014        3.6265        3.0633        2.6290        1.5657        1.8834        2.0091        1.8465        1.3301        0.3956        0.2097        0.3175        0.9125        0.8343        0.8297        0.4004        0.4300        0.3864        0.5170        0.5239        0.4973        0.3506        0.2964        0.2688        0.3715        1.0129        1.9070        1.9172        2.1757        2.4800        2.8603        2.8366        2.1381        3.7373        4.1653        2.4633        3.5077        5.3373        6.1862        7.3540       11.0820       12.9876       11.3773       10.3696        8.3846       10.0264       12.3313       11.5974       11.4625       10.8907       10.8083        8.6346        6.3059        6.0842        6.0021        8.9952        7.1245        5.7559        4.2058        5.3735        5.4279        6.0536        7.1438       12.4532       20.0729       16.9485       13.1144       17.6117       21.6339       22.5093       23.3933       29.7593       35.1675       34.7378       39.6430       45.0606       43.9893       40.8452       46.3716       74.6997       85.2850       92.8427       87.2460       77.6959       76.6346       89.6260       81.2539      101.1706      100.8177       83.0373       77.0258       77.2592       41.1373       43.9277       36.1187       39.9588       44.4401       43.0922       35.7882       22.6136       33.1627       35.3624       33.7205       37.1177       40.4256       42.7955       35.1727       42.0081       43.3645       34.9220       53.9382       62.1728       69.6434       81.0943       69.0814       65.8187       63.7272       57.6252       62.0298       77.5363       86.7696       91.7199      108.9382      123.1423      130.7008      143.8778      157.4031      148.1565      138.1730      148.1820      136.9170      127.1237      119.8386      117.0329      123.4921      118.6478      111.6476      116.2912      117.6491      120.5390      140.7145      130.3755      132.0666      114.5907      103.1767       90.2466       95.6851      101.5093      103.5768       94.3240       79.5868       61.1524       57.5126       57.5394       55.5527       70.0098        0.0000        0.0000        0.0000        0.0000        0.0000        0.0000        0.0000        0.0000        0.0000        0.0000        0.0000       48.9600       19.9094       16.2181       18.8820        0.0000        0.0000        0.0000        0.0000        0.0000        0.0000        0.0000        0.0000        0.0000        0.0000        0.0000        0.0000        0.0000        0.0000        0.0000        0.0000        0.0000        0.0000        0.0000        0.0000        0.0000        0.0000        0.0000        0.0000        0.0000        0.0000        0.0000        0.0000        0.0000        0.0000        0.0000        0.0000        0.0000        0.0000        0.0000        0.0000        0.0000        0.0000        0.0000        0.0000        0.0000        0.0000        0.0000        0.0000        0.0000        0.0000        0.0000        0.0000        0.0000        0.0000        0.0000        0.0000        0.0000        0.0000        0.0000
        0.0000        0.0000        2.5121        4.8505        0.0000        4.2951        4.1300        9.5379        8.8454        9.5924       11.2061       26.1868       10.1268        6.5005        6.0493        5.7507        4.5000        3.8677        3.6990        4.2908        4.5436        3.6933        3.3942        2.9756        2.7973        2.6443        2.4682        1.1861        1.2613        1.7800        1.0011        0.3708        0.2066        0.2880        0.1682        0.8076        1.0114        1.0878        1.0758        1.1599        1.1722        0.7440        0.7219        0.4485        0.4332        0.5533        0.8531        1.3458        2.1921        1.7056        1.7923        1.8144        1.9485        2.0832        3.1335        3.2428        4.6275        5.6981        8.0077        9.3659        8.8559       10.0452       22.3159       29.8883       42.2144       28.7834       12.3470       10.2555       11.8976       13.3432       19.5172       17.1637       12.4965        9.4140        9.2555        7.2680        7.4835        7.7291        6.9102        5.1738        4.3926        4.4758        3.6776        7.0985        7.9108        8.9679        9.2533       11.1681        8.9992       15.7404       23.9570       26.9524       29.6713       35.4508       35.9887       30.6194       28.8350       27.1233       37.1962       41.7939       46.4594       60.1503       77.7192       85.7684       88.4845       95.9539      105.5426      149.3465      176.6878      135.7545      121.1292      110.3158       89.0639       74.7251       77.4983       66.0451       48.8133       54.6458       47.6298       27.2717       24.4079       18.5981       17.2747       22.4537       24.5864       24.0054       24.4521       27.9835       40.0166       38.5927       43.2652       43.9118       49.3919       54.4692       59.0020       58.2068       64.5642       58.3150       58.8592       67.0765       63.1636       73.6761       82.5566       81.5441       98.2274      128.0840      149.9734      170.5745      166.6952      154.5934      136.1458      139.5215      145.6524      133.1313      123.7725      110.0289      100.7756      104.1581      113.0380      110.6627      108.7094      111.4638      130.6846      128.6458      105.2885      102.9517      100.9880       88.9231       86.0972       92.3841       90.5636       80.3140       75.6006       69.3237       54.1632       58.0035       54.4677       55.4208       65.3965       57.6788        0.0000        0.0000       67.8660        0.0000        0.0000        0.0000        0.0000        0.0000        0.0000       57.7500       72.6600       35.7434        0.0000        0.0000        0.0000        0.0000        0.0000        0.0000        0.0000        0.0000        0.0000        0.0000        0.0000        0.0000        0.0000        0.0000        0.0000        0.0000        0.0000        0.0000        0.0000        0.0000        0.0000        0.0000        0.0000        0.0000        0.0000        0.0000        0.0000        0.0000        0.0000        0.0000        0.0000        0.0000        0.0000        0.0000        0.0000        0.0000        0.0000        0.0000        0.0000        0.0000        0.0000        0.0000        0.0000        0.0000        0.0000        0.0000        0.0000        0.0000        0.0000        0.0000        0.0000        0.0000        0.0000        0.0000        0.0000        0.0000        0.0000
        0.0000        0.0000        0.0000        0.0000        0.0000        3.7455        4.9273        8.4705        6.3148        8.4150       12.0650       19.9129        8.8010        6.8699        7.4576        6.9179        4.7074        3.9775        3.5824        3.7247        3.5824        3.2943        3.0791        2.5718        2.4651        2.2367        2.0065        1.4572        1.7525        1.4355        1.2290        0.5016        0.2983        0.1928        0.1726        0.6929        1.3762        1.5780        1.6460        1.5738        1.2851        0.8163        0.7748        0.5434        0.7009        0.7584        0.6014        1.2891        2.2005        2.3170        2.3750        2.2466        1.9825        1.6701        4.3071        8.1445       18.6255       12.2024       21.5250       23.1921       17.3575       12.2270       18.7196       19.1554       15.8364       11.7005       13.6123       12.9059       13.0800       83.4353       40.1889       35.1467       13.1230       13.6126       11.4236        9.0135        7.9542        6.8724        4.8597        5.6540        5.7253        4.5562        8.7158       12.0732       10.4204        8.4469        7.3807       12.0616       20.3714       11.6180       15.4321       33.8522       47.0187       40.7228       31.9355       29.1499       30.5474       33.8807       52.2501       46.6270       52.4930       58.5964       58.1490       67.9397       73.8781       82.6395      104.1412      123.0143      157.2096      159.1549      141.2234      107.8195       94.2621       84.8350       80.0655       72.6464       67.5594       91.3144       51.7300       34.7620       26.6410       37.5883       20.2569       26.7646       31.5010       29.2389       24.8568       29.4770       31.2909       37.1146       42.3118       45.2530       45.3677       51.8450       51.8321       44.2713       52.6407       57.7727       78.3855       86.7479       90.4128       98.6624      100.0313      104.0037      121.2051      135.7926      145.9062      164.1828      155.4133      133.7410      137.9480      123.4937      141.8047      144.2644      123.4030      122.8111      115.3726      107.6081      102.4697      101.7503      100.4173      100.5498      116.2762      111.2415      100.7821       80.7012       78.6960       78.8993       76.0470       69.7839       68.6029       63.1210       54.0061       52.9780       58.3031       61.2613       66.9478       62.2871       63.6210       58.7616       62.4932       62.5969       62.3606       49.0595        0.0000        0.0000        0.0000        0.0000       26.2800       25.5600       38.7600       34.5635        0.0000        0.0000        0.0000        0.0000        0.0000        0.0000        0.0000        0.0000        0.0000        0.0000        0.0000        0.0000        0.0000        0.0000        0.0000        0.0000        0.0000        0.0000        0.0000        0.0000        0.0000        0.0000        0.0000        0.0000        0.0000        0.0000        0.0000        0.0000        0.0000        0.0000        0.0000        0.0000        0.0000        0.0000        0.0000        0.0000        0.0000        0.0000        0.0000        0.0000        0.0000        0.0000        0.0000        0.0000        0.0000        0.0000        0.0000        0.0000        0.0000        0.0000        0.0000        0.0000        0.0000        0.0000        0.0000        0.0000        0.0000
        0.0000        0.0000        0.0000        0.0000        0.0000        3.8023        6.6908        4.1357        3.4859        5.7577       13.3893       18.2623       11.4679       13.5554       10.0242        7.6935        4.1683        2.8423        2.7604        2.9927        2.8137        2.6368        2.4299        1.7603        1.6041        1.4289        1.3177        0.7722        0.9727        0.7305        0.8364        0.1653        0.1706        0.1648        0.9606        1.9855        2.1672        1.1627        1.7427        1.7808        2.3204        2.1245        1.9993        1.3477        0.8139        0.6424        0.5890        2.2010        1.8955        2.2021        2.8516        5.9889        6.8517       10.7638       23.7335       14.6141       40.0494       27.3560       26.7307       16.1126       10.1956        6.5650        6.7250       15.0592       19.1957       11.7510       11.9038       24.9894       40.2741       59.3298       34.4178       37.4510       21.7886       16.5815       12.4435        9.3743        5.9210        5.3757        5.2244        6.7038        6.4785        6.3602        6.8353       11.2932        8.8217        8.3288       10.1980        8.4827        9.3277       19.2000       15.9699       20.2048       25.2052       32.7097       29.6071       26.3106       41.9809       64.5763       73.5095       54.0263       45.2013       36.7630       41.6695       58.5229       68.9649       87.7069       91.6447      120.3568      136.8055      127.3351      129.8899      125.0791      117.8093       98.0094       89.7157       78.7679       74.6483       64.5994       47.9372       45.3323       40.5363       35.8994       54.9107       53.0030       19.8031       18.3041       18.7443       20.7139       24.2501       34.6382       60.4906       58.8063       54.6188       42.3505       49.4950       65.4308       72.3466       81.6820       78.7723       91.9671       89.2217       99.5389      103.8358      126.8370      132.5348      133.8574      129.4778      134.9855      136.9112      129.7418      132.2737      115.2587      123.7324      141.3942      127.7231      106.3176       92.8766       90.0677       85.6352       83.0545       79.2898       80.9474       87.5437       92.4027       93.0578       84.2632       76.6418       72.5182       68.7499       59.1993       53.9393       51.4400       49.7113       48.0145       48.0991       64.8609       66.8596       67.1925       64.7166       69.4434       73.0774       63.6680       63.0177       69.3596        0.0000        0.0000        0.0000       38.0038       32.4287       31.3988       31.8529       33.3955       35.2748        0.0000        0.0000        0.0000        0.0000        0.0000        0.0000        0.0000        0.0000        0.0000        0.0000        0.0000        0.0000        0.0000        0.0000        0.0000        0.0000        0.0000        0.0000        0.0000        0.0000        0.0000        0.0000        0.0000        0.0000        0.0000        0.0000        0.0000        0.0000        0.0000        0.0000        0.0000        0.0000        0.0000        0.0000        0.0000        0.0000        0.0000        0.0000        0.0000        0.0000        0.0000        0.0000        0.0000        0.0000        0.0000        0.0000        0.0000        0.0000        0.0000        0.0000        0.0000        0.0000        0.0000        0.0000        0.0000        0.0000
        0.0000        0.0000        0.0000        0.0000        0.0000        4.1706        5.7149        5.6842        5.3641        5.2394       11.0830       10.0690       11.6705        6.5348        5.0070        3.5673        3.0200        2.8881        2.4676        2.7434        2.5972        2.4003        2.1645        1.6001        1.4247        1.2548        1.1131        0.8635        0.7792        0.5888        0.7879        0.2859        0.6656        1.4991        1.3782        1.4913        1.0351        1.5653        1.8641        2.4994        2.0892        1.7346        1.4720        0.7924        0.8765        1.2423        2.2918        6.4728        6.9508        3.9723        4.0342        6.2777        9.0964        9.2678        9.0268        9.3887       19.4263       24.6671       23.8524       26.4298       20.3739        8.1664        3.8774       19.7419        9.9358       10.0373       16.2173       39.4678       65.9294       81.0588       32.5424       25.5059       27.5442       24.4103       19.4122       10.7209        6.8157        6.4767        7.1175        7.5045        6.7540       15.7474        7.1626        8.3223        8.6052        9.2970       12.1290        8.6852        8.8684       11.1413       12.0398       19.6855       24.4582       23.8620       28.4711       35.8240       51.7787       60.3173       59.5249       50.9387       38.8024       40.4924       51.4123       65.0060       67.6825       73.9977       79.3547      103.8908      111.4551      114.8436       99.9873      105.7236      119.6712      115.8468       92.0288      125.9866      100.9426       73.6402       48.2514       42.7003       38.8376       39.3309       36.7394       42.1253       27.8340       26.9172       21.9264       22.8537       37.2869       65.7499       75.8865       60.0483       43.0084       47.9388       52.4834       68.9065       67.0113       86.3102       71.1610       70.5396       92.9181      115.4403      111.1796      108.9551      122.6105      127.0599      125.6274      126.9255      136.2178      126.0500      120.4605      120.6153      123.7147      126.6978      120.5583       89.9906       73.5480       70.6206       72.5655       78.3941       81.2830       77.2493       79.1558       87.9053       82.7019       89.4575       78.7487       63.6086       57.2049       52.5776       53.0497       50.1833       43.9697       43.5767       50.0402       67.8585       71.7419       74.6318       75.4610       64.4029       63.8206       69.9229       69.4075       67.4100        0.0000        0.0000       40.6200       34.1691       32.8525       35.1006       34.8809       37.6474       35.9634       35.8903       34.8103       28.8072       27.7121       28.9114        0.0000        0.0000        0.0000        0.0000        0.0000        0.0000        0.0000        0.0000        0.0000        0.0000        0.0000        0.0000        0.0000        0.0000        0.0000        0.0000        0.0000        0.0000        0.0000        0.0000        0.0000        0.0000        0.0000        0.0000        0.0000        0.0000        0.0000        0.0000        0.0000        0.0000        0.0000        0.0000        0.0000        0.0000        0.0000        0.0000        0.0000        0.0000        0.0000        0.0000        0.0000        0.0000        0.0000        0.0000        0.0000        0.0000        0.0000        0.0000        0.0000        0.0000        0.0000
        0.0000        0.0000        0.0000        0.0000        4.0373        5.8688        5.7299        3.8134        5.6530        8.0724        4.4778        5.7598       11.0696        6.9762        3.9421        3.7068        3.2884        2.9598        2.7978        2.7988        2.4857        2.2105        1.9974        1.4232        1.2441        1.0078        0.9893        0.7540        0.7039        1.2188        1.6216        1.1849        1.4819        2.2194        1.7341        0.9953        0.7320        1.6957        2.4807        1.9153        0.9672        1.0205        0.7503        0.7936        2.0906        0.9943        1.6532        3.4917        4.6857        6.8293       20.2724       17.0744       16.0373       20.5892       18.5871       14.5052       25.3498       21.5507       12.1777       12.3774       13.1616        9.8731        8.9970       10.9184        9.8625       12.0644       15.6015       22.9979       34.7129       37.7082       40.6442       61.3665       56.3139       37.3357       23.1341       13.1348       10.5370       10.3793       12.5477       13.5600       53.2976       64.8151        6.9850        7.8112        7.7917        8.4771        9.8313        8.9533        8.5952        9.7304       11.3548       22.1870       23.5829       23.7871       31.2111       39.0573       48.2606       45.5803       39.0076       33.5181       34.4151       33.6234       41.4472       58.6681       63.3305       57.9235       55.5446       64.0594       71.7800       84.2924      114.3339      109.1008       87.9161       80.8031       86.5316       93.9043       90.4940       87.9372       61.5539       51.9520       35.4643       34.0612       47.0519       51.1698       67.7147       63.9835       51.9037       37.7060       45.8064       36.1947       36.3586       50.6702       47.5355       55.1817       67.2845       67.1742       75.0489       80.3279       82.0719       77.7230      117.1636      119.3376      129.8465      113.5239      139.4571      143.5261      136.4599      135.3003      136.1765      142.2368      134.7849      120.6131      117.6173      112.7697       99.6192       84.4831       80.8855       72.7010       75.5911       80.5476       83.4669       76.8997       74.6981       84.7456       86.7444       89.9256       81.0680       64.7055       55.3036       54.8293       54.9712       48.3744       46.4604       49.2573       55.5098       73.9567       82.9478       95.6855       87.2280       77.4272       69.4175       65.5323       62.4182       59.5127        0.0000       44.1088       34.7074       33.2706       33.6835       35.0411       32.0381       37.8843       40.6707       43.4344       39.1082       29.1392       30.4014       25.2706       33.0734        0.0000        0.0000        0.0000        0.0000        0.0000        0.0000        0.0000        0.0000        0.0000        0.0000        0.0000        0.0000        0.0000        0.0000        0.0000        0.0000        0.0000        0.0000        0.0000        0.0000        0.0000        0.0000        0.0000        0.0000        0.0000        0.0000        0.0000        0.0000        0.0000        0.0000        0.0000        0.0000        0.0000        0.0000        0.0000        0.0000        0.0000        0.0000        0.0000        0.0000        0.0000        0.0000        0.0000        0.0000        0.0000        0.0000        0.0000        0.0000        0.0000        0.0000
        0.0000        0.0000        0.0000        0.0000        5.6255        5.1446        3.9731        5.2754        4.7199        7.3934        4.6184        6.6897        7.7915        5.9135        4.8825        5.6562        5.2324        4.2655        5.1648        3.9297        3.0994        2.4361        1.9896        1.2600        1.0871        1.0727        1.0747        0.8371        0.9813        1.6681        1.3595        1.9005        1.5852        1.5588        0.5595        0.8757        1.0786        1.1017        1.0808        0.9987        1.0260        2.3733        1.9878        1.8063        2.0016        1.4383        2.7314       11.0303       19.8977       28.3637       46.5076       27.2148       20.0178       18.4782       15.1054       16.2012       14.8127       11.6311       10.4712       16.0260       13.0855        4.4418       12.5048       14.8791       11.1261       12.4641       16.4705       25.5980       24.1156       26.1088       33.7178       35.6813       46.6363       39.0982       26.7199       20.0534       17.3568       15.4895       19.7530       19.5506       64.3143       48.0547        6.7318        7.7726        7.6804        7.8281        8.3659       12.2717       13.5230        9.6380       10.1744       15.2659       13.2368       25.9367      215.9502       40.9975       36.7058       26.5884       28.0992       30.2881       41.4007       45.0498       44.3060       56.0744       53.7767       50.3487       57.2437       54.9459       52.9607       56.0708       73.1057       86.9619       77.2436       75.5365       64.7094       90.1622       93.4043       88.6188       93.8242       63.8004       40.2970       32.9971       41.6515       61.9226       95.1377       95.1083       65.6626       37.5965       30.5896       30.8764       39.8555       60.0181       47.1362       57.5086       68.0351       61.8945       67.3734       98.8209      121.6200       96.1906       99.7522      112.7448      104.3564      120.2075      129.3515      122.5208      133.3578      140.6823      139.2285      132.1765      135.3443      132.3494      121.3016      108.7869       93.1796       83.6461       83.5595       79.3281       73.1963       72.9642       73.8441       76.1531       76.1752       82.2402       91.2636       79.9586       70.4726       60.0850       62.7616       59.9256       60.4755       56.7416       51.9800       53.9887       72.5892       79.6083       79.1388       82.5201       83.5747       76.8012       73.9888       61.8034       60.0305       47.7284       34.3064       27.1457       29.4819       34.4022       34.1628       35.7533       33.1780       39.4491       45.2269       45.0212       40.6320       27.1446       29.0866       29.5950       34.4601        0.0000        0.0000        0.0000        0.0000        0.0000        0.0000        0.0000        0.0000        0.0000        0.0000        0.0000        0.0000        0.0000        0.0000        0.0000        0.0000        0.0000        0.0000        0.0000        0.0000        0.0000        0.0000        0.0000        0.0000        0.0000        0.0000        0.0000        0.0000        0.0000        0.0000        0.0000        0.0000        0.0000        0.0000        0.0000        0.0000        0.0000        0.0000        0.0000        0.0000        0.0000        0.0000        0.0000        0.0000        0.0000        0.0000        0.0000        0.0000        0.0000        0.0000
        0.0000        0.0000        0.0000        0.0000        5.3981        5.0762        6.2527        5.3768        6.0066        9.9956        8.6299       14.3016       17.2878       16.7279        9.6611       12.2389       10.6023       11.1522       10.8884        9.2427        8.0876        6.0763        3.1654        1.9698        1.7173        1.0882        1.0554        0.8212        0.6844        0.8824        1.2501        1.6631        0.9311        0.6792        0.7668        3.1830        3.1552        2.8752        3.3346        3.6301        2.8709        3.4462        3.7941        9.5866       17.8490       34.5016       50.8099       49.9555       46.2799       50.0795       44.0273       20.9482       19.8324       22.4561       30.9360       24.4493       21.8686       14.1225       21.7052        7.3090        6.7941        5.0319        3.4308       18.4311       20.8945       11.6360       17.3696       35.1350       54.2283       53.3743       52.6948       38.0275       39.5915       43.1807       40.4585       34.2577       20.5816       15.4194       17.4297       12.5395        7.5290        6.4240        6.1667        6.2608        6.2658        5.7136        6.6536       77.0942       50.5153       49.6327      114.2721       41.0660       47.3813       24.6045       97.5949       20.0918       21.3322       21.7874       19.0840       18.6438       22.4926       26.3377       24.7444       38.4149       43.2674       47.7430       53.3737       54.1630       57.8528       81.5973       74.2667       64.8355       78.9457       73.4979       71.6339       92.6563       97.0710       75.6073       72.9599      115.0174       78.6592       49.7375       62.9054       64.3036       84.3301       90.1005       65.0707       59.7028       53.1028       62.2990       60.8246       60.8207       67.4366       74.0223       69.9418       80.1734       80.2638       97.5477      104.8509       97.5443      101.2146      106.4431       98.1749      100.4140      100.3735      101.0066      105.1962      128.5358      127.8350      118.1930      133.2439      113.1014      102.2422      103.7868      112.3600      104.3034       88.4428       80.2050       71.1242       60.4704       57.8047       59.9690       57.6676       65.6616       74.2907       70.0017       59.5091       62.0647       65.4558       59.0349       56.0721       62.9289       67.7645       82.3626      101.0648       93.9469       86.7299       88.2952       86.1893       78.8294       73.7406       62.0771       66.7572       51.8813       36.3103       31.1256       33.5256       35.7118       38.7001       40.1415       39.1225       37.5313       38.3974       35.3166       34.2021       23.4439       25.9171       28.8702       32.4619        0.0000        0.0000        0.0000        0.0000        0.0000        0.0000        0.0000        0.0000        0.0000        0.0000        0.0000        0.0000        0.0000        0.0000        0.0000        0.0000        0.0000        0.0000        0.0000        0.0000        0.0000        0.0000        0.0000        0.0000        0.0000        0.0000        0.0000        0.0000        0.0000        0.0000        0.0000        0.0000        0.0000        0.0000        0.0000        0.0000        0.0000        0.0000        0.0000        0.0000        0.0000        0.0000        0.0000        0.0000        0.0000        0.0000        0.0000        0.0000        0.0000        0.0000
        0.0000        0.0000        0.0000        0.0000        0.0000        0.0000        0.0000        0.0000        5.7673       12.4765        9.1185        9.5283        9.1925       22.8125       20.8832       16.0266       16.1690       15.5269       11.6790        9.6088       14.2862        7.9221        7.8558        1.9151        1.6976        1.1749        1.7647        4.9569       10.6521        1.1081        1.0232        1.4470        0.8403        2.5810        2.3292        5.9831        5.9618        6.5109        3.7101        6.9736        8.0828        8.8842       15.6803       26.2719       26.7128       26.1138       18.8500       23.9674       29.9029       30.6350       13.5142        6.5901        8.1857       16.9015       38.7909       34.1681       24.8990       25.1113       15.9011        8.2414        8.3117        6.4316        6.7351       24.0350       31.1022       37.7479       38.7808       55.1640       71.4238       70.2008       60.8579       73.5772       81.2161       51.3919       24.1491       26.4436       19.1226       19.0292       25.1306       10.7072        8.9590        8.5010       14.1008       13.3031       10.0753       10.3334        6.5699        8.9329       13.3504       16.0638       32.3529       44.4881       65.1741       17.8969       18.0082       16.5251       23.9548       28.6419       17.0885       16.6947       19.1245       23.1598       21.7707       30.7071       33.1878       42.6592       48.0483       62.9865       61.7699       82.8081       83.1012       58.0347       82.0632       98.5458       99.3394       98.3323       96.7369      108.9968      101.2914      111.5257       98.9841       41.4552       44.6115       63.9138       74.3349       78.2225       66.8278       68.1031       86.6115       85.7863       74.6623       70.0593       70.1891       75.9214       83.8443       78.1260       78.4612       87.6719       84.0233      103.4388      105.8140      102.2084      105.8245      102.1350       94.5447      101.1261       86.3576      114.9648      111.5295      107.8277      110.9156       97.7983       99.2331      101.1217      111.8070       96.0410       86.9766       82.6521       74.9611       62.5914       67.7225       63.5321       66.7273       72.7760       65.4587       55.2825       55.4178       62.8527       69.5602       63.4032       63.9035       83.6522       88.8183       94.3252       89.8895       90.8290       88.7069       99.4614       93.1134       76.8671       71.7359       69.6335       81.6806       51.3984       37.5358       31.8528       32.0852       38.1212       40.2521       50.6533       43.7713       41.4194       36.6684       32.8044       32.9805       23.8209       24.1139        0.0000        0.0000        0.0000        0.0000        0.0000        0.0000        0.0000        0.0000        0.0000        0.0000        0.0000        0.0000        0.0000        0.0000        0.0000        0.0000        0.0000        0.0000        0.0000        0.0000        0.0000        0.0000        0.0000        0.0000        0.0000        0.0000        0.0000        0.0000        0.0000        0.0000        0.0000        0.0000        0.0000        0.0000        0.0000        0.0000        0.0000        0.0000        0.0000        0.0000        0.0000        0.0000        0.0000        0.0000        0.0000        0.0000        0.0000        0.0000        0.0000        0.0000        0.0000        0.0000
        0.0000        0.0000        0.0000        0.0000        0.0000        0.0000        0.0000        0.0000        0.0000        0.0000        9.6280       15.7267       15.3933        9.6965        8.4130        9.2313        8.1711        8.2427        8.2402        7.9915        9.8632       16.6054       10.8096        5.2465        4.8528        3.9300        2.0753        2.0091        3.4200        1.6300        1.6057        2.0520        3.3261        3.6335        4.6461       13.7293       13.6370       14.8076       20.3230       40.1002       40.6941       44.2183       51.5631       50.0314       33.0319       16.9785       12.0185       21.8768       17.3350       19.4110       16.2708       10.1956       11.0397       17.7057       19.0464       10.6342       19.0102       23.0159       22.7399        9.9431        8.1867        8.1984        9.5202       23.2553        6.1900       16.5019       32.6341       44.2278       50.4185       39.7981       49.3781       66.6122       54.0989       66.4731       73.4738       45.4309       40.2001       34.7858       50.3445       21.1437       16.8122       13.0000       18.5834       16.3230        8.5566        8.4549       11.2132       14.6212       18.8259        7.6751       12.0759       28.6968       18.8250       16.3231       23.0890       22.0089       37.8114       31.9968       20.4691       25.5585       25.4820       19.9717       22.1246       31.0639       32.6795       36.4391       40.5027       64.4297       70.3547       79.5313       73.0548       79.2787       89.0907      111.7019      129.0398      134.0391      117.7019      115.6104       83.0951       86.5605       94.2756       89.2051       85.2965       80.8481       82.1584       87.8631       69.4177       81.9241      100.9573       91.6838       86.6905       78.6351       82.1709       84.5969       90.4443      101.0521       89.1182       87.4566       95.9442       89.5811       96.7732       96.6303      104.9520      114.6494       88.2688       80.8931       94.9643      116.5774      106.0926      114.1807      107.0083      105.7799      100.5200       92.8953       92.8418       84.8953       82.1446       80.1800       74.1739       63.6922       59.3634       63.5042       66.7669       66.1855       59.5672       49.5743       52.1724       51.3199       57.3027       57.0479       60.4427       73.8368       80.5555       82.3094       87.6504       90.6955       92.1817       97.2180       95.6770       75.7490       66.1647       64.9498       61.1098       45.4233       46.7206       31.2737       32.5780       35.5616       35.7085       37.4025       38.7283       38.4946       36.7154       40.1432        0.0000        0.0000        0.0000        0.0000        0.0000        0.0000        0.0000        0.0000        0.0000        0.0000        0.0000        0.0000        0.0000        0.0000        0.0000        0.0000        0.0000        0.0000        0.0000        0.0000        0.0000        0.0000        0.0000        0.0000        0.0000        0.0000        0.0000        0.0000        0.0000        0.0000        0.0000        0.0000        0.0000        0.0000        0.0000        0.0000        0.0000        0.0000        0.0000        0.0000        0.0000        0.0000        0.0000        0.0000        0.0000        0.0000        0.0000        0.0000        0.0000        0.0000        0.0000        0.0000        0.0000        0.0000        0.0000
        0.0000        0.0000        0.0000        0.0000        0.0000        0.0000        0.0000        0.0000        0.0000        0.0000       23.9629       22.3215       14.4764       15.5671       11.7215       10.4818       11.9603        8.9617       10.3574        7.2707        5.1291        5.3732        4.1978        3.8755       18.8866       14.6534        4.6642        7.3568        5.3388        4.8461        4.4687        8.1011        9.8949       10.8424       11.2719       29.2688       24.0576       17.4093       21.2055       36.7504       42.1606       46.7558       52.1343       24.5240       17.7718       17.9489       15.3284       23.5976       19.5128       13.2245       10.5089        9.6747       15.1640       20.0486       22.4968       11.5966       19.7729       16.3524       21.2425        8.5574        7.3439        8.8060        8.6745       12.4182       23.8993       26.4678       26.4015       37.8451       55.9583       52.6609       45.1520       52.4694       83.7304      114.2253       70.4294       37.5999       34.6192       37.0441       47.9820       25.9783       28.4399       23.9891       29.6655       21.3003       18.2406       21.2589       14.6076       27.9256       23.0999       23.3587       34.7104       88.6696       50.4899       39.5539       39.3853       31.0766       23.4093       21.3101       22.8643       24.1504       31.6463       58.1522       63.0862       33.1805       32.8443       54.2853       49.3600       54.1086       71.3836       63.6283       67.7195       74.3848       86.3684       98.8947      117.1095      141.3768      141.3485      140.5607       84.6623       88.4050      118.7380      125.6598      106.4493       92.9968       89.7611       96.1413       83.2076       80.1569       92.1059       91.1800       87.7647       71.8916       87.2353       81.0673       92.2739       97.3408       85.5930       76.0787       77.0546       83.0492       93.6101       92.5226       89.6765       99.1949       89.8283       76.3339       95.9703      116.1801      116.7225      107.6509      115.1162      109.4028       93.6282       84.5157       83.2596       84.0338       89.2223       85.0610       76.3381       66.5355       60.0018       63.1145       60.3585       63.3841       51.4218       51.4480       56.0715       56.4044       67.2687       64.0961       63.8398       87.6845       82.0694       79.1051       82.7491       88.2120       88.4819       87.8001       91.5081       69.1660       60.2476       60.8175       50.8226       37.3609       32.4772       28.5789       30.4708       33.0547       34.5345       35.5452       36.7639       38.9398       42.0019        0.0000        0.0000        0.0000        0.0000        0.0000        0.0000        0.0000        0.0000        0.0000        0.0000        0.0000        0.0000        0.0000        0.0000        0.0000        0.0000        0.0000        0.0000        0.0000        0.0000        0.0000        0.0000        0.0000        0.0000        0.0000        0.0000        0.0000        0.0000        0.0000        0.0000        0.0000        0.0000        0.0000        0.0000        0.0000        0.0000        0.0000        0.0000        0.0000        0.0000        0.0000        0.0000        0.0000        0.0000        0.0000        0.0000        0.0000        0.0000        0.0000        0.0000        0.0000        0.0000        0.0000        0.0000        0.0000        0.0000
        0.0000        0.0000        0.0000        0.0000        0.0000        0.0000        0.0000        0.0000        0.0000        0.0000       16.6588       22.1781       19.9852       23.3122       19.3581       23.8152       17.4401       17.1795       17.8586       10.4041       11.5784       15.2731       18.4709       23.5165       22.8286       23.6570       24.8661       20.1580       28.5139       20.8410       20.6372       17.5368       23.4038       14.8064       19.6822       26.5318       26.8659       28.9970       20.2065       14.8615       17.1038       17.2073       16.5927       13.1058       11.7998        9.4967       10.8567       17.7454       13.3130       14.6584       17.5116       12.4317       10.4442       20.7532       27.6865       41.0281       33.3512       34.5987       18.9093       17.2936       17.5068       19.5362       29.4148       29.2817       20.2954       44.3981       28.8466       31.2250       34.4684       28.2388       27.8493       45.2941       41.8221       57.2658       37.7878       30.5148       43.6123       35.0228       32.7047       36.0350       37.1147       30.0091       34.4424       28.8811       33.2532       32.9061       31.1455       26.4249       27.7333       37.7901       44.0592       65.5919       51.7431       48.8339       62.1123       34.1695       29.2431       24.7596       30.8365       35.3304       47.8449       62.3204       49.7618       35.7739       45.1706       77.2561       81.5285       93.8045       92.8758       89.8570       81.2938       76.7291       79.2620       95.6351      106.5043      100.8907       98.9238       86.1478       72.9317       68.4596       80.5250       74.7616       70.4893       86.5623       88.6169       71.2003       59.1676       63.6951       75.0160       72.2563       61.0051       65.5274       87.9255       74.4350       95.2396       63.4254       69.1653       82.1801       82.7988       91.8395      112.2855       87.5016       80.3046       77.8133       78.0627       86.9389       76.8515       93.1810       94.7976       97.2229      101.6180       80.2177       71.6773       72.9455       72.9380       91.8438       97.5529       88.5650       83.5488       82.2885       78.6542       73.2239       61.1555       57.4448       54.7567       53.2943       53.9705       68.0928       79.9637       75.6609       85.2131      100.0710       76.8475       77.9049       85.8964       78.9366       72.1350       74.7498       69.8254       65.4439       60.5655       59.4426       45.8230       37.1649       25.3255       29.1959       32.9361       53.8614       38.0120       39.9393        0.0000        0.0000        0.0000        0.0000        0.0000        0.0000        0.0000        0.0000        0.0000        0.0000        0.0000        0.0000        0.0000        0.0000        0.0000        0.0000        0.0000        0.0000        0.0000        0.0000        0.0000        0.0000        0.0000        0.0000        0.0000        0.0000        0.0000        0.0000        0.0000        0.0000        0.0000        0.0000        0.0000        0.0000        0.0000        0.0000        0.0000        0.0000        0.0000        0.0000        0.0000        0.0000        0.0000        0.0000        0.0000        0.0000        0.0000        0.0000        0.0000        0.0000        0.0000        0.0000        0.0000        0.0000        0.0000        0.0000        0.0000        0.0000        0.0000
        0.0000        0.0000        0.0000        0.0000        0.0000        0.0000        0.0000        0.0000        0.0000        0.0000        0.0000       29.3119       26.2584       24.0826       13.7338       17.3314       11.2634        8.3053        9.1602        8.0896       13.8404       16.1514       19.2136       18.5987       20.3494       27.8977       25.2146       18.9378       27.3497       33.1148       26.8790       21.7916       26.1833       20.2451       27.7894       35.1965       23.7445       13.2964        7.9144        4.2548        5.3895        5.2577        5.8826        8.1115        6.6486        6.9397        9.4052       15.0650       18.8331       18.3860       17.3480       21.1581       33.4049       32.6854       26.2588       26.0382       32.7583       12.6707       18.7974       16.6899       17.7829       22.7798       26.8713       31.9073       41.9790       41.4998       37.3352       28.4402       22.1930       30.2288       34.8783       23.6017       31.6819       26.8370       20.7207       33.4817       26.4329       28.6357       29.6387       28.6602       26.2931       27.5270       39.1181       39.1782       41.0248       27.5200       34.6251       34.9149       26.7036       18.8378       34.9621       71.6543       56.4515       72.5488       66.9627       37.0582       26.3636       26.1979       35.0724       33.7972       48.4338       36.1220       28.0479       37.8277       54.0169       79.2975      101.7801      114.3630      122.3480      117.0934       96.3420       85.8514       86.6275       92.8094      111.8883       97.1259       86.6486       68.3688       81.0879       80.3248       91.6989       78.5789       68.2151       85.2689       87.9489       69.4936       75.4344       62.5758       59.1799       62.1961       59.1901       60.3097       68.8135       75.7816       87.9228       61.0950       74.1985       74.1352       64.4480       85.5044       91.6406      117.2284       94.8695       84.6398       85.7476       94.3303       69.5795       65.9041       76.9501       97.7944       81.4075       68.0898       69.4992       68.8726       80.1740       93.1619       96.1097       97.2116       92.0154       82.3887       75.7286       64.3802       59.3148       58.1702       51.9856       48.1210       47.3442       66.4252       70.9283       80.3533       86.1206       75.3704       72.8959       67.7515       72.6712       66.6509       64.7876       66.7966       62.5836       57.9207       51.4964       46.7269       39.9840       32.7725       25.5491       21.6877       25.2008       32.8617       49.7281        0.0000        0.0000        0.0000        0.0000        0.0000        0.0000        0.0000        0.0000        0.0000        0.0000        0.0000        0.0000        0.0000        0.0000        0.0000        0.0000        0.0000        0.0000        0.0000        0.0000        0.0000        0.0000        0.0000        0.0000        0.0000        0.0000        0.0000        0.0000        0.0000        0.0000        0.0000        0.0000        0.0000        0.0000        0.0000        0.0000        0.0000        0.0000        0.0000        0.0000        0.0000        0.0000        0.0000        0.0000        0.0000        0.0000        0.0000        0.0000        0.0000        0.0000        0.0000        0.0000        0.0000        0.0000        0.0000        0.0000        0.0000        0.0000        0.0000        0.0000
        0.0000        0.0000        0.0000        0.0000        0.0000        0.0000        0.0000        0.0000        0.0000        0.0000        0.0000        0.0000        0.0000        0.0000       14.6495       25.0424       18.3160        8.2887       26.4651       14.8173        8.5580       11.3382       10.6764       14.8713       14.8411       30.2306       24.5259       49.2167       26.7480       37.2290       32.8454       34.3512       19.9684       20.5778       24.2766       23.4197       24.3387       18.9920       15.2683        6.8843        3.9916        6.3826        9.9776        8.9741       11.1183       11.0658        7.2889       34.4395       50.5937       34.6780       25.2200       14.6653       22.6297       30.9756       21.8507       19.0064       31.1465       20.3768       36.6556       11.5157       11.7378       17.9083       15.8160       15.4528       21.4632       25.6119       26.3713       35.6034       19.7844       17.9803       21.6992       26.5443       28.8994       31.2655       26.7945       29.4336       40.1808       41.7392       32.6197       36.1780       32.2124       34.9232       34.4107       31.3969       39.4033       41.1952       47.4709       44.1066       38.0867       51.3595       49.9674       55.3274       78.2213      134.6090       98.0475       43.0268       38.4972       33.2301       39.4803       37.7235       41.3315       61.5238       41.4138       43.7066       50.4717       67.4101       83.3843      122.1933      154.4120      163.2979      168.1526      112.7620      113.8842      112.4939      126.2967      101.3567       91.2031       82.7729       93.8164       98.0580       97.7124       83.3536       70.7710       75.5622       79.9955       68.4006       69.3195       74.4568       78.3585       94.7965       99.5028       79.0353       73.5301       93.6138      110.9037       89.0078       83.2742       69.8649       80.7592       88.7469       97.6267      102.2527       88.1490       79.8755      104.0242       90.8215       72.7992       78.7545       74.3677       71.7365       64.3591       59.2749       66.7623       76.5588       85.4849       98.3391      102.8193      100.4306       92.1795       74.8301       61.6111       54.4976       53.9825       53.9191       50.0616       49.1003       51.6666       75.7594       76.0907       67.9211       76.8776       65.5832       63.1893       61.8613       58.4288       59.1435       55.2185       52.4622       52.7646       43.1876       47.3533       47.3595       37.8090       32.4191       36.0185       35.1936        0.0000        0.0000        0.0000        0.0000        0.0000        0.0000        0.0000        0.0000        0.0000        0.0000        0.0000        0.0000        0.0000        0.0000        0.0000        0.0000        0.0000        0.0000        0.0000        0.0000        0.0000        0.0000        0.0000        0.0000        0.0000        0.0000        0.0000        0.0000        0.0000        0.0000        0.0000        0.0000        0.0000        0.0000        0.0000        0.0000        0.0000        0.0000        0.0000        0.0000        0.0000        0.0000        0.0000        0.0000        0.0000        0.0000        0.0000        0.0000        0.0000        0.0000        0.0000        0.0000        0.0000        0.0000        0.0000        0.0000        0.0000        0.0000        0.0000        0.0000        0.0000        0.0000        0.0000
        0.0000        0.0000        0.0000        0.0000        0.0000        0.0000        0.0000        0.0000        0.0000        0.0000        0.0000        0.0000        0.0000        0.0000        0.0000        0.0000        0.0000        0.0000       23.9428       17.1933       14.4494       18.9663       13.2521       10.2608        8.4291       14.5165       16.6797       36.5128       25.8962       17.2445       13.3656       13.6396       23.3508       37.2663       33.0968       27.2402       17.4571       17.5540       16.7628        7.3112        7.9403        7.4562        6.4270        6.9459       10.8687       26.8570       39.7364       47.1061       29.3270       26.4245       26.0433        9.9418       10.4345       15.2465        6.7291        4.1620       18.3467       24.5173       47.6434       17.4569       19.8533       24.1909       21.7022       19.4816       19.7555       19.5372       31.4591       27.8665        9.1367       17.7196       27.7636       44.5780       40.5952       17.4168       21.4122       29.1374       35.8486       24.7037       33.6224       31.3293       32.4624       38.3110       42.1284       33.2979       26.6333       35.7074       54.3460       48.7523       52.5726       57.9435       55.0128       51.6331       53.7678       61.9329       81.9316       55.2792       51.5561       46.4006       46.0545       51.1839       37.2930       35.8843       48.9104       49.2529       51.3736       69.0681       92.7273      139.2476      183.6115      197.0257      201.3733      137.6839      149.3171      146.6931      165.5338      133.7256      107.7838       96.7322      105.4060      116.9154       85.4400       77.7952       60.8691       58.0592       50.0680       51.3870       66.8633       81.2012      108.1986      111.5993      105.4859       95.7645      104.1323      105.9368       99.4512      102.3054      115.8089       89.2276      105.1248      111.7139      127.9544      108.7351       93.9775       94.6362       80.4452       72.4425       72.2351       67.2942       74.0278       67.2320       65.8242       69.4013       72.0064       87.2389       82.0986       93.2780       99.5271      101.2204       90.2862       73.6247       62.1489       55.0491       54.2635       48.7572       42.4162       49.3176       52.3663       74.8801       72.6441       72.9211       79.2814       60.0964       49.9518       55.9757       74.2651       54.5508       40.9202       45.2022       46.0152       40.9490       44.5436       44.0065       32.6378       31.7775       36.0072       36.5005        0.0000        0.0000        0.0000        0.0000        0.0000        0.0000        0.0000        0.0000        0.0000        0.0000        0.0000        0.0000        0.0000        0.0000        0.0000        0.0000        0.0000        0.0000        0.0000        0.0000        0.0000        0.0000        0.0000        0.0000        0.0000        0.0000        0.0000        0.0000        0.0000        0.0000        0.0000        0.0000        0.0000        0.0000        0.0000        0.0000        0.0000        0.0000        0.0000        0.0000        0.0000        0.0000        0.0000        0.0000        0.0000        0.0000        0.0000        0.0000        0.0000        0.0000        0.0000        0.0000        0.0000        0.0000        0.0000        0.0000        0.0000        0.0000        0.0000        0.0000        0.0000        0.0000        0.0000
        0.0000        0.0000        0.0000        0.0000        0.0000        0.0000        0.0000        0.0000        0.0000        0.0000        0.0000        0.0000        0.0000        0.0000        0.0000        0.0000        0.0000        0.0000        0.0000       23.5639       30.4460       34.4464       32.0251       20.6349       13.6956       16.3970       27.7053       23.1929       22.3750       32.6301       29.8885       19.9222       24.7364       13.2930       15.8920       16.1192       16.0555        4.9140        5.8784       22.0186       13.4298       12.2518       18.0502       29.9667       32.8859       30.3549       28.4285       42.2160       47.0792       44.4743       54.6323       41.0787       25.6858       17.2335       17.5577       42.6730      107.7998       58.6531       42.0117        8.5320       10.7565       20.8345       31.1520       26.8037       37.3792       52.0506       50.9680       20.3580       14.8007       17.9798       43.1116       82.0438       41.3774       31.1374       18.0341       42.4029       30.4492       17.1045       20.4737       27.6778       39.6176       41.9235       35.2183       50.5710       32.7906       42.5621       60.0539       78.6431       77.1688       54.0006       73.5581       93.6503      107.3806      107.6141      107.7725       78.6868       74.9873       69.6052       71.4143       65.3380       61.4857       58.3419       56.7215       64.7086       89.5296       77.5579       90.0347      157.1542      190.9839      194.2675      181.1047      131.2395      158.0549      155.2291      153.3198      143.0831      119.1302      107.0291       95.3900       94.8160       84.5997       80.0629       74.2775       77.0918       71.7721       68.4536       67.6252       73.1072       98.4793      116.4689      124.0347      127.7520      130.9514      122.5622      121.1855      128.5380      133.0711      104.3749      107.1194      137.9989      142.7959      135.6354      100.9715       74.4001       51.5030       49.9720       58.0991      104.8083       92.4686       73.1693       69.1264       72.1921       81.0774      106.9504      101.7298       96.7828      104.7273      101.6279       87.7453       78.0562       74.6709       65.0269       61.6309       49.4908       53.7623       49.2240       48.2424       61.6058       74.3200       74.9892       66.5694       53.7489       54.1409       48.1978       71.7993       55.2157       42.0653       37.4627       45.1407       41.3450       37.9864       37.1871       33.2012       22.6728       33.6333       45.2192        0.0000        0.0000        0.0000        0.0000        0.0000        0.0000        0.0000        0.0000        0.0000        0.0000        0.0000        0.0000        0.0000        0.0000        0.0000        0.0000        0.0000        0.0000        0.0000        0.0000        0.0000        0.0000        0.0000        0.0000        0.0000        0.0000        0.0000        0.0000        0.0000        0.0000        0.0000        0.0000        0.0000        0.0000        0.0000        0.0000        0.0000        0.0000        0.0000        0.0000        0.0000        0.0000        0.0000        0.0000        0.0000        0.0000        0.0000        0.0000        0.0000        0.0000        0.0000        0.0000        0.0000        0.0000        0.0000        0.0000        0.0000        0.0000        0.0000        0.0000        0.0000        0.0000        0.0000
        0.0000        0.0000        0.0000        0.0000        0.0000        0.0000        0.0000        0.0000        0.0000        0.0000        0.0000        0.0000        0.0000        0.0000        0.0000        0.0000        0.0000        0.0000        0.0000       23.2236       24.0768       29.6810       39.7525       42.6635       49.2009       31.6906       32.4519       23.8638       22.5987       32.8236       35.5137       24.0095       15.7167       12.2614       10.6260       18.1158       20.2090       19.0397       14.5198       18.2853       30.4293       29.8138       32.6374       21.5254       19.3278       18.8482       18.1997       26.8341       25.5796       36.5208       44.7953       72.9310       37.7303       25.7013       21.5405       24.4449       39.1181       43.3667       33.4072       18.1351       16.7861       27.1239       31.7572       11.6516       39.4215       70.0308       56.9013       28.6065       11.8205       11.9674       24.6762       59.9721       33.5269       32.0158       30.6216       30.3065       29.1437       23.0023       32.0952       28.0146       72.9930       80.1255       53.4705       57.8454       51.0281       47.2158       57.7675       74.6966       95.1591       92.8633      110.8784      122.6323      132.3184      122.3036      107.9519       75.1832       65.2369       76.4738       85.1959       77.0488       65.5371       66.3435       77.4535       78.5812       76.0276       87.5383      121.9441      126.7388      147.4052      149.3323      157.1781      140.1160      149.7935      160.8692      157.5289      139.9588      141.1738      120.7930      110.3137      107.0554      101.8303       85.1009       81.2780       93.1754       80.2094       76.2910       87.4230       89.3831       93.4621      117.6778      118.6650      126.2641      114.8546      111.2538      121.9558      128.8155      134.2177      111.7694       91.1922       88.6828       97.9011       99.8762       91.7695       70.4500       51.7043       50.0627       66.9476      106.6615       91.4585       83.9288       98.7763       78.6620       79.5035       95.8345       87.3378       94.8403      115.1816      106.0235      120.5342      109.9609       82.7805       62.0161       53.8868       50.0783       51.7070       48.8369       51.3741       63.3075       72.4246       53.6054       41.7133       51.3081       49.9919       46.5376       52.2839      110.9258       82.3100       45.3947       42.4867       32.3103       32.9905       34.0755       32.6150       24.1035       24.2010       50.3170       41.9771       39.2258        0.0000        0.0000        0.0000        0.0000        0.0000        0.0000        0.0000        0.0000        0.0000        0.0000        0.0000        0.0000        0.0000        0.0000        0.0000        0.0000        0.0000        0.0000        0.0000        0.0000        0.0000        0.0000        0.0000        0.0000        0.0000        0.0000        0.0000        0.0000        0.0000        0.0000        0.0000        0.0000        0.0000        0.0000        0.0000        0.0000        0.0000        0.0000        0.0000        0.0000        0.0000        0.0000        0.0000        0.0000        0.0000        0.0000        0.0000        0.0000        0.0000        0.0000        0.0000        0.0000        0.0000        0.0000        0.0000        0.0000        0.0000        0.0000        0.0000        0.0000        0.0000
        0.0000        0.0000        0.0000        0.0000        0.0000        0.0000        0.0000        0.0000        0.0000        0.0000        0.0000        0.0000        0.0000        0.0000        0.0000        0.0000        0.0000        0.0000        0.0000        0.0000       19.1253       19.0209       33.6200       33.0459       37.0188       26.7277       13.2899       25.9784       30.6439       14.3324       15.8971       12.8262       13.7508       15.8034       13.3804       11.1050       15.8576       13.2390        8.8354       27.7105       20.0717       30.0667       26.2083       11.9261       11.2532        7.2444        8.4974       13.8067       17.1887       13.7888       19.7407       47.7652       29.9571       44.5381       46.9935       47.0146       53.1865       51.2029       30.2338       29.5467       30.3040       37.5310       36.3318       18.5596       27.0916       57.2162       41.6870       44.3903       30.2801       23.2838       17.7474       18.5921       23.4565       22.9836       36.0581       32.5069       35.6041       21.9735       38.8742       50.2968      101.3001       64.3105       67.1842       84.8540       70.4482       76.2671       80.6176       87.0925      113.7945      127.8358      148.2155      135.1292       94.0704      101.5192      108.2543       62.9827       61.8726       61.9537       65.0899       62.1156       56.7112       73.7442       80.6526       97.3741       80.5621       77.2113      106.1906       97.7785      126.2123      155.0557      174.7316      135.6614      150.3163      164.3965      143.6699      135.7775      133.9370      116.2921      109.2841      118.5499      106.0415      113.7802       99.2326       98.9726       99.4802       96.3006       97.3883       92.1942       90.2321       95.1726      110.3267      118.3201      124.2367      135.7304      139.0030      120.7603      121.3103      111.3914      101.5892       98.1446      111.2405      120.8457       79.7713       68.5600       58.2517       52.4092       62.5379      104.3158       76.4968       67.5458       74.1058       85.5097       83.8319      107.7407      115.4308      119.6614      131.3419      112.9081      114.0103       97.5654       79.9050       64.4420       57.0424       57.1762       50.6807       44.0606       50.7655       47.8152       38.1161       35.8313       31.6750       37.7264       34.8098       39.1731       36.6141       37.3729       44.8465       40.7947       37.6606       31.3133       29.6771       34.8203       31.7549       30.5348       28.1611       29.1946       28.8067       27.9875       29.1009        0.0000        0.0000        0.0000        0.0000        0.0000        0.0000        0.0000        0.0000        0.0000        0.0000        0.0000        0.0000        0.0000        0.0000        0.0000        0.0000        0.0000        0.0000        0.0000        0.0000        0.0000        0.0000        0.0000        0.0000        0.0000        0.0000        0.0000        0.0000        0.0000        0.0000        0.0000        0.0000        0.0000        0.0000        0.0000        0.0000        0.0000        0.0000        0.0000        0.0000        0.0000        0.0000        0.0000        0.0000        0.0000        0.0000        0.0000        0.0000        0.0000        0.0000        0.0000        0.0000        0.0000        0.0000        0.0000        0.0000        0.0000        0.0000        0.0000        0.0000
        0.0000        0.0000        0.0000        0.0000        0.0000        0.0000        0.0000        0.0000        0.0000        0.0000        0.0000        0.0000        0.0000        0.0000        0.0000        0.0000        0.0000        0.0000        0.0000        0.0000        0.0000       18.8432       30.2296       42.0020       40.5029       15.6922       21.6563       20.7034       19.9540       14.3204       14.2673       10.1840        8.7889        5.4970        7.0009       12.2781        5.1137        4.4849        6.9593       18.9319       10.5231        9.5259       15.7123        7.2523        9.0675       12.4630        8.1749       14.9685       17.7876       37.9774       29.6717       19.4419       14.7232       20.8226       34.0116       41.2004       47.3218       24.6906       29.0054       26.9275       29.4359       45.4608       39.3073       36.2225       44.6725       39.6703       25.0202       33.2668       36.0227       32.9865       28.4358       33.5225       38.0576       49.9591       66.0531       37.9120       38.4375       31.0365       39.2575       62.3947       54.8509       38.1269       75.9163       88.2694       91.9199       69.8504       80.5841       86.7711      110.7198      140.5085      151.3797      156.0565      106.7089      119.6068      113.8396       57.3328       61.1163       64.0035       66.1308       58.2020       58.5866       65.6538       66.1277       70.3355       74.8706       80.8976       94.9035       99.2130      112.5585      122.6040      157.4109      142.8659      151.0216      152.6525      143.8255      132.4997      131.6420      116.7383      107.2588      127.9100      109.8932       92.8569       80.8355       94.1895       84.5495       77.5636       89.1212       97.8186      101.4213      107.2622      116.1720      136.8548      135.8576      133.3587      115.8288      115.5274      103.5963      108.8669      111.7574      124.1208      122.8383      105.0222       76.1935       81.8488       78.6606       61.2244       54.1998       80.1004       73.8009       68.7815       67.8635       72.9729       85.0136       95.1219      100.8676      106.8127      115.8036       98.9223       81.3960       89.7684       67.3421       56.3684       50.8425       59.1292       60.2323       47.4266       56.0754       46.9078       42.7918       33.9286       31.5109       37.0264       36.3845       34.6980       32.2965       30.1447       32.7721       29.1454       35.0507       46.3343       33.9169       25.2539       28.9152       29.2541       26.8364       25.9924       28.9710       27.0173       27.5727       29.2648        0.0000        0.0000        0.0000        0.0000        0.0000        0.0000        0.0000        0.0000        0.0000        0.0000        0.0000        0.0000        0.0000        0.0000        0.0000        0.0000        0.0000        0.0000        0.0000        0.0000        0.0000        0.0000        0.0000        0.0000        0.0000        0.0000        0.0000        0.0000        0.0000        0.0000        0.0000        0.0000        0.0000        0.0000        0.0000        0.0000        0.0000        0.0000        0.0000        0.0000        0.0000        0.0000        0.0000        0.0000        0.0000        0.0000        0.0000        0.0000        0.0000        0.0000        0.0000        0.0000        0.0000        0.0000        0.0000        0.0000        0.0000        0.0000        0.0000
        0.0000        0.0000        0.0000        0.0000        0.0000        0.0000        0.0000        0.0000        0.0000        0.0000        0.0000        0.0000        0.0000        0.0000        0.0000        0.0000        0.0000        0.0000        0.0000        0.0000        0.0000       19.3343       24.0622       24.8163       33.5734       30.1567       26.4573       21.4991       11.2101       13.0902       12.5392       11.8413        8.2929        8.8308        8.0947        7.1779        6.1639        8.9988        8.0700        6.0401        3.6524        8.6276        4.4878        3.1765        3.2929        2.7985        7.6691       13.8392       43.8149       15.5714       11.2629       16.9202       16.4994       14.8206       38.3026       16.4411       31.4178       84.0314       82.5353       28.0779       26.0264       26.1782       30.1207       21.5901       33.2817       23.5911       30.0869       28.1182       31.9648       24.8720       21.8023       47.0715       45.0851       35.6384       42.6634       96.0721      124.0931       75.0779       65.8423       61.0967       54.1280       74.8938       96.1880       89.7220       96.8546       91.1078      104.1358      100.4158      115.2830      123.0831      116.5809      111.2888       97.9995      107.9730      106.6548      100.0038       80.9251       87.7397       97.6290       78.6765       85.8234       84.6028       88.1525       71.5772       81.2503      103.5478      110.4536      108.2905      110.3333       92.0386      126.5481      117.3408      121.7191      127.1105      125.4333      116.6929      117.1155      109.3001      103.3395      109.6344      102.7141       84.1104       71.7660       67.2268       55.6673       58.4771       70.6100      109.2397      142.1824      150.3462      144.2124      164.0479      148.9156      120.7369      106.8410      111.5887      119.6132      141.5327      159.2525      159.6631      139.3606      105.8745      102.3934       94.9697       82.2161       81.1739       76.2256       80.5291       76.3821       73.3610       62.6002       74.1379       75.7808       85.2035       84.0303       85.0839       97.6508       89.5403       68.8556       51.8257       45.8158       45.9877       53.1237       73.0148       75.6875       71.5097       60.9376       46.8036       35.5715       29.7886       28.5224       32.8630       33.8604       33.6612       30.1315       22.9767       27.5596       23.9367       22.1993       28.3443       24.1746       26.2320       28.2768       27.2492       29.1716       21.6755       22.3083       24.9101       28.3718       22.0505        0.0000        0.0000        0.0000        0.0000        0.0000        0.0000        0.0000        0.0000        0.0000        0.0000        0.0000        0.0000        0.0000        0.0000        0.0000        0.0000        0.0000        0.0000        0.0000        0.0000        0.0000        0.0000        0.0000        0.0000        0.0000        0.0000        0.0000        0.0000        0.0000        0.0000        0.0000        0.0000        0.0000        0.0000        0.0000        0.0000        0.0000        0.0000        0.0000        0.0000        0.0000        0.0000        0.0000        0.0000        0.0000        0.0000        0.0000        0.0000        0.0000        0.0000        0.0000        0.0000        0.0000        0.0000        0.0000        0.0000        0.0000        0.0000        0.0000
        0.0000        0.0000        0.0000        0.0000        0.0000        0.0000        0.0000        0.0000        0.0000        0.0000        0.0000        0.0000        0.0000        0.0000        0.0000        0.0000        0.0000        0.0000        0.0000        0.0000        0.0000       16.4602       17.6717       18.5004       18.6541       20.5368       16.3381       10.0498       12.9844       14.2455       11.7998        8.4310        7.0930        6.7551        8.8387        8.4237        4.6158        3.7856        2.2951        3.1703        2.8362        7.1645        5.7690        1.9803        3.4541        3.5883       15.4302        6.4925       94.3835        6.0347       13.9369       26.7327       24.8986       33.0533       37.4759       49.1883       39.5732       64.0414       62.0978       36.7876       24.9104       18.2783       10.1784       23.4534       21.8749       15.3555       23.5715       29.2434       34.3005       36.0069       40.0515       46.5708       81.3571       76.4292       88.8145      127.5063      180.2220      123.7023       83.6913       85.5617       86.3824       93.8842       88.2622       87.0226       89.6624      118.1192      136.6348      116.7687      119.2915      153.3312      126.9499      114.1085      123.6051      133.3007      123.7340      101.1299       72.8728       79.9627       94.3869       85.8980       87.4277       74.1872       74.0539       67.3047       73.3304       87.0138       88.4821      108.0222       96.0713      105.7283      116.0188      117.0687      122.2354      131.8940      122.0750      121.0374      114.4658       90.5917       86.7967       91.7757       81.5549       63.7197       59.7844       82.9622       52.3681       76.8281      106.1438      164.2846      186.2453      146.6850      128.8322      184.4063      160.8987      142.0416      111.1213       96.1844      102.5851      157.7905      198.0446      184.5132      125.9588       98.9887       91.3485       92.0992       78.3488       76.5889       87.4146       93.2684       87.9153       84.6543       74.4755       82.5182       81.3934       88.1943       82.6579       88.0989       86.2834       77.8232       59.4280       49.5480       43.8545       53.7805       47.1266       57.6777       65.8891       59.2672       63.0846       43.6028       32.1359       28.5547       28.9154       40.5409       35.4113       32.6920       28.1280       24.7184       34.6540       32.6021       30.4585       29.3106       35.4975       44.0573       29.5598       30.1080       45.1820       43.1129       31.6923       30.5518       23.5816       25.8817        0.0000        0.0000        0.0000        0.0000        0.0000        0.0000        0.0000        0.0000        0.0000        0.0000        0.0000        0.0000        0.0000        0.0000        0.0000        0.0000        0.0000        0.0000        0.0000        0.0000        0.0000        0.0000        0.0000        0.0000        0.0000        0.0000        0.0000        0.0000        0.0000        0.0000        0.0000        0.0000        0.0000        0.0000        0.0000        0.0000        0.0000        0.0000        0.0000        0.0000        0.0000        0.0000        0.0000        0.0000        0.0000        0.0000        0.0000        0.0000        0.0000        0.0000        0.0000        0.0000        0.0000        0.0000        0.0000        0.0000        0.0000        0.0000        0.0000
        0.0000        0.0000        0.0000        0.0000        0.0000        0.0000        0.0000        0.0000        0.0000        0.0000        0.0000        0.0000        0.0000        0.0000        0.0000        0.0000        0.0000        0.0000        0.0000        0.0000        0.0000       39.1340       44.8958       32.3924       28.4744       17.0176       11.5335        7.7694        8.1300       15.1065       14.2110        8.6329       10.0541        7.9211        7.7944        3.5085        2.2089        0.4118        1.3606        1.9768        4.7800        9.3605        5.2294        2.5138        3.8394        4.8549        7.2695        7.8291        9.4412        4.4483        7.0858       15.5827       15.5313       26.7707       18.3825       22.1118       22.4632       63.6514       71.1615       19.8395       16.7231       17.1614       33.7784       27.9715       17.4515       10.8487       10.9201       16.4139       29.4419       31.8972       56.9808       52.8303       80.2919       75.9832       66.1023      112.7597      124.7780      111.3909       76.0069       58.5638       65.9415       67.7992       76.7408       90.1963      122.1279      142.1270      123.7174      108.5846      113.2011      135.1040      124.0664      108.3914      104.5937      113.7064       97.0294       82.6361       79.2094       57.5267       80.1807       87.0039       75.7102       68.7449       71.9662       74.7828       66.8433       77.3270       77.9470       83.3521       84.4069      101.4937      111.9663      101.1712      104.4643      108.9054      114.4451      108.6955       91.3787       79.8360       80.7828       79.8225       74.9145       61.8925       58.2248       62.3989       58.2479       81.4376       98.4498      116.1487      109.2808      142.5115      157.9597      198.2786      192.7784      160.6434      123.0277       93.2795       88.8086      132.1027      157.7953      160.7646      128.0373      104.6151       92.0942      105.4348       90.4865       82.9363       89.2269       95.2464       90.7504       75.0587       79.1917       81.2555       81.7712       87.2718       94.1581       79.6527       70.1943       71.7246       58.5733       48.3375       41.6895       63.9492       41.5926       43.8462       50.9041       47.9938       45.7608       39.1004       37.8352       31.5635       36.3876       48.7946       45.1105       44.7913       34.6373       24.7297       46.7062       60.5173       55.8655       39.7160       82.4638       88.2431       53.8933      101.2835       89.6482       87.5847       81.5615       59.4860       42.8433       45.5719       54.4781        0.0000        0.0000        0.0000        0.0000        0.0000        0.0000        0.0000        0.0000        0.0000        0.0000        0.0000        0.0000        0.0000        0.0000        0.0000        0.0000        0.0000        0.0000        0.0000        0.0000        0.0000        0.0000        0.0000        0.0000        0.0000        0.0000        0.0000        0.0000        0.0000        0.0000        0.0000        0.0000        0.0000        0.0000        0.0000        0.0000        0.0000        0.0000        0.0000        0.0000        0.0000        0.0000        0.0000        0.0000        0.0000        0.0000        0.0000        0.0000        0.0000        0.0000        0.0000        0.0000        0.0000        0.0000        0.0000        0.0000        0.0000        0.0000
        0.0000        0.0000        0.0000        0.0000        0.0000        0.0000        0.0000        0.0000        0.0000        0.0000        0.0000        0.0000        0.0000        0.0000        0.0000        0.0000        0.0000        0.0000        0.0000        0.0000        0.0000        0.0000       42.5190       32.4567       29.2074       26.5243       23.8277       18.6023        8.0294        5.9496        5.7776        7.2318        6.5687        8.1142        6.7800        1.5496        1.5221        1.6611        1.9179        4.7508        6.4823        2.7635        1.6578        2.3504        2.2992        4.9876        6.2084        4.1276        4.8691       13.7630       21.4889       37.7598      111.7361       11.2363       14.1836       36.8013       47.2356       56.9118       29.9992        9.9065       35.4931       30.7769       29.9173       15.1952       18.6646       23.6490       15.1069       35.2212       46.6313       42.5512       60.2285       74.1038       67.7609       38.2646       55.1239       90.1850       88.3403       82.8040       85.8718       65.1883       46.3013       42.2596       55.6671       74.2752       97.1873      109.7874      138.6441      126.3762      117.4838      127.0947      122.5088       95.0662       89.2332       91.3755       87.8827       74.4615       66.6833       95.7114      126.4081       88.4507       80.1680       76.9808       74.4312       69.4058       71.0741       74.1872       71.0426       83.3671       95.4435      114.0126      100.2011       94.5238      105.3629      106.1975      107.5348       88.1928       82.0655       76.7406       79.8580       77.5438       69.1105       57.4414       60.5285       68.5600       56.0219       94.6868      104.8712      124.9924      121.7952      182.8224      182.3022      213.8478      191.4487      151.4206      124.9515      110.7814      110.7330      154.5856      149.4290      157.6009      136.5047      121.4252      126.3522      128.1664      110.9827       99.4947       94.3527      113.9966       86.8848      109.5773      114.3077      102.5775      110.1177       89.2296       64.5017       51.0995       50.0072       62.1334       50.3150       39.2283       33.5011       34.9046       34.8035       42.2676       48.8232       49.1903       46.0386       40.6679       44.1336       39.3828       33.3545       33.9968       31.4791       27.8896       27.2933       31.2815       34.9531       29.2660       35.7174       44.3976       59.1195       68.9532       52.7797      110.3654      112.3964       82.8873      112.6979       84.6081       52.0259       60.5729       67.1619        0.0000        0.0000        0.0000        0.0000        0.0000        0.0000        0.0000        0.0000        0.0000        0.0000        0.0000        0.0000        0.0000        0.0000        0.0000        0.0000        0.0000        0.0000        0.0000        0.0000        0.0000        0.0000        0.0000        0.0000        0.0000        0.0000        0.0000        0.0000        0.0000        0.0000        0.0000        0.0000        0.0000        0.0000        0.0000        0.0000        0.0000        0.0000        0.0000        0.0000        0.0000        0.0000        0.0000        0.0000        0.0000        0.0000        0.0000        0.0000        0.0000        0.0000        0.0000        0.0000        0.0000        0.0000        0.0000        0.0000        0.0000        0.0000
        0.0000        0.0000        0.0000        0.0000        0.0000        0.0000        0.0000        0.0000        0.0000        0.0000        0.0000        0.0000        0.0000        0.0000        0.0000        0.0000        0.0000        0.0000        0.0000        0.0000        0.0000       95.0295       63.7234       32.9476       17.3690        8.5571       11.3665       11.7829       11.0105        8.1963       10.4850        8.8096        6.6087        6.9119        5.3987        1.8245        2.2026        2.4187        3.4655        2.9998        1.3070        4.3304        3.5310        4.8831        3.9277        2.8805        2.6179        2.6571        4.3533        2.7929       26.8152       14.1427       21.9220       26.1364       27.8806       21.1225       23.8978       29.6577       15.6872       30.7085       17.7506       20.2394        9.5317       35.5406       45.5092       37.6330       33.3003       40.2157       52.9854       49.5929       58.6560       81.0491       72.9486       63.5906       91.3976       96.3305       73.9693      113.5133      115.4638       68.0829       53.5568       58.4730       54.6786       66.5398       72.0302       97.2291      111.2623      101.1841      128.1750      179.3726      139.9254      104.8621       84.9581       70.8844       70.9260       61.3809       64.9998      105.8189      121.2271       82.3619       75.9509       80.1873       77.6952       74.1239       80.9000       89.4548       80.6361       82.0162       87.7146       96.0916       94.2889       79.6275       87.6720       83.1472       79.0007       75.8654       87.2961       84.1538       95.3819       91.5318       72.8421       76.2515       75.1321       97.6340      107.6476      118.5781      125.9423      165.6918      162.6432      174.2630      194.0753      220.6806      190.1730      171.8766      157.8107      148.1149      163.7584      184.8291      203.5920      195.6826      195.5604      196.6037      189.4325      143.8642      122.1389      117.0243      117.9350      106.9171       91.6411       86.1071       75.7078       65.7034       65.9460       60.9741       50.5103       36.6356       30.5253       31.0274       36.8428       35.9510       33.3959       31.3872       33.9945       34.7635       37.1614       41.2138       44.2354       55.5181       63.0664       54.5388       39.6667       35.8846       32.8811       27.9694       29.1109       32.5256       35.6321       40.0214       35.7395       35.1549       35.5214       31.9691       31.2318       36.8175       52.3125       51.5866       65.9230       65.5038       56.9489       46.4736       59.4164       70.5323        0.0000        0.0000        0.0000        0.0000        0.0000        0.0000        0.0000        0.0000        0.0000        0.0000        0.0000        0.0000        0.0000        0.0000        0.0000        0.0000        0.0000        0.0000        0.0000        0.0000        0.0000        0.0000        0.0000        0.0000        0.0000        0.0000        0.0000        0.0000        0.0000        0.0000        0.0000        0.0000        0.0000        0.0000        0.0000        0.0000        0.0000        0.0000        0.0000        0.0000        0.0000        0.0000        0.0000        0.0000        0.0000        0.0000        0.0000        0.0000        0.0000        0.0000        0.0000        0.0000        0.0000        0.0000        0.0000        0.0000        0.0000
        0.0000        0.0000        0.0000        0.0000        0.0000        0.0000        0.0000        0.0000        0.0000        0.0000        0.0000        0.0000        0.0000        0.0000        0.0000        0.0000        0.0000        0.0000        0.0000        0.0000       82.1219       85.5277       60.1901       40.1655       28.4626        6.8267       10.8393        5.9015        9.0542        8.4992       15.7811        7.7251        6.9433        7.3705        5.5909        2.1947        3.7105        2.4324        6.4979        8.1549        5.3770        7.2450        9.3009        4.2235        5.4866        6.2055        3.6585        8.7554        5.5197        1.8274       53.2375        6.0796       13.4256       24.8585       28.3184       32.2112       32.0274       28.7523       12.8840       20.8623       17.1294       19.4343       16.8622       28.1035       41.7720       42.4466       39.5799       51.2453       52.2113       41.4266       55.2643       82.7459       69.7790       79.8477       83.3593       84.2455      114.6055      159.6010      173.8637      110.0122       94.3591       87.1772       81.7532       81.0263       82.5287       90.0635       90.9548      108.3744      120.8703      124.4332      114.4998       88.6488       84.6332       92.1015      117.4314       97.8325       84.4306      103.4103      110.5403       74.0929       64.7078       73.6436       73.9195       90.2785       90.5249       78.3655       73.0779       77.6063       91.8231       98.8953      103.9860       81.8751       78.0958       65.5848       77.6807       84.9465       83.1321       97.0647       99.9736      101.5186       91.8210       85.1519       85.2609      105.1286      131.0809      150.0180      178.2231      223.6418      213.2022      199.9051      226.1676      242.8519      200.6519      195.1620      171.3300      180.8627      208.7224      211.7615      217.2725      223.5590      203.6292      215.1726      204.6496      156.1535      138.9179      128.2999      106.1120      104.9885       86.0969       65.4382       53.4014       47.9508       52.2451       39.0957       41.3353       32.4620       25.7365       25.3305       27.5044       32.7190       31.6279       31.7452       33.8622       34.3036       38.7937       45.4527       41.0024       48.7876       48.7050       42.8903       41.3483       33.7131       28.3422       23.8397       27.8133       27.4008       26.7828       29.1525       27.1869       30.1973       33.3155       31.2627       31.1231       30.8627       41.0731       57.7753       58.5874       48.1396       37.3722       39.1530       48.2313       66.3236       89.5086        0.0000        0.0000        0.0000        0.0000        0.0000        0.0000        0.0000        0.0000        0.0000        0.0000        0.0000        0.0000        0.0000        0.0000        0.0000        0.0000        0.0000        0.0000        0.0000        0.0000        0.0000        0.0000        0.0000        0.0000        0.0000        0.0000        0.0000        0.0000        0.0000        0.0000        0.0000        0.0000        0.0000        0.0000        0.0000        0.0000        0.0000        0.0000        0.0000        0.0000        0.0000        0.0000        0.0000        0.0000        0.0000        0.0000        0.0000        0.0000        0.0000        0.0000        0.0000        0.0000        0.0000        0.0000        0.0000        0.0000
        0.0000        0.0000        0.0000        0.0000        0.0000        0.0000        0.0000        0.0000        0.0000        0.0000        0.0000        0.0000        0.0000        0.0000        0.0000        0.0000        0.0000        0.0000        0.0000        0.0000       67.5801       54.6563       72.3161       27.8719       31.2982       21.5207       17.2345       10.3785       10.4458        7.8509        9.3490        8.0504        6.5858        6.8093        5.7736        2.4120        2.5255        7.4072        6.9124        7.4370        7.9231        9.3287        4.9027       10.2529       16.6712        7.7302        6.3392       10.2397       18.8311       10.9353       15.5314       15.2275       11.8101       11.2971       16.9365       37.4278       27.9109       37.3044       42.9510       23.3458       36.5966       28.2169       19.5728       30.2782       30.5353       67.9889       70.1310       52.4938       38.5056       51.2814       60.6712       91.1135       99.9844       82.4531       68.3206      100.3984       72.9472      115.6507      164.4868      117.3583       88.1046       84.0551      105.0112       86.2795       80.6512       71.6926       90.5914       83.9335       84.7918       93.4051      107.1901       86.7674       87.8622      118.7765      116.0015      115.1565       83.3945       90.4867      100.3672       74.6150       69.0130       68.8100       74.7935       88.4056       90.9708       83.5772       88.4271       91.2537       78.7955       80.1252       90.0488       87.7193       84.0132       74.9556       75.1637       89.5978       84.9525       76.8778       67.5971      104.4471       89.3446       78.7378       87.4216      106.3954      132.7126      188.5936      237.1085      291.8036      272.9169      241.8272      218.0300      222.5042      185.6417      196.9803      190.7553      184.9928      209.7296      202.1138      187.0896      205.9353      205.0897      198.5566      192.9338      160.4280      139.7181      137.5673      104.0126       93.6535       76.4948       68.9908       60.7123       57.9135       41.6472       33.4368       45.5235       33.5948       25.2905       22.2971       25.7558       32.2401       32.7072       33.8594       38.2858       36.8105       42.3913       38.4448       39.0454       39.3006       37.4756       36.9826       35.1565       26.8541       24.2576       23.1865       23.5492       18.7212       20.3438       30.8842       39.6700       37.8159       36.4233       41.2685       51.0500       37.4914       33.1440       32.2432       34.0675       32.9457       32.3946       41.6837       54.1273       70.1355      102.0583      111.4971        0.0000        0.0000        0.0000        0.0000        0.0000        0.0000        0.0000        0.0000        0.0000        0.0000        0.0000        0.0000        0.0000        0.0000        0.0000        0.0000        0.0000        0.0000        0.0000        0.0000        0.0000        0.0000        0.0000        0.0000        0.0000        0.0000        0.0000        0.0000        0.0000        0.0000        0.0000        0.0000        0.0000        0.0000        0.0000        0.0000        0.0000        0.0000        0.0000        0.0000        0.0000        0.0000        0.0000        0.0000        0.0000        0.0000        0.0000        0.0000        0.0000        0.0000        0.0000        0.0000        0.0000        0.0000        0.0000
        0.0000        0.0000        0.0000        0.0000        0.0000        0.0000        0.0000        0.0000        0.0000        0.0000        0.0000        0.0000        0.0000        0.0000        0.0000        0.0000        0.0000        0.0000        0.0000        0.0000       44.9021       45.9678       47.6929       16.7296       14.9626       14.4846       37.8340       12.7005       13.6903        9.8836       11.2804       13.7917        7.5435        4.0894        4.0252        1.2022        3.6435        6.0607       10.4810       10.5894        4.7490        3.9748        5.5603        3.5400        4.2389       60.6973       66.5216        6.5882       15.8380        8.1854       13.1831       11.7781       15.1231        7.4882       12.5727       26.2582       22.6389       64.1059       44.2611       24.5952       23.1300        8.8419        8.9677       32.1569       35.6654       36.5915       35.7081       41.1650       39.4464       52.4473       73.0286       81.9043       84.8132       57.3587       81.3528      117.2577      127.4225      114.2147      124.3720       85.6612       95.5122      103.7413      110.5857       89.8656       71.5398       86.6524       92.8130       73.7221       69.0313       76.4186       93.0694       76.5577       86.3154      112.9349      106.0595      114.1011       89.8657       93.7075      107.5753       65.0624       58.2656       63.8019       81.7997       69.5376       67.9344       70.2365       70.2436       71.6188       84.3447       87.4446       95.2639       93.0875      100.9849       86.2522       79.5858       82.0031       76.7582       73.8936       75.7272       86.8325       84.8223       89.3493       95.5904      112.2701      156.0346      236.9912      273.7344      315.8414      311.1251      266.7398      211.0417      182.0231      149.9970      172.0315      180.0557      179.0616      192.3477      196.5727      189.8143      221.4479      218.2975      199.8177      185.7595      147.7460      128.5786      122.5327      102.1949       89.7222       75.2953       70.2388       62.4070       54.0863       43.1531       36.0989       54.9836       45.2634       28.6184       26.6619       23.4111       27.6909       33.6894       40.9038       46.8692       45.4215       49.9384       43.0963       41.8096       38.5520       45.7729       48.4735       35.7752       26.3376       23.1557       21.5469       21.5984       19.8263       21.7974       22.9196       29.4986       37.5259       42.5655       58.3036       61.7254       42.6361       35.7235       37.6307       43.7266       39.3169       43.3317       50.3943       54.1461       79.5780       81.3362       81.9743       91.2525        0.0000        0.0000        0.0000        0.0000        0.0000        0.0000        0.0000        0.0000        0.0000        0.0000        0.0000        0.0000        0.0000        0.0000        0.0000        0.0000        0.0000        0.0000        0.0000        0.0000        0.0000        0.0000        0.0000        0.0000        0.0000        0.0000        0.0000        0.0000        0.0000        0.0000        0.0000        0.0000        0.0000        0.0000        0.0000        0.0000        0.0000        0.0000        0.0000        0.0000        0.0000        0.0000        0.0000        0.0000        0.0000        0.0000        0.0000        0.0000        0.0000        0.0000        0.0000        0.0000        0.0000        0.0000
        0.0000        0.0000        0.0000        0.0000        0.0000        0.0000        0.0000        0.0000        0.0000        0.0000        0.0000        0.0000        0.0000        0.0000        0.0000        0.0000        0.0000        0.0000        0.0000        0.0000        0.0000       60.3355       42.8180       36.8555       42.3789       43.5585       47.3789       23.2414       21.9647       20.7157       14.7856        5.0040        6.1036        3.7049        3.8311        7.7020        9.5504       14.4524       10.1073       10.3688       10.4984       24.8666        8.3029        8.1262        9.9184       19.3422       15.8842       16.1591       11.8503        6.3942        6.4954       10.2723        9.2880       13.2518       20.5093       31.5843       55.6359       57.3521       41.6000       54.0115       46.5616       37.9416       35.3949       36.6259       48.3273       49.7623       36.5469       31.2720       54.9154       55.2182       50.4965       58.3622       74.1242       72.3876      105.2929      139.9990      128.8575       99.0818      102.3736       85.4486       85.1032      107.3007      101.3117       82.3313       88.9308      161.3835      106.6408       96.4780       99.4881       85.2251       89.6893       60.0187       67.2655       74.4169       58.5336       72.8913       69.5986       68.1768       82.5991       55.1415       61.7842       72.2334       74.1556       80.7406       63.2249       64.1008       67.5409       74.8815       73.6277       75.4292       95.3996      126.1646      138.0379      120.3104      108.3023      138.1991      120.5290      143.1343      131.2809      122.6702      119.8988      124.1689      125.0589      144.3145      221.8114      295.9597      293.3113      244.4307      240.2467      232.4380      237.9480      170.3102      165.8598      168.2497      185.1653      204.4062      212.7733      187.3537      227.7991      241.7733      224.6378      190.2006      184.4349      150.1885      126.2853      118.5547      108.7972      107.4932       84.9725       80.7294       69.9637       58.9216       51.4556       51.2174       57.6653       41.8840       31.9564       34.9328       34.0911       28.5794       30.8893       31.5302       34.5241       38.7439       37.9046       40.3750       43.6560       49.6268       43.1351       39.5998       37.5027       26.9335       21.1830       21.5337       21.6873       17.8277       16.9827       18.5012       21.9460       42.5385       76.9123       70.8878       64.0782       42.7911       39.8536       42.5501       49.5934       63.3725       69.8562      103.6763      159.2694      102.7012       90.1892       83.5158       83.2923       78.1800        0.0000        0.0000        0.0000        0.0000        0.0000        0.0000        0.0000        0.0000        0.0000        0.0000        0.0000        0.0000        0.0000        0.0000        0.0000        0.0000        0.0000        0.0000        0.0000        0.0000        0.0000        0.0000        0.0000        0.0000        0.0000        0.0000        0.0000        0.0000        0.0000        0.0000        0.0000        0.0000        0.0000        0.0000        0.0000        0.0000        0.0000        0.0000        0.0000        0.0000        0.0000        0.0000        0.0000        0.0000        0.0000        0.0000        0.0000        0.0000        0.0000        0.0000        0.0000        0.0000        0.0000
        0.0000        0.0000        0.0000        0.0000        0.0000        0.0000        0.0000        0.0000        0.0000        0.0000        0.0000        0.0000        0.0000        0.0000        0.0000        0.0000        0.0000        0.0000        0.0000        0.0000        0.0000       52.0856       40.4827       39.9880       47.3181       49.1740       44.4566       22.9753       22.4861       23.7640       19.1374        6.9111       13.6369        5.7048        9.2003       10.3122       14.8411       11.3943       21.3707       14.1068       11.9797       15.0723       22.0481       36.0204       40.1554       36.7333       30.4308       24.2215       12.9096       10.3665       18.6224       23.4472       15.1913       15.1033       28.6709       31.4475       36.0095       36.2463       42.0704       43.4568       43.3662       36.7880       31.7920       47.0685       76.4139       76.9350       46.8965       44.7669       45.1726       53.0573       55.0190       72.4899       69.3058       80.4963      100.4357      108.3959      117.1184      158.7961       95.4617       69.5660       92.5026       90.5509       96.9005       85.5066       83.1675       89.7899      102.7133      104.2973      100.4282       93.2364       81.5279       57.0919       60.7715       56.9506       43.4649       58.1337       45.6244       51.1704       91.1481       68.3286       49.5184       55.9061       80.6543       77.4848       81.3072       84.4724       82.8685       71.1161       73.0346       82.4820      105.3699      140.3301      152.4402      143.5229      106.0647      106.0155      154.3504      179.6966      147.2492      120.7431      115.5969      142.0905      159.8069      209.9958      254.0072      234.5429      234.7110      261.9986      248.4219      221.3921      206.5871      177.4726      176.9487      194.6278      220.9750      210.0784      200.9107      189.8173      196.3652      236.7846      205.0257      202.5408      192.3223      154.8105      156.4967      116.2123      115.6037       98.1657       97.4007       87.2550       86.6547       61.9860       56.0375       55.5702       70.6290       48.1417       28.9386       36.6412       33.8104       28.9042       29.3082       29.1582       27.0058       32.5008       37.0874       42.0812       45.9255       43.7841       39.6937       38.9454       36.5667       27.2193       22.3053       19.4226       21.0448       19.3988       24.7141       36.5517       30.6067       64.1785       78.8300       77.1256       76.5158       57.7817       48.2023       63.5169       73.0216       70.0220       95.0801      103.9450       87.7946      106.6131      109.1558       94.9553       89.8752      102.5400        0.0000        0.0000        0.0000        0.0000        0.0000        0.0000        0.0000        0.0000        0.0000        0.0000        0.0000        0.0000        0.0000        0.0000        0.0000        0.0000        0.0000        0.0000        0.0000        0.0000        0.0000        0.0000        0.0000        0.0000        0.0000        0.0000        0.0000        0.0000        0.0000        0.0000        0.0000        0.0000        0.0000        0.0000        0.0000        0.0000        0.0000        0.0000        0.0000        0.0000        0.0000        0.0000        0.0000        0.0000        0.0000        0.0000        0.0000        0.0000        0.0000        0.0000        0.0000        0.0000        0.0000
        0.0000        0.0000        0.0000        0.0000        0.0000        0.0000        0.0000        0.0000        0.0000        0.0000        0.0000        0.0000        0.0000        0.0000        0.0000        0.0000        0.0000        0.0000        0.0000        0.0000        0.0000      112.4458       80.1967       43.8913       51.3411       50.0865       52.3565       25.6642       23.9868       22.0678       36.3249       28.9634       24.7051       21.1618       14.6028       16.0164       21.1901       24.5091       21.3172       18.5771        7.8965       23.0738       14.6130       54.9379       27.2434       16.3486       28.9675       38.3779       22.2708       12.4428       34.5024       49.8337       29.2521       26.1759       39.4339       44.3984       34.6320       45.9856       53.4044       47.5390       51.1948       46.4589       45.1936       60.9684       53.4976       45.1098       55.9444       72.5062       63.1695      127.6127       80.4014      111.1211      106.1913       90.6294       91.8692       94.8846      116.0811      124.9277       91.8363       73.4000       98.4245       96.1291       98.3034       90.0207       95.7324       97.1537       74.5534       76.0961       80.5438       73.4780       71.2858       41.4230       38.5561       40.8808       34.1040       32.0735       28.7280       46.0035      100.7997       71.2558       73.3536       64.3303       82.4297       68.6390       67.2178       70.1509       80.2527       82.9092       93.7200      100.0820      112.4399      172.9658      152.4318      151.4370      102.2495      167.5098      157.9036      143.6698      132.7843      151.4748      132.7123      143.8725      208.0180      278.0853      240.9236      204.8243      210.5748      236.2215      243.7600      232.4361      194.6603      182.0997      202.8096      233.7417      236.1986      214.9869      186.0377      170.2204      178.2222      204.5921      185.7691      191.7228      201.5135      175.1262      161.8399      143.1795      140.7178      124.2308       98.6971       96.5697       88.6221       60.6209       51.4562       60.7635       57.9925       36.1258       24.4621       25.9409       28.6683       26.0506       24.0098       26.2026       25.0213       31.5522       32.4932       32.0610       46.2479       46.2575       42.5585       41.3803       36.0609       25.9686       21.3180       18.7969       25.0386       30.1177       22.7351       37.0383       32.9377       55.9473       78.5186       80.9855       98.6463       62.9779       55.3884       59.1398       69.6206       86.7037       68.9564       81.1922       92.6103       87.5673      113.5239      118.2601      128.0974       88.5600        0.0000        0.0000        0.0000        0.0000        0.0000        0.0000        0.0000        0.0000        0.0000        0.0000        0.0000        0.0000        0.0000        0.0000        0.0000        0.0000        0.0000        0.0000        0.0000        0.0000        0.0000        0.0000        0.0000        0.0000        0.0000        0.0000        0.0000        0.0000        0.0000        0.0000        0.0000        0.0000        0.0000        0.0000        0.0000        0.0000        0.0000        0.0000        0.0000        0.0000        0.0000        0.0000        0.0000        0.0000        0.0000        0.0000        0.0000        0.0000        0.0000        0.0000        0.0000        0.0000        0.0000
        0.0000        0.0000        0.0000        0.0000        0.0000        0.0000        0.0000        0.0000        0.0000        0.0000        0.0000        0.0000        0.0000        0.0000        0.0000        0.0000        0.0000        0.0000        0.0000        0.0000        0.0000      128.7272       78.6915       79.6343      116.5492       91.4575       54.4094       30.9862       27.8499       24.0611       28.5472       40.1584       48.9740       46.6814       36.7353       22.1114       21.4368       25.0859       38.3806       27.1317       22.0847       25.0775       15.4834       39.9767       19.9081       34.4354       61.9225       39.0899       26.2129       24.9790       26.3694       22.8783       31.8948       27.9953       45.0750       45.7669       39.5947       37.8430       42.9768       62.5598       63.5448       57.3678       49.3463       68.0894       53.4400       42.3997       55.0253       80.3328       93.8996       98.3959       68.9452       72.1317       87.1111       97.7469       82.8024       81.4914       86.3086      104.7247       93.8279       81.0534       95.1927      108.0220      109.7344       79.5922       70.9101       69.9701       57.8141       73.1083       61.0855       50.3945       50.1009       37.4217       33.4751       35.4923       42.8899       33.1883       29.7740       33.6038       66.4002       49.6085       78.2372       75.5356       71.8937       53.8679       58.8142       69.6134       77.7770       86.7327       92.3501      103.3594      109.0858      153.0950      143.2659      145.4072      128.1338      170.4511      140.5541      131.9209      128.6028      130.4436      149.9357      192.9097      252.4363      270.8575      278.0449      192.0667      203.7658      213.4650      215.8727      209.4611      208.2804      201.5411      195.6098      236.0526      246.4284      190.9216      220.0577      217.5586      211.0756      177.8626      165.7760      173.6779      160.9114      158.7958      143.6519      126.6082      131.2228      118.5808      105.3075       93.6732       83.6213       60.4665       50.1211       54.8032       61.4439       40.7487       24.4559       21.2480       26.2237       31.8499       24.8819       26.3313       30.8556       30.5200       33.2234       33.4224       38.3044       48.1809       49.7682       39.9229       34.7023       27.4253       22.8868       22.2110       39.3195       28.7589       23.5909       26.0260       30.0102       55.1642       88.2771       99.3680       95.7740       75.1322       63.0870       59.9239       53.4799       67.2681       57.5480       74.0592       91.8924       88.2592      115.6059      131.5085      148.0849        0.0000        0.0000        0.0000        0.0000        0.0000        0.0000        0.0000        0.0000        0.0000        0.0000        0.0000        0.0000        0.0000        0.0000        0.0000        0.0000        0.0000        0.0000        0.0000        0.0000        0.0000        0.0000        0.0000        0.0000        0.0000        0.0000        0.0000        0.0000        0.0000        0.0000        0.0000        0.0000        0.0000        0.0000        0.0000        0.0000        0.0000        0.0000        0.0000        0.0000        0.0000        0.0000        0.0000        0.0000        0.0000        0.0000        0.0000        0.0000        0.0000        0.0000        0.0000        0.0000        0.0000        0.0000
        0.0000        0.0000        0.0000        0.0000        0.0000        0.0000        0.0000        0.0000        0.0000        0.0000        0.0000        0.0000        0.0000        0.0000        0.0000        0.0000        0.0000        0.0000        0.0000        0.0000        0.0000        0.0000      141.2388      120.8785      141.2854      104.3067       61.3863       24.1835       22.6832       29.5721       37.3157       32.7781       44.3306       49.1860       58.4476       23.8242       33.2890       37.6771       39.1185       16.5997       16.1308       26.5992       14.2547        5.1654        4.2762        6.5276       18.1065        9.1961       11.8086       18.4925       23.9961       26.7121       60.8100       38.3646       34.5744       43.8561       55.5494       59.3364       46.2664       52.5445       58.6150       58.2751       48.5283       57.7443       57.9509       55.7656       68.8996       75.3938       69.9966       62.3729       71.7837       80.9585      101.5455       85.8288      108.2402       94.5947       78.6349       74.6397       90.8152       95.2753       81.9536       93.5530       86.7593       67.2770       59.1446       52.7608       50.5713       56.3694       48.9959       51.8000       46.3381       39.4138       34.3749       35.1282       39.1422       27.2759       39.4574       36.5668       49.9933       48.5095       73.7081       51.9771       67.7624       64.1622       68.1250       78.8780       76.5103      105.7500      103.5357      123.3642      122.1065      160.0215      146.6694      157.4696      145.0081      139.1857       93.2740       90.2495       84.9811      117.7322      153.9569      200.2751      225.6382      249.5832      257.6579      206.8077      196.9192      178.8294      174.5754      186.2642      185.3488      178.3958      186.1853      187.1189      181.4271      167.7793      163.5968      160.7136      145.9784      144.6463      118.3134      121.0630       99.0514      109.3739      118.7250      122.1820      120.2180      121.4743      115.1294       86.6117       78.9484       72.6196       48.3837       40.7307       48.2695       29.5150       23.6562       22.7844       24.8143       28.0640       28.2027       31.9032       26.9417       29.6454       33.9518       27.4210       36.0714       63.5693       53.6957       51.2107       41.3642       35.9915       31.7822       21.5193       34.0226       33.0572       30.4923       36.0501       45.0463       78.7591       78.2809       93.1250       79.3225       71.0603       62.0224       65.5722       60.2259       75.4689       55.5903       69.3879       74.4822      104.8916      122.4511      151.2705      180.9877      216.0106      243.3459      308.8091      309.4407        0.0000        0.0000        0.0000        0.0000        0.0000        0.0000        0.0000        0.0000        0.0000        0.0000        0.0000        0.0000        0.0000        0.0000        0.0000        0.0000        0.0000        0.0000        0.0000        0.0000        0.0000        0.0000        0.0000        0.0000        0.0000        0.0000        0.0000        0.0000        0.0000        0.0000        0.0000        0.0000        0.0000        0.0000        0.0000        0.0000        0.0000        0.0000        0.0000        0.0000        0.0000        0.0000        0.0000        0.0000        0.0000        0.0000        0.0000        0.0000        0.0000        0.0000
        0.0000        0.0000        0.0000        0.0000        0.0000        0.0000        0.0000        0.0000        0.0000        0.0000        0.0000        0.0000        0.0000        0.0000        0.0000        0.0000        0.0000        0.0000        0.0000        0.0000        0.0000        0.0000        0.0000        0.0000        0.0000        0.0000       68.4921       88.9238      120.7831      117.6539       47.1089       44.1655       77.7184       63.7178       60.2738       40.3142       36.7588       33.1067       39.8113       13.3537       22.7918       12.9421        9.8227        9.7020       24.8236       27.3252       17.1133       21.7786        8.3985       14.0719       18.3681       28.2789       22.2648       37.9705       42.5836       39.3626       40.6931       47.5241       48.7030       54.9202       50.5023       54.4141       52.2736       65.8802       69.4902       66.5661       78.1943       73.6907       62.5333       68.1954       88.3277       78.0143       77.4421       76.9625      104.7413       97.9062       90.4083       80.5121       89.1869       80.4519       66.6358       67.8456       70.2898       67.6887       76.1593       77.3908       75.5927       73.8824       55.1902       45.3886       40.3902       38.4632       45.0257       33.4071       40.2011       33.2658       56.6146       39.2617       41.5154       39.0000       49.4012       59.8731       66.5799       61.7348       87.8466       78.7669       71.4636       83.4940      101.1434      112.2931      132.1633      162.1801      159.4352      145.7780      131.8717      129.4806       88.7222       78.1791       83.6759      126.1505      202.4161      177.3908      208.0156      260.7233      215.6426      173.5616      178.4249      187.3406      176.5377      150.5809      155.9454      154.5387      148.1638      146.0520      144.7073      123.4420      114.9325      110.4953      121.6688      118.5146      126.0453      124.5202      120.0109       95.0253      104.8301      111.7863       93.8354      112.4213       87.8384       85.5025       96.3711       78.6524       56.2253       42.4570       34.6062       29.4355       24.2936       22.9789       29.2241       32.4666       31.6656       31.6060       29.9763       32.0373       41.3563       33.5563       24.1040       29.4258       33.1059       29.0642       41.7704       22.7554       15.0814       14.9426       17.4579       28.9487       33.1045       40.0407       48.8872       67.6723       73.5215       82.2982       78.1679       65.1043       67.0589       67.2904       64.8812       56.8747       48.0008       57.6745       73.4165      110.0118      165.0374      165.4684      234.5628      233.7048      265.4861      302.3303      306.0763        0.0000        0.0000        0.0000        0.0000        0.0000        0.0000        0.0000        0.0000        0.0000        0.0000        0.0000        0.0000        0.0000        0.0000        0.0000        0.0000        0.0000        0.0000        0.0000        0.0000        0.0000        0.0000        0.0000        0.0000        0.0000        0.0000        0.0000        0.0000        0.0000        0.0000        0.0000        0.0000        0.0000        0.0000        0.0000        0.0000        0.0000        0.0000        0.0000        0.0000        0.0000        0.0000        0.0000        0.0000        0.0000        0.0000        0.0000        0.0000        0.0000        0.0000
        0.0000        0.0000        0.0000        0.0000        0.0000        0.0000        0.0000        0.0000        0.0000        0.0000        0.0000        0.0000        0.0000        0.0000        0.0000        0.0000        0.0000        0.0000        0.0000        0.0000        0.0000        0.0000        0.0000        0.0000        0.0000        0.0000        0.0000      136.7676      166.5391      169.7373      105.1803       88.5636      114.5310      156.5165      159.9224      110.5315       40.4764       30.9133       32.6105       11.5171       12.8618       17.4100       14.8798       24.8894       24.7806       14.6144       46.3821       10.2501       18.8032       17.6767       22.7585       25.7952       41.4149       31.6119       29.3567       30.4596       41.0096       43.9109       46.0631       49.3266       54.8092       54.1340       51.8770       90.0173       83.0062       62.0171       76.8489       79.8453       77.0123      100.9740       93.7464       90.0871       79.7438       98.3003      100.7196      104.9626       94.5131       94.5995       90.8312       74.5709       82.5316       95.4192       78.3087       66.8480       91.3290       95.6286       82.5379       68.4299       49.7206       44.3780       33.4384       32.4816       36.1164       30.5462       32.9072       34.5020       30.7555       29.0574       25.0015       33.4354       59.1777       72.0055       71.3544       58.6401       55.0803       61.7702       67.0845       85.3608      122.7042      129.2205      132.8913      142.2808      129.4969      109.4181      120.0549      108.8464       91.8409      106.1899       98.4116      135.3704      171.3810      178.1488      190.0487      221.5660      175.5868      162.8448      159.2638      170.6597      170.5096      151.4178      150.6965      124.5624      130.2054      134.1219      132.5470      107.0706       95.3558       89.7069       81.7346       78.9806      112.9281      120.9400      109.5090       87.9944       96.1940       84.3763       80.1297       95.9143       96.9272       95.7181       95.6300       69.8191       63.9450       42.0984       37.0124       31.0437       29.9350       34.9508       33.7073       43.1195       38.4067       35.1577       32.3505       35.0415       36.7453       29.2264       25.5232       26.0972       26.2943       30.9378       23.0556       16.2983       13.3537       16.9150       13.8973       27.3862       35.1779       46.0078       56.0997       64.9603       70.5222       75.4605       71.5805       68.5393       63.8919       71.9935       65.3542       41.6958       36.4546       46.8952       72.0532      114.4412      136.3233      212.4758      258.7165      223.9117      250.3185      314.0498      315.0582      181.7400        0.0000        0.0000        0.0000        0.0000        0.0000        0.0000        0.0000        0.0000        0.0000        0.0000        0.0000        0.0000        0.0000        0.0000        0.0000        0.0000        0.0000        0.0000        0.0000        0.0000        0.0000        0.0000        0.0000        0.0000        0.0000        0.0000        0.0000        0.0000        0.0000        0.0000        0.0000        0.0000        0.0000        0.0000        0.0000        0.0000        0.0000        0.0000        0.0000        0.0000        0.0000        0.0000        0.0000        0.0000        0.0000        0.0000        0.0000        0.0000        0.0000
        0.0000        0.0000        0.0000        0.0000        0.0000        0.0000        0.0000        0.0000        0.0000        0.0000        0.0000        0.0000        0.0000        0.0000        0.0000        0.0000        0.0000        0.0000        0.0000        0.0000        0.0000        0.0000        0.0000        0.0000        0.0000        0.0000        0.0000        0.0000        0.0000        0.0000      137.8046      130.8642      120.7497      128.5416      147.7069       98.0944       67.0951       54.8534       45.6679       18.6875       19.8152       18.4353       12.5619       30.9929       32.1386       23.0364       25.7677       24.3583       19.1009       66.9642       53.1955       28.2297       35.7340       21.6634       27.3571       35.9142       39.3186       35.7954       40.5782       47.6650       58.3183       46.6191       57.4660       81.4288       75.3321       79.0391       69.3908       97.3188       78.1447       76.7311       69.1218      107.9123      119.5039      104.9086       86.4388       88.9479      106.8128       97.7471       93.3560       80.7848       85.3392       87.6085       89.7026       85.6664       88.9701       89.4447       69.1396       62.6648       58.5389       43.0506       37.2992       33.4547       32.8643       40.8775       46.7817       25.6967       20.8470       35.4993       44.4099       46.2542       58.2231       57.1755       61.7545       64.9551       67.0522       86.2539       84.4065       95.6107      102.5183      117.0368      109.3710      129.9608      137.7268      128.1119      129.2279      137.6683      138.9624      124.5837      117.1740      142.3775      153.7803      175.4823      177.8485      195.9344      188.9586      148.7597      153.2605      171.7691      171.1328      146.4434      147.3308      120.0925      133.6288      140.5130      123.2285       99.4089       81.7823       73.8115       66.7770       60.1759       60.4004       76.2551       75.5172       87.6317       88.7293       81.4806       79.3075       90.5815       94.6379       92.4899       79.1749       58.7629       55.9177       43.9633       37.2110       39.4055       37.5529       44.6501       46.6349       56.9698       46.3364       42.2248       36.7225       35.2442       38.0189       34.4623       34.2278       24.6521       19.5403       27.9954       32.3748       14.9164       12.7256        9.0528       16.7825       30.4100       42.7049       49.6826       58.1909       81.8136       63.9153       66.3767       84.5688       62.8520       58.9174       65.9813       60.6180       41.9939       45.8819       59.2101       89.4931      127.5658      138.9448      195.6218      205.9996      218.9232      244.0178      277.9956      307.9871      188.0100        0.0000        0.0000        0.0000        0.0000        0.0000        0.0000        0.0000        0.0000        0.0000        0.0000        0.0000        0.0000        0.0000        0.0000        0.0000        0.0000        0.0000        0.0000        0.0000        0.0000        0.0000        0.0000        0.0000        0.0000        0.0000        0.0000        0.0000        0.0000        0.0000        0.0000        0.0000        0.0000        0.0000        0.0000        0.0000        0.0000        0.0000        0.0000        0.0000        0.0000        0.0000        0.0000        0.0000        0.0000        0.0000        0.0000        0.0000        0.0000        0.0000
        0.0000        0.0000        0.0000        0.0000        0.0000        0.0000        0.0000        0.0000        0.0000        0.0000        0.0000        0.0000        0.0000        0.0000        0.0000        0.0000        0.0000        0.0000        0.0000        0.0000        0.0000        0.0000        0.0000        0.0000        0.0000        0.0000        0.0000        0.0000        0.0000        0.0000        0.0000      219.8322      200.1637        0.0000        0.0000       97.8410       90.2885       82.4700       64.5910       69.3342       54.6289       32.8079       22.7382       23.7978       15.4715       97.6259       10.5721       16.1005       18.5011       27.3110       24.8186       25.9436       17.9074       18.0498       13.9931       21.4441       18.2961       22.1455       18.3125       52.6892       75.5372       58.4014       60.8394       58.1866       64.1700       54.9906       56.0195       66.5769       73.9235       96.1116       72.2436       75.4904       92.1552       70.7203       68.8114       80.5713       76.6651       56.9536       78.9899      162.0079      144.4105      124.4108      113.4628      121.8015      101.1413       77.5826      173.7795      110.8823       71.8123       64.6662       67.5185       66.7070       67.4560       66.0782       84.6554       49.6805       40.3704       48.3131       61.5011       41.9110       50.1868       57.4228       67.9615       51.0087       59.2061       98.6385       90.2772       97.0489       89.4275      103.6257      114.8570      130.0744      159.5174      146.4581      158.0325      127.4904      111.8239      132.2451      112.7007      137.0955      130.3273      158.6003      144.3674      145.5668      151.5029      131.2584      140.6006      139.7066      127.2500      106.6446       97.4111       86.0609       93.3676       93.4464       77.5178       67.3862       70.7757       65.3174       55.4730       50.8263       56.9347      108.5124       72.5064       77.3575       76.9158       91.4397       80.6510       77.0014       73.9396       86.2073       65.0058       60.7386       56.1139       45.2104       42.2292       58.2438       49.6876       59.1611       53.8744       65.1141       64.0825       59.6017       65.3348       36.2525       29.2554       24.7025       25.6594       18.0920       12.6094       17.1806       22.9719       19.0897       13.8977       14.3981       25.6740       41.6673       48.8166       55.8850       51.4076       39.7396       43.3896       45.7111       60.4647       47.6468       49.5500       64.0656       76.5380       78.1013       94.6917      108.7371      136.7666      185.5468      207.2413      205.8355      228.4435      229.7479      243.7965      285.4175        0.0000        0.0000        0.0000        0.0000        0.0000        0.0000        0.0000        0.0000        0.0000        0.0000        0.0000        0.0000        0.0000        0.0000        0.0000        0.0000        0.0000        0.0000        0.0000        0.0000        0.0000        0.0000        0.0000        0.0000        0.0000        0.0000        0.0000        0.0000        0.0000        0.0000        0.0000        0.0000        0.0000        0.0000        0.0000        0.0000        0.0000        0.0000        0.0000        0.0000        0.0000        0.0000        0.0000        0.0000        0.0000        0.0000        0.0000        0.0000        0.0000        0.0000        0.0000
        0.0000        0.0000        0.0000        0.0000        0.0000        0.0000        0.0000        0.0000        0.0000        0.0000        0.0000        0.0000        0.0000        0.0000        0.0000        0.0000        0.0000        0.0000        0.0000        0.0000        0.0000        0.0000        0.0000        0.0000        0.0000        0.0000        0.0000        0.0000        0.0000        0.0000        0.0000        0.0000        0.0000        0.0000        0.0000        0.0000        0.0000       68.5479       82.8107       46.2447       61.6836       40.4254       29.5437       30.9148       16.8639       20.7693        6.6736       12.7592       14.5091       29.7303       31.1992       14.1575       11.6016        6.9637        6.9455       10.5029       13.9626       12.9987       15.5743       47.7206       50.3176       55.0750       43.2481       44.1931       42.1863       51.0006       43.0342       73.6223       67.9658       66.4664       57.8255       61.0329       74.5330       58.1640       68.3897       57.4440       46.6967       53.5056       63.9207      114.2472      127.3134      142.7368      104.8201       79.4648       57.5629       68.9735      135.3873      387.8754       70.7598       91.0301      113.7018       90.8076       64.8715       69.1263       53.0509       54.7113       36.1880       23.4504       24.4068       27.3364       40.7225       40.5778       43.7652       45.1928       60.8634       76.0981       76.6745       79.1556       85.0187      107.6510      108.6244      112.9747      114.7978      126.8346      185.7915      141.8866      116.4643       98.5075       94.7337      122.5093      128.2470      156.1648      139.8061      121.7011      121.3281      123.2444      131.1221      130.5379      120.9564      112.0088       87.5434       74.8368       80.1790       63.0409       56.1549       85.5415       89.3854       67.2563       51.7405      130.6497      131.2114      122.0290      111.2007       92.3293       93.2034      130.0480      101.8908       75.7109       70.2272       85.5636       71.5193       61.9260       56.0277       53.7819       48.4698       48.8365       50.9692       59.7470       65.9925       72.8673       75.2157       68.8607       62.0333       37.2422       31.3214       25.4270       21.4562       20.0103       14.4117       15.9493       45.8392       20.1185       15.0676       19.0929       33.6588       74.3683       63.9568       66.2697       51.5983       37.5729       48.0861       47.6772       44.2624       48.3373       47.4718       54.5446       65.4396       82.3338      103.8612      135.8489      161.2537      203.4688      240.9689      215.7491      245.5783      265.0799      264.8056        0.0000        0.0000        0.0000        0.0000        0.0000        0.0000        0.0000        0.0000        0.0000        0.0000        0.0000        0.0000        0.0000        0.0000        0.0000        0.0000        0.0000        0.0000        0.0000        0.0000        0.0000        0.0000        0.0000        0.0000        0.0000        0.0000        0.0000        0.0000        0.0000        0.0000        0.0000        0.0000        0.0000        0.0000        0.0000        0.0000        0.0000        0.0000        0.0000        0.0000        0.0000        0.0000        0.0000        0.0000        0.0000        0.0000        0.0000        0.0000        0.0000        0.0000        0.0000        0.0000
        0.0000        0.0000        0.0000        0.0000        0.0000        0.0000        0.0000        0.0000        0.0000        0.0000        0.0000        0.0000        0.0000        0.0000        0.0000        0.0000        0.0000        0.0000        0.0000        0.0000        0.0000        0.0000        0.0000        0.0000        0.0000        0.0000        0.0000        0.0000        0.0000        0.0000        0.0000        0.0000        0.0000        0.0000        0.0000        0.0000        0.0000        0.0000        0.0000       42.2139       35.8923       40.3410       54.5002       42.4516       23.2958       28.6392       19.3329       15.9816       23.1864       22.8508       18.5029       14.2668       12.6607        8.9644        6.5179       19.6071       13.7514       19.2678       24.3745       43.6903       49.7714       31.3523       26.1723       17.8632       20.4908       23.5844       31.7497       41.9705       60.1722       66.1010       45.8537       74.9864       66.1816       42.3704       49.6433       44.5698       33.1810       43.1472       47.7737       66.8283       67.6354       60.2327       55.0751       41.3500       54.1489       46.2785       61.1447       95.8680      151.2287      106.5856       91.8333       59.7545      106.4144      218.9737       92.8974       28.5425       22.7335       21.9932       23.4088       25.3308       32.0097       28.9661       22.3920       32.3771       35.3494       45.4441       60.8837       85.0334       92.6570      104.3734      105.9170      125.8104      113.5311      110.4240      123.5126      143.7231      146.1715       97.1506       88.5498      112.8793      119.7202      156.7483      133.1934      116.5466      116.1785      128.2134      128.9941      119.5898      113.8146       85.1987       74.8620       67.7315       62.0133       65.2246       72.2486       95.9151       93.9557       62.1539       55.4065      113.8534      146.5419      148.2358      104.4025       87.3130      104.7185      106.9090      102.3097       77.0413       74.2727       77.8508       71.6619       61.5083       60.3871       51.0996       53.2627       55.0514       59.9562       62.4853       81.8627       75.8786       72.8070       83.0106       72.8309       40.1113       37.6332       25.8069       20.5446       20.9638       15.7597       17.1325       13.7588       14.4341       18.1193       21.0903       42.2418       67.7414       74.2028       71.0616       52.2316       60.5971       49.4263       47.3426       56.9065       65.8302       83.6698       88.4298       80.8845       84.7546      108.6002      148.7247      168.9941      190.2421      207.4899      229.7720      262.4280      281.2316      315.9020        0.0000        0.0000        0.0000        0.0000        0.0000        0.0000        0.0000        0.0000        0.0000        0.0000        0.0000        0.0000        0.0000        0.0000        0.0000        0.0000        0.0000        0.0000        0.0000        0.0000        0.0000        0.0000        0.0000        0.0000        0.0000        0.0000        0.0000        0.0000        0.0000        0.0000        0.0000        0.0000        0.0000        0.0000        0.0000        0.0000        0.0000        0.0000        0.0000        0.0000        0.0000        0.0000        0.0000        0.0000        0.0000        0.0000        0.0000        0.0000        0.0000        0.0000        0.0000        0.0000
        0.0000        0.0000        0.0000        0.0000        0.0000        0.0000        0.0000        0.0000        0.0000        0.0000        0.0000        0.0000        0.0000        0.0000        0.0000        0.0000        0.0000        0.0000        0.0000        0.0000        0.0000        0.0000        0.0000        0.0000        0.0000        0.0000        0.0000        0.0000        0.0000        0.0000        0.0000        0.0000        0.0000        0.0000        0.0000        0.0000        0.0000        0.0000        0.0000        0.0000       31.4808       64.5127       56.0788       23.9828       19.4144       26.3157       20.4088       22.6566       15.1088       11.0448        9.3835       18.6197       14.7148       15.2401       12.5980       17.1904       16.5764       28.6348       18.4028       38.8176       48.0556       37.4878       47.4265       29.7999       27.2824       18.0389       20.4672       31.4164       34.8207       47.3246       47.2939       46.3997       53.1236       34.9364       40.3368       35.0095       67.2999       55.3647       56.5892       53.6082       54.6723       55.4996       58.2593       55.0001       61.2841       79.4330      143.6283      206.4052      165.5485      134.5231       95.9979       63.2796       48.4542      103.9480       88.4229       25.8683       18.1761       16.2863       13.8949       19.7763       26.4151       21.8284       21.6806       31.6505       32.6225       49.8939       61.0643       77.9009       86.2428       89.4838       97.6244      121.6805      108.7574      110.0828      115.5152      145.3039      134.6768      105.5516      108.5136      110.2682      118.1079      131.5473      128.1241      112.3932      124.8984      115.1399      102.4255       98.3138      106.2394       66.6566       66.2863       59.3742       53.1864       55.1094       60.5377       64.3652       59.3996       65.0081       80.4299       59.2268       84.6078      109.4984       69.3298       63.7683       66.6836       88.2577       94.8773       96.0749      102.0157      114.7297       97.4582       62.3066       55.1700       52.3450       60.6143       60.7356       69.9966       64.7267       66.8728       72.1539       73.0762       82.3658       67.3170       42.8957       34.2332       23.4012       22.5891       24.9052       20.0094       17.1010       13.8480       14.2766       17.8271       19.5702       45.8009       66.4862       79.5338       89.7242       56.8159       50.8436       45.6973       51.6200       54.7558       75.5530       94.8893      112.3182      115.8435      123.0104      123.3597      135.5475      149.1391      195.4045      202.2632      246.5633      258.4344      339.8671        0.0000        0.0000        0.0000        0.0000        0.0000        0.0000        0.0000        0.0000        0.0000        0.0000        0.0000        0.0000        0.0000        0.0000        0.0000        0.0000        0.0000        0.0000        0.0000        0.0000        0.0000        0.0000        0.0000        0.0000        0.0000        0.0000        0.0000        0.0000        0.0000        0.0000        0.0000        0.0000        0.0000        0.0000        0.0000        0.0000        0.0000        0.0000        0.0000        0.0000        0.0000        0.0000        0.0000        0.0000        0.0000        0.0000        0.0000        0.0000        0.0000        0.0000        0.0000        0.0000        0.0000
        0.0000        0.0000        0.0000        0.0000        0.0000        0.0000        0.0000        0.0000        0.0000        0.0000        0.0000        0.0000        0.0000        0.0000        0.0000        0.0000        0.0000        0.0000        0.0000        0.0000        0.0000        0.0000        0.0000        0.0000        0.0000        0.0000        0.0000        0.0000        0.0000        0.0000        0.0000        0.0000        0.0000        0.0000        0.0000        0.0000        0.0000        0.0000        0.0000        0.0000        0.0000        0.0000        0.0000      124.6338      102.3660      107.2637       91.9848       81.6381       78.4197      117.7197       65.7934       62.8495       44.1097       31.6511       27.2577       42.5826       40.4045       42.2232       30.4820       28.9125       33.2869       31.1236       36.5549       12.6441       18.3584        9.6836       10.9361       48.9601       62.2842       68.7607       72.3877       62.1775       60.9881       56.3567       52.8146       27.8008       28.7428       57.7318       51.6525      164.5995      122.4765      103.8355      111.0777      167.9173      213.9642      237.9148      312.5123      283.5195      257.9617      239.9340      209.3277      115.9748       77.5854       63.0520       51.6367       26.6435       21.1037       29.5955       18.7737       41.4593       24.3579       37.0850       26.8072       24.8750       21.2403       32.3148       42.9783       77.6767       93.3423       86.0001      110.4414      121.0871      134.9759      123.6798      122.9220      145.5645      150.4361      157.9911      134.9608      108.7157      103.5288       97.8934       97.3727      112.8575      104.1833      101.7026       95.1673      106.1140      101.9374       75.9185       74.1752       51.5307       55.7602       51.0488       54.4566       54.9324       51.6183       59.5517       57.2575       45.9232       55.2270       61.4107       54.4432       55.3184       62.1773       70.9632       66.0292       71.4895       74.5375       80.6248       80.5573       57.9649       52.1668       60.3475       66.4978       72.0153       70.9455       70.6894       70.2723       72.2805       80.4342       78.7781       85.1297       45.8247       35.3429       23.1973       25.8242       44.1123       24.8051       17.0839       18.8054       20.4277       25.8915       26.8494       37.3966       58.9292       69.5130       87.1810       75.0019       59.0949       61.6267       78.3732       77.9025      127.3114      133.5673      155.9098      164.1674      197.5057      168.5216      200.4108      199.4583      185.8740      212.8738      280.8965      291.4140      281.5200        0.0000        0.0000        0.0000        0.0000        0.0000        0.0000        0.0000        0.0000        0.0000        0.0000        0.0000        0.0000        0.0000        0.0000        0.0000        0.0000        0.0000        0.0000        0.0000        0.0000        0.0000        0.0000        0.0000        0.0000        0.0000        0.0000        0.0000        0.0000        0.0000        0.0000        0.0000        0.0000        0.0000        0.0000        0.0000        0.0000        0.0000        0.0000        0.0000        0.0000        0.0000        0.0000        0.0000        0.0000        0.0000        0.0000        0.0000        0.0000        0.0000        0.0000        0.0000        0.0000        0.0000
        0.0000        0.0000        0.0000        0.0000        0.0000        0.0000        0.0000        0.0000        0.0000        0.0000        0.0000        0.0000        0.0000        0.0000        0.0000        0.0000        0.0000        0.0000        0.0000        0.0000        0.0000        0.0000        0.0000        0.0000        0.0000        0.0000        0.0000        0.0000        0.0000        0.0000        0.0000        0.0000        0.0000        0.0000        0.0000        0.0000        0.0000        0.0000        0.0000        0.0000        0.0000        0.0000        0.0000        0.0000      180.6385      174.6173      157.7501      135.2778      121.7586      100.4020       75.9891       59.2498       41.5472       31.1450       39.5785       47.6590       44.5157       41.8666       37.7191       33.1200       29.7653       32.9999       25.4179        7.6880        7.6370        6.8960        8.8302       52.2041       73.9021       80.1741       77.4956       65.9806       64.1888       60.6997       51.7891       24.8985       22.3316       40.1489       43.7609       79.3971       99.7601      121.3358      161.4011      233.2373      261.2131      324.2903      346.3908      311.8175      310.5778      285.8835      227.0110      117.8079       94.5246       72.9729       46.8328       23.0136       18.8790       19.1740       22.4614       55.1494       36.9568       69.2896       20.3944       23.3827       32.4934       22.2050       43.6553       76.6316       76.1028       80.8176       94.1204      116.9129      111.3696      132.1032      149.7784      173.3239      175.1801      162.9680      142.5284      115.5516       98.4697       90.3626       95.6890      111.4547      106.0076       97.7127       89.8598       84.0535       77.7232       68.8545       70.7858       67.8778       70.1467       55.4961       61.3797       52.6940       59.2472       49.2693       44.2345       41.0736       47.7520       55.4694       63.0045       72.2709       75.6632       70.7519       62.2565       66.0824       63.2087       69.7426       76.3811       71.2132       81.7572       73.9710       74.5440       76.0871       78.7964       78.0100       85.2687       82.7985       89.2164       91.7647       93.0037       51.8215       50.3272       31.7757       21.8521       23.6409       31.4237       43.1099       43.2479       25.6578       31.5282       30.1084       38.1417       63.6036       80.1760       86.2061       69.6468       64.9247       83.2954       89.5116       82.5107      125.4730      136.9478      152.8917      191.6973      215.5409      207.3046      212.9389      224.3185      209.2869      218.0501      323.8687      278.9519      228.9900        0.0000        0.0000        0.0000        0.0000        0.0000        0.0000        0.0000        0.0000        0.0000        0.0000        0.0000        0.0000        0.0000        0.0000        0.0000        0.0000        0.0000        0.0000        0.0000        0.0000        0.0000        0.0000        0.0000        0.0000        0.0000        0.0000        0.0000        0.0000        0.0000        0.0000        0.0000        0.0000        0.0000        0.0000        0.0000        0.0000        0.0000        0.0000        0.0000        0.0000        0.0000        0.0000        0.0000        0.0000        0.0000        0.0000        0.0000        0.0000        0.0000        0.0000        0.0000        0.0000        0.0000
        0.0000        0.0000        0.0000        0.0000        0.0000        0.0000        0.0000        0.0000        0.0000        0.0000        0.0000        0.0000        0.0000        0.0000        0.0000        0.0000        0.0000        0.0000        0.0000        0.0000        0.0000        0.0000        0.0000        0.0000        0.0000        0.0000        0.0000        0.0000        0.0000        0.0000        0.0000        0.0000        0.0000        0.0000        0.0000        0.0000        0.0000        0.0000        0.0000        0.0000        0.0000        0.0000        0.0000        0.0000        0.0000        0.0000      206.4559      240.4437      191.2235      176.0937      117.1102       86.8117       65.4709       43.7529       43.1369       62.9761       58.8522       57.8729       53.0133       62.8445       53.9057       43.5191       34.0077       10.6258        8.9768        8.3343       10.3557       61.1407       78.2867       87.4937       86.4432       76.8090       73.7138       71.6259       77.0261       27.1661       26.2107       46.8044       50.4932       92.4819      130.8922      170.0252      192.5779      258.3068      274.8054      315.2222      339.8123      298.3563      308.4085      294.6565      259.0091      130.8527      102.3291       81.2757       63.4901       31.3664       55.8799       45.9609       23.3682       28.0530       34.9653      242.5849       42.0507       28.5007       36.9238       29.9039       42.0951       60.2948       93.5118       80.0736       86.3988      105.8679      114.6456      144.4154      159.9739      168.1926      164.8394      156.9454      142.5646      114.8026      102.0435       85.9268       94.9452      127.6378      101.3893      101.7866       94.1903       84.8614       76.1595       79.6744       71.9391       61.9743       67.0999       66.6453       70.7989       79.7432       70.1604       52.6301       43.9136       42.5609       57.1229       72.3667       76.1055       79.9587       64.5796       63.9191       69.5717       60.8050       63.6457       62.3253       58.6906       67.0225       80.8479       81.0958       80.4228       81.9310       91.9207       90.7784       90.8251      111.5401       98.0409       99.0254       90.9274       54.0183       38.0909       29.1206       26.2181       22.6983       24.0987       26.0721       31.4990       34.8301       32.8972       32.8549       45.5116       71.6832       84.2770       99.8568       87.4569       94.8871       87.6011       81.5445       91.9255      112.2855      131.5158      136.1319      145.8703      192.5789      234.3349      229.0812      224.7690      218.0981      208.6918      194.6028      213.5662      233.9700        0.0000        0.0000        0.0000        0.0000        0.0000        0.0000        0.0000        0.0000        0.0000        0.0000        0.0000        0.0000        0.0000        0.0000        0.0000        0.0000        0.0000        0.0000        0.0000        0.0000        0.0000        0.0000        0.0000        0.0000        0.0000        0.0000        0.0000        0.0000        0.0000        0.0000        0.0000        0.0000        0.0000        0.0000        0.0000        0.0000        0.0000        0.0000        0.0000        0.0000        0.0000        0.0000        0.0000        0.0000        0.0000        0.0000        0.0000        0.0000        0.0000        0.0000        0.0000        0.0000        0.0000
        0.0000        0.0000        0.0000        0.0000        0.0000        0.0000        0.0000        0.0000        0.0000        0.0000        0.0000        0.0000        0.0000        0.0000        0.0000        0.0000        0.0000        0.0000        0.0000        0.0000        0.0000        0.0000        0.0000        0.0000        0.0000        0.0000        0.0000        0.0000        0.0000        0.0000        0.0000        0.0000        0.0000        0.0000        0.0000        0.0000        0.0000        0.0000        0.0000        0.0000        0.0000        0.0000        0.0000        0.0000        0.0000        0.0000        0.0000      251.9655      280.9724      294.9883      275.0138      171.6541      108.1366       72.0530       59.5853       86.3663       79.1365       83.2228       80.8717       83.2596       81.6509       75.1605       67.0117       18.9218       33.1340       13.9624       16.8993       76.1267       89.1056       95.8167       95.3012       83.3182       89.4200       85.8725       87.6576       34.4472       41.7674       69.1808       54.1884      100.9483      147.9353      210.7660      220.9262      268.9672      279.3207      293.5538      284.9324      255.9064      273.2840      276.7639      294.7456      276.5656      190.0977      113.5171       83.5472       52.4192       66.3728       84.9253       63.4720       56.6710       47.6024       45.2176       40.6322       37.9770       27.1351       36.4429       53.7396       77.8847       84.0389       85.6839       89.1431      101.6682       98.5645      114.6493      131.4750      139.8152      145.1012      138.6858      117.0828       87.6372       91.5379       83.3597       96.8992       90.4433       98.3541       92.5127       79.9121       86.3197       82.5830       84.1863       79.9079       55.9227       71.1589       74.6072       82.1728       71.7471       62.6857       54.0850       44.4457       44.9000       67.0178       73.3740       66.6073       71.3468       70.8078       69.0642       65.1638       54.2777       62.6738       70.8616       56.6589       57.1088       61.2666       67.7079       87.7715       78.5287      102.1659       90.8674      117.7628      118.7780       86.1111       84.2683       73.9070       53.5542       46.7560       31.6090       49.9510       41.2864       26.7084       30.2025       26.8869       29.4018       30.9620       36.5824       53.1778       94.9660      115.3632      121.7526      114.0640       86.7104       92.5703       97.4836       84.7818      118.7375      131.2664      145.2922      171.0976      210.4066      226.0014      211.7339      213.9111      230.8950      202.3880      209.4502      248.8895        0.0000        0.0000        0.0000        0.0000        0.0000        0.0000        0.0000        0.0000        0.0000        0.0000        0.0000        0.0000        0.0000        0.0000        0.0000        0.0000        0.0000        0.0000        0.0000        0.0000        0.0000        0.0000        0.0000        0.0000        0.0000        0.0000        0.0000        0.0000        0.0000        0.0000        0.0000        0.0000        0.0000        0.0000        0.0000        0.0000        0.0000        0.0000        0.0000        0.0000        0.0000        0.0000        0.0000        0.0000        0.0000        0.0000        0.0000        0.0000        0.0000        0.0000        0.0000        0.0000        0.0000        0.0000
        0.0000        0.0000        0.0000        0.0000        0.0000        0.0000        0.0000        0.0000        0.0000        0.0000        0.0000        0.0000        0.0000        0.0000        0.0000        0.0000        0.0000        0.0000        0.0000        0.0000        0.0000        0.0000        0.0000        0.0000        0.0000        0.0000        0.0000        0.0000        0.0000        0.0000        0.0000        0.0000        0.0000        0.0000        0.0000        0.0000        0.0000        0.0000        0.0000        0.0000        0.0000        0.0000        0.0000        0.0000        0.0000        0.0000        0.0000        0.0000        0.0000        0.0000      430.7368      296.0467      211.2589      160.9122      129.2562      138.6333      138.2035      140.1527      142.1981      211.5827      215.6220      202.5615      185.3113       82.6598       60.6465       51.1630        0.0000        0.0000       74.0127       78.9274       83.7195       97.9448      114.2787      109.4886      105.6496      102.3614      115.5180      126.1665      145.7965      147.6302      177.7105      212.0823      252.7174      217.0843      279.0457      331.7040      316.6997      182.7028      166.0442        0.0000        0.0000        0.0000        0.0000      215.0020      136.9856      138.1870      221.5967      301.3517        0.0000      154.6275      102.3205       67.8216       59.3132       63.8804       58.3345       55.9938       81.2955      115.8001      113.2750      130.5017      100.5270      102.3315      105.9064      106.1477      110.5336      119.3609      112.8328      107.2309       97.6259       71.0516       71.5423       74.7453       67.7442       78.8626       98.8241      102.4152       79.5901       72.4101       71.3188       73.7502       77.5182       64.4072       64.5432       76.6278       87.0416       73.3040       61.2478       54.8706       50.4102       38.6902       37.6380       57.6246       66.6503       60.6160       64.9372       57.0676       60.2057       60.0740       63.7987       63.6563       74.4830       54.6561       54.7408       61.7493       68.5653       68.5827       84.8661       94.4142       87.4956       73.5660       83.9510       77.2469       68.5530       52.7202       47.5919       51.9568       42.0105       51.3815       44.7357       46.6811       58.4877       64.5409       33.4572       42.4153       56.9753       89.0904       94.1974       92.4724       87.1053      103.3082       97.5403       91.3245       95.8901      135.0930      157.4358      157.5832      196.4052      183.2729      213.4393      191.5647      216.1085      193.4783      153.7408        0.0000        0.0000        0.0000        0.0000        0.0000        0.0000        0.0000        0.0000        0.0000        0.0000        0.0000        0.0000        0.0000        0.0000        0.0000        0.0000        0.0000        0.0000        0.0000        0.0000        0.0000        0.0000        0.0000        0.0000        0.0000        0.0000        0.0000        0.0000        0.0000        0.0000        0.0000        0.0000        0.0000        0.0000        0.0000        0.0000        0.0000        0.0000        0.0000        0.0000        0.0000        0.0000        0.0000        0.0000        0.0000        0.0000        0.0000        0.0000        0.0000        0.0000        0.0000        0.0000        0.0000        0.0000        0.0000        0.0000
        0.0000        0.0000        0.0000        0.0000        0.0000        0.0000        0.0000        0.0000        0.0000        0.0000        0.0000        0.0000        0.0000        0.0000        0.0000        0.0000        0.0000        0.0000        0.0000        0.0000        0.0000        0.0000        0.0000        0.0000        0.0000        0.0000        0.0000        0.0000        0.0000        0.0000        0.0000        0.0000        0.0000        0.0000        0.0000        0.0000        0.0000        0.0000        0.0000        0.0000        0.0000        0.0000        0.0000        0.0000        0.0000        0.0000        0.0000        0.0000        0.0000        0.0000        0.0000        0.0000        0.0000        0.0000        0.0000      194.3376      206.1833      195.1381        0.0000        0.0000        0.0000      268.3791      216.7082      107.0815       80.3890        0.0000        0.0000        0.0000        0.0000        0.0000        0.0000        0.0000      122.7698      132.6202      129.7011      128.6176      135.9904      158.6184      191.6598      212.2985      211.4125      206.9411      234.1181      240.0588      317.0846      307.5327      299.9943      183.5452        0.0000        0.0000        0.0000        0.0000        0.0000        0.0000      204.2489      289.7550        0.0000        0.0000        0.0000      262.0453      179.9376      148.0950       90.5776      100.5854      121.5580       81.0935       92.4338      108.6490      113.6662      123.0951      119.0893      114.4280       97.3179       95.0636       95.3266      110.1089      120.1877      108.1270       93.1148       62.0606       61.1437       60.6825       63.3227       91.1465      121.9650      128.0497       94.0311       84.9136       88.4455       87.0544      103.9241       88.0524       77.9764       87.9031       93.8727       75.3073       56.9327       50.9659       50.5948       35.0540       27.9707       35.8464       44.9019       50.5982       48.7653       46.0985       60.0010       63.5379       59.9264       63.1461       59.7796       53.2115       61.9779       62.6736       61.2290       65.6586       78.5658       82.6373       79.6031       70.2272       63.0101       62.4624       63.4263       67.1501       58.5653       46.7062       52.0291       54.6938       61.0316       65.1324       83.2970       68.2556       69.6488       55.3608       57.1918       79.3872       98.2646      118.1075      114.8080       94.1845       90.6071       95.6128      105.2657      114.9750      123.3999      141.2384      186.4687      182.8870      199.6529      191.3081      222.3403      240.7143      201.4048        0.0000        0.0000        0.0000        0.0000        0.0000        0.0000        0.0000        0.0000        0.0000        0.0000        0.0000        0.0000        0.0000        0.0000        0.0000        0.0000        0.0000        0.0000        0.0000        0.0000        0.0000        0.0000        0.0000        0.0000        0.0000        0.0000        0.0000        0.0000        0.0000        0.0000        0.0000        0.0000        0.0000        0.0000        0.0000        0.0000        0.0000        0.0000        0.0000        0.0000        0.0000        0.0000        0.0000        0.0000        0.0000        0.0000        0.0000        0.0000        0.0000        0.0000        0.0000        0.0000        0.0000        0.0000        0.0000        0.0000
        0.0000        0.0000        0.0000        0.0000        0.0000        0.0000        0.0000        0.0000        0.0000        0.0000        0.0000        0.0000        0.0000        0.0000        0.0000        0.0000        0.0000        0.0000        0.0000        0.0000        0.0000        0.0000        0.0000        0.0000        0.0000        0.0000        0.0000        0.0000        0.0000        0.0000        0.0000        0.0000        0.0000        0.0000        0.0000        0.0000        0.0000        0.0000        0.0000        0.0000        0.0000        0.0000        0.0000        0.0000        0.0000        0.0000        0.0000        0.0000        0.0000        0.0000        0.0000        0.0000        0.0000        0.0000        0.0000        0.0000        0.0000        0.0000        0.0000        0.0000        0.0000      325.1239      268.9536      138.5492      112.3932        0.0000        0.0000        0.0000        0.0000        0.0000        0.0000        0.0000        0.0000      144.8497      152.2690      155.5844      155.2384      161.3870      179.6293      178.6440      203.9484      216.8820      258.7524      347.0457      315.5517        0.0000        0.0000        0.0000        0.0000        0.0000        0.0000        0.0000        0.0000        0.0000        0.0000        0.0000        0.0000        0.0000        0.0000        0.0000      246.0283      188.2151      146.0282      119.3162      126.3238       99.2693       85.8451      103.9665      104.9818      143.2078      126.8068       93.1666       90.9362      108.1449      119.7433      133.3931      133.3917      121.5282       94.7731       67.6259       59.1305       62.3860       71.6402      106.1341      123.6436      134.0876      128.2327      141.1383      155.6031      125.7998      141.0943      143.1396      119.5324       89.5407       95.2165       64.8747       53.1543       54.7937       49.3036       37.0976       24.6611       36.0242       31.3685       32.8822       39.9007       35.6454       42.1073       53.5878       61.2861       74.8837       58.3589       53.0171       56.1846       63.5436       66.9943       63.5499       70.8954       65.8007       59.3614       55.2279       57.0921       61.3257       59.8706       60.7480       57.4322       50.1306       49.4271       57.3262       61.9206       61.9234       64.1334       60.6198       51.4432       41.0082       56.1860       88.2150       83.5208       87.0511      109.6293      107.5402       83.6560       90.4933      113.8221      120.6993      132.0665      144.7175      164.1889      164.7431      183.6900      215.0105      250.8100      167.1921        0.0000        0.0000        0.0000        0.0000        0.0000        0.0000        0.0000        0.0000        0.0000        0.0000        0.0000        0.0000        0.0000        0.0000        0.0000        0.0000        0.0000        0.0000        0.0000        0.0000        0.0000        0.0000        0.0000        0.0000        0.0000        0.0000        0.0000        0.0000        0.0000        0.0000        0.0000        0.0000        0.0000        0.0000        0.0000        0.0000        0.0000        0.0000        0.0000        0.0000        0.0000        0.0000        0.0000        0.0000        0.0000        0.0000        0.0000        0.0000        0.0000        0.0000        0.0000        0.0000        0.0000        0.0000        0.0000        0.0000        0.0000
        0.0000        0.0000        0.0000        0.0000        0.0000        0.0000        0.0000        0.0000        0.0000        0.0000        0.0000        0.0000        0.0000        0.0000        0.0000        0.0000        0.0000        0.0000        0.0000        0.0000        0.0000        0.0000        0.0000        0.0000        0.0000        0.0000        0.0000        0.0000        0.0000        0.0000        0.0000        0.0000        0.0000        0.0000        0.0000        0.0000        0.0000        0.0000        0.0000        0.0000        0.0000        0.0000        0.0000        0.0000        0.0000        0.0000        0.0000        0.0000        0.0000        0.0000        0.0000        0.0000        0.0000        0.0000        0.0000        0.0000        0.0000        0.0000        0.0000        0.0000        0.0000        0.0000      325.8082      193.3452        0.0000        0.0000        0.0000        0.0000        0.0000        0.0000        0.0000        0.0000        0.0000        0.0000      166.4497      156.1029      148.3927      179.7782      186.3929      190.7498      211.8116      207.9810      249.5630      319.8736        0.0000        0.0000        0.0000        0.0000        0.0000        0.0000        0.0000        0.0000        0.0000        0.0000        0.0000        0.0000        0.0000        0.0000        0.0000        0.0000        0.0000      169.3081       85.6382       78.6380       81.1394       84.2660       93.3790      126.5764      146.1379      155.6644      124.8414      109.2185      168.2730      169.4090      145.3378      127.6463      128.1983      127.4805       91.2849       71.8190       59.7689       68.8899       87.8137      106.2956      114.5629      149.0088      168.1190      173.6783      140.7523      130.2678      122.2853      123.3243      121.5289      117.5125       85.6034       66.9687       59.0537       55.4025       48.5906       53.0928       35.4359       27.1826       26.2537       32.8012       35.1609       40.9215       55.0482       49.9277       54.8859       59.4946       51.5569       53.1195       59.4858       59.9896       58.5799       62.5205       71.0819       63.4746       57.9243       61.0878       62.9477       66.0844       71.2523       85.2130       61.5434       56.3842       56.5926       68.0662       74.6119       60.2860       63.2473       58.5203       44.8461       39.5466       49.2344       84.5593       77.4854       82.2367       93.6029      115.6001       97.2770       86.1983       90.8116      134.0077      137.7171      136.5020      140.3493      140.3180      149.8028      161.1565      189.6430        0.0000        0.0000        0.0000        0.0000        0.0000        0.0000        0.0000        0.0000        0.0000        0.0000        0.0000        0.0000        0.0000        0.0000        0.0000        0.0000        0.0000        0.0000        0.0000        0.0000        0.0000        0.0000        0.0000        0.0000        0.0000        0.0000        0.0000        0.0000        0.0000        0.0000        0.0000        0.0000        0.0000        0.0000        0.0000        0.0000        0.0000        0.0000        0.0000        0.0000        0.0000        0.0000        0.0000        0.0000        0.0000        0.0000        0.0000        0.0000        0.0000        0.0000        0.0000        0.0000        0.0000        0.0000        0.0000        0.0000        0.0000        0.0000
        0.0000        0.0000        0.0000        0.0000        0.0000        0.0000        0.0000        0.0000        0.0000        0.0000        0.0000        0.0000        0.0000        0.0000        0.0000        0.0000        0.0000        0.0000        0.0000        0.0000        0.0000        0.0000        0.0000        0.0000        0.0000        0.0000        0.0000        0.0000        0.0000        0.0000        0.0000        0.0000        0.0000        0.0000        0.0000        0.0000        0.0000        0.0000        0.0000        0.0000        0.0000        0.0000        0.0000        0.0000        0.0000        0.0000        0.0000        0.0000        0.0000        0.0000        0.0000        0.0000        0.0000        0.0000        0.0000        0.0000        0.0000        0.0000        0.0000        0.0000        0.0000        0.0000        0.0000        0.0000        0.0000        0.0000        0.0000        0.0000        0.0000        0.0000        0.0000        0.0000        0.0000        0.0000      204.0799      180.6201      173.9417      179.6632      165.6516      170.9572      162.9005      171.4391      173.6707        0.0000        0.0000        0.0000        0.0000        0.0000        0.0000        0.0000        0.0000        0.0000        0.0000        0.0000        0.0000        0.0000        0.0000        0.0000        0.0000        0.0000        0.0000      172.5109       83.0948      101.0802       88.0979       94.1780      108.8363      132.8338      183.0287      179.5462      164.5751      139.2482      141.9759      119.2775      101.8714       83.8877       86.6074       85.6106       63.3913       62.9646       70.7594       82.5979       82.0904       95.3755      124.1946      156.6092      158.0337      153.6883      128.2304      126.8563      127.7003      117.3920      118.5217      109.5330      102.9425      108.3279       94.3205       79.0058       87.8629       57.2888       50.4228       41.7877       34.3555       33.0905       33.7692       37.2571       40.3499       43.1883       43.4199       44.4397       42.6444       46.9030       57.0284       55.2946       50.4779       45.4201       60.6034       48.9936       58.9629       62.4024       68.9342       67.7265       71.5950       79.2503       76.8284       76.2659       82.1212       74.1812       80.5047       74.5407       68.3965       64.7084       58.2598       55.7715       73.3872       79.2935       81.5983       82.9670       89.5508       75.3125       71.8957       76.8218       87.0109      124.8173      118.8781      111.8390      112.6820       91.6541       98.3579      160.0413      216.1522        0.0000        0.0000        0.0000        0.0000        0.0000        0.0000        0.0000        0.0000        0.0000        0.0000        0.0000        0.0000        0.0000        0.0000        0.0000        0.0000        0.0000        0.0000        0.0000        0.0000        0.0000        0.0000        0.0000        0.0000        0.0000        0.0000        0.0000        0.0000        0.0000        0.0000        0.0000        0.0000        0.0000        0.0000        0.0000        0.0000        0.0000        0.0000        0.0000        0.0000        0.0000        0.0000        0.0000        0.0000        0.0000        0.0000        0.0000        0.0000        0.0000        0.0000        0.0000        0.0000        0.0000        0.0000        0.0000        0.0000        0.0000        0.0000
        0.0000        0.0000        0.0000        0.0000        0.0000        0.0000        0.0000        0.0000        0.0000        0.0000        0.0000        0.0000        0.0000        0.0000        0.0000        0.0000        0.0000        0.0000        0.0000        0.0000        0.0000        0.0000        0.0000        0.0000        0.0000        0.0000        0.0000        0.0000        0.0000        0.0000        0.0000        0.0000        0.0000        0.0000        0.0000        0.0000        0.0000        0.0000        0.0000        0.0000        0.0000        0.0000        0.0000        0.0000        0.0000        0.0000        0.0000        0.0000        0.0000        0.0000        0.0000        0.0000        0.0000        0.0000        0.0000        0.0000        0.0000        0.0000        0.0000        0.0000        0.0000        0.0000        0.0000        0.0000        0.0000        0.0000        0.0000        0.0000        0.0000        0.0000        0.0000        0.0000        0.0000        0.0000        0.0000        0.0000        0.0000        0.0000        0.0000        0.0000        0.0000        0.0000        0.0000        0.0000        0.0000        0.0000        0.0000        0.0000        0.0000        0.0000        0.0000        0.0000        0.0000        0.0000        0.0000        0.0000        0.0000        0.0000        0.0000        0.0000        0.0000      138.9274       80.5758       88.6139      103.1608      112.3587      137.2211      169.1586      169.6426      138.3794      121.9396      119.4835      106.5944       96.1495       70.6909       58.9608       49.7779       61.5640       52.6008       48.8224       56.0404       60.3342       76.1018       96.8652      104.7755      117.9261      125.8323      107.9427      101.9943      116.1827      121.7492      110.6876      115.3064      110.7928      104.9037      125.3281      110.4114       93.8084       96.6338       66.5139       57.0458       47.1354       41.8378       39.9901       39.5349       38.0310       40.4799       40.4361       42.2890       44.5057       43.3792       55.1500       62.7580       50.4173       50.7716       53.1733       58.4283       59.7186       79.8672       57.4189       63.6766       70.1620       79.7629       98.4782       78.4106       85.6657       85.3618      105.6903      100.4304       75.4725       73.1823       75.8668       88.0740       77.5110       67.9572       80.4433       82.7961       76.3027       76.1702       66.6943       76.3902       72.8804       85.1877       98.2199      105.7763      110.3201      111.2381       96.9085      111.3008      153.6411        0.0000        0.0000        0.0000        0.0000        0.0000        0.0000        0.0000        0.0000        0.0000        0.0000        0.0000        0.0000        0.0000        0.0000        0.0000        0.0000        0.0000        0.0000        0.0000        0.0000        0.0000        0.0000        0.0000        0.0000        0.0000        0.0000        0.0000        0.0000        0.0000        0.0000        0.0000        0.0000        0.0000        0.0000        0.0000        0.0000        0.0000        0.0000        0.0000        0.0000        0.0000        0.0000        0.0000        0.0000        0.0000        0.0000        0.0000        0.0000        0.0000        0.0000        0.0000        0.0000        0.0000        0.0000        0.0000        0.0000        0.0000        0.0000        0.0000
        0.0000        0.0000        0.0000        0.0000        0.0000        0.0000        0.0000        0.0000        0.0000        0.0000        0.0000        0.0000        0.0000        0.0000        0.0000        0.0000        0.0000        0.0000        0.0000        0.0000        0.0000        0.0000        0.0000        0.0000        0.0000        0.0000        0.0000        0.0000        0.0000        0.0000        0.0000        0.0000        0.0000        0.0000        0.0000        0.0000        0.0000        0.0000        0.0000        0.0000        0.0000        0.0000        0.0000        0.0000        0.0000        0.0000        0.0000        0.0000        0.0000        0.0000        0.0000        0.0000        0.0000        0.0000        0.0000        0.0000        0.0000        0.0000        0.0000        0.0000        0.0000        0.0000        0.0000        0.0000        0.0000        0.0000        0.0000        0.0000        0.0000        0.0000        0.0000        0.0000        0.0000        0.0000        0.0000        0.0000        0.0000        0.0000        0.0000        0.0000        0.0000        0.0000        0.0000        0.0000        0.0000        0.0000        0.0000        0.0000        0.0000        0.0000        0.0000        0.0000        0.0000        0.0000        0.0000        0.0000        0.0000        0.0000        0.0000        0.0000        0.0000      124.7562       99.2011      116.7552      127.3701      134.1218      129.3552      179.4321      158.9209      125.9654      116.2627       80.6795       91.6971       76.7371       66.0502       53.6326       42.9645       50.6474       51.0447       46.1841       65.6863       62.1635       87.2203      101.9339      102.6031      109.3856      122.3846      115.9884      121.4613      140.2662      132.6770      123.9484      124.1277      134.2292      134.3378      142.1376      128.2995      122.3648      113.0673       69.3785       66.5752       52.4085       47.2810       42.6461       38.7861       42.8918       43.2319       43.4091       53.4346       51.7534       46.2274       49.0261       51.7649       56.6565       60.3521       55.6117       65.0861       62.7842       63.1805       63.8170       65.9215       84.1509       97.5880      105.1356       92.1834       84.8079       99.3085      103.3256       99.0190       73.7734       75.9029       68.4039       81.6810       91.2622       76.2898       85.7205       92.3499       93.0329       84.8037       71.7569       74.7255       72.8290       68.1777       90.2312      109.0198      112.9209      126.6385      127.4709      154.3068      223.7275        0.0000        0.0000        0.0000        0.0000        0.0000        0.0000        0.0000        0.0000        0.0000        0.0000        0.0000        0.0000        0.0000        0.0000        0.0000        0.0000        0.0000        0.0000        0.0000        0.0000        0.0000        0.0000        0.0000        0.0000        0.0000        0.0000        0.0000        0.0000        0.0000        0.0000        0.0000        0.0000        0.0000        0.0000        0.0000        0.0000        0.0000        0.0000        0.0000        0.0000        0.0000        0.0000        0.0000        0.0000        0.0000        0.0000        0.0000        0.0000        0.0000        0.0000        0.0000        0.0000        0.0000        0.0000        0.0000        0.0000        0.0000        0.0000        0.0000
        0.0000        0.0000        0.0000        0.0000        0.0000        0.0000        0.0000        0.0000        0.0000        0.0000        0.0000        0.0000        0.0000        0.0000        0.0000        0.0000        0.0000        0.0000        0.0000        0.0000        0.0000        0.0000        0.0000        0.0000        0.0000        0.0000        0.0000        0.0000        0.0000        0.0000        0.0000        0.0000        0.0000        0.0000        0.0000        0.0000        0.0000        0.0000        0.0000        0.0000        0.0000        0.0000        0.0000        0.0000        0.0000        0.0000        0.0000        0.0000        0.0000        0.0000        0.0000        0.0000        0.0000        0.0000        0.0000        0.0000        0.0000        0.0000        0.0000        0.0000        0.0000        0.0000        0.0000        0.0000        0.0000        0.0000        0.0000        0.0000        0.0000        0.0000        0.0000        0.0000        0.0000        0.0000        0.0000        0.0000        0.0000        0.0000        0.0000        0.0000        0.0000        0.0000        0.0000        0.0000        0.0000        0.0000        0.0000        0.0000        0.0000        0.0000        0.0000        0.0000        0.0000        0.0000        0.0000        0.0000        0.0000        0.0000        0.0000        0.0000      147.8774      119.5893       95.2727      137.5586      132.2961      140.1003      115.2997      115.8085      110.4218       98.2708       83.4278       78.9106       84.6253       76.0741       57.7569       38.6605       46.9636       52.9877       54.5380       45.9932       47.5222       62.2753       76.5526       84.5211       84.5522      100.9638      107.9097       97.5687      130.5910      133.7820      138.9746      142.2693      136.8564      147.2569      147.1150      137.7225      139.3177      135.3718      124.2547       91.8498       68.7744       63.1442       58.0530       54.6867       52.4617       56.1653       46.8304       45.1200       49.9138       56.7009       53.3901       56.8107       60.6730       61.9028       66.5207       57.7508       67.9891       57.5269       57.5304       63.0655       64.6989       90.3476       98.1888      115.8291       99.5490       90.3849      101.4532       90.7420       76.0630       78.7996       78.0479       76.4217       89.1684      119.6578       82.1655       87.0493      103.4782      140.8796      119.1234       73.4595       64.4587       83.1022       70.2567       88.2962      119.3476      126.3877      120.8125      127.4503        0.0000        0.0000        0.0000        0.0000        0.0000        0.0000        0.0000        0.0000        0.0000        0.0000        0.0000        0.0000        0.0000      467.5500        0.0000        0.0000        0.0000      291.6900        0.0000        0.0000        0.0000        0.0000        0.0000        0.0000        0.0000        0.0000        0.0000        0.0000        0.0000        0.0000        0.0000        0.0000        0.0000        0.0000        0.0000        0.0000        0.0000        0.0000        0.0000        0.0000        0.0000        0.0000        0.0000        0.0000        0.0000        0.0000        0.0000        0.0000        0.0000        0.0000        0.0000        0.0000        0.0000        0.0000        0.0000        0.0000        0.0000        0.0000        0.0000        0.0000        0.0000
        0.0000        0.0000        0.0000        0.0000        0.0000        0.0000        0.0000        0.0000        0.0000        0.0000        0.0000        0.0000        0.0000        0.0000        0.0000        0.0000        0.0000        0.0000        0.0000        0.0000        0.0000        0.0000        0.0000        0.0000        0.0000        0.0000        0.0000        0.0000        0.0000        0.0000        0.0000        0.0000        0.0000        0.0000        0.0000        0.0000        0.0000        0.0000        0.0000        0.0000        0.0000        0.0000        0.0000        0.0000        0.0000        0.0000        0.0000        0.0000        0.0000        0.0000        0.0000        0.0000        0.0000        0.0000        0.0000        0.0000        0.0000        0.0000        0.0000        0.0000        0.0000        0.0000        0.0000        0.0000        0.0000        0.0000        0.0000        0.0000        0.0000        0.0000        0.0000        0.0000        0.0000        0.0000        0.0000        0.0000        0.0000        0.0000        0.0000        0.0000        0.0000        0.0000        0.0000        0.0000        0.0000        0.0000        0.0000        0.0000        0.0000        0.0000        0.0000        0.0000        0.0000        0.0000        0.0000        0.0000        0.0000        0.0000        0.0000        0.0000      187.5577      146.6994      124.3608      132.8884      117.3071      134.6021      133.0307       96.7780       76.9426       74.8049       75.6515       66.6726       72.9727       64.9036       44.3183       54.5990       56.7806       59.2663       54.9400       49.9219       43.4182       50.3622       50.0869       61.1620       77.4223       91.9010       93.1900       87.6528       92.7314      108.8471      121.2995      121.4377      124.1990      117.7793      107.3830      109.0425      108.3513       99.4402       91.8323       81.9012       72.8180       77.3268       59.9785       58.9592       66.3201       66.6265       58.7519       57.2974       57.7041       59.4701       59.7910       56.9714       58.6607       60.2141       54.3488       46.4065       47.9203       46.7746       52.3625       70.8928       75.5685       90.7112       78.2790       67.8784       72.4668       72.4067       72.4168       61.2933       60.7212       76.9762       67.4955       78.3297       79.7056       88.0556       87.8107       89.7435      100.4561      110.1974      103.2455       80.9145       71.1378       77.8964       81.3499       69.1618       80.6026       83.4234       75.8972      246.4306        0.0000        0.0000        0.0000        0.0000        0.0000        0.0000        0.0000        0.0000        0.0000        0.0000        0.0000        0.0000      541.9800      462.0300      363.8100        0.0000      291.1200      281.6400        0.0000        0.0000        0.0000        0.0000        0.0000        0.0000        0.0000        0.0000        0.0000        0.0000        0.0000        0.0000        0.0000        0.0000        0.0000        0.0000        0.0000        0.0000        0.0000        0.0000        0.0000        0.0000        0.0000        0.0000        0.0000        0.0000        0.0000        0.0000        0.0000        0.0000        0.0000        0.0000        0.0000        0.0000        0.0000        0.0000        0.0000        0.0000        0.0000        0.0000        0.0000        0.0000        0.0000
        0.0000        0.0000        0.0000        0.0000        0.0000        0.0000        0.0000        0.0000        0.0000        0.0000        0.0000        0.0000        0.0000        0.0000        0.0000        0.0000        0.0000        0.0000        0.0000        0.0000        0.0000        0.0000        0.0000        0.0000        0.0000        0.0000        0.0000        0.0000        0.0000        0.0000        0.0000        0.0000        0.0000        0.0000        0.0000        0.0000        0.0000        0.0000        0.0000        0.0000        0.0000        0.0000        0.0000        0.0000        0.0000        0.0000        0.0000        0.0000        0.0000        0.0000        0.0000        0.0000        0.0000        0.0000        0.0000        0.0000        0.0000        0.0000        0.0000        0.0000        0.0000        0.0000        0.0000        0.0000        0.0000        0.0000        0.0000        0.0000        0.0000        0.0000        0.0000        0.0000        0.0000        0.0000        0.0000        0.0000        0.0000        0.0000        0.0000        0.0000        0.0000        0.0000        0.0000        0.0000        0.0000        0.0000        0.0000        0.0000        0.0000        0.0000        0.0000        0.0000        0.0000        0.0000        0.0000        0.0000        0.0000        0.0000        0.0000      251.6481      209.5024      172.9624      156.4172      144.7645      122.7282      123.4690      125.0265       97.9383       65.6228       71.3490       67.4209       58.1356       65.0273       55.9208       44.1055       51.3862       48.6289       51.3784       51.0666       45.5813       38.7220       45.1728       44.5643       62.7787       74.9775       80.8996       86.2042       88.7589       99.8366      112.5670      131.9609      136.0197      135.7936      103.6226      103.9962       97.1709      101.9804       93.7797       92.2108       90.0172       80.3684       90.3055       64.6929       68.9351       79.2361       68.6835       67.2632       64.3695       61.1775       64.7526       65.1024       59.3745       61.2946       61.5231       50.3269       41.9442       46.2888       53.4988       54.6305       78.6165       96.3710       99.9752       85.6569       74.7644       79.2766       64.6178       62.7925       54.3828       69.9981       71.3552       80.5356       85.9675       79.2153       89.4217       99.1771       94.9949      100.6179      108.6419       97.7447       95.3974       80.0677       87.0813      111.4811       70.7444       58.2826       59.7183       66.8008      359.6350        0.0000        0.0000        0.0000        0.0000        0.0000        0.0000      697.9097      833.7000        0.0000        0.0000        0.0000        0.0000      687.8400      513.8699        0.0000        0.0000        0.0000        0.0000        0.0000        0.0000        0.0000        0.0000        0.0000        0.0000        0.0000        0.0000        0.0000        0.0000        0.0000        0.0000        0.0000        0.0000        0.0000        0.0000        0.0000        0.0000        0.0000        0.0000        0.0000        0.0000        0.0000        0.0000        0.0000        0.0000        0.0000        0.0000        0.0000        0.0000        0.0000        0.0000        0.0000        0.0000        0.0000        0.0000        0.0000        0.0000        0.0000        0.0000        0.0000        0.0000        0.0000
        0.0000        0.0000        0.0000        0.0000        0.0000        0.0000        0.0000        0.0000        0.0000        0.0000        0.0000        0.0000        0.0000        0.0000        0.0000        0.0000        0.0000        0.0000        0.0000        0.0000        0.0000        0.0000        0.0000        0.0000        0.0000        0.0000        0.0000        0.0000        0.0000        0.0000        0.0000        0.0000        0.0000        0.0000        0.0000        0.0000        0.0000        0.0000        0.0000        0.0000        0.0000        0.0000        0.0000        0.0000        0.0000        0.0000        0.0000        0.0000        0.0000        0.0000        0.0000        0.0000        0.0000        0.0000        0.0000        0.0000        0.0000        0.0000        0.0000        0.0000        0.0000        0.0000        0.0000        0.0000        0.0000        0.0000        0.0000        0.0000        0.0000        0.0000        0.0000        0.0000        0.0000        0.0000        0.0000        0.0000        0.0000        0.0000        0.0000        0.0000        0.0000        0.0000        0.0000        0.0000        0.0000        0.0000        0.0000        0.0000        0.0000        0.0000        0.0000        0.0000        0.0000        0.0000        0.0000        0.0000        0.0000      357.8566      303.0223      237.7429      217.7343      164.7194      138.9205      145.4843      146.9131      124.6823       96.1204       71.0282       55.7422       55.0788       50.9517       54.7827       56.1213       47.7095       51.3036       58.9553       51.7321       54.4727       50.4053       36.8682       34.4927       38.9596       41.6461       62.4023       75.2890       77.4840       87.3971       92.1083      108.1151      112.0688      111.7312      104.0649      107.9361       96.4675      101.5971      111.5942       99.9072      101.8327      101.6725       81.2564       83.3107       77.3064       71.3983       87.1491       76.7804       75.0049       90.0745       74.3508       70.6755       74.4884       75.9170       79.6519       84.3325       75.3975       65.3530       55.4074       47.9760       58.1492       52.5223       79.3993      105.2861      105.0256       94.9580       81.1615       72.8422       62.8221       68.4176       68.9616       84.2608       78.0461       83.8101       91.2814       94.9004      100.2744      115.2100      118.9782      122.3249      117.0596      140.1461      143.5688      114.8137      102.7776      101.1253       85.5555       62.2347       91.1996      142.6517        0.0000        0.0000        0.0000        0.0000        0.0000      556.0002      606.3869      613.3391      632.7900        0.0000        0.0000        0.0000        0.0000        0.0000        0.0000        0.0000        0.0000        0.0000        0.0000        0.0000        0.0000        0.0000        0.0000        0.0000        0.0000        0.0000        0.0000        0.0000        0.0000        0.0000        0.0000        0.0000        0.0000        0.0000        0.0000        0.0000        0.0000        0.0000        0.0000        0.0000        0.0000        0.0000        0.0000        0.0000        0.0000        0.0000        0.0000        0.0000        0.0000        0.0000        0.0000        0.0000        0.0000        0.0000        0.0000        0.0000        0.0000        0.0000        0.0000        0.0000        0.0000        0.0000
        0.0000        0.0000        0.0000        0.0000        0.0000        0.0000        0.0000        0.0000        0.0000        0.0000        0.0000        0.0000        0.0000        0.0000        0.0000        0.0000        0.0000        0.0000        0.0000        0.0000        0.0000        0.0000        0.0000        0.0000        0.0000        0.0000        0.0000        0.0000        0.0000        0.0000        0.0000        0.0000        0.0000        0.0000        0.0000        0.0000        0.0000        0.0000        0.0000        0.0000        0.0000        0.0000        0.0000        0.0000        0.0000        0.0000        0.0000        0.0000        0.0000        0.0000        0.0000        0.0000        0.0000        0.0000        0.0000        0.0000        0.0000        0.0000        0.0000        0.0000        0.0000        0.0000        0.0000        0.0000        0.0000        0.0000        0.0000        0.0000        0.0000        0.0000        0.0000        0.0000        0.0000        0.0000        0.0000        0.0000        0.0000        0.0000        0.0000        0.0000        0.0000        0.0000        0.0000        0.0000        0.0000        0.0000        0.0000        0.0000        0.0000        0.0000        0.0000        0.0000        0.0000        0.0000        0.0000        0.0000        0.0000      261.3677      249.5969      209.1863      180.0015      171.7412      155.5083      146.0214      131.9527       89.5288       78.3716       77.9713       83.8210       83.2534       73.3275       62.9690       57.8861       47.6761       50.7138       58.7398       60.8404       60.2824       54.6817       38.2011       32.8325       37.4230       49.9108       66.9715       78.2890       89.9749       94.2275       91.9493       99.6108      104.4636      103.5978       93.1110      111.3283       97.9081      109.2449      114.2106      102.0606      101.6798       94.7896       79.7804       83.4214       82.5143       73.1273       71.6290       74.2339       78.7369       79.6511       73.5837       73.2474       76.9863       84.5258       84.9613       78.1718       75.5750       75.7099       68.9578       62.0700       61.2304       68.8529       95.2641      101.9241      106.6376      108.1888       86.5643       80.0728       83.5762       74.9222       78.4883       93.0038       87.8687       86.4678      103.0644      101.5087      108.3926      120.0516      122.3717      128.4232      114.1687      163.7449      166.3628      132.3681       68.5310       67.6591       68.6117       55.2727      145.1215      202.8203        0.0000        0.0000        0.0000      250.4100      526.3314      580.6192      617.5240      685.9952      731.0400        0.0000        0.0000        0.0000        0.0000        0.0000        0.0000        0.0000        0.0000        0.0000        0.0000        0.0000        0.0000        0.0000        0.0000        0.0000        0.0000        0.0000        0.0000        0.0000        0.0000        0.0000        0.0000        0.0000        0.0000        0.0000        0.0000        0.0000        0.0000        0.0000        0.0000        0.0000        0.0000        0.0000        0.0000        0.0000        0.0000        0.0000        0.0000        0.0000        0.0000        0.0000        0.0000        0.0000        0.0000        0.0000        0.0000        0.0000        0.0000        0.0000        0.0000        0.0000        0.0000        0.0000
        0.0000        0.0000        0.0000        0.0000        0.0000        0.0000        0.0000        0.0000        0.0000        0.0000        0.0000        0.0000        0.0000        0.0000        0.0000        0.0000        0.0000        0.0000        0.0000        0.0000        0.0000        0.0000        0.0000        0.0000        0.0000        0.0000        0.0000        0.0000        0.0000        0.0000        0.0000        0.0000        0.0000        0.0000        0.0000        0.0000        0.0000        0.0000        0.0000        0.0000        0.0000        0.0000        0.0000        0.0000        0.0000        0.0000        0.0000        0.0000        0.0000        0.0000        0.0000        0.0000        0.0000        0.0000        0.0000        0.0000        0.0000        0.0000        0.0000        0.0000        0.0000        0.0000        0.0000        0.0000        0.0000        0.0000        0.0000        0.0000        0.0000        0.0000        0.0000        0.0000        0.0000        0.0000        0.0000        0.0000        0.0000        0.0000        0.0000        0.0000        0.0000        0.0000        0.0000        0.0000        0.0000        0.0000        0.0000        0.0000        0.0000        0.0000        0.0000        0.0000        0.0000        0.0000        0.0000        0.0000      307.7951      279.7579      235.0863      193.9896      211.2963      186.0000      165.5963      159.5764      135.6188      117.3039       90.2950       80.9115       86.4780       96.8008       82.6797       67.4858       60.2992       64.7310       63.2582       64.0370       62.9784      114.0395       65.3647       42.6968       41.1160       46.3730       56.7232       64.9418       76.4538       87.5567      105.4126      114.8848      101.2139      105.8833      119.4504      130.2547      151.7094      132.5255      121.4999      103.1170      107.1997      109.4898       98.6961       87.6820       88.8304       82.6861       68.5608       72.6070       78.5918       85.4025       79.6166       73.9044       77.4479       81.0553       82.0637       67.9428       60.8554       58.9559       67.5845       67.4027       69.4359       70.9469       76.9356       98.5358      108.0638      116.7964      119.0530      120.3209      118.3492      124.2307      137.1260      147.1243       90.0310       94.4490       98.0249       91.7904       92.4379      107.5028      122.5107      121.1250       98.1357       94.2172      118.5356      142.1257       56.0763       44.4559       45.8370       96.9026      137.7819      163.3297        0.0000        0.0000        0.0000        0.0000      556.8494      579.7309      664.2968      680.6661      751.1447      614.4600        0.0000        0.0000        0.0000        0.0000        0.0000        0.0000        0.0000        0.0000        0.0000        0.0000        0.0000        0.0000        0.0000        0.0000        0.0000        0.0000        0.0000        0.0000        0.0000        0.0000        0.0000        0.0000        0.0000        0.0000        0.0000        0.0000        0.0000        0.0000        0.0000        0.0000        0.0000        0.0000        0.0000        0.0000        0.0000        0.0000        0.0000        0.0000        0.0000        0.0000        0.0000        0.0000        0.0000        0.0000        0.0000        0.0000        0.0000        0.0000        0.0000        0.0000        0.0000        0.0000        0.0000
        0.0000        0.0000        0.0000        0.0000        0.0000        0.0000        0.0000        0.0000        0.0000        0.0000        0.0000        0.0000        0.0000        0.0000        0.0000        0.0000        0.0000        0.0000        0.0000        0.0000        0.0000        0.0000        0.0000        0.0000        0.0000        0.0000        0.0000        0.0000        0.0000        0.0000        0.0000        0.0000        0.0000        0.0000        0.0000        0.0000        0.0000        0.0000        0.0000        0.0000        0.0000        0.0000        0.0000        0.0000        0.0000        0.0000        0.0000        0.0000        0.0000        0.0000        0.0000        0.0000        0.0000        0.0000        0.0000        0.0000        0.0000        0.0000        0.0000        0.0000        0.0000        0.0000        0.0000        0.0000        0.0000        0.0000        0.0000        0.0000        0.0000        0.0000        0.0000        0.0000        0.0000        0.0000        0.0000        0.0000        0.0000        0.0000        0.0000        0.0000        0.0000        0.0000        0.0000        0.0000        0.0000        0.0000        0.0000        0.0000        0.0000        0.0000        0.0000        0.0000        0.0000        0.0000        0.0000        0.0000      306.9574      273.8378      197.0641      189.9340      214.7847      188.9693      172.4911      165.0212      161.2130      140.7522      104.7725       96.3118       96.5845      116.6746       95.3131       84.7073       62.3874       87.4420       94.5916       82.5702       68.4833       96.7198       83.4964       48.6405       42.1098       46.8021       58.6817       71.9432       80.2851       89.5570      108.8577      109.5682      113.2664      123.3988      135.0530      143.4054      141.3363      134.2749      126.6267      115.1017      119.6208      120.6556      105.3041       82.4400       79.2882       75.8401       81.0154      101.0310       91.8944       86.5114       86.1118       81.6125       80.5068       83.2099       76.4538       56.0633       52.8211       54.5200       59.6705       76.8303       84.0646       94.3091      107.8753      130.0208      123.6164      130.5508      126.8390      145.9296      149.7397      146.3337      168.3414      165.5357      102.1015       88.1509      101.5249       96.6030       84.1381       93.6765       93.3533       97.9355       94.1715       92.0377       82.6115       78.7726       65.4688       42.9952       54.5806        0.0000        0.0000        0.0000        0.0000        0.0000        0.0000      758.2264      678.5025      665.8475      704.0804      714.4065      742.4695        0.0000        0.0000        0.0000        0.0000        0.0000        0.0000        0.0000        0.0000        0.0000        0.0000        0.0000        0.0000        0.0000        0.0000        0.0000        0.0000        0.0000        0.0000        0.0000        0.0000        0.0000        0.0000        0.0000        0.0000        0.0000        0.0000        0.0000        0.0000        0.0000        0.0000        0.0000        0.0000        0.0000        0.0000        0.0000        0.0000        0.0000        0.0000        0.0000        0.0000        0.0000        0.0000        0.0000        0.0000        0.0000        0.0000        0.0000        0.0000        0.0000        0.0000        0.0000        0.0000        0.0000        0.0000
        0.0000        0.0000        0.0000        0.0000        0.0000        0.0000        0.0000        0.0000        0.0000        0.0000        0.0000        0.0000        0.0000        0.0000        0.0000        0.0000        0.0000        0.0000        0.0000        0.0000        0.0000        0.0000        0.0000        0.0000        0.0000        0.0000        0.0000        0.0000        0.0000        0.0000        0.0000        0.0000        0.0000        0.0000        0.0000        0.0000        0.0000        0.0000        0.0000        0.0000        0.0000        0.0000        0.0000        0.0000        0.0000        0.0000        0.0000        0.0000        0.0000        0.0000        0.0000        0.0000        0.0000        0.0000        0.0000        0.0000        0.0000        0.0000        0.0000        0.0000        0.0000        0.0000        0.0000        0.0000        0.0000        0.0000        0.0000        0.0000        0.0000        0.0000        0.0000        0.0000        0.0000        0.0000        0.0000        0.0000        0.0000        0.0000        0.0000        0.0000        0.0000        0.0000        0.0000        0.0000        0.0000        0.0000        0.0000        0.0000        0.0000        0.0000        0.0000        0.0000        0.0000        0.0000        0.0000        0.0000      258.6704      231.0776      222.6852      230.7458      214.3182      172.6449      148.1940      160.1767      166.9777      143.8867      108.2023      105.5234      115.5358      138.3385      105.7781      112.7631       97.0169       90.3862       87.6154       77.3531       77.6916       70.6750       70.1733       53.4781       48.5142       62.9647       63.6191       85.8978       95.8422       97.1896       99.2714      112.9150      118.3185      126.4214      146.3465      159.3817      153.5817      154.3052      142.1901      126.2428      128.7393      130.7590      115.2099       94.6500       85.9236       87.9724       98.8391       98.2977       84.2147       81.6498       85.4992       83.6988       89.3325       86.3336       80.4811       68.6181       67.9510       72.0125       63.6928       73.5301       89.7878      110.4706      130.0140      150.9248      148.9532      145.7275      156.6559      154.1862      138.0821      131.6884      151.2514      153.2812      133.8154       91.9671      100.5042       98.5070       89.6290       96.8899       95.8801       92.6660       88.5766       78.6535       71.4184       57.3384       57.4666       46.4336        0.0000        0.0000        0.0000        0.0000        0.0000        0.0000      671.8576      650.9891      691.7307      672.3995      683.4724      740.8314      933.2986        0.0000        0.0000        0.0000        0.0000        0.0000        0.0000        0.0000        0.0000        0.0000        0.0000        0.0000        0.0000        0.0000        0.0000        0.0000        0.0000        0.0000        0.0000        0.0000        0.0000        0.0000        0.0000        0.0000        0.0000        0.0000        0.0000        0.0000        0.0000        0.0000        0.0000        0.0000        0.0000        0.0000        0.0000        0.0000        0.0000        0.0000        0.0000        0.0000        0.0000        0.0000        0.0000        0.0000        0.0000        0.0000        0.0000        0.0000        0.0000        0.0000        0.0000        0.0000        0.0000        0.0000        0.0000
        0.0000        0.0000        0.0000        0.0000        0.0000        0.0000        0.0000        0.0000        0.0000        0.0000        0.0000        0.0000        0.0000        0.0000        0.0000        0.0000        0.0000        0.0000        0.0000        0.0000        0.0000        0.0000        0.0000        0.0000        0.0000        0.0000        0.0000        0.0000        0.0000        0.0000        0.0000        0.0000        0.0000        0.0000        0.0000        0.0000        0.0000        0.0000        0.0000        0.0000        0.0000        0.0000        0.0000        0.0000        0.0000        0.0000        0.0000        0.0000        0.0000        0.0000        0.0000        0.0000        0.0000        0.0000        0.0000        0.0000        0.0000        0.0000        0.0000        0.0000        0.0000        0.0000        0.0000        0.0000        0.0000        0.0000        0.0000        0.0000        0.0000        0.0000        0.0000        0.0000        0.0000        0.0000        0.0000        0.0000        0.0000        0.0000        0.0000        0.0000        0.0000        0.0000        0.0000        0.0000        0.0000        0.0000        0.0000        0.0000        0.0000        0.0000        0.0000        0.0000        0.0000        0.0000        0.0000        0.0000        0.0000      212.3142      191.1411      209.8550      193.7235      186.4938      164.3288      141.9109      136.8817      144.4597      115.5245      121.9752      128.1230      143.1941      124.9216      101.7491      116.8501       88.2089       89.6353       88.2055       77.6571       75.2489       74.2638       74.4838       75.9254       81.8379       99.7499      100.5358       95.8753      110.6656      116.9294      129.9329      143.8793      155.6080      167.2064      171.1935      176.2459      174.7779      153.0998      141.8707      150.0778      143.6617      140.6391      115.3262      116.1673      115.7798      125.0303      107.2355       90.7508       82.6757       88.8779       87.8771       92.5382       87.7752       80.1967       75.0376       81.5888       99.1256       93.9466       93.2076       92.0538      121.2341      138.4283      154.3389      149.3511      146.7866      171.3003      198.2215      154.6236      126.7044      132.2584      151.1060      162.9920      122.1006       96.2392      115.6147      109.3988       93.0952       98.8178       78.1407       73.4264       65.5106       63.2536       40.6508       43.8742        0.0000        0.0000        0.0000        0.0000        0.0000        0.0000        0.0000      604.4551      658.9896      715.0529      684.8337      690.8832      745.4379     1043.3331        0.0000        0.0000        0.0000        0.0000        0.0000        0.0000        0.0000        0.0000        0.0000        0.0000        0.0000        0.0000        0.0000        0.0000        0.0000        0.0000        0.0000        0.0000        0.0000        0.0000        0.0000        0.0000        0.0000        0.0000        0.0000        0.0000        0.0000        0.0000        0.0000        0.0000        0.0000        0.0000        0.0000        0.0000        0.0000        0.0000        0.0000        0.0000        0.0000        0.0000        0.0000        0.0000        0.0000        0.0000        0.0000        0.0000        0.0000        0.0000        0.0000        0.0000        0.0000        0.0000        0.0000        0.0000
        0.0000        0.0000        0.0000        0.0000        0.0000        0.0000        0.0000        0.0000        0.0000        0.0000        0.0000        0.0000        0.0000        0.0000        0.0000        0.0000        0.0000        0.0000        0.0000        0.0000        0.0000        0.0000        0.0000        0.0000        0.0000        0.0000        0.0000        0.0000        0.0000        0.0000        0.0000        0.0000        0.0000        0.0000        0.0000        0.0000        0.0000        0.0000        0.0000        0.0000        0.0000        0.0000        0.0000        0.0000        0.0000        0.0000        0.0000        0.0000        0.0000        0.0000        0.0000        0.0000        0.0000        0.0000        0.0000        0.0000        0.0000        0.0000        0.0000        0.0000        0.0000        0.0000        0.0000        0.0000        0.0000        0.0000        0.0000        0.0000        0.0000        0.0000        0.0000        0.0000        0.0000        0.0000        0.0000        0.0000        0.0000        0.0000        0.0000        0.0000        0.0000        0.0000        0.0000        0.0000        0.0000        0.0000        0.0000        0.0000        0.0000        0.0000        0.0000        0.0000        0.0000        0.0000        0.0000        0.0000      210.2878      152.5172      166.5478      181.8162        0.0000      153.4594      174.6061      151.7812      128.8036      147.5689      136.0337      135.6542      138.9041      153.9449      125.5608       99.9494      119.5599       98.0981       76.6328       76.9672       61.9733       60.9714       71.4769       97.2779      103.8178       89.4080       87.1145       94.3224       98.0681      110.3723      141.2218      165.7467      157.5639      170.4819      176.9106      186.1964      206.2500      211.6215      184.2698      145.6702      153.0170      159.8084      149.8874      162.4485      162.9394      156.9082      154.1317       97.2998       76.6406       79.8497       76.5010       85.1876       91.8378       95.6084       81.1988       97.1962      113.4825      118.3424      133.8705      139.3839      134.1036      153.4183      163.5340      173.2820      170.2504      172.2192      165.1942      162.0842      143.6784      135.9792      144.7507      148.7514      155.7139      152.9818      127.9891       92.1019      105.0550      110.6616       87.9483       52.3279       49.7414       48.0235       43.3879        0.0000        0.0000        0.0000        0.0000        0.0000      179.7300      200.6400        0.0000      553.6730      589.0606      689.4950      789.9230      833.5659      758.1584      837.8698        0.0000        0.0000        0.0000        0.0000        0.0000        0.0000        0.0000        0.0000        0.0000        0.0000        0.0000        0.0000        0.0000        0.0000        0.0000        0.0000        0.0000        0.0000        0.0000        0.0000        0.0000        0.0000        0.0000        0.0000        0.0000        0.0000        0.0000        0.0000        0.0000        0.0000        0.0000        0.0000        0.0000        0.0000        0.0000        0.0000        0.0000        0.0000        0.0000        0.0000        0.0000        0.0000        0.0000        0.0000        0.0000        0.0000        0.0000        0.0000        0.0000        0.0000        0.0000        0.0000        0.0000        0.0000        0.0000
        0.0000        0.0000        0.0000        0.0000        0.0000        0.0000        0.0000        0.0000        0.0000        0.0000        0.0000        0.0000        0.0000        0.0000        0.0000        0.0000        0.0000        0.0000        0.0000        0.0000        0.0000        0.0000        0.0000        0.0000        0.0000        0.0000        0.0000        0.0000        0.0000        0.0000        0.0000        0.0000        0.0000        0.0000        0.0000        0.0000        0.0000        0.0000        0.0000        0.0000        0.0000        0.0000        0.0000        0.0000        0.0000        0.0000        0.0000        0.0000        0.0000        0.0000        0.0000        0.0000        0.0000        0.0000        0.0000        0.0000        0.0000        0.0000        0.0000        0.0000        0.0000        0.0000        0.0000        0.0000        0.0000        0.0000        0.0000        0.0000        0.0000        0.0000        0.0000        0.0000        0.0000        0.0000        0.0000        0.0000        0.0000        0.0000        0.0000        0.0000        0.0000        0.0000        0.0000        0.0000        0.0000        0.0000        0.0000        0.0000        0.0000        0.0000        0.0000        0.0000        0.0000        0.0000        0.0000        0.0000        0.0000      197.1583        0.0000        0.0000        0.0000      157.4623      153.1325      163.8247      177.1106      190.0905      138.8556      136.3026      153.6369      168.8080      165.2487      131.4107      107.3245      116.8912       82.4384       78.3170       74.1818       70.5729       79.7762       95.0719       99.2325       90.7344       93.4521      110.0498      104.2334      115.7807      128.8704      143.8807      170.3659      181.7890      209.0992      218.9281      236.1575      232.0521      220.0553      181.7134      162.7368      161.9021      155.0918      178.8201      202.8410      186.9466      165.3289      108.7263       92.9480       88.3878       79.4086       91.4124       73.8309       89.4635      125.8276      132.4157      115.4590      116.7017      126.6525      158.9376      174.9836      187.6105      187.6326      187.4358      185.9093      180.6972      168.0968      147.5027      138.2367      148.3425      154.2148      181.4041      174.0398      171.8571      146.2268      124.6896      109.8027      107.2311       64.8139       44.7294       41.3379       40.3524       47.0932        0.0000        0.0000        0.0000        0.0000        0.0000      156.2100      141.9600      245.6700      562.4780      624.5365      721.9326      779.7617      727.1878      655.9714      818.3168        0.0000        0.0000        0.0000        0.0000        0.0000        0.0000        0.0000        0.0000        0.0000        0.0000        0.0000        0.0000        0.0000        0.0000        0.0000        0.0000        0.0000        0.0000        0.0000        0.0000        0.0000        0.0000        0.0000        0.0000        0.0000        0.0000        0.0000        0.0000        0.0000        0.0000        0.0000        0.0000        0.0000        0.0000        0.0000        0.0000        0.0000        0.0000        0.0000        0.0000        0.0000        0.0000        0.0000        0.0000        0.0000        0.0000        0.0000        0.0000        0.0000        0.0000        0.0000        0.0000        0.0000        0.0000        0.0000
        0.0000        0.0000        0.0000        0.0000        0.0000        0.0000        0.0000        0.0000        0.0000        0.0000        0.0000        0.0000        0.0000        0.0000        0.0000        0.0000        0.0000        0.0000        0.0000        0.0000        0.0000        0.0000        0.0000        0.0000        0.0000        0.0000        0.0000        0.0000        0.0000        0.0000        0.0000        0.0000        0.0000        0.0000        0.0000        0.0000        0.0000        0.0000        0.0000        0.0000        0.0000        0.0000        0.0000        0.0000        0.0000        0.0000        0.0000        0.0000        0.0000        0.0000        0.0000        0.0000        0.0000        0.0000        0.0000        0.0000        0.0000        0.0000        0.0000        0.0000        0.0000        0.0000        0.0000        0.0000        0.0000        0.0000        0.0000        0.0000        0.0000        0.0000        0.0000        0.0000        0.0000        0.0000        0.0000        0.0000        0.0000        0.0000        0.0000        0.0000        0.0000        0.0000        0.0000        0.0000        0.0000        0.0000        0.0000        0.0000        0.0000        0.0000        0.0000        0.0000        0.0000        0.0000        0.0000        0.0000        0.0000        0.0000        0.0000        0.0000        0.0000      154.9986      164.9357      188.9063      163.9726      163.8580      148.3430      150.5630      175.4838      184.2358      199.7813      151.1968      130.3815      112.5486      110.2568       89.6677       92.5293       83.7318       94.0781      114.6735      129.2752      118.8543      105.5342      117.6805      125.6813      144.0710      145.6265      169.6318      187.7115      210.5165      237.5217      241.3000      223.1049      237.5472      249.0003      222.8493      185.0760      160.3058      160.2925      171.7040      210.3138      207.9858      197.4846      145.4164      121.8072       94.4785       88.0230       81.8810       82.8189      121.9157      147.9553      121.9798      125.1803      135.6784      136.2861      188.6062      212.0922      217.8988      191.6941      193.5300      195.8176      174.7279      164.3845      147.1534      140.9058      147.5207      158.3256      170.5010      179.0930      183.7443      174.5001      138.1586      123.6923       82.9476       82.9280       43.3241       36.0793        0.0000        0.0000        0.0000        0.0000        0.0000        0.0000      131.0700      163.3200      194.7900      235.3500      519.0917      657.9236      701.4713      667.6375      588.6406      573.7463      658.6891        0.0000        0.0000        0.0000        0.0000        0.0000        0.0000        0.0000        0.0000        0.0000        0.0000        0.0000        0.0000        0.0000        0.0000        0.0000        0.0000        0.0000        0.0000        0.0000        0.0000        0.0000        0.0000        0.0000        0.0000        0.0000        0.0000        0.0000        0.0000        0.0000        0.0000        0.0000        0.0000        0.0000        0.0000        0.0000        0.0000        0.0000        0.0000        0.0000        0.0000        0.0000        0.0000        0.0000        0.0000        0.0000        0.0000        0.0000        0.0000        0.0000        0.0000        0.0000        0.0000        0.0000        0.0000        0.0000
        0.0000        0.0000        0.0000        0.0000        0.0000        0.0000        0.0000        0.0000        0.0000        0.0000        0.0000        0.0000        0.0000        0.0000        0.0000        0.0000        0.0000        0.0000        0.0000        0.0000        0.0000        0.0000        0.0000        0.0000        0.0000        0.0000        0.0000        0.0000        0.0000        0.0000        0.0000        0.0000        0.0000        0.0000        0.0000        0.0000        0.0000        0.0000        0.0000        0.0000        0.0000        0.0000        0.0000        0.0000        0.0000        0.0000        0.0000        0.0000        0.0000        0.0000        0.0000        0.0000        0.0000        0.0000        0.0000        0.0000        0.0000        0.0000        0.0000        0.0000        0.0000        0.0000        0.0000        0.0000        0.0000        0.0000        0.0000        0.0000        0.0000        0.0000        0.0000        0.0000        0.0000        0.0000        0.0000        0.0000        0.0000        0.0000        0.0000        0.0000        0.0000        0.0000        0.0000        0.0000        0.0000        0.0000        0.0000        0.0000        0.0000        0.0000        0.0000        0.0000        0.0000        0.0000        0.0000        0.0000        0.0000        0.0000        0.0000        0.0000        0.0000        0.0000      221.3626      228.0782      172.9420      179.3865      151.0070      154.4319      167.7703      163.5210      182.4647      174.2077      174.1720      136.0577      124.2460      102.6459       99.9069      112.4849      124.0407      134.7077      134.0612      122.0998      118.9748      132.4724      139.3837      163.6441      168.2727      187.8903      216.1972      231.3653      225.6740      253.8019      248.3242      262.0958      266.9154      247.3217      208.5919      195.2958      192.4590      182.6413      214.5228      220.3044      225.4724      176.0037      168.1455      126.5713      111.0407      114.3242      104.0804      124.8663      147.9302      136.8705      144.1856      179.9926      212.1023      235.1149      259.0110      233.5636      206.7388      202.7556      200.3999      182.3942      172.8199      135.7122      126.2367      134.6847      158.7415      172.3501      182.8042      172.5530      167.0058      137.0023      109.5914      108.5502       90.6659       64.9455       44.0149        0.0000        0.0000        0.0000        0.0000        0.0000        0.0000        0.0000      161.6400      274.6500      336.6001      512.0208      632.0212      627.6102      621.0745      499.0695      489.2413      564.2994        0.0000        0.0000        0.0000        0.0000        0.0000        0.0000        0.0000        0.0000        0.0000        0.0000        0.0000        0.0000        0.0000        0.0000        0.0000        0.0000        0.0000        0.0000        0.0000        0.0000        0.0000        0.0000        0.0000        0.0000        0.0000        0.0000        0.0000        0.0000        0.0000        0.0000        0.0000        0.0000        0.0000        0.0000        0.0000        0.0000        0.0000        0.0000        0.0000        0.0000        0.0000        0.0000        0.0000        0.0000        0.0000        0.0000        0.0000        0.0000        0.0000        0.0000        0.0000        0.0000        0.0000        0.0000        0.0000
        0.0000        0.0000        0.0000        0.0000        0.0000        0.0000        0.0000        0.0000        0.0000        0.0000        0.0000        0.0000        0.0000        0.0000        0.0000        0.0000        0.0000        0.0000        0.0000        0.0000        0.0000        0.0000        0.0000        0.0000        0.0000        0.0000        0.0000        0.0000        0.0000        0.0000        0.0000        0.0000        0.0000        0.0000        0.0000        0.0000        0.0000        0.0000        0.0000        0.0000        0.0000        0.0000        0.0000        0.0000        0.0000        0.0000        0.0000        0.0000        0.0000        0.0000        0.0000        0.0000        0.0000        0.0000        0.0000        0.0000        0.0000        0.0000        0.0000        0.0000        0.0000        0.0000        0.0000        0.0000        0.0000        0.0000        0.0000        0.0000        0.0000        0.0000        0.0000        0.0000        0.0000        0.0000        0.0000        0.0000        0.0000        0.0000        0.0000        0.0000        0.0000        0.0000        0.0000        0.0000        0.0000        0.0000        0.0000        0.0000        0.0000        0.0000        0.0000        0.0000        0.0000        0.0000        0.0000        0.0000        0.0000        0.0000        0.0000        0.0000        0.0000        0.0000        0.0000      222.0880      226.4013      182.4916      168.3958      182.9019      180.6335      178.6675      190.1768      217.0781      222.6867      200.0264      183.4919      167.9719      157.9199      160.7066      162.6608      155.4000      129.0155      126.4078      137.9787      176.4293      183.3072      190.3810      220.0261        0.0000        0.0000      261.4751      261.5149      261.5593      270.1096      265.1763      278.6805      248.4098      238.7060      236.0221      268.0730      266.3578      244.0824      249.3351      237.2505      216.3752      270.3892      195.9594      182.0556      146.8876      144.3656      214.2731      160.1218      164.2690      172.3641      240.3184      276.6451      272.6057      242.1862      220.1891      194.9508      211.6868      195.5196      198.5060      194.4388      136.3513      132.8158      109.2651      113.9929      143.9644      154.2937      156.2586      152.0443      133.5575      136.4027       98.1961        0.0000        0.0000        0.0000        0.0000        0.0000        0.0000        0.0000        0.0000        0.0000        0.0000        0.0000        0.0000        0.0000      437.4640      478.9489      495.0152      472.1417      386.1883      432.0774        0.0000        0.0000        0.0000        0.0000        0.0000        0.0000        0.0000        0.0000        0.0000        0.0000        0.0000        0.0000        0.0000        0.0000        0.0000        0.0000        0.0000        0.0000        0.0000        0.0000        0.0000        0.0000        0.0000        0.0000        0.0000        0.0000        0.0000        0.0000        0.0000        0.0000        0.0000        0.0000        0.0000        0.0000        0.0000        0.0000        0.0000        0.0000        0.0000        0.0000        0.0000        0.0000        0.0000        0.0000        0.0000        0.0000        0.0000        0.0000        0.0000        0.0000        0.0000        0.0000        0.0000        0.0000        0.0000        0.0000
        0.0000        0.0000        0.0000        0.0000        0.0000        0.0000        0.0000        0.0000        0.0000        0.0000        0.0000        0.0000        0.0000        0.0000        0.0000        0.0000        0.0000        0.0000        0.0000        0.0000        0.0000        0.0000        0.0000        0.0000        0.0000        0.0000        0.0000        0.0000        0.0000        0.0000        0.0000        0.0000        0.0000        0.0000        0.0000        0.0000        0.0000        0.0000        0.0000        0.0000        0.0000        0.0000        0.0000        0.0000        0.0000        0.0000        0.0000        0.0000        0.0000        0.0000        0.0000        0.0000        0.0000        0.0000        0.0000        0.0000        0.0000        0.0000        0.0000        0.0000        0.0000        0.0000        0.0000        0.0000        0.0000        0.0000        0.0000        0.0000        0.0000        0.0000        0.0000        0.0000        0.0000        0.0000        0.0000        0.0000        0.0000        0.0000        0.0000        0.0000        0.0000        0.0000        0.0000        0.0000        0.0000        0.0000        0.0000        0.0000        0.0000        0.0000        0.0000        0.0000        0.0000        0.0000        0.0000        0.0000        0.0000        0.0000        0.0000        0.0000        0.0000        0.0000        0.0000      243.4090      259.2403      205.9592      180.2190      192.2030      185.4123      186.0615      221.4048      234.3542      245.5556      241.0285      230.7525      211.0183      194.7415      191.7031      181.8638      153.1924      151.9927      173.6081      180.0718      212.5269      211.7231      242.6727        0.0000        0.0000        0.0000        0.0000        0.0000        0.0000      274.1776      265.0269      275.7138      278.5301      275.4373      271.3160      270.1506      278.2634      329.8334      324.9524      263.2153      233.6874      240.9510      244.5379      241.1207      198.2222      174.7466      179.0053      183.6246      175.6932      182.9903      216.9104      211.3259      238.1352      229.4238      215.5077      205.9198      216.4166      199.9255      196.4370      163.1442      120.9724       97.2248       89.6049      103.0655      147.2096      158.0358      150.1064      149.6143      128.0284        0.0000        0.0000        0.0000        0.0000        0.0000        0.0000        0.0000        0.0000        0.0000        0.0000        0.0000        0.0000        0.0000        0.0000        0.0000      365.2437      342.0097      384.1278      392.8205      399.2996      360.4051      396.9242        0.0000        0.0000        0.0000        0.0000        0.0000        0.0000        0.0000        0.0000        0.0000        0.0000        0.0000        0.0000        0.0000        0.0000        0.0000        0.0000        0.0000        0.0000        0.0000        0.0000        0.0000        0.0000        0.0000        0.0000        0.0000        0.0000        0.0000        0.0000        0.0000        0.0000        0.0000        0.0000        0.0000        0.0000        0.0000        0.0000        0.0000        0.0000        0.0000        0.0000        0.0000        0.0000        0.0000        0.0000        0.0000        0.0000        0.0000        0.0000        0.0000        0.0000        0.0000        0.0000        0.0000        0.0000        0.0000
        0.0000        0.0000        0.0000        0.0000        0.0000        0.0000        0.0000        0.0000        0.0000        0.0000        0.0000        0.0000        0.0000        0.0000        0.0000        0.0000        0.0000        0.0000        0.0000        0.0000        0.0000        0.0000        0.0000        0.0000        0.0000        0.0000        0.0000        0.0000        0.0000        0.0000        0.0000        0.0000        0.0000        0.0000        0.0000        0.0000        0.0000        0.0000        0.0000        0.0000        0.0000        0.0000        0.0000        0.0000        0.0000        0.0000        0.0000        0.0000        0.0000        0.0000        0.0000        0.0000        0.0000        0.0000        0.0000        0.0000        0.0000        0.0000        0.0000        0.0000        0.0000        0.0000        0.0000        0.0000        0.0000        0.0000        0.0000        0.0000        0.0000        0.0000        0.0000        0.0000        0.0000        0.0000        0.0000        0.0000        0.0000        0.0000        0.0000        0.0000        0.0000        0.0000        0.0000        0.0000        0.0000        0.0000        0.0000        0.0000        0.0000        0.0000        0.0000        0.0000        0.0000        0.0000        0.0000        0.0000        0.0000        0.0000        0.0000        0.0000        0.0000        0.0000        0.0000      223.5217      234.6463      189.3588      207.0446      197.1301      189.4845      189.2543      211.7788      228.6312      222.9409      245.0498      244.3060      247.0499      237.6994        0.0000      198.6480      162.6074        0.0000        0.0000      200.5896      235.0443        0.0000        0.0000        0.0000        0.0000        0.0000        0.0000        0.0000        0.0000      290.5894      281.5635      285.8830      279.0048      308.3925      292.3370      303.0277      275.3863      332.2455      290.7813      286.4043      280.9047      298.3345      290.5040      300.2770      260.8652      256.1691      196.2115      189.8219      214.7877      204.4370      199.5318      214.6670      253.3439      220.2366      213.1430      218.5938      197.0488      181.6632      160.6137      143.3808      113.0225       98.2677      108.0855      109.6205        0.0000        0.0000        0.0000        0.0000        0.0000        0.0000        0.0000        0.0000        0.0000        0.0000        0.0000        0.0000        0.0000        0.0000        0.0000        0.0000        0.0000        0.0000        0.0000        0.0000      284.7623      260.4878      291.0876      321.2619      300.0421        0.0000        0.0000        0.0000        0.0000        0.0000        0.0000        0.0000        0.0000        0.0000        0.0000        0.0000        0.0000        0.0000        0.0000        0.0000        0.0000        0.0000        0.0000        0.0000        0.0000        0.0000        0.0000        0.0000        0.0000        0.0000        0.0000        0.0000        0.0000        0.0000        0.0000        0.0000        0.0000        0.0000        0.0000        0.0000        0.0000        0.0000        0.0000        0.0000        0.0000        0.0000        0.0000        0.0000        0.0000        0.0000        0.0000        0.0000        0.0000        0.0000        0.0000        0.0000        0.0000        0.0000        0.0000        0.0000        0.0000        0.0000
        0.0000        0.0000        0.0000        0.0000        0.0000        0.0000        0.0000        0.0000        0.0000        0.0000        0.0000        0.0000        0.0000        0.0000        0.0000        0.0000        0.0000        0.0000        0.0000        0.0000        0.0000        0.0000        0.0000        0.0000        0.0000        0.0000        0.0000        0.0000        0.0000        0.0000        0.0000        0.0000        0.0000        0.0000        0.0000        0.0000        0.0000        0.0000        0.0000        0.0000        0.0000        0.0000        0.0000        0.0000        0.0000        0.0000        0.0000        0.0000        0.0000        0.0000        0.0000        0.0000        0.0000        0.0000        0.0000        0.0000        0.0000        0.0000        0.0000        0.0000        0.0000        0.0000        0.0000        0.0000        0.0000        0.0000        0.0000        0.0000        0.0000        0.0000        0.0000        0.0000        0.0000        0.0000        0.0000        0.0000        0.0000        0.0000        0.0000        0.0000        0.0000        0.0000        0.0000        0.0000        0.0000        0.0000        0.0000        0.0000        0.0000        0.0000        0.0000        0.0000        0.0000        0.0000        0.0000        0.0000        0.0000        0.0000        0.0000        0.0000        0.0000        0.0000        0.0000      185.8603      192.4452      187.7372      193.8358      191.7835      189.5340      186.7979      204.0275      208.8452      225.0848      254.0519        0.0000        0.0000        0.0000        0.0000        0.0000        0.0000        0.0000        0.0000        0.0000        0.0000        0.0000        0.0000        0.0000        0.0000        0.0000        0.0000        0.0000        0.0000        0.0000      309.5414      322.4480      333.8826      356.5110      325.3496      360.2202      313.0871      323.5495      323.1895      356.3267      319.7904      321.2013      311.2083      320.8132      253.5231      253.3687      233.6723      222.9010      199.4255      198.6483      207.2363      227.0115      283.6364      216.3675      212.9009      190.7672      188.8147      168.7098      159.4946      146.0272      126.8905      110.5631      127.0231        0.0000        0.0000        0.0000        0.0000        0.0000        0.0000        0.0000        0.0000        0.0000        0.0000        0.0000        0.0000        0.0000        0.0000        0.0000        0.0000        0.0000        0.0000        0.0000        0.0000        0.0000        0.0000      238.1023      220.9577      253.3792        0.0000      285.7467      334.0081        0.0000        0.0000        0.0000        0.0000        0.0000        0.0000        0.0000        0.0000        0.0000        0.0000        0.0000        0.0000        0.0000        0.0000        0.0000        0.0000        0.0000        0.0000        0.0000        0.0000        0.0000        0.0000        0.0000        0.0000        0.0000        0.0000        0.0000        0.0000        0.0000        0.0000        0.0000        0.0000        0.0000        0.0000        0.0000        0.0000        0.0000        0.0000        0.0000        0.0000        0.0000        0.0000        0.0000        0.0000        0.0000        0.0000        0.0000        0.0000        0.0000        0.0000        0.0000        0.0000        0.0000        0.0000        0.0000
        0.0000        0.0000        0.0000        0.0000        0.0000        0.0000        0.0000        0.0000        0.0000        0.0000        0.0000        0.0000        0.0000        0.0000        0.0000        0.0000        0.0000        0.0000        0.0000        0.0000        0.0000        0.0000        0.0000        0.0000        0.0000        0.0000        0.0000        0.0000        0.0000        0.0000        0.0000        0.0000        0.0000        0.0000        0.0000        0.0000        0.0000        0.0000        0.0000        0.0000        0.0000        0.0000        0.0000        0.0000        0.0000        0.0000        0.0000        0.0000        0.0000        0.0000        0.0000        0.0000        0.0000        0.0000        0.0000        0.0000        0.0000        0.0000        0.0000        0.0000        0.0000        0.0000        0.0000        0.0000        0.0000        0.0000        0.0000        0.0000        0.0000        0.0000        0.0000        0.0000        0.0000        0.0000        0.0000        0.0000        0.0000        0.0000        0.0000        0.0000        0.0000        0.0000        0.0000        0.0000        0.0000        0.0000        0.0000        0.0000        0.0000        0.0000        0.0000        0.0000        0.0000        0.0000        0.0000        0.0000        0.0000        0.0000        0.0000        0.0000        0.0000        0.0000        0.0000        0.0000        0.0000      158.0298      164.2367      171.3234      166.4511      172.9393      186.0996      185.6008      189.0066      212.6927      229.7710        0.0000        0.0000        0.0000        0.0000        0.0000        0.0000        0.0000        0.0000        0.0000        0.0000        0.0000        0.0000        0.0000        0.0000        0.0000        0.0000        0.0000        0.0000      342.7999      382.2272      405.2281      403.9559      389.5191      411.5807      436.4193      426.4968      419.2691      409.7138      349.8713      324.3561      384.2262      436.3813      278.1034      227.2530      222.7371      240.4797      205.6639      212.1818      188.5337      199.5777      209.7992      191.0963      166.5892      158.7317      162.4959      157.3006      149.3320      132.3062       93.6600      133.4100        0.0000        0.0000        0.0000        0.0000        0.0000        0.0000        0.0000        0.0000        0.0000        0.0000        0.0000        0.0000        0.0000        0.0000        0.0000        0.0000        0.0000        0.0000        0.0000        0.0000        0.0000        0.0000        0.0000        0.0000      237.2614      254.4516        0.0000      219.9299      314.1900        0.0000        0.0000        0.0000        0.0000        0.0000        0.0000        0.0000        0.0000        0.0000        0.0000        0.0000        0.0000        0.0000        0.0000        0.0000        0.0000        0.0000        0.0000        0.0000        0.0000        0.0000        0.0000        0.0000        0.0000        0.0000        0.0000        0.0000        0.0000        0.0000        0.0000        0.0000        0.0000        0.0000        0.0000        0.0000        0.0000        0.0000        0.0000        0.0000        0.0000        0.0000        0.0000        0.0000        0.0000        0.0000        0.0000        0.0000        0.0000        0.0000        0.0000        0.0000        0.0000        0.0000        0.0000        0.0000
        0.0000        0.0000        0.0000        0.0000        0.0000        0.0000        0.0000        0.0000        0.0000        0.0000        0.0000        0.0000        0.0000        0.0000        0.0000        0.0000        0.0000        0.0000        0.0000        0.0000        0.0000        0.0000        0.0000        0.0000        0.0000        0.0000        0.0000        0.0000        0.0000        0.0000        0.0000        0.0000        0.0000        0.0000        0.0000        0.0000        0.0000        0.0000        0.0000        0.0000        0.0000        0.0000        0.0000        0.0000        0.0000        0.0000        0.0000        0.0000        0.0000        0.0000        0.0000        0.0000        0.0000        0.0000        0.0000        0.0000        0.0000        0.0000        0.0000        0.0000        0.0000        0.0000        0.0000        0.0000        0.0000        0.0000        0.0000        0.0000        0.0000        0.0000        0.0000        0.0000        0.0000        0.0000        0.0000        0.0000        0.0000        0.0000        0.0000        0.0000        0.0000        0.0000        0.0000        0.0000        0.0000        0.0000        0.0000        0.0000        0.0000        0.0000        0.0000        0.0000        0.0000        0.0000        0.0000        0.0000        0.0000        0.0000        0.0000        0.0000        0.0000        0.0000        0.0000        0.0000        0.0000        0.0000      148.9298      158.5167      157.3235      170.6147      182.1052      182.5020      186.8502      197.0536      216.2963        0.0000        0.0000        0.0000        0.0000        0.0000        0.0000        0.0000        0.0000        0.0000        0.0000        0.0000        0.0000        0.0000        0.0000        0.0000        0.0000        0.0000        0.0000        0.0000        0.0000      499.4958      495.8792      450.6814      448.4984      486.0898      523.9988      486.4257      400.4260      424.6993      414.3004      317.7287      369.8864      302.0356      191.5566      173.4179      185.6577      202.1091      203.1959      200.3570      193.1659      210.1134      209.9888      187.4787      178.1566      164.4400        0.0000        0.0000      134.7856        0.0000        0.0000        0.0000        0.0000        0.0000        0.0000        0.0000        0.0000        0.0000        0.0000        0.0000        0.0000        0.0000        0.0000        0.0000        0.0000        0.0000        0.0000        0.0000        0.0000        0.0000        0.0000        0.0000        0.0000        0.0000        0.0000      238.2453      258.8094        0.0000        0.0000        0.0000        0.0000        0.0000        0.0000        0.0000        0.0000        0.0000        0.0000        0.0000        0.0000        0.0000        0.0000        0.0000        0.0000        0.0000        0.0000        0.0000        0.0000        0.0000        0.0000        0.0000        0.0000        0.0000        0.0000        0.0000        0.0000        0.0000        0.0000        0.0000        0.0000        0.0000        0.0000        0.0000        0.0000        0.0000        0.0000        0.0000        0.0000        0.0000        0.0000        0.0000        0.0000        0.0000        0.0000        0.0000        0.0000        0.0000        0.0000        0.0000        0.0000        0.0000        0.0000        0.0000        0.0000        0.0000        0.0000
[truncated: 212,709 more chars]
