# Supplementary material for: Multidimensional evaluation of the TRMM 3B43V7 satellite-based precipitation product in mainland China from 1998–2016
Source: PeerJ. 2020 Feb 20;8:e8615. doi: 10.7717/peerj.8615 (PMC7036276; doi:10.7717/peerj.8615)
Supplement: Supplemental Information 2 [file peerj-08-8615-s002.zip › TRMM_3B43 data/TRMM 3B43 data-Year-Month/2008-10.txt]

ncols         249
nrows         175
xllcorner     73.250
yllcorner     6.500
cellsize      0.25000
        0.0000        0.0000        0.0000        0.0000        0.0000        0.0000        0.0000        0.0000        0.0000        0.0000        0.0000        0.0000        0.0000        0.0000        0.0000        0.0000        0.0000        0.0000        0.0000        0.0000        0.0000        0.0000        0.0000        0.0000        0.0000        0.0000        0.0000        0.0000        0.0000        0.0000        0.0000        0.0000        0.0000        0.0000        0.0000        0.0000        0.0000        0.0000        0.0000        0.0000        0.0000        0.0000        0.0000        0.0000        0.0000        0.0000        0.0000        0.0000        0.0000        0.0000        0.0000        0.0000        0.0000        0.0000        0.0000        0.0000        0.0000        0.0000        0.0000        0.0000        0.0000        0.0000        0.0000        0.0000        0.0000        0.0000        0.0000        0.0000        0.0000        0.0000        0.0000        0.0000        0.0000        0.0000        0.0000        0.0000        0.0000        0.0000        0.0000        0.0000        0.0000        0.0000        0.0000        0.0000        0.0000        0.0000        0.0000        0.0000        0.0000        0.0000        0.0000        0.0000        0.0000        0.0000        0.0000        0.0000        0.0000        0.0000        0.0000        0.0000        0.0000        0.0000        0.0000        0.0000        0.0000        0.0000        0.0000        0.0000        0.0000        0.0000        0.0000        0.0000        0.0000        0.0000        0.0000        0.0000        0.0000        0.0000        0.0000        0.0000        0.0000        0.0000        0.0000        0.0000        0.0000        0.0000        0.0000        0.0000        0.0000        0.0000        0.0000        0.0000        0.0000        0.0000        0.0000        0.0000        0.0000        0.0000        0.0000        0.0000        0.0000        0.0000        0.0000        0.0000        0.0000        0.0000        0.0000        0.0000        0.0000        0.0000        0.0000        0.0000        0.0000        0.0000        0.0000        0.0000        0.0000        0.0000        0.0000        0.0000        0.0000        0.0000        0.0000        0.0000        0.0000        0.0000        0.0000        0.0000        0.0000        0.0000        0.0000        0.0000        0.0000       27.7655       30.7899       36.3872        0.0000        0.0000        0.0000       49.8672       53.2536       55.0327       52.8322       45.0491       45.7039       42.2254       48.1536       49.0483       44.8396       46.3081       58.7957       69.0627       67.2833       57.8170       46.3639       46.0643       42.6638       43.7822       42.4925       28.6592       28.8642       38.3235       34.6687       47.8475       38.8190       37.5878       35.4440       36.5007       39.9876       40.9960       40.4819       31.8811       33.1159       34.2860       38.5159       49.4754       49.3279       52.0583       53.4965        0.0000        0.0000        0.0000        0.0000        0.0000        0.0000        0.0000        0.0000        0.0000        0.0000        0.0000        0.0000        0.0000        0.0000        0.0000        0.0000        0.0000        0.0000        0.0000        0.0000        0.0000        0.0000        0.0000        0.0000        0.0000        0.0000        0.0000        0.0000        0.0000        0.0000
        0.0000        0.0000        0.0000        0.0000        0.0000        0.0000        0.0000        0.0000        0.0000        0.0000        0.0000        0.0000        0.0000        0.0000        0.0000        0.0000        0.0000        0.0000        0.0000        0.0000        0.0000        0.0000        0.0000        0.0000        0.0000        0.0000        0.0000        0.0000        0.0000        0.0000        0.0000        0.0000        0.0000        0.0000        0.0000        0.0000        0.0000        0.0000        0.0000        0.0000        0.0000        0.0000        0.0000        0.0000        0.0000        0.0000        0.0000        0.0000        0.0000        0.0000        0.0000        0.0000        0.0000        0.0000        0.0000        0.0000        0.0000        0.0000        0.0000        0.0000        0.0000        0.0000        0.0000        0.0000        0.0000        0.0000        0.0000        0.0000        0.0000        0.0000        0.0000        0.0000        0.0000        0.0000        0.0000        0.0000        0.0000        0.0000        0.0000        0.0000        0.0000        0.0000        0.0000        0.0000        0.0000        0.0000        0.0000        0.0000        0.0000        0.0000        0.0000        0.0000        0.0000        0.0000        0.0000        0.0000        0.0000        0.0000        0.0000        0.0000        0.0000        0.0000        0.0000        0.0000        0.0000        0.0000        0.0000        0.0000        0.0000        0.0000        0.0000        0.0000        0.0000        0.0000        0.0000        0.0000        0.0000        0.0000        0.0000        0.0000        0.0000        0.0000        0.0000        0.0000        0.0000        0.0000        0.0000        0.0000        0.0000        0.0000        0.0000        0.0000        0.0000        0.0000        0.0000        0.0000        0.0000        0.0000        0.0000        0.0000        0.0000        0.0000        0.0000        0.0000        0.0000        0.0000        0.0000        0.0000        0.0000        0.0000        0.0000        0.0000        0.0000        0.0000        0.0000        0.0000        0.0000        0.0000        0.0000        0.0000        0.0000        0.0000        0.0000        0.0000        0.0000        0.0000        0.0000        0.0000        0.0000        0.0000        0.0000        0.0000       48.1329       44.3874       44.2483       41.9772       42.6861       52.8297       64.0852       57.1817       53.0536       56.6684       48.8129       46.9645       53.6928       47.3938       46.7855       48.5490       51.3504       56.4423       55.8695       62.0364       76.2112       70.7579       64.4867       61.6935       66.2632       53.3512       46.8328       36.6460       28.5193       25.5322       26.9876       30.4835       33.0434       32.0190       27.1742       24.8542       35.2384       31.1370       35.2202       34.8807       32.2842       35.5460       37.7610       42.7307       39.5386       39.4334       50.9150       51.1918       53.8485       59.2421       56.7304       56.3551       68.9109       76.5533        0.0000        0.0000        0.0000        0.0000        0.0000        0.0000        0.0000        0.0000        0.0000        0.0000        0.0000        0.0000        0.0000        0.0000        0.0000        0.0000        0.0000        0.0000        0.0000        0.0000        0.0000        0.0000        0.0000
        0.0000        0.0000        0.0000        0.0000        0.0000        0.0000        0.0000        0.0000        0.0000        0.0000        0.0000        0.0000        0.0000        0.0000        0.0000        0.0000        0.0000        0.0000        0.0000        0.0000        0.0000        0.0000        0.0000        0.0000        0.0000        0.0000        0.0000        0.0000        0.0000        0.0000        0.0000        0.0000        0.0000        0.0000        0.0000        0.0000        0.0000        0.0000        0.0000        0.0000        0.0000        0.0000        0.0000        0.0000        0.0000        0.0000        0.0000        0.0000        0.0000        0.0000        0.0000        0.0000        0.0000        0.0000        0.0000       19.9234        0.0000       16.5273       15.5294        0.0000        0.0000        0.0000        0.0000        0.0000        0.0000        0.0000        0.0000        0.0000        0.0000        0.0000        0.0000        0.0000        0.0000        0.0000        0.0000        0.0000        0.0000        0.0000        0.0000        0.0000        0.0000        0.0000        0.0000        0.0000        0.0000        0.0000        0.0000        0.0000        0.0000        0.0000        0.0000        0.0000        0.0000        0.0000        0.0000        0.0000        0.0000        0.0000        0.0000        0.0000        0.0000        0.0000        0.0000        0.0000        0.0000        0.0000        0.0000        0.0000        0.0000        0.0000        0.0000        0.0000        0.0000        0.0000        0.0000        0.0000        0.0000        0.0000        0.0000        0.0000        0.0000        0.0000        0.0000        0.0000        0.0000        0.0000        0.0000        0.0000        0.0000        0.0000        0.0000        0.0000        0.0000        0.0000        0.0000        0.0000        0.0000        0.0000        0.0000        0.0000        0.0000        0.0000        0.0000        0.0000        0.0000        0.0000        0.0000        0.0000        0.0000        0.0000        0.0000        0.0000        0.0000        0.0000        0.0000        0.0000        0.0000        0.0000        0.0000        0.0000        0.0000        0.0000        0.0000        0.0000        0.0000        0.0000        0.0000        0.0000        0.0000        0.0000        0.0000       39.9121       39.9048       38.3010       38.4674       39.8466       47.2369       55.0114       50.2030       51.3132       45.6318       46.7034       46.7552       48.5482       43.7643       42.7727       50.1161       43.8015       43.8984       45.6644       45.6495       43.2782       49.4419       56.9463       52.6703       50.3637       50.4623       50.8398       50.0069       65.0846       62.6780       40.8436       28.2529       29.3612       25.8956       24.7265       26.1001       26.2419       23.0582       19.8689       20.2582       28.3130       27.2349       31.7001       36.4724       37.3027       36.7767       36.2692       31.6167       35.4631       41.2269       44.7578       42.3236       54.7222       58.5722       80.2264       83.7930        0.0000        0.0000        0.0000        0.0000        0.0000        0.0000        0.0000        0.0000        0.0000        0.0000        0.0000        0.0000        0.0000        0.0000        0.0000        0.0000        0.0000        0.0000        0.0000        0.0000        0.0000        0.0000
        0.0000        0.0000        0.0000        0.0000        0.0000        0.0000        0.0000        0.0000        0.0000        0.0000        0.0000        0.0000        0.0000        0.0000        0.0000        0.0000        0.0000        0.0000        0.0000        0.0000        0.0000        0.0000        0.0000        0.0000        0.0000        0.0000        0.0000        0.0000        0.0000        0.0000        0.0000        0.0000        0.0000        0.0000        0.0000        0.0000        0.0000        0.0000        0.0000        0.0000        0.0000        0.0000        0.0000        0.0000        0.0000        0.0000        0.0000        0.0000        0.0000        0.0000        0.0000        0.0000        0.0000       44.7545       34.7028       26.8169       17.4621       18.1299       14.5620        7.9537        0.0000        0.0000        0.0000        0.0000        0.0000        0.0000        0.0000        0.0000        0.0000        0.0000        0.0000        0.0000        0.0000        0.0000        0.0000        0.0000        0.0000        0.0000        0.0000        0.0000        0.0000        0.0000        0.0000        0.0000        0.0000        0.0000        0.0000        0.0000        0.0000        0.0000        0.0000        0.0000        0.0000        0.0000        0.0000        0.0000        0.0000        0.0000        0.0000        0.0000        0.0000        0.0000        0.0000        0.0000        0.0000        0.0000        0.0000        0.0000        0.0000        0.0000        0.0000        0.0000        0.0000        0.0000        0.0000        0.0000        0.0000        0.0000        0.0000        0.0000        0.0000        0.0000        0.0000        0.0000        0.0000        0.0000        0.0000        0.0000        0.0000        0.0000        0.0000        0.0000        0.0000        0.0000        0.0000        0.0000        0.0000        0.0000        0.0000        0.0000        0.0000        0.0000        0.0000        0.0000        0.0000        0.0000        0.0000        0.0000        0.0000        0.0000        0.0000        0.0000        0.0000        0.0000        0.0000        0.0000        0.0000        0.0000        0.0000        0.0000        0.0000        0.0000        0.0000        0.0000        0.0000        0.0000        0.0000        0.0000        0.0000        0.0000       39.9713       42.6248       38.9620       38.8338       32.2346       31.1687       34.2210       36.1856       37.3298       43.4545       42.3109       50.1350       52.7578       60.9244       65.8481       66.5693       53.1503       38.3271       34.8270       37.6910       35.5198       37.8045       41.8709       44.0886       49.2815       44.1599       41.9964       41.3330       46.6304       51.9661       42.1482       55.9347       40.4867       34.1361       31.8429       28.6719       30.3527       27.5805       25.5642       24.2747       23.3974       28.0584       26.7636       33.8685       33.7561       29.3367       33.1416       27.4599       30.4110       33.0993       36.8547       40.1496       45.9426       49.0554       54.2634       68.9240       97.2806       66.0594       60.8143        0.0000        0.0000        0.0000        0.0000        0.0000        0.0000        0.0000        0.0000        0.0000        0.0000        0.0000        0.0000        0.0000        0.0000        0.0000        0.0000        0.0000        0.0000        0.0000        0.0000
        0.0000        0.0000        0.0000        0.0000        0.0000        0.0000        0.0000        0.0000        0.0000        0.0000        0.0000        0.0000        0.0000        0.0000        0.0000        0.0000        0.0000        0.0000        0.0000        0.0000        0.0000        0.0000        0.0000        0.0000        0.0000        0.0000        0.0000        0.0000        0.0000        0.0000        0.0000        0.0000        0.0000        0.0000        0.0000        0.0000        0.0000        0.0000        0.0000        0.0000        0.0000        0.0000        0.0000        0.0000        0.0000        0.0000        0.0000        0.0000        0.0000        0.0000        0.0000        0.0000        0.0000       19.7916       17.5069       21.0583       24.9406       19.0400       16.1464       10.0240        0.0000        0.0000        0.0000        0.0000        0.0000        0.0000        0.0000        0.0000        0.0000        0.0000        0.0000        0.0000        0.0000        0.0000        0.0000        0.0000        0.0000        0.0000        0.0000        0.0000        0.0000        0.0000        0.0000        0.0000        0.0000        0.0000        0.0000        0.0000        0.0000        0.0000        0.0000        0.0000        0.0000        0.0000        0.0000        0.0000        0.0000        0.0000        0.0000        0.0000        0.0000        0.0000        0.0000        0.0000        0.0000        0.0000        0.0000        0.0000        0.0000        0.0000        0.0000        0.0000        0.0000        0.0000        0.0000        0.0000        0.0000        0.0000        0.0000        0.0000        0.0000        0.0000        0.0000        0.0000        0.0000        0.0000        0.0000        0.0000        0.0000        0.0000        0.0000        0.0000        0.0000        0.0000        0.0000        0.0000        0.0000        0.0000        0.0000        0.0000        0.0000        0.0000        0.0000        0.0000        0.0000        0.0000        0.0000        0.0000        0.0000        0.0000        0.0000        0.0000        0.0000        0.0000        0.0000        0.0000        0.0000        0.0000        0.0000        0.0000        0.0000        0.0000        0.0000        0.0000        0.0000        0.0000        0.0000        0.0000        0.0000        0.0000       55.7763       47.9333       32.8550       20.3259       21.7687       23.2432       25.6785       25.1072       27.3852       39.0462       48.3986       55.2823       54.6845       60.5246       59.7488       60.1090       55.9920       48.6279       39.8016       38.6139       38.4746       51.2060       47.0384       41.7364       48.3830       47.3477       43.8611       39.1404       43.3493       39.3754       34.3584       40.0797       40.5369       35.0564       32.1260       30.6171       33.6475       36.1371       32.6197       27.5797       23.8489       24.9924       30.1647       31.4468       43.5743       35.7537       30.3822       27.1175       26.0910       31.4611       39.9398       46.5047       54.5026       50.0082       50.2136       57.5966       63.9505       66.6338       51.3925       69.2830       48.4293        0.0000        0.0000        0.0000        0.0000        0.0000        0.0000        0.0000        0.0000        0.0000        0.0000        0.0000        0.0000        0.0000        0.0000        0.0000        0.0000        0.0000        0.0000
        0.0000        0.0000        0.0000        0.0000        0.0000        0.0000        0.0000        0.0000        0.0000        0.0000        0.0000        0.0000        0.0000        0.0000        0.0000        0.0000        0.0000        0.0000        0.0000        0.0000        0.0000        0.0000        0.0000        0.0000        0.0000        0.0000        0.0000        0.0000        0.0000        0.0000        0.0000        0.0000        0.0000        0.0000        0.0000        0.0000        0.0000        0.0000        0.0000        0.0000        0.0000        0.0000        0.0000        0.0000        0.0000        0.0000        0.0000        0.0000        0.0000        0.0000       23.1143       20.3446       26.3022       20.2902       18.7842       22.4040       20.7096       18.8288       18.3861       13.6857        8.7630        7.2246        0.0000        0.0000        0.0000        0.0000        0.0000        0.0000        0.0000        0.0000        0.0000        0.0000        0.0000        0.0000        0.0000        0.0000        0.0000        0.0000        0.0000        0.0000        0.0000        0.0000        0.0000        0.0000        0.0000        0.0000        0.0000        0.0000        0.0000        0.0000        0.0000        0.0000        0.0000        0.0000        0.0000        0.0000        0.0000        0.0000        0.0000        0.0000        0.0000        0.0000        0.0000        0.0000        0.0000        0.0000        0.0000        0.0000        0.0000        0.0000        0.0000        0.0000        0.0000        0.0000        0.0000        0.0000        0.0000        0.0000        0.0000        0.0000        0.0000        0.0000        0.0000        0.0000        0.0000        0.0000        0.0000        0.0000        0.0000        0.0000        0.0000        0.0000        0.0000        0.0000        0.0000        0.0000        0.0000        0.0000        0.0000        0.0000        0.0000        0.0000        0.0000        0.0000        0.0000        0.0000        0.0000        0.0000        0.0000        0.0000        0.0000        0.0000        0.0000        0.0000        0.0000        0.0000        0.0000        0.0000        0.0000        0.0000        0.0000        0.0000        0.0000        0.0000        0.0000        0.0000        0.0000        0.0000        0.0000       35.9271       33.7702       27.7479       27.2419       26.4615       29.4022       27.4670       28.6364       25.2373       26.9438       35.8498       48.0741       47.3196       42.1633       44.9267       49.3290       50.8776       49.0009       48.0150       48.3086       46.3183       52.4324       60.0901       51.6634       47.3116       42.2527       44.5197       48.1740       44.0818       44.0809       35.2372       30.8864       35.0366       37.9659       32.7325       32.7890       32.5501       27.9680       30.3727       35.8807       36.0497       28.7619       29.7309       27.2979       29.8856       35.6420       29.7841       32.6194       35.6175       30.7632       31.8211       38.3294       38.7211       54.0225       48.3282       47.2550       52.9859       56.9633       56.1549       52.7158       58.7074       47.7591        0.0000        0.0000        0.0000        0.0000        0.0000        0.0000        0.0000        0.0000        0.0000        0.0000        0.0000        0.0000        0.0000        0.0000       59.9407       60.1769       89.4996        0.0000
        0.0000        0.0000        0.0000        0.0000        0.0000        0.0000        0.0000        0.0000        0.0000        0.0000        0.0000        0.0000        0.0000        0.0000        0.0000        0.0000        0.0000        0.0000        0.0000        0.0000        0.0000        0.0000        0.0000        0.0000        0.0000        0.0000        0.0000        0.0000        0.0000        0.0000        0.0000        0.0000        0.0000        0.0000        0.0000        0.0000        0.0000        0.0000        0.0000        0.0000        0.0000        0.0000        0.0000        0.0000        0.0000        0.0000        0.0000        0.0000       21.3804       21.2823       20.5155       18.4299       19.3559       19.7489       16.5984       19.1164       18.9581       19.2501       17.1539       15.2173       11.3330        7.4910        7.6891        0.0000        0.0000        0.0000        0.0000        0.0000        0.0000        0.0000        0.0000        0.0000        0.0000        0.0000        0.0000        0.0000        0.0000        0.0000        0.0000        0.0000        0.0000        0.0000        0.0000        0.0000        0.0000        0.0000        0.0000        0.0000        0.0000        0.0000        0.0000        0.0000        0.0000        0.0000        0.0000        0.0000        0.0000        0.0000        0.0000        0.0000        0.0000        0.0000        0.0000        0.0000        0.0000        0.0000        0.0000        0.0000        0.0000        0.0000        0.0000        0.0000        0.0000        0.0000        0.0000        0.0000        0.0000        0.0000        0.0000        0.0000        0.0000        0.0000        0.0000        0.0000        0.0000        0.0000        0.0000        0.0000        0.0000        0.0000        0.0000        0.0000        0.0000        0.0000        0.0000        0.0000        0.0000        0.0000        0.0000        0.0000        0.0000        0.0000        0.0000        0.0000        0.0000        0.0000        0.0000        0.0000        0.0000        0.0000        0.0000        0.0000        0.0000        0.0000        0.0000        0.0000        0.0000        0.0000        0.0000        0.0000        0.0000        0.0000        0.0000        0.0000        0.0000        0.0000        0.0000        0.0000       40.6399       36.7729       33.9888       29.5899       25.7093       28.4875       31.8694       28.4526       29.7743       28.3983       26.2068       35.6064       43.8133       37.8439       38.8999       50.8358       58.0793       51.3250       40.9807       36.8622       48.6469       56.0238       42.9472       56.0469       41.2832       45.5505       56.4673       46.8536       43.8294       40.1973       37.9478       38.0739       32.6741       26.7930       26.6657       32.2040       35.5936       32.9461       26.9521       26.1668       34.0542       44.1047       42.9937       38.7824       28.6304       25.1518       27.0597       26.7107       32.4914       32.2441       30.2901       31.0481       41.1419       45.0032       54.5978       56.2947       57.8592       56.6931       54.3022       52.8799       50.4974       47.9233       48.0632       47.2211        0.0000        0.0000        0.0000        0.0000        0.0000        0.0000        0.0000        0.0000        0.0000       59.7121       70.0100       64.8976       77.1667       78.3849       79.8238       80.8595       67.8032
        0.0000        0.0000        0.0000        0.0000        0.0000        0.0000        0.0000        0.0000        0.0000        0.0000        0.0000        0.0000        0.0000        0.0000        0.0000        0.0000        0.0000        0.0000        0.0000        0.0000        0.0000        0.0000        0.0000        0.0000        0.0000        0.0000        0.0000        0.0000        0.0000        0.0000        0.0000        0.0000        0.0000        0.0000        0.0000        0.0000        0.0000        0.0000        0.0000        0.0000        0.0000        0.0000        0.0000        0.0000        0.0000        0.0000        0.0000        0.0000       18.7104       18.6841       18.3754       14.7159       13.4439       14.5447       14.8711       18.1843       17.2408       18.6810       21.0757       16.5968       12.8131       10.3632       10.1426        8.2903       15.7664        5.6198        6.0501        0.0000        0.0000        0.0000        0.0000        0.0000        0.0000        0.0000        0.0000        0.0000        0.0000        0.0000        0.0000        0.0000        0.0000        0.0000        0.0000        0.0000        0.0000        0.0000        0.0000        0.0000        0.0000        0.0000        0.0000        0.0000        0.0000        0.0000        0.0000        0.0000        0.0000        0.0000        0.0000        0.0000        0.0000        0.0000        0.0000        0.0000        0.0000        0.0000        0.0000        0.0000        0.0000        0.0000        0.0000        0.0000        0.0000        0.0000        0.0000        0.0000        0.0000        0.0000        0.0000        0.0000        0.0000        0.0000        0.0000        0.0000        0.0000        0.0000        0.0000        0.0000        0.0000        0.0000        0.0000        0.0000        0.0000        0.0000        0.0000        0.0000        0.0000        0.0000        0.0000        0.0000        0.0000        0.0000        0.0000        0.0000        0.0000        0.0000        0.0000        0.0000        0.0000        0.0000        0.0000        0.0000        0.0000        0.0000        0.0000        0.0000        0.0000        0.0000        0.0000        0.0000        0.0000        0.0000        0.0000        0.0000        0.0000        0.0000        0.0000        0.0000       48.9013       34.8306       27.7047       32.7241       23.1431       16.9802       17.8401       22.8769       27.3432       27.3098       28.8811       37.6835       36.3281       33.0044       41.7326       59.9215       63.8144       54.9575       46.2738       40.2554       50.2693       53.9974       59.1561       52.8789       47.0008       39.5377       56.2209       39.2871       32.1901       38.9426       40.2042       38.5789       32.1080       35.8028       31.8251       35.9856       41.0467       35.5424       29.2209       33.5938       30.1776       28.9651       33.2163       34.5021       32.6665       31.2373       26.9342       28.3371       27.3529       27.3506       31.2974       34.6216       40.2693       47.7115       53.3323       55.2623       52.7731       50.0019       45.8401       46.5616       47.5592       48.3555       44.1030        0.0000        0.0000        0.0000        0.0000        0.0000        0.0000       57.5165       58.4268       77.7638       82.0584       82.5081       72.1150       67.7069       58.5037       62.4470       67.0175        0.0000        0.0000
        0.0000        0.0000        0.0000        0.0000        0.0000        0.0000        0.0000        0.0000        0.0000        0.0000        0.0000        0.0000        0.0000        0.0000        0.0000        0.0000        0.0000        0.0000        0.0000        0.0000        0.0000        0.0000        0.0000        0.0000        0.0000        0.0000        0.0000        0.0000        0.0000        0.0000        0.0000        0.0000        0.0000        0.0000        0.0000        0.0000        0.0000        0.0000        0.0000        0.0000        0.0000        0.0000        0.0000        0.0000        0.0000        0.0000        0.0000        0.0000       15.0841       14.6619       13.6592       11.9992       12.2005       12.5454       12.5509       10.0965       10.6248       11.7559       11.3643       17.8452       28.2207       40.5259       35.4778       19.3786       20.1488       25.1588       13.8579       11.4538        9.7117        0.0000        0.0000        0.0000        0.0000        0.0000        0.0000        0.0000        0.0000        0.0000        0.0000        0.0000        0.0000        0.0000        0.0000        0.0000        0.0000        0.0000        0.0000        0.0000        0.0000        0.0000        0.0000        0.0000        0.0000        0.0000        0.0000        0.0000        0.0000        0.0000        0.0000        0.0000        0.0000        0.0000        0.0000        0.0000        0.0000        0.0000        0.0000        0.0000        0.0000        0.0000        0.0000        0.0000        0.0000        0.0000        0.0000        0.0000        0.0000        0.0000        0.0000        0.0000        0.0000        0.0000        0.0000        0.0000        0.0000        0.0000        0.0000        0.0000        0.0000        0.0000        0.0000        0.0000        0.0000        0.0000        0.0000        0.0000        0.0000        0.0000        0.0000        0.0000        0.0000        0.0000        0.0000        0.0000        0.0000        0.0000        0.0000        0.0000        0.0000        0.0000        0.0000        0.0000        0.0000        0.0000        0.0000        0.0000        0.0000        0.0000        0.0000        0.0000        0.0000        0.0000        0.0000        0.0000        0.0000        0.0000        0.0000        0.0000       34.4826       28.1231       23.6264       20.7142       20.9637       19.3459       18.7483       27.5743       31.9524       89.5661       80.1540       47.8000       45.8244       44.0168       56.1172       61.6079       59.0581       56.0333       48.1940       42.3805       44.4027       42.3867       43.0078       43.5697       46.8634       47.1072       49.2835       37.2117       35.8181       35.6861       36.6556       34.1946       32.3132       26.7251       31.3651       35.3818       38.3896       38.6869       40.3334       38.3559       34.0695       28.5507       31.9245       39.6185       47.0028       29.6129       32.9586       32.6686       24.2590       26.3753       33.0488       24.8931       28.8958       35.3138       48.6397       54.1497       53.0099       45.9110       39.3251       42.7275       46.6361       45.9128       46.5508       52.9473       51.5166       49.3740       51.8799       50.9811       83.3279       57.6589       46.5567       45.6231       51.2296       55.5457       64.2707       65.6546       59.1651       57.1149       65.6707        0.0000        0.0000
        0.0000        0.0000        0.0000        0.0000        0.0000        0.0000        0.0000        0.0000        0.0000        0.0000        0.0000        0.0000        0.0000        0.0000        0.0000        0.0000        0.0000        0.0000        0.0000        0.0000        0.0000        0.0000        0.0000        0.0000        0.0000        0.0000        0.0000        0.0000        0.0000        0.0000        0.0000        0.0000        0.0000        0.0000        0.0000        0.0000        0.0000        0.0000        0.0000        0.0000        0.0000        0.0000        0.0000        0.0000        0.0000        0.0000        0.0000        0.0000       14.5105       15.1762       14.7755       11.8534       11.0502       12.5269       12.0889        8.9321        9.0331       10.6762        9.9690       16.7108       20.0332       18.2038       16.2168       18.1428       18.8733       20.6940       15.1578       12.6774       12.7866        8.7056        0.0000        0.0000        0.0000        0.0000        0.0000        0.0000        0.0000        0.0000        0.0000        0.0000        0.0000        0.0000        0.0000        0.0000        0.0000        0.0000        0.0000        0.0000        0.0000        0.0000        0.0000        0.0000        0.0000        0.0000        0.0000        0.0000        0.0000        0.0000        0.0000        0.0000        0.0000        0.0000        0.0000        0.0000        0.0000        0.0000        0.0000        0.0000        0.0000        0.0000        0.0000        0.0000        0.0000        0.0000        0.0000        0.0000        0.0000        0.0000        0.0000        0.0000        0.0000        0.0000        0.0000        0.0000        0.0000        0.0000        0.0000        0.0000        0.0000        0.0000        0.0000        0.0000        0.0000        0.0000        0.0000        0.0000        0.0000        0.0000        0.0000        0.0000        0.0000        0.0000        0.0000        0.0000        0.0000        0.0000        0.0000        0.0000        0.0000        0.0000        0.0000        0.0000        0.0000        0.0000        0.0000        0.0000        0.0000        0.0000        0.0000        0.0000        0.0000        0.0000        0.0000        0.0000        0.0000        0.0000        0.0000        0.0000        0.0000       35.3896       25.3223       20.8989       24.2057       18.0763        0.0000       22.6645       30.4924       76.3833        0.0000        0.0000        0.0000       33.7129       33.9232       44.8663       43.2290       47.3810       50.6951       58.3419       52.4160       43.1054       45.4372       43.2098       43.7232       46.7050       43.6989       29.1958       30.7104       36.1291       36.7764       36.8402       37.0355       38.7242       31.4084       33.1712       40.4958       42.4648       40.9999       26.8913       25.0881       23.2594       22.2561       47.8206       58.1721       30.9220       22.0321       22.4696       33.0052       29.0412       29.9140       29.5459       38.5249       51.0632       39.1281       46.7557       55.9518       45.5395       39.5468       38.6906       36.7612       41.9967       42.4224       41.7192       44.8080       43.8232       38.7749       42.0378       91.3672       40.0523       38.6720       43.1232       46.5102       53.5193       62.7548       63.4186       54.6193       53.1190       62.2524        0.0000        0.0000
        0.0000        0.0000        0.0000        0.0000        0.0000        0.0000        0.0000        0.0000        0.0000        0.0000        0.0000        0.0000        0.0000        0.0000        0.0000        0.0000        0.0000        0.0000        0.0000        0.0000        0.0000        0.0000        0.0000        0.0000        0.0000        0.0000        0.0000        0.0000        0.0000        0.0000        0.0000        0.0000        0.0000        0.0000        0.0000        0.0000        0.0000        0.0000       38.7609       41.7337       38.0758        0.0000        0.0000        0.0000        0.0000        0.0000        0.0000        0.0000       15.8218       17.6313       15.1572       10.7624        9.3402       11.8561        9.4435        7.8550        9.0809        8.2171       14.0639       12.9199       12.6958       11.9106       13.6877       15.2172       14.5141       16.4134       17.2218       14.6691       10.9021        9.1784        0.0000        0.0000        0.0000        0.0000        0.0000        0.0000        0.0000        0.0000        0.0000        0.0000        0.0000        0.0000        0.0000        0.0000        0.0000        0.0000        0.0000        0.0000        0.0000        0.0000        0.0000        0.0000        0.0000        0.0000        0.0000        0.0000        0.0000        0.0000        0.0000        0.0000        0.0000        0.0000        0.0000        0.0000        0.0000        0.0000        0.0000        0.0000        0.0000        0.0000        0.0000        0.0000        0.0000        0.0000        0.0000        0.0000        0.0000        0.0000        0.0000        0.0000        0.0000        0.0000        0.0000        0.0000        0.0000        0.0000        0.0000        0.0000        0.0000        0.0000        0.0000        0.0000        0.0000        0.0000        0.0000        0.0000        0.0000        0.0000        0.0000        0.0000        0.0000        0.0000        0.0000        0.0000        0.0000        0.0000        0.0000        0.0000        0.0000        0.0000        0.0000        0.0000        0.0000        0.0000        0.0000        0.0000        0.0000        0.0000        0.0000        0.0000        0.0000        0.0000        0.0000        0.0000        0.0000        0.0000        0.0000        0.0000        0.0000        0.0000        0.0000        0.0000        0.0000        0.0000        0.0000        0.0000        0.0000        0.0000        0.0000        0.0000        0.0000        0.0000        0.0000       39.4124       35.1286       37.1075       45.2661       61.5180       68.5984       47.3300       32.4489       38.4186       48.2589       51.0811       53.1848       33.3197       32.2594       31.4225       39.9849       31.5365       28.8537       31.3566       33.6647       38.0262       43.3547       37.6512       29.1790       27.8961       27.5763       29.1942       22.6963       22.1136       32.6087       35.0366       31.3158       26.6357       33.9097       39.4436       32.7359       41.7647       41.8860       38.3229       39.5280       46.6627       55.3071       51.8781       38.5486       37.7121       34.1510       43.3203       49.4790       38.6577       40.2243       32.3492       30.2677       42.0612       46.6587       49.7530       41.2717       50.6113       48.2375       55.5690       62.6900       59.6533       60.7652       64.0405        0.0000        0.0000        0.0000
        0.0000        0.0000        0.0000        0.0000        0.0000        0.0000        0.0000        0.0000        0.0000        0.0000        0.0000        0.0000        0.0000        0.0000        0.0000        0.0000        0.0000        0.0000        0.0000        0.0000        0.0000        0.0000        0.0000        0.0000        0.0000        0.0000        0.0000        0.0000        0.0000        0.0000        0.0000        0.0000        0.0000        0.0000        0.0000        0.0000        0.0000        0.0000       61.1622       66.2996       91.4613      116.9356       49.3953       34.7755       29.9465       22.6258       25.3633       78.0148       68.3084       82.3722       21.8199       14.7827        9.8771        7.6609        7.6183        6.7872        7.4691        8.0878       15.3902       12.3832       11.2059       11.6752       11.8476       13.6475       13.4548       12.4849       11.6963       14.4366       13.1187       14.9890        7.5148        4.9764        0.0000        0.0000        0.0000        0.0000        0.0000        0.0000        0.0000        0.0000        0.0000        0.0000        0.0000        0.0000        0.0000        0.0000        0.0000        0.0000        0.0000        0.0000        0.0000        0.0000        0.0000        0.0000        0.0000        0.0000        0.0000        0.0000        0.0000        0.0000        0.0000        0.0000        0.0000        0.0000        0.0000        0.0000        0.0000        0.0000        0.0000        0.0000        0.0000        0.0000        0.0000        0.0000        0.0000        0.0000        0.0000        0.0000        0.0000        0.0000        0.0000        0.0000        0.0000        0.0000        0.0000        0.0000        0.0000        0.0000        0.0000        0.0000        0.0000        0.0000        0.0000        0.0000        0.0000        0.0000        0.0000        0.0000        0.0000        0.0000        0.0000        0.0000        0.0000        0.0000        0.0000        0.0000        0.0000        0.0000        0.0000        0.0000        0.0000        0.0000        0.0000        0.0000        0.0000        0.0000        0.0000        0.0000        0.0000        0.0000        0.0000        0.0000        0.0000        0.0000        0.0000        0.0000        0.0000        0.0000        0.0000        0.0000        0.0000        0.0000        0.0000        0.0000        0.0000        0.0000        0.0000        0.0000        0.0000        0.0000        0.0000        0.0000        0.0000        0.0000       35.5672       41.1420       55.8948       64.1889       70.5302       40.0439       30.0536       35.0886       48.4179       45.4660       41.1458       36.3958       32.6289       27.1845       34.6089       20.9822       20.1954       25.9045       36.1198       33.3156       29.5427       24.8611       21.9527       24.1601       30.3156       30.0335       27.7173       20.2152       22.9070       20.3038       21.4228       25.9943       28.6868       46.2080       49.5862       47.2682       54.2009       60.7303       82.9506       55.3607       40.7090       43.4782       43.5040       39.2352       34.2331       53.8281       38.5264       30.4183       32.9674       26.2918       24.4974       24.3997       31.9955       46.5421       46.9383       57.4590       63.7063       64.7592       67.6193       61.5069       73.3805        0.0000        0.0000        0.0000        0.0000
        0.0000        0.0000        0.0000        0.0000        0.0000        0.0000        0.0000        0.0000        0.0000        0.0000        0.0000        0.0000        0.0000        0.0000        0.0000        0.0000        0.0000        0.0000        0.0000        0.0000        0.0000        0.0000        0.0000        0.0000        0.0000        0.0000        0.0000        0.0000        0.0000        0.0000        0.0000        0.0000        0.0000        0.0000        0.0000        0.0000        0.0000       35.1764       41.2060       36.7747       37.8615       35.7642       28.1774       19.2897       18.5174       22.0695       19.0181       11.5983        9.6104       21.6692        8.1138        5.5582        5.8370        6.2383        8.8777        8.3646       11.1603        5.0379        5.5009        8.2227        8.9657        9.1281        9.0525       11.3223       15.5208       12.3928       11.6080       10.9179       12.2199       21.9184       15.0212        5.3378        0.0000        0.0000        0.0000        0.0000        0.0000        0.0000        0.0000        0.0000        0.0000        0.0000        0.0000        0.0000        0.0000        0.0000        0.0000        0.0000        0.0000        0.0000        0.0000        0.0000        0.0000        0.0000        0.0000        0.0000        0.0000        0.0000        0.0000        0.0000        0.0000        0.0000        0.0000        0.0000        0.0000        0.0000        0.0000        0.0000        0.0000        0.0000        0.0000        0.0000        0.0000        0.0000        0.0000        0.0000        0.0000        0.0000        0.0000        0.0000        0.0000        0.0000        0.0000        0.0000        0.0000        0.0000        0.0000        0.0000        0.0000        0.0000        0.0000        0.0000        0.0000        0.0000        0.0000        0.0000        0.0000        0.0000        0.0000        0.0000        0.0000        0.0000        0.0000        0.0000        0.0000        0.0000        0.0000        0.0000        0.0000        0.0000        0.0000        0.0000        0.0000        0.0000        0.0000        0.0000        0.0000        0.0000        0.0000        0.0000        0.0000        0.0000        0.0000        0.0000        0.0000        0.0000        0.0000        0.0000        0.0000        0.0000        0.0000        0.0000        0.0000        0.0000        0.0000        0.0000        0.0000        0.0000        0.0000       29.2586       26.1500       31.3966       45.4060       40.9151        0.0000       35.4512       47.8797       51.7463       60.2630       48.7898       29.7493       43.8377       51.5716       53.0626       43.3705       24.2097       24.7541       30.0331       19.5253       21.1171       16.7481       17.8320       23.3557       31.0311       30.2515       19.6096       17.9543       17.1630       19.2744       24.7926       31.1973       21.6004       19.7960       22.0809       26.2784       31.2233       33.2445       30.2776       38.2389       38.2499       45.2879       51.4703       52.6058       48.7988       51.9769       54.1722       48.2914       48.9614       43.9541       38.3350       28.2070       26.3416       23.9338       23.5461       23.4361       25.0018       27.5356       34.1638       45.0889       62.0490       60.2894       65.1539       65.3126       80.1866       76.0552        0.0000        0.0000        0.0000        0.0000
        0.0000        0.0000        0.0000        0.0000        0.0000        0.0000        0.0000        0.0000        0.0000        0.0000        0.0000        0.0000        0.0000        0.0000        0.0000        0.0000        0.0000        0.0000        0.0000        0.0000        0.0000        0.0000        0.0000        0.0000        0.0000        0.0000        0.0000        0.0000        0.0000        0.0000        0.0000        0.0000        0.0000        0.0000        0.0000        0.0000        0.0000       35.4216       40.9887       33.8853       35.1988       29.5987       23.1049       16.9825       18.1990       17.0773       12.9748        6.7044        4.7644        3.3315        2.5212        2.1541        5.4299       12.5874       13.3186        8.0935        4.7890        4.5550        4.9662        8.3043        9.2649        9.8521       10.7909       12.8633       13.0814       12.3616       11.6520       11.3914       11.0554       11.9231       11.6753        8.3822        6.3784        0.0000        0.0000        0.0000        0.0000        0.0000        0.0000        0.0000        0.0000        0.0000        0.0000        0.0000        0.0000        0.0000        0.0000        0.0000        0.0000        0.0000        0.0000        0.0000        0.0000        0.0000        0.0000        0.0000        0.0000        0.0000        0.0000        0.0000        0.0000        0.0000        0.0000        0.0000        0.0000        0.0000        0.0000        0.0000        0.0000        0.0000        0.0000        0.0000        0.0000        0.0000        0.0000        0.0000        0.0000        0.0000        0.0000        0.0000        0.0000        0.0000        0.0000        0.0000        0.0000        0.0000        0.0000        0.0000        0.0000        0.0000        0.0000        0.0000        0.0000        0.0000        0.0000        0.0000        0.0000        0.0000        0.0000        0.0000        0.0000        0.0000        0.0000        0.0000        0.0000        0.0000        0.0000        0.0000        0.0000        0.0000        0.0000        0.0000        0.0000        0.0000        0.0000        0.0000        0.0000        0.0000        0.0000        0.0000        0.0000        0.0000        0.0000        0.0000        0.0000        0.0000        0.0000        0.0000        0.0000        0.0000        0.0000        0.0000        0.0000        0.0000        0.0000       15.5571       17.3106       15.0231       15.3588       20.7404       23.1827       26.7374       35.0548       38.1758       31.0919       33.3976       33.1273       46.6307       57.1045       48.0667       40.0991       29.2397       46.1231       37.2223       50.4430       26.4878       22.3990       21.1850       20.5526       18.6642       15.2607       16.3064       17.1374       42.6472       29.7356       16.3380       22.9444       50.4746       63.5046       16.1898       21.5424       20.0061       20.1136       21.3504       26.2051       36.8798       38.0218       28.4511       36.8416       41.5210       39.4566       42.2799       40.5898       34.8273       45.5534       41.3447       38.0142       38.5974       36.0924       34.2426       28.0497       24.5791       21.4485       21.2015       24.9302       30.7549       30.0106       30.4939       33.8053       48.1811       53.4535       50.8282       62.6298       90.4199        0.0000        0.0000        0.0000        0.0000        0.0000
        0.0000        0.0000        0.0000        0.0000        0.0000        0.0000        0.0000        0.0000        0.0000        0.0000        0.0000        0.0000        0.0000        0.0000        0.0000        0.0000        0.0000        0.0000        0.0000        0.0000        0.0000        0.0000        0.0000        0.0000        0.0000        0.0000        0.0000        0.0000        0.0000        0.0000        0.0000        0.0000        0.0000        0.0000        0.0000        0.0000       31.2976       34.9287       39.9878       34.7141       34.6665       31.1520       24.3496       23.2340       13.8907       10.7608        8.6512        3.8945        2.1884        1.6456        1.7543        1.9681        3.7443       11.0823        9.9343        3.9887        4.0369        4.2921        4.6760        8.2316        9.3432       11.6911       13.7332       16.5365       16.6736       14.6932       12.6986       11.6645       12.1111        9.6041        8.7812        6.5262        0.0000        0.0000        0.0000        0.0000        0.0000        0.0000        0.0000        0.0000        0.0000        0.0000        0.0000        0.0000        0.0000        0.0000        0.0000        0.0000        0.0000        0.0000        0.0000        0.0000        0.0000        0.0000        0.0000        0.0000        0.0000        0.0000        0.0000        0.0000        0.0000        0.0000        0.0000        0.0000        0.0000        0.0000        0.0000        0.0000        0.0000        0.0000        0.0000        0.0000        0.0000        0.0000        0.0000        0.0000        0.0000        0.0000        0.0000        0.0000        0.0000        0.0000        0.0000        0.0000        0.0000        0.0000        0.0000        0.0000        0.0000        0.0000        0.0000        0.0000        0.0000        0.0000        0.0000        0.0000        0.0000        0.0000        0.0000        0.0000        0.0000        0.0000        0.0000        0.0000        0.0000        0.0000        0.0000        0.0000        0.0000        0.0000        0.0000        0.0000        0.0000        0.0000        0.0000        0.0000        0.0000        0.0000        0.0000        0.0000        0.0000        0.0000        0.0000        0.0000        0.0000        0.0000        0.0000        0.0000        0.0000        0.0000        0.0000        0.0000       11.9138       16.0955       33.0989       11.6361       11.2725       11.6265       13.4859       18.1832       24.5524       31.6308       34.0738       28.4192       33.0796       36.1930       31.9114       38.5357       46.0681       39.9724       46.8647       41.6242       47.6662       30.5475       25.5333       16.6638       16.9517       17.4814       19.6026       19.1591       14.8739       13.2064       13.1420       26.6582       32.0994       15.0974       14.9145       15.5407       13.5126       15.8402       17.3924       20.3594       21.3128       21.8863       23.4645       32.1872       36.0112       28.5606       33.8311       51.7161       51.3332       47.1004       40.9464       36.6166       37.2193       35.3092       36.4370       36.9973       32.5022       29.4764       27.5946       24.2350       20.3225       20.5959       24.5787       30.4819       27.2610       25.0829       25.2982       41.3203       55.1584       52.6395       68.5946       79.8197        0.0000        0.0000        0.0000        0.0000        0.0000
        0.0000        0.0000        0.0000        0.0000        0.0000        0.0000        0.0000        0.0000        0.0000        0.0000        0.0000        0.0000        0.0000        0.0000        0.0000        0.0000        0.0000        0.0000        0.0000        0.0000        0.0000        0.0000        0.0000        0.0000        0.0000        0.0000        0.0000        0.0000        0.0000        0.0000        0.0000        0.0000        0.0000        0.0000        0.0000       37.6565       36.7416       37.0593       41.9861       32.3358       28.7753       23.4563       20.8147       13.1173        9.2519        8.1484       17.3793        5.4048        1.8617        1.7298        4.9029        9.0242        5.9844        5.4002        4.6677        3.3336        3.7007        3.9865        4.4983        8.6214        9.7360       12.0119        9.2338       11.6255       11.9535       16.3494       12.2900       11.2945       10.7522        9.9735        9.0557        6.1264        0.0000        0.0000        0.0000        0.0000        0.0000        0.0000        0.0000        0.0000        0.0000        0.0000        0.0000        0.0000        0.0000        0.0000        0.0000        0.0000        0.0000        0.0000        0.0000        0.0000        0.0000        0.0000        0.0000        0.0000        0.0000        0.0000        0.0000        0.0000        0.0000        0.0000        0.0000        0.0000        0.0000        0.0000        0.0000        0.0000        0.0000        0.0000        0.0000        0.0000        0.0000        0.0000        0.0000        0.0000        0.0000        0.0000        0.0000        0.0000        0.0000        0.0000        0.0000        0.0000        0.0000        0.0000        0.0000        0.0000        0.0000        0.0000        0.0000        0.0000        0.0000        0.0000        0.0000        0.0000        0.0000        0.0000        0.0000        0.0000        0.0000        0.0000        0.0000        0.0000        0.0000        0.0000        0.0000        0.0000        0.0000        0.0000        0.0000        0.0000        0.0000        0.0000        0.0000        0.0000        0.0000        0.0000        0.0000        0.0000        0.0000        0.0000        0.0000        0.0000        0.0000        0.0000        0.0000        0.0000        0.0000        0.0000        0.0000       13.3780       10.8747        8.4571       13.7856       17.3082       10.9166       10.0491        9.9021       17.6968       22.8864       26.7139       31.2611       32.6354       24.6754       27.5229       29.0233       26.8345       27.7117       28.9988       33.1382       39.1735       40.4845       15.5542        7.0310       14.7186       16.1027       14.3996       14.1694       14.0286       13.1905       11.3398       11.3128       19.7631       31.2206       22.8982       15.0069       16.7434       17.2100       14.4531       16.0314       17.2347       18.9358       20.7562       22.2138       28.7063       27.6271       24.3119       32.4327       53.7837       54.1367       42.9647       40.3830       35.6521       33.9577       44.1967       38.5626       36.1637       37.2150       30.4295       24.9187       27.0546       20.1899       21.1015       25.7525       32.3042       24.8901       21.1996       26.3784       31.1921       49.1200       52.8805       58.1740       71.6303        0.0000        0.0000        0.0000        0.0000        0.0000
        0.0000        0.0000        0.0000        0.0000        0.0000        0.0000        0.0000        0.0000        0.0000        0.0000        0.0000        0.0000        0.0000        0.0000        0.0000        0.0000        0.0000        0.0000        0.0000        0.0000        0.0000        0.0000        0.0000        0.0000        0.0000        0.0000        0.0000        0.0000        0.0000        0.0000        0.0000        0.0000        0.0000        0.0000        0.0000       31.6456       32.8817       38.8286       43.5398       34.4041       27.0374       25.8919       18.9035       12.6844        8.9931        9.0454       15.8478        8.4910        2.5282       11.4703       18.0130       48.9653       37.6660        5.5406        6.9637        6.3672        2.6195        1.7367        2.7030       10.2356       11.9884        8.7125        8.7465       10.5677       11.3343       11.4311       11.1206       13.2736       13.0638       12.4421       10.5141        6.9275        0.0000        0.0000        0.0000        0.0000        0.0000        0.0000        0.0000        0.0000        0.0000        0.0000        0.0000        0.0000        0.0000        0.0000        0.0000        0.0000        0.0000        0.0000        0.0000        0.0000        0.0000        0.0000        0.0000        0.0000        0.0000        0.0000        0.0000        0.0000        0.0000        0.0000        0.0000        0.0000        0.0000        0.0000        0.0000        0.0000        0.0000        0.0000        0.0000        0.0000        0.0000        0.0000        0.0000        0.0000        0.0000        0.0000        0.0000        0.0000        0.0000        0.0000        0.0000        0.0000        0.0000        0.0000        0.0000        0.0000        0.0000        0.0000        0.0000        0.0000        0.0000        0.0000        0.0000        0.0000        0.0000        0.0000        0.0000        0.0000        0.0000        0.0000        0.0000        0.0000        0.0000        0.0000        0.0000        0.0000        0.0000        0.0000        0.0000        0.0000        0.0000        0.0000        0.0000        0.0000        0.0000        0.0000        0.0000        0.0000        0.0000        0.0000        0.0000        0.0000        0.0000        0.0000        0.0000        0.0000        0.0000        0.0000       14.0532       10.3995        8.2321        9.0463        8.8981        7.0232        7.7086        8.6635       11.2089        8.6813       12.6484       22.3150       21.2515       17.9503       15.7545       16.0098       16.5560       19.6877       27.2311       25.7269       21.4807       16.8922       23.9919       14.7080        7.8750        9.5472       14.6692       12.3354       11.3346       12.5908       12.3948       11.7334       27.0168       13.8248       14.8038       30.9557       13.2746       14.5964       17.1276       15.5753       16.6758       17.4464       16.3752       83.0829       71.1097       26.1572       43.8538       27.2530       45.0105       41.9548       46.9317       41.0153       33.0608       32.9381       34.0013       40.3629       40.1210       34.4450       40.8375       39.2661       39.3621       26.0132       23.1561       24.4021       30.7797       29.3784       23.8324       24.4700       29.4526       33.2034       43.7689       56.5189       67.2957        0.0000        0.0000        0.0000        0.0000        0.0000        0.0000
        0.0000        0.0000        0.0000        0.0000        0.0000        0.0000        0.0000        0.0000        0.0000        0.0000        0.0000        0.0000        0.0000        0.0000        0.0000        0.0000        0.0000        0.0000        0.0000        0.0000        0.0000        0.0000        0.0000        0.0000        0.0000        0.0000        0.0000        0.0000        0.0000        0.0000        0.0000        0.0000        0.0000        0.0000        0.0000       32.4808       24.9392       32.1344       38.8708       26.2042       21.0549       21.3812       18.5330       11.2369        7.3779        5.9022        5.5979        6.0791        4.7881        9.5313        7.5804       18.7603        6.9423        7.0584        4.6155        6.5462        5.9275        5.6966        4.7654        8.5943       11.5726        8.6563        9.4149       10.6463       11.6609       12.0111       11.2910       14.0000       14.2014       13.4956       11.7860        0.0000        0.0000        0.0000        0.0000        0.0000        0.0000        0.0000        0.0000        0.0000        0.0000        0.0000        0.0000        0.0000        0.0000        0.0000        0.0000        0.0000        0.0000        0.0000        0.0000        0.0000        0.0000        0.0000        0.0000        0.0000        0.0000        0.0000        0.0000        0.0000        0.0000        0.0000        0.0000        0.0000        0.0000        0.0000        0.0000        0.0000        0.0000        0.0000        0.0000        0.0000        0.0000        0.0000        0.0000        0.0000        0.0000        0.0000        0.0000        0.0000        0.0000        0.0000        0.0000        0.0000        0.0000        0.0000        0.0000        0.0000        0.0000        0.0000        0.0000        0.0000        0.0000        0.0000        0.0000        0.0000        0.0000        0.0000        0.0000        0.0000        0.0000        0.0000        0.0000        0.0000        0.0000        0.0000        0.0000        0.0000        0.0000        0.0000        0.0000        0.0000        0.0000        0.0000        0.0000        0.0000        0.0000        0.0000        0.0000        0.0000        0.0000        0.0000        0.0000        0.0000        0.0000       12.6944       15.5898        0.0000       29.2742       19.0259       14.1264        9.0319        7.6175        7.7787        8.0730       13.2398       41.9486       50.0269       12.1014        9.8591       15.5817       27.0494       23.1406       22.4750       18.4873       13.2547       11.9041       22.8873       28.5764       21.9726       18.1637       14.8547        7.4906        7.1537        5.6750        7.9580       13.8514       14.0512       11.9425       14.5736       13.2375       13.6086       25.3462       15.1258       15.2627       12.7733       11.8886       14.1311       17.0070       16.7953       26.3539       14.5934       15.1946       17.3806       20.4741       25.1137       28.4939       29.8148       38.3880       38.4614       34.7389       42.1947       44.1212       45.9937       36.4142       31.7628       26.8120       32.3625       36.8533       37.1926       31.5703       26.4305       20.7513       26.0384       26.7335       24.7925       25.5451       27.9743       31.1348       35.2378       40.3338       54.1805        0.0000        0.0000        0.0000        0.0000        0.0000        0.0000        0.0000
        0.0000        0.0000        0.0000        0.0000        0.0000        0.0000        0.0000        0.0000        0.0000        0.0000        0.0000        0.0000        0.0000        0.0000        0.0000        0.0000        0.0000        0.0000        0.0000        0.0000        0.0000        0.0000        0.0000        0.0000        0.0000        0.0000        0.0000        0.0000        0.0000       97.1819       89.9701       63.1149       74.0570       72.3267       39.5015       26.3977       24.1399       22.9169       23.7563       19.2272       20.2593       19.0683       14.8124       11.4642        8.9912        7.2827        8.4446        5.8929        6.8883        7.0564        6.3629        9.8072       12.0302       15.2029       10.7781        8.8731       11.7578        8.7696        3.5753        7.0764        7.8678        8.0989        9.1559       14.6675       15.7391       13.7789       12.6425       14.7028       15.9436       16.6312       16.2050        7.8967        6.8369        0.0000        0.0000        0.0000        0.0000        0.0000        0.0000        0.0000        0.0000        0.0000        0.0000        0.0000        0.0000        0.0000        0.0000        0.0000        0.0000        0.0000        0.0000        0.0000        0.0000        0.0000        0.0000        0.0000        0.0000        0.0000        0.0000        0.0000        0.0000        0.0000        0.0000        0.0000        0.0000        0.0000        0.0000        0.0000        0.0000        0.0000        0.0000        0.0000        0.0000        0.0000        0.0000        0.0000        0.0000        0.0000        0.0000        0.0000        0.0000        0.0000        0.0000        0.0000        0.0000        0.0000        0.0000        0.0000        0.0000        0.0000        0.0000        0.0000        0.0000        0.0000        0.0000        0.0000        0.0000        0.0000        0.0000        0.0000        0.0000        0.0000        0.0000        0.0000        0.0000        0.0000        0.0000        0.0000        0.0000        0.0000        0.0000        0.0000        0.0000        0.0000        0.0000        0.0000        0.0000        0.0000        0.0000        0.0000        0.0000        0.0000        0.0000        0.0000       12.7525       16.2956       14.9222       11.0134       16.9222       12.4656       12.6503       10.0424        8.2063        6.9588        6.2858       16.0896      132.8772      140.5205       19.1449       13.0552       14.9797       21.1942       27.1291       22.9033       19.0287       17.2389       17.5301       29.8436       28.8633       20.5937       11.0870        5.5311        4.4080        5.1063       37.7999        8.4047       10.3567        8.8435        9.2558       10.7950       11.6214       11.0615       16.9434       44.5149       42.3939       17.2484       14.3614       20.7495       15.2879       21.4158       26.3936       15.0156       18.3913       17.0864       23.2669       23.1614       27.2126       32.8116       41.1496       35.1795       39.8096       45.8994       43.2749       35.5199       36.0752       29.7283       29.9599       34.0208       39.8727       35.0184       31.5173       30.8837       26.9246       26.9945       28.6257       27.0591       27.2277       30.2953       31.2355       38.9739       55.3047        0.0000        0.0000        0.0000        0.0000        0.0000        0.0000        0.0000        0.0000
        0.0000        0.0000        0.0000        0.0000        0.0000        0.0000        0.0000        0.0000        0.0000        0.0000        0.0000        0.0000        0.0000        0.0000        0.0000        0.0000        0.0000        0.0000        0.0000        0.0000        0.0000        0.0000        0.0000        0.0000        0.0000        0.0000      135.7228      106.6891       77.1105       56.4505       52.2354       42.9241       35.6916       31.2345       26.5654       25.3444       22.5400       21.7299       22.1446       15.1212       17.2577       15.9669       14.8899       11.4084       11.5611       11.2510       11.7840        8.1986        8.5243        9.7367       11.3384       10.8876        9.2257        7.4724        4.5714        1.6337        1.0479        2.7099        1.7845        6.0730        6.8343        7.8618        9.9759       12.2277       12.3075       11.9534       12.0037       14.4494       13.6603       13.1379       20.7774       11.4341        8.7347        7.4586        6.5917        5.2965        5.2509        4.0773        2.9858        1.7423        1.6164        1.4203        0.0000        0.0000        0.0000        0.0000        0.0000        0.0000        0.0000        0.0000        0.0000        0.0000        0.0000        0.0000        0.0000        0.0000        0.0000        0.0000        0.0000        0.0000        0.0000        0.0000        0.0000        0.0000        0.0000        0.0000        0.0000        0.0000        0.0000        0.0000        0.0000        0.0000        0.0000        0.0000        0.0000        0.0000        0.0000        0.0000        0.0000        0.0000        0.0000        0.0000        0.0000        0.0000        0.0000        0.0000        0.0000        0.0000        0.0000        0.0000        0.0000        0.0000        0.0000        0.0000        0.0000        0.0000        0.0000        0.0000        0.0000        0.0000        0.0000        0.0000        0.0000        0.0000        0.0000        0.0000        0.0000        0.0000        0.0000        0.0000        0.0000        0.0000        0.0000        7.1797        8.2825        7.8272       17.0014       24.7427        0.0000        0.0000        0.0000        0.0000       12.7479       12.0363       10.3014       14.1641       19.4494        8.6450        7.8274        7.8070       10.0040       11.0736        8.9332        7.7905        6.5990        5.6217        6.7331        9.7245        7.1349        8.0840       11.4389       19.2144       26.9653       23.7969       24.0622       19.2618       21.3494       26.5052       29.7215       22.4514       10.2545        4.0942        5.7153        9.3851       62.2450        8.7807        9.6284        7.8103        6.4684        8.7394        8.5990        7.2804        9.8618       29.9047       35.0054       11.3778       14.1864       18.0453       17.4915       15.6480       14.6957       12.7818       17.0999       18.0861       17.6923       18.8958       23.9160       29.3544       31.3534       38.2028       52.1634       43.3861       49.2580       33.9359       32.9600       33.3284       46.9085       47.8303       47.5869       42.4639       45.8927       36.6689       28.7260       29.6856       34.3848       29.4416       32.7806       32.7382       34.4354       50.7389       71.0092        0.0000        0.0000        0.0000        0.0000        0.0000        0.0000        0.0000        0.0000
        0.0000        0.0000        0.0000        0.0000        0.0000        0.0000        0.0000        0.0000        0.0000        0.0000        0.0000        0.0000        0.0000        0.0000        0.0000        0.0000        0.0000        0.0000        0.0000        0.0000        0.0000        0.0000        0.0000        0.0000        0.0000      154.9925      179.1038      115.9605       54.8741       27.3139       27.3778       25.0788       22.5554       19.6097       17.2826       13.4418       13.4924       24.9197       41.9588       30.2121       13.9888       15.8225       16.3079       20.3796       22.9330       23.4762       23.8525       16.7536       15.4033       15.7152       12.7931       13.7375        9.9146        5.0445        3.0312        2.4333        2.5677        2.6666        2.6720        5.5728        6.4050        7.0696        9.8135       10.4940       10.9104       11.1086       10.0919       13.7196       10.8387       10.3045        9.3850        7.9339       10.0006        7.5899        5.8106        4.4578        3.9113        3.1658        2.9884        0.9291        3.7065        4.5243        3.8479        1.6438        0.0000        0.0000        0.0000        0.0000        0.0000        0.0000        0.0000        0.0000        0.0000        0.0000        0.0000        0.0000        0.0000        0.0000        0.0000        0.0000        0.0000        0.0000        0.0000        0.0000        0.0000        0.0000        0.0000        0.0000        0.0000        0.0000        0.0000        0.0000        0.0000        0.0000        0.0000        0.0000        0.0000        0.0000        0.0000        0.0000        0.0000        0.0000        0.0000        0.0000        0.0000        0.0000        0.0000        0.0000        0.0000        0.0000        0.0000        0.0000        0.0000        0.0000        0.0000        0.0000        0.0000        0.0000        0.0000        0.0000        0.0000        0.0000        0.0000        0.0000        0.0000        0.0000        0.0000        0.0000        0.0000        0.0000        0.0000        0.0000        6.6511        6.9900        7.3550        8.3197       15.7893       15.6857       10.3914        9.7251       10.4561       10.7495       10.3445        8.8775       10.5867       13.3785        7.9389        8.0522        8.1317        6.5374        7.9405       10.1605        9.0577        9.1453        9.5382        9.6517        9.2943        9.2777        9.2088        9.0898       12.2798       14.7056       17.7607       17.2560       14.2495       14.1234       13.2630       20.1278       21.5821       16.9027        6.2085        4.6492        6.8115        8.3616        6.9111        8.0068        8.9963        7.4678       38.6896        6.6889        5.7487       34.8454       16.9644       11.3928        7.5436        8.9317       11.8154       15.2192       18.5581       16.2232       13.9321       13.4671       24.2338       19.9861       21.1992       22.9001       29.6240       35.3441       34.1074       34.4534       41.1027       41.6749       32.4717       27.2752       30.6380       38.3935       54.6397       50.9619       50.7846       44.1455       38.1283       33.6512       36.0510       36.3933        0.0000        0.0000       38.5001       42.0962       45.7734       64.5903        0.0000        0.0000        0.0000        0.0000        0.0000        0.0000        0.0000        0.0000        0.0000
        0.0000        0.0000        0.0000        0.0000        0.0000        0.0000        0.0000        0.0000        0.0000        0.0000        0.0000        0.0000        0.0000        0.0000        0.0000        0.0000        0.0000        0.0000        0.0000        0.0000        0.0000        0.0000        0.0000        0.0000        0.0000        0.0000       91.1679       74.3858       35.4430       31.6221       18.5797       24.3331       24.6220       16.2146       12.2321       11.1555       13.0195       16.5733       19.5282       18.2469       18.2219       18.6492       22.2643       21.8988       27.2278       27.0552       25.1345       17.8182       16.7319       15.4962       13.5325       11.3349        6.2924        3.5650        2.9495        2.1787        2.2607        2.3216        3.1888        5.3917        6.2185        6.5313       12.6012       18.2498       11.8978       10.1079        9.3621       15.3464       11.3216       10.7105        9.5279        7.6851        8.7850        8.1407        7.1601        4.4873        4.0425        3.7736        3.6112        2.7111        3.7090        2.2207        1.1332        0.6781        0.4533        0.3756        0.0000        0.0000        0.0000        0.0000        0.0000        0.0000        0.0000        0.0000        0.0000        0.0000        0.0000        0.0000        0.0000        0.0000        0.0000        0.0000        0.0000        0.0000        0.0000        0.0000        0.0000        0.0000        0.0000        0.0000        0.0000        0.0000        0.0000        0.0000        0.0000        0.0000        0.0000        0.0000        0.0000        0.0000        0.0000        0.0000        0.0000        0.0000        0.0000        0.0000        0.0000        0.0000        0.0000        0.0000        0.0000        0.0000        0.0000        0.0000        0.0000        0.0000        0.0000        0.0000        0.0000        0.0000        0.0000        0.0000        0.0000        0.0000        0.0000        0.0000        0.0000        0.0000        0.0000        0.0000        0.0000        0.0000        6.9352        6.0850        6.5957        9.0259       15.6406       12.3232        8.1885       10.1752       10.7204       10.4244       11.6081       16.5690       10.3448       10.3299        7.5800        7.2771        6.5627        7.3552       10.0780       14.1077       12.0529        9.6645        7.8729        8.9803        9.9664        9.9948       10.1114        9.8936       13.1550       17.1119       18.6386       12.9703       10.8932       11.2680       14.4184       16.6162       15.9852       10.1975        4.2071        4.2527        5.5987       82.3173        5.9152        5.7435        7.4400        6.4912        4.0267        4.8099        5.3013        7.8419        6.5017        6.6188        7.1503       11.4513       14.1400       14.8152       18.0162       15.6119       13.0820       12.6642       15.8853       25.4205       21.2122       21.5588       23.7191       35.0557       31.1264       31.6704       40.9957       38.3540       35.4699       28.0919       28.9316       31.5968       41.1881       49.1173       53.6713       53.2424       44.8361       35.7223       36.2096        0.0000        0.0000        0.0000        0.0000        0.0000        0.0000        0.0000        0.0000        0.0000        0.0000        0.0000        0.0000        0.0000        0.0000        0.0000        0.0000
        0.0000        0.0000        0.0000        0.0000        0.0000        0.0000        0.0000        0.0000        0.0000        0.0000        0.0000        0.0000        0.0000        0.0000        0.0000        0.0000        0.0000        0.0000        0.0000        0.0000        0.0000        0.0000        0.0000        0.0000        0.0000        0.0000        0.0000       36.4121       31.8402       23.1038       19.0121       23.5559       21.6937       20.3998       28.2492       16.1241       19.7791       19.5588       22.5818       22.5962       26.7157       25.9712       27.3084       33.3166       33.3400       28.5428       24.2231       17.9926       15.2270       12.1445       10.0825        5.5993        4.4078        3.7470        3.0771        2.3998        2.3705        2.3953        3.0526        5.1584        7.3839       10.4316        6.9364        8.4797        9.3931        9.1342       12.0681       12.5782       10.9496        9.9826        8.7625        6.4307        5.9703        5.8256        5.5219        4.2059        4.1074        4.0775        4.4945        3.8452        2.7243        1.1834        0.9218        0.5939        0.4857        0.4021        0.3397        0.1397        0.1048        0.0801        0.0000        0.0000        0.0000        0.0000        0.0000        0.0000        0.0000        0.0000        0.0000        0.0000        0.0000        0.0000        0.0000        0.0000        0.0000        0.0000        0.0000        0.0000        0.0000        0.0000        0.0000        0.0000        0.0000        0.0000        0.0000        0.0000        0.0000        0.0000        0.0000        0.0000        0.0000        0.0000        0.0000        0.0000        0.0000        0.0000        0.0000        0.0000        0.0000        0.0000        0.0000        0.0000        0.0000        0.0000        0.0000        0.0000        0.0000        0.0000        0.0000        0.0000        0.0000        0.0000        0.0000        0.0000        0.0000        0.0000        0.0000        0.0000        0.0000        0.0000        0.0000        7.8965        7.5462        8.6553        8.8598       10.6953       17.2680       23.3876       22.1754       10.3453       11.5203       11.6319       10.3780        9.1666        8.3967       15.2556        9.1923        7.9588        6.7564        6.7757        9.1069       11.7444       14.1579        9.7822        8.0937        8.5888        9.7458       10.7194       10.5049        9.5554       11.5798       12.9510       12.0412       10.6309       10.3115       10.6279       11.4164       16.4658       14.5980        6.2237        3.4951       19.7748       61.2998        9.1700        5.4857        6.7349        8.3122        6.1928        6.0535        6.4500        5.7576        4.9999        5.3177        6.2406        7.1107       43.0462       66.5850       17.1001       21.1633       16.0659       13.9888       13.4723       21.2932       47.5133       40.4246       24.1936       26.9769       27.0665       31.7746       39.9328       36.6593       35.2529       41.6664       46.1105       25.9234       27.6260       36.1329       47.6317       50.8794       47.1347       40.0351       36.7635       35.3388        0.0000        0.0000        0.0000        0.0000        0.0000        0.0000        0.0000        0.0000        0.0000        0.0000        0.0000        0.0000        0.0000        0.0000        0.0000        0.0000
        0.0000        0.0000        0.0000        0.0000        0.0000        0.0000        0.0000        0.0000        0.0000        0.0000        0.0000        0.0000        0.0000        0.0000        0.0000        0.0000        0.0000        0.0000        0.0000        0.0000        0.0000        0.0000        0.0000        0.0000        0.0000        0.0000        0.0000       30.1202       29.6359       24.9042       28.8024       21.9721       18.0444       16.7808       26.3709       30.3936       36.2854       38.7575       35.2350       52.5818       66.2461       54.4773       38.1090       32.2137       29.2999       27.8320       27.5121       20.5783       16.7455       14.5857       11.6553        6.6025        4.9286        3.6271        3.5154        2.9916        3.0041        2.9095        4.0842        9.8448       13.6992       16.2971       13.9023       18.7203       18.2031       13.7724       13.3724        9.9237        9.1357        8.5315        7.7374        5.3949        4.7578        4.7567        4.7367        3.4860        3.7084        4.1383        4.5265        3.9660        1.5548        0.8828        0.7707        1.0839        0.4766        0.4000        0.3517        0.2091        0.1289        0.1111        0.0000        0.0000        0.0000        0.0000        0.0000        0.0000        0.0000        0.0000        0.0000        0.0000        0.0000        0.0000        0.0000        0.0000        0.0000        0.0000        0.0000        0.0000        0.0000        0.0000        0.0000        0.0000        0.0000        0.0000        0.0000        0.0000        0.0000        0.0000        0.0000        0.0000        0.0000        0.0000        0.0000        0.0000        0.0000        0.0000        0.0000        0.0000        0.0000        0.0000        0.0000        0.0000        0.0000        0.0000        0.0000        0.0000        0.0000        0.0000        0.0000        0.0000        0.0000        0.0000        0.0000        0.0000        0.0000        0.0000        0.0000        0.0000        0.0000        0.0000        0.0000        0.0000        8.4877        8.7924        8.6976       11.1701       16.8767       18.9809       12.1167       11.9620       11.9243       11.4214       10.5584        9.8365       10.6331       11.7239        9.2656        8.0205        7.1061        6.3945        6.1339        8.1814       10.9314       10.4955        8.3201        8.5943        8.9153       11.6846       10.2410        9.3800        8.9746        9.0366       10.4173       10.2348       10.5956        7.7287       12.2392       17.8608       12.2160        6.5966        4.5567       18.5926       13.0343        6.7296        7.9930        9.9196       12.3128       10.5433        7.2926        6.2394        5.7731        5.9922        5.7236        7.2092        8.2401       12.5862       44.7829       20.2665       23.4185       18.0333       15.7701       25.1669       45.0228       61.6171       69.9629       39.0898       33.8859       29.6902       42.1697       46.9337       35.7983       40.4067       66.8163       49.1480       29.0698       25.5383       28.4420       35.1634       43.8126       47.1420       42.1990       38.3013       37.4334        0.0000        0.0000        0.0000        0.0000        0.0000        0.0000        0.0000        0.0000        0.0000        0.0000        0.0000        0.0000        0.0000        0.0000        0.0000        0.0000
        0.0000        0.0000        0.0000        0.0000        0.0000        0.0000        0.0000        0.0000        0.0000        0.0000        0.0000        0.0000        0.0000        0.0000        0.0000        0.0000        0.0000        0.0000        0.0000        0.0000        0.0000        0.0000        0.0000        0.0000        0.0000        0.0000        0.0000        0.0000       23.6517       22.5545       23.4169       24.8828       19.9273       19.3895       19.3629       20.3909       22.8125       27.0400       31.0862       35.6272       44.8364       64.1362       62.3667       50.0284       33.9347       28.5345       24.3943       21.9933       20.2103       13.8541       10.8205        9.3072        7.7903        6.8203        6.2033        6.1451        5.8507        6.1691       11.6579       36.0440       91.9862       54.0816       32.9504       48.8636       32.8046       29.6167       22.6724       13.7382        7.9989        7.5312        7.1890        3.4317        1.5771        2.1301        4.3111        4.1860        4.5964       19.0779        8.4903        4.9471        5.1442        3.3063        2.6139        2.1074        1.5759        1.3513        1.2276        0.2894        0.2605        0.3242        0.2842        0.0000        0.0000        0.0000        0.0000        0.0000        0.0000        0.0000        0.0000        0.0000        0.0000        0.0000        0.0000        0.0000        0.0000        0.0000        0.0000        0.0000        0.0000        0.0000        0.0000        0.0000        0.0000        0.0000        0.0000        0.0000        0.0000        0.0000        0.0000        0.0000        0.0000        0.0000        0.0000        0.0000        0.0000        0.0000        0.0000        0.0000        0.0000        0.0000        0.0000        0.0000        0.0000        0.0000        0.0000        0.0000        0.0000        0.0000        0.0000        0.0000        0.0000        0.0000        0.0000        0.0000        0.0000        0.0000        0.0000        0.0000        0.0000        0.0000        0.0000        0.0000        0.0000        7.3399       17.0658       20.6927       19.0021       15.9260       21.6569       13.9363       11.5040       13.0494       14.7491       12.0887       11.7494        8.7747        7.1547        5.8948        5.9604        6.5761        6.4920        4.9300        5.5617        7.5840        6.1734        5.2655        5.8947        7.2770        6.8350        6.1125        5.5342        7.1204        8.4859        9.2255        5.0248        7.4494       14.0189       14.3841        8.6025        5.8603        6.1129        6.7013        7.0818        7.4744        6.8201        7.8245        9.9158        8.5500       10.6800       13.0262       12.7006       10.8824        9.5762        9.5511       14.7693       18.8175       25.4341       24.5183       23.7209       21.3425       25.2206       47.2813       81.5987       56.8602       68.5926       54.8772       51.1639       33.8173       40.0875       45.8851       48.1740       40.6872       73.0083       26.0881       29.7831       27.4155       27.2900       33.6160       38.6508       48.4169       45.9962       46.4814       55.2523        0.0000        0.0000        0.0000        0.0000        0.0000        0.0000        0.0000        0.0000        0.0000        0.0000        0.0000        0.0000        0.0000        0.0000        0.0000        0.0000
        0.0000        0.0000        0.0000        0.0000        0.0000        0.0000        0.0000        0.0000        0.0000        0.0000        0.0000        0.0000        0.0000        0.0000        0.0000        0.0000        0.0000        0.0000        0.0000        0.0000        0.0000        0.0000        0.0000        0.0000        0.0000        0.0000        0.0000        0.0000       19.8810       17.2221       22.8500       29.9382       29.2720       28.3741       26.6368       25.3056       23.3279       28.4032       32.0546       27.6685       26.4094       25.8622       34.5469       39.0225       24.5737       30.6827       26.2934       14.9420       16.0176       14.3367       18.8443       18.1426       12.6690       12.1941       14.3332       17.9585       17.6078        7.1399       25.5082        9.8436       18.9843       42.8746       75.2882       91.9431       71.3859       47.6482       57.1845       46.3224       25.4823       20.7251       10.2164        5.6793        4.5939        1.9169        1.8305        4.2247       12.8734       30.2281       42.0639       40.1937       29.1009       19.2926        8.9521        3.6479        1.6068        1.3766        2.3916        0.6638        1.1636        0.7261        1.0541        0.0000        0.0000        0.0000        0.0000        0.0000        0.0000        0.0000        0.0000        0.0000        0.0000        0.0000        0.0000        0.0000        0.0000        0.0000        0.0000        0.0000        0.0000        0.0000        0.0000        0.0000        0.0000        0.0000        0.0000        0.0000        0.0000        0.0000        0.0000        0.0000        0.0000        0.0000        0.0000        0.0000        0.0000        0.0000        0.0000        0.0000        0.0000        0.0000        0.0000        0.0000        0.0000        0.0000        0.0000        0.0000        0.0000        0.0000        0.0000        0.0000        0.0000        0.0000        0.0000        0.0000        0.0000        0.0000        0.0000        0.0000        0.0000        0.0000        0.0000       10.4738       12.6492       13.1653       17.7964        5.9215       10.5224       13.8058       15.2950       17.2531       14.4363       12.2881       10.7501       13.5382       11.5264       10.2634        7.0882        6.4107        6.9270        6.2206        6.3541        5.4389        5.0170        5.1200        4.8185        5.1024        6.8723        5.9542        6.2415        7.5615        6.5017        4.0845        4.4076        6.3294        6.4821        8.7689       14.9602       15.0665       10.2574        6.8615        7.1085        6.3171        8.2118       21.4580       31.9450        7.5670        9.4898        9.8273       10.0092       11.7818       14.8363       15.3827       11.1200       12.4896       13.7960       13.6325       17.2862       18.8549       48.3938       32.1710       42.9098       50.7217       53.6142       51.1068       82.0101       60.5589       46.7760       35.8409       42.0608       66.8001       76.4572       45.5161       33.4049       30.8445       29.7978       32.4704       31.4734       35.7747       38.2241       43.9318       42.9616       49.1291       56.5085        0.0000        0.0000        0.0000        0.0000        0.0000        0.0000        0.0000        0.0000        0.0000        0.0000        0.0000        0.0000        0.0000        0.0000        0.0000        0.0000
        0.0000        0.0000        0.0000        0.0000        0.0000        0.0000        0.0000        0.0000        0.0000        0.0000        0.0000        0.0000        0.0000        0.0000        0.0000        0.0000        0.0000        0.0000        0.0000        0.0000        0.0000        0.0000        0.0000        0.0000        0.0000        0.0000        0.0000        0.0000       53.4173       61.0959       52.9029       50.0072       44.8228       40.9323       36.2806       26.9817       25.3854       33.1813       30.7175       28.0501       27.7082       24.6538       24.0858       27.5523       23.5363       23.5563       20.8767       15.9255       16.3472       14.4325       14.2096       18.8444       19.5752       17.3672       14.1929       16.5769       15.9259       10.1645        9.4215        7.4427        8.0307       11.8026       17.1307       35.4993       82.4991      120.3904       96.4767       29.8838       17.5432        9.0021        4.4038        0.8170        0.5187        0.4633        0.7383        3.5783        5.8851        5.7186       18.8808       59.8208       92.1568       62.3359       50.9150       36.9545        7.0930        1.4052        2.2111        0.5087        1.6809        2.8906        2.7295        5.7187        0.0000        0.0000        0.0000        0.0000        0.0000        0.0000        0.0000        0.0000        0.0000        0.0000        0.0000        0.0000        0.0000        0.0000        0.0000        0.0000        0.0000        0.0000        0.0000        0.0000        0.0000        0.0000        0.0000        0.0000        0.0000        0.0000        0.0000        0.0000        0.0000        0.0000        0.0000        0.0000        0.0000        0.0000        0.0000        0.0000        0.0000        0.0000        0.0000        0.0000        0.0000        0.0000        0.0000        0.0000        0.0000        0.0000        0.0000        0.0000        0.0000        0.0000        0.0000        0.0000        0.0000        0.0000        0.0000        0.0000        0.0000        0.0000       14.7528       11.8628       22.0848       11.5502        7.6385       17.5059       32.9131       20.6663       15.2445       18.8988       13.8869       11.6895       11.5233       91.2402       17.5761       72.7409      163.0587        8.9978        8.8917        5.9560        6.4494        8.1725       30.9758      173.9153        8.6331        7.5378        8.8319        9.3745       10.8989        6.7322        5.7356        7.2550       55.9234       13.5510       19.2828       45.7747       19.1889       18.8103       10.9205       21.2730       53.4854        7.9683        8.0714        9.2075       11.2820        8.5954       11.0736       13.2125       13.4449       12.1471       12.5422       15.6345       13.2657       12.9717       12.1349       12.7825       47.5267       19.8061       32.0438       44.7458       39.7829       27.5904       18.2310       38.8955       34.2449       63.2548       28.0754       51.3631       64.9611       73.2153       71.2782       40.4969       40.2545       35.0034       31.5579       36.5649       42.5074       42.4780       39.4926       45.7200       50.3556       47.5599       54.9718       59.5504        0.0000        0.0000        0.0000        0.0000        0.0000        0.0000        0.0000        0.0000        0.0000        0.0000        0.0000        0.0000        0.0000        0.0000        0.0000
        0.0000        0.0000        0.0000        0.0000        0.0000        0.0000        0.0000        0.0000        0.0000        0.0000        0.0000        0.0000        0.0000        0.0000        0.0000        0.0000        0.0000        0.0000        0.0000        0.0000        0.0000        0.0000        0.0000        0.0000        0.0000        0.0000        0.0000       28.0326       58.1530       45.4469       47.9533       47.2153       46.2713       44.5925       41.1783       36.1101       40.7606       33.7168       37.5734       44.8806       50.9986       43.9242       31.7426       28.8364       25.5027       24.4287       17.0982       14.9145       14.6565       12.1647       10.5969       13.3964       20.7096       22.8326       20.6831       15.6528        9.5150        7.6974        7.1867        6.5227       10.3637       11.3743        6.0622        8.1070       10.2702       10.2400        9.9239        7.1642        5.7895        4.3269        3.3811        0.8532        0.6246        1.1042        1.5678        3.3270        8.1070        3.5031        3.5871        2.6436        2.7646        4.2497       13.2326       75.1659       87.0549       23.7908        2.3859        1.4897        1.9501        6.3364       15.6085       17.3440       11.6883        0.0000        0.0000        0.0000        0.0000        0.0000        0.0000        0.0000        0.0000        0.0000        0.0000        0.0000        0.0000        0.0000        0.0000        0.0000        0.0000        0.0000        0.0000        0.0000        0.0000        0.0000        0.0000        0.0000        0.0000        0.0000        0.0000        0.0000        0.0000        0.0000        0.0000        0.0000        0.0000        0.0000        0.0000        0.0000        0.0000        0.0000        0.0000        0.0000        0.0000        0.0000        0.0000        0.0000        0.0000        0.0000        0.0000        0.0000        0.0000        0.0000        0.0000        0.0000        0.0000        0.0000        0.0000        0.0000        0.0000        9.0079       11.6694       11.5402       11.7405       13.1673       25.7629       40.6243       38.2294       18.2662       15.1043       13.3841       13.9321       14.2993       17.6364       81.5468       16.4984       12.3695        9.1810        9.2327        8.6855        9.6760        9.9214       15.7380       25.1216      122.0094       11.5508       10.4106       11.0777       10.4090       10.9246        8.2555        8.2718        8.6231       70.5082       19.0663       21.5421       25.7712       15.3771       17.3108       19.0058        9.1288        8.3585        8.6658       11.8063       13.4869       10.2602       10.6310       12.8328       14.2868       12.4150       13.8183       16.5190       21.2445       15.1130       12.2082       12.7444       13.8763       65.4845       20.3931       24.1767       26.6053       26.6697       19.6940       23.7240       22.5435       18.1033       26.3747       38.7693       55.8364       54.2742       40.1331       36.1970       32.3203       38.9953       42.7630       34.1882       35.2945       39.7998       45.7127       50.8855       53.6671       53.9517       49.4947       61.3159        0.0000        0.0000        0.0000        0.0000        0.0000        0.0000        0.0000        0.0000        0.0000        0.0000        0.0000        0.0000        0.0000        0.0000        0.0000        0.0000
        0.0000        0.0000        0.0000        0.0000        0.0000        0.0000        0.0000        0.0000        0.0000        0.0000        0.0000        0.0000        0.0000        0.0000        0.0000        0.0000        0.0000        0.0000        0.0000        0.0000        0.0000        0.0000        0.0000        0.0000        0.0000        0.0000        0.0000       23.4814       23.8340       21.7755       19.4770       35.6734       40.4682       45.5901       39.2308       63.9152       69.9503       55.5848       47.2506       37.1246       22.9196       20.2792       16.9240       16.6643       18.8435       23.0282       20.1973       12.9022       11.8371       11.5620       12.1400       13.2887        9.7641       17.6183       14.4885       14.2733       18.2505       12.8477       10.6252        9.0191        9.1150        8.5044        7.9192        7.7162        8.1155        6.5580        4.7651        4.1009        3.6758        3.0983        3.1325        2.1469        1.2313        0.7329        1.0859        3.0773        4.3822        2.2030        2.2604        1.8809        3.1245        2.4022        1.6586        2.1755       14.0925        8.0711        4.8515        0.5343        0.3470        7.8092       13.0484       10.9465        7.2139        1.4055        1.0112        0.7729        0.7264        0.8443        1.0419        1.4250        1.6676        0.0000        0.0000        0.0000        0.0000        0.0000        0.0000       11.4678       16.2736       16.8743       14.3543        0.0000        0.0000        0.0000        0.0000        0.0000        0.0000        0.0000        0.0000        0.0000        0.0000        0.0000        0.0000        0.0000        0.0000        0.0000        0.0000        0.0000        0.0000        0.0000        0.0000        0.0000        0.0000        0.0000        0.0000        0.0000        0.0000        0.0000        0.0000        0.0000        0.0000        0.0000        0.0000        0.0000        0.0000        0.0000        0.0000       10.4048       12.2582       11.4238       10.6713       12.1676       14.4952       19.6565       32.1660       35.4035       19.7420       19.3280       18.4651       15.5667       17.2280       17.5789       18.2806       13.1151       12.1385       19.0392       15.1939       13.7936       13.9974       14.7268       21.2930       30.7658       26.3396       18.5635       17.0389       20.3800       21.2440       21.4346       21.1292       13.2394       13.7983       16.1601       16.0317       13.8173       15.2739       29.2763       29.5523       15.1041       14.6068        9.5351        9.7383       12.5500       17.7321       17.9445       14.9876       15.2627       16.2845       19.7356       20.3893       26.7069       25.1174       19.9665       17.8968       17.2451       19.4779       20.9367       19.7231       23.4490       25.2120       25.2179       24.8690       20.7184       21.2762       21.6238       28.1261       44.4276       58.8280       60.1958       48.5429       36.9935       38.6694       35.1795       35.5250       47.3708       41.3044       36.9354       38.4208       58.8022       59.5797       62.0972       50.2538       46.4423       58.1624        0.0000        0.0000        0.0000        0.0000        0.0000        0.0000        0.0000        0.0000        0.0000        0.0000        0.0000        0.0000        0.0000        0.0000        0.0000        0.0000
        0.0000        0.0000        0.0000        0.0000        0.0000        0.0000        0.0000        0.0000        0.0000        0.0000        0.0000        0.0000        0.0000        0.0000        0.0000        0.0000        0.0000        0.0000        0.0000        0.0000        0.0000        0.0000        0.0000        0.0000        0.0000        0.0000       46.1868       38.8305       32.1199       32.6012       43.6062       45.4431       48.7406       48.7577       39.4165       41.2765       36.8350       36.3911       38.8576       32.1337       26.3417       33.9856       27.5408       26.3962       28.2956       22.8910       15.8462       12.9971       15.9168       15.8777       15.7267       13.0580        8.7961       16.8554       17.5668       35.4550       15.1022       14.3709       24.6379        8.1231        9.6456        7.2309        8.2250        7.0827        5.8684        6.0385        3.8489        3.1212        2.5265        2.3645        1.7422        0.5366        0.3695        0.7985        1.1265        2.1532        1.9889        1.4357        1.1871        1.8390        2.3982        2.4489        1.1548        1.3655        4.6270        1.4412        0.8200        0.1586        0.3856        5.6894        4.9393        2.4815        2.4180        1.3191        1.0777        0.8461        0.8374        0.9229        1.2087        1.6661        1.9748        2.5698        3.4362        1.3963        1.8478        1.5673        6.1845       27.4033       33.3015       36.0051       37.8503       38.4568       19.3141       19.1112       19.2548        0.0000        0.0000        0.0000        0.0000        0.0000        0.0000        0.0000        0.0000        0.0000        0.0000        0.0000        0.0000        0.0000        0.0000        0.0000        0.0000        0.0000        0.0000        0.0000        0.0000        0.0000        2.4515        2.6131        3.2173        4.9850        5.4710        6.5047       11.5514       12.8620       16.1464       12.3562       10.5620       15.0368       18.3205       16.0281       12.1173       13.1144       16.1413       30.5280       34.3500       24.8903       20.7246       20.5973       20.1899       22.0850       23.6449       25.7002       22.5491       22.2581       17.0970       15.4676       14.3252       16.7470       84.3883       19.2019       30.7846       31.1561       22.7368       20.6411       24.9426       29.8601       28.6470       28.6659       25.1690       15.3499       17.4306       17.4568       19.0353       18.1092       16.8860       53.1540       27.2830       15.0492       14.8559       15.5283       16.8253       16.9715       20.2660       20.2980       18.2324       31.1606       30.2556       18.0831       17.1425       33.8881       32.7978       17.9938       17.2970       42.6435       43.3827       32.5693       19.9234       25.7538       27.1140       27.4277       26.5355       23.5698       23.2993       25.1783       42.4681       52.8234       53.3765       45.0485       40.9124       38.0498       39.8894       36.9438       36.2782       45.2902       42.2563       40.6959       43.3084       63.6090       63.6805       60.5943       62.3995        0.0000        0.0000        0.0000        0.0000        0.0000        0.0000        0.0000        0.0000        0.0000        0.0000        0.0000        0.0000        0.0000        0.0000        0.0000        0.0000        0.0000        0.0000
        0.0000        0.0000        0.0000        0.0000        0.0000        0.0000        0.0000        0.0000        0.0000        0.0000        0.0000        0.0000        0.0000        0.0000        0.0000        0.0000        0.0000        0.0000        0.0000        0.0000        0.0000        0.0000        0.0000        0.0000        0.0000        0.0000       69.9399       57.2744       47.2024       34.8328       26.7218       30.7734       25.0256       24.6583       25.1725       28.2540       28.0982       30.2193       28.3329       23.4523       19.7969       22.9905       24.1862       29.8669       29.4895       21.3347       15.7311       11.6926       10.4604       13.4880       12.6541       10.3256        7.2164        6.9261        7.4124        7.7791        7.7465        6.4832       15.0352        8.7124        7.3547        5.0740        4.9675        3.2408        3.6254        3.8319        2.6942        2.5137        2.2888        1.8870        1.4313        0.4900        0.7499        1.1085        1.8301        2.4176        1.4745        0.9181        0.8828        1.3069        3.1295        1.1099        2.1380        1.2771        0.7238        0.6739        0.8007        2.9374        2.3989        0.5973        0.3877        1.5362        2.0359        1.6639        1.3274        1.1816        0.8928        1.0418        1.3488        1.8569        2.1927        3.2945        4.1401        2.0540        1.7457        1.9864       21.4179       35.9141       45.2453       48.9695       50.1954       44.9135       41.4309       22.7687       23.0376       19.8808       18.8570       21.8803        0.0000        0.0000        0.0000        0.0000        0.0000        0.0000        0.0000        0.0000        0.0000        0.0000        0.0000        0.0000        6.6826        4.7189        4.5164        5.9024        9.0815        4.6662        2.7683        2.7766        3.4755        4.7134        5.3650        6.1464       17.1160       19.5912       19.8312       19.1876       14.0228       17.2274       19.9601       21.3381       16.2247       16.3056       34.5125       29.2944       32.7377       29.0473       22.8840       25.0430       20.1766       21.5211       24.4348       30.3793       21.5472       17.6424       20.8359       14.8633       13.9451       18.6530       21.2687       27.9880       34.6677       31.3353       27.7914       24.4934       27.8889       35.9633       36.5839       30.3788       25.7739       17.4141       20.0339       21.4783       24.0431       18.9878       22.0496       22.6550       18.2680       14.0132       16.7948       17.4158       17.0207       18.3638       24.2459       30.8403       22.9783       20.4925       20.1971       24.3407       22.4195       20.4077       17.5681       18.2554       19.7283       28.8386       24.5125       24.4039       22.3856       24.9590       26.0593       31.7322       34.9855       29.9397       27.1036       27.3129       42.4707       42.1629       38.6657       40.3888       40.3974       35.7830       38.6061       39.7392       36.5169       42.2823       44.4383       43.4105       48.2270        0.0000       69.6021       55.6955       59.2693        0.0000        0.0000        0.0000        0.0000        0.0000        0.0000        0.0000        0.0000        0.0000        0.0000        0.0000        0.0000        0.0000        0.0000        0.0000        0.0000        0.0000        0.0000
        0.0000        0.0000        0.0000        0.0000        0.0000        0.0000        0.0000        0.0000        0.0000        0.0000        0.0000        0.0000        0.0000        0.0000        0.0000        0.0000        0.0000        0.0000        0.0000        0.0000        0.0000        0.0000        0.0000        0.0000        0.0000       39.4924       42.0115       38.6419       21.3334       15.5461       13.3570       20.1064       20.4582       21.4416       26.6305       25.4176       23.4778       26.3985       25.1646       20.7413       16.9363       15.8595       14.1679       14.3077       16.4473       14.7445       11.6700       10.3807       11.7120       11.4113       10.7051        8.9136        7.8746        7.5972        7.3523        7.8663        7.8949       11.1270        7.6205        5.5513        5.5528        4.6179        4.2291        2.9112        3.1959        2.8893        2.6388        2.8239        2.3864        1.9203        1.5266        0.5202        0.4140        0.5385        0.7467        1.9298        1.0495        1.0082        1.8785        1.7189        1.0384        0.7429        0.4112        0.5392        0.5657        0.6330        0.7644        0.3035        0.2088        0.3360        1.4669        3.7109        7.5702        3.7660        1.7206        1.1323        1.0526        1.4512        1.4852        2.0083        2.6425        6.3554        7.9386        5.3551        1.7230        2.6480       27.0896       42.8176       46.6519       42.9917       43.9502       46.0383       44.2813       26.0656       20.2676       17.5842       18.2937       16.6624       10.0499        8.2111       12.0424        0.0000        0.0000        0.0000        0.0000        0.0000        0.0000        0.0000        0.0000        6.5998        4.9921        4.1425        3.9113        3.7351        3.3466        3.3850        3.4564        2.9788        3.4871        4.0853       13.9184        5.9848       11.2381       15.3927       17.0470       20.7250       16.0726       16.6689       19.2695       19.4043       17.6804       23.8594       32.1126       33.8532       31.2113       23.8724       20.6233       20.5352       28.5890       30.1298       30.9844       33.9867       23.0255       17.9825       15.3197       14.3941       14.9307       21.6651       22.4104       29.6343       30.1040       22.1940       23.9605       24.2518       33.0218       37.5106       43.6136       49.5054       34.6540       22.1593       23.5687       26.2126       28.1399       23.8754       23.9752       19.0052       19.3190       19.0299       22.9710       24.0855       20.3322       23.3096       26.5750       30.0870       24.9801       18.5317       19.7305       21.6800       22.1355       21.2110       18.7437       18.3499       20.6400       22.1976       22.7742       20.7413       21.3763       24.8037       26.2640       28.4308       31.5713       31.4943       29.4594       43.2320       58.3754       41.4104       42.5019       38.8629       42.4139       45.6751       38.1241       40.8125       42.4743       45.4153       50.1028        0.0000        0.0000        0.0000        0.0000        0.0000        0.0000        0.0000        0.0000        0.0000        0.0000        0.0000        0.0000        0.0000        0.0000        0.0000        0.0000        0.0000        0.0000        0.0000        0.0000        0.0000        0.0000        0.0000        0.0000
        0.0000        0.0000        0.0000        0.0000        0.0000        0.0000        0.0000        0.0000        0.0000        0.0000        0.0000        0.0000        0.0000        0.0000        0.0000        0.0000        0.0000        0.0000        0.0000        0.0000        0.0000        0.0000       25.2128       21.4024       22.3929       18.6162       16.2499        9.5399        8.0635        7.7480        6.9401       15.1994       15.4723       16.3273       18.7540       15.6973       15.6026       20.0822       16.8796       16.5969       15.9386       12.6608       10.4041       10.3527       14.0460       16.8949       13.6981        9.1394       11.4697       15.1265       14.8938       12.7657       10.1570       10.0811        8.7354        8.4231        9.6595       15.2014        5.7250        5.6961        5.1025        4.5617        4.2417        3.1019        2.9983        2.8844        2.6361        2.4101        2.1490        1.8353        1.4616        0.2802        0.1343        0.2664        0.2139        3.6280        1.8679        0.5322        0.9626        0.7740        0.7325        0.6967        0.7366        0.6844        0.7175        0.8233        0.9994        1.0744        1.5419        2.8101        1.5557        5.0199        5.6658        4.3508        3.4451        2.2545        1.8950        2.0802        3.1154        6.5548        6.4333        6.7913        6.9286        1.9090        2.1005        2.9044       26.7494       40.9409       38.7892       35.4181       38.6603       46.7060       49.8961       34.5618       27.3788       17.7252        9.0392        7.5817       10.2414        8.5381        6.1478        5.5576        5.8439        8.7066        7.4306        3.8665        4.0985        6.0520        5.8269        5.4474        5.1099        5.1484        5.0431        5.0086        6.6268        4.5316        4.6698        4.7953        4.5966        4.1987        5.2351        4.8079        5.6675        8.5124       14.7701       16.6616       15.1392       14.1995       15.9314       33.4542       31.0570       22.7274       31.9439       39.8681       38.2328       24.3485       21.2446       22.6668       27.8377       30.9343       37.2926       32.6796       21.5984       20.5648       19.8977       19.7593       20.4059       21.5286       23.7263       25.0855       22.0679       22.0180       21.6094       23.0851       29.0834       35.8713       36.2627       40.0897       34.0855       31.8208       34.5967       33.0043       31.4335       27.6189       27.5180       22.9002       27.1846       28.0774       33.2085       33.3199       23.4806       35.8272       39.6166       33.8095       21.0300       19.8805       20.5477       19.1470       21.1085       20.3918       19.4456       18.8730       20.6968       23.1376       22.8144       23.3463       24.7270       28.6573       31.0682       35.8164       35.4236       32.9105       30.7764       37.8010       39.3498       36.9033       36.2188       35.9614       42.1455       57.2727       47.8108       39.5214       42.9307       56.7320        0.0000        0.0000        0.0000        0.0000        0.0000        0.0000        0.0000        0.0000        0.0000        0.0000        0.0000        0.0000        0.0000        0.0000        0.0000        0.0000        0.0000        0.0000        0.0000        0.0000        0.0000        0.0000        0.0000        0.0000        0.0000
        0.0000        0.0000        0.0000        0.0000        0.0000        0.0000        0.0000        0.0000        0.0000        0.0000        0.0000        0.0000        0.0000        0.0000        0.0000        0.0000        0.0000        0.0000       22.1561       18.9827       18.6241       18.0124       18.0948       13.5057       14.0527       14.1061       11.4803        9.6688       11.8111        5.8091        8.8189       22.2567       21.3982       16.5388       15.8742       15.9222       15.3334       15.8565       11.4687        9.2488        9.3054        6.6025        6.8622        6.4602        5.2164        8.8110       10.2176        9.8517        9.8890        9.5729        8.8421       11.3630        7.8577        9.1228        9.8123       10.4321        9.4941        6.6945        6.0692        6.1290        9.2821        8.2563        6.4121        3.5068        3.4358        3.0257        2.7731        2.5557        2.3663        1.9491        1.5497        0.1782        0.2375        0.1280        0.2000        3.3222        3.2593        1.6350        1.0805        0.7263        0.6162        0.6333        0.6686        0.6187        0.6478        0.7673        0.9731        0.9858        1.2327        2.2582        2.2581        3.5754        2.8956        2.8113        2.8642        3.0188        2.0354        2.2671        2.8938        7.3604       10.2113       10.3025        9.8146        1.9821        2.2956        5.4409       23.2462       34.1620       32.8412       29.4744       29.7888       33.3439       24.6376       25.2004       20.2750       11.4175        7.5624        7.0662        6.0804        6.2208        5.8096        5.6700        7.2411        7.7534        7.0959        4.7321        5.1732        6.2348        5.8600        5.5104        5.5783        5.8243        5.6858        5.7823        5.7589        5.1644        5.5924        6.0541        8.4071        4.1260        4.5223        4.8311        6.4740        9.0578       12.9347       15.3493       18.0652       19.9907       19.9706       22.8891       27.3454       32.2927       39.6729       44.2912       50.1255       25.6125       23.2896       27.1696       27.9760       26.2015       22.3897       23.0734       21.5488       23.3128       20.3999       20.9371       24.6237       29.5529       30.0583       26.0783       23.5234       27.2490       27.7424       24.8865       27.7980       37.5881       50.5738       63.8835       58.2788       51.8243       45.9549       45.5334       30.2837       21.3534       19.4368       22.2889       26.0063       23.9671       23.4528       24.5137       16.8944       21.6969       31.3543       26.1064       22.3254       18.1701       25.3202       27.5595       26.0188       22.0397       20.0158       19.6554       21.1152       22.7798       26.6610       28.7252       27.7558       30.2465       33.3102       41.2093       42.6655       37.4867       46.7707       55.2897       40.1828       33.9799       35.0549       35.4034       39.0822       39.7223       43.7713        0.0000        0.0000        0.0000        0.0000        0.0000        0.0000        0.0000        0.0000        0.0000        0.0000        0.0000        0.0000        0.0000        0.0000        0.0000        0.0000        0.0000        0.0000        0.0000        0.0000        0.0000        0.0000        0.0000        0.0000        0.0000        0.0000        0.0000        0.0000
        0.0000        0.0000        0.0000        0.0000        0.0000        0.0000        0.0000        0.0000        0.0000        0.0000        0.0000        0.0000        0.0000        0.0000        0.0000       21.6180       19.8225       19.6464       19.6607       15.6070       17.6305       17.5735       14.5954       10.7062        9.9722        9.0035        8.5179        4.4561        4.0402        5.3539        9.7486       21.3617       17.7597       14.6906       13.1219       11.9889       12.9881       10.4115       10.1574        7.3188        5.5698        5.1458        4.6971        2.0724        1.6647        4.5984        7.4210        6.9433        6.5520        6.7958        7.7119        7.2740        8.4368        9.7557       10.2097        9.4262        7.7853        7.0478        9.2486        6.9799        7.5561        6.3194        5.5466        3.8041        3.0630        2.8230        2.6230        2.4552        2.2563        1.9569        1.5526        0.2257        0.1586        0.1222        0.1857        1.5626        1.1263        0.3991        0.4006        0.5496        0.5529        0.5708        0.6061        0.5636        0.5943        0.7267        0.9614        0.9862        1.1710        1.3379        1.5114        2.7140        2.9312        3.2188        3.1545        2.7714        2.9264        2.9472        3.1462        3.7480        6.1936        8.3564        8.5544        4.7227        5.2553        3.2131       10.5197       23.6287       26.7040       21.4340       19.6799       21.8410       24.1335       25.8070       23.4490       19.8657       10.5802       12.4425        8.7117        6.4973        5.7199        5.7691        7.7228        8.4288        7.8608        7.2950        5.8908        6.7404        5.9429        5.8324        5.5939        6.0159        5.6791        6.2045        7.0865        5.4471        4.0450        3.8757        3.8981        3.8561        3.4039        5.2809        4.9478        8.3646       13.8128       21.8753       22.9388       16.3259       20.1130       25.2084       36.5915       49.9068       48.8475       47.5276       44.9460       28.9840       21.3244       24.8086       26.3088       26.7246       25.7344       24.1623       22.0871       23.5797       23.7303       26.3416       30.4489       45.2974       35.8228       24.7430       24.4982       26.9294       25.9856       28.0674       28.7576       36.2805       44.2295       46.7564       52.5934       49.7146       51.8231       56.6726       42.9096       26.4218       23.2195       23.3329       22.5009       22.5641       17.2297       18.1660       17.0544       24.5639       29.3547       29.3854       33.7834       32.2974       29.6325       27.9980       29.3073       24.9624       22.2826       22.3423       24.2207       24.3052       28.7024       30.6538       28.7864       30.7388       32.6649       44.4261       47.2543       38.6265       46.5711       53.1538        0.0000       40.7181       38.1006       34.7476       36.0160       38.2141       43.1126        0.0000        0.0000        0.0000        0.0000        0.0000        0.0000        0.0000        0.0000        0.0000        0.0000        0.0000        0.0000        0.0000        0.0000        0.0000        0.0000        0.0000        0.0000        0.0000        0.0000        0.0000        0.0000        0.0000        0.0000        0.0000        0.0000        0.0000        0.0000
        0.0000        0.0000        0.0000        0.0000        0.0000        0.0000        0.0000        0.0000        0.0000        0.0000        0.0000        0.0000        0.0000       28.5586       28.7570       20.2999       21.1654       21.3834       21.2709       16.7531       14.5517       15.7995       15.7959       14.7255       13.2621        7.7232        6.8143        4.7796        3.5860        6.9085        8.4641       16.1744       13.5426       12.3457       11.7849        9.9561        9.6075        5.7581        7.6940        6.4556        3.4154        2.9082        3.1814        1.6059        4.3892        7.3920        7.8425        7.1068        5.6354        6.0076        5.3652        7.0882        8.4969        8.2988        8.4752        7.9008        5.3143        5.0316        5.0208        5.4098        6.3804        5.5382        4.0915        2.7019        2.6800        2.5969        2.4312        2.3032        2.1327        1.8611        1.4792        0.2122        0.1273        0.0727        0.1084        0.3683        0.3490        0.3422        0.4837        0.7278        0.5087        0.5142        0.5539        0.5215        0.5559        0.7067        0.9669        1.0439        1.2732        1.4317        1.6400        2.8322        3.2663        3.7930        3.8651        3.3963        3.9937        5.5201        7.0696        5.2973        5.7103        5.5466        8.1459        5.5409        3.9391        3.3131        3.3156       13.6579       17.0353       25.8765       30.2482       25.5752       20.8901       18.8396       18.4877       18.8108       12.2645        7.9903        6.2753        6.9249        9.0172        7.9000        7.3633        9.2410        8.5972        6.9532        4.6818        5.6080        5.2849        5.2218        5.2085        5.4848        5.9472        7.0554        5.7940        4.3533        3.5253        3.3240        3.4699        2.8869        3.8872        5.2285       10.5265       16.4928       13.6891       17.8664       22.9548       25.4431       32.7694       34.8318       45.1322       47.1636       47.5648       44.3618       37.8678       27.0306       22.0882       23.8507       24.3915       48.6256       30.8600       27.5107       30.0575       26.4364       32.1787       30.9804       30.8477       38.9158       36.4713       26.5189       24.1215       27.0624       25.5457       28.2238       30.8589       33.8962       35.8450       38.2394       41.9786       62.0270       77.0350       57.1970       43.5551       41.2254       36.7507       29.2714       24.1420       24.7549       20.8080       19.4121       17.2775       23.2520       25.8644       30.3718       33.1061       25.9188       23.4422       23.4013       21.8140       21.0402       20.1262       19.3741       20.8415       22.7474       23.5823       29.5171       33.3649       33.7361       32.8553       41.0371       49.7195       43.1833       52.0542        0.0000        0.0000        0.0000        0.0000        0.0000        0.0000        0.0000        0.0000        0.0000        0.0000        0.0000        0.0000        0.0000        0.0000        0.0000        0.0000        0.0000        0.0000        0.0000        0.0000        0.0000        0.0000        0.0000        0.0000        0.0000        0.0000        0.0000        0.0000        0.0000        0.0000        0.0000        0.0000        0.0000        0.0000        0.0000        0.0000
        0.0000        0.0000        0.0000        0.0000        0.0000        0.0000        0.0000        0.0000        0.0000       38.6088        0.0000        0.0000       25.1805       32.1088       26.2442       15.6095       14.5195       14.3076       15.9776       17.0961       12.6245       16.1862       22.6157       19.6905       15.7520        8.7163       10.8426       14.1589       11.0516        8.9475        8.6693       10.3870       12.2164       15.1202       15.8107        7.8410        4.8515        3.6676        3.1954        2.3752        2.0337        1.8833        1.9251        0.5730        1.3273        3.3896        3.9218        4.6959        3.7230        3.7588        3.6846        4.8865        5.5793        5.6144        4.3815        4.8109        4.5287        4.3382        4.2773        3.5024        3.4316        3.3730        3.2970        2.2983        2.2737        2.2024        4.1516       13.4275        6.5317        0.7288        0.4025        0.2484        0.1759        0.2989        0.1052        0.0561        0.0512        0.1297        0.0971        0.3141        0.2911        0.3106        0.3407        0.3194        0.3438        0.4537        0.6456        1.0885        1.3415        1.5426        1.8252        3.8807        4.6333        5.6468        5.8621        6.5268        6.4665        7.7009       10.3512        9.2734        8.5181        8.9701       10.4641       10.2449       14.5368        7.0505        7.0871        8.1128       12.3098       26.9536       34.9022       31.7859       21.5203       19.3290       28.4297       15.1053        9.4754        7.6161        7.8461        7.3627        8.1909        8.3255        9.6670       10.2701        8.0323        5.5160        4.9919        5.4469        5.3424        5.2426        5.2280        6.3669        7.0518        6.9155        6.7540        3.4449        2.8168        2.4135        2.6339        3.7114        4.7037        5.8545       10.4430       15.6881       13.7467       17.4884       19.0913       20.4373       27.6787       17.6091       30.6738       33.1641       34.1593       27.5524       23.2437       30.1139       33.7262       35.3566       28.5715       58.7734       61.1642       42.4347       45.6536       37.0246       29.1816       27.0880       35.3137       46.4892       36.7448       36.0557       31.5136       29.9318       27.8184       28.4475       33.6640       31.7477       32.1501       31.8550       40.1682       69.5157       79.3931       57.1707       55.4415       47.7805       44.8401       42.3935       31.8314       25.9909       25.1148       22.9003       18.4259       21.6848       22.9280       20.0240       23.8264       22.3942       23.9022       22.6986       20.6514       20.2721       19.7591       19.7321       24.0203       25.8164       24.9762       27.4313       29.1442       31.9851       31.3069       34.6345       41.1718       39.9920        0.0000        0.0000        0.0000        0.0000        0.0000        0.0000        0.0000        0.0000        0.0000        0.0000        0.0000        0.0000        0.0000        0.0000        0.0000        0.0000        0.0000        0.0000        0.0000        0.0000        0.0000        0.0000        0.0000        0.0000        0.0000        0.0000        0.0000        0.0000        0.0000        0.0000        0.0000        0.0000        0.0000        0.0000        0.0000        0.0000        0.0000
        0.0000        0.0000        0.0000        0.0000        0.0000       49.2418       34.5431       27.3939       19.3852       19.6966       23.0238       39.7373       67.0980       76.1107       49.2623       19.3556       14.1975       12.3278       12.5494       14.8932       10.7312       11.1701       13.5339       14.8186       10.2858       14.0268        8.9028        4.9639        5.3377        2.3990        6.8792        8.2487        9.6251        9.6884        7.0604        5.5408        3.1329        2.9128        2.6392        1.7886        1.5339        1.5584        1.6933        0.9110        1.2541        2.8724        1.7042        3.2333        3.4531        3.5831        3.4894        4.5468        4.4239        4.3122        4.0324        4.4063        4.1998        4.0078        3.8470        3.2800        3.3526        3.7983        3.1329        2.1322        2.0352        1.9815        4.4458        0.8929        0.8751        3.3512        0.3135        0.1333        0.1709        0.0557        0.0499        0.1049        0.3611        0.2152        0.0416        0.2362        0.2478        0.2707        1.0590        1.0673        1.0580        0.4394        0.6483        1.0745        1.3301        1.6786        2.0886        3.8716        4.3510        5.4491       10.2255       11.1371       10.2107        9.0484       10.6642        9.7922       10.2771       10.6691       10.1324        8.2355       14.3808        5.8190        5.9203        7.1140        7.7808       12.6607       15.8882       20.1905       14.5471       13.8959       20.1336       17.1599       13.1838       17.3495       15.2072        7.8062        6.5356       10.6040       13.4534       13.3878       10.1194        5.8864        5.0696        5.6247        5.0353        5.3157        5.2535        5.6809        6.2480        6.8505        7.7701        2.7990        2.1853        2.1414        2.4636        4.9538        8.2989        6.8572       13.0254       13.2216        9.6586       11.8538       15.8311       48.5761       16.9527       14.7092       16.4970       27.1487       22.4904       22.0190       20.2748       33.7221       44.0799       41.7156       31.8361       45.0123       39.5943       37.0415       37.2957       35.0862       33.2621       33.6986       40.9765       38.7918       33.9256       35.2681       29.4891       29.7061       29.6817       29.5419       31.4832       37.6258       31.4628       35.9866       46.8497       72.0055       67.0503       65.6745       51.3225       44.8192       44.3657       45.6223       36.7825       24.7840       20.2394       18.7175       18.2394       19.9792        0.0000        0.0000       21.1264       22.3427       26.5135       28.0919       31.7597       26.1125       24.9666       24.0970       25.3897       26.1265       25.9922       24.7084       42.7152       27.2950       31.4572       37.5755       32.1797        0.0000        0.0000        0.0000        0.0000        0.0000        0.0000        0.0000        0.0000        0.0000        0.0000        0.0000        0.0000        0.0000        0.0000        0.0000        0.0000        0.0000        0.0000        0.0000        0.0000        0.0000        0.0000        0.0000        0.0000        0.0000        0.0000        0.0000        0.0000        0.0000        0.0000        0.0000        0.0000        0.0000        0.0000        0.0000        0.0000        0.0000        0.0000
        0.0000        0.0000        0.0000        0.0000       36.2970       38.8530       23.5868       20.9514       17.9994       20.7104       27.2767       56.2912       76.9559       71.3824       39.5271       19.6306       14.3739       12.0870       14.6941       18.4283       20.1829       16.5182       10.4019        9.2558        7.5328        7.5415        7.4524        9.0820        2.2962        2.3420       10.8612        6.3613        3.0180        3.5252        2.8855        2.7452        2.5040        2.4313        2.3367        1.5541        1.3756        1.3414        1.4505        0.7478        0.9775        0.5812        0.5722        2.7805        3.0629        3.1642        3.0824        4.1052        3.9413        3.7871        3.5759        3.8943        3.6554        3.5605        3.4563        2.7853        2.7509        2.7400        2.6926        1.8713        1.8311        1.7293        1.9641        4.8406        1.3918        5.9406        0.2884        0.1244        0.0816        0.1295        0.2521        1.1343        0.4599        1.1140        0.4530        0.2020        0.2518        0.2977        0.3023        0.2632        0.2931        0.4172        0.6347        1.0695        1.3886        2.1222        2.8765        4.6963        5.3372        5.6232        6.7527        7.7940        9.2235        8.7004       10.1321       10.5843       12.1015       11.9010       10.5884        7.0237       12.9852       11.5161        6.6099        7.7241        7.5854        6.8898        9.4161       13.2263       13.0649       11.3394        8.3564       11.0203        6.9824       10.4448       10.3482        5.8961        9.2753       16.6603       13.2352       10.0590       11.8054        6.0433        4.6756        6.4867        5.0680        6.2167        5.1576        5.1039        4.9843        5.1497        5.1279        2.6043        2.1406        2.1413        3.7487        8.6630       11.3584        8.6402        6.3763        7.7424        7.2358        8.6175       12.1057       36.8517       21.8373       14.1000       14.9814       17.0527       19.0920       20.6882       21.2304       26.3198       49.3103       50.9214       34.5552       42.4987       34.1102       34.9332       35.2871       31.1957       32.5366       35.0767       39.8989       29.9512       34.2371       62.4582       52.5954       30.9866       27.4324       27.6161       30.1636       34.5380       33.2138       43.2402       47.6240       48.1675       57.5627       51.0777       42.1747       43.0625       41.6179       43.8684       40.5390       28.7757       23.1229       20.5960       17.4476        0.0000        0.0000        0.0000       24.0305       20.9256       26.5394       28.5942       29.0281       22.2943       19.0408       19.7821       19.7006       20.6689       22.2006       22.1788       23.2417       25.0569        0.0000        0.0000        0.0000        0.0000        0.0000        0.0000        0.0000        0.0000        0.0000        0.0000        0.0000        0.0000        0.0000        0.0000        0.0000        0.0000        0.0000        0.0000        0.0000        0.0000        0.0000        0.0000        0.0000        0.0000        0.0000        0.0000        0.0000        0.0000        0.0000        0.0000        0.0000        0.0000        0.0000        0.0000        0.0000        0.0000        0.0000        0.0000        0.0000        0.0000        0.0000
        0.0000        0.0000       68.7843       57.9583       38.8889       30.3724       22.4077       18.7305       20.0905       20.1910       19.1967       18.0843       22.6635       29.9224       27.7912       12.4336       11.5103       10.3501       13.6165       13.7508       12.3796       10.4085        9.2450        8.6462        7.7534        7.1357        7.0574        6.4611        2.3085        5.7347        5.8626        5.8130        4.4297        2.4078        2.3828        2.4453        2.1811        2.0870        2.0855        1.1955        1.1778        1.3479        1.3635        0.9327        0.6751        0.4143        0.4677        2.2692        2.4985        2.5946        2.5521        3.3679        3.3150        3.2013        3.0261        3.2797        3.0733        2.9652        2.8153        2.3029        2.2192        2.1656        2.1474        1.5024        1.4861        1.4558        1.4092        2.8026        0.3897        0.5479        0.2557        0.1146        0.1762        0.9855        0.7384        2.6996        1.9777        1.3247        1.1185        0.9678        0.8753        1.5082        1.9790        0.3094        0.2662        0.4057        0.6084        1.0378        1.3393        2.2177        4.6842        6.1652        6.1835        6.1715        6.5452        7.5805        8.9263       10.0968       10.9962       11.7191       13.1474       10.8235        9.6798        8.9143        8.9197       21.2617       13.8624        7.2952        6.7140        6.3325        8.1428       13.8588       13.2453       11.1333        7.1361        6.1272        4.8625        7.1737        7.6045       10.0339       14.3942       18.9134       11.1968       13.4174       12.6087        9.6063        6.8085        9.5029        5.4302        4.8291        4.4795        6.1839        4.8165        5.0535        4.0297        2.9781        2.4609        2.8010        8.6458        9.8677       11.5078        8.5655        7.5161       10.2625        7.9443        8.4643        9.2780       13.2223       16.3006       12.7236       14.5042       17.9980       18.1192       19.0430       21.9250       35.0918       54.9070       51.0130       32.8646       32.5391       33.8809       40.7882       36.9043       31.1387       27.9923       31.0991       37.5219       34.0208       30.0571       45.5248       32.0258       26.2348       22.4753       24.6635       25.3056       33.0780       34.6099       40.7785       38.8533       43.9923       47.5942       43.9258       38.1893       38.7066       39.7875       34.7586       30.3210       18.8659       18.2296       18.9306        0.0000        0.0000        0.0000       21.6662       21.5931       22.9868       25.6971       24.8547       19.3353       17.7251       16.2296       16.6051       16.9723       18.4996       18.4061       24.5647       26.3325        0.0000        0.0000        0.0000        0.0000        0.0000        0.0000        0.0000        0.0000        0.0000        0.0000        0.0000        0.0000        0.0000        0.0000        0.0000        0.0000        0.0000        0.0000        0.0000        0.0000        0.0000        0.0000        0.0000        0.0000        0.0000        0.0000        0.0000        0.0000        0.0000        0.0000        0.0000        0.0000        0.0000        0.0000        0.0000        0.0000        0.0000        0.0000        0.0000        0.0000        0.0000        0.0000
        0.0000       40.1492       34.1622       31.7365       22.8254       20.3561       18.1843       19.0257       21.7739       22.6199       20.5249       17.4620       17.5138       18.5206       23.1493       11.7466       10.5422       10.2657       11.7108       11.0618       10.4041        9.2883        7.8817        7.0497        7.4449        7.6850        7.7674        6.7610        5.7275        5.3627        2.3820        1.9486        1.9182        1.7321        1.6148        1.7199        1.6537        1.6264        1.5736        1.0043        0.9501        0.8196        0.8427        1.1263        0.9116        0.8773        0.9989        0.2362        0.2606        0.2723        0.3234        1.6759        1.7139        1.6704        1.6305        2.0014        1.8528        1.7530        1.6803        1.4828        1.4171        1.3840        1.3854        1.4269        1.4886        1.4162        1.3650        0.9592        0.9347        0.8795        0.7678        0.7435        0.8528        1.1356        1.4154        0.8016        0.7341        0.4562        0.3224        0.3777        0.5856        1.8342        0.8656        0.4673        0.3674        0.4839        0.7347        1.1977        2.7465        2.1083        3.8959        6.4502        7.6733        8.6016        9.4742        9.4266        9.5727        9.9907        9.7073       12.6808       13.9928       12.6137        9.3072       10.3155        9.2837       12.8240       16.6847        5.1314        8.2007        9.5138        7.4090       12.7040       15.8094       13.9382       12.7538        9.0051        2.3841        3.8776        8.9554       10.2549       10.6139       10.4079        9.7058       10.7877        7.7995        7.4064        6.2433        8.6611       14.1017       24.0683       23.2150        5.6644        7.8292       31.3765       21.7971        4.4605        5.8633       12.5175       13.7272       13.9404       10.7423        8.6685       16.8102       15.8272       11.4769        8.4846        7.1483       10.1916       12.0125       12.8952       23.1737       24.1538       18.0290       20.2696       33.2434       40.2964       54.5437       50.0576       32.7853       30.7220       30.7916       37.1205       36.7233       26.6486       21.2410       27.6445       28.8255       30.4326       25.5660       29.2028       25.6392       23.3692       23.9329       25.2217       27.1953       35.1256       36.5884       37.2979       37.9408       46.1025       52.4414       41.9510       39.7321       37.4478       31.8117       28.4046       32.7125       21.2122        0.0000        0.0000        0.0000        0.0000       21.8369       22.4009       23.7089       22.9563       30.9350       31.3395       17.1026       15.8739       11.9385       10.9279       12.4262       14.1937       14.6892       17.9387        0.0000        0.0000        0.0000        0.0000        0.0000        0.0000        0.0000        0.0000        0.0000        0.0000        0.0000        0.0000        0.0000        0.0000        0.0000        0.0000        0.0000        0.0000        0.0000        0.0000        0.0000        0.0000        0.0000        0.0000        0.0000        0.0000        0.0000        0.0000        0.0000        0.0000        0.0000        0.0000        0.0000        0.0000        0.0000        0.0000        0.0000        0.0000        0.0000        0.0000        0.0000        0.0000        0.0000
        0.0000       28.8647       24.6687       25.9252       26.6039       21.3390       17.3668       15.3710       18.5510       20.1075       16.5034       14.2448       19.4221       14.0781       13.8382        8.7318       11.0969       10.4345       10.4281       11.2656       10.3990        8.5308        6.1448        4.5610        5.6706        6.9055        8.6427        7.2454        3.0557        2.6934        1.8601        1.9425        1.6720        2.5761        1.6540        1.6637        1.3257        1.2059        1.1104        0.8175        1.6984        1.5990        0.9117        0.8869        0.6696        0.8382        1.2106        0.5488        0.3485        0.4833        0.6641        1.5407        1.5950        1.7458        1.7286        1.5849        1.4271        1.3226        1.2546        1.0996        1.0446        0.9996        1.0070        1.0720        1.0620        1.1007        1.0719        0.7443        0.7992        0.8412        1.5283        1.7350        1.0675        1.5694        0.8704        0.5973        0.4747        0.3044        0.2298        0.2809        0.3253        0.4604        0.3814        0.5244        1.4548        0.7332        1.4683        3.1867       11.3782       12.1345       11.3582       12.7600       19.2032       12.5193       13.7938       16.5239       18.2170       13.5129       13.2916       16.6334       15.2106        9.3534       12.0328        8.6273        8.6823       16.5273       17.1697       12.0195        6.2801        6.2203        7.4698       14.0992       18.3394       13.2846       10.1493        6.0839        2.2686        2.0034        6.6941        8.1520        7.3672        6.2132        7.8132       33.5841       38.1324      140.0269       50.0005        5.5576        5.5742       29.3053       24.6836        4.4822        4.2607       25.4889       23.4606        8.0401        8.4037       11.1762       11.7999       11.3093       10.9740        8.9170        8.3255        6.9579        7.8574       12.8931       12.4014       10.6052       12.7485       13.8291       17.9326       30.4644       23.7980       18.6270       24.4622       25.9516       29.3014       28.2575       25.5763       31.2407       31.8379       40.8016       41.7528       29.0729       21.0386       23.1504       27.1568       24.3621       24.5595       30.0747       23.5008       26.0224       26.7409       28.9650       32.3282       33.8180       35.5446       39.4750       34.9751       37.6331       48.7595       39.7281       39.0520       35.9318       32.8016       58.8150        0.0000        0.0000        0.0000        0.0000        0.0000       18.7558       22.5526       26.9643       31.6750       31.3898       25.7977       25.8202       11.9587       13.0942       11.5956       11.8076       11.5928       12.7146        0.0000        0.0000        0.0000        0.0000        0.0000        0.0000        0.0000        0.0000        0.0000        0.0000        0.0000        0.0000        0.0000        0.0000        0.0000        0.0000        0.0000        0.0000        0.0000        0.0000        0.0000        0.0000        0.0000        0.0000        0.0000        0.0000        0.0000        0.0000        0.0000        0.0000        0.0000        0.0000        0.0000        0.0000        0.0000        0.0000        0.0000        0.0000        0.0000        0.0000        0.0000        0.0000        0.0000        0.0000        0.0000
       24.6296       21.3889       19.0282       22.9142       21.3018       19.5119       16.6774       15.3682       18.1059        9.0066        9.8088        9.9747       11.7243       11.3680        8.4552        5.6929        6.5301        8.2054        9.8042        8.6532        5.9878        4.9207        3.7319        2.8513        3.0451        3.3802        2.9538        2.0543        2.3800        2.8406        1.8071        1.6474        1.6844        1.4012        1.4559        1.3705        1.1429        1.1372        1.4390        1.0305        0.8034        0.6346        0.5058        0.6114        0.7069        1.5562        1.9610        1.7966        0.7633        0.4274        0.4378        1.1453        1.2072        1.1111        0.9378        1.1451        1.0611        0.9896        0.9342       13.4341       48.9163        0.7426        0.7672        0.8684        0.9862        1.0140        0.9325        0.6865        0.6833        0.8080        1.8968        2.4912        2.3807        2.6627        2.5896        0.5660        0.2618        0.6191        2.1652        2.9394        2.8332        3.2575        3.9390        2.7826        2.5769        4.3240        4.5688        8.6867        7.8507        5.9343       10.7439       30.3845       36.4340       41.1333       17.5989       20.0449       40.7962       28.8683       17.8901       30.8092       30.6480       23.1680       10.9549       12.7386       14.5881       21.5916       24.4952       23.0080       21.1661        4.6292        4.7469        6.1498       11.3261       10.7399        5.4286        3.2854        1.9352        3.0806        6.1780        6.8389        5.6470        5.6942        4.9022        6.1445        5.4338        7.5108        7.7212       19.6779       22.9084        5.6583        6.8906        5.2785        4.3665       19.0154       18.7605        6.3143        7.5823        6.7565        8.1940        9.8050       40.8217        7.3722        7.9121        7.6865       11.0220       10.7189        9.9081       12.3799       12.8130       13.4326       16.2481       19.7990       36.6108       30.4792       18.6576       18.8862       19.6050       21.4290       21.3512       35.2508       37.8997       33.8781       33.3011       29.5068       20.9294       17.5779       19.9862       21.0159       22.0093       19.0053       23.1822       23.2954       25.0132       29.5656       31.4268       33.5957       37.4402       38.4333       34.8655       29.9792       31.6359       44.9374       39.0932       35.5008       58.9186        0.0000        0.0000        0.0000        0.0000        0.0000        0.0000       16.8309       21.6795       22.6151       26.0243       24.1512       21.0335       21.5707       21.7602       19.3295       13.2970        0.0000        0.0000        0.0000        0.0000        0.0000        0.0000        0.0000        0.0000        0.0000        0.0000        0.0000        0.0000        0.0000        0.0000        0.0000        0.0000        0.0000        0.0000        0.0000        0.0000        0.0000        0.0000        0.0000        0.0000        0.0000        0.0000        0.0000        0.0000        0.0000        0.0000        0.0000        0.0000        0.0000        0.0000        0.0000        0.0000        0.0000        0.0000        0.0000        0.0000        0.0000        0.0000        0.0000        0.0000        0.0000        0.0000        0.0000        0.0000
       14.4272       14.8237       14.1714       16.4820       19.9489       16.3254       15.5749       13.0823       11.7079       11.4805        7.1447        6.5295        5.6436        4.7517        4.3025        4.1726        3.1705        3.2624        3.6992        2.9139        2.7150        2.7528        2.5892        2.4828        2.6305        2.5862        2.3863        1.6430        1.5959        1.5258        1.4370        1.2964        1.3850        1.3102        1.1283        1.2814        1.4453        1.4590        1.0079        0.4617        0.4219        0.4007        0.4597        0.6967        2.2432        3.0053        1.6557        0.5647        0.4415        0.1529        0.1189        0.7521        0.7790        0.7649        0.7109        0.8894        0.8150        0.7606        0.7282        0.6496        0.6171        0.6223        0.6734        0.7976        0.9308        0.9858        1.6511        1.3472        2.3466        4.0484        4.6007        6.0094        5.1875        4.9925        3.5913        2.9772        2.1008        1.1587        1.3445        0.8937        0.3180        0.2232        0.1718        0.4216        0.3342        0.4831        2.0327        6.9444       12.5322        6.0486        3.8220        7.5352        9.4176       11.3163       13.8079       14.0780       13.0470       11.9552       12.7370       22.1483       35.9621       57.7077       49.2717       46.2323       17.2806       13.4014       13.6525       10.6261       13.3978       17.8542        7.8004        4.8315        8.1097        9.3316        5.1577        2.4429        1.9118        2.6221        4.7714        4.1607        4.7444      142.6882       39.2360        4.4759        4.8799        5.3978        5.9554       26.2286       37.3209       12.7680       10.7514        9.3789       11.2521       16.2689        8.5215        5.0756        5.5669        5.4790        6.1990        7.6130       34.1515        9.8195        7.8747        6.9629        9.1487        9.9238        9.1524       13.6529       15.1124       14.8516       19.6498       19.7562       20.2186       25.7330       21.4885       20.1499       22.0448       23.5868       19.0409       23.9797       34.2147       32.3190       27.9721       26.2236       20.7443       17.8534       18.0618       16.8809       18.1740       21.0166       23.9854       25.5462       26.2953       28.4843       28.3999       34.7259       37.8393       33.8059       36.1711       28.0008       25.9530       34.6908       38.1731       47.6767        0.0000        0.0000        0.0000        0.0000        0.0000        0.0000       11.5500       16.8738       33.6476       32.6348       19.6441       18.4058       19.9498       20.5981       13.9803       12.6248       13.7094        0.0000        0.0000        0.0000        0.0000        0.0000        0.0000        0.0000        0.0000        0.0000        0.0000        0.0000        0.0000        0.0000        0.0000        0.0000        0.0000        0.0000        0.0000        0.0000        0.0000        0.0000        0.0000        0.0000        0.0000        0.0000        0.0000        0.0000        0.0000        0.0000        0.0000        0.0000        0.0000        0.0000        0.0000        0.0000        0.0000        0.0000        0.0000        0.0000        0.0000        0.0000        0.0000        0.0000        0.0000        0.0000        0.0000        0.0000        0.0000
       12.7794       14.2895       15.3688       18.6616       21.3318       20.0165       16.2335       12.2742       10.5583        9.9330        8.8168        7.3274        6.0462        4.0735        2.8474        1.2028        0.9089        0.7532        0.7386        1.5143        1.5471        2.2109        2.7537        2.1028        1.9606        1.9428        1.9032        1.1437        1.1215        1.0783        1.0158        0.2782        0.3690        0.5205        0.9271        1.3974        0.9537        0.6491        0.5019        0.4886        0.4552        0.4370        0.4323        0.4478        0.4616        0.4902        0.5254        2.0581        1.5479        0.1930        0.0958        0.0953        0.1090        0.0818        0.0644        0.2783        0.2106        0.1968        0.1948        0.2952        0.6142        1.3197        1.7966        3.9517        4.2909        2.7978        2.5074        3.9620        3.0182        2.6809        1.5696        0.8696        0.7887        2.7381        2.6681        1.3011        0.9950        0.7936        1.4025        1.3738        0.3362        0.2129        1.0879        0.5969        0.6761        0.8369        1.8373        2.8385        4.4106        5.2250        6.9735        8.0203        9.0319        9.2672       13.5554       20.3726       13.0123       13.1658       18.6614       21.9130       17.5239       27.6421       43.9484       49.6078       39.2385       21.5322       17.0178       14.5141       15.2632       16.2757       11.0651       12.1602       15.1874       11.3147        7.8646        3.8112        3.0538        2.9674        4.7584        5.0734        4.8941        6.0736        4.8159        4.3774        4.8283        5.2272        6.9912        6.3437        9.7220       12.8040       14.9949       12.1738       10.2890       13.0966       11.8556        4.3968        4.5100        5.2676        6.3189        8.1575       12.2497        7.5083        7.3243        6.7850       10.2759        7.1031        8.1654       13.2655       14.1199       15.5187       17.8924       20.3795       19.6868       21.6224       20.4645       21.1307       20.4152       25.1470       19.9227       22.7370       29.9240       28.1267       35.5526       26.4660       18.1053       16.2751       16.1806       15.6164       16.6022       18.6273       20.7608       29.5317       30.7736       29.6242       29.0442       33.8145       37.8144       34.1238       38.4484       40.9857       38.0977       39.5235        0.0000        0.0000        0.0000        0.0000        0.0000        0.0000        0.0000        0.0000       17.2500       18.6762       19.9679       20.5730       18.6873        7.7400        0.0000       18.9000       13.3800        5.1600       15.2400        0.0000        0.0000        0.0000        0.0000        0.0000        0.0000        0.0000        0.0000        0.0000        0.0000        0.0000        0.0000        0.0000        0.0000        0.0000        0.0000        0.0000        0.0000        0.0000        0.0000        0.0000        0.0000        0.0000        0.0000        0.0000        0.0000        0.0000        0.0000        0.0000        0.0000        0.0000        0.0000        0.0000        0.0000        0.0000        0.0000        0.0000        0.0000        0.0000        0.0000        0.0000        0.0000        0.0000        0.0000        0.0000        0.0000        0.0000        0.0000
       20.1032       22.0228       24.6824       21.2390       24.7910       22.7634       17.6741       13.9783       14.6204       11.6293       20.3915        6.4636        4.0234        2.6575        2.1227        0.7973        0.5224        0.4589        0.4387        1.8449        2.8205        3.0832        2.8335        1.6614        1.3666        1.4121        1.4056        0.8613        0.8599        0.8351        0.7893        0.1900        0.2280        0.6092        0.5990        0.9781        1.0332        0.9572        0.7993        0.5346        0.4545        0.4040        0.3979        0.4096        0.4703        1.4625        1.0930        2.3728        1.4180        0.5836        0.1615        0.0393        0.0379        0.0351        0.0313        0.2085        0.2299        0.1125        0.1669        0.3167        1.1126        1.1061        1.7236        3.2342        1.3590        0.8568        1.8847        3.5321        3.9853        2.1977        1.0084        1.0321        0.7007        1.8696        1.9249        2.7561        0.8481        0.9559        1.0594        1.0995        1.2707        1.5104        0.4356        0.7695        1.3605        4.3407        6.0981        4.2606        5.0126        5.0457        6.3456        9.2724       11.5136        8.1192       12.2965       13.4122       12.3530       17.0930       15.1910       14.9442       11.8931       13.0714       22.6911       22.7725       31.4099       38.4210       22.6226       18.6499       25.6857       19.5355       11.5124        8.3847       17.5390       17.5913       12.0684        6.7000        3.2778        4.0710        5.9643        5.1522        4.2882        1.7256        2.0350        5.0934        7.2980        6.1618        6.7319        6.0766       11.5305       20.9338       14.4526       10.0465        8.4290        8.4254        8.6392        4.3615        5.2382        7.3077        6.6871        7.3643       11.5868        7.4088        7.1720        6.2664        7.1297        8.7481        7.9845       12.4108       14.3936       21.0655       19.8411       18.1763       19.2284       25.7191       20.5145       22.1285       25.8658       27.5107       19.6207       16.5721       17.2742       22.9229       32.7438       33.5206       18.6709       15.4506       14.5161       16.3355       18.8608       18.9391       21.4569       26.1689       29.2236       30.0321       32.0035       31.2745       34.3374       41.4588       37.7214        0.0000        0.0000        0.0000        0.0000        0.0000        0.0000        0.0000        0.0000        0.0000        0.0000        0.0000       22.0500       18.5126       15.5475       17.6218        0.0000        0.0000        0.0000        0.0000        0.0000        0.0000        0.0000        0.0000        0.0000        0.0000        0.0000        0.0000        0.0000        0.0000        0.0000        0.0000        0.0000        0.0000        0.0000        0.0000        0.0000        0.0000        0.0000        0.0000        0.0000        0.0000        0.0000        0.0000        0.0000        0.0000        0.0000        0.0000        0.0000        0.0000        0.0000        0.0000        0.0000        0.0000        0.0000        0.0000        0.0000        0.0000        0.0000        0.0000        0.0000        0.0000        0.0000        0.0000        0.0000        0.0000        0.0000        0.0000        0.0000        0.0000        0.0000
        0.0000        0.0000       22.2177       16.4304        0.0000       25.6365       21.4439       16.3594       14.8357       17.0692       13.9507       19.9262        3.3082        1.9430        1.4297        0.5343        0.3472        0.1825        0.3225        1.9778        2.9405        1.9534        0.9686        0.9271        0.9886        1.0463        1.0615        0.6652        0.6774        0.6649        0.6304        0.1388        0.1308        0.2576        0.9638        1.6396        2.1864        2.0543        1.5609        1.1591        0.6475        0.4101        0.3789        0.7367        1.0354        1.0197        2.7734        2.1882        2.1707        2.1549        0.1397        0.0395        0.0372        0.1939        0.1077        0.0949        0.0874        0.4012        0.5744        0.9910        0.6673        0.8670        1.0005        1.2649        2.6354        2.6249        1.6488        2.5367        3.2907        2.4786        3.7302        3.3745        3.9297        2.7898        1.2458        0.8190        0.3066        0.3007        0.2815        0.1697        0.3491        0.6911        0.6118        0.9418        1.2139        1.0165        2.5067        5.1603        6.7994        5.7778        7.6966        8.1918       10.3151        8.4124        9.6491        9.0507       10.9032       11.2563       11.2869       11.7723       11.6512        8.4444        9.4934       11.5906       15.3788       24.7111       21.8257       22.4480       60.9700       46.3149       25.3320       17.2543       11.0046       12.6180       14.4979        7.2365       10.3612       10.7999       11.1571        6.2753        3.5605        4.7669        8.3984        5.9091        5.3799        5.6263        5.8387        6.2705       10.4711       13.8025       11.5552        9.8648       16.5318        4.9111        5.0628        5.1236        4.9691        5.2697        8.7429       12.6217       13.5621       12.5656        7.1240        6.1004        6.5273        7.8197        8.0324       12.3318       15.2344       14.9279       15.0102       16.7956       19.0709       21.8540       21.4368       20.2769       21.0843       20.8719       15.6751       15.0794       15.9131       16.4858       24.3798       27.3004       19.7109       14.1332       14.6116       18.8312       19.9235       18.5489       20.6616       25.6392       32.4598       35.4084       33.9049       38.2962       37.1174       32.6061       29.1820       27.3059        0.0000        0.0000       33.2882        0.0000        0.0000        0.0000        0.0000        0.0000        0.0000       31.2600       24.3300       20.8109        0.0000        0.0000        0.0000        0.0000        0.0000        0.0000        0.0000        0.0000        0.0000        0.0000        0.0000        0.0000        0.0000        0.0000        0.0000        0.0000        0.0000        0.0000        0.0000        0.0000        0.0000        0.0000        0.0000        0.0000        0.0000        0.0000        0.0000        0.0000        0.0000        0.0000        0.0000        0.0000        0.0000        0.0000        0.0000        0.0000        0.0000        0.0000        0.0000        0.0000        0.0000        0.0000        0.0000        0.0000        0.0000        0.0000        0.0000        0.0000        0.0000        0.0000        0.0000        0.0000        0.0000        0.0000        0.0000        0.0000        0.0000
        0.0000        0.0000        0.0000        0.0000        0.0000       16.6333       16.6294       12.6654       12.5554       15.6093        9.9766        7.5842        4.1301        1.8220        1.1400        0.4190        0.2207        0.1679        0.8832        0.6708        0.6843        0.5200        0.5587        0.6947        0.7916        0.8526        0.8769        0.5578        0.6019        0.5689        0.5661        0.2054        0.4930        1.1829        2.2354        2.1679        2.0369        1.4535        0.7571        0.5364        0.4326        0.3833        0.3785        0.4137        0.9748        0.3989        0.3935        1.2218        0.1573        0.0569        0.0434        0.0373        0.1898        1.0884        0.7361        0.5943        1.2224        0.8080        0.6900        1.4890        0.5371        0.5560        1.1002        1.9875        3.2036        2.0191        1.5072        2.5541        2.8917        3.0912        1.0734        2.4624        5.0130        4.1646        1.7314        0.6325        0.4818        0.3232        0.3043        0.2122        0.3835        1.6905        1.7176        1.0173        0.6798        1.4038        1.2008        2.5729        3.9318        4.1540        8.6709        8.2810        9.6385        6.8068        9.9203       15.3557       13.5245       11.8926       12.5345       12.1693       11.5207       10.3655        8.2443       13.9310       17.2466       15.1971       13.5342       13.8880       17.9308       33.2569       30.2368       27.5819       16.1230       20.6091       17.5715       13.5018       15.5741       15.7823       20.5752        9.1084        3.6164        8.6584        5.8756        5.7330        6.0055       11.1134        7.9501        7.2775       11.4187       17.3214       20.2377       19.6804       13.5521        9.5428        6.3066        5.0979        5.1876        6.0237       10.5965       14.5037       15.6234       14.2272        7.9647        6.5705        6.4019        6.9249        8.4698       12.6504       13.3440       13.7832       14.2763       18.2704       17.8436       17.1554       20.1823       15.6472       13.4253       13.1134       13.8692       15.2630       21.1559       24.8029       19.9629       20.6999       19.0956       15.0448       14.9781       19.2296       20.6472       19.7497       20.0297       33.5767       39.3771       40.0250       38.6172       30.6080       24.7491       24.2332       23.2621       25.4064       19.8381       18.3176       28.4682       48.0569        0.0000        0.0000        0.0000        0.0000       26.0100       24.9900       31.5000       16.9922        0.0000        0.0000        0.0000        0.0000        0.0000        0.0000        0.0000        0.0000        0.0000        0.0000        0.0000        0.0000        0.0000        0.0000        0.0000        0.0000        0.0000        0.0000        0.0000        0.0000        0.0000        0.0000        0.0000        0.0000        0.0000        0.0000        0.0000        0.0000        0.0000        0.0000        0.0000        0.0000        0.0000        0.0000        0.0000        0.0000        0.0000        0.0000        0.0000        0.0000        0.0000        0.0000        0.0000        0.0000        0.0000        0.0000        0.0000        0.0000        0.0000        0.0000        0.0000        0.0000        0.0000        0.0000        0.0000        0.0000        0.0000
        0.0000        0.0000        0.0000        0.0000        0.0000       12.8367       17.1578       14.9660       15.3260        9.0030       15.8019        1.9979        1.0625        3.1065        6.6733        5.4948        4.5873        1.9901        1.9016        0.0637        0.3726        0.0000        0.0000        0.3671        0.4344        0.4796        0.5046        0.4646        0.6084        0.6887        0.6722        0.3451        0.2547        0.3969        0.3252        0.6001        0.5205        0.4342        0.3857        0.3921        0.3950        0.3945        0.3898        0.4477        0.7424        0.3741        0.5703        0.0340        0.0325        0.1566        0.0325        0.3334        1.3853        2.2788        2.2100        2.8677        3.2636        1.2356        1.6577        2.4640        0.9849        0.3259        0.9615        1.9183        4.5343        3.1099        2.0247        1.7330        2.1848        2.4662        2.4573        2.2011        2.2894        1.1567        1.5305        0.7800        0.5161        0.4802        0.3997        0.5449        0.7739        1.2150        0.4063        1.7940        1.2691        1.5311        1.2851        1.8657        2.3920        4.2223        6.4617        7.0969        8.4101       10.4049       12.9163       12.7891       11.6495        9.4078        8.2989        9.1265        9.0602       13.3030       13.2294        8.4200        6.3770        9.9706        7.8825       10.0070       10.3024       10.1041       22.9006       35.6967       46.4424       26.1777       20.9746       20.4898       21.0803       13.2667       12.9576        8.8373        7.7508        7.3587        5.6268        5.8720        6.1051       14.4422       13.4555       11.6029       13.2946       18.0503       30.4389       30.7094       14.3086        6.6153        5.7919        5.7042       10.1842        7.8614       12.7779       16.7283       18.1115       14.5028        8.1487        5.6959        5.8783        6.3083        7.2944       11.9007       12.8338       12.5931       19.5867       21.4569       20.2912       15.5477       13.8822       12.9151       14.7682       13.4097       14.1434       19.6373       36.8437       33.1550       22.5190       24.5646       20.1041       18.5842       19.6872       21.7777       20.3561       20.7614       25.2118       35.9847       33.6234       25.8580       24.6724       22.3780       19.9119       17.8804       15.1173       11.9350       12.4328       11.1291       13.9313       12.3333        0.0000        0.0000        0.0000       18.1859       13.4110       12.4323       14.2837       15.0923       17.3848        0.0000        0.0000        0.0000        0.0000        0.0000        0.0000        0.0000        0.0000        0.0000        0.0000        0.0000        0.0000        0.0000        0.0000        0.0000        0.0000        0.0000        0.0000        0.0000        0.0000        0.0000        0.0000        0.0000        0.0000        0.0000        0.0000        0.0000        0.0000        0.0000        0.0000        0.0000        0.0000        0.0000        0.0000        0.0000        0.0000        0.0000        0.0000        0.0000        0.0000        0.0000        0.0000        0.0000        0.0000        0.0000        0.0000        0.0000        0.0000        0.0000        0.0000        0.0000        0.0000        0.0000        0.0000        0.0000        0.0000
        0.0000        0.0000        0.0000        0.0000        0.0000        8.4085       21.0493       14.7447       13.4725       13.3474       12.1227        8.8969        9.8973        4.5257        7.7539        5.6324        3.3173        1.6842        2.0987        0.0000        0.0000        0.0000        0.0000        0.2249        0.2877        0.3357        0.3686        0.4033        0.6212        0.7240        0.5066        0.0889        0.0542        0.0636        0.0558        0.3363        0.3489        0.3781        0.3851        0.3797        0.3880        0.3902        0.3863        0.3881        0.3841        0.3711        0.5099        0.1512        0.4965        0.7203        0.1849        1.4304        0.7885        1.3437        0.9535        4.4227        4.6823        1.5707        2.4360        3.3825        2.0969        2.1688        4.2140        3.8650        3.3717        3.1104        3.2837        2.1046        1.9479        2.1815        4.8392        4.7162        3.1820        1.7358        1.4689        2.1983        0.9348        0.6217        0.8874        0.6613        0.5126        1.0151        0.4139        0.8991        1.9083        1.1573        1.2867        3.6665        4.6141        7.3332       10.6030       11.1945       11.6107       10.5979        7.7819        7.6751        7.7505        5.9007        8.1006       12.8347        7.1114        5.4067        5.8091        6.0366        7.0322        9.6585       12.0759        8.2950       10.5849        9.0070       11.7287       17.1263       26.5697       59.2289       63.2639      103.7533       44.9545       14.1241       15.2161       12.5977        7.0255        7.2251        6.8341       12.2595        9.1675        9.2086       10.3234       11.9015       15.1811       32.9441       30.0828       15.6400        6.6161        6.0438        5.9436        4.6090        5.0346        7.9824       14.1238       19.3552       19.7775       15.9776       11.2236        7.9077       11.8849       10.9636       11.4237       12.2461       13.7425       22.6366       21.8889       16.7410       15.7067       22.0078       16.8480       13.1329       11.2531       12.0954       13.1703       27.6602       30.0515       31.0929       23.0607       22.3031       23.1379       20.8303       18.5912       19.2718       19.5052       22.2795       22.3185       26.7598       26.3086       19.4431       20.6627       21.0779       16.9430       14.6475       15.5288       11.2404        7.4946       11.3910       12.1042        6.8682        0.0000        0.0000       21.4067       11.3905       12.3497       11.5163       12.1192       15.0516       17.8802       16.0969       17.0280       15.1274       14.2369       11.3658        0.0000        0.0000        0.0000        0.0000        0.0000        0.0000        0.0000        0.0000        0.0000        0.0000        0.0000        0.0000        0.0000        0.0000        0.0000        0.0000        0.0000        0.0000        0.0000        0.0000        0.0000        0.0000        0.0000        0.0000        0.0000        0.0000        0.0000        0.0000        0.0000        0.0000        0.0000        0.0000        0.0000        0.0000        0.0000        0.0000        0.0000        0.0000        0.0000        0.0000        0.0000        0.0000        0.0000        0.0000        0.0000        0.0000        0.0000        0.0000        0.0000        0.0000        0.0000
        0.0000        0.0000        0.0000        0.0000       16.5856       20.4142       25.2518       15.6846       14.6227       22.1555       19.8329       16.2125       18.4135       12.7728        8.9232        5.1495        4.1152        1.4680        1.3801        0.0814        0.0000        0.0000        0.0000        0.5126        0.2200        0.2671        0.3018        0.3755        0.4524        0.4219        0.3010        0.0492        0.0466        0.0468        0.0499        0.3070        0.3248        0.3392        0.3508        0.3684        0.3812        0.6079        0.6181        0.5629        0.4367        0.4413        0.4575        0.3685        0.4764        1.6491        1.4996        1.9715        0.6012        1.0608        1.3578        1.5972        1.0677        1.6898        1.9727        3.0393        2.9570        6.3100        7.6066        3.9634        3.3937        4.0302        2.9238        3.2367        2.4182        2.9185        4.2961       11.7153       13.7991        5.5005        2.0491        2.9891        2.5380        0.7333        0.9273        0.6577        1.1210        2.3668        1.2958        1.0807        2.1670        2.3400        1.8706        4.4328        3.6501        5.8484        8.0239        5.5317        2.8538        2.6290        3.6776        6.6845        7.0882        5.8823        5.2588        5.8659        6.6387        5.9081        4.1697        5.2478        4.9841        5.3227        5.9806        4.9655        7.4873       10.5170       22.5396       21.5667       22.4345       23.4976       27.9667       51.7036       62.0684       31.7263       22.2237       16.5865        8.9315        8.0676       15.2968       20.5733       13.9805       20.8371       24.3094       29.2739       17.7886       13.6805       12.7295       13.6440        6.8429        6.4172        6.6292        4.4848        6.2674       10.7260       13.9379       20.1915       19.6422       15.0410        9.2214       10.9179       11.3125       24.0229       12.4356       11.3191       11.3096       11.9690       12.8109       17.0007       23.2496       15.5805       12.6747       11.1454       10.9748       16.1379       18.6744       20.0644       28.5520       24.6244       20.1662       21.5403       21.3617       19.9514       19.8707       22.1594       23.3191       19.9307       16.9270       16.1928       18.5152       19.3205       16.0730       15.7870       17.8594       16.9583       18.6278        8.0025        5.9183        5.5717       10.6862        7.2672        0.0000       31.1896        9.4149       17.0671       12.5452       13.4698       14.7255       18.1763       19.3285       19.4427       19.2053       17.3828       13.9901       13.2341       15.4607        0.0000        0.0000        0.0000        0.0000        0.0000        0.0000        0.0000        0.0000        0.0000        0.0000        0.0000        0.0000        0.0000        0.0000        0.0000        0.0000        0.0000        0.0000        0.0000        0.0000        0.0000        0.0000        0.0000        0.0000        0.0000        0.0000        0.0000        0.0000        0.0000        0.0000        0.0000        0.0000        0.0000        0.0000        0.0000        0.0000        0.0000        0.0000        0.0000        0.0000        0.0000        0.0000        0.0000        0.0000        0.0000        0.0000        0.0000        0.0000        0.0000        0.0000
        0.0000        0.0000        0.0000        0.0000       15.5702       16.9573       21.7148       18.3059       19.3112       15.4227       10.8679        9.9498       17.7434       11.1011        9.4493        7.5433        7.1357        2.4550        2.1017        0.0355        0.0648        0.1460        0.4002        0.1791        0.2341        0.4858        0.3062        0.2798        0.3051        0.3097        0.3002        0.0664        0.0985        0.0960        0.0478        0.2927        0.3075        0.3231        0.3379        0.3608        0.3812        0.4148        0.5525        0.7997        0.4727        0.8608        1.1504        1.1576        1.4869        1.5202        1.0403        1.2916        1.2439        0.9740        2.3626        1.4697        1.6666        1.4273        2.3725        2.6573        3.1973        6.4258        7.8462        5.7451        7.1446        5.7077        5.5201        5.0557        7.5012        6.5801        6.6615        9.3766        9.3875        4.3693        2.9574        2.3967        2.7389        1.7377        2.4677        1.8591        4.5536        2.9541        2.4479        1.2281        1.2356        1.6377        2.9220        7.3018        5.9707        5.4054        3.1933        2.0953        2.8651        3.7129       14.5159        7.7202        7.6867        5.2771        5.1095        5.2458        3.9214        5.7889        3.3709        4.4041        3.6271        3.6090        4.5208        7.5263        8.7235       12.6603       18.4179       25.9707       26.3336       26.0870       25.3926       32.3887       27.7278       24.1676       21.1095       16.0795       18.5682       12.8823       15.4840       26.1694       24.7520       16.3898       12.1461       12.6969       12.4709       11.6352       15.1820       23.6281        7.0999        6.6853        7.1487        4.9753        7.0609       11.4748       15.8658       23.5688       23.0982       15.3151        9.8296        7.6317       12.7387       12.1187        7.8719       10.9301       12.1383       11.5577       12.1066       18.8864       20.0919       16.3483       11.7405       11.8437       11.6442       18.7152       25.0862       24.0748       21.4777       16.7843       20.8431       28.9679       23.8551       21.9871       21.2908       22.2642       16.7953       15.1853       15.0057       14.7168       17.9579       15.9556       16.3894       14.7734       13.7064       15.1047       13.1320        8.6652       12.1359        7.9426        7.0262       12.0865       18.5774       22.8304       17.2288       20.7803       20.9466       24.1539       24.9814       28.8577       31.1512       28.4160       26.5090       19.3982       17.7997       18.7782       18.3694        0.0000        0.0000        0.0000        0.0000        0.0000        0.0000        0.0000        0.0000        0.0000        0.0000        0.0000        0.0000        0.0000        0.0000        0.0000        0.0000        0.0000        0.0000        0.0000        0.0000        0.0000        0.0000        0.0000        0.0000        0.0000        0.0000        0.0000        0.0000        0.0000        0.0000        0.0000        0.0000        0.0000        0.0000        0.0000        0.0000        0.0000        0.0000        0.0000        0.0000        0.0000        0.0000        0.0000        0.0000        0.0000        0.0000        0.0000        0.0000        0.0000        0.0000
        0.0000        0.0000        0.0000        0.0000       14.7157       20.7772       21.8957       17.5206       13.3478       11.4109        8.3246       14.2709       35.2676       41.7010       29.5142       16.7158       11.6676        9.4707       11.9874       12.6567       13.8694       11.6817        3.8748        0.8993        1.0551        0.6883        2.3784        0.6899        0.9222        0.4261        0.3544        0.0812        0.0939        0.0338        0.0361        0.4532        0.0249        0.1685        0.8892        0.7017        0.0189        0.0850        0.3043        0.9794        2.7160        2.0275        2.0911        2.2086        3.5464        3.8640        2.8465        1.0105        0.8739        2.0350        3.2797        4.9417        4.7679        2.9038        1.7511        4.4080        4.2307        6.3175        6.9469        8.2625        3.8865        3.9815        5.0861       11.1254        6.9458        7.7378       11.9530        7.2983        4.2603        2.9778        1.7744        5.0937        3.5948        4.0763        4.7473        4.1290        3.3903        3.1302        2.0234        0.9420        1.2645        1.4178        2.0000        4.2282        2.6860        1.5766        0.8332        3.4018        3.7536        3.7781        7.8852        8.5500        8.4767        8.6442        8.2827        5.9927        6.1834        5.4233        4.4351        4.1544        4.7173        3.3876        4.0621        8.1655       13.1071       17.5670       17.9085       19.1144       23.5592       20.5792       24.4051       31.2637       24.8205       23.6996       25.6646       16.9147       22.1221       22.5027       18.2830       19.1416       18.2690       11.5882       10.9250       13.5782       18.1053       15.6983       11.7454       12.8541        8.9446        8.0635        8.2037        9.5906        8.1991       11.2030       15.6332       26.9237       20.0984        9.4778        8.0061        6.5740       10.4705        8.8376        8.5882       11.4567       11.0734       24.2100       19.5313       13.0644       17.7592       18.2316       13.1925       13.9606       26.2211       29.4247       24.4913       14.0601       13.1817       12.2744       20.6389       20.9603       18.2501       15.4255       13.3575       12.6607       11.7878       11.9630       12.0973       13.4509       14.0504       13.7519       13.7788       16.0579       16.7249       16.8258       16.9716       11.2908       17.9747       11.6822        8.3850       15.1227       22.1634       25.7906       27.5263       27.4746       34.1253       37.6500       38.6422       42.7297       35.0494       31.2981       21.4111       17.5905       17.1217       18.2780       25.6613        0.0000        0.0000        0.0000        0.0000        0.0000        0.0000        0.0000        0.0000        0.0000        0.0000        0.0000        0.0000        0.0000        0.0000        0.0000        0.0000        0.0000        0.0000        0.0000        0.0000        0.0000        0.0000        0.0000        0.0000        0.0000        0.0000        0.0000        0.0000        0.0000        0.0000        0.0000        0.0000        0.0000        0.0000        0.0000        0.0000        0.0000        0.0000        0.0000        0.0000        0.0000        0.0000        0.0000        0.0000        0.0000        0.0000        0.0000        0.0000        0.0000        0.0000
        0.0000        0.0000        0.0000        0.0000        0.0000        0.0000        0.0000        0.0000       19.1671       14.8782        8.4644        9.2664       21.9036       23.1953       20.3876       13.7756        6.3206        5.0886        5.7100        9.5313       14.8232       13.2788        6.9974        1.4848        0.3921        0.5623        1.0823        6.6737       13.5418        0.4722        0.3134        0.5193        0.1235        0.1826        0.2553        0.5161        1.4500        2.9473        2.3111        2.2158        1.8318        3.3144        2.8403        2.8935        2.2709        1.2336        1.6994        3.0022        3.4537        3.2575        1.9767        0.6915        1.9359        4.0044        3.5909        4.6054        4.2919        1.7482        2.5657        1.9264        6.8479       12.5901       12.3244        8.8258        6.5279        4.2588        7.5401        8.3414        5.6391        4.1473        5.7734        7.1136        7.9230        6.7283        6.2067        5.1747        4.3483        3.7725        4.8528        4.7547        4.7382        2.8759        3.6043        4.1844        6.1649        2.8736        3.0157        3.9241        3.0358        3.6110        4.6058        5.2677        6.0285        5.5696        4.5060        4.8359        6.7384        5.7522        6.1730       10.7178       12.7394        8.0968        5.3914        6.1165        8.4511       10.4276        7.2748       10.0811        9.8319       12.8408       14.6507       19.9421       17.5146       19.2118       20.4815       24.8825       30.2733       34.0789       24.4992       14.3563       16.3519       14.7416       32.0305       23.8284       13.0018       12.7038       11.1054       15.6527       20.1423       14.9471       12.6740       14.9030       11.1082        8.2444        8.2227       12.6772       16.2832       14.9147       22.7615       29.8338       20.2867       14.0744        7.7313        6.2392        6.1699        8.0304       11.2328       22.0986       16.4551       12.4952       22.1022       16.9105       23.2705       24.8683       21.8994       31.8027       30.8991       28.1764       12.7988       11.6170       12.6372       13.9975       30.4459       17.5181       12.9225       11.9093       11.6319       11.5633       10.8686       10.7792       11.0670       12.3317       12.3191       12.3120       12.3395       18.4733       21.4005       16.8203       15.7440       11.8008       11.8450        9.8141       10.6979       16.2697       19.8030       29.8479       35.5235       34.5119       43.1732       46.5332       45.5560       37.3401       36.3621       32.2532       26.6580       25.6517       21.9531        0.0000        0.0000        0.0000        0.0000        0.0000        0.0000        0.0000        0.0000        0.0000        0.0000        0.0000        0.0000        0.0000        0.0000        0.0000        0.0000        0.0000        0.0000        0.0000        0.0000        0.0000        0.0000        0.0000        0.0000        0.0000        0.0000        0.0000        0.0000        0.0000        0.0000        0.0000        0.0000        0.0000        0.0000        0.0000        0.0000        0.0000        0.0000        0.0000        0.0000        0.0000        0.0000        0.0000        0.0000        0.0000        0.0000        0.0000        0.0000        0.0000        0.0000        0.0000        0.0000
        0.0000        0.0000        0.0000        0.0000        0.0000        0.0000        0.0000        0.0000        0.0000        0.0000        7.4717       10.8838        7.4083        4.6089        3.6190        3.4512        4.4780        2.3899        2.4206        4.5741        2.8423        6.6888        6.5139        4.9744        4.8394        1.0917        3.3211        2.2533        1.3603        1.7582        1.5186        2.2935        1.8601        2.2203        2.1729        3.1945        3.4369        2.8547        3.7255        4.1733        3.6422        1.2155        2.6963        1.3876        1.7017        1.2809        4.4274        6.1260        6.3264        3.9258        3.2546        1.4683        1.5813        2.0033        2.7237        2.9490        2.6982        3.5117        3.8701        3.0014        2.8968        8.3748       10.6251        7.2098        5.0210        6.2096        7.6135        3.0522        3.7104        5.9878        6.5951        6.4874        7.1965       19.6378       22.1047       10.8430        8.6786        9.6273       13.5701       11.2529        5.6342        7.1079        7.6628        6.0665        4.2251        5.1136        4.7985        4.3623        4.2498        4.4882        5.7262        8.5370        9.8204        8.4906        6.3626        6.3783        6.3261        8.7848        9.7814       10.9230       13.0269       22.4994       19.1185       13.6803       11.2040        9.0346       14.2041       19.0049       18.8054       17.7186       19.5269       31.0977       25.4438       18.4533       17.6217       17.2562       17.3998       17.9532       18.8825       14.0399       22.3016       20.4994       17.5978       17.8476       16.2887       12.7503       11.6974       22.2008       20.8033       14.7233       17.2883       17.9678       15.8584       11.1640       14.6319       12.5024       17.5136       14.3906       23.0997       26.4239       22.1065       14.2110       11.5699        9.0504       11.6287        8.0677        9.8865       19.0432       14.7541       12.6938       14.5364       20.7505       28.0980       27.7423       31.7195       26.9913       18.4735       11.5038       10.4580       12.0721       18.1736       16.8669       19.5579       13.8216       11.4940       10.9891       10.3684       10.4886       10.0636       10.8680       10.3337       11.5175       11.5122       12.0552       11.6057       22.8190       22.1092       18.5542       17.9511       14.9327       16.8283       27.6737       16.7079       26.0139       96.7042       44.1242       36.1581       47.5745       54.9502       57.4698       54.8757       44.5024       55.4421       53.6016        0.0000        0.0000        0.0000        0.0000        0.0000        0.0000        0.0000        0.0000        0.0000        0.0000        0.0000        0.0000        0.0000        0.0000        0.0000        0.0000        0.0000        0.0000        0.0000        0.0000        0.0000        0.0000        0.0000        0.0000        0.0000        0.0000        0.0000        0.0000        0.0000        0.0000        0.0000        0.0000        0.0000        0.0000        0.0000        0.0000        0.0000        0.0000        0.0000        0.0000        0.0000        0.0000        0.0000        0.0000        0.0000        0.0000        0.0000        0.0000        0.0000        0.0000        0.0000        0.0000        0.0000        0.0000        0.0000
        0.0000        0.0000        0.0000        0.0000        0.0000        0.0000        0.0000        0.0000        0.0000        0.0000       15.2526        9.2910        2.9756        2.7154        4.8464        2.3612        3.0461        3.2258        3.1620        2.4250        3.2272        3.7150        4.3090        2.5723        2.1619        1.3815        3.2943        0.9503        3.5477        3.3849        3.0238        4.3862        4.3349        4.3971        3.4222        3.5826        2.5580        3.0316        5.2279        8.3578        7.5823       12.2578       12.9335        3.9896        3.4197        4.8166        7.4068        5.8862        7.2569        4.0193        2.6651        2.8432        2.8637        2.8612        1.8959        3.0982        5.4444        6.8113        3.6676        2.5791        4.7679        4.6660        4.9112       10.4366        9.1560        7.5495        8.5244        9.7593       10.2369        9.8218       10.1200       12.0688       10.4643        9.0802       10.3745       12.7355       18.1172       14.6447       14.2579       14.2144       16.0785       22.3419       28.2164       23.2365       15.6554        5.7696        5.0764        7.9863       10.1455       11.3527       15.2022       28.7475       13.2787        9.7196        7.5486       12.4659       11.9411       14.1839       15.3303       17.7188       20.6068       32.4170       33.9162       18.3205       22.2620       13.5591       13.9934       22.7232       22.3074       20.0540       18.6453       21.1646       22.2445       21.9254       20.9778       24.9476       27.8141       20.3923       26.4201       23.6051       27.1732       21.7080       14.6006       15.1239       16.7802       17.5387       16.3182       22.1380       22.2531       16.3566       18.9073       17.7626       23.8040       19.0481       18.6351       15.8602       18.2379       17.0956       17.2099       17.3890       15.5816       20.7515       19.3832       14.7629       11.8482       13.1888       13.4810       21.6334       15.6886       15.9345       17.4249       18.7155       14.8206       15.5469       15.0719       14.1599       12.5991       15.2430       13.6084       16.1692       11.8974       10.5930       10.9787       10.3226        9.2433        9.2393        9.4017        9.8514        9.9027        9.9610        9.9001       19.3287       13.4023       11.3062       11.4034       20.9351       25.7887       20.0743       25.3334       29.1896       29.0117       24.5246       26.0608       35.6877       45.1765       54.3152       54.8599       57.2313       67.4370       66.8177       67.9988       68.8990       54.2303        0.0000        0.0000        0.0000        0.0000        0.0000        0.0000        0.0000        0.0000        0.0000        0.0000        0.0000        0.0000        0.0000        0.0000        0.0000        0.0000        0.0000        0.0000        0.0000        0.0000        0.0000        0.0000        0.0000        0.0000        0.0000        0.0000        0.0000        0.0000        0.0000        0.0000        0.0000        0.0000        0.0000        0.0000        0.0000        0.0000        0.0000        0.0000        0.0000        0.0000        0.0000        0.0000        0.0000        0.0000        0.0000        0.0000        0.0000        0.0000        0.0000        0.0000        0.0000        0.0000        0.0000        0.0000        0.0000        0.0000
        0.0000        0.0000        0.0000        0.0000        0.0000        0.0000        0.0000        0.0000        0.0000        0.0000       12.9639       14.9408       13.6004       12.5368        7.3579        9.4563        9.6987        8.2487        6.2262        7.1531        8.1771        7.8685       13.3368        4.4881        4.7575       10.3769       11.1217       20.8935       16.2718        9.8767        8.7974        5.9153        8.6317       10.8482        8.0832        4.4795        2.2601        9.4640        8.4229        5.5870        3.6820        5.2762        3.2563        3.4254        4.6183        5.6067       10.7489       10.6062       10.3488        9.9971        3.9886        3.0267        5.7908        6.5557        4.1812        8.1869       10.1894       10.1363        4.8378        4.1944        5.1998        5.8832        7.8072        5.5803        7.0453        8.8253        9.8031        8.9904       13.0440       13.2540       13.8315        9.9557       12.3545       10.9990        9.0099       10.6845       12.0936       10.0906        9.0143        9.7246       13.9330       20.7089       20.5343       14.9925       12.2417        8.4698        8.4200       10.2949       10.6529       12.8773       19.6804       21.6782       18.0195       21.4958       42.7134       33.7525       21.4228       31.8085       19.1318       18.5110       26.0563       24.4655       25.4167       24.0378       26.4134       17.4080       17.2300       19.0423       19.5213       16.8511       19.7941       21.4341       22.0416       25.7847       20.2865       18.8796       19.2684       20.4176       20.9794       20.6923       24.5075       19.0075       15.6942       16.2694       22.6297       23.2809       14.0152       36.1614       31.6848       14.1736       14.6340       19.1393       16.6683       24.3079       34.0777       28.9404       17.2673       16.0257       19.6283       15.8475       13.9515       14.8862       19.4734       17.7603       16.4182       15.7528       14.8723       19.6099       19.0022       19.2149       18.6042       20.2767       24.9930       18.5717       17.4575       16.4011       18.0671       19.9537       19.6198       11.7037        9.7201       10.0875        9.1928        7.8408        7.0600        6.9749        7.0521       10.1007       10.6428       10.9838        9.6064       26.7131       14.6730        9.4527       13.1880       20.3716       10.5077       14.5744       19.0958       41.0679       42.1320       32.0935       43.4909       57.1131       73.6946       80.2292       78.5278       60.8803       69.2795       77.1559        0.0000        0.0000        0.0000        0.0000        0.0000        0.0000        0.0000        0.0000        0.0000        0.0000        0.0000        0.0000        0.0000        0.0000        0.0000        0.0000        0.0000        0.0000        0.0000        0.0000        0.0000        0.0000        0.0000        0.0000        0.0000        0.0000        0.0000        0.0000        0.0000        0.0000        0.0000        0.0000        0.0000        0.0000        0.0000        0.0000        0.0000        0.0000        0.0000        0.0000        0.0000        0.0000        0.0000        0.0000        0.0000        0.0000        0.0000        0.0000        0.0000        0.0000        0.0000        0.0000        0.0000        0.0000        0.0000        0.0000        0.0000        0.0000        0.0000
        0.0000        0.0000        0.0000        0.0000        0.0000        0.0000        0.0000        0.0000        0.0000        0.0000        0.0000       18.6610       13.7312       20.4783       24.9562       15.8980       13.8025        9.3120        3.1090        0.6980        3.4026       12.8668       12.2148        9.1111        5.1571       11.6187       15.2023       14.2574        7.5079        2.5885        2.7388        1.8820        1.0501        2.6075        0.3401        0.7762        2.1651        1.8932        2.9750        1.8924        1.7733        3.1132        4.4488        2.9210        1.2383        2.7431        5.8268        8.2283       10.1100        8.0345        3.2543        2.9686        4.4561        4.9563        7.4171        9.0158       10.9648        9.1876        5.3854        3.9251        7.9123        8.4986        8.6662        7.5784        7.0304       10.7490       13.0766       14.0155       15.8816       16.7960       15.2790       12.8727       12.4363        8.4304        9.7253       11.9089       12.8332       11.9042        8.7308        8.9873       10.9887        9.5673        8.8714       11.0896       17.5222       12.7754       14.5377       20.0202       15.5588       13.6879       15.2068        9.4497       19.3727       29.9393       31.1853       27.3100       39.5044       41.7392       22.7969       24.9946       19.6945       17.8227       18.4131       23.1346       30.4903       19.4080       23.0216       26.2908       23.1946       22.1742       23.1446       21.9164       26.4759       31.5374       26.9856       22.6255       24.2944       25.6248       23.9339       37.3476       45.0206       27.3646       20.4210       45.2116       25.9446       15.7579       31.9255       31.0671       19.1598       14.4412       19.5119       32.6968       22.4586       31.0354       44.9582       37.3239       26.5985       24.0988       21.8217       16.2975       15.1416       15.8801       21.9699       15.8581       16.6199       17.2672       16.4940       20.6307       20.9570       27.0308       20.9537       26.8594       40.9613       23.7650       22.6657       28.5997       16.1918       20.4877       25.7484       12.3494       12.6207       13.0822       12.6852        8.8473        8.5599        7.4111        7.9429        9.4204       10.6682       14.6559       13.7477        9.6763        8.6576        8.8043       11.4397       18.3164       20.2774       23.5612       27.9711       33.3812       36.2608       39.9582       47.7892       72.3376       87.1073       86.8173       78.1039       79.0694       80.5518        0.0000        0.0000        0.0000        0.0000        0.0000        0.0000        0.0000        0.0000        0.0000        0.0000        0.0000        0.0000        0.0000        0.0000        0.0000        0.0000        0.0000        0.0000        0.0000        0.0000        0.0000        0.0000        0.0000        0.0000        0.0000        0.0000        0.0000        0.0000        0.0000        0.0000        0.0000        0.0000        0.0000        0.0000        0.0000        0.0000        0.0000        0.0000        0.0000        0.0000        0.0000        0.0000        0.0000        0.0000        0.0000        0.0000        0.0000        0.0000        0.0000        0.0000        0.0000        0.0000        0.0000        0.0000        0.0000        0.0000        0.0000        0.0000        0.0000        0.0000
        0.0000        0.0000        0.0000        0.0000        0.0000        0.0000        0.0000        0.0000        0.0000        0.0000        0.0000        0.0000        0.0000        0.0000       18.3241       19.5158       16.0557        6.6419        1.3540        0.9447        0.3373        3.6881        3.9920       13.6104       10.6892        5.8209        3.8567        5.1999        6.5977        7.5775        1.4239        1.2130        5.3945        1.2080        0.9776        1.1361        2.3259        2.3250        2.5031        3.2137        5.1479        2.0074        2.0320        2.5125        2.9635        3.3062        5.1808        6.1373        5.3599        3.1691        2.2655        3.1764        5.5273        4.2891        6.3903        8.6386        8.3189        9.1645        5.9077        7.7514        4.8280        5.5628        6.4010        5.0469        7.2103       10.5034       12.0192       11.5091       13.5600       14.5513       17.0449       14.8399       10.6847       11.5272       14.3103       15.0845       15.5074       15.7068       21.4405       14.2207       12.2624        9.5126       10.4416        7.2856       11.1453       11.8978       14.1267       21.0613       21.2893       23.9314       20.5191       25.8849       17.1659       21.8057       19.4829       26.1882       33.1424       26.6577       25.2843       28.0501       15.7429       14.5785       14.7467       17.7557       30.0615       25.0167       24.9599       26.9303       24.2644       26.4918       27.8770       28.3235       29.8736       38.8772       30.6964       25.0812       24.7004       26.1599       28.5079       41.0758       44.9631       42.6141       34.0983       44.3544       38.2769       15.2653       34.5389       32.7200       20.8693       19.7575       27.3677       35.6559       31.8208       27.4933       42.0427       32.1012       29.9335       24.7584       22.6081       18.2658       19.1334       16.2369       19.2984       19.6223       19.4491       19.6697       20.4157       24.7862       32.0609       29.4517       25.7553       27.4250       28.3489       30.4669       27.9470       38.6490       22.0948       22.6534       23.6958       18.4820       21.5656       26.0998       15.0242       13.0692       12.0734       14.0691       14.8724       12.8932       11.9070       12.2225       11.9317        9.5010        8.0856        8.5317       10.1641       11.6879       19.8154       28.4145       28.0221       34.9658       42.2011       46.5548       59.4988       84.0593       95.2989       85.2516        0.0000        0.0000        0.0000        0.0000        0.0000        0.0000        0.0000        0.0000        0.0000        0.0000        0.0000        0.0000        0.0000        0.0000        0.0000        0.0000        0.0000        0.0000        0.0000        0.0000        0.0000        0.0000        0.0000        0.0000        0.0000        0.0000        0.0000        0.0000        0.0000        0.0000        0.0000        0.0000        0.0000        0.0000        0.0000        0.0000        0.0000        0.0000        0.0000        0.0000        0.0000        0.0000        0.0000        0.0000        0.0000        0.0000        0.0000        0.0000        0.0000        0.0000        0.0000        0.0000        0.0000        0.0000        0.0000        0.0000        0.0000        0.0000        0.0000        0.0000        0.0000        0.0000        0.0000
        0.0000        0.0000        0.0000        0.0000        0.0000        0.0000        0.0000        0.0000        0.0000        0.0000        0.0000        0.0000        0.0000        0.0000        0.0000        0.0000        0.0000        0.0000        6.3793        0.7613        1.6641        0.5332        0.4925        0.6488        7.8189        4.6904        3.5435        7.1889        3.1295        6.1693        5.3866        3.8280        7.4917        4.6521        2.0818        5.0686        5.0991        2.1427        3.1141        2.4533        1.2749        2.8520        1.5437        2.1364        2.7165        3.8704        3.8519        1.4061        1.0508        2.9847        3.1965        2.5253        3.8491        3.4327        2.9912        6.5263        5.4823        6.0690        4.5621        6.4039        6.3471        7.7593        9.1824        9.8184       15.3755       22.7619       18.4757       14.1589       12.5811       11.1469       17.2766       16.7933       16.0944       22.2521       18.2522       15.5089       16.5211       19.1804       19.1128       15.2231       16.4251       11.5128       13.9650       10.1953       13.6820       14.4498       14.3357       19.6978       28.5340       20.8859       19.7582       21.1815       22.3890       19.7183       27.0606       20.1588       20.1191       20.1517       24.0219       30.1749       26.2600       24.8821       26.2137       23.9060       25.1716       26.2284       35.2296       40.7486       30.0389       28.8360       34.3886       34.5727       35.3105       34.4144       37.2017       33.0961       27.6439       26.7465       31.5757       33.8267       49.0282       59.5208       48.6439       57.8950       57.1939       20.2067       22.4505       34.7493       27.1090       23.2994       22.5070       34.1410       45.0869       48.8939       59.3950       49.9337       39.7156       39.1713       47.9308       35.0187       28.5307       21.8462       28.7195       29.6322       31.3031       29.0139       24.6693       31.3347       33.0054       38.2889       31.7654       32.0013       32.6624       34.5914       35.9134       46.8639       32.8702       25.7556       28.0588       21.8706       21.7368       24.8816       17.4510       15.7777       18.3724       17.3136       20.2561       16.4779       15.9566       14.8378       12.4205       11.5180        9.1664       15.2799       17.2053       12.4828       13.8082       21.7977       24.2764       39.7634       57.5594       45.6333       46.6293       59.2886       69.7414       81.5187        0.0000        0.0000        0.0000        0.0000        0.0000        0.0000        0.0000        0.0000        0.0000        0.0000        0.0000        0.0000        0.0000        0.0000        0.0000        0.0000        0.0000        0.0000        0.0000        0.0000        0.0000        0.0000        0.0000        0.0000        0.0000        0.0000        0.0000        0.0000        0.0000        0.0000        0.0000        0.0000        0.0000        0.0000        0.0000        0.0000        0.0000        0.0000        0.0000        0.0000        0.0000        0.0000        0.0000        0.0000        0.0000        0.0000        0.0000        0.0000        0.0000        0.0000        0.0000        0.0000        0.0000        0.0000        0.0000        0.0000        0.0000        0.0000        0.0000        0.0000        0.0000        0.0000        0.0000
        0.0000        0.0000        0.0000        0.0000        0.0000        0.0000        0.0000        0.0000        0.0000        0.0000        0.0000        0.0000        0.0000        0.0000        0.0000        0.0000        0.0000        0.0000        0.0000        2.4498        2.2074        2.1306        3.8438        3.7779        7.8265       12.7912       15.9329       11.5048        9.9558        8.9286        8.4637        9.3681        5.6608        2.0408        1.6523        4.8753        3.9614        1.2010        5.6223        8.2671        4.7373        5.1837        3.6082        7.2954       11.6751        8.6268        5.1809        3.5845        1.9217        1.8374        2.4700        7.3677        4.8977        5.5122        4.6869        4.2030        3.9588        4.2121        3.7330        3.5240        4.9703       11.0858       11.2667       17.1754       25.1859       20.3868       24.8000       18.2866       14.8751       19.3682       31.1859       25.9297       26.5775       23.9315       19.4341       16.2000       14.0044       14.3343       13.1936       14.3726       11.2979       14.8837       15.7831       16.3992       16.8997       24.7132       28.1618       30.6904       38.6226       24.9686       27.2346       30.0940       37.6113       27.8979       25.1789       21.1257       20.8022       22.2578       25.1459       27.0239       28.9734       30.3223       30.0580       44.7342       44.8515       49.4275       41.3976       57.3916       52.7992       48.5588       45.5577       42.3938       43.7325       46.2339       45.2337       40.6137       40.4758       36.4994       37.6860       41.9500       49.8938       50.0963       52.6516       58.6132       50.9029       27.7256       34.2979       34.0578       29.5336       29.4796       26.6903       41.8022       56.2211       45.1518       40.7122       50.8113       60.8177       52.5996       56.3019       66.0059       48.1415       39.4634       37.9710       47.8627       35.1275       36.9344       36.8348       46.6571       41.7903       37.8018       35.3753       35.2755       37.7019       35.8123       35.3390       39.3739       35.9799       34.3830       37.8872       24.9673       23.5269       24.6968       19.3751       20.0080       21.4748       22.1523       19.6703       17.3066       16.1872       14.4546       14.0941       11.4729       10.5910       11.2994       25.7429       16.7599       15.4257       26.8049       15.6108       22.4914       30.5186       29.8004       35.6613       40.3211       50.0698       68.2598        0.0000        0.0000        0.0000        0.0000        0.0000        0.0000        0.0000        0.0000        0.0000        0.0000        0.0000        0.0000        0.0000        0.0000        0.0000        0.0000        0.0000        0.0000        0.0000        0.0000        0.0000        0.0000        0.0000        0.0000        0.0000        0.0000        0.0000        0.0000        0.0000        0.0000        0.0000        0.0000        0.0000        0.0000        0.0000        0.0000        0.0000        0.0000        0.0000        0.0000        0.0000        0.0000        0.0000        0.0000        0.0000        0.0000        0.0000        0.0000        0.0000        0.0000        0.0000        0.0000        0.0000        0.0000        0.0000        0.0000        0.0000        0.0000        0.0000        0.0000        0.0000        0.0000        0.0000
        0.0000        0.0000        0.0000        0.0000        0.0000        0.0000        0.0000        0.0000        0.0000        0.0000        0.0000        0.0000        0.0000        0.0000        0.0000        0.0000        0.0000        0.0000        0.0000        5.0113        1.8626        1.1727        3.6612        3.1208       10.3566       25.0153       23.5955        9.5297        7.7190       13.6736       10.3609        9.8204        8.6459        3.5820        0.2174        2.8914        1.5557        1.9635        4.0505        4.2698        2.3464        3.2132        3.9098        5.4942        6.5665        3.7411        2.5965        0.9579        0.9338        2.4700        2.8254        7.3255        5.3435        6.5846        5.5785        5.0668        4.6932        2.3852        2.4407        5.0345        7.9112       12.2984       11.3723       11.3959       21.7778       24.6752       30.3509       28.0761       16.6190       20.3508       26.4729       22.4676       18.1949       12.8258       17.8975       14.0653       13.1270       14.8507       19.0365       18.8411       22.0874       21.9774       16.2799       20.7017       29.0227       36.5375       33.6826       36.7906       35.4739       33.7407       41.8321       46.2241       51.7545       46.8860       37.7299       34.3902       32.5509       46.9162       35.5119       26.8090       27.4860       28.0306       32.3598       38.5802       48.6585       67.1833       59.1716       67.5031       65.4999       55.1615       53.3868       49.1781       49.4055       49.0605       49.0064       48.3040       48.9632       40.6646       44.1085       47.2145       44.2090       52.9217       47.5226       77.0464       34.0681       29.2324       27.3227       42.8789       41.1040       35.7560       35.4923       68.8222       82.3194       90.9404       79.9023       75.2611       76.1464       78.8404       92.0820       82.4315       73.7619       59.3498       49.2343       61.1405       54.9123       55.7725       42.1275       50.3469       47.5958       62.1612       45.3491       42.7346       53.3679       47.2856       46.9323       38.3820       36.5899       32.1596       30.2644       23.3765       24.5287       18.3746       18.6350       25.1722       25.5004       24.0304       21.3225       18.6453       18.2760       17.2995       26.0288       30.3888       29.4241       11.5761       14.5697       86.1042       40.5474       13.4164       15.8874       22.4035       25.8706       28.5600       33.7016       38.7002       41.6749       43.0151       50.2632       68.4905        0.0000        0.0000        0.0000        0.0000        0.0000        0.0000        0.0000        0.0000        0.0000        0.0000        0.0000        0.0000        0.0000        0.0000        0.0000        0.0000        0.0000        0.0000        0.0000        0.0000        0.0000        0.0000        0.0000        0.0000        0.0000        0.0000        0.0000        0.0000        0.0000        0.0000        0.0000        0.0000        0.0000        0.0000        0.0000        0.0000        0.0000        0.0000        0.0000        0.0000        0.0000        0.0000        0.0000        0.0000        0.0000        0.0000        0.0000        0.0000        0.0000        0.0000        0.0000        0.0000        0.0000        0.0000        0.0000        0.0000        0.0000        0.0000        0.0000        0.0000        0.0000
        0.0000        0.0000        0.0000        0.0000        0.0000        0.0000        0.0000        0.0000        0.0000        0.0000        0.0000        0.0000        0.0000        0.0000        0.0000        0.0000        0.0000        0.0000        0.0000        0.0000        0.6412        0.3032        0.6244        0.4687        8.2026       15.9004        9.4180        1.9512        2.0515        8.1518        5.2169        3.4732        4.0396        0.8100        0.1451        0.9981        1.0598        3.5442        3.3485        2.0042        4.7326        3.9763        4.0679        1.9579        0.4277        0.7289        1.8495        2.1627        1.4880        2.7531        3.4881        3.3435        4.6146        7.2051        4.7652        8.2640        8.1056        4.7467        4.5296        6.9530        9.6077       14.6480       15.0491       19.7798       23.2295       22.9282       24.8142       23.0900       21.7928       17.4171       19.1476       17.1273       13.3204       12.6723       13.7896       12.3663       12.9341       15.9841       19.0143       23.1920       18.2289       19.0976       23.9215       31.2533       43.7309       47.8432       44.9238       42.3396       37.9713       34.9336       38.7648       47.4505       65.2016       60.4893       48.0493       31.6240       35.7175       30.4017       30.8538       31.2327       32.9526       29.6628       30.8631       44.3728       48.2552       65.7061       71.0226       87.0070       81.7933       65.3069       55.7035       50.5608       52.6541       51.7286       54.1726       52.6884       50.8302       45.1675       42.4971       47.7806       47.9440       45.8497       44.4879       53.8304       30.3312       33.3134       31.5918       33.7526       46.7134       43.2752       61.3240       67.2976       73.9245       72.0015       92.7990       79.5228       77.0913       83.2094      113.8177       68.5173       70.5474       66.5916       78.0349       81.9885       64.9771       52.5872       47.0521       71.8692       76.6403       80.9179       69.5522       58.9774       55.2316       59.0693       63.9263       48.9476       39.5753       34.0496       30.6551       24.1858       22.3382       21.1303       25.7538       26.9423       28.6706       31.4187       28.6198       28.4197       24.0113       19.2227       17.3224       16.7946       16.8828       14.5145       25.1128       20.2643       18.1266       14.6377       15.7767       23.6085       27.6651       31.5159       38.3805       46.1852       54.0981       51.3327       59.1488       70.8042       81.4486        0.0000        0.0000        0.0000        0.0000        0.0000        0.0000        0.0000        0.0000        0.0000        0.0000        0.0000        0.0000        0.0000        0.0000        0.0000        0.0000        0.0000        0.0000        0.0000        0.0000        0.0000        0.0000        0.0000        0.0000        0.0000        0.0000        0.0000        0.0000        0.0000        0.0000        0.0000        0.0000        0.0000        0.0000        0.0000        0.0000        0.0000        0.0000        0.0000        0.0000        0.0000        0.0000        0.0000        0.0000        0.0000        0.0000        0.0000        0.0000        0.0000        0.0000        0.0000        0.0000        0.0000        0.0000        0.0000        0.0000        0.0000        0.0000        0.0000        0.0000
        0.0000        0.0000        0.0000        0.0000        0.0000        0.0000        0.0000        0.0000        0.0000        0.0000        0.0000        0.0000        0.0000        0.0000        0.0000        0.0000        0.0000        0.0000        0.0000        0.0000        0.0000        4.4793        1.7312        0.2955        3.6647        3.0215        0.5230        0.4969        0.7887        0.3025        1.2519        0.6541        1.2761        1.0691        1.2221        1.5236        1.8725        3.2906        1.9081        2.7415        3.6060        3.1098        5.2244        1.9820        1.2290        3.3736        2.8676        1.8736        3.6086        2.6507        4.3194        2.7109        5.1327        5.2231        7.1569        6.0985        8.3464        7.3998        7.8165       10.3881       10.9173        9.6796       14.3576       14.3991       14.7477       14.7057       18.5904       16.0977       17.9964       14.4833       19.7505       19.8212       17.2581       16.6137       17.0644       13.1664       15.9348       21.6836       19.2058       16.3546       22.3388       24.8178       29.8001       31.9868       47.1469       47.9013       41.6210       46.8102       42.7614       29.8837       31.6767       40.0797       52.8364       44.0444       41.0107       38.8404       39.5886       37.8650       35.6317       40.4570       48.0282       33.9227       32.3607       33.9747       41.5512       39.7358       44.8503       82.5852       76.3907       58.7765       66.2511       63.1921       70.8786       51.2658       47.7961       46.8042       48.0892       41.2782       39.5566       38.9443       47.9311       46.7858       46.4945       75.3429       70.4283       42.2819       42.4074       47.1673       55.8015       77.8177       72.4740       74.8602      103.1153      102.0544      117.2544       99.4068       89.2011       83.7214       99.7238       87.0457       76.8199       70.4479       76.2862       79.5797       81.8092       80.2056       54.3583       77.8731       67.1771       81.0921       66.8250       61.4929       50.9533       48.9511       45.9307       42.8158       41.0175       36.2580       33.4357       27.7958       24.6188       25.2425       30.8780       34.6660       35.8468       38.6261       33.5863       25.8407       23.1699       26.6974       20.5776       35.8336       18.1492       15.6325       16.6601       19.8803       29.1872       17.3383       22.4177      106.2871       83.2019       59.0498       58.1106       75.1827       71.0644       75.2818       58.5760       78.0301       78.1138       92.2708        0.0000        0.0000        0.0000        0.0000        0.0000        0.0000        0.0000        0.0000        0.0000        0.0000        0.0000        0.0000        0.0000        0.0000        0.0000        0.0000        0.0000        0.0000        0.0000        0.0000        0.0000        0.0000        0.0000        0.0000        0.0000        0.0000        0.0000        0.0000        0.0000        0.0000        0.0000        0.0000        0.0000        0.0000        0.0000        0.0000        0.0000        0.0000        0.0000        0.0000        0.0000        0.0000        0.0000        0.0000        0.0000        0.0000        0.0000        0.0000        0.0000        0.0000        0.0000        0.0000        0.0000        0.0000        0.0000        0.0000        0.0000        0.0000        0.0000
        0.0000        0.0000        0.0000        0.0000        0.0000        0.0000        0.0000        0.0000        0.0000        0.0000        0.0000        0.0000        0.0000        0.0000        0.0000        0.0000        0.0000        0.0000        0.0000        0.0000        0.0000        2.2188        0.9294        1.5511        1.7112        1.4119        1.6498        2.2266        1.0321        1.4396        0.9772        2.0427        4.1022        5.0744        3.0021        2.8338        3.3192        0.9052        2.8880        1.7388        2.1099        4.4800        3.9149        2.1868        1.2591        3.2230        2.6025        2.6588        8.5296        5.3944        4.0484        3.3816        5.3215        7.2596        6.0047        5.3618       10.5451       10.6818       11.7183       13.9638       12.7113       13.4409       16.0207       15.7745       19.0162       16.9192       19.5059       16.6414       21.0803       28.8739       28.7691       24.4965       30.8176       28.1792       28.8268       27.8960       31.0336       28.5240       36.7076       30.1974       31.7662       41.9973       43.6048       37.7921       34.6537       35.6056       45.7913       38.2603       36.9976       29.4949       31.9115       37.9810       42.6819       43.0771       42.9663       42.8221       42.4123       42.9305       39.4177       37.4059       41.1607       38.7784       35.4829       32.2994       33.0342       35.8240       48.1853       67.6704       60.9161       47.0150       51.0439       59.4596       72.1102       56.8717       49.2746       44.2915       45.9599       43.0200       42.8325       44.7773       50.8488       53.3474       55.4841       74.2509       89.2325       73.7850       51.2506       62.3284       72.5501       87.4931      119.3749       97.6288      101.1409      114.0450      165.9585      113.7357      104.2976      107.7667      112.5570      106.9786       97.6702       87.0405       99.3304       99.4843       73.3289       75.0882       68.5782       51.2607       50.4022       50.5966       48.8907       54.5675       49.0958       47.3001       45.7182       43.0813       47.5165       38.7905       39.9594       43.0851       41.5827       42.6739       45.9090       48.1360       47.8441       45.4243       40.0953       50.8271       29.5261       33.3194       59.7640       28.3137       26.0226       23.7151       22.3488       21.7781       39.4436       24.8602       28.5396       83.9480       92.2122       84.9413       82.0497       78.2558       79.6365       92.8998       83.0506       70.3453       78.1732       93.2764        0.0000        0.0000        0.0000        0.0000        0.0000        0.0000        0.0000        0.0000        0.0000        0.0000        0.0000        0.0000        0.0000        0.0000        0.0000        0.0000        0.0000        0.0000        0.0000        0.0000        0.0000        0.0000        0.0000        0.0000        0.0000        0.0000        0.0000        0.0000        0.0000        0.0000        0.0000        0.0000        0.0000        0.0000        0.0000        0.0000        0.0000        0.0000        0.0000        0.0000        0.0000        0.0000        0.0000        0.0000        0.0000        0.0000        0.0000        0.0000        0.0000        0.0000        0.0000        0.0000        0.0000        0.0000        0.0000        0.0000        0.0000        0.0000        0.0000
        0.0000        0.0000        0.0000        0.0000        0.0000        0.0000        0.0000        0.0000        0.0000        0.0000        0.0000        0.0000        0.0000        0.0000        0.0000        0.0000        0.0000        0.0000        0.0000        0.0000        0.0000        1.2399        0.7862        2.5167        1.2376        0.7710        2.0915        2.3993        0.7121        0.4219        0.5184        2.1978        1.3608        2.2960        1.1892        0.9060        0.2545        1.0863        1.7581        0.7562        1.1437        2.4248        1.6861        2.4820        1.2350        2.2230        1.4820        1.2116        6.1414        7.8985        7.5159        5.6825        9.5306        9.4939        8.7698        8.0031        7.9155        9.1648        9.6714       11.0400       17.2007       15.5112       17.1311       18.9285       13.2318       11.7177       15.4811       14.8537       20.9181       31.0751       30.5570       21.6010       28.6936       34.4108       37.0776       31.9644       39.2138       33.9370       31.1418       27.8360       23.4810       45.9440       38.4269       39.7924       37.3777       35.6218       48.3084       46.1986       32.8914       37.1203       40.2722       42.4752       42.1418       37.8424       43.5980       35.7489       38.5301       37.3177       40.6169       42.5692       36.2243       36.2500       36.4374       36.1707       33.9398       44.8580       56.8870       64.7303       61.8088       64.4625       61.3617       65.0684       61.1716       62.9272       54.7048       44.3256       48.6844       48.3096       51.9213       58.0808       60.2295       72.5968       68.3835       91.6140       95.3091       83.2068       75.0280       92.2716       78.5948       58.6534       90.4569      154.4887      100.7293      113.8432      159.6939      142.1508      160.0287      112.2020      136.9613      119.0446       98.7964       99.9217      114.6484       83.3306       68.4250       59.3420       64.2350       53.1879       54.9183       49.7595       53.9525       55.5291       52.8899       53.3862       54.4223       56.0596       57.1760       56.3450       56.9552       53.6128       54.3145       54.3223       49.9234       49.1925       49.8227       45.8036       41.5436       79.4956       52.2885       58.1255       38.6533       64.3473       71.7279       59.9841       54.3015       61.6004       21.7249       28.9037       53.2627       77.5283       88.0175      102.9927       75.9514       71.7178       74.4605       82.6547       74.8640       60.7115       79.5718       78.9974        0.0000        0.0000        0.0000        0.0000        0.0000        0.0000        0.0000        0.0000        0.0000        0.0000        0.0000        0.0000        0.0000        0.0000        0.0000        0.0000        0.0000        0.0000        0.0000        0.0000        0.0000        0.0000        0.0000        0.0000        0.0000        0.0000        0.0000        0.0000        0.0000        0.0000        0.0000        0.0000        0.0000        0.0000        0.0000        0.0000        0.0000        0.0000        0.0000        0.0000        0.0000        0.0000        0.0000        0.0000        0.0000        0.0000        0.0000        0.0000        0.0000        0.0000        0.0000        0.0000        0.0000        0.0000        0.0000        0.0000        0.0000        0.0000        0.0000
        0.0000        0.0000        0.0000        0.0000        0.0000        0.0000        0.0000        0.0000        0.0000        0.0000        0.0000        0.0000        0.0000        0.0000        0.0000        0.0000        0.0000        0.0000        0.0000        0.0000        0.0000        2.6933        1.7243        4.2765        1.1070        1.0417        0.6061        0.7447        1.2951        1.1447        1.0808        1.7719        1.3758        1.2835        1.7948        0.6811        0.3312        0.2685        0.6613        0.4003        0.6029        0.6908        2.2126        2.5543        3.1266        2.1446        2.3916        2.4936        4.3013        6.9878        6.4085        2.3213        3.4427        3.6572        7.2119       10.3426        7.4103        4.2863        8.3570        9.8994       10.9665       10.8151        8.3488       12.5868       11.0368        7.0585        8.2856       13.9789       17.5509       21.5965       19.6176       23.8742       30.1969       29.9134       38.4818       34.4029       33.9589       29.7227       30.9492       25.3547       23.4777       25.9460       36.9734       42.0243       41.6857       49.0306       47.1911       40.6207       39.2525       50.4591       41.7559       45.4061       40.8984       36.7149       38.8521       42.2556       43.1381       42.7401       45.4681       43.0387       38.7649       39.9911       42.2400       42.1626       47.0587       57.2721       85.7963      100.3715       81.6436       71.7731       73.7817       68.3562       64.1557       74.6708       55.8166       50.5123       55.7730       55.1160       53.2571       64.9381       60.5186       66.5238       80.5429       75.7163       41.2963       68.4347       53.9176       82.8902       80.2835       73.6883       82.0088       76.3050       87.4941       85.9938      141.8365      133.5639      150.4616      142.4482      115.5715      113.6486      106.9067       99.1312       93.7380       72.6381       69.3540       67.5895       60.8553       65.9525       50.2876       46.9822       53.0681       59.2645       62.1628       60.7608       68.0532       73.1108       66.1664       64.3371       57.5895       52.7169       52.0761       51.0724       53.7687       53.9139       55.1244       49.6669       48.0714       57.1876       58.3165      101.5485      146.9957       96.2864       88.6090       50.6361       49.5228       64.3705       65.3485       62.3375       71.3438       92.6200       74.5258      132.4341       98.8072       72.8293       82.2761       84.0275       79.1262       62.4869       56.7259       49.9473       45.5790        0.0000        0.0000        0.0000        0.0000        0.0000        0.0000        0.0000        0.0000        0.0000        0.0000        0.0000        0.0000        0.0000        0.0000        0.0000        0.0000        0.0000        0.0000        0.0000        0.0000        0.0000        0.0000        0.0000        0.0000        0.0000        0.0000        0.0000        0.0000        0.0000        0.0000        0.0000        0.0000        0.0000        0.0000        0.0000        0.0000        0.0000        0.0000        0.0000        0.0000        0.0000        0.0000        0.0000        0.0000        0.0000        0.0000        0.0000        0.0000        0.0000        0.0000        0.0000        0.0000        0.0000        0.0000        0.0000        0.0000        0.0000        0.0000
        0.0000        0.0000        0.0000        0.0000        0.0000        0.0000        0.0000        0.0000        0.0000        0.0000        0.0000        0.0000        0.0000        0.0000        0.0000        0.0000        0.0000        0.0000        0.0000        0.0000        0.0000        0.0000        0.5639        4.8565        3.2342        2.3198        1.9774        3.1531        0.8114        0.8906        0.6142        3.0051        5.1599        3.8470        2.3554        0.6905        1.0458        0.9838        1.6257        1.9699        1.3472        0.7416        0.7344        1.8314        0.9759        0.7169        1.7651        1.3941        1.1389        2.1509        2.1020        4.3842        6.7990        2.1176        6.0694        6.7848        4.5316        3.8190        3.1082        3.8483        6.8924        6.7661       10.8481        8.2418        8.4758        6.1509       11.0021       14.2810       20.6493       17.5529       22.7309       33.4953       29.4622       31.9752       35.8500       32.5221       30.4948       34.5900       30.3551       34.4015       31.7624       35.6688       59.0763       46.1010       40.7991       46.5220       48.8277       43.2760       41.8411       47.4233       34.0776       33.6445       35.3915       35.4807       42.9737       47.7281       57.1247       58.2346       50.3465       46.3589       45.7837       41.7045       45.9365       62.8276       56.8238       56.7115       87.5793      121.4491       81.2258       61.0840       68.4044       82.1671       96.8340      104.9344       69.2191       50.9268       58.1310       62.6067       54.1575       61.6766       57.5631       56.7534       55.6406       57.7913       85.6706       72.0714       75.1238       78.4145       73.7372       57.5090       66.7437       77.4840       72.6935       88.0466      106.7840      130.6120      178.2502      175.8645      128.4288      123.4467      116.3561      111.5404      102.1275       81.7934       99.4594       98.5193       99.6017       76.1745       77.1886       62.9092       64.2928       70.0572       66.8481       72.8941       69.5762       64.5688       60.3932       54.2965       51.5533       47.8608       48.5071       51.3608       54.7781       57.0665       56.5021       54.0222       48.1652       74.0036       95.9035      102.9682       97.0288       53.2194       50.7598       52.9020       61.0250       67.3805       79.8119       43.4615       72.8114       80.7105       75.6850      133.9669      115.4772       84.2988       79.5540       81.6069       60.1764       48.2729       42.7041       40.3810       33.8317        0.0000        0.0000        0.0000        0.0000        0.0000        0.0000        0.0000        0.0000        0.0000        0.0000        0.0000        0.0000        0.0000        0.0000        0.0000        0.0000        0.0000        0.0000        0.0000        0.0000        0.0000        0.0000        0.0000        0.0000        0.0000        0.0000        0.0000        0.0000        0.0000        0.0000        0.0000        0.0000        0.0000        0.0000        0.0000        0.0000        0.0000        0.0000        0.0000        0.0000        0.0000        0.0000        0.0000        0.0000        0.0000        0.0000        0.0000        0.0000        0.0000        0.0000        0.0000        0.0000        0.0000        0.0000        0.0000        0.0000        0.0000        0.0000
        0.0000        0.0000        0.0000        0.0000        0.0000        0.0000        0.0000        0.0000        0.0000        0.0000        0.0000        0.0000        0.0000        0.0000        0.0000        0.0000        0.0000        0.0000        0.0000        0.0000        0.0000        7.0401        1.2831        5.5496        2.5983        1.3228        1.4630        1.4943        5.9440        3.5050       10.0431        4.0300        8.1459        6.9985        5.6591        5.2091        5.4652        6.8110        5.8209        6.1383        9.1048        5.2595        3.3984        1.2531        2.4097        3.5242        5.8556        2.4118        2.3875        4.9688        6.4011        8.1344        4.3066        6.3482        9.3971        9.5361        8.4215        3.8406        6.9042        8.6361       12.4122       11.9363       12.6272       10.5959       11.1700       13.4140       15.6894       21.4192       29.9558       22.0207       30.6016       33.0669       39.9300       39.5830       33.1675       41.6305       44.6446       47.8042       38.6911       42.7356       43.7038       48.2426       48.7211       51.5323       57.7353       55.2147       50.7194       45.4633       39.3069       34.1721       34.7846       42.4233       42.5506       45.3796       45.7389       43.4020       51.2836       71.3548       76.7145       62.2360       39.9223       42.2653       45.8271       44.9662       52.2056       55.7176       67.8621       81.4474       74.6646       60.1686       58.2207       78.1414       89.2554       89.7063       63.9672       63.6520       85.0448       82.9557       67.9199       81.6245       84.5195       72.4941       74.1083       64.7775       63.8284       49.8100       60.7745       71.9957       78.9489       63.4597       64.5384       77.2607       65.8749       73.7902       92.3843      122.8944      154.3282      155.3691      136.3646      130.5694      129.0565      123.1037      128.3548      118.8724      123.2972      116.8807      120.6068      105.7744       95.6312       83.7635       68.0784       64.7507       61.5475       55.3307       57.4572       51.8529       45.3758       46.6433       47.9907       53.4016       55.8117       54.9451       57.3609       59.9508       58.0437       59.3816       63.3637       69.8733       64.9754       53.2763       44.3748       66.5100       68.4259       52.0017       48.4184       67.5266       37.3820       32.5908       45.4733       53.8031       59.5816       57.0694       58.3301       63.9381       63.6898       50.0086       38.2888       31.5773       28.8975       29.3655       23.6942       25.3036        0.0000        0.0000        0.0000        0.0000        0.0000        0.0000        0.0000        0.0000        0.0000        0.0000        0.0000        0.0000        0.0000        0.0000        0.0000        0.0000        0.0000        0.0000        0.0000        0.0000        0.0000        0.0000        0.0000        0.0000        0.0000        0.0000        0.0000        0.0000        0.0000        0.0000        0.0000        0.0000        0.0000        0.0000        0.0000        0.0000        0.0000        0.0000        0.0000        0.0000        0.0000        0.0000        0.0000        0.0000        0.0000        0.0000        0.0000        0.0000        0.0000        0.0000        0.0000        0.0000        0.0000        0.0000        0.0000        0.0000        0.0000
        0.0000        0.0000        0.0000        0.0000        0.0000        0.0000        0.0000        0.0000        0.0000        0.0000        0.0000        0.0000        0.0000        0.0000        0.0000        0.0000        0.0000        0.0000        0.0000        0.0000        3.7410        5.0561        5.1046        4.5188        4.6444        1.9275        2.1681        3.0103        2.7133        1.4652        1.2158        3.9317        3.6093        3.2432        6.4416        5.8307        5.9705        8.5243       10.6551        6.8062        8.7425        6.8554        6.7093        7.9039        6.0785        6.1086        2.6989        3.3564        3.6600        4.1041        4.9527        7.4508        6.3357        8.8852       13.5561       11.4487        8.1714        7.7656        7.4440        9.3225       11.8874       13.4019       14.1293       12.6685       10.6957       15.3302       18.7855       23.8977       27.0997       27.1341       37.2198       35.4839       35.7854       34.6406       34.0166       37.9026       42.3377       50.6462       57.8857       67.3067       61.7837       51.4860       55.2116       55.7665       62.8100       65.2253       57.5072       49.4292       36.7909       41.9911       43.9950       45.8212       43.5366       45.0374       51.8870       56.2845       59.7967       56.0303       63.5471       56.6365       49.1075       49.8857       53.3638       54.0818       52.6438       61.8822       61.7283       78.9573       61.3362       59.2702       59.6444       65.7624       68.9947       79.4027       76.4387       93.7679       92.1812       81.4262       72.8322       90.2188       89.8088       91.4793       95.7517       65.6078       54.8656       56.7198       59.2886       60.1043       72.8261       63.8061       70.1367       74.2636       75.5005       94.6141      115.6135      164.0852      150.3210      172.6245      185.5602      159.9716      164.4651      147.3126      143.4024      129.5430      143.7953      136.8450      117.9314       88.3164       74.4956       72.0585       66.5026       49.1939       42.8458       43.6313       47.3623       49.1046       45.3250       47.6307       63.7152       64.4987       64.0506       63.3397       60.7370       59.8044       58.4091       56.0275       54.0784       71.9269       64.4165       44.5709       43.1873       48.9503       46.1098       54.4945       47.5151       41.4387       31.4935       29.1914       39.2913       39.5750       37.2843       38.2221       38.6203       39.4851       37.0609       32.4780       27.5988       20.2642       20.5779       21.3304       19.7018       20.9835       27.2557        0.0000        0.0000        0.0000        0.0000        0.0000        0.0000        0.0000        0.0000        0.0000        0.0000        0.0000        0.0000        0.0000        0.0000        0.0000        0.0000        0.0000        0.0000        0.0000        0.0000        0.0000        0.0000        0.0000        0.0000        0.0000        0.0000        0.0000        0.0000        0.0000        0.0000        0.0000        0.0000        0.0000        0.0000        0.0000        0.0000        0.0000        0.0000        0.0000        0.0000        0.0000        0.0000        0.0000        0.0000        0.0000        0.0000        0.0000        0.0000        0.0000        0.0000        0.0000        0.0000        0.0000        0.0000        0.0000        0.0000
        0.0000        0.0000        0.0000        0.0000        0.0000        0.0000        0.0000        0.0000        0.0000        0.0000        0.0000        0.0000        0.0000        0.0000        0.0000        0.0000        0.0000        0.0000        0.0000        0.0000       12.9908        5.3622       12.0573       11.2454       12.1923        7.7721        6.8121        2.4739        1.7972        4.0504        5.0171        5.5814        9.7200        5.9606        6.0598        7.5818       10.0551       12.5362        5.9616        4.5137        6.4129        7.2327        5.4247        6.3376        6.7412        4.4520        4.6327        2.3609        3.0919        4.1387        5.8048        3.1172        6.6449        7.6720        8.9638       10.0412        5.4068        6.7116        7.7993        6.1755        7.8012        9.3970        8.7393        9.4455       11.5935       14.0416       15.8140       22.4414       20.5391       30.5826       37.0900       31.1226       33.7648       27.8676       35.6648       34.0008       40.2770       51.0196       53.0716       51.0604       59.2761       54.9351       56.6112       69.4994       66.4009       55.3936       55.0092       45.9819       43.0083       38.3933       44.5937       52.9532       48.2101       52.7964       52.3154       56.9163       72.9811       70.4703       65.8339       43.4263       46.1671       52.3612       49.0272       47.5981       43.8021       41.9370       40.4354       54.0511       57.4854       57.4942       54.9925       66.9548       95.2656       93.4051       87.7793       99.2483       75.1065       83.6107       76.2561       88.6786       92.3953       83.8049       77.2803       58.0297       45.6948       48.1650       49.1986       55.0543       72.0758       75.1517       86.0131       93.3271       95.0971      101.8222      118.5745      176.6110      184.6529      155.6570      150.8607      159.4397      161.8726      142.8980      133.5804      125.0411      111.6917      133.7408      100.6257       94.1444       82.5357       82.2184       70.0238       56.6115       49.7863       52.7174       46.5185       50.1998       63.0895       70.6812       70.9427       74.0112       70.9458       63.0112       54.9489       56.0117       51.6339       58.2879       63.9523       79.7620       82.6103       65.0987       62.9187       70.9371       55.5215       39.0724       83.7482       46.7627       36.1036       31.8809       34.9469       37.4997       41.8260       38.8437       36.7849       41.1462       39.0958       31.1853       29.3835       23.5140       20.9195       18.8878       20.8437       25.4268       28.9670       31.3826        0.0000        0.0000        0.0000        0.0000        0.0000        0.0000        0.0000        0.0000        0.0000        0.0000        0.0000        0.0000        0.0000        0.0000        0.0000        0.0000        0.0000        0.0000        0.0000        0.0000        0.0000        0.0000        0.0000        0.0000        0.0000        0.0000        0.0000        0.0000        0.0000        0.0000        0.0000        0.0000        0.0000        0.0000        0.0000        0.0000        0.0000        0.0000        0.0000        0.0000        0.0000        0.0000        0.0000        0.0000        0.0000        0.0000        0.0000        0.0000        0.0000        0.0000        0.0000        0.0000        0.0000        0.0000        0.0000
        0.0000        0.0000        0.0000        0.0000        0.0000        0.0000        0.0000        0.0000        0.0000        0.0000        0.0000        0.0000        0.0000        0.0000        0.0000        0.0000        0.0000        0.0000        0.0000        0.0000        7.7065        7.2959        8.7701        9.9569       15.7271       11.4946        9.8639        9.3623        6.1692        6.3314        9.3302       10.2211        7.7377        5.8079        6.2746        7.2937       13.3713        9.4956        7.1395        4.9408        6.3460        6.7011        5.8509        5.4076        1.2862        1.7880        3.6314        5.2228        6.1334        6.7276        6.2211        5.1881        7.6761        5.8195        4.1243        5.2592       10.0878        9.1252        7.9509        6.1758        8.5065        7.2492       10.1579        8.4520       10.0019       14.2073       17.1188       13.9240       21.6100       24.0258       29.4757       24.9365       24.0628       25.0932       28.9566       31.5055       36.3181       49.6230       46.1822       52.0074       53.0341       58.3749       74.0271       68.7031       57.7546       52.3235       50.6463       41.3811       42.8626       40.2547       41.9022       45.3807       51.6091       53.1448       52.3854       59.3961       67.6720       69.4072       63.2062       41.8216       40.3512       49.3092       52.6942       45.2127       43.1234       44.3166       48.6064       52.8068       49.6703       61.7532       63.4401       74.3760       80.2489       80.6697       84.2562       84.3858       82.7568       80.7081       92.0849       98.1098      104.9974       81.6363       71.3413       66.4824       50.5483       50.1873       51.3497       59.1953       70.2966       71.7779       60.6662       74.5595       87.9379       95.4818       88.9013      117.4888      125.7069      140.2291      165.2534      126.7729      140.0996      139.0506      157.2023      125.5900      124.0593      112.7447      109.8325       83.1788       76.4445       67.5371       66.2298       57.8179       56.3167       54.4118       50.7812       59.9965       67.6401       68.3777       69.0182       66.4607       65.9259       63.8776       61.2451       71.4334       72.4231       73.7407       69.7922       63.9230       81.1541       80.0076       83.0414       67.9566       68.5499       48.4657       47.4726       55.3831       37.0322       39.1608       40.3181       42.2621       41.5176       41.7604       42.8796       38.4548       38.7026       46.8372       42.3140       31.3532       31.7053       30.2514       30.5928       42.1597       41.7470       35.2920       32.7970        0.0000        0.0000        0.0000        0.0000        0.0000        0.0000        0.0000        0.0000        0.0000        0.0000        0.0000        0.0000        0.0000        0.0000        0.0000        0.0000        0.0000        0.0000        0.0000        0.0000        0.0000        0.0000        0.0000        0.0000        0.0000        0.0000        0.0000        0.0000        0.0000        0.0000        0.0000        0.0000        0.0000        0.0000        0.0000        0.0000        0.0000        0.0000        0.0000        0.0000        0.0000        0.0000        0.0000        0.0000        0.0000        0.0000        0.0000        0.0000        0.0000        0.0000        0.0000        0.0000        0.0000        0.0000
        0.0000        0.0000        0.0000        0.0000        0.0000        0.0000        0.0000        0.0000        0.0000        0.0000        0.0000        0.0000        0.0000        0.0000        0.0000        0.0000        0.0000        0.0000        0.0000        0.0000        0.0000       17.2099       16.8085       17.6449       23.0695       17.9404       19.7879       17.7176       23.8288       23.2695       17.1487       16.5085        5.0589        6.8026        9.6189       13.9012       14.4316        9.4262       11.6904       10.0063       13.9116       18.4199       20.4977       10.5758       10.7193       24.0009       13.0147       10.3593       16.7649       10.2762       10.0547       10.6748       11.6461        8.5400        8.4083        6.7783        5.1333        4.9761        6.8935        5.2341        6.3620        6.5701        8.1491       10.9798       14.6147       14.2918       16.9720       22.9133       33.0331       37.0889       35.1435       38.7664       54.9439       44.1720       34.7752       57.7122       49.4573       47.5321       47.5247       52.7308       63.9746       68.3497       71.8281       68.4518       65.3407       56.0655       49.3350       42.0090       57.0923       48.7177       47.6594       43.5194       56.5029       63.1722       54.2515       41.8652       71.0367       52.0145       43.8227       40.5161       31.7563       41.1839       43.5825       60.9710       52.1694       52.7733       60.6377       49.1491       51.2563       56.2882       50.4111       58.2424       62.7145       75.4096       71.1918       81.7925       84.9657      101.0529      119.1282      108.6692       83.5114       79.7437       90.0884       79.2994       61.9330       52.1308       36.0839       42.6980       44.1502       46.6909       55.3004       73.5940       88.8741       86.5007       86.3663       97.5187      123.8708      137.2220      130.3825      121.3773      130.8532      141.8111      154.2935      140.1496      133.5602      126.0100      114.3864       95.3618       88.7919       87.3360       87.8948       86.6035       74.0733       74.1951       62.6660       59.4342       60.2121       63.4121       69.0302       64.0769       76.2542       73.0851       77.8499       81.9579       82.8553       86.7237       81.0029       92.4891       86.3531       89.3575       86.0414      111.2419       78.8802       71.4310       66.9383       59.8950       69.7889       60.3798       54.6049       56.6144       59.3921       68.5678       66.6660       62.6626       52.2308       48.7040       49.7897       53.4228       47.8740       50.4376       70.6973       58.0522       47.2325       34.7700       37.8604       55.3800        0.0000        0.0000        0.0000        0.0000        0.0000        0.0000        0.0000        0.0000        0.0000        0.0000        0.0000        0.0000        0.0000        0.0000        0.0000        0.0000        0.0000        0.0000        0.0000        0.0000        0.0000        0.0000        0.0000        0.0000        0.0000        0.0000        0.0000        0.0000        0.0000        0.0000        0.0000        0.0000        0.0000        0.0000        0.0000        0.0000        0.0000        0.0000        0.0000        0.0000        0.0000        0.0000        0.0000        0.0000        0.0000        0.0000        0.0000        0.0000        0.0000        0.0000        0.0000        0.0000        0.0000
        0.0000        0.0000        0.0000        0.0000        0.0000        0.0000        0.0000        0.0000        0.0000        0.0000        0.0000        0.0000        0.0000        0.0000        0.0000        0.0000        0.0000        0.0000        0.0000        0.0000        0.0000       22.5567       19.4915       21.2304       21.1163       26.6483       21.0936       21.3799       12.4386       17.7643       12.6340       14.6322       10.7085        7.4962       11.9502       15.7600       24.2472       25.1800       14.1215       13.5305       19.0868       36.3276       32.5119       25.3029       27.7833       19.9954       13.2232       10.0069        8.8143        5.5060       12.2069        7.7216        4.7815        3.4357        8.4830        5.8597        4.6654        6.1783        6.2394        7.3520       10.3968        6.8996        5.6097        7.4931        9.3573       12.0167       17.6745       21.3658       28.6046       32.8144       27.4543       32.7382       48.8642       40.6803       37.8623       35.7320       38.6377       43.1932       52.3196       61.2628       79.7614       67.6898       62.7861       62.3474       57.6873       56.6196       49.0247       42.1534       47.2005       53.5224       52.2344       51.5077       57.1068       46.8794       48.9133       37.5824       35.8630       50.3594       46.4468       43.2632       38.0254       33.1536       31.5765       51.5659       57.5525       57.0098       60.3008       50.0651       48.8092       48.3993       62.5047       77.1606       57.2002       54.9415       73.9436       78.7401       81.0658      108.1203       83.5343       88.2470       65.6946       64.9689       75.9863       77.1113       64.1245       34.0190       31.5468       39.4074       41.1954       45.4767       55.6866       66.3659       69.6558       78.2415       81.2968       89.1648      112.1771      115.2065      110.4366      131.5442      146.9043      155.4310      141.7384      117.0518      134.0758      129.2812      117.6189      103.6557       95.2291       99.5303       97.3310       83.6392       79.4049       80.2442       74.6307       67.4147       73.7457       88.9162       82.3191       82.9259       80.1316       75.5891       78.1376       82.2043       89.3622       93.9208       93.4734      100.8882      111.8442       90.6627       95.6096       94.9235       83.1471       80.0628       78.3712       75.3319       87.9275       80.3700       73.2302       64.4942       70.2133       71.1508       66.5667       58.5217       59.4190       80.1923       70.7786       54.8260       50.1455       59.4044       70.1712       74.5765      101.7414       62.1150       42.6254       49.0800        0.0000        0.0000        0.0000        0.0000        0.0000        0.0000        0.0000        0.0000        0.0000        0.0000        0.0000        0.0000        0.0000        0.0000        0.0000        0.0000        0.0000        0.0000        0.0000        0.0000        0.0000        0.0000        0.0000        0.0000        0.0000        0.0000        0.0000        0.0000        0.0000        0.0000        0.0000        0.0000        0.0000        0.0000        0.0000        0.0000        0.0000        0.0000        0.0000        0.0000        0.0000        0.0000        0.0000        0.0000        0.0000        0.0000        0.0000        0.0000        0.0000        0.0000        0.0000        0.0000        0.0000
        0.0000        0.0000        0.0000        0.0000        0.0000        0.0000        0.0000        0.0000        0.0000        0.0000        0.0000        0.0000        0.0000        0.0000        0.0000        0.0000        0.0000        0.0000        0.0000        0.0000        0.0000       26.3423       22.9390       23.5351       24.2805       26.6064       21.3507       11.3485        9.6400       11.4136       23.8826       10.3515        5.9582        5.3637       10.6101        9.2763       10.6962       16.8539       29.6084       22.1787       10.6334       25.8510       18.4175       16.7972       29.0988       25.2300       29.0181       27.1611       32.2801       28.2624       33.2847       19.3522       15.5193        3.6020       13.3953       15.3878       13.4683       13.5481        7.5146        8.1594       12.2604       11.6303       22.7722       11.4062       14.4867       18.6678       16.6055       31.4758       22.2436       27.1133       28.8568       35.6946       29.8140       33.9397       42.1162       38.2162       35.1104       36.5790       41.5698       52.4866       62.3219       50.5799       49.8227       54.5054       57.0734       53.5187       55.3812       51.5411       49.7652       49.2814       51.2039       45.4422       42.5407       32.5955       33.9481       30.7112       36.5437       46.6174       32.9269       24.0891       28.0133       33.3418       34.0613       50.2674       52.8725       59.4113       55.5267       45.8659       46.7669       38.6344       54.4329       62.1659       54.0845       57.6559       59.0607       65.4687       82.0540       96.7282       73.3413       77.2291       56.3165       61.5486       65.0776       56.1067       49.0746       40.7046       42.6405       40.7236       43.3462       54.4648       53.3131       65.1979       69.4066       71.8872       80.7968       85.4950      112.5909      115.5262      113.1273      119.1467      110.8714      129.7948      141.8699      128.3544      139.0042      126.2191      126.9883      111.5008      103.6800      101.9872       94.3310       87.7508       91.2059       96.5860       89.1327       85.0307       75.8712       83.1732       81.8059       92.1807       83.5752       75.8906       72.7706       88.4034       94.4327      106.6182      100.8373      104.3993      103.5762      112.4028      112.3092      105.9581       97.0268       99.6253      101.0132       78.5846       77.6673       78.9953       76.1690       80.9093       79.4815       83.0483       93.7058       72.0066       74.2663       76.7888       87.8263      117.5648       61.9502       83.5093       70.9269       53.2090       86.0954       70.3054       58.0840       71.8200        0.0000        0.0000        0.0000        0.0000        0.0000        0.0000        0.0000        0.0000        0.0000        0.0000        0.0000        0.0000        0.0000        0.0000        0.0000        0.0000        0.0000        0.0000        0.0000        0.0000        0.0000        0.0000        0.0000        0.0000        0.0000        0.0000        0.0000        0.0000        0.0000        0.0000        0.0000        0.0000        0.0000        0.0000        0.0000        0.0000        0.0000        0.0000        0.0000        0.0000        0.0000        0.0000        0.0000        0.0000        0.0000        0.0000        0.0000        0.0000        0.0000        0.0000        0.0000        0.0000        0.0000
        0.0000        0.0000        0.0000        0.0000        0.0000        0.0000        0.0000        0.0000        0.0000        0.0000        0.0000        0.0000        0.0000        0.0000        0.0000        0.0000        0.0000        0.0000        0.0000        0.0000        0.0000       28.0299       16.5678       27.4391       28.2153       24.9512       17.1684       13.9267       10.1531        8.0982        8.1513       12.0710       20.9448       31.3149       20.8622        8.3088        7.3328       10.0657       10.8406       18.4043        5.4652        9.9700        9.3578        2.4476       17.6784       26.5645       32.7635       20.6866       10.1738       10.6085       28.5223       24.6342       16.6469        3.0239        9.9043        5.0499       10.6463       13.1753       11.3854        6.1128        6.4655       10.4519       14.2912       17.3530       16.1652       16.5735       26.8520       15.1889       14.1276       18.2517       21.9684       30.8804       42.4838       32.9910       38.3033       42.4297       43.8943       42.6721       44.5015       48.0837       49.6375       48.8425       48.2627       56.5601       53.9715       58.5023       60.6968       48.8239       47.1596       48.1026       48.7739       47.6677       40.0966       37.5643       37.7452       28.0439       23.3740       34.9330       28.7566       24.0933       21.8421       25.3872       29.7792       37.4805       36.9176       39.6907       37.9673       38.0013       31.6278       30.4100       40.1954       54.3906       53.5895       51.1207       55.4691       60.8834       71.9926       68.8448       76.1995       64.1723       67.7350       82.2883       62.0395       40.6221       48.0030       49.3985       36.5532       45.5427       44.9098       46.4777       50.6190       64.0874       68.4660       71.7496       82.0880      102.7059      129.6093      136.8913      113.1609      113.6998      128.3420      137.4969      131.5524      127.5990      149.2695      159.2352      131.1376      115.9490      128.5547      133.7415      106.1939      110.0322      117.6637      112.4861       94.7819       93.6934       83.1320       67.9638       80.7664       85.7907       81.7290       80.4333       74.5735       85.5548       90.2946       93.5670       97.4772       95.7580      107.7080      115.1237      118.3625      100.2121      102.7059      106.5106       98.8383       79.8168       78.6386       75.4454       72.9021       78.3402       76.8137       70.5466       76.9524       73.9667       75.3937       79.8941       85.0174      108.1912       85.2401       69.9946       73.8490       51.9176       58.6382       66.6069       57.3227        0.0000        0.0000        0.0000        0.0000        0.0000        0.0000        0.0000        0.0000        0.0000        0.0000        0.0000        0.0000        0.0000        0.0000        0.0000        0.0000        0.0000        0.0000        0.0000        0.0000        0.0000        0.0000        0.0000        0.0000        0.0000        0.0000        0.0000        0.0000        0.0000        0.0000        0.0000        0.0000        0.0000        0.0000        0.0000        0.0000        0.0000        0.0000        0.0000        0.0000        0.0000        0.0000        0.0000        0.0000        0.0000        0.0000        0.0000        0.0000        0.0000        0.0000        0.0000        0.0000        0.0000        0.0000
        0.0000        0.0000        0.0000        0.0000        0.0000        0.0000        0.0000        0.0000        0.0000        0.0000        0.0000        0.0000        0.0000        0.0000        0.0000        0.0000        0.0000        0.0000        0.0000        0.0000        0.0000        0.0000       33.2093       30.2392       22.9723       26.9030       19.1622        7.9731        9.7630        5.4538        8.9803        7.1048       24.0157       38.1370       31.3690       17.1344       13.3710       26.0621       26.9717       23.6200        7.7204        6.5777       11.9133       26.3641       39.3537       39.7831       22.3587       24.6163        6.4454        7.7875       13.0134       22.9863       14.2150       16.9467       20.2131        4.2264        5.2762        6.8760        6.4281        8.2262        7.0176       12.5946       15.1711       18.3713       17.4084       14.7468       15.0556       14.3234       14.8350       18.7275       22.1027       38.2994       45.2860       36.4354       42.6859       42.3902       59.7955       63.6323       55.8329       58.0149       62.2404       63.8208       64.1120       62.5149       59.5018       68.4059       66.2595       52.0853       52.2455       49.8873       53.1520       40.0420       40.4284       51.9023       43.4300       33.9872       25.9675       25.3218       25.7299       19.9185       20.6723       22.7128       21.6702       26.4274       28.5957       27.2790       26.2289       32.3689       30.9664       30.5099       32.6757       42.3946       46.5451       53.3678       56.3247       72.8785       86.1936       79.5047       88.6743       84.6876      109.1108       83.5319       77.9322       61.8181       49.6339       50.6714       51.9939       45.5219       48.7305       57.1446       60.7974       69.4492       81.2218       71.0922       78.6296      103.5050      136.8937      149.1606      124.1067      131.1689      134.0491      122.2943      129.6467      140.6103      157.4680      165.4164      153.4730      152.6146      175.6520      168.7068      153.6497      159.9918      155.6927      130.2575      115.9669      104.1845       88.6722       87.0406       97.9652       98.7243       94.3431       95.3580       82.2571       82.9948       85.0039       91.3348       92.8133      112.7057      110.9032      124.9724      122.9842      103.4625       98.6645      109.1387      103.5437      107.3517       88.3345       77.3107       83.3946       89.0281       89.7902       84.9872       80.3087       79.2122       77.6096       72.3447       71.0367       66.8014       66.1191       60.8048       50.9364       56.9942       58.7699       59.1845       66.6042       71.5029       93.2929      109.0393      120.0175        0.0000        0.0000        0.0000        0.0000        0.0000        0.0000        0.0000        0.0000        0.0000        0.0000        0.0000        0.0000        0.0000        0.0000        0.0000        0.0000        0.0000        0.0000        0.0000        0.0000        0.0000        0.0000        0.0000        0.0000        0.0000        0.0000        0.0000        0.0000        0.0000        0.0000        0.0000        0.0000        0.0000        0.0000        0.0000        0.0000        0.0000        0.0000        0.0000        0.0000        0.0000        0.0000        0.0000        0.0000        0.0000        0.0000        0.0000        0.0000        0.0000        0.0000
        0.0000        0.0000        0.0000        0.0000        0.0000        0.0000        0.0000        0.0000        0.0000        0.0000        0.0000        0.0000        0.0000        0.0000        0.0000        0.0000        0.0000        0.0000        0.0000        0.0000        0.0000        0.0000        0.0000        0.0000        0.0000        0.0000       26.4192       17.1826       12.8199        6.5858        9.5341        8.9758        7.1734       13.3557        5.7756       11.7271       10.2650       10.0736       17.4745       16.6701       21.9094        8.3200       18.8312       32.3620       39.8402       50.6048       31.7372       34.1779       27.0443       18.1867       12.8334       11.9100        6.5301       23.7935       30.9827        9.8184       10.2152       11.2870        7.7769        6.6897        6.2355        5.7775        7.3340       11.2749       16.8499       13.1350       16.0211       26.0335       15.1670       24.0393       26.9907       24.1434       28.4762       36.8957       28.8392       49.9258       60.5036       55.1643       49.4657       53.8767       58.8007       58.0763       59.4100       58.5784       66.1236       87.1317       84.2384       79.8658       81.7543       78.8559       74.6321       60.1577       46.2808       42.6381       39.8427       38.7659       32.4835       18.7871       15.2582       17.5120       17.2626       18.6090       20.2744       23.7442       39.3334       30.3215       21.8710       27.4677       25.0342       25.4447       29.3284       40.4692       41.8274       45.3538       49.9360       81.6091       72.4305       82.7265      100.4686      100.7127       98.0437       81.6854       80.2797       67.2691       70.9093       50.2494       69.3417       60.9906       52.5595       66.5261       65.5483       55.8949       76.1077       96.8977       84.7870      110.4572      144.3161      149.4165      128.0532      148.8803      140.1972      162.9070      151.9009      156.5193      180.6995      187.8533      194.2409      186.4217      222.8218      224.9076      188.6469      186.7042      139.9984      123.3175      108.9892      105.1755      107.3413      119.9627      127.1128      115.7087      107.1127      100.4738       90.4329       98.3858      116.4766      117.8557      113.5322      110.3753      109.8215      112.1917      112.5342      109.6459      102.0441       95.9345       91.9445       93.0134       84.1362       81.7441       81.5246       92.3625       96.5106       95.5979       93.5780       86.0722       80.5313       72.4542       64.8433       54.0232       55.1858       53.4827       56.0930       53.7664       60.9594       57.3575       74.5902       72.8939       77.9743       99.3421      101.7480        0.0000        0.0000        0.0000        0.0000        0.0000        0.0000        0.0000        0.0000        0.0000        0.0000        0.0000        0.0000        0.0000        0.0000        0.0000        0.0000        0.0000        0.0000        0.0000        0.0000        0.0000        0.0000        0.0000        0.0000        0.0000        0.0000        0.0000        0.0000        0.0000        0.0000        0.0000        0.0000        0.0000        0.0000        0.0000        0.0000        0.0000        0.0000        0.0000        0.0000        0.0000        0.0000        0.0000        0.0000        0.0000        0.0000        0.0000        0.0000        0.0000        0.0000
        0.0000        0.0000        0.0000        0.0000        0.0000        0.0000        0.0000        0.0000        0.0000        0.0000        0.0000        0.0000        0.0000        0.0000        0.0000        0.0000        0.0000        0.0000        0.0000        0.0000        0.0000        0.0000        0.0000        0.0000        0.0000        0.0000        0.0000       15.1387       19.9331       21.8101       13.1186       12.0288       18.3716        9.7178       11.5818       16.1537       16.4588       25.6607       18.6507       13.0150       15.2204       16.8328       20.7774       27.5148       48.4098       26.7074        9.2252       14.1368       20.2307       33.0571       30.4186       12.1530        3.2770        7.4897       15.2573        2.8966        3.5780        4.4304        4.5326        4.7502        4.8098        4.6762        6.7505       10.1199       12.4439       15.3313       20.3416       31.0213       21.6126       27.1023       24.5897       22.2740       23.4132       26.8861       29.4270       33.6035       38.3621       51.7049       46.5465       49.0768       53.5372       60.5390       63.4972       60.7337       59.3711       65.9934       76.5274       68.8001       73.3233       81.9868       80.3999       63.1904       47.5095       39.1705       42.7288       43.2758       31.2234       24.2596       15.3761       17.3748       17.8576       17.8114       19.4323       25.2830       23.7373       27.6854       24.8575       24.5831       25.5850       28.5299       29.2407       33.9385       34.0592       41.3555       44.4184       65.7606       68.3391       78.5501       81.2966       92.3091      105.2516       97.3422       86.8755       69.4880       52.7934       61.5125       67.5141       64.2253       60.6726       55.9086       56.6540       65.8936       73.4454       78.2163       91.6352      133.5202      137.1684      148.5802      152.0161      149.2961      166.7144      210.1970      202.3953      186.8365      240.4812      237.8480      229.7507      204.5150      199.4013      182.3742      172.6526      148.6347      130.4659      135.8680      141.8774      113.2767      128.3504      106.6950      120.8771      108.9436      105.7420      109.7753      106.2676      125.3081      134.2907      130.6910      124.4813      113.6739      114.4717      116.4592      118.1509       93.7454       91.3053       98.9569      101.0792       87.5093       77.4083       84.8813       86.6135       90.0441      100.9053       94.7981       90.0099       82.2244       79.9838       73.4909       68.6515       52.1025       63.3948       63.4648       55.0520       51.7603       56.1888       64.3658       76.3657       64.7069       68.5426       87.5275       85.6076       68.0100        0.0000        0.0000        0.0000        0.0000        0.0000        0.0000        0.0000        0.0000        0.0000        0.0000        0.0000        0.0000        0.0000        0.0000        0.0000        0.0000        0.0000        0.0000        0.0000        0.0000        0.0000        0.0000        0.0000        0.0000        0.0000        0.0000        0.0000        0.0000        0.0000        0.0000        0.0000        0.0000        0.0000        0.0000        0.0000        0.0000        0.0000        0.0000        0.0000        0.0000        0.0000        0.0000        0.0000        0.0000        0.0000        0.0000        0.0000        0.0000        0.0000
        0.0000        0.0000        0.0000        0.0000        0.0000        0.0000        0.0000        0.0000        0.0000        0.0000        0.0000        0.0000        0.0000        0.0000        0.0000        0.0000        0.0000        0.0000        0.0000        0.0000        0.0000        0.0000        0.0000        0.0000        0.0000        0.0000        0.0000        0.0000        0.0000        0.0000       17.3283       18.0498       18.0676       11.5098       16.7782       21.9081       18.2071        7.0183        3.1807        6.6951       16.6393       16.4548       15.1230       30.9003       47.2905       18.4641        8.2514       31.2579       23.9156       18.8923       18.5745       10.5630        8.8068       14.2439       16.4066        2.6835        2.0873        4.2573        4.5107        2.9349        4.0293        4.5449        5.1855        8.2353        8.1605       10.8703       14.3970       21.4503       27.2500       21.2346       17.2098       15.6436       18.8504       21.1176       25.9537       29.3041       32.7001       37.0099       44.0970       48.4659       53.5919       57.2971       63.2997       61.8024       64.3572       62.3225       70.9148       63.8589       75.7944       67.5630       86.2959       60.4054       51.0716       46.6306       38.4370       29.3157       24.8836       40.1808       34.3639       23.6785       23.7661       22.2945       22.6201       24.7777       27.9000       28.1997       23.3993       25.0726       24.0111       22.7662       24.7868       29.7876       33.4726       39.6892       45.9337       70.5445       71.4014       89.8852       84.0964      101.4045       96.5398       79.7436       68.5491       59.1688       67.6695       75.5304       83.2022       68.0583       64.2159       60.3353       67.0687       89.7035       87.1329      102.1196       96.8505      152.2075      157.3841      158.7370      180.7333      159.0034      171.7755      216.5544      200.5011      215.4035      222.5920      223.8717      190.1764      187.2870      189.5970      185.2558      181.9874      169.5152      148.6442      132.8724      122.5505      100.1360      113.8274      111.7243      105.3473      105.0992      115.3165      120.7808      124.6139      125.9573      137.4894      124.9253      140.9811      151.3043      153.6231      143.2310      126.4456      110.3050      117.2178      120.0130      113.9761       88.3040       86.1107       91.6604       86.4296       88.3088       97.5314       92.9372       92.0333       80.4878       78.8315       82.5801       73.1864       58.7435       59.1481       57.8055       49.0855       49.2494       50.2463       56.6639       67.0954       63.4021       66.5117       85.6722       85.5992       65.3100        0.0000        0.0000        0.0000        0.0000        0.0000        0.0000        0.0000        0.0000        0.0000        0.0000        0.0000        0.0000        0.0000        0.0000        0.0000        0.0000        0.0000        0.0000        0.0000        0.0000        0.0000        0.0000        0.0000        0.0000        0.0000        0.0000        0.0000        0.0000        0.0000        0.0000        0.0000        0.0000        0.0000        0.0000        0.0000        0.0000        0.0000        0.0000        0.0000        0.0000        0.0000        0.0000        0.0000        0.0000        0.0000        0.0000        0.0000        0.0000        0.0000
        0.0000        0.0000        0.0000        0.0000        0.0000        0.0000        0.0000        0.0000        0.0000        0.0000        0.0000        0.0000        0.0000        0.0000        0.0000        0.0000        0.0000        0.0000        0.0000        0.0000        0.0000        0.0000        0.0000        0.0000        0.0000        0.0000        0.0000        0.0000        0.0000        0.0000        0.0000       15.0341       15.9319        0.0000        0.0000        9.7974       13.5898        6.6432        7.5531       31.8808       31.2509       28.0583       31.6253       36.4839       39.4539       57.0637       46.5478      101.1213       58.5932       39.6140       42.2626       45.5403       30.3597       24.8401       18.6702        6.8321        3.9237        4.4285        5.2275        4.7917        4.6627        3.1471        4.4368        6.7664       12.1739       16.3756       15.2357       26.7789       27.4038       23.0234       19.2410       13.0400       13.6455       15.6928       18.4369       42.6903       29.0882       32.9228       39.5851       51.6275       56.9776       71.0696       70.1673       74.5747       87.7470       87.2539      109.4102       72.5452       84.2194       82.8041       90.3304       63.4846       55.9100       50.1959       56.6973       39.9192       34.8979       29.3027       27.0633       28.1000       25.6007       26.0291       26.5977       27.4412       28.7042       28.9524       20.8267       22.0634       19.6097       21.3630       22.6905       30.9890       36.5945       42.0244       75.8319       80.0958       62.8362       70.1936       76.0130       86.5187       85.1099       89.8145       88.1105       82.2536       73.4460       81.8938       74.5206       66.9539       75.3441       83.0068       85.9635      125.8203      147.0256      172.4411      158.8728      189.6279      192.3945      177.0010      210.0248      202.9432      200.0039      232.9908      225.4114      216.9251      216.7137      217.2074      193.4743      209.3253      213.8773      218.9285      211.7098      188.1019      172.9703      153.4718      134.0373      112.4620      134.9895      127.7626      137.2711      151.1413      188.9667      166.5154      137.5172      134.5050      126.4874      141.6024      168.8373      182.2169      180.8368      164.4355      138.3145      139.7520      114.1701       99.8223       96.7889       82.0192       76.8086       77.8329       82.3039       74.9458       73.1843       76.2073       68.3147       59.3537       59.1829       63.3467       66.4114       72.3696       56.5756       53.0233       52.3043       50.7469       49.2560       53.5040       61.3756       62.1441       65.2153       67.6682        0.0000        0.0000        0.0000        0.0000        0.0000        0.0000        0.0000        0.0000        0.0000        0.0000        0.0000        0.0000        0.0000        0.0000        0.0000        0.0000        0.0000        0.0000        0.0000        0.0000        0.0000        0.0000        0.0000        0.0000        0.0000        0.0000        0.0000        0.0000        0.0000        0.0000        0.0000        0.0000        0.0000        0.0000        0.0000        0.0000        0.0000        0.0000        0.0000        0.0000        0.0000        0.0000        0.0000        0.0000        0.0000        0.0000        0.0000        0.0000        0.0000        0.0000        0.0000
        0.0000        0.0000        0.0000        0.0000        0.0000        0.0000        0.0000        0.0000        0.0000        0.0000        0.0000        0.0000        0.0000        0.0000        0.0000        0.0000        0.0000        0.0000        0.0000        0.0000        0.0000        0.0000        0.0000        0.0000        0.0000        0.0000        0.0000        0.0000        0.0000        0.0000        0.0000        0.0000        0.0000        0.0000        0.0000        0.0000        0.0000       11.1825        3.5628       23.7545       63.9829       52.8762       33.4016       25.1334       23.0599       32.7616       41.5669       27.9523       46.5857       42.9174       35.1971       21.2630       12.4457       10.5348        7.6339        4.4480        3.5538        3.7293        3.1594        4.8487        4.4130        5.2791        6.9732        8.0487        9.2378       12.1689       12.1178       17.9582       20.0657       18.5018       14.5797       13.9365       17.6928       24.2921       28.4202       35.0863       30.9086       32.0369       37.7091       51.8456       63.4742       60.0642       66.9440       74.8916       62.4417       85.4816      130.1765      188.4672      103.0063       96.4960      126.0978       94.0151       74.2564       59.6565       54.6716       42.3866       32.8222       31.7305       36.9880       39.8591       29.2679       28.0041       26.4124       27.9136       24.2271       21.6101       20.7579       22.0573       20.0397       19.6022       22.7284       37.0330       40.2489       49.0844       99.0770       58.4668       57.6717       66.5412       72.5317       93.0952      101.4354       97.2999       85.9955       86.2466       76.3379       84.1512       74.9348       84.4066       95.0135      115.1090      110.9240      134.5739      170.1223      209.6218      216.2640      211.6180      202.7924      173.3388      171.6377      179.6494      227.5719      241.1456      232.1561      225.8203      203.0043      209.9082      203.3364      208.9827      194.5171      190.4626      187.9711      182.4919      177.6633      157.9780      164.3210      135.7947      143.4092      168.1804      195.2871      167.0291      175.8619      163.2996      134.6921      111.8468      133.6782      125.3173      129.7839      155.1330      133.5694      102.6057      105.8975      141.1589      140.1097      105.1113       93.0061       77.0754       80.2288       78.2196       78.7530       70.1415       67.1502       62.1047       73.9353       67.1838       54.7253       55.5303       60.1013       64.1501       59.8257       54.4889       54.5937       52.4497       50.4230       58.3949       59.5492       56.0315       56.6736        0.0000        0.0000        0.0000        0.0000        0.0000        0.0000        0.0000        0.0000        0.0000        0.0000        0.0000        0.0000        0.0000        0.0000        0.0000        0.0000        0.0000        0.0000        0.0000        0.0000        0.0000        0.0000        0.0000        0.0000        0.0000        0.0000        0.0000        0.0000        0.0000        0.0000        0.0000        0.0000        0.0000        0.0000        0.0000        0.0000        0.0000        0.0000        0.0000        0.0000        0.0000        0.0000        0.0000        0.0000        0.0000        0.0000        0.0000        0.0000        0.0000        0.0000        0.0000        0.0000
        0.0000        0.0000        0.0000        0.0000        0.0000        0.0000        0.0000        0.0000        0.0000        0.0000        0.0000        0.0000        0.0000        0.0000        0.0000        0.0000        0.0000        0.0000        0.0000        0.0000        0.0000        0.0000        0.0000        0.0000        0.0000        0.0000        0.0000        0.0000        0.0000        0.0000        0.0000        0.0000        0.0000        0.0000        0.0000        0.0000        0.0000        0.0000        0.0000        4.5163       15.9753       17.4317       24.9064       30.2828       30.1650       41.8507       39.7854       17.7480       21.1687       19.3450       23.1248        6.6279        6.2186        5.6427        4.6170        3.0447        2.0983        2.8761        2.8506        4.3369        4.9696        5.7266        8.0345        9.1687       10.4216       12.1827       11.0454       16.7903       16.1267       13.5249       17.6088       13.8694       14.8422       13.8641       20.1694       38.1861       31.8242       33.8136       32.4761       50.2757       58.2558       55.6933       57.9943       50.0983       62.3916       89.4981      176.4272      153.3158      162.4349      159.3971      148.6737      119.5137      100.7483       86.5941       56.4423       46.8946       46.4338       38.1814       37.7982       41.4170       38.2563       32.8099       29.2822       32.0400       29.0291       26.0169       25.0392       24.6505       19.8806       19.9998       24.8360       35.5301       39.3520       48.3689       65.5158       53.2498       58.5153       78.8115       71.9393       99.3491      113.9768      118.0293       99.3513       92.5930       89.5193       93.7237       93.3433       88.9635       85.7866      110.5432      119.3824      148.9343      169.7388      187.0070      191.6800      206.9582      198.8966      210.3539      180.3871      172.5871      230.4581      203.7405      175.6632      182.9530      178.5471      219.4745      217.7973      192.5336      177.8633      182.6049      179.8362      166.0381      161.5122      156.7121      166.9475      171.9099      173.3544      190.3522      181.7275      126.3152      124.9727      123.7151      117.0962      105.5518      102.4296       97.5143      109.9721      114.5426      107.4693       93.9447       91.1521      123.3157      121.2635       83.8414       80.6266       75.4407       83.0122       80.9083       66.8094       64.5787       65.3808       63.7938       64.1138       52.3460       49.4842       51.6370       55.1489       60.3094       56.2026       55.6478       56.9524       54.2532       52.7417       51.5101       53.9686       52.5940       63.7732        0.0000        0.0000        0.0000        0.0000        0.0000        0.0000        0.0000        0.0000        0.0000        0.0000        0.0000        0.0000        0.0000        0.0000        0.0000        0.0000        0.0000        0.0000        0.0000        0.0000        0.0000        0.0000        0.0000        0.0000        0.0000        0.0000        0.0000        0.0000        0.0000        0.0000        0.0000        0.0000        0.0000        0.0000        0.0000        0.0000        0.0000        0.0000        0.0000        0.0000        0.0000        0.0000        0.0000        0.0000        0.0000        0.0000        0.0000        0.0000        0.0000        0.0000        0.0000        0.0000
        0.0000        0.0000        0.0000        0.0000        0.0000        0.0000        0.0000        0.0000        0.0000        0.0000        0.0000        0.0000        0.0000        0.0000        0.0000        0.0000        0.0000        0.0000        0.0000        0.0000        0.0000        0.0000        0.0000        0.0000        0.0000        0.0000        0.0000        0.0000        0.0000        0.0000        0.0000        0.0000        0.0000        0.0000        0.0000        0.0000        0.0000        0.0000        0.0000        0.0000       11.6277       14.4908        8.2097       12.0821       19.8347       20.2746       21.0879       18.2315       15.5292        8.1561        9.2167        5.2164        5.5503        4.2344        4.8372        3.6808        3.7287        4.5674        4.5054        7.3989        8.5835        8.7584       10.1654       10.3406       11.1587       12.4193       16.2269       27.5636       30.7585       22.3636       20.1228       18.7036       24.1028       16.2067       18.3864       44.6023       23.5464       26.5821       37.7244       51.3903       53.5707       64.2338       67.3755       80.4734      104.9289      146.7127      208.3963      176.1521      194.9217      198.2486      151.1261      113.5226       93.7643       88.0792       67.8646       57.2710       58.6466       55.0142       43.0311       49.4348       50.5537       46.0183       42.7976       41.8968       34.7639       31.4374       29.1302       25.8051       22.0538       22.0766       25.3140       36.3593       35.1187       41.7145       46.7596       65.1636       80.8155       84.5685      100.0720      129.3199      113.0741      116.8989      111.4145      115.2675      116.1244      110.8436       89.2922       88.2140       90.1281      120.2121      116.4059      136.0606      156.1287      143.7553      151.7558      184.9981      185.2022      192.3816      184.0158      188.3978      171.4235      152.7264      156.8760      182.8212      173.7085      178.7513      178.1288      167.8374      177.3089      181.4394      189.3687      172.1354      160.6942      148.5710      151.1880      154.0176      150.6681      142.5487      133.9486      104.1712       95.4004       96.5808       93.2697       91.5904       82.7336       86.0581       85.3483      105.1087       97.3684       90.2062       90.7937      120.2623      123.8003       86.5640       87.2681       77.8639       77.3108       75.3109       74.0367       67.4682       64.3996       66.2109       62.4713       55.2986       53.3427       59.0027       54.0825       61.1284       63.2024       65.3264       61.4698       55.4518       51.5390       50.8832       51.2944       51.1297        0.0000        0.0000        0.0000        0.0000        0.0000        0.0000        0.0000        0.0000        0.0000        0.0000        0.0000        0.0000        0.0000        0.0000        0.0000        0.0000        0.0000        0.0000        0.0000        0.0000        0.0000        0.0000        0.0000        0.0000        0.0000        0.0000        0.0000        0.0000        0.0000        0.0000        0.0000        0.0000        0.0000        0.0000        0.0000        0.0000        0.0000        0.0000        0.0000        0.0000        0.0000        0.0000        0.0000        0.0000        0.0000        0.0000        0.0000        0.0000        0.0000        0.0000        0.0000        0.0000        0.0000
        0.0000        0.0000        0.0000        0.0000        0.0000        0.0000        0.0000        0.0000        0.0000        0.0000        0.0000        0.0000        0.0000        0.0000        0.0000        0.0000        0.0000        0.0000        0.0000        0.0000        0.0000        0.0000        0.0000        0.0000        0.0000        0.0000        0.0000        0.0000        0.0000        0.0000        0.0000        0.0000        0.0000        0.0000        0.0000        0.0000        0.0000        0.0000        0.0000        0.0000        0.0000        0.0000        0.0000       45.3998       81.9839       65.9717       41.3735       24.0611       13.5251       11.7802       50.7479       39.7339       34.2855       30.9059       28.5616       24.4760       24.4040       25.8240       23.6969       35.7060       43.8220       35.1145       34.5601       30.7080       27.5393       22.0049       33.1005       42.2412       28.2689       26.3097       26.2874       39.3229       45.8540       41.3838       41.0326       36.0676       31.9204       30.1481       32.3522       88.2829       73.1551       84.9756       90.0419      120.3451      119.7517      139.6640      184.2542      168.3535      169.5076      173.9404      147.4461      131.8226      140.4895      138.5685      132.5299      116.1819      112.5158      124.0893       99.1650      103.5165      105.7204       90.0940       88.5241       65.4795       51.7785       50.1350       44.6027       35.6687       27.8493       28.1518       31.7303       41.7442       50.2260       62.7391       76.2956      124.7878      122.6896      110.0201      133.6821      120.8663      110.0139      111.1538      123.0346      115.1296       98.8408       90.1086       86.1554      101.8541       99.2564      125.7679      140.8311      146.2338      158.1261      155.0940      142.9381      152.3109      162.0544      169.3402      163.3971      157.1438      152.7781      150.8218      141.5323      156.9218      158.0968      153.1510      155.6637      156.8728      168.7996      164.5482      160.3207      158.0586      156.5983      136.3824      124.1701      113.8280      101.3294       93.3861       78.3594       67.8207       69.3945       69.9902       68.6830       66.0040       59.4004       64.0795       66.0087       57.6686       49.8875       53.9313       48.1056       49.7917       56.3617       64.0732       92.1992       88.3596       79.2710       85.1199       81.8998       74.4080       78.4457       77.7460       67.7640       58.7604       53.5910       52.1358       56.6367       72.3595       64.8640       63.9868       64.0016       51.3789       46.6334       46.2369       41.6525       40.0500        0.0000        0.0000        0.0000        0.0000        0.0000        0.0000        0.0000        0.0000        0.0000        0.0000        0.0000        0.0000        0.0000        0.0000        0.0000        0.0000        0.0000        0.0000        0.0000        0.0000        0.0000        0.0000        0.0000        0.0000        0.0000        0.0000        0.0000        0.0000        0.0000        0.0000        0.0000        0.0000        0.0000        0.0000        0.0000        0.0000        0.0000        0.0000        0.0000        0.0000        0.0000        0.0000        0.0000        0.0000        0.0000        0.0000        0.0000        0.0000        0.0000        0.0000        0.0000        0.0000        0.0000
        0.0000        0.0000        0.0000        0.0000        0.0000        0.0000        0.0000        0.0000        0.0000        0.0000        0.0000        0.0000        0.0000        0.0000        0.0000        0.0000        0.0000        0.0000        0.0000        0.0000        0.0000        0.0000        0.0000        0.0000        0.0000        0.0000        0.0000        0.0000        0.0000        0.0000        0.0000        0.0000        0.0000        0.0000        0.0000        0.0000        0.0000        0.0000        0.0000        0.0000        0.0000        0.0000        0.0000        0.0000       61.8559       51.3389       49.0115       21.3719       21.4286       28.8991       57.1795       37.0753       30.3419       34.9270       38.4007       32.9401       33.8203       41.4751       41.6362       67.1869       57.7714       38.7769       33.9274       38.7710       37.1714       23.5913       34.3238       36.8255       33.8824       40.9551       42.9741       50.8012       54.4749       47.4542       42.9221       52.4438       40.7925       36.8285       39.1443       54.9854       73.9291       82.5755      102.7858      130.3919      126.2361      163.8393      187.4312      182.8929      178.8239      203.5139      185.7692      186.3363      221.8539      195.9065      165.7290      122.3655      135.4229      169.4448      151.7941      167.1783      120.1053      125.9913       90.4745       74.4267       61.3031       54.8870       65.2377       52.5892       39.5003       32.9214       47.8266       60.0826       66.9542       69.4293      109.4859      130.9382      123.4889      119.2063      126.3004      122.5387      102.6847      116.7884      117.9521      119.0427      109.5243      100.3470      109.1735      131.0819      130.2530      145.1194      143.2770      158.9521      174.0732      140.2017      144.9381      141.1161      146.4237      155.3881      162.7853      158.5311      144.3827      148.8078      158.9177      161.4617      172.6744      167.7199      178.7802      169.0411      167.3926      164.5203      156.8834      156.1375      151.5340      131.9179      111.5176       92.8315       78.7929       69.3247       69.0513       67.2953       64.8529       60.4333       55.6236       54.1367       55.3183       56.8426       55.8944       44.9323       40.9557       34.4971       32.1575       38.6098       49.1999       49.8074       50.2332       69.9060       78.7407       91.9176       96.0470       79.5364       83.8510       87.2234       76.2912       60.2656       55.0795       56.1720       61.8506       77.9679       73.7294       73.4932       65.8531       53.5425       48.9926       46.0144       43.1567       82.1700        0.0000        0.0000        0.0000        0.0000        0.0000        0.0000        0.0000        0.0000        0.0000        0.0000        0.0000        0.0000        0.0000        0.0000        0.0000        0.0000        0.0000        0.0000        0.0000        0.0000        0.0000        0.0000        0.0000        0.0000        0.0000        0.0000        0.0000        0.0000        0.0000        0.0000        0.0000        0.0000        0.0000        0.0000        0.0000        0.0000        0.0000        0.0000        0.0000        0.0000        0.0000        0.0000        0.0000        0.0000        0.0000        0.0000        0.0000        0.0000        0.0000        0.0000        0.0000        0.0000        0.0000
        0.0000        0.0000        0.0000        0.0000        0.0000        0.0000        0.0000        0.0000        0.0000        0.0000        0.0000        0.0000        0.0000        0.0000        0.0000        0.0000        0.0000        0.0000        0.0000        0.0000        0.0000        0.0000        0.0000        0.0000        0.0000        0.0000        0.0000        0.0000        0.0000        0.0000        0.0000        0.0000        0.0000        0.0000        0.0000        0.0000        0.0000        0.0000        0.0000        0.0000        0.0000        0.0000        0.0000        0.0000        0.0000        0.0000       41.8456       41.8301       18.2179       15.5174       30.0442       19.8149       41.1092       35.8779       34.9483       25.0118       27.9754       30.5004       31.4876       78.5456       61.8401       55.7628       41.1784       21.2471       17.5525       19.9679       29.0148       49.3309       45.7432       49.5969       49.1390       56.1754       53.4831       59.8380       53.2189       37.6300       43.0490       43.2768       52.8318       59.2678       72.7342       86.6298      126.3521      144.9764      169.3319      192.0256      212.8176      183.8516      208.8884      215.1902      214.8164      245.3517      231.0884      202.8352      214.9724      150.1645      216.7331      187.8298      184.4013      154.7586      132.5555      261.4883      112.5736       91.4268       66.0172       57.2080       62.2609       47.7771       58.8633       38.7359       42.1208       53.0693       61.0756       98.2261      122.4547      131.8971      126.6893      124.8169      149.8511      166.2102      155.2738      155.5927      159.2880      150.8568      139.7213      130.6866      118.7396      135.9157      142.2032      155.3032      147.3779      156.6031      163.3986      144.6647      135.4664      147.3590      139.0324      143.2752      145.4913      156.4032      144.1421      141.4592      145.0411      147.3524      155.0995      177.9844      180.9980      171.8790      180.6952      168.3617      147.3535      141.5039      129.3659      114.5364       99.4759       68.5082       66.3986       62.5375       61.7933       60.1263       55.8163       51.3463       48.7787       45.3787       43.7118       47.5571       43.0707       30.0953       30.6145       30.1117       31.1183       40.8982       44.1573       47.4492       56.2553       75.6036       82.4372       86.3137       95.6347      108.5187      100.8915       95.6258       83.8379       65.7958       62.3264       62.4055       67.8339       78.7609       77.6550       76.8904       70.4769       54.0381       46.5829       49.7898       46.0676       77.7900        0.0000        0.0000        0.0000        0.0000        0.0000        0.0000        0.0000        0.0000        0.0000        0.0000        0.0000        0.0000        0.0000        0.0000        0.0000        0.0000        0.0000        0.0000        0.0000        0.0000        0.0000        0.0000        0.0000        0.0000        0.0000        0.0000        0.0000        0.0000        0.0000        0.0000        0.0000        0.0000        0.0000        0.0000        0.0000        0.0000        0.0000        0.0000        0.0000        0.0000        0.0000        0.0000        0.0000        0.0000        0.0000        0.0000        0.0000        0.0000        0.0000        0.0000        0.0000        0.0000        0.0000
        0.0000        0.0000        0.0000        0.0000        0.0000        0.0000        0.0000        0.0000        0.0000        0.0000        0.0000        0.0000        0.0000        0.0000        0.0000        0.0000        0.0000        0.0000        0.0000        0.0000        0.0000        0.0000        0.0000        0.0000        0.0000        0.0000        0.0000        0.0000        0.0000        0.0000        0.0000        0.0000        0.0000        0.0000        0.0000        0.0000        0.0000        0.0000        0.0000        0.0000        0.0000        0.0000        0.0000        0.0000        0.0000        0.0000        0.0000       32.1234       33.5374       27.5031       28.9662       23.9062       23.4961       32.1750       51.3479       37.6466       37.5136       39.8942       42.1923       58.1435       57.6128       52.6581       43.8232       26.6544       31.5453       27.1412       39.0957       54.2346       53.3292       59.7757       60.8147       62.9759       73.2704       68.9515       71.0419       50.9104       47.8754       69.0136       71.6959       75.8569       95.6976      103.4409      118.8737      146.6895      166.7763      171.7130      186.9217      193.3394      190.6855      202.8676      220.1664      251.1471      230.5345      236.6064      234.4362      186.1787      203.4031      171.2183      188.0551      170.8374      149.3577      145.7470      100.0674       86.7069       66.6091       57.9872       65.2352       48.6068       45.6926       41.0791       40.4332       65.2915       82.5764       88.9017       90.2409      134.7233      174.8655      175.3237      197.4823      210.3468      186.7962      172.2442      156.7448      130.9038      105.3430      109.6080      120.1420      140.2575      138.7387      136.8371      128.4083      135.6593      134.7997      113.3195      124.0647      140.3947      138.1325      140.0484      155.4005      161.5106      147.5678      149.6580      157.7819      162.9197      170.2955      177.2044      175.3660      165.5056      158.2448      127.4826      116.3989      113.2482      109.3035      101.8416       93.4224       73.2396       67.9802       66.4031       64.5263       58.2798       48.8853       51.0248       44.4011       38.5569       35.9292       33.6760       34.2569       33.5276       29.7888       34.4190       43.9407       63.6192       50.4123       63.9684       71.4647       89.5587      106.7294      118.8240      123.7832      113.6093      112.9422      114.6731      102.1229      119.0768      105.4599       86.3639       85.1300       81.9815       79.9669       75.3366       66.8304       58.6146       47.4864       51.4459       58.6174        0.0000        0.0000        0.0000        0.0000        0.0000        0.0000        0.0000        0.0000        0.0000        0.0000        0.0000        0.0000        0.0000        0.0000        0.0000        0.0000        0.0000        0.0000        0.0000        0.0000        0.0000        0.0000        0.0000        0.0000        0.0000        0.0000        0.0000        0.0000        0.0000        0.0000        0.0000        0.0000        0.0000        0.0000        0.0000        0.0000        0.0000        0.0000        0.0000        0.0000        0.0000        0.0000        0.0000        0.0000        0.0000        0.0000        0.0000        0.0000        0.0000        0.0000        0.0000        0.0000        0.0000        0.0000
        0.0000        0.0000        0.0000        0.0000        0.0000        0.0000        0.0000        0.0000        0.0000        0.0000        0.0000        0.0000        0.0000        0.0000        0.0000        0.0000        0.0000        0.0000        0.0000        0.0000        0.0000        0.0000        0.0000        0.0000        0.0000        0.0000        0.0000        0.0000        0.0000        0.0000        0.0000        0.0000        0.0000        0.0000        0.0000        0.0000        0.0000        0.0000        0.0000        0.0000        0.0000        0.0000        0.0000        0.0000        0.0000        0.0000        0.0000        0.0000        0.0000        0.0000       47.1996       46.4095       40.8756       43.0359       36.9764       56.2635       58.2481       63.0484       62.9874       76.9273       77.5148       75.7320       73.1088       56.3895       48.5876       39.4748        0.0000        0.0000       77.3673       88.5583       92.1276       97.5811      110.5428      114.0429      114.7945      104.3656      106.4136      109.4007      103.9314       99.8895      107.1694      107.5052      116.0056      150.4669      148.9502      147.8618      154.2664      146.3402      152.6077        0.0000        0.0000        0.0000        0.0000      244.7874      218.9459      200.5146      217.3276      231.1530        0.0000      231.8356      186.3264      147.5744      121.7283       94.6728       76.5308       68.1050       53.7130       47.7150       48.0939       51.7739       55.2600       81.5354       99.2122      100.5310      126.9869      179.2243      203.0289      195.9099      186.5057      184.9899      187.9066      160.1964      142.0308      126.2762      112.2152      107.4253      122.5902      124.5730      117.4408      132.1878      128.5544      131.9229      126.6163      111.3138      105.0450      134.6915      130.3726      135.2913      144.5902      158.5241      160.3352      161.4750      148.8037      150.2208      144.3086      131.2761      131.5299      123.5092      124.2376      121.9692      106.9381       96.5772       87.7569       83.9248       78.0951       63.2743       55.1584       50.4860       42.1438       36.1428       35.2402       33.8014       31.3540       26.6664       27.6117       28.6370       29.9299       35.3563       40.9717       55.6366       84.3249       76.1596       68.8599       94.8697      103.5597      121.8282      131.2280      134.7304      128.7377      127.1176      146.3407      135.4927      140.2527      147.9318      137.3276      116.7255      112.7763      112.3706       91.5668      111.2136      137.3922      133.5009       83.2753        0.0000        0.0000        0.0000        0.0000        0.0000        0.0000        0.0000        0.0000        0.0000        0.0000        0.0000        0.0000        0.0000        0.0000        0.0000        0.0000        0.0000        0.0000        0.0000        0.0000        0.0000        0.0000        0.0000        0.0000        0.0000        0.0000        0.0000        0.0000        0.0000        0.0000        0.0000        0.0000        0.0000        0.0000        0.0000        0.0000        0.0000        0.0000        0.0000        0.0000        0.0000        0.0000        0.0000        0.0000        0.0000        0.0000        0.0000        0.0000        0.0000        0.0000        0.0000        0.0000        0.0000        0.0000        0.0000        0.0000
        0.0000        0.0000        0.0000        0.0000        0.0000        0.0000        0.0000        0.0000        0.0000        0.0000        0.0000        0.0000        0.0000        0.0000        0.0000        0.0000        0.0000        0.0000        0.0000        0.0000        0.0000        0.0000        0.0000        0.0000        0.0000        0.0000        0.0000        0.0000        0.0000        0.0000        0.0000        0.0000        0.0000        0.0000        0.0000        0.0000        0.0000        0.0000        0.0000        0.0000        0.0000        0.0000        0.0000        0.0000        0.0000        0.0000        0.0000        0.0000        0.0000        0.0000        0.0000        0.0000        0.0000        0.0000        0.0000       54.8622       65.8957       68.2680        0.0000        0.0000        0.0000       88.4445       81.1053       60.3790       48.7650        0.0000        0.0000        0.0000        0.0000        0.0000        0.0000        0.0000      129.5715      135.1673      130.3537      119.8388      126.7845      119.9438      123.3843      123.0915      127.8342      119.7467      122.8519      141.4352      181.9160      183.0695      178.9391      143.1511        0.0000        0.0000        0.0000        0.0000        0.0000        0.0000      264.1568      194.3028        0.0000        0.0000        0.0000      248.3895      200.7744      177.1294      129.0467       96.3449       84.9691       73.6368       65.4388       65.5005       65.4871       73.9319       81.8322      100.0693       94.1159      103.8684      117.1685      162.7909      180.7349      192.4372      193.6624      203.1534      192.5365      168.6850      149.3087      143.1821      119.4216      112.8952      111.3860      116.4458      115.0009      120.9369      130.1775      125.7717      123.9626      120.0433      122.7359      140.1255      131.5238      124.3770      133.1785      138.5076      146.5966      152.5053      147.2024      141.4154      107.1435      104.9756      102.3541      105.5143      108.7671      100.9963       98.3691       82.0837       74.1573       75.2738       69.7780       73.6051       56.7831       42.6959       31.7556       30.1654       29.9692       28.8002       30.5916       46.8070       42.9588       27.3012       24.0125       35.2045       44.8565       56.6183       64.8113       77.0627       93.2207      103.6272      132.9629      127.3072      125.0571      130.4318      119.1233      127.2970      129.3422      132.9349      129.2608      120.6244      137.8205      135.4411      114.2469      113.8564      132.0224      143.8541      178.6459      200.4021      106.0402        0.0000        0.0000        0.0000        0.0000        0.0000        0.0000        0.0000        0.0000        0.0000        0.0000        0.0000        0.0000        0.0000        0.0000        0.0000        0.0000        0.0000        0.0000        0.0000        0.0000        0.0000        0.0000        0.0000        0.0000        0.0000        0.0000        0.0000        0.0000        0.0000        0.0000        0.0000        0.0000        0.0000        0.0000        0.0000        0.0000        0.0000        0.0000        0.0000        0.0000        0.0000        0.0000        0.0000        0.0000        0.0000        0.0000        0.0000        0.0000        0.0000        0.0000        0.0000        0.0000        0.0000        0.0000        0.0000        0.0000
        0.0000        0.0000        0.0000        0.0000        0.0000        0.0000        0.0000        0.0000        0.0000        0.0000        0.0000        0.0000        0.0000        0.0000        0.0000        0.0000        0.0000        0.0000        0.0000        0.0000        0.0000        0.0000        0.0000        0.0000        0.0000        0.0000        0.0000        0.0000        0.0000        0.0000        0.0000        0.0000        0.0000        0.0000        0.0000        0.0000        0.0000        0.0000        0.0000        0.0000        0.0000        0.0000        0.0000        0.0000        0.0000        0.0000        0.0000        0.0000        0.0000        0.0000        0.0000        0.0000        0.0000        0.0000        0.0000        0.0000        0.0000        0.0000        0.0000        0.0000        0.0000      104.5800       90.9601       64.9256       52.1542        0.0000        0.0000        0.0000        0.0000        0.0000        0.0000        0.0000        0.0000      150.1961      145.9410      129.1484      136.1628      132.7959      133.6365      139.6816      132.1178      111.7656      124.7299      147.3437      172.9932        0.0000        0.0000        0.0000        0.0000        0.0000        0.0000        0.0000        0.0000        0.0000        0.0000        0.0000        0.0000        0.0000        0.0000        0.0000      240.8443      195.0845      149.1634       91.9108       80.0762       68.1871       69.5422       84.3927       70.3212       66.5066       84.9737       93.7800       95.7314      112.2613      129.7403      169.7103      193.1494      206.7843      212.9073      196.1705      162.7979      163.3176      143.8407      115.3861      109.4827      108.5135      112.3360      111.6010      111.8414      109.4437      114.6777      111.3869      126.1067      114.3652      127.3135      137.2275      125.2861      122.5346      122.9391      129.4670      126.6763      130.5808      134.1886      122.9566      100.0228       93.0930       91.3819       93.0138       96.4048       97.4400       91.4984       70.6141       74.4630       72.3606       63.0049       60.9264       52.7524       43.4296       28.5337       30.4595       28.5317       28.7654       39.2966       45.3837       33.1465       30.4277       29.6743       42.2359       46.2752       50.9696       73.7352       97.7547       98.6974      104.5221      119.9596      115.6502      108.8564      119.9506      121.0862      133.4040      163.5797      156.7426      127.3626      115.4190      128.6095      140.0191      130.3608      152.6383      186.5533      179.3001      224.9331       97.8311        0.0000        0.0000        0.0000        0.0000        0.0000        0.0000        0.0000        0.0000        0.0000        0.0000        0.0000        0.0000        0.0000        0.0000        0.0000        0.0000        0.0000        0.0000        0.0000        0.0000        0.0000        0.0000        0.0000        0.0000        0.0000        0.0000        0.0000        0.0000        0.0000        0.0000        0.0000        0.0000        0.0000        0.0000        0.0000        0.0000        0.0000        0.0000        0.0000        0.0000        0.0000        0.0000        0.0000        0.0000        0.0000        0.0000        0.0000        0.0000        0.0000        0.0000        0.0000        0.0000        0.0000        0.0000        0.0000        0.0000        0.0000
        0.0000        0.0000        0.0000        0.0000        0.0000        0.0000        0.0000        0.0000        0.0000        0.0000        0.0000        0.0000        0.0000        0.0000        0.0000        0.0000        0.0000        0.0000        0.0000        0.0000        0.0000        0.0000        0.0000        0.0000        0.0000        0.0000        0.0000        0.0000        0.0000        0.0000        0.0000        0.0000        0.0000        0.0000        0.0000        0.0000        0.0000        0.0000        0.0000        0.0000        0.0000        0.0000        0.0000        0.0000        0.0000        0.0000        0.0000        0.0000        0.0000        0.0000        0.0000        0.0000        0.0000        0.0000        0.0000        0.0000        0.0000        0.0000        0.0000        0.0000        0.0000        0.0000      107.0499       77.8887        0.0000        0.0000        0.0000        0.0000        0.0000        0.0000        0.0000        0.0000        0.0000        0.0000      142.2592      134.4699      137.9374      139.0265      132.3276      125.7743      108.1792      116.6616      121.7064      200.3999        0.0000        0.0000        0.0000        0.0000        0.0000        0.0000        0.0000        0.0000        0.0000        0.0000        0.0000        0.0000        0.0000        0.0000        0.0000        0.0000        0.0000      197.7038      157.7475       95.7764       83.0847       75.8633       77.2090      163.8710       74.0689       91.5054      102.3062      108.4857      108.0893      161.3809      138.6155      171.5228      186.9497      214.1033      187.8622      183.7933      160.5194      151.7702      117.8858      107.3524      106.8074       99.5128      114.1938      108.0735      115.8603      123.3729      114.9084       99.5363      107.6690      134.4488      134.8264      121.0580      122.0556      127.0190      112.2342      125.8180      114.6206      126.1707      128.8213      115.9187       93.2473       82.9249       82.9019       87.0544       84.4312       81.4675       76.0719       67.6292       65.0960       57.2863       56.6765       49.1893       36.3265       28.2808       27.9876       26.3695       27.7111       25.2593       27.9967       32.1714       41.4170       36.2307       56.5016       54.8671       68.5007       68.5077       85.9210      112.5636       84.6376       96.8986      104.0513      106.7984      106.5098      112.5642      106.8914      123.9736      133.6669      148.1343      128.5865      127.8171      156.1716      136.6593      139.9653      170.0609      206.3998      232.1028      140.6307        0.0000        0.0000        0.0000        0.0000        0.0000        0.0000        0.0000        0.0000        0.0000        0.0000        0.0000        0.0000        0.0000        0.0000        0.0000        0.0000        0.0000        0.0000        0.0000        0.0000        0.0000        0.0000        0.0000        0.0000        0.0000        0.0000        0.0000        0.0000        0.0000        0.0000        0.0000        0.0000        0.0000        0.0000        0.0000        0.0000        0.0000        0.0000        0.0000        0.0000        0.0000        0.0000        0.0000        0.0000        0.0000        0.0000        0.0000        0.0000        0.0000        0.0000        0.0000        0.0000        0.0000        0.0000        0.0000        0.0000        0.0000        0.0000
        0.0000        0.0000        0.0000        0.0000        0.0000        0.0000        0.0000        0.0000        0.0000        0.0000        0.0000        0.0000        0.0000        0.0000        0.0000        0.0000        0.0000        0.0000        0.0000        0.0000        0.0000        0.0000        0.0000        0.0000        0.0000        0.0000        0.0000        0.0000        0.0000        0.0000        0.0000        0.0000        0.0000        0.0000        0.0000        0.0000        0.0000        0.0000        0.0000        0.0000        0.0000        0.0000        0.0000        0.0000        0.0000        0.0000        0.0000        0.0000        0.0000        0.0000        0.0000        0.0000        0.0000        0.0000        0.0000        0.0000        0.0000        0.0000        0.0000        0.0000        0.0000        0.0000        0.0000        0.0000        0.0000        0.0000        0.0000        0.0000        0.0000        0.0000        0.0000        0.0000        0.0000        0.0000      107.7183      100.1859      112.7002      122.9696      113.9823       98.0639       94.8177      103.1674      101.1505        0.0000        0.0000        0.0000        0.0000        0.0000        0.0000        0.0000        0.0000        0.0000        0.0000        0.0000        0.0000        0.0000        0.0000        0.0000        0.0000        0.0000        0.0000      193.4614      154.0560      117.8607      108.4251      110.0095       91.2188       82.9066       81.9750       76.9515       85.8991      102.4986      124.5853      132.2509      144.2340      195.3186      197.2745      211.9195      193.2149      155.4405      140.6453      138.2309       91.3828       96.6160      103.5964      122.2162      158.6998      153.4809      146.5308      129.6230      114.1011      107.0772       97.4683      105.3332       98.6884      110.4438      115.2459      120.0833      104.7217      113.8519      104.3666      102.0919       96.4786       99.7006       88.7943       84.8349       86.0196       82.9145       79.6752       74.9124       74.4995       53.0100       46.5485       41.3190       36.5023       33.6298       30.2881       28.9635       31.8198       35.2736       32.8459       32.2997       38.5529       42.6445       48.8727       53.5433       73.0508       52.8295       54.5056       59.6064       67.3167       63.2071       63.2476       72.6385       78.5384       88.7440       96.7526      100.0450      109.3855      113.3349      125.7060      145.8975      137.7043      160.2997      159.5522      190.5925      213.4917      177.9686      189.7577      197.3609      163.8559        0.0000        0.0000        0.0000        0.0000        0.0000        0.0000        0.0000        0.0000        0.0000        0.0000        0.0000        0.0000        0.0000        0.0000        0.0000        0.0000        0.0000        0.0000        0.0000        0.0000        0.0000        0.0000        0.0000        0.0000        0.0000        0.0000        0.0000        0.0000        0.0000        0.0000        0.0000        0.0000        0.0000        0.0000        0.0000        0.0000        0.0000        0.0000        0.0000        0.0000        0.0000        0.0000        0.0000        0.0000        0.0000        0.0000        0.0000        0.0000        0.0000        0.0000        0.0000        0.0000        0.0000        0.0000        0.0000        0.0000        0.0000        0.0000
        0.0000        0.0000        0.0000        0.0000        0.0000        0.0000        0.0000        0.0000        0.0000        0.0000        0.0000        0.0000        0.0000        0.0000        0.0000        0.0000        0.0000        0.0000        0.0000        0.0000        0.0000        0.0000        0.0000        0.0000        0.0000        0.0000        0.0000        0.0000        0.0000        0.0000        0.0000        0.0000        0.0000        0.0000        0.0000        0.0000        0.0000        0.0000        0.0000        0.0000        0.0000        0.0000        0.0000        0.0000        0.0000        0.0000        0.0000        0.0000        0.0000        0.0000        0.0000        0.0000        0.0000        0.0000        0.0000        0.0000        0.0000        0.0000        0.0000        0.0000        0.0000        0.0000        0.0000        0.0000        0.0000        0.0000        0.0000        0.0000        0.0000        0.0000        0.0000        0.0000        0.0000        0.0000        0.0000        0.0000        0.0000        0.0000        0.0000        0.0000        0.0000        0.0000        0.0000        0.0000        0.0000        0.0000        0.0000        0.0000        0.0000        0.0000        0.0000        0.0000        0.0000        0.0000        0.0000        0.0000        0.0000        0.0000        0.0000        0.0000        0.0000      161.7304      142.6307      122.0041      121.9795      108.0738      100.8729       89.7445       79.0330       85.1976       88.1762      113.5584      113.0740      129.4684      150.6559      174.8742      198.9741      184.8559      157.4701      107.2342       94.9057       87.6228       84.0215       95.0984      110.7758      131.3174      164.2464      135.1115      144.8226      135.5854      140.4768      110.6934       96.5672       92.9415      100.0403      102.3965      100.4199      100.8879       92.2089       96.6539       99.4927       96.2296       92.5416       88.3231       84.2407       80.9030       88.3211       87.3847       76.6189       78.7306       66.6364       47.6882       42.4805       37.3120       32.3754       30.2055       33.5892       31.4157       31.8157       31.7932       32.3565       46.0927       52.7618       60.3443       65.8777       74.3260       68.6871       61.6784       70.3131       67.6216       72.1253       62.5395       62.6924       66.2393       72.6118       90.9824       95.5252       98.7955      102.1509      125.8287      132.8313      136.9851      156.5933      180.9730      162.5690      182.1709      196.3477      163.1910      157.1606      144.1315        0.0000        0.0000        0.0000        0.0000        0.0000        0.0000        0.0000        0.0000        0.0000        0.0000        0.0000        0.0000        0.0000        0.0000        0.0000        0.0000        0.0000        0.0000        0.0000        0.0000        0.0000        0.0000        0.0000        0.0000        0.0000        0.0000        0.0000        0.0000        0.0000        0.0000        0.0000        0.0000        0.0000        0.0000        0.0000        0.0000        0.0000        0.0000        0.0000        0.0000        0.0000        0.0000        0.0000        0.0000        0.0000        0.0000        0.0000        0.0000        0.0000        0.0000        0.0000        0.0000        0.0000        0.0000        0.0000        0.0000        0.0000        0.0000        0.0000
        0.0000        0.0000        0.0000        0.0000        0.0000        0.0000        0.0000        0.0000        0.0000        0.0000        0.0000        0.0000        0.0000        0.0000        0.0000        0.0000        0.0000        0.0000        0.0000        0.0000        0.0000        0.0000        0.0000        0.0000        0.0000        0.0000        0.0000        0.0000        0.0000        0.0000        0.0000        0.0000        0.0000        0.0000        0.0000        0.0000        0.0000        0.0000        0.0000        0.0000        0.0000        0.0000        0.0000        0.0000        0.0000        0.0000        0.0000        0.0000        0.0000        0.0000        0.0000        0.0000        0.0000        0.0000        0.0000        0.0000        0.0000        0.0000        0.0000        0.0000        0.0000        0.0000        0.0000        0.0000        0.0000        0.0000        0.0000        0.0000        0.0000        0.0000        0.0000        0.0000        0.0000        0.0000        0.0000        0.0000        0.0000        0.0000        0.0000        0.0000        0.0000        0.0000        0.0000        0.0000        0.0000        0.0000        0.0000        0.0000        0.0000        0.0000        0.0000        0.0000        0.0000        0.0000        0.0000        0.0000        0.0000        0.0000        0.0000        0.0000        0.0000      153.2745      137.1845      137.4110      119.4058      103.2411       92.8632       80.5229       83.4266       83.2643       84.9483      111.4007      120.9458      143.5940      143.3990      153.7123      160.3882      158.1168      154.9169       98.3635       85.4160       77.3764       79.3125       92.8859      111.6973      101.6157      135.6279      156.8293      151.6890      162.8451      159.9221      116.3991       86.2815      100.7391      105.8478       97.7590       93.1277       88.3809       90.6020       98.6773       99.0294       93.6263       84.5565       83.4653       81.9658       82.6985       86.5368       77.7265       79.4648       70.6062       65.2210       44.7693       39.5847       36.0887       35.4994       35.2340       33.6977       32.7427       31.6085       37.3394       51.7566       60.0883       69.6651       78.4779       87.0086       84.4327       91.7013       76.2010       83.5457       80.8269       96.2079       68.9808       59.6428       61.1200       69.4919       88.9695       92.1724       93.4613      110.2269      151.2160      145.4295      137.0245      169.8302      170.3624      153.3643      167.0008      200.0936      187.9652      165.0579      156.7916        0.0000        0.0000        0.0000        0.0000        0.0000        0.0000        0.0000        0.0000        0.0000        0.0000        0.0000        0.0000        0.0000        0.0000        0.0000        0.0000        0.0000        0.0000        0.0000        0.0000        0.0000        0.0000        0.0000        0.0000        0.0000        0.0000        0.0000        0.0000        0.0000        0.0000        0.0000        0.0000        0.0000        0.0000        0.0000        0.0000        0.0000        0.0000        0.0000        0.0000        0.0000        0.0000        0.0000        0.0000        0.0000        0.0000        0.0000        0.0000        0.0000        0.0000        0.0000        0.0000        0.0000        0.0000        0.0000        0.0000        0.0000        0.0000        0.0000
        0.0000        0.0000        0.0000        0.0000        0.0000        0.0000        0.0000        0.0000        0.0000        0.0000        0.0000        0.0000        0.0000        0.0000        0.0000        0.0000        0.0000        0.0000        0.0000        0.0000        0.0000        0.0000        0.0000        0.0000        0.0000        0.0000        0.0000        0.0000        0.0000        0.0000        0.0000        0.0000        0.0000        0.0000        0.0000        0.0000        0.0000        0.0000        0.0000        0.0000        0.0000        0.0000        0.0000        0.0000        0.0000        0.0000        0.0000        0.0000        0.0000        0.0000        0.0000        0.0000        0.0000        0.0000        0.0000        0.0000        0.0000        0.0000        0.0000        0.0000        0.0000        0.0000        0.0000        0.0000        0.0000        0.0000        0.0000        0.0000        0.0000        0.0000        0.0000        0.0000        0.0000        0.0000        0.0000        0.0000        0.0000        0.0000        0.0000        0.0000        0.0000        0.0000        0.0000        0.0000        0.0000        0.0000        0.0000        0.0000        0.0000        0.0000        0.0000        0.0000        0.0000        0.0000        0.0000        0.0000        0.0000        0.0000        0.0000        0.0000      161.3757      150.3158      157.6882      146.7718      131.8629      110.0068       88.2285       91.0370       86.8345       87.9148       79.1041      105.1502      109.5639      124.6462      136.0598      132.1070      134.7539      134.9956      116.5035       90.7097       81.5222       71.6836       74.2612       89.7583       92.2225       95.9918      101.0826      122.0531      144.2501      141.8776      128.6420       97.6317       90.0705       92.8791       94.1515       98.7059       98.7061       97.0455       96.2056       94.2521       95.1905       91.7520       81.5251       79.3109       81.1830       80.0153       83.3015       80.3796       73.4258       69.3350       62.6582       45.5585       44.0543       41.0701       43.3076       40.3040       38.4013       41.9883       48.3147       51.3964       48.4672       51.6561       65.7664       91.7237       99.4758       90.5189       82.7195       78.4913       71.3913       78.6793       89.5168       69.7024       67.0186       64.6131       69.8797       80.1150       85.0154       94.9001      107.8944      140.8448      143.4014      155.0366      135.4348      141.6553      134.0367      137.9574      133.4287      151.2473        0.0000        0.0000        0.0000        0.0000        0.0000        0.0000        0.0000        0.0000        0.0000        0.0000        0.0000        0.0000        0.0000      165.7800        0.0000        0.0000        0.0000      186.0300        0.0000        0.0000        0.0000        0.0000        0.0000        0.0000        0.0000        0.0000        0.0000        0.0000        0.0000        0.0000        0.0000        0.0000        0.0000        0.0000        0.0000        0.0000        0.0000        0.0000        0.0000        0.0000        0.0000        0.0000        0.0000        0.0000        0.0000        0.0000        0.0000        0.0000        0.0000        0.0000        0.0000        0.0000        0.0000        0.0000        0.0000        0.0000        0.0000        0.0000        0.0000        0.0000        0.0000
        0.0000        0.0000        0.0000        0.0000        0.0000        0.0000        0.0000        0.0000        0.0000        0.0000        0.0000        0.0000        0.0000        0.0000        0.0000        0.0000        0.0000        0.0000        0.0000        0.0000        0.0000        0.0000        0.0000        0.0000        0.0000        0.0000        0.0000        0.0000        0.0000        0.0000        0.0000        0.0000        0.0000        0.0000        0.0000        0.0000        0.0000        0.0000        0.0000        0.0000        0.0000        0.0000        0.0000        0.0000        0.0000        0.0000        0.0000        0.0000        0.0000        0.0000        0.0000        0.0000        0.0000        0.0000        0.0000        0.0000        0.0000        0.0000        0.0000        0.0000        0.0000        0.0000        0.0000        0.0000        0.0000        0.0000        0.0000        0.0000        0.0000        0.0000        0.0000        0.0000        0.0000        0.0000        0.0000        0.0000        0.0000        0.0000        0.0000        0.0000        0.0000        0.0000        0.0000        0.0000        0.0000        0.0000        0.0000        0.0000        0.0000        0.0000        0.0000        0.0000        0.0000        0.0000        0.0000        0.0000        0.0000        0.0000        0.0000        0.0000      212.7277      210.9262      199.3108      178.2148      153.8424      130.2654      135.1090      189.1239      117.6911      104.2654      108.6166       96.4649       93.0882       90.1263       96.9007       93.8090       95.3936       89.4240       80.8372       76.1796       66.3440       55.7559       68.1172       69.7637       84.7019       81.2887       92.6658       99.6274      125.0117      119.1219      114.8708       93.4539       87.1764       94.4886       96.4654       96.6561       94.3867       95.5580      101.0877       88.5882       96.3456       96.8511       86.3532       99.6889       98.8318       82.9879       96.2435       86.4155       82.5916       82.3881       79.2773       70.4696       59.8804       55.4172       54.4940       50.7018       53.1696       69.9529       80.0516       74.1520       63.7883       76.8105       88.7083      100.9514       93.1317       87.3794       76.9933       76.7971       65.2053       60.2637       73.6002       73.7742       69.8286       72.7423       80.4404       90.8888      100.3274      101.6458      114.9296      171.4433      177.5583      156.3389      141.9794      121.8201      114.2510      113.9880      146.5733      295.5063        0.0000        0.0000        0.0000        0.0000        0.0000        0.0000        0.0000        0.0000        0.0000        0.0000        0.0000        0.0000      193.0800      192.4200      195.1200        0.0000      209.8200      191.1600        0.0000        0.0000        0.0000        0.0000        0.0000        0.0000        0.0000        0.0000        0.0000        0.0000        0.0000        0.0000        0.0000        0.0000        0.0000        0.0000        0.0000        0.0000        0.0000        0.0000        0.0000        0.0000        0.0000        0.0000        0.0000        0.0000        0.0000        0.0000        0.0000        0.0000        0.0000        0.0000        0.0000        0.0000        0.0000        0.0000        0.0000        0.0000        0.0000        0.0000        0.0000        0.0000        0.0000
        0.0000        0.0000        0.0000        0.0000        0.0000        0.0000        0.0000        0.0000        0.0000        0.0000        0.0000        0.0000        0.0000        0.0000        0.0000        0.0000        0.0000        0.0000        0.0000        0.0000        0.0000        0.0000        0.0000        0.0000        0.0000        0.0000        0.0000        0.0000        0.0000        0.0000        0.0000        0.0000        0.0000        0.0000        0.0000        0.0000        0.0000        0.0000        0.0000        0.0000        0.0000        0.0000        0.0000        0.0000        0.0000        0.0000        0.0000        0.0000        0.0000        0.0000        0.0000        0.0000        0.0000        0.0000        0.0000        0.0000        0.0000        0.0000        0.0000        0.0000        0.0000        0.0000        0.0000        0.0000        0.0000        0.0000        0.0000        0.0000        0.0000        0.0000        0.0000        0.0000        0.0000        0.0000        0.0000        0.0000        0.0000        0.0000        0.0000        0.0000        0.0000        0.0000        0.0000        0.0000        0.0000        0.0000        0.0000        0.0000        0.0000        0.0000        0.0000        0.0000        0.0000        0.0000        0.0000        0.0000        0.0000        0.0000        0.0000      254.1997      224.7263      212.2324      185.3678      162.7852      151.8290      142.0441      150.4284      188.9458      143.3867      117.7862      108.6172       91.4153       80.4130       74.7560       81.9628       78.9614       73.9530       71.1797       59.2452       55.4823       46.5881       52.9769       61.8087       70.2826       72.4342       75.8956       91.0375       99.9449      103.5788      115.5730      111.9187       98.6388       78.1767      105.6903       95.0705       99.2012       99.0562      101.3346       95.0663       96.2816       98.2736      100.8889      107.6615      110.8764      111.8205       96.6210       77.3835       82.3784       87.3599       87.2650       97.2023       73.2249       60.4552       53.5467       54.4278       62.2067       65.9436       80.4944       75.0121       75.4412       76.2172       78.8370       88.6231       94.5811       91.0973       77.9679       72.3249       60.1533       66.8909       62.0058       60.8863       64.5447       61.4664       68.9704       85.2056       99.4009      107.5144      103.2146      115.0865      152.0832      148.9009      138.8887      121.1106      100.6532       96.9134      109.1547      143.8277      343.3420        0.0000        0.0000        0.0000        0.0000        0.0000        0.0000      187.1190      253.4100        0.0000        0.0000        0.0000        0.0000      180.9900      208.5000        0.0000        0.0000        0.0000        0.0000        0.0000        0.0000        0.0000        0.0000        0.0000        0.0000        0.0000        0.0000        0.0000        0.0000        0.0000        0.0000        0.0000        0.0000        0.0000        0.0000        0.0000        0.0000        0.0000        0.0000        0.0000        0.0000        0.0000        0.0000        0.0000        0.0000        0.0000        0.0000        0.0000        0.0000        0.0000        0.0000        0.0000        0.0000        0.0000        0.0000        0.0000        0.0000        0.0000        0.0000        0.0000        0.0000        0.0000
        0.0000        0.0000        0.0000        0.0000        0.0000        0.0000        0.0000        0.0000        0.0000        0.0000        0.0000        0.0000        0.0000        0.0000        0.0000        0.0000        0.0000        0.0000        0.0000        0.0000        0.0000        0.0000        0.0000        0.0000        0.0000        0.0000        0.0000        0.0000        0.0000        0.0000        0.0000        0.0000        0.0000        0.0000        0.0000        0.0000        0.0000        0.0000        0.0000        0.0000        0.0000        0.0000        0.0000        0.0000        0.0000        0.0000        0.0000        0.0000        0.0000        0.0000        0.0000        0.0000        0.0000        0.0000        0.0000        0.0000        0.0000        0.0000        0.0000        0.0000        0.0000        0.0000        0.0000        0.0000        0.0000        0.0000        0.0000        0.0000        0.0000        0.0000        0.0000        0.0000        0.0000        0.0000        0.0000        0.0000        0.0000        0.0000        0.0000        0.0000        0.0000        0.0000        0.0000        0.0000        0.0000        0.0000        0.0000        0.0000        0.0000        0.0000        0.0000        0.0000        0.0000        0.0000        0.0000        0.0000        0.0000      252.5787      247.2419      224.5281      203.9566      181.5850      157.9553      143.7102      186.4913      180.3820      149.8497      137.3889      135.3179      139.1048      110.4745       78.8908       75.8200       80.9709       80.4456       65.1095       54.8595       54.4814       51.5334       52.0996       47.2918       56.9307       61.4435       69.3194       75.7360       76.0262       81.5421       88.1998       91.9470       95.3323       93.7981       86.6866       94.7739      116.2643      119.2400      103.6184       98.7516       99.5585       93.2250      122.2987      120.4164      123.7243      120.6244      122.8482      115.2304       90.6950       82.6656      103.8542       94.7844       92.6226       90.0634       65.6018       52.5144       56.7975       56.3035       64.9050       80.1126       88.2051       84.4680       78.7739       86.0596       78.1989       95.1839       96.4214       76.0254       68.4720       74.6610       74.9680       67.3133       58.5337       61.5082       63.5673       62.7577       65.1145       73.8466       90.0272      106.7779      101.2639      109.9685      133.5731      122.6082      129.8661      121.2003      104.3372      132.6172      147.4007      100.1910        0.0000        0.0000        0.0000        0.0000        0.0000       97.4868      103.6825      125.3707      171.8700        0.0000        0.0000        0.0000        0.0000        0.0000        0.0000        0.0000        0.0000        0.0000        0.0000        0.0000        0.0000        0.0000        0.0000        0.0000        0.0000        0.0000        0.0000        0.0000        0.0000        0.0000        0.0000        0.0000        0.0000        0.0000        0.0000        0.0000        0.0000        0.0000        0.0000        0.0000        0.0000        0.0000        0.0000        0.0000        0.0000        0.0000        0.0000        0.0000        0.0000        0.0000        0.0000        0.0000        0.0000        0.0000        0.0000        0.0000        0.0000        0.0000        0.0000        0.0000        0.0000        0.0000
        0.0000        0.0000        0.0000        0.0000        0.0000        0.0000        0.0000        0.0000        0.0000        0.0000        0.0000        0.0000        0.0000        0.0000        0.0000        0.0000        0.0000        0.0000        0.0000        0.0000        0.0000        0.0000        0.0000        0.0000        0.0000        0.0000        0.0000        0.0000        0.0000        0.0000        0.0000        0.0000        0.0000        0.0000        0.0000        0.0000        0.0000        0.0000        0.0000        0.0000        0.0000        0.0000        0.0000        0.0000        0.0000        0.0000        0.0000        0.0000        0.0000        0.0000        0.0000        0.0000        0.0000        0.0000        0.0000        0.0000        0.0000        0.0000        0.0000        0.0000        0.0000        0.0000        0.0000        0.0000        0.0000        0.0000        0.0000        0.0000        0.0000        0.0000        0.0000        0.0000        0.0000        0.0000        0.0000        0.0000        0.0000        0.0000        0.0000        0.0000        0.0000        0.0000        0.0000        0.0000        0.0000        0.0000        0.0000        0.0000        0.0000        0.0000        0.0000        0.0000        0.0000        0.0000        0.0000        0.0000        0.0000      227.9063      224.2245      184.2310      184.6417      197.1944      161.9480      153.8816      166.6222      170.4843      144.4644      133.6126      125.1310      120.1464      110.0351       79.6813       82.9268       83.4222       70.3478       55.9098       50.2490       48.2652       43.9314       43.6205       65.4086       61.2067       67.4764       68.2312       68.8448       81.3207       75.3977       76.1912       77.1973       83.6092       89.7061       95.0140      107.4630      112.0662      114.5960      106.7878      105.4359      107.6563      101.4558      132.0663      150.1054      140.0844      140.1996      119.7817      107.7745       84.5011       91.1068      102.9350       92.7366       89.1682       84.3498       55.5094       49.1417       49.7391       58.3765       73.6299       85.7770       88.2851       87.6764       84.4590       92.0702       89.9424       88.8318       82.0444       79.6677       88.3375       89.9431       70.0182       66.9377       60.3749       67.1014       68.9505       62.3898       61.7143       75.8591       93.8071      100.4102      100.7296      108.2581      133.0860      142.8582      145.2130      126.4938      123.8030      104.8188       90.8180      103.9722        0.0000        0.0000        0.0000       25.6800       83.0377       91.0383      105.2685      133.0369      192.0300        0.0000        0.0000        0.0000        0.0000        0.0000        0.0000        0.0000        0.0000        0.0000        0.0000        0.0000        0.0000        0.0000        0.0000        0.0000        0.0000        0.0000        0.0000        0.0000        0.0000        0.0000        0.0000        0.0000        0.0000        0.0000        0.0000        0.0000        0.0000        0.0000        0.0000        0.0000        0.0000        0.0000        0.0000        0.0000        0.0000        0.0000        0.0000        0.0000        0.0000        0.0000        0.0000        0.0000        0.0000        0.0000        0.0000        0.0000        0.0000        0.0000        0.0000        0.0000        0.0000        0.0000
        0.0000        0.0000        0.0000        0.0000        0.0000        0.0000        0.0000        0.0000        0.0000        0.0000        0.0000        0.0000        0.0000        0.0000        0.0000        0.0000        0.0000        0.0000        0.0000        0.0000        0.0000        0.0000        0.0000        0.0000        0.0000        0.0000        0.0000        0.0000        0.0000        0.0000        0.0000        0.0000        0.0000        0.0000        0.0000        0.0000        0.0000        0.0000        0.0000        0.0000        0.0000        0.0000        0.0000        0.0000        0.0000        0.0000        0.0000        0.0000        0.0000        0.0000        0.0000        0.0000        0.0000        0.0000        0.0000        0.0000        0.0000        0.0000        0.0000        0.0000        0.0000        0.0000        0.0000        0.0000        0.0000        0.0000        0.0000        0.0000        0.0000        0.0000        0.0000        0.0000        0.0000        0.0000        0.0000        0.0000        0.0000        0.0000        0.0000        0.0000        0.0000        0.0000        0.0000        0.0000        0.0000        0.0000        0.0000        0.0000        0.0000        0.0000        0.0000        0.0000        0.0000        0.0000        0.0000        0.0000      225.4062      225.7261      207.5909      194.4230      191.9463      205.8670      170.3682      157.5342      154.1850      150.6655      138.1749      118.9082      122.8326      110.6992      100.4031       90.6692       92.7593       81.4569       74.2208       60.1987       52.9904      135.6730       67.4855       45.0131       58.7651       50.6470       56.3742       63.7978       75.7070       64.5952       62.1818       66.7817       78.3401       90.2769       91.8094      121.3294      137.2173      146.6769      163.4965      168.1200      183.6362      180.9923      175.6667      144.5384      160.9710      149.9659      137.7306      104.0817      109.4792       84.1727       74.5093       87.5011       90.7094       76.3352       61.5071       54.5890       53.2777       62.1869       74.7336       78.7865       83.3497       86.8457       89.5770       91.3002       91.2088       92.3837       80.9072       68.7603       63.6551       62.1080       75.9874       77.6866       65.9722       63.6356       64.0306       64.8535       60.8850       58.5521       72.8190       86.3250       93.8592       99.6577      103.7187      111.6648      114.3548      126.0944      114.7757       65.1055       99.7118       99.9460        0.0000        0.0000        0.0000        0.0000       38.3426       85.0542      102.4695      121.9429      122.0334      156.5700        0.0000        0.0000        0.0000        0.0000        0.0000        0.0000        0.0000        0.0000        0.0000        0.0000        0.0000        0.0000        0.0000        0.0000        0.0000        0.0000        0.0000        0.0000        0.0000        0.0000        0.0000        0.0000        0.0000        0.0000        0.0000        0.0000        0.0000        0.0000        0.0000        0.0000        0.0000        0.0000        0.0000        0.0000        0.0000        0.0000        0.0000        0.0000        0.0000        0.0000        0.0000        0.0000        0.0000        0.0000        0.0000        0.0000        0.0000        0.0000        0.0000        0.0000        0.0000        0.0000        0.0000
        0.0000        0.0000        0.0000        0.0000        0.0000        0.0000        0.0000        0.0000        0.0000        0.0000        0.0000        0.0000        0.0000        0.0000        0.0000        0.0000        0.0000        0.0000        0.0000        0.0000        0.0000        0.0000        0.0000        0.0000        0.0000        0.0000        0.0000        0.0000        0.0000        0.0000        0.0000        0.0000        0.0000        0.0000        0.0000        0.0000        0.0000        0.0000        0.0000        0.0000        0.0000        0.0000        0.0000        0.0000        0.0000        0.0000        0.0000        0.0000        0.0000        0.0000        0.0000        0.0000        0.0000        0.0000        0.0000        0.0000        0.0000        0.0000        0.0000        0.0000        0.0000        0.0000        0.0000        0.0000        0.0000        0.0000        0.0000        0.0000        0.0000        0.0000        0.0000        0.0000        0.0000        0.0000        0.0000        0.0000        0.0000        0.0000        0.0000        0.0000        0.0000        0.0000        0.0000        0.0000        0.0000        0.0000        0.0000        0.0000        0.0000        0.0000        0.0000        0.0000        0.0000        0.0000        0.0000        0.0000      266.8255      230.7056      210.9688      211.9778      180.9946      195.6668      191.3487      164.9756      145.5638      132.9603      141.5162      120.8199      109.5712      101.3913       99.3775       95.9292       93.1232       90.5201       75.8791       59.5986       49.4894       95.7912       89.3983       48.5755       44.9610       55.1798       64.0935       63.0784       59.9265       50.2472       54.5253       62.5328       72.5514       89.9816      104.1996      132.5265      146.3586      166.3645      187.5668      196.7481      219.8701      201.1507      190.7626      176.6793      160.6451      135.2766      123.5505       90.5012       99.8785       63.4471       51.7412       78.7201       75.2423       56.6784       37.2505       47.8732       62.3733       66.4172       79.3190       83.7796       91.4702       94.3649       90.9757       89.1478       88.2630       89.4094       77.4928       64.3144       55.6208       52.5455       53.3314       58.8853       56.3536       53.7524       59.7504       60.2162       57.3926       61.1197       72.4256       89.2263       93.2642      100.1866      110.4178      100.6755      104.6587      114.3101      121.5496        0.0000        0.0000        0.0000        0.0000        0.0000        0.0000       27.0679       28.2304       78.2959      108.5797      150.9893      139.2045        0.0000        0.0000        0.0000        0.0000        0.0000        0.0000        0.0000        0.0000        0.0000        0.0000        0.0000        0.0000        0.0000        0.0000        0.0000        0.0000        0.0000        0.0000        0.0000        0.0000        0.0000        0.0000        0.0000        0.0000        0.0000        0.0000        0.0000        0.0000        0.0000        0.0000        0.0000        0.0000        0.0000        0.0000        0.0000        0.0000        0.0000        0.0000        0.0000        0.0000        0.0000        0.0000        0.0000        0.0000        0.0000        0.0000        0.0000        0.0000        0.0000        0.0000        0.0000        0.0000        0.0000        0.0000
        0.0000        0.0000        0.0000        0.0000        0.0000        0.0000        0.0000        0.0000        0.0000        0.0000        0.0000        0.0000        0.0000        0.0000        0.0000        0.0000        0.0000        0.0000        0.0000        0.0000        0.0000        0.0000        0.0000        0.0000        0.0000        0.0000        0.0000        0.0000        0.0000        0.0000        0.0000        0.0000        0.0000        0.0000        0.0000        0.0000        0.0000        0.0000        0.0000        0.0000        0.0000        0.0000        0.0000        0.0000        0.0000        0.0000        0.0000        0.0000        0.0000        0.0000        0.0000        0.0000        0.0000        0.0000        0.0000        0.0000        0.0000        0.0000        0.0000        0.0000        0.0000        0.0000        0.0000        0.0000        0.0000        0.0000        0.0000        0.0000        0.0000        0.0000        0.0000        0.0000        0.0000        0.0000        0.0000        0.0000        0.0000        0.0000        0.0000        0.0000        0.0000        0.0000        0.0000        0.0000        0.0000        0.0000        0.0000        0.0000        0.0000        0.0000        0.0000        0.0000        0.0000        0.0000        0.0000        0.0000      230.2361      228.7893      208.5634      220.9188      202.9973      211.2143      192.3943      164.0736      126.2468      130.8505      134.5957      117.3606      108.5149      104.6951      125.9564      125.3130      107.3432       88.9363       76.9505       61.8281       49.4553       49.5495       64.5483       50.3157       46.1012       54.8890       47.2018       51.5675       52.8062       49.7428       54.4641       72.5630       76.9298       86.7010      102.0478      142.4108      171.8927      192.8895      218.5047      242.3126      230.6510      173.3589      157.2292      147.2284      144.8002      120.3329      108.6041       65.3349       48.9879       36.2338       28.4429       38.6050       21.3621       20.2265       23.5037       39.4635       56.7718       65.5813       73.0899       87.5954       94.2853       90.2227       89.0552       88.8601       87.3242       92.0431       83.2985       66.0128       61.1700       58.3207       61.4143       59.7887       61.3184       61.1017       62.5778       64.2753       65.3718       65.9492       71.2002       89.8577       97.4134       99.5525      105.7786      127.0580      124.1304      102.6480        0.0000        0.0000        0.0000        0.0000        0.0000        0.0000       27.8682       17.9215       32.3533       97.5631      114.8367      152.7406      165.1726        0.0000        0.0000        0.0000        0.0000        0.0000        0.0000        0.0000        0.0000        0.0000        0.0000        0.0000        0.0000        0.0000        0.0000        0.0000        0.0000        0.0000        0.0000        0.0000        0.0000        0.0000        0.0000        0.0000        0.0000        0.0000        0.0000        0.0000        0.0000        0.0000        0.0000        0.0000        0.0000        0.0000        0.0000        0.0000        0.0000        0.0000        0.0000        0.0000        0.0000        0.0000        0.0000        0.0000        0.0000        0.0000        0.0000        0.0000        0.0000        0.0000        0.0000        0.0000        0.0000        0.0000        0.0000
        0.0000        0.0000        0.0000        0.0000        0.0000        0.0000        0.0000        0.0000        0.0000        0.0000        0.0000        0.0000        0.0000        0.0000        0.0000        0.0000        0.0000        0.0000        0.0000        0.0000        0.0000        0.0000        0.0000        0.0000        0.0000        0.0000        0.0000        0.0000        0.0000        0.0000        0.0000        0.0000        0.0000        0.0000        0.0000        0.0000        0.0000        0.0000        0.0000        0.0000        0.0000        0.0000        0.0000        0.0000        0.0000        0.0000        0.0000        0.0000        0.0000        0.0000        0.0000        0.0000        0.0000        0.0000        0.0000        0.0000        0.0000        0.0000        0.0000        0.0000        0.0000        0.0000        0.0000        0.0000        0.0000        0.0000        0.0000        0.0000        0.0000        0.0000        0.0000        0.0000        0.0000        0.0000        0.0000        0.0000        0.0000        0.0000        0.0000        0.0000        0.0000        0.0000        0.0000        0.0000        0.0000        0.0000        0.0000        0.0000        0.0000        0.0000        0.0000        0.0000        0.0000        0.0000        0.0000        0.0000        0.0000      207.5466      203.9205      252.6791      226.2398      218.7450      198.4516      170.3830      150.6448      149.7076      116.5533      111.7571      114.3756      121.5619      130.2360      125.4380      113.1692       91.5686       83.9329       60.2463       59.7445       53.7716       60.0810       60.4565       50.8863       48.3663       48.6124       67.3067       59.8656       57.3086       63.1347       70.9767       78.0488       86.6134      108.0254      161.1528      202.8891      201.7465      221.0329      207.5694      182.0576      158.6669      154.7024      140.3476      129.4204      108.7550       70.4414       46.4289       29.2572       23.6383       22.7040       23.5006       17.4802       19.1627       22.7383       45.3962       57.8002       69.8681       79.9408       79.8871       81.6004       83.4081       88.6775       89.9768       91.2062       86.2346       84.5280       71.8134       70.9062       76.2314       85.4473       75.1800       70.0463       68.1564       71.1600       74.1750       81.2357       67.8405       79.8207       91.9003       90.2566       93.7124      108.2243      139.3230      125.2908        0.0000        0.0000        0.0000        0.0000        0.0000        0.0000        0.0000       18.1329       26.8011       57.8686      115.4221      121.1114      146.0212      192.8640        0.0000        0.0000        0.0000        0.0000        0.0000        0.0000        0.0000        0.0000        0.0000        0.0000        0.0000        0.0000        0.0000        0.0000        0.0000        0.0000        0.0000        0.0000        0.0000        0.0000        0.0000        0.0000        0.0000        0.0000        0.0000        0.0000        0.0000        0.0000        0.0000        0.0000        0.0000        0.0000        0.0000        0.0000        0.0000        0.0000        0.0000        0.0000        0.0000        0.0000        0.0000        0.0000        0.0000        0.0000        0.0000        0.0000        0.0000        0.0000        0.0000        0.0000        0.0000        0.0000        0.0000        0.0000
        0.0000        0.0000        0.0000        0.0000        0.0000        0.0000        0.0000        0.0000        0.0000        0.0000        0.0000        0.0000        0.0000        0.0000        0.0000        0.0000        0.0000        0.0000        0.0000        0.0000        0.0000        0.0000        0.0000        0.0000        0.0000        0.0000        0.0000        0.0000        0.0000        0.0000        0.0000        0.0000        0.0000        0.0000        0.0000        0.0000        0.0000        0.0000        0.0000        0.0000        0.0000        0.0000        0.0000        0.0000        0.0000        0.0000        0.0000        0.0000        0.0000        0.0000        0.0000        0.0000        0.0000        0.0000        0.0000        0.0000        0.0000        0.0000        0.0000        0.0000        0.0000        0.0000        0.0000        0.0000        0.0000        0.0000        0.0000        0.0000        0.0000        0.0000        0.0000        0.0000        0.0000        0.0000        0.0000        0.0000        0.0000        0.0000        0.0000        0.0000        0.0000        0.0000        0.0000        0.0000        0.0000        0.0000        0.0000        0.0000        0.0000        0.0000        0.0000        0.0000        0.0000        0.0000        0.0000        0.0000      221.5924      206.3738      230.0943      254.7456        0.0000      198.1385      192.9936      179.1755      163.5414      126.9487      122.1877      143.9885      125.4548      123.7587      121.5690       99.7297      110.6299       93.8364       91.6267       92.9954       84.8886       77.0491       82.6988       65.1720       46.5570       46.9629       49.1752       47.5816       53.2083       65.0488       69.0908       79.0414       83.1890       91.4928      108.6175      154.8112      178.4561      195.9787      213.3668      183.2543      187.4807      171.9054      143.5987      112.7143       99.2673       85.3817       54.1148       23.4037       16.8655       14.0276       13.5952       12.6269       12.6767       13.9076       16.7758       29.0820       41.2359       46.1866       55.5834       85.0154       73.0039       77.5172       83.5263      139.7896      153.3658      141.4815      125.2811      136.7254      114.7613      160.1062      149.1475      102.1285       97.7566       89.8890       89.7125       90.6142       98.8156       72.0334       84.7412       82.2414       75.4903       77.5514      113.8665        0.0000        0.0000        0.0000        0.0000        0.0000       69.4800       63.7500        0.0000       34.1622       42.3164       63.1225       87.4185      115.2201      132.6217      154.6932        0.0000        0.0000        0.0000        0.0000        0.0000        0.0000        0.0000        0.0000        0.0000        0.0000        0.0000        0.0000        0.0000        0.0000        0.0000        0.0000        0.0000        0.0000        0.0000        0.0000        0.0000        0.0000        0.0000        0.0000        0.0000        0.0000        0.0000        0.0000        0.0000        0.0000        0.0000        0.0000        0.0000        0.0000        0.0000        0.0000        0.0000        0.0000        0.0000        0.0000        0.0000        0.0000        0.0000        0.0000        0.0000        0.0000        0.0000        0.0000        0.0000        0.0000        0.0000        0.0000        0.0000        0.0000        0.0000
        0.0000        0.0000        0.0000        0.0000        0.0000        0.0000        0.0000        0.0000        0.0000        0.0000        0.0000        0.0000        0.0000        0.0000        0.0000        0.0000        0.0000        0.0000        0.0000        0.0000        0.0000        0.0000        0.0000        0.0000        0.0000        0.0000        0.0000        0.0000        0.0000        0.0000        0.0000        0.0000        0.0000        0.0000        0.0000        0.0000        0.0000        0.0000        0.0000        0.0000        0.0000        0.0000        0.0000        0.0000        0.0000        0.0000        0.0000        0.0000        0.0000        0.0000        0.0000        0.0000        0.0000        0.0000        0.0000        0.0000        0.0000        0.0000        0.0000        0.0000        0.0000        0.0000        0.0000        0.0000        0.0000        0.0000        0.0000        0.0000        0.0000        0.0000        0.0000        0.0000        0.0000        0.0000        0.0000        0.0000        0.0000        0.0000        0.0000        0.0000        0.0000        0.0000        0.0000        0.0000        0.0000        0.0000        0.0000        0.0000        0.0000        0.0000        0.0000        0.0000        0.0000        0.0000        0.0000        0.0000        0.0000      211.1324        0.0000        0.0000        0.0000      187.7851      173.3401      171.8150      170.2730      120.2792      113.7856      119.1365      138.9848      139.4927      112.5183       88.2460      101.9865      112.4616       98.1748      106.9587       80.4167       61.7306       62.2884       72.1432       57.4518       52.7731       41.9310       53.2356       69.6228       91.7922       85.1710       77.3045       85.7501       98.4723      107.0737      155.2136      185.9504      199.4839      179.1487      163.0531      209.1897      214.4016      156.1187       86.3968       78.8256       47.6781       30.0415       19.3354       14.2381       11.8656       11.9199       11.9974       11.8373       13.4255       17.3413       29.4309       38.6297       44.0196       60.9281       86.7615       72.6988       78.0225      115.4835      140.3654      144.9622      150.4970      161.9538      174.7792      187.6833      168.9722      154.4704      107.5554      102.2688      101.3874       98.9395       86.5895       86.3741       82.2166       73.9597       65.8475       81.0957      114.5950       82.9826        0.0000        0.0000        0.0000        0.0000        0.0000       80.0700       72.6000       68.1600       59.4512       61.4494       90.8488      102.9192      109.8287      126.2766      164.9987        0.0000        0.0000        0.0000        0.0000        0.0000        0.0000        0.0000        0.0000        0.0000        0.0000        0.0000        0.0000        0.0000        0.0000        0.0000        0.0000        0.0000        0.0000        0.0000        0.0000        0.0000        0.0000        0.0000        0.0000        0.0000        0.0000        0.0000        0.0000        0.0000        0.0000        0.0000        0.0000        0.0000        0.0000        0.0000        0.0000        0.0000        0.0000        0.0000        0.0000        0.0000        0.0000        0.0000        0.0000        0.0000        0.0000        0.0000        0.0000        0.0000        0.0000        0.0000        0.0000        0.0000        0.0000        0.0000
        0.0000        0.0000        0.0000        0.0000        0.0000        0.0000        0.0000        0.0000        0.0000        0.0000        0.0000        0.0000        0.0000        0.0000        0.0000        0.0000        0.0000        0.0000        0.0000        0.0000        0.0000        0.0000        0.0000        0.0000        0.0000        0.0000        0.0000        0.0000        0.0000        0.0000        0.0000        0.0000        0.0000        0.0000        0.0000        0.0000        0.0000        0.0000        0.0000        0.0000        0.0000        0.0000        0.0000        0.0000        0.0000        0.0000        0.0000        0.0000        0.0000        0.0000        0.0000        0.0000        0.0000        0.0000        0.0000        0.0000        0.0000        0.0000        0.0000        0.0000        0.0000        0.0000        0.0000        0.0000        0.0000        0.0000        0.0000        0.0000        0.0000        0.0000        0.0000        0.0000        0.0000        0.0000        0.0000        0.0000        0.0000        0.0000        0.0000        0.0000        0.0000        0.0000        0.0000        0.0000        0.0000        0.0000        0.0000        0.0000        0.0000        0.0000        0.0000        0.0000        0.0000        0.0000        0.0000        0.0000        0.0000        0.0000        0.0000        0.0000        0.0000      191.2663      171.0539      176.9111      140.5582      136.1145      113.3663      132.4191      151.6104      146.6416      130.6579      108.9621      115.8996      104.2296      101.2127       98.3658       84.1167       74.8976       67.3115       68.4796       47.0869       56.6632       59.9795       76.1682      108.5417      120.2090      110.6701      117.1982       95.4901      128.6223      143.0805      202.9934      213.7176      177.1528      146.6792      146.1125      170.5351      184.9017      126.2364       85.9412       62.4699       43.7988       23.8209       18.2879       14.4983       13.0117       15.9582       14.2079       14.2717       17.2641       20.1952       31.9563       37.8281       40.4307       49.5697      104.4025      114.6072       79.1701       79.8915      116.3363      128.8557      153.2762      175.1510      202.9207      218.4231      200.8637      182.8257      124.2974      129.3606      105.7817      109.2776       88.1935       86.8696       77.1108       90.1510       89.0421       82.0990        0.0000        0.0000        0.0000        0.0000        0.0000        0.0000       57.3600       71.1000       63.1500       68.4300       62.5383       60.8504       74.2344       88.1795       99.3882      129.3803      167.4483        0.0000        0.0000        0.0000        0.0000        0.0000        0.0000        0.0000        0.0000        0.0000        0.0000        0.0000        0.0000        0.0000        0.0000        0.0000        0.0000        0.0000        0.0000        0.0000        0.0000        0.0000        0.0000        0.0000        0.0000        0.0000        0.0000        0.0000        0.0000        0.0000        0.0000        0.0000        0.0000        0.0000        0.0000        0.0000        0.0000        0.0000        0.0000        0.0000        0.0000        0.0000        0.0000        0.0000        0.0000        0.0000        0.0000        0.0000        0.0000        0.0000        0.0000        0.0000        0.0000        0.0000        0.0000        0.0000
        0.0000        0.0000        0.0000        0.0000        0.0000        0.0000        0.0000        0.0000        0.0000        0.0000        0.0000        0.0000        0.0000        0.0000        0.0000        0.0000        0.0000        0.0000        0.0000        0.0000        0.0000        0.0000        0.0000        0.0000        0.0000        0.0000        0.0000        0.0000        0.0000        0.0000        0.0000        0.0000        0.0000        0.0000        0.0000        0.0000        0.0000        0.0000        0.0000        0.0000        0.0000        0.0000        0.0000        0.0000        0.0000        0.0000        0.0000        0.0000        0.0000        0.0000        0.0000        0.0000        0.0000        0.0000        0.0000        0.0000        0.0000        0.0000        0.0000        0.0000        0.0000        0.0000        0.0000        0.0000        0.0000        0.0000        0.0000        0.0000        0.0000        0.0000        0.0000        0.0000        0.0000        0.0000        0.0000        0.0000        0.0000        0.0000        0.0000        0.0000        0.0000        0.0000        0.0000        0.0000        0.0000        0.0000        0.0000        0.0000        0.0000        0.0000        0.0000        0.0000        0.0000        0.0000        0.0000        0.0000        0.0000        0.0000        0.0000        0.0000        0.0000        0.0000      206.8392      171.7841      153.0429      138.8058      128.6194      148.2295      146.2448      151.5277      141.9276      135.3760      116.7493      106.1619      106.5378      106.7419      129.5343      108.7192       81.5210      101.9037       81.6399       79.5416       83.2596       98.4253      113.0431      126.1081      128.3672      125.5422      127.2964      161.4290      161.2271      205.7445      214.8367      189.5897      176.7031      154.9086      148.5210      137.2770      101.7491       81.3741       52.9411       40.0691       24.7210       19.9150       17.7041       18.1119       19.3126       20.4793       21.4210       30.0207       36.6917       50.6274       47.8656       50.0000       53.1525      105.2618      112.9970       80.4336       82.8089      115.8923      128.0611      140.9015      153.8493      209.4496      203.8798      188.5186      175.1318      127.0943      127.8693      119.2868      106.2465       86.5248       85.2002       72.0355       86.7934       69.7405       72.6492        0.0000        0.0000        0.0000        0.0000        0.0000        0.0000        0.0000       53.8800       50.1600       49.7100       54.9564       52.1939       78.4008       78.3288      104.5775      130.2429      187.0971        0.0000        0.0000        0.0000        0.0000        0.0000        0.0000        0.0000        0.0000        0.0000        0.0000        0.0000        0.0000        0.0000        0.0000        0.0000        0.0000        0.0000        0.0000        0.0000        0.0000        0.0000        0.0000        0.0000        0.0000        0.0000        0.0000        0.0000        0.0000        0.0000        0.0000        0.0000        0.0000        0.0000        0.0000        0.0000        0.0000        0.0000        0.0000        0.0000        0.0000        0.0000        0.0000        0.0000        0.0000        0.0000        0.0000        0.0000        0.0000        0.0000        0.0000        0.0000        0.0000        0.0000        0.0000        0.0000
        0.0000        0.0000        0.0000        0.0000        0.0000        0.0000        0.0000        0.0000        0.0000        0.0000        0.0000        0.0000        0.0000        0.0000        0.0000        0.0000        0.0000        0.0000        0.0000        0.0000        0.0000        0.0000        0.0000        0.0000        0.0000        0.0000        0.0000        0.0000        0.0000        0.0000        0.0000        0.0000        0.0000        0.0000        0.0000        0.0000        0.0000        0.0000        0.0000        0.0000        0.0000        0.0000        0.0000        0.0000        0.0000        0.0000        0.0000        0.0000        0.0000        0.0000        0.0000        0.0000        0.0000        0.0000        0.0000        0.0000        0.0000        0.0000        0.0000        0.0000        0.0000        0.0000        0.0000        0.0000        0.0000        0.0000        0.0000        0.0000        0.0000        0.0000        0.0000        0.0000        0.0000        0.0000        0.0000        0.0000        0.0000        0.0000        0.0000        0.0000        0.0000        0.0000        0.0000        0.0000        0.0000        0.0000        0.0000        0.0000        0.0000        0.0000        0.0000        0.0000        0.0000        0.0000        0.0000        0.0000        0.0000        0.0000        0.0000        0.0000        0.0000        0.0000        0.0000      205.6770      188.0416      187.3513      166.0428      168.2942      147.2173      135.8619      133.2832      124.2332      116.7882      121.9656      136.9834      141.2892      141.2265      123.9397      104.2763      106.5440      112.8443      108.6660      142.8944      150.4074      159.9911      158.4085      158.8090        0.0000        0.0000      140.6331      165.8872      172.9511      166.3005      151.0836      156.8476      142.7733      117.3897      110.7356       97.7047       65.0720       41.4811       30.6107       28.1194       29.8038       29.9884       30.0658       31.8063       35.6203       40.9477       47.1059       57.7148       70.4715       61.9917       64.3073       69.4105       86.3897       92.0178       89.8773      100.2307      120.7690      129.5405      130.8156      131.9328      149.0465      159.7169      129.6417      132.5874      112.2640      121.5821      120.5389      107.0240       83.6588      108.5943       73.2926        0.0000        0.0000        0.0000        0.0000        0.0000        0.0000        0.0000        0.0000        0.0000        0.0000        0.0000        0.0000        0.0000       36.9901       36.8182       55.8558       58.4953       94.9182      130.8119        0.0000        0.0000        0.0000        0.0000        0.0000        0.0000        0.0000        0.0000        0.0000        0.0000        0.0000        0.0000        0.0000        0.0000        0.0000        0.0000        0.0000        0.0000        0.0000        0.0000        0.0000        0.0000        0.0000        0.0000        0.0000        0.0000        0.0000        0.0000        0.0000        0.0000        0.0000        0.0000        0.0000        0.0000        0.0000        0.0000        0.0000        0.0000        0.0000        0.0000        0.0000        0.0000        0.0000        0.0000        0.0000        0.0000        0.0000        0.0000        0.0000        0.0000        0.0000        0.0000        0.0000        0.0000        0.0000        0.0000
        0.0000        0.0000        0.0000        0.0000        0.0000        0.0000        0.0000        0.0000        0.0000        0.0000        0.0000        0.0000        0.0000        0.0000        0.0000        0.0000        0.0000        0.0000        0.0000        0.0000        0.0000        0.0000        0.0000        0.0000        0.0000        0.0000        0.0000        0.0000        0.0000        0.0000        0.0000        0.0000        0.0000        0.0000        0.0000        0.0000        0.0000        0.0000        0.0000        0.0000        0.0000        0.0000        0.0000        0.0000        0.0000        0.0000        0.0000        0.0000        0.0000        0.0000        0.0000        0.0000        0.0000        0.0000        0.0000        0.0000        0.0000        0.0000        0.0000        0.0000        0.0000        0.0000        0.0000        0.0000        0.0000        0.0000        0.0000        0.0000        0.0000        0.0000        0.0000        0.0000        0.0000        0.0000        0.0000        0.0000        0.0000        0.0000        0.0000        0.0000        0.0000        0.0000        0.0000        0.0000        0.0000        0.0000        0.0000        0.0000        0.0000        0.0000        0.0000        0.0000        0.0000        0.0000        0.0000        0.0000        0.0000        0.0000        0.0000        0.0000        0.0000        0.0000        0.0000      197.8308      179.5866      189.9910      176.8081      153.7856      140.6218      136.0656      137.5533      143.7068      140.3739      123.0809      147.8926      146.8180      128.1587      123.1253      113.5567      106.8211      115.0182      131.8889      160.8001      236.5957      256.0517      212.6667        0.0000        0.0000        0.0000        0.0000        0.0000        0.0000      149.5463      135.3099      134.7684      123.1453      101.3550      105.9683       90.1577       68.2400       43.9032       28.7190       29.0569       33.9465       35.2160       37.9798       41.4365       44.6630       54.5285       56.7563       72.1565       77.1081       70.5941       83.1524       84.6114       93.0659      101.0528       95.6980      118.7133      132.5943      140.7599      147.4827      158.4660      161.2145      149.7265      123.5098      128.9850      108.6865      127.2359      133.0631       95.4516       73.2286        0.0000        0.0000        0.0000        0.0000        0.0000        0.0000        0.0000        0.0000        0.0000        0.0000        0.0000        0.0000        0.0000        0.0000        0.0000       36.6380       36.0053       44.4010       54.9849      102.3601      107.8684      189.0603        0.0000        0.0000        0.0000        0.0000        0.0000        0.0000        0.0000        0.0000        0.0000        0.0000        0.0000        0.0000        0.0000        0.0000        0.0000        0.0000        0.0000        0.0000        0.0000        0.0000        0.0000        0.0000        0.0000        0.0000        0.0000        0.0000        0.0000        0.0000        0.0000        0.0000        0.0000        0.0000        0.0000        0.0000        0.0000        0.0000        0.0000        0.0000        0.0000        0.0000        0.0000        0.0000        0.0000        0.0000        0.0000        0.0000        0.0000        0.0000        0.0000        0.0000        0.0000        0.0000        0.0000        0.0000        0.0000
        0.0000        0.0000        0.0000        0.0000        0.0000        0.0000        0.0000        0.0000        0.0000        0.0000        0.0000        0.0000        0.0000        0.0000        0.0000        0.0000        0.0000        0.0000        0.0000        0.0000        0.0000        0.0000        0.0000        0.0000        0.0000        0.0000        0.0000        0.0000        0.0000        0.0000        0.0000        0.0000        0.0000        0.0000        0.0000        0.0000        0.0000        0.0000        0.0000        0.0000        0.0000        0.0000        0.0000        0.0000        0.0000        0.0000        0.0000        0.0000        0.0000        0.0000        0.0000        0.0000        0.0000        0.0000        0.0000        0.0000        0.0000        0.0000        0.0000        0.0000        0.0000        0.0000        0.0000        0.0000        0.0000        0.0000        0.0000        0.0000        0.0000        0.0000        0.0000        0.0000        0.0000        0.0000        0.0000        0.0000        0.0000        0.0000        0.0000        0.0000        0.0000        0.0000        0.0000        0.0000        0.0000        0.0000        0.0000        0.0000        0.0000        0.0000        0.0000        0.0000        0.0000        0.0000        0.0000        0.0000        0.0000        0.0000        0.0000        0.0000        0.0000        0.0000        0.0000      180.0299      197.2989      200.5760      176.7560      164.9392      158.2147      141.4835      139.4484      133.2247      120.4840      126.2129      112.2538      111.9283      116.6555        0.0000      119.1829      118.6676        0.0000        0.0000      174.9977      270.5245        0.0000        0.0000        0.0000        0.0000        0.0000        0.0000        0.0000        0.0000      140.2404      129.5927      121.7292      102.8141      104.3241      112.4887       92.0158       73.7799       39.7585       33.5466       36.5705       47.4972       54.9967       54.0413       56.9821       72.2287       85.3780       78.9440       95.7772       90.8795       86.5822       80.9023       84.5649       96.4973      105.3714      102.2464      109.9277      138.1333      140.2007      173.1176      166.6570      153.1017      149.2170      117.8738      146.8330        0.0000        0.0000        0.0000        0.0000        0.0000        0.0000        0.0000        0.0000        0.0000        0.0000        0.0000        0.0000        0.0000        0.0000        0.0000        0.0000        0.0000        0.0000        0.0000        0.0000       31.9308       31.9817       37.9589       59.6461      101.0785        0.0000        0.0000        0.0000        0.0000        0.0000        0.0000        0.0000        0.0000        0.0000        0.0000        0.0000        0.0000        0.0000        0.0000        0.0000        0.0000        0.0000        0.0000        0.0000        0.0000        0.0000        0.0000        0.0000        0.0000        0.0000        0.0000        0.0000        0.0000        0.0000        0.0000        0.0000        0.0000        0.0000        0.0000        0.0000        0.0000        0.0000        0.0000        0.0000        0.0000        0.0000        0.0000        0.0000        0.0000        0.0000        0.0000        0.0000        0.0000        0.0000        0.0000        0.0000        0.0000        0.0000        0.0000        0.0000        0.0000        0.0000
        0.0000        0.0000        0.0000        0.0000        0.0000        0.0000        0.0000        0.0000        0.0000        0.0000        0.0000        0.0000        0.0000        0.0000        0.0000        0.0000        0.0000        0.0000        0.0000        0.0000        0.0000        0.0000        0.0000        0.0000        0.0000        0.0000        0.0000        0.0000        0.0000        0.0000        0.0000        0.0000        0.0000        0.0000        0.0000        0.0000        0.0000        0.0000        0.0000        0.0000        0.0000        0.0000        0.0000        0.0000        0.0000        0.0000        0.0000        0.0000        0.0000        0.0000        0.0000        0.0000        0.0000        0.0000        0.0000        0.0000        0.0000        0.0000        0.0000        0.0000        0.0000        0.0000        0.0000        0.0000        0.0000        0.0000        0.0000        0.0000        0.0000        0.0000        0.0000        0.0000        0.0000        0.0000        0.0000        0.0000        0.0000        0.0000        0.0000        0.0000        0.0000        0.0000        0.0000        0.0000        0.0000        0.0000        0.0000        0.0000        0.0000        0.0000        0.0000        0.0000        0.0000        0.0000        0.0000        0.0000        0.0000        0.0000        0.0000        0.0000        0.0000        0.0000        0.0000      162.8150      173.5746      164.3018      158.8008      162.5443      147.1700      129.7256      125.3477      111.2523      104.0908      122.0499        0.0000        0.0000        0.0000        0.0000        0.0000        0.0000        0.0000        0.0000        0.0000        0.0000        0.0000        0.0000        0.0000        0.0000        0.0000        0.0000        0.0000        0.0000        0.0000      126.7376      115.3566      125.5416      128.2358      111.5242       70.1305       50.3082       40.7859       43.5699       51.3979       58.8342       65.2372       69.4495       79.7942       83.1835       88.9049      101.1939      111.8816      100.8203       91.3779      101.7875       99.2891      105.0813       97.8106      115.9654      129.2264      156.1399      152.3954      209.8850      192.7853      150.6785      129.8217       99.0686        0.0000        0.0000        0.0000        0.0000        0.0000        0.0000        0.0000        0.0000        0.0000        0.0000        0.0000        0.0000        0.0000        0.0000        0.0000        0.0000        0.0000        0.0000        0.0000        0.0000        0.0000        0.0000       36.1784       36.2701       46.2116        0.0000      148.9748      173.0812        0.0000        0.0000        0.0000        0.0000        0.0000        0.0000        0.0000        0.0000        0.0000        0.0000        0.0000        0.0000        0.0000        0.0000        0.0000        0.0000        0.0000        0.0000        0.0000        0.0000        0.0000        0.0000        0.0000        0.0000        0.0000        0.0000        0.0000        0.0000        0.0000        0.0000        0.0000        0.0000        0.0000        0.0000        0.0000        0.0000        0.0000        0.0000        0.0000        0.0000        0.0000        0.0000        0.0000        0.0000        0.0000        0.0000        0.0000        0.0000        0.0000        0.0000        0.0000        0.0000        0.0000        0.0000        0.0000
        0.0000        0.0000        0.0000        0.0000        0.0000        0.0000        0.0000        0.0000        0.0000        0.0000        0.0000        0.0000        0.0000        0.0000        0.0000        0.0000        0.0000        0.0000        0.0000        0.0000        0.0000        0.0000        0.0000        0.0000        0.0000        0.0000        0.0000        0.0000        0.0000        0.0000        0.0000        0.0000        0.0000        0.0000        0.0000        0.0000        0.0000        0.0000        0.0000        0.0000        0.0000        0.0000        0.0000        0.0000        0.0000        0.0000        0.0000        0.0000        0.0000        0.0000        0.0000        0.0000        0.0000        0.0000        0.0000        0.0000        0.0000        0.0000        0.0000        0.0000        0.0000        0.0000        0.0000        0.0000        0.0000        0.0000        0.0000        0.0000        0.0000        0.0000        0.0000        0.0000        0.0000        0.0000        0.0000        0.0000        0.0000        0.0000        0.0000        0.0000        0.0000        0.0000        0.0000        0.0000        0.0000        0.0000        0.0000        0.0000        0.0000        0.0000        0.0000        0.0000        0.0000        0.0000        0.0000        0.0000        0.0000        0.0000        0.0000        0.0000        0.0000        0.0000        0.0000        0.0000        0.0000      145.3221      135.0439      120.0885      126.0424      112.2094       98.4199      102.6035       98.4184      101.9958      116.4689        0.0000        0.0000        0.0000        0.0000        0.0000        0.0000        0.0000        0.0000        0.0000        0.0000        0.0000        0.0000        0.0000        0.0000        0.0000        0.0000        0.0000        0.0000      128.8717      142.9457      163.5014      114.0290       95.6380       82.4314       48.5110       43.7567       50.1283       59.7738       66.1491       74.2043       81.7218       96.8325      123.3401      114.9669      120.6975      125.3609      116.1676      106.5347      130.2356      132.4330      103.8409      101.2209      135.7679      157.8152      153.1841      152.7677      217.8145      134.1653       26.2800       37.5900        0.0000        0.0000        0.0000        0.0000        0.0000        0.0000        0.0000        0.0000        0.0000        0.0000        0.0000        0.0000        0.0000        0.0000        0.0000        0.0000        0.0000        0.0000        0.0000        0.0000        0.0000        0.0000        0.0000        0.0000       49.4378       66.7612        0.0000      139.0800      135.9000        0.0000        0.0000        0.0000        0.0000        0.0000        0.0000        0.0000        0.0000        0.0000        0.0000        0.0000        0.0000        0.0000        0.0000        0.0000        0.0000        0.0000        0.0000        0.0000        0.0000        0.0000        0.0000        0.0000        0.0000        0.0000        0.0000        0.0000        0.0000        0.0000        0.0000        0.0000        0.0000        0.0000        0.0000        0.0000        0.0000        0.0000        0.0000        0.0000        0.0000        0.0000        0.0000        0.0000        0.0000        0.0000        0.0000        0.0000        0.0000        0.0000        0.0000        0.0000        0.0000        0.0000        0.0000        0.0000
        0.0000        0.0000        0.0000        0.0000        0.0000        0.0000        0.0000        0.0000        0.0000        0.0000        0.0000        0.0000        0.0000        0.0000        0.0000        0.0000        0.0000        0.0000        0.0000        0.0000        0.0000        0.0000        0.0000        0.0000        0.0000        0.0000        0.0000        0.0000        0.0000        0.0000        0.0000        0.0000        0.0000        0.0000        0.0000        0.0000        0.0000        0.0000        0.0000        0.0000        0.0000        0.0000        0.0000        0.0000        0.0000        0.0000        0.0000        0.0000        0.0000        0.0000        0.0000        0.0000        0.0000        0.0000        0.0000        0.0000        0.0000        0.0000        0.0000        0.0000        0.0000        0.0000        0.0000        0.0000        0.0000        0.0000        0.0000        0.0000        0.0000        0.0000        0.0000        0.0000        0.0000        0.0000        0.0000        0.0000        0.0000        0.0000        0.0000        0.0000        0.0000        0.0000        0.0000        0.0000        0.0000        0.0000        0.0000        0.0000        0.0000        0.0000        0.0000        0.0000        0.0000        0.0000        0.0000        0.0000        0.0000        0.0000        0.0000        0.0000        0.0000        0.0000        0.0000        0.0000        0.0000        0.0000      125.1038      133.2949      130.8281      121.7770      104.9996      104.1814       90.9927      100.3229      110.4557        0.0000        0.0000        0.0000        0.0000        0.0000        0.0000        0.0000        0.0000        0.0000        0.0000        0.0000        0.0000        0.0000        0.0000        0.0000        0.0000        0.0000        0.0000        0.0000        0.0000      178.2344      121.3714       97.4692       72.8494       45.4182       42.3692       53.1546       61.0639       73.6830       84.7217       92.1488      111.8195      189.8761      178.4848      149.5450      166.6344      151.4827      136.7894      142.3401      138.4480      133.5116      159.7121      169.8838      246.5292      155.1801        0.0000        0.0000      132.7280        0.0000        0.0000        0.0000        0.0000        0.0000        0.0000        0.0000        0.0000        0.0000        0.0000        0.0000        0.0000        0.0000        0.0000        0.0000        0.0000        0.0000        0.0000        0.0000        0.0000        0.0000        0.0000        0.0000        0.0000        0.0000        0.0000       68.8377       77.5895        0.0000        0.0000        0.0000        0.0000        0.0000        0.0000        0.0000        0.0000        0.0000        0.0000        0.0000        0.0000        0.0000        0.0000        0.0000        0.0000        0.0000        0.0000        0.0000        0.0000        0.0000        0.0000        0.0000        0.0000        0.0000        0.0000        0.0000        0.0000        0.0000        0.0000        0.0000        0.0000        0.0000        0.0000        0.0000        0.0000        0.0000        0.0000        0.0000        0.0000        0.0000        0.0000        0.0000        0.0000        0.0000        0.0000        0.0000        0.0000        0.0000        0.0000        0.0000        0.0000        0.0000        0.0000        0.0000        0.0000        0.0000        0.0000
[truncated: 212,709 more chars]
