# Supplementary material for: Multidimensional evaluation of the TRMM 3B43V7 satellite-based precipitation product in mainland China from 1998–2016
Source: PeerJ. 2020 Feb 20;8:e8615. doi: 10.7717/peerj.8615 (PMC7036276; doi:10.7717/peerj.8615)
Supplement: Supplemental Information 2 [file peerj-08-8615-s002.zip › TRMM_3B43 data/TRMM 3B43 data-Year-Month/2008-11.txt]

ncols         249
nrows         175
xllcorner     73.250
yllcorner     6.500
cellsize      0.25000
        0.0000        0.0000        0.0000        0.0000        0.0000        0.0000        0.0000        0.0000        0.0000        0.0000        0.0000        0.0000        0.0000        0.0000        0.0000        0.0000        0.0000        0.0000        0.0000        0.0000        0.0000        0.0000        0.0000        0.0000        0.0000        0.0000        0.0000        0.0000        0.0000        0.0000        0.0000        0.0000        0.0000        0.0000        0.0000        0.0000        0.0000        0.0000        0.0000        0.0000        0.0000        0.0000        0.0000        0.0000        0.0000        0.0000        0.0000        0.0000        0.0000        0.0000        0.0000        0.0000        0.0000        0.0000        0.0000        0.0000        0.0000        0.0000        0.0000        0.0000        0.0000        0.0000        0.0000        0.0000        0.0000        0.0000        0.0000        0.0000        0.0000        0.0000        0.0000        0.0000        0.0000        0.0000        0.0000        0.0000        0.0000        0.0000        0.0000        0.0000        0.0000        0.0000        0.0000        0.0000        0.0000        0.0000        0.0000        0.0000        0.0000        0.0000        0.0000        0.0000        0.0000        0.0000        0.0000        0.0000        0.0000        0.0000        0.0000        0.0000        0.0000        0.0000        0.0000        0.0000        0.0000        0.0000        0.0000        0.0000        0.0000        0.0000        0.0000        0.0000        0.0000        0.0000        0.0000        0.0000        0.0000        0.0000        0.0000        0.0000        0.0000        0.0000        0.0000        0.0000        0.0000        0.0000        0.0000        0.0000        0.0000        0.0000        0.0000        0.0000        0.0000        0.0000        0.0000        0.0000        0.0000        0.0000        0.0000        0.0000        0.0000        0.0000        0.0000        0.0000        0.0000        0.0000        0.0000        0.0000        0.0000        0.0000        0.0000        0.0000        0.0000        0.0000        0.0000        0.0000        0.0000        0.0000        0.0000        0.0000        0.0000        0.0000        0.0000        0.0000        0.0000        0.0000        0.0000        0.0000        0.0000        0.0000        0.0000        0.0000        0.0000        4.0960        3.5595        1.9677        0.0000        0.0000        0.0000        3.4124        3.5537        4.1909        5.1643        7.8724        8.3612        8.6435        8.8133        8.7948        8.9640        9.5712        9.9022        7.9770        6.7434        6.5343        6.3688        6.8841        6.7812        6.5905        6.5537        5.2675        8.0014        8.1265        8.2886        8.4454        7.5645        7.8540        7.7414        8.3855        7.9287       10.1233       12.2555       13.1797       12.0499       11.7920       12.0478       13.8726       15.9559       17.1051       20.2794        0.0000        0.0000        0.0000        0.0000        0.0000        0.0000        0.0000        0.0000        0.0000        0.0000        0.0000        0.0000        0.0000        0.0000        0.0000        0.0000        0.0000        0.0000        0.0000        0.0000        0.0000        0.0000        0.0000        0.0000        0.0000        0.0000        0.0000        0.0000        0.0000        0.0000
        0.0000        0.0000        0.0000        0.0000        0.0000        0.0000        0.0000        0.0000        0.0000        0.0000        0.0000        0.0000        0.0000        0.0000        0.0000        0.0000        0.0000        0.0000        0.0000        0.0000        0.0000        0.0000        0.0000        0.0000        0.0000        0.0000        0.0000        0.0000        0.0000        0.0000        0.0000        0.0000        0.0000        0.0000        0.0000        0.0000        0.0000        0.0000        0.0000        0.0000        0.0000        0.0000        0.0000        0.0000        0.0000        0.0000        0.0000        0.0000        0.0000        0.0000        0.0000        0.0000        0.0000        0.0000        0.0000        0.0000        0.0000        0.0000        0.0000        0.0000        0.0000        0.0000        0.0000        0.0000        0.0000        0.0000        0.0000        0.0000        0.0000        0.0000        0.0000        0.0000        0.0000        0.0000        0.0000        0.0000        0.0000        0.0000        0.0000        0.0000        0.0000        0.0000        0.0000        0.0000        0.0000        0.0000        0.0000        0.0000        0.0000        0.0000        0.0000        0.0000        0.0000        0.0000        0.0000        0.0000        0.0000        0.0000        0.0000        0.0000        0.0000        0.0000        0.0000        0.0000        0.0000        0.0000        0.0000        0.0000        0.0000        0.0000        0.0000        0.0000        0.0000        0.0000        0.0000        0.0000        0.0000        0.0000        0.0000        0.0000        0.0000        0.0000        0.0000        0.0000        0.0000        0.0000        0.0000        0.0000        0.0000        0.0000        0.0000        0.0000        0.0000        0.0000        0.0000        0.0000        0.0000        0.0000        0.0000        0.0000        0.0000        0.0000        0.0000        0.0000        0.0000        0.0000        0.0000        0.0000        0.0000        0.0000        0.0000        0.0000        0.0000        0.0000        0.0000        0.0000        0.0000        0.0000        0.0000        0.0000        0.0000        0.0000        0.0000        0.0000        0.0000        0.0000        0.0000        0.0000        0.0000        0.0000        0.0000        0.0000        3.7514        3.5354        3.1276        1.8738        1.4235        1.8596        2.2290        3.4695        3.7212        4.5324        5.8120        8.0315        9.3133        9.9502        9.9655        9.5862       10.0512       10.3375       10.7672        8.0790        7.1016        6.4454        6.6137        6.9109        6.9806        6.8997        6.9509        5.7112        6.2247        6.3273        6.7389        6.5715        7.9424        7.9598        8.0935       11.8680       11.8824       12.0428       11.5104        8.7941        9.3861       10.2133       11.5504       14.6275       15.5558       17.4224       20.9790       22.7888       23.9854       25.9428       28.3615       28.9867       29.1945       30.1068        0.0000        0.0000        0.0000        0.0000        0.0000        0.0000        0.0000        0.0000        0.0000        0.0000        0.0000        0.0000        0.0000        0.0000        0.0000        0.0000        0.0000        0.0000        0.0000        0.0000        0.0000        0.0000        0.0000
        0.0000        0.0000        0.0000        0.0000        0.0000        0.0000        0.0000        0.0000        0.0000        0.0000        0.0000        0.0000        0.0000        0.0000        0.0000        0.0000        0.0000        0.0000        0.0000        0.0000        0.0000        0.0000        0.0000        0.0000        0.0000        0.0000        0.0000        0.0000        0.0000        0.0000        0.0000        0.0000        0.0000        0.0000        0.0000        0.0000        0.0000        0.0000        0.0000        0.0000        0.0000        0.0000        0.0000        0.0000        0.0000        0.0000        0.0000        0.0000        0.0000        0.0000        0.0000        0.0000        0.0000        0.0000        0.0000       25.6085        0.0000       18.5140       15.0920        0.0000        0.0000        0.0000        0.0000        0.0000        0.0000        0.0000        0.0000        0.0000        0.0000        0.0000        0.0000        0.0000        0.0000        0.0000        0.0000        0.0000        0.0000        0.0000        0.0000        0.0000        0.0000        0.0000        0.0000        0.0000        0.0000        0.0000        0.0000        0.0000        0.0000        0.0000        0.0000        0.0000        0.0000        0.0000        0.0000        0.0000        0.0000        0.0000        0.0000        0.0000        0.0000        0.0000        0.0000        0.0000        0.0000        0.0000        0.0000        0.0000        0.0000        0.0000        0.0000        0.0000        0.0000        0.0000        0.0000        0.0000        0.0000        0.0000        0.0000        0.0000        0.0000        0.0000        0.0000        0.0000        0.0000        0.0000        0.0000        0.0000        0.0000        0.0000        0.0000        0.0000        0.0000        0.0000        0.0000        0.0000        0.0000        0.0000        0.0000        0.0000        0.0000        0.0000        0.0000        0.0000        0.0000        0.0000        0.0000        0.0000        0.0000        0.0000        0.0000        0.0000        0.0000        0.0000        0.0000        0.0000        0.0000        0.0000        0.0000        0.0000        0.0000        0.0000        0.0000        0.0000        0.0000        0.0000        0.0000        0.0000        0.0000        0.0000        0.0000        3.6871        3.6420        3.5067        3.0068        2.0170        1.6254        1.5927        2.0073        3.5531        4.1325        4.9837        6.2780        8.3751        9.8910       11.0552       10.4616       10.0122        9.9485        9.9531       10.0329        7.2624        6.6820        7.4088        9.3948        7.4394        6.7779        7.0821        7.4808        7.2511        6.0604        6.8970        7.0672        7.9611        7.2984        7.9674        9.1783       11.1495       12.6782       16.5020        6.3805        8.5576       10.3272       10.8755       12.5277       17.6529       18.5456       18.3732       20.6225       21.6465       21.2931       22.4156       24.7878       25.5008       26.3832       28.1707       29.9534        0.0000        0.0000        0.0000        0.0000        0.0000        0.0000        0.0000        0.0000        0.0000        0.0000        0.0000        0.0000        0.0000        0.0000        0.0000        0.0000        0.0000        0.0000        0.0000        0.0000        0.0000        0.0000
        0.0000        0.0000        0.0000        0.0000        0.0000        0.0000        0.0000        0.0000        0.0000        0.0000        0.0000        0.0000        0.0000        0.0000        0.0000        0.0000        0.0000        0.0000        0.0000        0.0000        0.0000        0.0000        0.0000        0.0000        0.0000        0.0000        0.0000        0.0000        0.0000        0.0000        0.0000        0.0000        0.0000        0.0000        0.0000        0.0000        0.0000        0.0000        0.0000        0.0000        0.0000        0.0000        0.0000        0.0000        0.0000        0.0000        0.0000        0.0000        0.0000        0.0000        0.0000        0.0000        0.0000       30.7936       28.7709       25.6418       22.4888       19.5995       16.2912        9.3056        0.0000        0.0000        0.0000        0.0000        0.0000        0.0000        0.0000        0.0000        0.0000        0.0000        0.0000        0.0000        0.0000        0.0000        0.0000        0.0000        0.0000        0.0000        0.0000        0.0000        0.0000        0.0000        0.0000        0.0000        0.0000        0.0000        0.0000        0.0000        0.0000        0.0000        0.0000        0.0000        0.0000        0.0000        0.0000        0.0000        0.0000        0.0000        0.0000        0.0000        0.0000        0.0000        0.0000        0.0000        0.0000        0.0000        0.0000        0.0000        0.0000        0.0000        0.0000        0.0000        0.0000        0.0000        0.0000        0.0000        0.0000        0.0000        0.0000        0.0000        0.0000        0.0000        0.0000        0.0000        0.0000        0.0000        0.0000        0.0000        0.0000        0.0000        0.0000        0.0000        0.0000        0.0000        0.0000        0.0000        0.0000        0.0000        0.0000        0.0000        0.0000        0.0000        0.0000        0.0000        0.0000        0.0000        0.0000        0.0000        0.0000        0.0000        0.0000        0.0000        0.0000        0.0000        0.0000        0.0000        0.0000        0.0000        0.0000        0.0000        0.0000        0.0000        0.0000        0.0000        0.0000        0.0000        0.0000        0.0000        0.0000        0.0000        3.4523        3.9231        3.4738        3.4643        3.1202        2.0875        1.8040        1.9661        2.3538        4.0808        4.6274        5.3987        6.4291        8.5838       10.0787       10.6431       10.4983       10.4403       10.2756       10.1340        9.4615        6.9695        7.0744        7.2705        8.0981        7.1937        7.5474        7.0444        6.1312        4.5891        4.4231        5.0652        4.6575        6.2978        6.7557        7.9491        8.5196       10.9522       10.5023        6.5411        5.6656        9.1090       10.2790       10.2853       12.3772       17.1220       19.4565       20.7979       20.3952       19.0484       19.1947       20.6895       21.6990       22.6058       23.4974       24.0814       24.3180       26.2145       30.1699        0.0000        0.0000        0.0000        0.0000        0.0000        0.0000        0.0000        0.0000        0.0000        0.0000        0.0000        0.0000        0.0000        0.0000        0.0000        0.0000        0.0000        0.0000        0.0000        0.0000
        0.0000        0.0000        0.0000        0.0000        0.0000        0.0000        0.0000        0.0000        0.0000        0.0000        0.0000        0.0000        0.0000        0.0000        0.0000        0.0000        0.0000        0.0000        0.0000        0.0000        0.0000        0.0000        0.0000        0.0000        0.0000        0.0000        0.0000        0.0000        0.0000        0.0000        0.0000        0.0000        0.0000        0.0000        0.0000        0.0000        0.0000        0.0000        0.0000        0.0000        0.0000        0.0000        0.0000        0.0000        0.0000        0.0000        0.0000        0.0000        0.0000        0.0000        0.0000        0.0000        0.0000       31.3675       28.7447       28.8753       25.5579       22.4579       18.6208       11.8264        0.0000        0.0000        0.0000        0.0000        0.0000        0.0000        0.0000        0.0000        0.0000        0.0000        0.0000        0.0000        0.0000        0.0000        0.0000        0.0000        0.0000        0.0000        0.0000        0.0000        0.0000        0.0000        0.0000        0.0000        0.0000        0.0000        0.0000        0.0000        0.0000        0.0000        0.0000        0.0000        0.0000        0.0000        0.0000        0.0000        0.0000        0.0000        0.0000        0.0000        0.0000        0.0000        0.0000        0.0000        0.0000        0.0000        0.0000        0.0000        0.0000        0.0000        0.0000        0.0000        0.0000        0.0000        0.0000        0.0000        0.0000        0.0000        0.0000        0.0000        0.0000        0.0000        0.0000        0.0000        0.0000        0.0000        0.0000        0.0000        0.0000        0.0000        0.0000        0.0000        0.0000        0.0000        0.0000        0.0000        0.0000        0.0000        0.0000        0.0000        0.0000        0.0000        0.0000        0.0000        0.0000        0.0000        0.0000        0.0000        0.0000        0.0000        0.0000        0.0000        0.0000        0.0000        0.0000        0.0000        0.0000        0.0000        0.0000        0.0000        0.0000        0.0000        0.0000        0.0000        0.0000        0.0000        0.0000        0.0000        0.0000        0.0000        3.3465        3.1600        3.2674        3.4088        3.6746        3.3675        4.5243        4.1119        5.1287        5.6571        6.3492        6.9421        7.7916        8.9177       10.0462       10.2787       10.2429        9.2102        9.2969        9.1518        8.1384        5.2453        4.9235        4.6012        6.0012        7.3078        7.1268        6.3613        6.5762        6.1291        5.4680        5.4956        6.9339       10.7582       11.0953       11.1948        8.7812        9.3159        7.7034        6.9506        6.7474        9.9551       10.8603       12.7499       16.1919       18.7838       19.1547       18.5355       16.3035       17.1298       17.1453       19.0072       18.7376       18.3509       19.8721       20.1337       21.0364       23.3233       25.7945       27.4894       27.0447        0.0000        0.0000        0.0000        0.0000        0.0000        0.0000        0.0000        0.0000        0.0000        0.0000        0.0000        0.0000        0.0000        0.0000        0.0000        0.0000        0.0000        0.0000
        0.0000        0.0000        0.0000        0.0000        0.0000        0.0000        0.0000        0.0000        0.0000        0.0000        0.0000        0.0000        0.0000        0.0000        0.0000        0.0000        0.0000        0.0000        0.0000        0.0000        0.0000        0.0000        0.0000        0.0000        0.0000        0.0000        0.0000        0.0000        0.0000        0.0000        0.0000        0.0000        0.0000        0.0000        0.0000        0.0000        0.0000        0.0000        0.0000        0.0000        0.0000        0.0000        0.0000        0.0000        0.0000        0.0000        0.0000        0.0000        0.0000        0.0000       36.4002       32.9716       32.0948       31.9588       31.3373       31.4049       27.3501       23.9838       20.1945       13.2381       10.2906        7.8487        0.0000        0.0000        0.0000        0.0000        0.0000        0.0000        0.0000        0.0000        0.0000        0.0000        0.0000        0.0000        0.0000        0.0000        0.0000        0.0000        0.0000        0.0000        0.0000        0.0000        0.0000        0.0000        0.0000        0.0000        0.0000        0.0000        0.0000        0.0000        0.0000        0.0000        0.0000        0.0000        0.0000        0.0000        0.0000        0.0000        0.0000        0.0000        0.0000        0.0000        0.0000        0.0000        0.0000        0.0000        0.0000        0.0000        0.0000        0.0000        0.0000        0.0000        0.0000        0.0000        0.0000        0.0000        0.0000        0.0000        0.0000        0.0000        0.0000        0.0000        0.0000        0.0000        0.0000        0.0000        0.0000        0.0000        0.0000        0.0000        0.0000        0.0000        0.0000        0.0000        0.0000        0.0000        0.0000        0.0000        0.0000        0.0000        0.0000        0.0000        0.0000        0.0000        0.0000        0.0000        0.0000        0.0000        0.0000        0.0000        0.0000        0.0000        0.0000        0.0000        0.0000        0.0000        0.0000        0.0000        0.0000        0.0000        0.0000        0.0000        0.0000        0.0000        0.0000        0.0000        0.0000        0.0000        0.0000        3.4089        3.9758        4.7253        3.7599        3.4635        3.9929        4.1987        4.6679        6.6833        5.9102        6.4236        6.8545        7.3637        7.9640        8.9302       10.0848       10.2546       10.4682        8.9772        9.0978        9.2850        8.0592        5.0960        4.7524        5.2281        8.0907        7.0351        6.5787        6.6961        6.3445        7.2476        6.4919        9.5681       14.4992       13.1204        9.9444        7.3579        6.8129        7.4402        8.4702        7.4083        9.2991       12.5359       18.2230       21.9966       19.4394       15.6505       14.9861       13.2091       13.1181       15.8120       16.2202       17.0517       17.5154       15.8038       15.7311       17.0700       18.7563       22.2044       22.5223       27.0653       26.9178        0.0000        0.0000        0.0000        0.0000        0.0000        0.0000        0.0000        0.0000        0.0000        0.0000        0.0000        0.0000        0.0000        0.0000       24.2530       26.7502       29.8562        0.0000
        0.0000        0.0000        0.0000        0.0000        0.0000        0.0000        0.0000        0.0000        0.0000        0.0000        0.0000        0.0000        0.0000        0.0000        0.0000        0.0000        0.0000        0.0000        0.0000        0.0000        0.0000        0.0000        0.0000        0.0000        0.0000        0.0000        0.0000        0.0000        0.0000        0.0000        0.0000        0.0000        0.0000        0.0000        0.0000        0.0000        0.0000        0.0000        0.0000        0.0000        0.0000        0.0000        0.0000        0.0000        0.0000        0.0000        0.0000        0.0000       38.4856       36.5351       35.4077       33.2506       32.4982       30.5413       28.4298       29.6714       26.7590       23.9766       21.3499       15.1335       10.7816        8.9427        9.0154        0.0000        0.0000        0.0000        0.0000        0.0000        0.0000        0.0000        0.0000        0.0000        0.0000        0.0000        0.0000        0.0000        0.0000        0.0000        0.0000        0.0000        0.0000        0.0000        0.0000        0.0000        0.0000        0.0000        0.0000        0.0000        0.0000        0.0000        0.0000        0.0000        0.0000        0.0000        0.0000        0.0000        0.0000        0.0000        0.0000        0.0000        0.0000        0.0000        0.0000        0.0000        0.0000        0.0000        0.0000        0.0000        0.0000        0.0000        0.0000        0.0000        0.0000        0.0000        0.0000        0.0000        0.0000        0.0000        0.0000        0.0000        0.0000        0.0000        0.0000        0.0000        0.0000        0.0000        0.0000        0.0000        0.0000        0.0000        0.0000        0.0000        0.0000        0.0000        0.0000        0.0000        0.0000        0.0000        0.0000        0.0000        0.0000        0.0000        0.0000        0.0000        0.0000        0.0000        0.0000        0.0000        0.0000        0.0000        0.0000        0.0000        0.0000        0.0000        0.0000        0.0000        0.0000        0.0000        0.0000        0.0000        0.0000        0.0000        0.0000        0.0000        0.0000        0.0000        0.0000        0.0000        4.7947        4.7257        4.6453        3.8546        3.5175        3.9903        3.9873        4.5017        4.5378        5.4441        5.9847        6.9042        6.5650        6.8525        7.7059        8.7175        9.5620       11.3164       13.3206        9.3777        9.2025        8.6893        8.0792        5.0080        4.6230        6.0631        7.7509        6.8128        6.9183        8.7306        7.6990        6.8526       11.3549       16.9143       13.8038       11.6169        8.7009        7.7091        7.8835       13.2662       13.4079       12.7214       11.9435       17.4804       22.0204       18.0910       13.2237       11.4984       10.2305        9.5551       11.0059       14.1040       16.0901       16.1339       15.3660       13.9849       14.9151       17.6089       17.7180       19.5095       21.7124       26.1367       25.2747       24.6080        0.0000        0.0000        0.0000        0.0000        0.0000        0.0000        0.0000        0.0000        0.0000       24.0893       22.8262       23.4759       24.2266       25.5884       27.8129       31.3315       34.7939
        0.0000        0.0000        0.0000        0.0000        0.0000        0.0000        0.0000        0.0000        0.0000        0.0000        0.0000        0.0000        0.0000        0.0000        0.0000        0.0000        0.0000        0.0000        0.0000        0.0000        0.0000        0.0000        0.0000        0.0000        0.0000        0.0000        0.0000        0.0000        0.0000        0.0000        0.0000        0.0000        0.0000        0.0000        0.0000        0.0000        0.0000        0.0000        0.0000        0.0000        0.0000        0.0000        0.0000        0.0000        0.0000        0.0000        0.0000        0.0000       32.9716       32.2179       31.5107       30.0094       29.3235       27.2460       24.0553       27.1785       23.3750       21.2568       19.0912       13.3415       11.4020       10.1632       10.5095        5.3043        5.5266        3.8505        3.8070        0.0000        0.0000        0.0000        0.0000        0.0000        0.0000        0.0000        0.0000        0.0000        0.0000        0.0000        0.0000        0.0000        0.0000        0.0000        0.0000        0.0000        0.0000        0.0000        0.0000        0.0000        0.0000        0.0000        0.0000        0.0000        0.0000        0.0000        0.0000        0.0000        0.0000        0.0000        0.0000        0.0000        0.0000        0.0000        0.0000        0.0000        0.0000        0.0000        0.0000        0.0000        0.0000        0.0000        0.0000        0.0000        0.0000        0.0000        0.0000        0.0000        0.0000        0.0000        0.0000        0.0000        0.0000        0.0000        0.0000        0.0000        0.0000        0.0000        0.0000        0.0000        0.0000        0.0000        0.0000        0.0000        0.0000        0.0000        0.0000        0.0000        0.0000        0.0000        0.0000        0.0000        0.0000        0.0000        0.0000        0.0000        0.0000        0.0000        0.0000        0.0000        0.0000        0.0000        0.0000        0.0000        0.0000        0.0000        0.0000        0.0000        0.0000        0.0000        0.0000        0.0000        0.0000        0.0000        0.0000        0.0000        0.0000        0.0000        0.0000        0.0000        4.8281        4.6999        3.9759        3.9481        4.7025        5.1047        4.6740        5.1428        5.9857        5.8032        5.3732        5.6940        6.1774        6.8302        7.7645        8.7119       10.3843       14.0793       13.5673        9.7502        9.3094        8.9755        8.2468        5.0269        4.9241        6.0243        6.2635        7.3538       10.6373       17.7898       15.2860       14.5151       14.7642       12.6215       10.1782        8.7291        5.9169        6.0438        8.3447       12.2277       11.1303       10.6139        9.3129       11.6897       13.0995       12.2432       10.4113        8.6054        8.2833        9.6160       10.3658       12.1010       13.3007       14.0412       14.3166       14.3491       16.4991       19.5694       18.6265       19.3377       20.8910       21.7610       22.4640        0.0000        0.0000        0.0000        0.0000        0.0000        0.0000       19.7252       20.6743       23.5208       23.1126       24.6481       23.7502       23.7038       26.7863       27.9083       32.4724        0.0000        0.0000
        0.0000        0.0000        0.0000        0.0000        0.0000        0.0000        0.0000        0.0000        0.0000        0.0000        0.0000        0.0000        0.0000        0.0000        0.0000        0.0000        0.0000        0.0000        0.0000        0.0000        0.0000        0.0000        0.0000        0.0000        0.0000        0.0000        0.0000        0.0000        0.0000        0.0000        0.0000        0.0000        0.0000        0.0000        0.0000        0.0000        0.0000        0.0000        0.0000        0.0000        0.0000        0.0000        0.0000        0.0000        0.0000        0.0000        0.0000        0.0000       24.2881       23.5618       25.7558       25.9209       26.5488       23.7816       22.5640       19.7085       17.2487       16.0813       14.8824       16.4258       15.3203       14.2390       15.9969       16.8670       11.6271        8.6913        7.4464        5.5349        4.3854        0.0000        0.0000        0.0000        0.0000        0.0000        0.0000        0.0000        0.0000        0.0000        0.0000        0.0000        0.0000        0.0000        0.0000        0.0000        0.0000        0.0000        0.0000        0.0000        0.0000        0.0000        0.0000        0.0000        0.0000        0.0000        0.0000        0.0000        0.0000        0.0000        0.0000        0.0000        0.0000        0.0000        0.0000        0.0000        0.0000        0.0000        0.0000        0.0000        0.0000        0.0000        0.0000        0.0000        0.0000        0.0000        0.0000        0.0000        0.0000        0.0000        0.0000        0.0000        0.0000        0.0000        0.0000        0.0000        0.0000        0.0000        0.0000        0.0000        0.0000        0.0000        0.0000        0.0000        0.0000        0.0000        0.0000        0.0000        0.0000        0.0000        0.0000        0.0000        0.0000        0.0000        0.0000        0.0000        0.0000        0.0000        0.0000        0.0000        0.0000        0.0000        0.0000        0.0000        0.0000        0.0000        0.0000        0.0000        0.0000        0.0000        0.0000        0.0000        0.0000        0.0000        0.0000        0.0000        0.0000        0.0000        0.0000        0.0000        3.7980        3.9009        4.0998        4.4891        3.8803        3.8992        3.9239        5.6019        5.3754        4.4237        4.5271        4.2421        4.6909        5.1325        5.7273        7.9323       11.2898       13.0720        9.6420        9.2549        9.3919        9.0545        8.1976        5.7485        7.0381        7.7171       16.8351       15.4159       17.9300       18.5283       12.3364       12.5090       10.3655        7.9864        6.2370        5.5050        6.7476        8.9060        7.5028        7.5133        6.8423        6.9822        6.7184       12.7491        9.8812        8.1223        6.5190        7.2563        8.7537        6.9763        9.3029       10.5913        9.6458        9.5927        9.3846       12.0280       17.6035       13.7028       13.1956       14.6599       18.9206       17.8025       16.1499       12.7595       13.6743       12.9617       14.1040       14.1358       19.6117       24.5455       18.1110       23.9818       27.8064       29.0748       29.2345       34.1078       36.7821       44.2006       54.7630        0.0000        0.0000
        0.0000        0.0000        0.0000        0.0000        0.0000        0.0000        0.0000        0.0000        0.0000        0.0000        0.0000        0.0000        0.0000        0.0000        0.0000        0.0000        0.0000        0.0000        0.0000        0.0000        0.0000        0.0000        0.0000        0.0000        0.0000        0.0000        0.0000        0.0000        0.0000        0.0000        0.0000        0.0000        0.0000        0.0000        0.0000        0.0000        0.0000        0.0000        0.0000        0.0000        0.0000        0.0000        0.0000        0.0000        0.0000        0.0000        0.0000        0.0000       22.1199       21.7675       25.1787       26.4836       23.2077       21.9316       23.9540       23.1346       32.3184       40.3563       20.8431       16.0033       15.3455       14.9290       18.0752       21.0150       16.0804       10.9654        9.0675        7.1654        5.6399        4.4195        0.0000        0.0000        0.0000        0.0000        0.0000        0.0000        0.0000        0.0000        0.0000        0.0000        0.0000        0.0000        0.0000        0.0000        0.0000        0.0000        0.0000        0.0000        0.0000        0.0000        0.0000        0.0000        0.0000        0.0000        0.0000        0.0000        0.0000        0.0000        0.0000        0.0000        0.0000        0.0000        0.0000        0.0000        0.0000        0.0000        0.0000        0.0000        0.0000        0.0000        0.0000        0.0000        0.0000        0.0000        0.0000        0.0000        0.0000        0.0000        0.0000        0.0000        0.0000        0.0000        0.0000        0.0000        0.0000        0.0000        0.0000        0.0000        0.0000        0.0000        0.0000        0.0000        0.0000        0.0000        0.0000        0.0000        0.0000        0.0000        0.0000        0.0000        0.0000        0.0000        0.0000        0.0000        0.0000        0.0000        0.0000        0.0000        0.0000        0.0000        0.0000        0.0000        0.0000        0.0000        0.0000        0.0000        0.0000        0.0000        0.0000        0.0000        0.0000        0.0000        0.0000        0.0000        0.0000        0.0000        0.0000        0.0000        0.0000        3.8495        4.2716        5.6744        5.0874        5.8261        0.0000        8.7213        6.4977        5.7022        0.0000        0.0000        0.0000        4.9960        6.6404       14.0593       12.7546       12.0757        9.3479        9.4902        9.6704        9.6290       12.8147       15.4304       15.6298       20.6632       18.6668       13.1312       15.0859        9.4459        7.6151        5.9082        3.5444        4.0667        4.5732        6.1682        6.0200        5.3197        6.0186        7.5300        7.3501        7.3627        7.9363        8.8053        8.2762        8.3510        5.8586        7.9805        8.2712        9.0147        9.4567        9.5843       10.9032       11.0327       11.6381       13.2439       12.6655       11.3389       14.1690       14.9162       18.3070       19.5897       14.1247       11.9828       11.8900       13.2341       12.7993       14.0613       21.5538       16.7297       20.9701       29.4849       33.0925       33.7511       33.0212       37.6909       43.5672       52.9952       55.1110        0.0000        0.0000
        0.0000        0.0000        0.0000        0.0000        0.0000        0.0000        0.0000        0.0000        0.0000        0.0000        0.0000        0.0000        0.0000        0.0000        0.0000        0.0000        0.0000        0.0000        0.0000        0.0000        0.0000        0.0000        0.0000        0.0000        0.0000        0.0000        0.0000        0.0000        0.0000        0.0000        0.0000        0.0000        0.0000        0.0000        0.0000        0.0000        0.0000        0.0000       27.8536       28.0775       23.5291        0.0000        0.0000        0.0000        0.0000        0.0000        0.0000        0.0000       19.3595       19.2517       18.1292       16.3351       15.3350       17.6353       20.3797       13.8723       13.1762       19.7269       25.4228       17.6941       15.6237       15.5402       20.2946       20.6885       17.7855       13.9141       10.8317        8.3165        6.7932        5.4352        0.0000        0.0000        0.0000        0.0000        0.0000        0.0000        0.0000        0.0000        0.0000        0.0000        0.0000        0.0000        0.0000        0.0000        0.0000        0.0000        0.0000        0.0000        0.0000        0.0000        0.0000        0.0000        0.0000        0.0000        0.0000        0.0000        0.0000        0.0000        0.0000        0.0000        0.0000        0.0000        0.0000        0.0000        0.0000        0.0000        0.0000        0.0000        0.0000        0.0000        0.0000        0.0000        0.0000        0.0000        0.0000        0.0000        0.0000        0.0000        0.0000        0.0000        0.0000        0.0000        0.0000        0.0000        0.0000        0.0000        0.0000        0.0000        0.0000        0.0000        0.0000        0.0000        0.0000        0.0000        0.0000        0.0000        0.0000        0.0000        0.0000        0.0000        0.0000        0.0000        0.0000        0.0000        0.0000        0.0000        0.0000        0.0000        0.0000        0.0000        0.0000        0.0000        0.0000        0.0000        0.0000        0.0000        0.0000        0.0000        0.0000        0.0000        0.0000        0.0000        0.0000        0.0000        0.0000        0.0000        0.0000        0.0000        0.0000        0.0000        0.0000        0.0000        0.0000        0.0000        0.0000        0.0000        0.0000        0.0000        0.0000        0.0000        0.0000        0.0000        0.0000       14.6447       10.0674        9.9497        8.7272        9.4836        9.5727        9.9005       12.7397       15.9277       15.4425       13.9401       13.7437       10.2493        4.3504        4.0113        3.1154        2.3460        2.2733        2.8780        2.9046        4.4811        5.2462        5.3616        8.0334        8.4776        8.3343        8.1893        8.0561        6.4093        6.3856        6.3123        7.2454        7.7999        7.4349        9.4538       12.3284       14.0481       13.3706       17.4142       20.6400       14.4846       17.8640       26.7956       28.7288       28.1532       23.1080       17.1829       13.3524       12.0412       14.4201       16.5959       15.4330       18.1631       19.5552       18.8216       22.0736       28.4745       30.0076       32.4205       33.6541       40.4000       44.5071       48.2870        0.0000        0.0000        0.0000
        0.0000        0.0000        0.0000        0.0000        0.0000        0.0000        0.0000        0.0000        0.0000        0.0000        0.0000        0.0000        0.0000        0.0000        0.0000        0.0000        0.0000        0.0000        0.0000        0.0000        0.0000        0.0000        0.0000        0.0000        0.0000        0.0000        0.0000        0.0000        0.0000        0.0000        0.0000        0.0000        0.0000        0.0000        0.0000        0.0000        0.0000        0.0000       31.3582       24.9864       23.2650       18.3612       19.8101       29.0493       23.3948       20.2761       30.1751       36.8266       18.1040       19.5685       14.5274       19.2307       13.1356       20.5739       21.7339       13.6300       12.0224       12.2750       18.0779       14.9295       13.4578       14.1935       15.1159       16.8693       14.1606       13.2620       12.0760        9.3418        7.7817        6.4569        5.2809        2.1893        0.0000        0.0000        0.0000        0.0000        0.0000        0.0000        0.0000        0.0000        0.0000        0.0000        0.0000        0.0000        0.0000        0.0000        0.0000        0.0000        0.0000        0.0000        0.0000        0.0000        0.0000        0.0000        0.0000        0.0000        0.0000        0.0000        0.0000        0.0000        0.0000        0.0000        0.0000        0.0000        0.0000        0.0000        0.0000        0.0000        0.0000        0.0000        0.0000        0.0000        0.0000        0.0000        0.0000        0.0000        0.0000        0.0000        0.0000        0.0000        0.0000        0.0000        0.0000        0.0000        0.0000        0.0000        0.0000        0.0000        0.0000        0.0000        0.0000        0.0000        0.0000        0.0000        0.0000        0.0000        0.0000        0.0000        0.0000        0.0000        0.0000        0.0000        0.0000        0.0000        0.0000        0.0000        0.0000        0.0000        0.0000        0.0000        0.0000        0.0000        0.0000        0.0000        0.0000        0.0000        0.0000        0.0000        0.0000        0.0000        0.0000        0.0000        0.0000        0.0000        0.0000        0.0000        0.0000        0.0000        0.0000        0.0000        0.0000        0.0000        0.0000        0.0000        0.0000        0.0000        0.0000        0.0000        0.0000        0.0000        0.0000        0.0000        0.0000        0.0000       10.5553       13.4632       10.3193       10.1157        9.2328        8.6719        9.6189        7.4720        9.9488        7.2843        4.7427        3.2392        2.8142        3.3329        4.1665        3.6718        3.1319        4.1999        3.3904        4.8199        5.0777        4.9944        4.5183        5.2283       11.4677        6.5898        8.6247        9.7590        8.1635        7.5479        8.9710       11.0658       10.2283       12.1188       15.6813       17.9023       19.1737       15.7783       16.0722       18.0854       30.7569       30.7730       29.2203       23.2589       16.9895       19.6747       17.6962       13.2336       13.0739       17.5436       20.2748       21.6194       21.3916       19.7046       17.7142       27.8673       31.0885       33.3365       36.0214       42.0330       47.9981        0.0000        0.0000        0.0000        0.0000
        0.0000        0.0000        0.0000        0.0000        0.0000        0.0000        0.0000        0.0000        0.0000        0.0000        0.0000        0.0000        0.0000        0.0000        0.0000        0.0000        0.0000        0.0000        0.0000        0.0000        0.0000        0.0000        0.0000        0.0000        0.0000        0.0000        0.0000        0.0000        0.0000        0.0000        0.0000        0.0000        0.0000        0.0000        0.0000        0.0000        0.0000       28.4357       25.9874       23.4680       25.1645       21.2240       20.6272       16.5014       14.5949       15.6266       14.7936       10.4603       10.1501        8.9953        8.4514       10.5048       11.4618       17.0790       20.8522       15.9366       13.5311       16.1219       22.9766       21.3553       13.2797       12.6339       12.3547       15.0442       15.0376       14.4060       13.0521       11.2644       10.0556        9.1791        6.7602        2.9140        0.0000        0.0000        0.0000        0.0000        0.0000        0.0000        0.0000        0.0000        0.0000        0.0000        0.0000        0.0000        0.0000        0.0000        0.0000        0.0000        0.0000        0.0000        0.0000        0.0000        0.0000        0.0000        0.0000        0.0000        0.0000        0.0000        0.0000        0.0000        0.0000        0.0000        0.0000        0.0000        0.0000        0.0000        0.0000        0.0000        0.0000        0.0000        0.0000        0.0000        0.0000        0.0000        0.0000        0.0000        0.0000        0.0000        0.0000        0.0000        0.0000        0.0000        0.0000        0.0000        0.0000        0.0000        0.0000        0.0000        0.0000        0.0000        0.0000        0.0000        0.0000        0.0000        0.0000        0.0000        0.0000        0.0000        0.0000        0.0000        0.0000        0.0000        0.0000        0.0000        0.0000        0.0000        0.0000        0.0000        0.0000        0.0000        0.0000        0.0000        0.0000        0.0000        0.0000        0.0000        0.0000        0.0000        0.0000        0.0000        0.0000        0.0000        0.0000        0.0000        0.0000        0.0000        0.0000        0.0000        0.0000        0.0000        0.0000        0.0000        0.0000        0.0000        0.0000        0.0000        0.0000        0.0000        0.0000       19.5316       29.6099       31.6894       16.5270       10.7869        0.0000       14.8670       11.8869        6.4214        6.1275        5.6432        4.9921        3.3772        2.3572        1.9001        2.5899        3.3338        5.8956        5.0041        7.4107        3.8656        3.3860        2.8547        2.5277        3.2661        3.5628        3.5153        4.5190        7.2085        5.2815        5.7210        6.2494        6.5687        9.7413       13.0606       15.6591       18.6790       19.3155       18.2597       18.4032       19.9937       23.1428       22.2541       26.3505       28.4822       30.5650       24.7365       24.8081       22.4755       19.3972       17.6256       17.0304       15.8328       18.8628       24.6609       26.1775       21.5380       21.3893       22.3353       21.2525       31.7714       38.6469       42.3512       45.3909       48.4104       53.4362        0.0000        0.0000        0.0000        0.0000
        0.0000        0.0000        0.0000        0.0000        0.0000        0.0000        0.0000        0.0000        0.0000        0.0000        0.0000        0.0000        0.0000        0.0000        0.0000        0.0000        0.0000        0.0000        0.0000        0.0000        0.0000        0.0000        0.0000        0.0000        0.0000        0.0000        0.0000        0.0000        0.0000        0.0000        0.0000        0.0000        0.0000        0.0000        0.0000        0.0000        0.0000       26.0146       23.8104       22.2940       19.9683       18.7605       17.4901       15.5231       14.1559       14.2506       12.9301       10.1830        9.0357        7.9594        7.4254        7.8751       10.1971       13.6674       19.8238       23.0156       13.7908       13.5828       22.1008       20.3439       15.3135       12.4362       11.6766       14.5602       15.4970       15.1208       13.5975       12.8490       13.1541       14.0246        9.0139        3.1355        1.7221        0.0000        0.0000        0.0000        0.0000        0.0000        0.0000        0.0000        0.0000        0.0000        0.0000        0.0000        0.0000        0.0000        0.0000        0.0000        0.0000        0.0000        0.0000        0.0000        0.0000        0.0000        0.0000        0.0000        0.0000        0.0000        0.0000        0.0000        0.0000        0.0000        0.0000        0.0000        0.0000        0.0000        0.0000        0.0000        0.0000        0.0000        0.0000        0.0000        0.0000        0.0000        0.0000        0.0000        0.0000        0.0000        0.0000        0.0000        0.0000        0.0000        0.0000        0.0000        0.0000        0.0000        0.0000        0.0000        0.0000        0.0000        0.0000        0.0000        0.0000        0.0000        0.0000        0.0000        0.0000        0.0000        0.0000        0.0000        0.0000        0.0000        0.0000        0.0000        0.0000        0.0000        0.0000        0.0000        0.0000        0.0000        0.0000        0.0000        0.0000        0.0000        0.0000        0.0000        0.0000        0.0000        0.0000        0.0000        0.0000        0.0000        0.0000        0.0000        0.0000        0.0000        0.0000        0.0000        0.0000        0.0000        0.0000        0.0000        0.0000        0.0000        0.0000        5.8543        6.3831       10.7209       16.3984       18.6509       19.0349       16.4795       14.2724       10.7547       12.6630       11.4396       10.1718        6.9913        6.8124        5.7036        5.0478        2.5218        1.1674        0.9325        1.6816        9.4024        6.1451        4.7425        7.3213        4.9153        3.0818        2.3952        2.1777        3.4116        3.1127        3.3806        4.5201        6.2290        5.5594        4.6711        4.9755        5.9683        9.4047       16.3773       16.2755       18.5908       17.4942       14.7049       16.4177       19.2355       20.3992       19.1330       18.3260       19.9342       22.5230       21.1401       24.9940       22.2543       18.1205       19.2923       17.2258       16.0277       19.3058       23.6368       23.3897       23.9169       21.1258       23.6463       24.6635       32.4711       36.5240       40.4126       45.3038       46.7356        0.0000        0.0000        0.0000        0.0000        0.0000
        0.0000        0.0000        0.0000        0.0000        0.0000        0.0000        0.0000        0.0000        0.0000        0.0000        0.0000        0.0000        0.0000        0.0000        0.0000        0.0000        0.0000        0.0000        0.0000        0.0000        0.0000        0.0000        0.0000        0.0000        0.0000        0.0000        0.0000        0.0000        0.0000        0.0000        0.0000        0.0000        0.0000        0.0000        0.0000        0.0000       25.4108       26.1088       23.9868       20.7757       18.9395       17.9121       19.1940       21.5631       11.3454       10.9527       10.0991        9.3605        8.4396        6.8289        5.9865        8.8757       11.0188       19.6868       16.1996       20.5926       14.6675       12.5526       12.9713       14.0853       11.6241       11.2862       11.1542       13.6962       14.6888       14.6119       13.4206       12.3559       13.9868       14.1104       10.9144        3.1950        0.0000        0.0000        0.0000        0.0000        0.0000        0.0000        0.0000        0.0000        0.0000        0.0000        0.0000        0.0000        0.0000        0.0000        0.0000        0.0000        0.0000        0.0000        0.0000        0.0000        0.0000        0.0000        0.0000        0.0000        0.0000        0.0000        0.0000        0.0000        0.0000        0.0000        0.0000        0.0000        0.0000        0.0000        0.0000        0.0000        0.0000        0.0000        0.0000        0.0000        0.0000        0.0000        0.0000        0.0000        0.0000        0.0000        0.0000        0.0000        0.0000        0.0000        0.0000        0.0000        0.0000        0.0000        0.0000        0.0000        0.0000        0.0000        0.0000        0.0000        0.0000        0.0000        0.0000        0.0000        0.0000        0.0000        0.0000        0.0000        0.0000        0.0000        0.0000        0.0000        0.0000        0.0000        0.0000        0.0000        0.0000        0.0000        0.0000        0.0000        0.0000        0.0000        0.0000        0.0000        0.0000        0.0000        0.0000        0.0000        0.0000        0.0000        0.0000        0.0000        0.0000        0.0000        0.0000        0.0000        0.0000        0.0000        0.0000        0.0000        6.5910        6.1383        6.0734        5.7934        5.9934        7.6821       10.4146       17.7433       19.1682       16.8717       11.5292       14.7569       12.6642       12.5289        9.9710        7.3919        8.1352        5.4826        4.4935        1.3154        1.4243        2.9461        7.9891        9.8407        5.5987        4.6455        3.9648        1.8813        1.8743        2.8849        3.3367        4.5383        5.6184        4.6502        5.5466        6.3004        4.5183        4.7164        5.1017        6.4459        9.3497       16.3530       14.0792       12.8834       13.8943       17.0264       18.5820       19.4862       19.2244       20.0398       19.7792       19.8498       21.6731       21.5057       23.5008       23.9497       22.3270       18.8499       16.9753       17.3284       19.3390       19.2830       17.8750       22.3632       22.0565       24.8940       25.9059       33.2147       37.2074       42.2877       45.4618       47.5515        0.0000        0.0000        0.0000        0.0000        0.0000
        0.0000        0.0000        0.0000        0.0000        0.0000        0.0000        0.0000        0.0000        0.0000        0.0000        0.0000        0.0000        0.0000        0.0000        0.0000        0.0000        0.0000        0.0000        0.0000        0.0000        0.0000        0.0000        0.0000        0.0000        0.0000        0.0000        0.0000        0.0000        0.0000        0.0000        0.0000        0.0000        0.0000        0.0000        0.0000       22.1377       22.7287       29.1191       31.5934       21.2759       17.4709       16.9348       17.0054       10.7217        9.2404        8.3972        7.6119        6.9982       11.0831       10.6748        6.3673        7.7007        8.3059       13.0653       11.9380       12.7769       14.7157       19.0504       11.2642       11.4815       10.1619       10.8126       10.5064       12.6971       13.0450       13.6025       11.4062       11.2293       13.6867       12.6041       10.5074        3.3372        0.0000        0.0000        0.0000        0.0000        0.0000        0.0000        0.0000        0.0000        0.0000        0.0000        0.0000        0.0000        0.0000        0.0000        0.0000        0.0000        0.0000        0.0000        0.0000        0.0000        0.0000        0.0000        0.0000        0.0000        0.0000        0.0000        0.0000        0.0000        0.0000        0.0000        0.0000        0.0000        0.0000        0.0000        0.0000        0.0000        0.0000        0.0000        0.0000        0.0000        0.0000        0.0000        0.0000        0.0000        0.0000        0.0000        0.0000        0.0000        0.0000        0.0000        0.0000        0.0000        0.0000        0.0000        0.0000        0.0000        0.0000        0.0000        0.0000        0.0000        0.0000        0.0000        0.0000        0.0000        0.0000        0.0000        0.0000        0.0000        0.0000        0.0000        0.0000        0.0000        0.0000        0.0000        0.0000        0.0000        0.0000        0.0000        0.0000        0.0000        0.0000        0.0000        0.0000        0.0000        0.0000        0.0000        0.0000        0.0000        0.0000        0.0000        0.0000        0.0000        0.0000        0.0000        0.0000        0.0000        0.0000        0.0000        0.0000        5.2786        5.4694        6.3495        5.9488        5.9975        6.4852        8.1449       11.4487       16.8572       18.8950       22.1121       17.5174       12.6493       12.1243       10.3628        9.0200        6.8515        5.5884        4.9798        3.7946        1.6397        2.2650        4.7521        5.8649        6.2206        4.3070        6.2081        2.7134        2.5728        2.3277        2.4407        2.8294        4.5699        5.4177        5.0351        5.9521        9.1141       10.5136       10.4578       10.0508        9.1523       13.7442       12.8643       11.6164       15.2411       20.3457       21.4719       20.8023       19.5032       20.4824       20.6802       19.2851       20.3137       20.1636       19.8974       22.0134       19.8267       20.3895       18.9652       20.7022       20.0864       18.9572       19.4323       22.5022       23.7241       23.8128       24.2205       24.9095       34.6627       38.8624       42.8093       42.7251       43.4210        0.0000        0.0000        0.0000        0.0000        0.0000
        0.0000        0.0000        0.0000        0.0000        0.0000        0.0000        0.0000        0.0000        0.0000        0.0000        0.0000        0.0000        0.0000        0.0000        0.0000        0.0000        0.0000        0.0000        0.0000        0.0000        0.0000        0.0000        0.0000        0.0000        0.0000        0.0000        0.0000        0.0000        0.0000        0.0000        0.0000        0.0000        0.0000        0.0000        0.0000       11.4873       11.5907       27.4724       23.7639       20.5942       11.7461       12.5720       11.1781        8.1085        7.0151        7.7512       14.8250       18.5231       19.9181       14.9604       10.8037       15.4206       34.5316       11.1277       15.7114       21.2202       11.9070       15.0078       16.6075       13.9687       12.4913       10.2134       10.1352        9.4292        9.3966        8.7310        8.3368       11.0221       11.8805       11.6156       10.0577        7.1301        0.0000        0.0000        0.0000        0.0000        0.0000        0.0000        0.0000        0.0000        0.0000        0.0000        0.0000        0.0000        0.0000        0.0000        0.0000        0.0000        0.0000        0.0000        0.0000        0.0000        0.0000        0.0000        0.0000        0.0000        0.0000        0.0000        0.0000        0.0000        0.0000        0.0000        0.0000        0.0000        0.0000        0.0000        0.0000        0.0000        0.0000        0.0000        0.0000        0.0000        0.0000        0.0000        0.0000        0.0000        0.0000        0.0000        0.0000        0.0000        0.0000        0.0000        0.0000        0.0000        0.0000        0.0000        0.0000        0.0000        0.0000        0.0000        0.0000        0.0000        0.0000        0.0000        0.0000        0.0000        0.0000        0.0000        0.0000        0.0000        0.0000        0.0000        0.0000        0.0000        0.0000        0.0000        0.0000        0.0000        0.0000        0.0000        0.0000        0.0000        0.0000        0.0000        0.0000        0.0000        0.0000        0.0000        0.0000        0.0000        0.0000        0.0000        0.0000        0.0000        0.0000        0.0000        0.0000        0.0000        0.0000        0.0000        4.3608        5.3699        5.9402        6.2097        6.7079        6.6901        7.3998        8.7930        9.8988        9.4443       11.5102       13.0852       12.0842        9.2386        9.8323       13.1537       10.0833        6.6380        5.8382        3.2850        3.3422        4.8870        6.2392        3.1452        3.4224        4.1084        3.5504        2.9548        3.1727        3.3646        3.3466        4.1457        7.3791        6.9498        8.3711        8.6605        8.5584        7.1727       12.5716       12.7550       13.8324       12.7788       12.7147       13.8575       17.2753       21.0881       33.9702       24.2669       36.8570       22.3269       25.4823       22.2377       20.6076       18.4811       18.7429       20.6597       19.4206       20.7707       21.3385       22.5653       23.0674       20.3750       24.3539       25.5953       23.6012       24.3513       23.7872       27.5057       28.6292       35.9114       36.4251       37.4300       39.2413        0.0000        0.0000        0.0000        0.0000        0.0000        0.0000
        0.0000        0.0000        0.0000        0.0000        0.0000        0.0000        0.0000        0.0000        0.0000        0.0000        0.0000        0.0000        0.0000        0.0000        0.0000        0.0000        0.0000        0.0000        0.0000        0.0000        0.0000        0.0000        0.0000        0.0000        0.0000        0.0000        0.0000        0.0000        0.0000        0.0000        0.0000        0.0000        0.0000        0.0000        0.0000       12.2171       12.5180       16.5908       20.0112       12.3940       10.9629       12.9498       13.2067        6.4840        8.0466        9.8912       11.1641       10.5626       10.1759        9.3968        6.2493       25.2282       11.9212        7.9054       14.3016       32.0399       18.0265        8.9584        9.0550       13.0091       17.3455       13.8515       11.7949        8.5286        7.8517        7.3737        7.8615       10.3310       11.2648       12.0339       10.7978        0.0000        0.0000        0.0000        0.0000        0.0000        0.0000        0.0000        0.0000        0.0000        0.0000        0.0000        0.0000        0.0000        0.0000        0.0000        0.0000        0.0000        0.0000        0.0000        0.0000        0.0000        0.0000        0.0000        0.0000        0.0000        0.0000        0.0000        0.0000        0.0000        0.0000        0.0000        0.0000        0.0000        0.0000        0.0000        0.0000        0.0000        0.0000        0.0000        0.0000        0.0000        0.0000        0.0000        0.0000        0.0000        0.0000        0.0000        0.0000        0.0000        0.0000        0.0000        0.0000        0.0000        0.0000        0.0000        0.0000        0.0000        0.0000        0.0000        0.0000        0.0000        0.0000        0.0000        0.0000        0.0000        0.0000        0.0000        0.0000        0.0000        0.0000        0.0000        0.0000        0.0000        0.0000        0.0000        0.0000        0.0000        0.0000        0.0000        0.0000        0.0000        0.0000        0.0000        0.0000        0.0000        0.0000        0.0000        0.0000        0.0000        0.0000        0.0000        0.0000        0.0000        0.0000        8.1167        4.0059        0.0000        4.4988        3.9875        4.5401        5.4333        5.9121        7.0111        7.0924        7.2791        7.5408        8.1904        8.5485        7.3614        8.3865        8.2208        7.6569        8.2106        9.0193        8.3884        5.4309        4.9475        4.5963        4.5935        5.7576        5.7338        4.3286        4.3029        5.4737        2.9071        2.4177        2.6375        2.8759        5.1183        5.6837        6.5468        6.6387        8.6630        9.5137        8.7763       11.4238       10.9590       12.0901       15.0553       27.1339       16.1546       16.5994       16.5944       19.3840       24.4125       26.7318       26.6865       26.1172       24.4012       25.0050       24.4280       23.6043       19.0010       21.9054       22.0273       20.6716       22.8855       21.9807       24.5654       21.8677       20.8097       22.7391       24.5145       23.8842       24.1790       23.7866       22.9716       25.9343       29.8622       33.9144       35.2518        0.0000        0.0000        0.0000        0.0000        0.0000        0.0000        0.0000
        0.0000        0.0000        0.0000        0.0000        0.0000        0.0000        0.0000        0.0000        0.0000        0.0000        0.0000        0.0000        0.0000        0.0000        0.0000        0.0000        0.0000        0.0000        0.0000        0.0000        0.0000        0.0000        0.0000        0.0000        0.0000        0.0000        0.0000        0.0000        0.0000       40.3313       33.4860       24.6535       35.9291       32.5001       36.3180       11.2706        7.2239        8.0569       12.9561       20.1625       19.7162       10.1665        9.6209        8.5161        6.3966        7.1255        9.9546       10.0410        6.0295        5.5852        5.1939        5.9433        6.8744        8.0993        9.5614       16.4725       13.0562        7.0517       11.0836       14.2322       23.5503       17.6691       11.2106        7.8617        7.4398        7.6996        8.4688       12.0915       12.0949       12.1157        8.3829        5.2108        4.1441        0.0000        0.0000        0.0000        0.0000        0.0000        0.0000        0.0000        0.0000        0.0000        0.0000        0.0000        0.0000        0.0000        0.0000        0.0000        0.0000        0.0000        0.0000        0.0000        0.0000        0.0000        0.0000        0.0000        0.0000        0.0000        0.0000        0.0000        0.0000        0.0000        0.0000        0.0000        0.0000        0.0000        0.0000        0.0000        0.0000        0.0000        0.0000        0.0000        0.0000        0.0000        0.0000        0.0000        0.0000        0.0000        0.0000        0.0000        0.0000        0.0000        0.0000        0.0000        0.0000        0.0000        0.0000        0.0000        0.0000        0.0000        0.0000        0.0000        0.0000        0.0000        0.0000        0.0000        0.0000        0.0000        0.0000        0.0000        0.0000        0.0000        0.0000        0.0000        0.0000        0.0000        0.0000        0.0000        0.0000        0.0000        0.0000        0.0000        0.0000        0.0000        0.0000        0.0000        0.0000        0.0000        0.0000        0.0000        0.0000        0.0000        0.0000        0.0000        5.9105        8.1289        3.6173        3.8727        3.5906        3.9432        4.5087        5.5747        5.9886        6.6656        7.5920        7.8261       12.5757       12.4571        9.3396        7.9457        6.5258        6.5303        6.2560        6.1366        7.6015        5.9744        4.3093        4.3832        5.0293        6.5798        6.1530        5.5152        4.8074        6.2758       49.1497        5.3105        2.2328        2.5998        4.1596        6.1287        8.0543       10.3991        7.2464        7.7060       10.3778       11.0562       11.1010       14.7278       13.6480       22.5155       25.0505       28.1379       28.3779       20.2506       19.6913       22.8130       23.6706       24.1386       25.2864       25.9487       24.7760       26.0735       26.6574       23.7052       23.5156       17.8346       23.8677       24.0019       24.6999       24.7976       20.5119       20.7208       19.1789       22.6114       21.9099       22.4375       20.4988       22.4562       24.6543       28.7024       30.8882        0.0000        0.0000        0.0000        0.0000        0.0000        0.0000        0.0000        0.0000
        0.0000        0.0000        0.0000        0.0000        0.0000        0.0000        0.0000        0.0000        0.0000        0.0000        0.0000        0.0000        0.0000        0.0000        0.0000        0.0000        0.0000        0.0000        0.0000        0.0000        0.0000        0.0000        0.0000        0.0000        0.0000        0.0000       64.2848       43.3835       31.8478       28.4811       24.3956       13.7276       15.9503       14.2915       13.9299       10.1472        6.1006       12.4310       13.5335        5.7706        6.7740        5.9186        6.1071        5.4675        5.1048        4.4424        5.4414        5.6054        5.2872        5.2432        5.1933        5.7980        6.5242        6.4736        5.4709        4.5739        4.3868        3.7767        7.0321       14.7582       16.4909       15.4092       11.0926        9.3417        9.1786        8.3969        9.7247       11.8282       11.1721        9.4855        5.8466        4.6589        3.9194        3.6501        3.2137        0.4359        0.3275        0.3007        0.2571        0.3883        0.5368        0.7738        0.0000        0.0000        0.0000        0.0000        0.0000        0.0000        0.0000        0.0000        0.0000        0.0000        0.0000        0.0000        0.0000        0.0000        0.0000        0.0000        0.0000        0.0000        0.0000        0.0000        0.0000        0.0000        0.0000        0.0000        0.0000        0.0000        0.0000        0.0000        0.0000        0.0000        0.0000        0.0000        0.0000        0.0000        0.0000        0.0000        0.0000        0.0000        0.0000        0.0000        0.0000        0.0000        0.0000        0.0000        0.0000        0.0000        0.0000        0.0000        0.0000        0.0000        0.0000        0.0000        0.0000        0.0000        0.0000        0.0000        0.0000        0.0000        0.0000        0.0000        0.0000        0.0000        0.0000        0.0000        0.0000        0.0000        0.0000        0.0000        0.0000        0.0000        0.0000        2.6874        2.7147        2.6778        2.7049        2.7672        0.0000        0.0000        0.0000        0.0000        4.0247        4.2196        3.5890        3.5894        3.9183        3.4188        3.6955        3.8517        4.7194        5.1691        5.8163        7.8698        7.2805        6.9333        6.7937        9.1458        7.9067        5.6806        6.6515        5.9981        5.5896        5.1372        5.4070        4.6663        4.5023        6.4302        6.9621        4.6010        4.1994        3.6714        4.2628        3.7806       48.4489        3.4633        2.5843        3.9409        4.3660        6.9334        8.0787        7.2096        9.3469       10.0460        9.7603       10.6395       11.2350       12.0971       19.2174       24.5495       23.1356       23.0930       25.4879       18.4312       19.9226       23.3474       25.4846       23.5735       22.4907       25.2051       24.2688       22.6146       27.2010       27.3247       22.1749       19.3045       22.4428       21.6922       19.8801       18.8969       19.5147       17.5336       16.3027       18.3560       20.2977       19.7587       21.8096       24.4596       24.5597       26.2049       29.2484        0.0000        0.0000        0.0000        0.0000        0.0000        0.0000        0.0000        0.0000
        0.0000        0.0000        0.0000        0.0000        0.0000        0.0000        0.0000        0.0000        0.0000        0.0000        0.0000        0.0000        0.0000        0.0000        0.0000        0.0000        0.0000        0.0000        0.0000        0.0000        0.0000        0.0000        0.0000        0.0000        0.0000      103.5007      123.0144       55.6480       23.4892       12.6889       16.0115       15.1660       12.9511       12.8431        8.9290        7.2207        6.3598        5.7465        7.2317        6.0943        9.2569       12.2592       11.3351        6.7659        6.0864        6.6096        6.7552        7.8596        7.8598        8.4092        8.2802        6.7537        6.5234        5.6454       10.6124       15.1773       11.3708        6.2553       17.9497       13.4070        6.4482       13.4961        9.8584       10.7241        9.2899       10.9410       13.9643       14.4408       13.9584        9.7572        7.3864        5.4353        4.4749        4.3193        3.9776        2.7113        2.2897        1.8454        2.2812        3.1228        2.0980        2.1618        2.0626        1.6373        0.0000        0.0000        0.0000        0.0000        0.0000        0.0000        0.0000        0.0000        0.0000        0.0000        0.0000        0.0000        0.0000        0.0000        0.0000        0.0000        0.0000        0.0000        0.0000        0.0000        0.0000        0.0000        0.0000        0.0000        0.0000        0.0000        0.0000        0.0000        0.0000        0.0000        0.0000        0.0000        0.0000        0.0000        0.0000        0.0000        0.0000        0.0000        0.0000        0.0000        0.0000        0.0000        0.0000        0.0000        0.0000        0.0000        0.0000        0.0000        0.0000        0.0000        0.0000        0.0000        0.0000        0.0000        0.0000        0.0000        0.0000        0.0000        0.0000        0.0000        0.0000        0.0000        0.0000        0.0000        0.0000        0.0000        0.0000        0.0000        2.8167        2.6090        2.6743        2.4820        2.4811        2.8867        3.3245        5.1330        5.4797        4.6460        4.1126        3.5206        3.8672        3.6500        3.6233        3.8148        3.8142        4.1098        4.6547        5.5209        6.8750        8.6115       12.6373       12.8756        9.7914        8.6697        8.9808        8.6541        8.1994        6.6212        6.7010        7.4282        6.9058        6.4148        6.0222        7.1164        6.1241        3.7991        3.1509        3.0769        2.7942        2.9653        3.1532        5.4864        5.2028        5.5357       23.9924        6.0039        8.7061       11.8088        8.7780        9.1727       10.5575       11.0131       12.5614       13.9189       17.3507       17.5357       21.8123       18.5742       17.1061       22.8504       24.7197       27.0227       27.5855       30.0472       23.4614       20.4774       20.2457       21.9438       19.5110       23.1328       16.6667       13.6787       14.6491       16.8504       18.4573       17.0376       17.3651       13.2391       13.3119       16.9725        0.0000        0.0000       21.3051       19.9538       21.2664       20.1116        0.0000        0.0000        0.0000        0.0000        0.0000        0.0000        0.0000        0.0000        0.0000
        0.0000        0.0000        0.0000        0.0000        0.0000        0.0000        0.0000        0.0000        0.0000        0.0000        0.0000        0.0000        0.0000        0.0000        0.0000        0.0000        0.0000        0.0000        0.0000        0.0000        0.0000        0.0000        0.0000        0.0000        0.0000        0.0000       26.6514       13.1687       10.6547        9.0155        8.5841       11.4271       11.8911       10.6380        8.7478        8.0084        7.0047        7.6029        5.7062        6.1488        7.3819        8.9814       10.3777        7.0159        6.9192        5.9617        6.2461        7.3050        8.2162        8.0496        8.0571        6.1647        5.7396        5.5694        5.0577        4.1980        3.9011        4.2413        6.3612       17.4699       12.5855        7.4018        8.0826        8.0780        7.2819        7.1720        7.2692        8.4049        8.3170        7.1980        6.3426        5.4242        4.5934        3.7557        4.0346        3.4094        4.1706        3.9798        2.3178        2.6150        3.7356        2.4514        2.2212        2.0183        1.4880        1.3969        0.0000        0.0000        0.0000        0.0000        0.0000        0.0000        0.0000        0.0000        0.0000        0.0000        0.0000        0.0000        0.0000        0.0000        0.0000        0.0000        0.0000        0.0000        0.0000        0.0000        0.0000        0.0000        0.0000        0.0000        0.0000        0.0000        0.0000        0.0000        0.0000        0.0000        0.0000        0.0000        0.0000        0.0000        0.0000        0.0000        0.0000        0.0000        0.0000        0.0000        0.0000        0.0000        0.0000        0.0000        0.0000        0.0000        0.0000        0.0000        0.0000        0.0000        0.0000        0.0000        0.0000        0.0000        0.0000        0.0000        0.0000        0.0000        0.0000        0.0000        0.0000        0.0000        0.0000        0.0000        0.0000        0.0000        2.1684        2.2996        2.1280        2.3427        2.3169        2.6079        2.7374        3.4473        3.7107        3.8794        3.8926        4.5047        3.6528        3.5067        3.5520        3.5371        3.5036        3.7594        4.2629        5.1527        6.1596        6.9683        8.6998       10.9660       12.2127        8.3531        7.3426        6.5006        6.1832        6.3866        6.3467        6.2870        6.6655        6.9017        6.0724        4.6443        4.0654        2.7459        2.5213        2.4257        2.5009       21.9006        2.0926        3.4093        4.8926        4.8156        5.1904        5.3627        9.2233       11.3246        8.9287        8.5597        9.8527       11.9440       12.8480       13.8219       13.6532       18.6381       26.0345       34.2819       36.2284       20.4185       18.7443       23.0615       23.1340       24.2162       24.7012       20.6436       18.4402       17.3482       21.0061       15.5214       11.5111        9.5713       10.0992       14.2345       12.9045       14.5440       13.6878       11.2200       11.0142        0.0000        0.0000        0.0000        0.0000        0.0000        0.0000        0.0000        0.0000        0.0000        0.0000        0.0000        0.0000        0.0000        0.0000        0.0000        0.0000
        0.0000        0.0000        0.0000        0.0000        0.0000        0.0000        0.0000        0.0000        0.0000        0.0000        0.0000        0.0000        0.0000        0.0000        0.0000        0.0000        0.0000        0.0000        0.0000        0.0000        0.0000        0.0000        0.0000        0.0000        0.0000        0.0000        0.0000       11.3864        9.0137        8.0868        7.5704       13.7198       17.2216       12.4373       14.7466        9.4100        7.0907        9.4453       13.8283       20.2728       26.4078        8.2648        4.8133        5.0907        5.3211        6.2905       10.5804        7.0038        7.5467        8.4448        8.7251        6.5667        7.3625        5.9912        5.1130        3.8575        4.0661        5.2431        6.7835        5.4113        5.1696        7.3860        7.0832        8.9093        7.0163        6.7779        6.6146        6.8802        6.9079        6.1934        5.4015        4.0275        3.5560        5.0381        5.6395        5.2290        4.3022        4.2212        2.9809        1.9535        2.5967        2.5237        1.8050        1.5487        1.2625        0.6223        0.6941        0.4749        0.4903        0.4619        0.0000        0.0000        0.0000        0.0000        0.0000        0.0000        0.0000        0.0000        0.0000        0.0000        0.0000        0.0000        0.0000        0.0000        0.0000        0.0000        0.0000        0.0000        0.0000        0.0000        0.0000        0.0000        0.0000        0.0000        0.0000        0.0000        0.0000        0.0000        0.0000        0.0000        0.0000        0.0000        0.0000        0.0000        0.0000        0.0000        0.0000        0.0000        0.0000        0.0000        0.0000        0.0000        0.0000        0.0000        0.0000        0.0000        0.0000        0.0000        0.0000        0.0000        0.0000        0.0000        0.0000        0.0000        0.0000        0.0000        0.0000        0.0000        0.0000        0.0000        0.0000        2.2310        1.9304        1.7515        2.0265        2.5729        2.4780        2.2957        2.4978        3.4040        3.7511        3.9308        4.2267        3.8355        3.5992        3.7498        3.4575        3.6428        4.5115        3.8418        4.3948        4.9791        5.3854        5.9921        7.0493        7.2784        8.4326        6.2951        5.9315        5.6957        6.9886        8.5327        6.6489        6.2235        7.2929        7.2552        5.3490        3.8988        2.9746        2.6183        2.3528       21.3932       32.6967        3.0776        2.3201        2.5894        3.0714        3.0793        3.4749        6.2581        8.2125        9.2180        9.4586        8.1785        8.2096       16.7528       29.7863       12.5907       17.1552       19.8626       24.8767       41.5654       45.5883       33.8185       22.0695       22.8250       23.4032       21.1210       20.7917       20.4432       18.0085       14.9625       12.7285        9.6298        8.3598        7.7120        7.8225       10.2883       10.4224       12.3690       12.7272       10.7343        8.3136        0.0000        0.0000        0.0000        0.0000        0.0000        0.0000        0.0000        0.0000        0.0000        0.0000        0.0000        0.0000        0.0000        0.0000        0.0000        0.0000
        0.0000        0.0000        0.0000        0.0000        0.0000        0.0000        0.0000        0.0000        0.0000        0.0000        0.0000        0.0000        0.0000        0.0000        0.0000        0.0000        0.0000        0.0000        0.0000        0.0000        0.0000        0.0000        0.0000        0.0000        0.0000        0.0000        0.0000       11.7037        9.7238        8.9578       13.1085       15.1084       13.0396       13.2620       28.5281       51.4576       35.7052       24.9828       23.1680       17.0922       22.7451        5.7507        9.6360       10.5139        6.5413        6.4219        7.1168        9.8882        9.0775       10.3067        7.9729        6.5150        7.0096        6.2373        5.6034        4.6854        4.1785        4.0466        5.9807        6.4046        6.4892        5.9782        5.6684        5.4689        6.7278        8.3752        9.4295       11.2220        7.8408        5.9714        4.8273        3.6531        3.1616        5.8134       10.9246       10.8006        2.9872        2.7637        3.1471        2.4372        2.6967        3.3354        2.6190        1.2028        0.9686        0.8578        0.8357        0.5067        0.3358        0.5008        0.0000        0.0000        0.0000        0.0000        0.0000        0.0000        0.0000        0.0000        0.0000        0.0000        0.0000        0.0000        0.0000        0.0000        0.0000        0.0000        0.0000        0.0000        0.0000        0.0000        0.0000        0.0000        0.0000        0.0000        0.0000        0.0000        0.0000        0.0000        0.0000        0.0000        0.0000        0.0000        0.0000        0.0000        0.0000        0.0000        0.0000        0.0000        0.0000        0.0000        0.0000        0.0000        0.0000        0.0000        0.0000        0.0000        0.0000        0.0000        0.0000        0.0000        0.0000        0.0000        0.0000        0.0000        0.0000        0.0000        0.0000        0.0000        0.0000        0.0000        0.0000        0.0000        2.1720        1.5726        1.7382        1.7758        1.9689        2.3055        2.4259        3.3361        3.6980        3.9935        3.9875        3.3925        3.3817        3.5910        3.7328        3.7146        4.1849        4.1278        4.0127        4.6564        5.0857        6.4516        6.3315        6.1820        7.1644        6.3240        5.9577        6.1506        6.7968        8.5830        8.6718        8.3499        8.6889        7.2807        5.2592        4.5497        3.2507        3.0191        2.6159       11.9315        6.9401        2.1924        2.8801        2.5649        2.4573        2.8669        3.0817        5.9453        7.5708       10.4612       12.2250        8.4086        8.6488       10.0506       35.7041       24.3869       25.5234       25.7863       32.8177       33.2513       31.9130       29.5305       29.2693       24.6916       26.7920       21.1215       18.8907       18.3188       12.8896       12.1304       22.4121        7.8655        7.6323        6.5716        6.5869        8.0904        8.2078        9.0454        8.1855        6.4683        6.0269        0.0000        0.0000        0.0000        0.0000        0.0000        0.0000        0.0000        0.0000        0.0000        0.0000        0.0000        0.0000        0.0000        0.0000        0.0000        0.0000
        0.0000        0.0000        0.0000        0.0000        0.0000        0.0000        0.0000        0.0000        0.0000        0.0000        0.0000        0.0000        0.0000        0.0000        0.0000        0.0000        0.0000        0.0000        0.0000        0.0000        0.0000        0.0000        0.0000        0.0000        0.0000        0.0000        0.0000        0.0000       10.1178        9.7106       11.9110       16.3807       14.1760       13.2877       13.3408       11.2761       11.1765        9.8475        9.4735        4.1157        7.4117        9.4713        5.4761        2.5168        3.0353        2.8963        2.7390        5.0561        7.4182        9.0978        9.3847       10.5762       16.2127       16.7036        9.8962        8.1605        7.3991        6.7277        7.5826        7.0692        5.2046        5.8690        5.5166        9.4942        7.6720        5.4579        6.7234       22.5474       34.4344       26.1784       14.3657        8.5972        6.0836        7.8543       12.5662       11.8787        3.4799        2.9409        3.3141        4.6432        5.5487        5.9884        7.3410        2.8013        1.8915        1.2781        1.0873        0.4555        0.2895        0.4804        4.3836        0.0000        0.0000        0.0000        0.0000        0.0000        0.0000        0.0000        0.0000        0.0000        0.0000        0.0000        0.0000        0.0000        0.0000        0.0000        0.0000        0.0000        0.0000        0.0000        0.0000        0.0000        0.0000        0.0000        0.0000        0.0000        0.0000        0.0000        0.0000        0.0000        0.0000        0.0000        0.0000        0.0000        0.0000        0.0000        0.0000        0.0000        0.0000        0.0000        0.0000        0.0000        0.0000        0.0000        0.0000        0.0000        0.0000        0.0000        0.0000        0.0000        0.0000        0.0000        0.0000        0.0000        0.0000        0.0000        0.0000        0.0000        0.0000        0.0000        0.0000        0.0000        0.0000        2.0191        1.7123        1.5146        1.5683        1.7526        2.1385        3.1266        3.3765        3.8604        3.8849        3.8473        4.3688        4.7368        4.9396        3.6965        3.4863        3.4739        3.6342        4.0154        4.3052        4.8268        5.2765        6.4832        8.5784        5.9918        5.9541        7.3934        9.0722        8.9591       11.7962       13.4070       12.6416       11.5391        8.2410        4.8924        4.6422        4.6300        4.0524        3.2768        2.9422        2.9684        3.3864        3.5687        2.3249        2.5738        2.9087        5.7025        7.3014        8.5415       11.3715       10.7760        9.8903       11.3129       17.9171       22.8738       21.4952       19.6125       16.2912       19.5462       38.5245       23.3026       23.0282       25.2170       22.1111       20.2938       13.2884       10.4869        7.5794        6.7237       17.0189        7.9149        7.2837        7.0293        5.8422        0.9095        1.9204        0.7714        0.8885        4.6327        4.7571        0.0000        0.0000        0.0000        0.0000        0.0000        0.0000        0.0000        0.0000        0.0000        0.0000        0.0000        0.0000        0.0000        0.0000        0.0000        0.0000
        0.0000        0.0000        0.0000        0.0000        0.0000        0.0000        0.0000        0.0000        0.0000        0.0000        0.0000        0.0000        0.0000        0.0000        0.0000        0.0000        0.0000        0.0000        0.0000        0.0000        0.0000        0.0000        0.0000        0.0000        0.0000        0.0000        0.0000        0.0000       13.0702       11.9764       20.1464       26.4015       19.4859       16.9647       13.7567       11.4747       11.8880       10.0280        8.1587        7.1753        2.4688        1.0694        1.0902        1.5329        1.5804        1.8149        2.2139        4.1463        4.8050        5.7811        6.9818        7.1014        7.9815        8.2066       10.8157       12.0965        9.0666        6.1032        5.1617        2.7903        2.2553        2.8745        3.6560       10.7325       13.0547       10.3611        5.3233       13.0745       13.6815       11.9607        6.6257        4.2560        2.0933        4.4348       10.1816        5.4386        3.1973        3.1620        3.7771        5.5575        3.7916        3.4798        3.2759        2.4041        1.3810        1.0348        0.8712        0.4498        0.6122        1.4100        1.1006        0.0000        0.0000        0.0000        0.0000        0.0000        0.0000        0.0000        0.0000        0.0000        0.0000        0.0000        0.0000        0.0000        0.0000        0.0000        0.0000        0.0000        0.0000        0.0000        0.0000        0.0000        0.0000        0.0000        0.0000        0.0000        0.0000        0.0000        0.0000        0.0000        0.0000        0.0000        0.0000        0.0000        0.0000        0.0000        0.0000        0.0000        0.0000        0.0000        0.0000        0.0000        0.0000        0.0000        0.0000        0.0000        0.0000        0.0000        0.0000        0.0000        0.0000        0.0000        0.0000        0.0000        0.0000        0.0000        0.0000        0.0000        0.0000        0.0000        0.0000        2.2948        2.7585        2.9394        3.0023        3.1383        1.5024        1.8095        2.1663        3.3335        3.8241        4.1210        4.3573        4.8358        6.6599        6.3639        5.3179        4.4225        4.7819        3.2619        3.4158        4.2160        4.2896        4.5601        4.6753        5.7641        8.1206        6.2510        6.0819        7.5056        9.4300       10.6451       10.6361       12.0315       11.0289       10.6705        9.3883        7.8971        6.9844        7.1529        7.5999        4.9644        2.5064       36.8059       40.0063        2.5201        2.6084        2.5221        2.9555        5.6552        7.1010        8.1754        9.1513        9.9124       12.2394       13.0446       24.0790       25.0387       31.8920       17.0128       17.8684       20.0619       20.8877       25.3908       35.9717       26.9219       29.9669       16.8229       10.5113       10.9028        6.1716        5.0882        4.5663        6.2731        6.6439        6.3487        4.7031        1.0172        1.4349        1.8220        1.8144        5.8851        6.4032        0.0000        0.0000        0.0000        0.0000        0.0000        0.0000        0.0000        0.0000        0.0000        0.0000        0.0000        0.0000        0.0000        0.0000        0.0000        0.0000
        0.0000        0.0000        0.0000        0.0000        0.0000        0.0000        0.0000        0.0000        0.0000        0.0000        0.0000        0.0000        0.0000        0.0000        0.0000        0.0000        0.0000        0.0000        0.0000        0.0000        0.0000        0.0000        0.0000        0.0000        0.0000        0.0000        0.0000        0.0000       76.5318       80.2429       77.7911       61.7385       61.0849       43.4319       25.6199       15.2056       12.5414       10.0259        8.0891        2.8376        2.5109        1.0842        3.1895        1.9379        1.4459        1.4207        1.8030        3.5671        4.0701        4.4748        4.6857        4.9695        7.4138        5.5044        6.8329        7.0815        8.2424        6.6867        6.4311        2.4030        2.7360        5.0261        4.8863        9.1670        7.8278       10.1592        8.6539        4.5463        4.6591        4.4441        5.5316        3.3000        2.1746        1.9671        3.0943        2.7221        2.4889        2.6210        2.7355        2.0160        2.0541        2.2135        1.6762        1.1821        1.0958        1.4954        1.3994        1.1792        0.9675        0.3706        0.4362        0.4829        0.0000        0.0000        0.0000        0.0000        0.0000        0.0000        0.0000        0.0000        0.0000        0.0000        0.0000        0.0000        0.0000        0.0000        0.0000        0.0000        0.0000        0.0000        0.0000        0.0000        0.0000        0.0000        0.0000        0.0000        0.0000        0.0000        0.0000        0.0000        0.0000        0.0000        0.0000        0.0000        0.0000        0.0000        0.0000        0.0000        0.0000        0.0000        0.0000        0.0000        0.0000        0.0000        0.0000        0.0000        0.0000        0.0000        0.0000        0.0000        0.0000        0.0000        0.0000        0.0000        0.0000        0.0000        0.0000        0.0000        0.0000        0.0000        1.9769        1.7827        1.6522        1.7201        2.2508        1.7377        2.1958        2.5726        2.5977        4.4211        4.7607        4.3157        4.3747       37.9741        8.1036       23.4048       20.7547        3.5947        3.5460        3.6905        3.9494        4.6037        4.4548       12.3887        4.8990        5.9137        6.3188        6.6894        6.6097        8.3785        9.0746       10.6003       30.3835       12.0887       12.7823       20.1870        5.8453        5.4154        6.9791       32.8837       21.6737        3.9170        2.8737        4.3618        7.7109        3.1529        4.3676        2.6763        3.2536        5.5505        6.3092        7.1957        8.8784       12.0907       14.2610       11.6357       33.5986       17.4673       19.3750       21.7714       24.7677       27.2798       23.3153       30.3293       27.4227       30.5833       21.0135       10.8263       10.0144       10.8602        6.3492        5.5136        4.4398        7.0256       10.5339        7.5917        6.0675        2.0807       12.9493        3.3131        5.1462        4.2884        4.6753        5.4438        0.0000        0.0000        0.0000        0.0000        0.0000        0.0000        0.0000        0.0000        0.0000        0.0000        0.0000        0.0000        0.0000        0.0000        0.0000
        0.0000        0.0000        0.0000        0.0000        0.0000        0.0000        0.0000        0.0000        0.0000        0.0000        0.0000        0.0000        0.0000        0.0000        0.0000        0.0000        0.0000        0.0000        0.0000        0.0000        0.0000        0.0000        0.0000        0.0000        0.0000        0.0000        0.0000       33.5490       39.5794       25.4448       21.8390       20.4916       21.1577       14.6107       14.1494       11.4975        9.0706        7.9370        5.9274        1.8819        1.3979        0.6918        0.9579        2.0280        0.9384        2.1185        3.2736        3.6544        3.8000        3.6251        3.5193        3.8659        4.8364        5.0885        5.0497        6.1914        9.0882        8.0869        7.1244        2.0521        2.1452        4.1187        4.3443        5.9980        5.4238        5.2733        4.5824        3.3066        2.8146        2.2928        1.7139        2.8179        4.2559        3.0287        1.7878        1.8074        1.9685        2.0974        2.2677        1.6384        1.6769        1.6987        1.4419        1.1104        0.9327        0.8480        1.0334        2.0889        3.3844        3.3224        3.3745        1.4837        0.6115        0.0000        0.0000        0.0000        0.0000        0.0000        0.0000        0.0000        0.0000        0.0000        0.0000        0.0000        0.0000        0.0000        0.0000        0.0000        0.0000        0.0000        0.0000        0.0000        0.0000        0.0000        0.0000        0.0000        0.0000        0.0000        0.0000        0.0000        0.0000        0.0000        0.0000        0.0000        0.0000        0.0000        0.0000        0.0000        0.0000        0.0000        0.0000        0.0000        0.0000        0.0000        0.0000        0.0000        0.0000        0.0000        0.0000        0.0000        0.0000        0.0000        0.0000        0.0000        0.0000        0.0000        0.0000        0.0000        0.0000        3.0477        3.1234        2.9448        2.5986        2.3337        2.5187        2.4857        2.3139        2.9304        3.1400        4.5761        6.3953        7.7829        8.0276       37.5237        6.8764        8.6886        6.4065        4.5272        4.8529        5.0263        5.1759        5.9435        7.1287       12.0948        5.3996        5.5334        4.9116        4.9943        5.7195        7.0751        5.9834        5.9918       28.3805       11.4651        9.5104       12.5340        4.6987        3.6543        3.2341        3.6496        4.1041        5.1852        4.3437        3.8537        4.9794        6.5169        5.9584        3.1757        3.6172        5.5309        6.3604        7.0643        9.3037       13.0579       17.7205       14.6417       22.3830       22.1409       25.9607       26.6374       29.1370       29.9483       29.4089       28.0260       28.0864       21.8714       15.1808       12.3911       11.3992        8.4009        7.5605        6.7491        5.5789        8.5645        8.2822        6.1668        3.9705        1.1715        1.2488        1.8635        4.4728        7.1433        5.5383        0.0000        0.0000        0.0000        0.0000        0.0000        0.0000        0.0000        0.0000        0.0000        0.0000        0.0000        0.0000        0.0000        0.0000        0.0000        0.0000
        0.0000        0.0000        0.0000        0.0000        0.0000        0.0000        0.0000        0.0000        0.0000        0.0000        0.0000        0.0000        0.0000        0.0000        0.0000        0.0000        0.0000        0.0000        0.0000        0.0000        0.0000        0.0000        0.0000        0.0000        0.0000        0.0000        0.0000       12.9143       12.0289       11.2582       10.5656       10.0383        9.8140        8.9831        7.8522        5.9784        5.2411        4.3581        3.3390        2.5048        1.6467        1.2205        1.4058        0.9228        1.5865        3.3391        3.8144        2.3852        2.7348        1.5340        1.2833        3.9067        3.0461        4.2585        4.8914        4.5161        4.6536        7.2207        3.5712        1.1851        0.4618        0.9103        3.0667        5.2183        2.5484        1.7909        1.8492        1.6062        1.7015        0.2586        0.2403        1.3554        1.5815        0.9759        0.9257        1.1814        1.2574        1.4006        1.7804        1.5765        1.2291        1.5773        0.9992        1.4109        0.9893        0.8221        1.0619        1.6728        3.3691        4.6154        3.2828        1.9588        1.2474        0.9868        1.0438        1.2324        1.3049        1.2394        1.1541        1.4054        1.1083        0.0000        0.0000        0.0000        0.0000        0.0000        0.0000        0.5465        0.7379        0.8195        0.7887        0.0000        0.0000        0.0000        0.0000        0.0000        0.0000        0.0000        0.0000        0.0000        0.0000        0.0000        0.0000        0.0000        0.0000        0.0000        0.0000        0.0000        0.0000        0.0000        0.0000        0.0000        0.0000        0.0000        0.0000        0.0000        0.0000        0.0000        0.0000        0.0000        0.0000        0.0000        0.0000        0.0000        0.0000        0.0000        0.0000        4.7497        4.7439        3.8163        4.1738        4.5569        4.7854        4.4771        4.1875        3.6875        3.8392        4.2988        4.4559        5.6562        9.6230       10.4524        9.6786        9.5684       11.4582       13.2074        8.3739        7.0329        7.0922        7.4390        7.8845        8.7902        7.6434        6.9368        6.7236        6.2431        6.1237        6.2844        7.7340        9.6408        8.0864        8.0225        6.9277        4.2968        4.0894        6.1137        7.0460        2.7062        2.5002        2.2445        2.4002        3.6742        3.2748        3.5374        4.2144        3.0210        2.8348        3.0972        3.8884       16.5112       25.8167        8.9295        9.9615       13.0844       19.4458       30.3084       27.0081       24.1059       28.3945       28.7204       23.1825       21.0232       21.6220       20.9511       21.7117       21.0883       20.0327       20.2794       18.6062       15.8057       13.9542       12.2494       10.3828        6.3821        5.6713        5.6802        2.7039        2.4834        2.3734        2.2784        3.2936        6.4425        4.7337        0.0000        0.0000        0.0000        0.0000        0.0000        0.0000        0.0000        0.0000        0.0000        0.0000        0.0000        0.0000        0.0000        0.0000        0.0000        0.0000
        0.0000        0.0000        0.0000        0.0000        0.0000        0.0000        0.0000        0.0000        0.0000        0.0000        0.0000        0.0000        0.0000        0.0000        0.0000        0.0000        0.0000        0.0000        0.0000        0.0000        0.0000        0.0000        0.0000        0.0000        0.0000        0.0000       19.0118       14.0093       14.0830       12.4562       10.4303        9.2071        8.2961        6.9898        6.7330        7.5488        7.6147        5.6405        3.7357        3.3332        2.3528        1.9787        2.8899        2.0978        3.1700        4.5888        4.2796        1.0519        2.6887        1.5915        1.6950        2.0828        3.1766        4.7589        4.1102       13.4243        6.1568        8.4300        6.5303        3.6536        3.7204        0.9748        1.8404        0.2214        0.1978        0.1151        1.0005        2.3782        1.1545        0.2536        0.3913        1.6811        0.3927        0.3861        0.4465        0.8316        0.9168        1.0574        1.0543        0.9157        0.9112        1.0854        0.7728        0.8111        0.9042        0.7641        0.7670        0.5885        0.3402        0.1798        0.4946        0.9460        0.8757        0.8909        1.1065        1.0881        1.3617        1.2406        1.0509        1.1261        0.7683        0.6638        0.9384        2.0720        0.6821        0.4897        0.5215        0.7905        0.7838        0.7026        0.6537        0.6205        0.5932        0.6115        0.6359        0.0000        0.0000        0.0000        0.0000        0.0000        0.0000        0.0000        0.0000        0.0000        0.0000        0.0000        0.0000        0.0000        0.0000        0.0000        0.0000        0.0000        0.0000        0.0000        0.0000        0.0000        2.5022        2.5822        2.6830        2.3951        2.3709        2.4680        2.5526        2.7567        4.1037        5.7919        5.6437        5.3791        5.4305        4.5503        4.3305        5.2854        5.7223        5.6071        5.1294        4.7829        5.3159        5.2851        5.4208        6.3597        8.2462        9.2585        9.4059       11.0283       13.9853       14.6825       13.0262       11.2338       28.4359        8.8397        8.8993       10.2806        9.4235        5.6231        5.7675        5.3574        6.1450        6.4747        8.6649        7.7449        7.5714        5.5123        3.6899        3.3032        3.1955       14.0139       18.0224        2.3056        1.6468        1.5843        1.4203        1.8251        2.6552        2.3128        2.6252       34.0556       34.8336        4.0628        5.4404       33.2599       36.9457       10.6164       14.6972       35.6813       35.8230       38.8023       28.0873       26.7395       36.6896       30.7008       22.3737       17.7965       19.3386       17.6625       17.9878       18.8442       19.7742       19.8048       19.0022       18.4964       17.8013       16.1503       11.4658        6.8283        4.9560        4.0158        2.5804        2.6112        2.7994        3.2038        3.8453        0.0000        0.0000        0.0000        0.0000        0.0000        0.0000        0.0000        0.0000        0.0000        0.0000        0.0000        0.0000        0.0000        0.0000        0.0000        0.0000        0.0000        0.0000
        0.0000        0.0000        0.0000        0.0000        0.0000        0.0000        0.0000        0.0000        0.0000        0.0000        0.0000        0.0000        0.0000        0.0000        0.0000        0.0000        0.0000        0.0000        0.0000        0.0000        0.0000        0.0000        0.0000        0.0000        0.0000        0.0000       17.9022       12.4904       11.8324       11.3587       13.3374        9.5047       10.2588        8.0272        7.3764        7.9703       10.8160       10.3422        8.0154        4.1986        4.1143        5.1881        4.1066        6.3694        5.4566        2.3860        1.1314        0.8822        1.8754        1.7253        1.5371        2.1812        2.4493        2.8339        2.1696        3.3383        1.3033        1.2004        0.1959        1.3103        1.0822        0.7748        0.3099        0.1147        0.0000        0.3095        0.6383        0.5025        0.3037        0.0005        0.0366        1.3584        0.8698        0.6248        0.3976        0.6513        0.7496        0.8263        0.9062        0.6872        0.5636        0.5406        0.5565        0.5905        0.7085        0.8048        0.6909        0.1480        0.1525        0.3404        0.4898        1.2911        0.9478        0.8934        1.2035        1.6738        2.2623        1.5789        1.6724        1.0017        0.6422        0.5995        0.6781        0.6228        1.0679        1.1421        0.8531        0.8452        0.8451        0.6383        0.5813        0.6569        0.6798        0.6341        0.6107        0.4388        0.3972        0.4264        0.0000        0.0000        0.0000        0.0000        0.0000        0.0000        0.0000        0.0000        0.0000        0.0000        0.0000        0.0000        2.4092        2.3242        2.4097        2.4149        2.5201        2.7503        2.7512        2.7896        2.8225        2.6333        3.3810        4.3934        4.5971        4.0986        4.6182        5.0354        4.5948        4.6781        4.9101        5.1404        5.7385        6.9995        7.5915        7.2090        6.6058        5.5652        5.0586        4.9491        5.5564        6.9400       10.3636       14.7260       15.8595       15.7249       12.6621       12.7532       14.4250       11.1083       12.3850        7.8377        8.2643        8.4970        8.2043        5.3701        6.0344        5.4925        5.2522        4.7313        5.1274        4.5320        3.9811        3.2709        3.1855        3.7231        2.3393        4.4041        3.9804        2.3664        1.9819        1.8493        1.2323        1.4783        1.8193        2.2174        2.4003        2.4665        3.6348        4.2752        4.1356        6.1660        7.5938        9.2133       14.1772       24.9475       21.8194       19.8985       22.8550       30.2947       24.1872       19.9724       18.0249       17.6563       20.6185       25.1555       16.1573       18.7759       20.5276       19.5487       19.2533       18.3766       18.2798       16.1362       11.7060        5.7959        5.2500        3.6285        4.0354        0.0000        4.0851        3.4248        3.1644        0.0000        0.0000        0.0000        0.0000        0.0000        0.0000        0.0000        0.0000        0.0000        0.0000        0.0000        0.0000        0.0000        0.0000        0.0000        0.0000        0.0000        0.0000
        0.0000        0.0000        0.0000        0.0000        0.0000        0.0000        0.0000        0.0000        0.0000        0.0000        0.0000        0.0000        0.0000        0.0000        0.0000        0.0000        0.0000        0.0000        0.0000        0.0000        0.0000        0.0000        0.0000        0.0000        0.0000       18.3988       20.0031       19.8663       13.9953       13.8744       10.9357       11.6177        9.4098        9.5489        8.2624        7.9183        8.8360        9.9075        9.1037        6.2966        3.7879        4.3362        4.3895        3.2604        4.2704        4.1892        2.5755        0.7422        0.8836        1.0077        0.4952        0.5694        0.3810        1.2003        1.5082        0.9810        0.3239        0.1379        0.2832        1.1505        1.6772        0.2357        0.0863        0.0000        0.0544        0.2272        0.1681        0.0001        0.1667        0.0346        0.0015        0.0588        0.1084        0.1232        0.1835        0.5675        0.7062        0.7745        0.8056        0.5285        0.5848        0.7087        0.5781        0.5430        0.5396        0.8856        0.7008        0.1192        0.2720        0.5674        0.7286        2.5382        1.1782        1.7152        1.4240        1.1490        1.2956        1.0809        0.9381        0.8080        0.8319        1.2263        1.5997        1.7621        0.8370        0.6675        0.4447        1.0005        0.7447        0.6611        0.5796        0.7148        0.7521        0.7198        0.5585        0.4098        0.3658        0.3833        0.4475        0.5496        0.6039        0.0000        0.0000        0.0000        0.0000        0.0000        0.0000        0.0000        0.0000        2.4601        2.6092        2.7814        2.8716        3.1715        2.9579        3.1265        3.2895        3.2507        3.4870        4.5209        6.1461        6.9630        6.7447        6.2948        6.2265        6.3322        5.5478        5.9244        6.9962        8.7536        7.9792        8.0983        7.9548        7.8967        7.7171        6.7179        5.7158        5.4028        6.1755        7.7692        9.1565        8.8360        7.6101       10.4441        4.5153        5.4221        9.9020       10.4852        8.0022        7.4398        7.4137        6.8250        5.9583        4.6440        4.7883        4.8980        4.8720        3.8559        4.4025        3.3344        2.6894        2.9599        2.7623        2.1769        2.1198        1.9996        2.1806        1.8218        1.5811        1.1071        1.6189        1.3770        1.2299        1.6429        2.3765        3.0438        4.0577        4.3414        5.0215        7.5658        7.5440        8.6187       11.7068       13.6845       15.4460       18.6995       19.5544       18.1137       15.9691       17.4801       20.0582       17.4708       14.6763       13.4448       15.9961       16.4739       17.4408       18.7578       17.2923       21.2762       16.5065       15.3972       11.9402       10.2090        7.5345        0.0000        0.0000        0.0000        0.0000        0.0000        0.0000        0.0000        0.0000        0.0000        0.0000        0.0000        0.0000        0.0000        0.0000        0.0000        0.0000        0.0000        0.0000        0.0000        0.0000        0.0000        0.0000        0.0000        0.0000
        0.0000        0.0000        0.0000        0.0000        0.0000        0.0000        0.0000        0.0000        0.0000        0.0000        0.0000        0.0000        0.0000        0.0000        0.0000        0.0000        0.0000        0.0000        0.0000        0.0000        0.0000        0.0000       11.4688       11.0368       15.4244       18.4155       18.5617       24.8873       21.9620       10.9364        9.7815        9.9044       12.2232        9.3159        9.5626        9.4199        7.5130        7.2142        6.4829        4.0976        2.4092        2.0825        2.3037        3.2606        8.8595        4.1026        7.0364        1.4572        1.2283        1.0631        1.9479        1.6369        1.5533        3.8379        3.7173        4.6637        3.6458        1.1024        0.6005        0.2302        0.6811        0.1059        0.2314        1.2116        0.2850        0.6047        1.5624        1.1796        0.0732        0.0000        0.0000        0.0273        0.0379        0.0550        0.0786        0.4484        0.5492        0.6010        0.6064        0.7700        0.8843        0.7689        0.7657        0.7369        0.7761        0.7879        1.0191        0.8311        1.0004        1.0615        1.0910        1.3227        1.3263        1.3797        1.1133        1.0639        2.0445        2.6618        2.2104        1.3464        1.4092        1.2463        1.3771        1.8107        1.3194        0.6192        0.2063        0.7010        0.5907        0.5756        0.7881        0.8799        1.3267        1.7862        0.5160        0.3422        0.2866        0.2893        0.3536        0.4045        0.4357        0.4936        0.6491        0.8972        0.7904        0.8805        1.1948        2.1793        2.5438        2.8008        4.0209        4.7368        3.8671        4.1664        5.1518        6.3894        5.6792        5.4631        9.4933       12.1187       12.1177       10.1952        9.0342        8.4798        9.3155       12.3361       14.1698       13.4358       13.0422       14.5373       10.1757        8.7066        8.2629        8.1330        8.7703        7.0241        6.0078        7.0115        7.2450        9.3093       10.1520        8.3559        7.5752        7.0977        8.1883        4.8744        4.4341        6.6457        6.2015        6.3166        6.0115        5.2561        4.2093        3.7670        3.5656        3.7012        3.2593        2.9032        2.8521        3.6468        2.6719        2.4091        1.9940        1.9920        1.7291        1.6244        2.1485        0.5098        0.9450        0.2752        0.1861        0.2451        0.3133        0.4038        0.5328        2.9167        4.2221        4.2901        5.6397       10.6067        8.3021        9.6326       10.5061       11.3254       13.5409       15.0373       14.5197       17.2819       17.2421       16.5362       15.4709       10.9561       10.5858       11.3845       10.6295       14.0876       13.9606       13.9400       22.0715       28.0342       17.7144       15.7519       12.8159        8.9826        0.0000        0.0000        0.0000        0.0000        0.0000        0.0000        0.0000        0.0000        0.0000        0.0000        0.0000        0.0000        0.0000        0.0000        0.0000        0.0000        0.0000        0.0000        0.0000        0.0000        0.0000        0.0000        0.0000        0.0000        0.0000
        0.0000        0.0000        0.0000        0.0000        0.0000        0.0000        0.0000        0.0000        0.0000        0.0000        0.0000        0.0000        0.0000        0.0000        0.0000        0.0000        0.0000        0.0000       12.7604       11.5400       15.4709       13.3395       10.3076       11.1292        8.5789        9.3769        7.6024        7.1232        9.4586       12.3545        4.9079        4.5395        5.4996        9.2600        6.2995        4.9977        3.7647        2.7646        2.5768        1.7239        2.2802        2.4101        1.5491        0.9639        1.2367        2.6084        2.2995        5.0409        6.7676        3.4209        1.3457        2.1663        6.2996        8.2211        2.9075        4.4597        4.7417        2.2831        1.6026        3.6102        0.2080        0.1479        0.1853        1.0697        1.1220        0.8227        0.3704        0.4627        0.1818        0.0248        0.0240        0.1667        0.1224        0.0559        0.0764        0.4261        0.5134        0.5803        0.6878        0.9722        1.0420        0.9134        0.9513        0.9337        1.3191        1.1968        1.5591        1.3716        1.6799        1.0917        0.9255        1.2058        1.1516        1.0196        1.0907        1.1658        1.3158        1.5568        1.7043        1.2083        1.0072        1.0469        1.2546        0.9376        0.3340        0.1743        0.1897        0.5875        0.6206        0.7919        1.3796        1.0892        1.2809        1.8184        0.5194        0.3313        0.3307        0.3102        0.3125        0.3151        0.3441        0.4167        0.5811        0.8256        0.8799        0.9632        1.1224        2.2406        2.7694        3.1698        3.2916        3.7597        4.1117        5.0571        6.5180        6.5762        6.8080        6.6080        6.2331        7.0864        6.6296        5.4193        4.7301        7.2356       12.1779       12.6131       13.0603       12.7303       10.8879        9.4143        9.3702        8.9402        9.1508       10.0918       12.8479        8.3295        6.8213        6.5525        6.5170        6.7602        7.2748        6.9317        5.7486        4.8580        4.8768        4.1405        4.0176        4.4675        4.6713        4.4896        4.3455        5.6899        4.2078        2.9291        3.1091        2.5948        2.4633        2.3775        2.2400        2.1814        2.0748        1.8765        1.7352        1.8976        1.5956        1.4753        0.9859        0.2000        0.1216        0.0873        0.3143        0.1316        0.1429        0.2555        0.4691        2.1676        3.6344        3.7048        4.5095        6.8268        7.9632        8.8871        9.9057        9.1389       10.7953       12.6414       11.4499       11.9442       15.3366       11.7064       11.2256        8.4180        9.7638        8.3206        8.3296       11.8283       11.8660       12.0964       12.7547       16.2682       17.0361        0.0000        0.0000        0.0000        0.0000        0.0000        0.0000        0.0000        0.0000        0.0000        0.0000        0.0000        0.0000        0.0000        0.0000        0.0000        0.0000        0.0000        0.0000        0.0000        0.0000        0.0000        0.0000        0.0000        0.0000        0.0000        0.0000        0.0000        0.0000
        0.0000        0.0000        0.0000        0.0000        0.0000        0.0000        0.0000        0.0000        0.0000        0.0000        0.0000        0.0000        0.0000        0.0000        0.0000       10.9792        9.7785       10.8447        9.7632       10.6679       12.5940       11.5657        7.8336        8.7299        5.3965        6.0874        4.9639        2.9117        3.5119        6.9420        3.9570        6.9640        1.9307        1.7830        1.6032        2.0368        2.0812        2.3347        2.0610        1.9276        1.3145        1.3613        1.7759        0.9450        0.2249        1.1132        5.6457        1.1732        0.8535        0.9812        1.1169        2.0804        4.7527        5.5714        1.1896        1.6713        1.3460        1.3695        1.7255        1.5175        0.8720        0.5727        0.2574        0.1620        0.4413        1.2873        2.4891        0.3315        0.4865        0.3512        0.5309        0.5049        0.1907        0.1257        0.2567        0.7200        0.7899        1.1540        1.5784        1.5078        1.1959        1.4642        1.1525        1.1253        1.3126        1.4492        2.0612        2.6901        2.1388        1.1040        0.9323        0.9653        0.9141        0.8808        1.0631        0.9131        1.0922        1.4987        2.2291        2.2258        1.7975        1.0955        0.9975        0.5208        0.2775        0.2768        0.2072        0.7110        0.9272        1.0343        0.8798        1.0555        1.1789        1.5691        1.3248        0.6862        0.7085        0.6993        0.3749        0.7943        0.5060        0.4515        0.4896        0.7608        1.4145        1.6369        2.8821        3.8742        3.5876        3.2687        3.9633        4.6668        6.6487        9.9825        7.5389        5.8881        5.5183        4.9675        4.4471        3.6504        4.8631        4.5650        5.6332        8.2927       12.7978       11.7488       12.4498       13.6417       13.9644       11.0792       11.6755       12.3628       13.2411       12.4444       12.4254       10.2897        8.3341        7.9439        6.1381        5.2420        5.4197        5.0867        4.4303        3.7541        3.4727        3.4142        3.4922        3.8084        4.1066        4.5370        3.7375        4.2035        2.5097        2.3305        2.1581        2.1329        2.0374        1.9468        1.8598        2.1548        1.5545        1.5416        1.4051        1.4288        1.2808        1.3255        0.8361        0.1583        0.0812        0.0506        0.0672        0.1038        0.1242        0.2399        0.4503        2.0974        4.2826        3.9655        4.5736        6.3089        7.1376        7.8999        8.5144        8.2909        8.4012        9.0192        9.4638       10.4771       11.2053       10.5532       10.1301        8.9530        8.9967        7.0886        0.0000        9.1663        9.3736        9.8659       10.4955       13.6052       14.4301        0.0000        0.0000        0.0000        0.0000        0.0000        0.0000        0.0000        0.0000        0.0000        0.0000        0.0000        0.0000        0.0000        0.0000        0.0000        0.0000        0.0000        0.0000        0.0000        0.0000        0.0000        0.0000        0.0000        0.0000        0.0000        0.0000        0.0000        0.0000
        0.0000        0.0000        0.0000        0.0000        0.0000        0.0000        0.0000        0.0000        0.0000        0.0000        0.0000        0.0000        0.0000       16.4059       11.4688       10.3705        8.1889        7.3736        6.6703        6.0371        8.3478        6.7229        4.2394        4.0315        3.8023        3.3043        2.9857        2.2611        2.0294        1.8092        1.5861        1.9962        1.4715        1.3739        1.4149        2.1860        1.8451        1.7769        1.7141        1.2362        1.1878        1.1086        0.9945        0.5022        7.7862        5.5697        1.2719        0.8470        0.8064        0.7863        0.8789        1.3454        1.2813        2.7440        0.9057        0.9533        0.8893        0.7009        0.7121        0.4474        0.4867        0.2480        0.2180        0.1764        0.1522        0.1876        0.6501        0.6846        0.5559        0.5867        0.4311        0.9731        0.7784        0.6684        1.0740        1.3922        1.0142        1.4593        2.4341        1.9852        1.6440        1.0900        1.0951        1.0374        1.3010        1.7701        1.7855        2.0330        1.9336        1.7391        1.4227        1.1760        1.1773        1.1539        0.9888        0.8021        0.6903        1.3209        1.9823        1.6412        1.9044        1.2690        1.1546        0.7492        0.3524        0.3723        0.4608        0.7299        0.8106        0.7580        0.8350        0.8661        1.0618        0.8706        0.7381        0.6866        0.6447        1.1330        1.1858        0.9944        0.5208        0.6166        0.5219        0.5621        1.0352        1.4116        2.6699        3.1149        2.5990        3.9719        3.9041        7.5360       11.2380        9.6345        5.2487        4.3370        4.1464        3.9966        4.0678        3.5701        3.6854        3.8014        4.1294        6.4028       11.4508       15.4872       10.8870       10.1398       12.1609       15.2329       16.5957       13.6055       11.3142       11.1466       11.1556        9.0153        6.9990        6.7266        5.2368        4.7616        4.1382        3.8140        3.5192        2.9899        2.7104        2.6151        2.7921        2.9115        3.2035        2.9708        2.6179        2.1216        2.0383        1.8877        1.7899        2.0222        1.8814        1.7075        1.6279        1.4182        1.4554        1.5120        1.4105        1.4572        1.2290        1.0853        0.8258        0.1590        0.0855        0.0651        0.0990        0.1637        0.2050        0.3107        0.4805        3.9804        3.4746        3.0158        3.6447        4.9865        6.2780        6.4279        7.1869        7.1939        8.0264        8.9776        8.5356        9.1719        9.8468       10.7497       12.5458        8.1191        6.9608        0.0000        0.0000        0.0000        0.0000        0.0000        0.0000        0.0000        0.0000        0.0000        0.0000        0.0000        0.0000        0.0000        0.0000        0.0000        0.0000        0.0000        0.0000        0.0000        0.0000        0.0000        0.0000        0.0000        0.0000        0.0000        0.0000        0.0000        0.0000        0.0000        0.0000        0.0000        0.0000        0.0000        0.0000        0.0000        0.0000
        0.0000        0.0000        0.0000        0.0000        0.0000        0.0000        0.0000        0.0000        0.0000        9.1416        0.0000        0.0000       12.1044       13.4067       10.3252        8.9977        7.7352        5.7887        5.1759        3.1956        3.6269        2.9540        2.4171        2.1972        2.0502        1.6331        1.5238        1.5793        1.4490        1.2858        1.0870        1.1186        1.2155        1.1288        0.8989        1.2866        1.3866        1.4208        1.3935        1.0419        1.0197        0.9632        0.8715       13.8161       11.4899        1.4510        0.1546        0.5651        0.5398        0.5265        0.5252        0.7184        0.7166        0.6934        1.4445        0.7380        0.6683        0.6187        0.5663        0.4575        0.4072        0.3698        0.3422        0.3794        0.3052        0.3279        0.7062        1.0201        1.1310        1.5162        0.8538        0.7534        0.4777        0.7106        0.4759        0.5719        0.5817        0.7397        0.6408        0.6801        0.8336        0.7518        0.8116        0.8342        0.8281        1.4381        1.8957        0.9729        0.6208        0.7425        1.0584        0.8950        0.7629        0.8499        1.2797        0.9399        1.0281        1.1407        0.8396        0.5223        2.2001        1.3393        1.2161        1.5746        1.2811        0.9521        0.4415        0.5477        0.5144        0.6208        1.8984        0.9864        1.0825        1.1783        0.7478        0.7682        0.8300        1.0135        1.6424        2.2830        2.7547        3.7171        2.3257        0.9998        0.5912        0.6989        1.2902        2.1037        2.5490        2.7019        2.1140        3.7275        4.6278        3.8811        3.8579        3.8432        3.8415        3.8478        3.9617        4.1154        4.2327        4.5101        5.0104        5.4465        7.4462        8.1270        7.6691        7.6815        8.1916        9.0190        9.1887        8.7654        8.1657        6.6573        6.5465        8.0778        6.3347        5.6943        4.6740       10.1554       14.7997        2.4349        2.6283        1.3823        1.3492        1.1209        1.1402        1.2856        1.2975        1.2839        1.2425        1.5436        1.4884        1.5354        1.4314        1.7383        1.7785        1.6800        1.5879        1.2251        1.1489        1.1179        1.1367        1.4413        1.8344        1.3175        1.0152        0.1990        0.1117        0.5321        0.1620        0.6132        0.7828        1.0399        1.7360        3.4057        2.7645        2.8192        3.7921        1.9848        0.9066        0.4766        1.1433        4.9806        4.8067        5.2800        5.9162        7.8366        8.9261        9.1679        9.2796        9.4734        0.0000        0.0000        0.0000        0.0000        0.0000        0.0000        0.0000        0.0000        0.0000        0.0000        0.0000        0.0000        0.0000        0.0000        0.0000        0.0000        0.0000        0.0000        0.0000        0.0000        0.0000        0.0000        0.0000        0.0000        0.0000        0.0000        0.0000        0.0000        0.0000        0.0000        0.0000        0.0000        0.0000        0.0000        0.0000        0.0000        0.0000
        0.0000        0.0000        0.0000        0.0000        0.0000       14.5861       13.3492       11.1920        9.6933        8.7862        8.2574        8.4005        8.2442        9.0212        8.5283        9.0148        5.4061        4.8652        3.3831        1.6411        1.3228        1.1357        1.0884        1.1063        1.1228        1.0678        1.0383        1.2247        1.1161        0.9657        0.7724        0.7126        0.5890        1.7613        1.3287        1.1543        1.0876        1.1499        1.1579        0.8908        0.8954        1.0658        0.7855        5.5867        0.1633        0.1506        0.1451        0.5331        0.6438        2.5016        1.7731        1.7770        0.9978        1.2361        1.8871        0.8083        0.6043        0.5688        0.5433        0.4810        0.4530        0.4334        0.4139        0.3137        0.2991        0.2779        0.4199        0.5696        0.1463        0.2164        0.3146        0.6009        0.8472        0.8294        0.3874        0.6000        0.3582        0.2384        0.1604        0.4481        0.4413        0.5697        0.6749        0.6267        0.6168        0.7703        0.6281        0.5537        0.4996        0.4440        0.4017        0.3265        0.4319        1.5593        1.3127        0.9094        0.5443        0.3511        0.3417        0.2943        0.3992        1.1858        0.6891        0.6607        1.6595        0.6494        0.7063        0.7567        0.7708        0.6711        1.6803        1.4447        0.9314        0.7656        0.6065        0.7269        0.9777        2.0622        2.0516        1.5893        1.4202        1.5291        1.1811        1.3646        0.8899        0.8603        0.9006        1.1496        2.3001        1.8621        1.8373        2.7337        3.1351        3.3451        3.4820        3.5303        3.5329        3.6778        3.8178        3.9931        4.1363        4.3151        4.6330        4.6648        5.2846        5.3329        5.7068       11.5064        6.5331        5.8271        5.7067        5.9144        5.7565        5.8017        5.5798        6.2805        5.4029        4.5891        3.8997        2.6880        2.1086        2.1113        1.6459        0.9058        0.7288        0.6438        0.6527        0.7352        0.7455        0.7611        0.7838        1.0354        2.9485        1.8410        1.8976        1.5405        1.4473        1.4196        1.3288        1.0132        0.9382        0.9310        1.1184        1.3221        1.6298        1.5992        1.0071        0.2006        0.4732        0.1173        0.2019        0.7769        0.0000        0.0000        1.6763        2.3968        2.5820        7.2017        7.8374        1.1537        0.3029        0.3223        0.2762        2.8509        3.5788        4.1722       24.5752        6.8657        8.2891       10.8692       13.0419        0.0000        0.0000        0.0000        0.0000        0.0000        0.0000        0.0000        0.0000        0.0000        0.0000        0.0000        0.0000        0.0000        0.0000        0.0000        0.0000        0.0000        0.0000        0.0000        0.0000        0.0000        0.0000        0.0000        0.0000        0.0000        0.0000        0.0000        0.0000        0.0000        0.0000        0.0000        0.0000        0.0000        0.0000        0.0000        0.0000        0.0000        0.0000
        0.0000        0.0000        0.0000        0.0000       15.2782       13.4683       12.0692       10.0385        8.0426        6.9488        6.6887        7.0956        7.7341        7.5304        7.7490        8.0337        4.1388        2.9051        2.2899        1.0432        0.7804        0.6684        0.6688        0.7223        0.7693        0.7464        0.7615        0.9968        0.9064        0.7630        0.5728        0.4607        0.3409        0.3505        0.6694        0.7076        0.8219        0.8894        0.9122        0.7148        0.7320        0.7109        0.6532        0.1536        0.1377        0.1277        0.1233        0.4527        0.5092        0.9004        0.8565        0.7908        0.8610        0.5884        0.9657        0.6673        0.5793        0.5309        0.5151        0.4675        0.4523        0.4396        0.4268        0.3271        0.3163        0.2957        0.2660        0.1207        0.0496        0.0433        0.5617        0.7134        0.9269        0.6866        0.3249        0.3538        0.3317        0.6669        0.3938        0.3500        0.3369        0.3600        0.4574        0.4489        0.5589        0.5594        0.5413        0.6775        0.5809        0.4728        0.4001        0.2901        0.3028        0.3342        0.6968        1.6568        0.5623        0.4875        0.4913        0.2863        0.2482        0.3500        0.5748        1.1878        1.0032        0.6275        1.2787        2.1537        1.5740        0.9751        0.7503        0.9132        0.7699        0.6937        0.6819        0.4914        0.6541        1.3764        2.3030        1.5095        1.4188        1.9924        1.6278        0.9095        1.6915        2.4625        2.3936        1.8488        1.6356        1.2826        1.4902        2.3478        3.1500        2.8475        3.0992        3.5006        3.4211        3.5409        3.6854        3.8906        4.1148        4.2047        4.3191        4.2456        4.5734        4.6643        4.7554        7.4647       10.0952        4.9023        4.8651        4.9346        5.0752        5.0551        4.5396        4.9357        4.8536       11.1313        7.9826        2.1695        1.7146        1.5109        1.1715        0.6958        0.4433        0.3974        0.3598        0.4058        0.4127       12.4299       16.2796        0.7277        1.7491        1.3982        1.4095        1.1683        1.2226        1.2033        1.1147        0.8393        0.7680        0.7720        0.9845        1.1633        1.2673        1.2065        0.9622        1.3463        0.1319        0.1758        0.2704        0.0000        0.0000        0.0000        1.5027        2.0261        2.8224        4.2108        1.7226        0.3508        0.2127        0.0281        0.0761        2.2389        2.9644        3.5965        5.7939        6.7646        0.0000        0.0000        0.0000        0.0000        0.0000        0.0000        0.0000        0.0000        0.0000        0.0000        0.0000        0.0000        0.0000        0.0000        0.0000        0.0000        0.0000        0.0000        0.0000        0.0000        0.0000        0.0000        0.0000        0.0000        0.0000        0.0000        0.0000        0.0000        0.0000        0.0000        0.0000        0.0000        0.0000        0.0000        0.0000        0.0000        0.0000        0.0000        0.0000        0.0000        0.0000
        0.0000        0.0000       31.3069       15.4125       14.3085       12.9542       13.2184       10.0011       10.8508        8.5893        7.2306        8.2215        8.1493        6.0585        5.9681        3.4960        2.7239        2.4022        1.5384        0.5769        0.3838        0.2957        0.2913        0.3376        0.3765        0.3531        0.3706        0.4132        0.3245        0.1688        0.1161        0.6472        0.2366        0.2690        0.3236        0.5192        0.5942        0.6394        0.6567        0.5154        0.5279        0.5134        0.4707        0.1109        0.0995        0.0920        0.0890        0.3253        0.3129        0.4875        0.5637        0.5338        0.6332        0.4891        0.6419        0.5344        0.5559        0.4899        0.4641        0.4176        0.4049        0.3909        0.3765        0.2875        0.3083        0.2561        0.2294        0.0490        0.0423        0.2331        0.4640        0.6129        0.2077        0.1283        0.4273        0.3947        0.3791        0.5219        1.0005        0.9170        0.2845        0.3303        0.4528        0.4331        0.4060        0.5234        0.5703        0.4183        0.4268        0.4963        0.4313        0.3240        0.4171        0.5177        0.5965        0.4162        0.7198        1.3171        1.2923        1.1108        0.3407        1.0626        2.0205        3.0855        3.0055        2.9627        2.4331        3.5177        0.6883        0.9426        2.1284        1.6224        1.4184        1.1177        1.9915        0.8353        1.6540        1.5492        1.4864        2.0437        2.4664        2.0938        1.3089        2.0223        2.7641        2.0048        2.5952        0.8555        0.7770        1.0580        1.6343        1.7320        2.4404        2.4775        2.6122        2.9582        3.1709        3.3029        3.5583        4.2494        4.4024        4.3816        4.5860        4.3207        4.3474        4.1150        4.2852        4.5150        4.5414        4.6961        4.4582        4.7109        4.5577        4.2606        4.0303        3.8239        3.4690        3.0536        2.4671        1.7515        1.5599        1.2830        0.9740        0.8401        0.4517        0.3668        0.5957        0.6113        0.2988        7.4189        0.4034        0.6080        1.0362        0.9484        0.7942        1.0149        1.0585        1.0386        0.9559        0.7139        0.6473        0.6492        0.7177        0.9850        1.0795        1.0456        0.8815        0.2014        0.1555        0.2765        0.0000        0.0000        0.0000        1.6154        1.5444        2.5391        1.9283        1.7198        1.3136        0.0364        0.0141        0.0256        0.0708        2.6655        3.5854        3.5620        4.9438        0.0000        0.0000        0.0000        0.0000        0.0000        0.0000        0.0000        0.0000        0.0000        0.0000        0.0000        0.0000        0.0000        0.0000        0.0000        0.0000        0.0000        0.0000        0.0000        0.0000        0.0000        0.0000        0.0000        0.0000        0.0000        0.0000        0.0000        0.0000        0.0000        0.0000        0.0000        0.0000        0.0000        0.0000        0.0000        0.0000        0.0000        0.0000        0.0000        0.0000        0.0000        0.0000
        0.0000       22.9812       22.4306       23.2170       23.0172       22.7859       19.4216       18.6285       16.0589       16.4587       12.1359        9.5629        3.9868        3.0504        3.9889        3.2216        1.3999        0.6254        0.5026        0.4792        0.3286        0.2469        0.2334        0.2445        0.2284        0.2186        0.2178        0.1702        0.1694        0.1674        0.2901        0.4078        0.1897        0.1113        0.1266        0.0000        0.0000        0.0000        0.0000        0.0000        0.0000        0.0000        0.0000        0.0000        0.0000        0.0000        0.0000        0.0000        0.0000        0.4143        0.2365        0.5432        0.3717        0.3731        0.3484        0.3693        0.3708        0.3447        0.3363        0.3299        0.3219        0.3218        0.2962        0.3125        0.3082        0.2492        0.2213        0.1176        0.0993        0.3731        0.4544        1.2436        1.1694        0.9428        0.5981        0.2300        1.1210        0.6163        1.1662        1.5400        0.8316        0.6543        0.9867        0.6510        0.5577        0.6547        0.5951        0.6237        0.6264        0.5260        0.4287        0.5587        0.8803        0.5458        0.9026        0.9450        0.9012        1.0250        2.4104        2.7244        1.9216        1.1429        1.3938        2.3103        2.0453        2.4735        2.2543        3.4582        2.3738        2.0861        1.8236        1.6674        3.2860        3.2293        1.8175        1.0545        2.3081        3.2564        4.3278        1.6970        2.5333        1.8114        1.2450        1.2407        1.9310        1.4812        1.6259        0.9285        0.4145        5.3013        6.6739        1.0723        1.2935        7.3286        4.6566        2.3638        3.4037        4.3366        5.0893        6.1133        6.8520        6.7396        6.4351        4.8787        3.9635        2.8688        3.4489        4.7719        4.3217        5.0668        6.2771        6.9069        5.0796        5.5940        4.5014        2.4806        1.7635        1.0616        1.1424        1.9324        1.8586        1.6317        1.7020        0.4209        0.2004        0.3780        1.3201        1.1900        0.0458        0.5668        0.7967        1.1430        0.8236        0.6321        0.6579        0.6432        0.6688        0.6512        0.5938        5.0116        4.6375        0.3337        0.3708        1.8562        0.5799        0.5793        0.5246        0.0000        0.0000        0.0000        0.0000        0.0000        1.4935        1.4907        1.4716        4.0981        2.6779        0.3224        0.7172        0.8480        0.0000        0.0000        0.0000        0.9922        1.4087        2.1347        0.0000        0.0000        0.0000        0.0000        0.0000        0.0000        0.0000        0.0000        0.0000        0.0000        0.0000        0.0000        0.0000        0.0000        0.0000        0.0000        0.0000        0.0000        0.0000        0.0000        0.0000        0.0000        0.0000        0.0000        0.0000        0.0000        0.0000        0.0000        0.0000        0.0000        0.0000        0.0000        0.0000        0.0000        0.0000        0.0000        0.0000        0.0000        0.0000        0.0000        0.0000        0.0000        0.0000
        0.0000       20.9566       23.0262       28.5104       27.0942       28.8525       18.0176       11.0095        9.9009        8.0577        6.7335        6.4252        4.1223        3.2620        3.0228        2.6780        2.9444        0.4853        0.3712        0.5879        0.2210        0.1798        0.9360        0.8633        0.7022        0.2378        0.2522        0.4258        0.2991        0.3586        1.7173        0.9653        0.0680        0.0624        0.0604        0.0000        0.0000        0.0000        0.0000        0.0000        0.0000        0.0000        0.0000        0.0000        0.0000        0.0000        0.0000        0.0294        0.0617        0.0000        0.0000        0.1585        0.1975        0.2180        0.2531        0.3013        0.3033        0.4032        0.2962        0.2938        0.2895        0.2916        0.2685        0.2513        0.3092        0.3434        0.2546        0.1604        0.0810        0.3466        0.8258        1.4628        1.6934        1.4483        0.4431        0.3167        0.1610        0.1680        0.1252        0.1696        0.1985        0.2388        0.2921        0.7552        0.5999        0.5516        0.5882        0.7712        0.8348        1.9138        2.1186        1.2716        2.2207        1.9860        3.0959        3.2440        3.8917        2.9155        0.9844        1.3675        0.7455        0.7930        0.9386        0.9740        1.4515        3.2362        4.0905        2.8535        2.9902        2.6005        2.4655        3.2008        3.6397        2.7976        2.0351        1.1113        1.8746        3.3977        2.5296        1.3510        1.5522        1.2025        0.8446        4.9263        4.0181       18.8888        6.4806        0.3979        0.8799        4.3343        6.0654        1.0285        1.9624        3.4563        7.5472        2.3378        3.6054        4.8711        5.3077        6.4137        6.2252        5.6235        5.5778        4.7911        3.3951        2.5672        3.0460        4.4627        3.9122        3.9059        4.3090        5.2665        4.5703        6.1241        4.7760        2.2564        1.0647        0.4512        0.4743        1.7119        2.0524        2.1396        2.2728        1.2905        1.1590        0.3534        0.3237        0.1335        0.1900        2.1280        2.2150        2.1201        2.2897        1.2114        0.5451        0.5295        0.5477        0.5291        0.4754        6.3141        5.1266        0.2538        0.2836        0.4062        0.4471        0.4674        0.0000        0.0000        0.0000        0.0000        0.0000        1.5111        1.7115        1.6507        1.3238        2.9312        0.2973        0.4073        0.1395        2.4670        1.5348        1.9279        2.5614        3.3399        0.0000        0.0000        0.0000        0.0000        0.0000        0.0000        0.0000        0.0000        0.0000        0.0000        0.0000        0.0000        0.0000        0.0000        0.0000        0.0000        0.0000        0.0000        0.0000        0.0000        0.0000        0.0000        0.0000        0.0000        0.0000        0.0000        0.0000        0.0000        0.0000        0.0000        0.0000        0.0000        0.0000        0.0000        0.0000        0.0000        0.0000        0.0000        0.0000        0.0000        0.0000        0.0000        0.0000        0.0000        0.0000
       19.7720       19.6775       18.5050       17.8291       16.9321       17.3235        8.0422        3.6740        3.3758        2.2932        4.0679        4.5618        1.7587        1.6133        1.4355        1.2674        1.3255        1.1634        0.9405        0.8186        0.6039        0.5642        0.4839        0.5039        0.4255        0.3576        0.3405        0.2909        0.2196        0.3331        0.6783        0.5593        0.0546        0.0412        0.0295        0.0000        0.0000        0.0000        0.0000        0.0000        0.0000        0.0000        0.0000        0.0000        0.0000        0.0000        0.0000        0.0000        0.0000        0.0000        0.0000        0.1075        0.1495        0.1735        0.1803        0.3374        0.3675        0.4405        0.4369        2.6507        6.1451        0.2592        0.2571        0.2308        0.2282        0.7438        0.1857        0.1580        0.2931        0.4541        0.2335        0.2156        0.2840        0.5398        0.2350        0.0876        0.1097        0.3341        0.6296        1.2243        1.9648        0.5939        0.4186        1.3191        1.2370        1.2466        2.7050        2.9658        2.4483        2.7201        2.5543        2.4570        3.7053        2.3531        1.1902        1.1357        1.5815        1.5600        1.7959        1.0848        1.1035        1.3906        1.5780        1.4059        1.4922        1.6014        1.8241        4.2627        6.6843        2.8363        3.3432        4.0907        3.7297        2.0723        1.8291        3.1597        3.9928        2.8821        2.1887        1.7630        2.4206        2.0620        2.6710        1.4649        1.6213        2.1315        1.1735        1.5575        4.2775        0.7641        0.6502        1.0055        1.0964        3.9007        4.2811        2.7327        4.0510        4.0371        4.3630        4.5797       28.0055        3.8517        3.6631        3.2252        2.4829        3.0287        2.5675        3.3968        3.5139        3.3701        3.4480        3.3949        3.5193        3.9408        3.8744        4.5769        0.5102        0.3434        0.8278        2.4174        3.6484        2.7540        1.4725        0.0460        0.3495        0.0683        0.0000        0.0113        0.0098        1.5749        1.3759        2.1869        3.5458        2.3410        0.5829        0.5765        0.6072        0.5952        0.5398        0.3390        0.3006        0.2866        0.2960        0.3953        0.4079        0.0000        0.0000        0.0000        0.0000        0.0000        0.0000        2.7664        2.4644        2.1118        1.6896        0.5802        0.3788        1.7906        4.1702        2.6114        2.6878        0.0000        0.0000        0.0000        0.0000        0.0000        0.0000        0.0000        0.0000        0.0000        0.0000        0.0000        0.0000        0.0000        0.0000        0.0000        0.0000        0.0000        0.0000        0.0000        0.0000        0.0000        0.0000        0.0000        0.0000        0.0000        0.0000        0.0000        0.0000        0.0000        0.0000        0.0000        0.0000        0.0000        0.0000        0.0000        0.0000        0.0000        0.0000        0.0000        0.0000        0.0000        0.0000        0.0000        0.0000        0.0000        0.0000        0.0000        0.0000
       19.0958       14.2457       12.7011       11.2992       10.8374       10.8979        8.0072       16.5020        4.1591        2.4654        2.3318        1.9541        1.8228        1.6779        2.9165        3.0777        0.9902        0.8323        0.7505        0.6639        2.4659        1.0069        0.4195        0.4030        0.2997        0.1940        0.1905        0.1699        0.1908        0.1865        0.1571        0.0836        0.0642        0.0477        0.0342        0.0000        0.0000        0.0000        0.0000        0.0000        0.0000        0.0000        0.0000        0.0000        0.0000        0.0000        0.0000        0.0000        0.0000        0.0000        0.0000        0.1081        0.1532        0.1408        0.1526        0.2419        0.3164        0.2894        0.2504        0.2621        0.2731        0.3124        0.3506        0.3196        0.2860        0.4907        0.3061        0.8958        0.5775        1.2709        0.7218        0.3395        0.7122        0.8636        1.0708        1.2404        1.3100        1.2621        0.3406        0.3087        0.4783        2.1968        2.7172        4.2746        4.9063        4.6908        4.6882        4.4207        3.2863        3.0727        3.2194        4.4330        6.2042        4.9488        3.6256        2.2764        1.5215        1.2900        1.2660        1.2978        1.3164        1.2456        1.2631        1.4657        1.9316        1.8761        2.1336        2.4721        4.9139        7.4609        2.7936        3.3854        2.9549        2.5219        2.1915        2.0684        2.5699        2.4709        2.6446        2.1613        1.6505       28.7950       12.9860        2.7037        2.7916        2.9116        1.2427        9.0049       11.2475        0.7007        0.9071        1.7005        1.1982        0.8821        2.6595        2.6441        2.3420        2.7807        3.0731        3.6780       28.2156        3.1592        3.7251        3.7763        3.5020        2.9780        2.2238        3.2589        3.4673        3.1531        3.3300        3.0981        3.5465        4.6203        5.0363        2.3592        0.4438        0.6812        2.8822        1.7846        2.2608        2.6781        1.2136        0.0000        0.0000        0.0000        0.0000        0.0269        0.0196        0.0307        0.0600        0.4572        0.6068        3.2687        1.9275        0.7874        0.8499        0.8507        0.7895        0.5080        0.4642        0.4312        0.4096        1.0115        0.0000        0.0000        0.0000        0.0000        0.0000        0.0000        0.0000        3.2593        3.1613        2.8862        2.4037        0.8853        0.6509        2.2062        4.0980        1.9050        1.9258        0.0000        0.0000        0.0000        0.0000        0.0000        0.0000        0.0000        0.0000        0.0000        0.0000        0.0000        0.0000        0.0000        0.0000        0.0000        0.0000        0.0000        0.0000        0.0000        0.0000        0.0000        0.0000        0.0000        0.0000        0.0000        0.0000        0.0000        0.0000        0.0000        0.0000        0.0000        0.0000        0.0000        0.0000        0.0000        0.0000        0.0000        0.0000        0.0000        0.0000        0.0000        0.0000        0.0000        0.0000        0.0000        0.0000        0.0000        0.0000
       39.3102       36.5739       39.5086       17.5578       17.6430       10.4889        6.3296        9.2024        4.4350        2.8274        2.6697        3.5821        2.1222        1.9827        2.0449        1.3358        1.1775        0.9899        0.8718        0.5590        0.4661        0.3802        0.2702        0.2961        0.1991        0.2011        0.2452        0.2397        0.2763        0.2727        0.2285        0.0316        0.0239        0.0176        0.0126        0.0000        0.0000        0.0000        0.0000        0.0000        0.0000        0.0000        0.0000        0.0000        0.0000        0.0000        0.0000        0.0000        0.0000        0.0000        0.0000        0.0063        0.0087        0.0106        0.0123        0.1395        0.1800        0.1670        0.1695        0.1826        0.3175        0.5436        0.6162        0.4296        0.4298        0.2302        0.3799        0.4349        0.1828        0.1967        0.0981        0.0817        0.0957        0.2162        0.2514        0.4061        0.5484        0.4541        1.0004        0.9672        1.4259        2.2881        3.5599        3.5447        3.5244        3.6806        2.6606        4.8158        3.3234        3.0420        2.7473        4.4398        3.9850        3.4814        3.0188        2.8146        3.0022        3.1269        2.9398        2.4008        2.2902        4.9374        4.8771        2.3325        2.3361        2.0650        2.1643        1.7680        1.8388        2.5082        2.5357        2.3112        2.3637        3.0875        3.2628        4.2960        4.1541        4.5098        2.2471        2.8075        1.9192        3.0924        2.7153        3.2814        2.4267        2.7817        3.8200        2.1292        1.6730        1.2706        1.2671        0.7665        0.5655        1.3739        1.1556        1.5452        1.7807        2.2307        2.4673        2.8814        3.1183        3.4404        4.6414        4.6594        3.9707        2.8786        2.9504        4.5604        4.5676        3.8212        3.5786        3.9088        5.3288        7.1415        5.4987        1.8405        0.8302        0.6262        0.6627        2.2212        2.4704        2.6478        1.8248        1.0207        0.6441        0.4363        0.5506        0.1118        0.0776        0.1060        0.1973        0.7016        0.9212        2.5488        1.2210        1.5489        1.6951        1.7140        1.6074        1.0655        0.9869        1.3028        0.0000        0.0000        0.0000        0.0000        0.0000        0.0000        0.0000        0.0000        0.0000        4.9610        5.0866        4.7994        4.0827        0.0000        0.0000        4.8600       10.8000        9.2400        5.5500        0.0000        0.0000        0.0000        0.0000        0.0000        0.0000        0.0000        0.0000        0.0000        0.0000        0.0000        0.0000        0.0000        0.0000        0.0000        0.0000        0.0000        0.0000        0.0000        0.0000        0.0000        0.0000        0.0000        0.0000        0.0000        0.0000        0.0000        0.0000        0.0000        0.0000        0.0000        0.0000        0.0000        0.0000        0.0000        0.0000        0.0000        0.0000        0.0000        0.0000        0.0000        0.0000        0.0000        0.0000        0.0000        0.0000        0.0000        0.0000
       24.1869       17.3947       11.9769        9.4714       10.0011        8.9063       11.2278        4.8406        7.0402        8.1921       17.6098        3.6294        2.2135        2.1122        1.8769        1.4134        1.3044        1.1649        1.0522        0.7095        0.5802        0.4700        0.3430        0.3537        0.2443        0.2090        0.2664        0.2681        0.3151        0.3137        0.2618        0.0359        0.0269        0.0197        0.0141        0.0000        0.0000        0.0000        0.0000        0.0000        0.0000        0.0000        0.0000        0.0000        0.0000        0.0000        0.0000        0.0000        0.0000        0.0000        0.0000        0.0383        0.0970        0.0988        0.0837        0.2021        0.1752        0.1616        0.1689        0.4322        0.7733        0.9646        0.4562        0.3894        0.2172        0.1490        0.1959        0.2245        0.1001        0.0841        0.0479        0.1247        0.3078        0.2990        0.4058        0.3778        0.2355        0.4352        0.8807        0.9493        1.6754        1.8923        2.2424        1.7787        1.5806        1.8840        2.0323        2.0638        2.6652        2.6633        2.9323        3.2372        3.3194        3.8806        3.9469        4.6781        3.9666        3.7335        3.4575        3.5630        3.2557        2.6528        2.2671        2.2144        2.1253        2.9005        3.1907        2.4849        3.1239        3.7425        3.0622        3.3912        4.1077        4.2514        2.9245        3.0898        2.0776        3.7895        1.7825        1.1273        1.1280        0.9675        2.3409        3.8546        2.5241        1.7605        1.2933        0.8347        0.9109        1.0187        1.3245        0.5106        0.5004        1.6769        0.9247        1.5570        1.6475        1.7319        2.1312        3.5282        4.3760        4.3283        3.1709        6.9490        5.1184        2.4595        1.7207        3.3234        3.5739        3.0524        3.2905        3.8104        4.6366        5.4725        3.6041        1.2189        0.8094        0.3953        0.5808        2.0157        2.4174        2.3387        1.9253        1.1376        0.8945        0.6064        0.5910        0.1527        0.1034        0.1314        0.2366        1.5596        1.0820        1.2874        1.4441        1.8730        2.0655        2.1038        1.9877        0.0000        0.0000        0.0000        0.0000        0.0000        0.0000        0.0000        0.0000        0.0000        0.0000        0.0000        0.0000        5.6078        5.9832        5.7849        0.0000        0.0000        0.0000        0.0000        0.0000        0.0000        0.0000        0.0000        0.0000        0.0000        0.0000        0.0000        0.0000        0.0000        0.0000        0.0000        0.0000        0.0000        0.0000        0.0000        0.0000        0.0000        0.0000        0.0000        0.0000        0.0000        0.0000        0.0000        0.0000        0.0000        0.0000        0.0000        0.0000        0.0000        0.0000        0.0000        0.0000        0.0000        0.0000        0.0000        0.0000        0.0000        0.0000        0.0000        0.0000        0.0000        0.0000        0.0000        0.0000        0.0000        0.0000        0.0000        0.0000        0.0000        0.0000
        0.0000        0.0000        6.3585        5.1506        0.0000       10.3665        7.9513        6.9442        7.3561        7.6955       10.8647       37.3463       17.1412        1.9930        1.7269        1.3718        1.3438        1.2931        1.2078        0.8540        0.7301        0.6028        0.4636        0.4825        0.3601        0.2383        0.3029        0.3039        0.3566        0.3570        0.3044        0.0430        0.0339        0.0256        0.0184        0.0000        0.0000        0.0000        0.0000        0.0000        0.0000        0.0000        0.0000        0.0000        0.0000        0.0000        0.0000        0.0635        0.3652        0.6256        0.1576        0.1679        0.0950        0.2211        0.1280        0.2163        0.2890        0.3631        0.4541        1.0202        1.2987        0.9530        0.7611        0.3462        0.2093        0.2186        0.1946        0.1758        0.2889        0.5095        0.9926        1.2128        0.7478        0.2834        0.2679        0.2893        0.3230        0.5075        1.8313        1.4746        0.9635        0.5273        0.5828        0.6470        0.8879        0.9659        1.2882        1.5721        2.7151        3.3479        3.2904        3.8004        4.3117        3.9548        3.5681        4.0895        4.5093        4.2818        4.1523        4.0270        3.3093        3.3383        2.9697        2.5141        2.3283        2.4127        3.0225        2.6935        5.9106        6.4113        4.5747        4.6442        4.2784        3.4118        2.5188        1.3781        1.2564        1.2541        1.1493        0.6346        0.4953        0.3277        0.3868        1.4171        2.4250        1.6251        0.7610        0.6705        0.9910        1.0829        0.9642        0.6313        2.0945        0.7851        1.1951        1.2092        1.4543        1.6552        1.6588        1.9872        2.2183        2.6291        2.5532        5.0821        2.6610        1.7965        1.5395        2.4166        2.4932        2.7086        2.8746        3.3297        3.7992        3.3837        2.2096        0.7904        0.4528        0.5383        0.5650        1.9463        2.2526        2.3753        2.5932        1.6617        0.9116        0.6318        0.5612        0.2033        0.2090        0.2887        0.5202        1.2631        1.2403        1.4320        1.5753        2.0051        2.1761        2.2283        2.1565        1.4733        0.0000        0.0000        1.8578        0.0000        0.0000        0.0000        0.0000        0.0000        0.0000        0.3600        0.6600        7.0973        0.0000        0.0000        0.0000        0.0000        0.0000        0.0000        0.0000        0.0000        0.0000        0.0000        0.0000        0.0000        0.0000        0.0000        0.0000        0.0000        0.0000        0.0000        0.0000        0.0000        0.0000        0.0000        0.0000        0.0000        0.0000        0.0000        0.0000        0.0000        0.0000        0.0000        0.0000        0.0000        0.0000        0.0000        0.0000        0.0000        0.0000        0.0000        0.0000        0.0000        0.0000        0.0000        0.0000        0.0000        0.0000        0.0000        0.0000        0.0000        0.0000        0.0000        0.0000        0.0000        0.0000        0.0000        0.0000        0.0000        0.0000
        0.0000        0.0000        0.0000        0.0000        0.0000        6.8115        9.9392        5.2330        8.1437       14.6975       12.0068        9.7079        5.8805        2.8225        2.2433        1.7947        1.8013        1.7641        1.6855        1.2487        4.4784        0.9740        0.8153        0.8932        0.7365        0.5625        0.4656        0.3467        0.4000        0.4033        0.3560        0.0527        0.0446        0.0353        0.0254        0.0000        0.0000        0.0000        0.0000        0.0000        0.0000        0.0000        0.0707        0.0000        0.0000        0.0000        0.0000        0.4612        0.4509        0.2363        0.1569        0.1101        0.2572        0.3092        0.5695        0.5578        0.7406        1.4143        1.4410        1.9530        1.9016        1.8316        1.5092        0.2864        0.4364        0.8283        0.8652        1.9062        1.1743        1.4132        1.4859        2.3124        1.8645        0.8160        0.3874        0.3825        0.3988        0.5703        1.4995        2.0770        1.4930        1.0670        1.6965        0.8124        0.6103        1.0182        1.7593        3.3541        3.6511        4.0334        4.2044        5.4985        5.8716        5.3306        4.5611        4.8769        5.0176        5.0515        4.5469        3.7792        3.6267        3.7153        4.2105        3.3650        2.5684        2.7010        2.5698        2.5815        2.0421        4.8299        4.6356        5.5475        3.3291        3.1161        2.4670        1.7216        1.4489        1.4710        2.2843        1.9266        0.6497        0.6029        1.1516        2.0042        2.0565        1.8629        0.9473        0.5705        1.1809        2.0903        1.0702        0.5782        0.5902        0.8117        0.9986        1.3253        1.4638        1.7081        1.5596        1.9167        1.9166        1.7561        1.4634        0.8684        0.7402        1.1841        1.5636        1.9375        2.2496        2.4792        2.5032        2.8446        3.2888        2.3314        3.0865        0.6496        0.4409        0.5446        0.6501        1.6087        1.8735        1.7945        1.4653        0.9512        1.0050        0.6175        0.5749        0.2641        0.3883        0.3986        0.5399        1.5617        1.3979        1.5277        1.6024        1.9572        2.0463        2.1073        2.1358        1.5270        1.5455        1.7369        2.0993        0.0000        0.0000        0.0000        0.0000        0.0000        0.0000        0.0000        1.2300        8.4149        0.0000        0.0000        0.0000        0.0000        0.0000        0.0000        0.0000        0.0000        0.0000        0.0000        0.0000        0.0000        0.0000        0.0000        0.0000        0.0000        0.0000        0.0000        0.0000        0.0000        0.0000        0.0000        0.0000        0.0000        0.0000        0.0000        0.0000        0.0000        0.0000        0.0000        0.0000        0.0000        0.0000        0.0000        0.0000        0.0000        0.0000        0.0000        0.0000        0.0000        0.0000        0.0000        0.0000        0.0000        0.0000        0.0000        0.0000        0.0000        0.0000        0.0000        0.0000        0.0000        0.0000        0.0000        0.0000        0.0000        0.0000
        0.0000        0.0000        0.0000        0.0000        0.0000        8.3820       15.4041       19.3539       37.8522       26.6399       24.1121        4.1796        3.6668        3.3654        3.6150        2.5748        2.6696        2.6543        2.5747        1.9218        7.6804        6.0694        1.3047        1.5214        1.2709        0.9981        0.8124        0.5451        0.4231        0.4290        0.3888        0.0934        0.0576        0.0472        0.0340        0.0000        0.0000        0.0000        0.0000        0.6285        0.1376        0.2578        1.3030        1.1483        0.3557        0.6364        0.1617        0.0461        0.0576        0.0458        0.0968        0.1320        0.4333        0.7977        1.1787        1.8718        1.9413        1.0318        0.6815        0.9164        0.7131        1.1698        0.4231        0.3486        0.7441        0.5015        0.3483        0.4075        0.1501        0.5669        0.9342        0.7435        0.7586        1.1771        0.9327        0.5556        0.3030        0.2207        0.2522        0.4716        0.4784        0.6084        1.3334        1.1918        1.3316        1.6017        2.3067        2.1513        2.8044        3.5402        3.9209        5.2521        5.4855        5.6954        5.5622        6.6722        7.9417        6.7488        6.1193        5.3363        4.5483        4.2394        3.7191        3.0236        2.7398        2.3322        2.1328        1.9361        2.3532        4.0570        5.8213        6.0697        5.8695        3.8339        3.0496        2.0589        1.6785        1.7007        1.2272        1.5858        2.3684        1.6579        1.7138        2.7988        2.5186        2.7632        1.5241        0.7975        1.3499        3.2762        3.5414        0.6812        1.1072        2.6111        1.3023        1.5654        1.5920        1.5970        1.8200        2.7406        2.0496        1.0809        0.9081        0.1217        0.4424        0.9845        1.1496        1.2579        1.1337        1.4733        1.2248        2.2352        2.5096        1.3511        1.1268        0.7938        3.5514        0.7918        0.7896        0.8407        1.0953        0.9857        0.6713        0.0209        0.3754        0.0518        0.0924        0.9713        1.1436        1.4539        1.6179        1.5856        1.6802        1.6608        1.5783        1.0922        1.0966        1.1382        1.2122        1.4744        1.4706        1.6941        2.0669        2.8257        0.0000        0.0000        0.0000        4.1110        4.2343        5.6158        6.5473        9.2262       10.8381        0.0000        0.0000        0.0000        0.0000        0.0000        0.0000        0.0000        0.0000        0.0000        0.0000        0.0000        0.0000        0.0000        0.0000        0.0000        0.0000        0.0000        0.0000        0.0000        0.0000        0.0000        0.0000        0.0000        0.0000        0.0000        0.0000        0.0000        0.0000        0.0000        0.0000        0.0000        0.0000        0.0000        0.0000        0.0000        0.0000        0.0000        0.0000        0.0000        0.0000        0.0000        0.0000        0.0000        0.0000        0.0000        0.0000        0.0000        0.0000        0.0000        0.0000        0.0000        0.0000        0.0000        0.0000        0.0000        0.0000
        0.0000        0.0000        0.0000        0.0000        0.0000        8.9493       10.1722        9.4851       15.4341       28.1542        5.3064        6.7150       10.4997        9.3471        3.8314        2.9156        3.1128        3.1143        4.0889        8.2428        4.0217        1.8952        1.6144        1.8963        1.6241        1.3173        1.0944        0.8238        0.4994        0.4736        0.4376        0.0753        0.0686        0.0572        0.1157        0.0382        0.0000        0.0000        0.0000        1.3192        0.1605        0.2152        0.1057        0.0436        0.1286        0.0688        0.0648        0.5473        0.3913        0.4298        0.6670        0.8657        0.5831        0.9687        1.5073        0.8941        0.9546        0.7594        0.8269        0.7855        0.3402        0.1816        0.0786        0.1055        0.0818        0.0992        0.2799        0.2977        0.2690        0.4640        1.0831        2.5028        1.5520        1.8137        1.4758        1.0854        0.5727        0.3176        0.7829        1.1801        0.9208        1.0309        0.4975        0.6812        1.0824        1.4252        1.2842        1.6340        1.7715        2.4688        2.6371        3.7534        4.6290        5.4120        5.6587        6.9279        9.2314        7.3955        6.6218        5.7917        4.7431        4.1695        4.3966        2.9279        2.5436        2.2116        2.6734        2.3922        2.5287        4.0592        3.0725        2.8438        4.2552        5.5886        4.6185        4.9694        4.2633        2.2205        2.1949        1.9288        1.4376        1.5386        1.2380        2.5767        2.4962        2.5581        2.1134        1.5783        1.1277        8.8275       12.7212        1.2952        1.2599        1.1412        1.2294        1.4563        2.0622        1.5633        1.6055        1.7242        1.0101        0.9126        0.9576        0.1451        0.1653        0.2743        0.9182        2.2440        1.9766        1.7110        1.0393        1.4173        1.2647        0.9694        0.7059        0.6521        1.1000        0.6563        0.6895        0.7176        0.7211        0.6339        0.5043        0.1376        0.5834        0.5149        0.0574        1.0863        1.4640        1.7907        1.8860        1.7286        1.7688        1.7883        1.6468        1.0735        1.0832        1.5896        1.4285        1.9931        1.8295        1.8657        2.2851        3.1445        0.0000        0.0000        4.3545        4.0178        4.1738        5.6086        6.1489        9.4429       11.4096       13.6907       14.9453       14.5880       16.3491       18.7179        0.0000        0.0000        0.0000        0.0000        0.0000        0.0000        0.0000        0.0000        0.0000        0.0000        0.0000        0.0000        0.0000        0.0000        0.0000        0.0000        0.0000        0.0000        0.0000        0.0000        0.0000        0.0000        0.0000        0.0000        0.0000        0.0000        0.0000        0.0000        0.0000        0.0000        0.0000        0.0000        0.0000        0.0000        0.0000        0.0000        0.0000        0.0000        0.0000        0.0000        0.0000        0.0000        0.0000        0.0000        0.0000        0.0000        0.0000        0.0000        0.0000        0.0000        0.0000
        0.0000        0.0000        0.0000        0.0000        8.8060        9.3185        9.2045       29.5749       27.6449       15.9002       23.9863       10.8912        4.0937        6.4074        3.7981        2.6755        3.5209        4.1691        5.4380        4.3993        3.4960        1.9488        1.8908        2.1304        1.8517        1.5075        1.2437        0.9426        0.5651        0.5133        0.4827        0.0831        0.0765        0.0654        0.1006        0.0567        0.0000        0.0000        0.0000        0.0000        0.0000        0.0000        0.0436        0.0360        0.1253        0.2013        0.2104        1.4646        1.4467        1.5473        3.3557        3.2857        1.4222        2.1591        2.4271        1.8583        2.5755        2.2548        1.7974        3.4104        1.9593        0.7443        1.3415        1.6874        1.6926        0.6946        0.4826        0.6111        0.4219        0.2804        0.3009        0.5518        0.7374        0.6165        0.7838        2.1311        1.6979        0.9682        0.6850        1.5956        0.8492        1.1919        0.7855        1.6714        1.3342        1.1926        1.4177        1.1497        1.4864        2.4172        2.9080        3.7485        4.8255        4.9400        5.2386        7.0885        9.4850        8.0201        6.4331        5.0329        4.5296        4.8218        3.3168        2.8290        2.5390        2.7114        2.3510        2.2352        2.3295        2.9810        5.8296        3.1635        2.8272        2.8890        2.7342        3.2243        6.0984        6.0310        3.8523        3.7336        3.9303        2.0902        0.8476        1.4774        3.4770        8.0751       11.4151        8.5026        4.2435        2.7716        1.2382        2.4250        1.0759        1.0922        1.2748        1.7418        3.3478        3.0166        3.4663        3.0212        2.3711        1.4826        0.7856        0.2894        0.7261        1.5214        0.6724        1.1167        1.4268        1.2854        1.6622        1.2666        1.0826        0.9641        0.9867        0.8751        0.8282        0.8348        1.2774        0.9073        0.8947        0.5472        0.3730        0.0467        0.6332        0.0948        0.0234        1.2259        1.7799        1.9342        2.1686        1.9862        2.0665        2.1302        2.0978        1.4718        2.1106        2.2636        1.5458        2.0549        2.6025        3.4994        4.1245        4.4422        0.0000        4.6662        4.9038        4.8453        5.4411        6.8639        6.4568       10.0857       11.0705       12.7879       15.0506       14.4076       16.2226       17.5114       17.5116        0.0000        0.0000        0.0000        0.0000        0.0000        0.0000        0.0000        0.0000        0.0000        0.0000        0.0000        0.0000        0.0000        0.0000        0.0000        0.0000        0.0000        0.0000        0.0000        0.0000        0.0000        0.0000        0.0000        0.0000        0.0000        0.0000        0.0000        0.0000        0.0000        0.0000        0.0000        0.0000        0.0000        0.0000        0.0000        0.0000        0.0000        0.0000        0.0000        0.0000        0.0000        0.0000        0.0000        0.0000        0.0000        0.0000        0.0000        0.0000        0.0000        0.0000
        0.0000        0.0000        0.0000        0.0000       11.3877       10.1394       21.9868       19.8380        9.4795       14.3972        9.3139        5.7426        3.6067        3.5706        5.2659        4.9976        8.4700       11.4814        8.1147        6.8116        8.3723        4.7756        2.3161        2.3159        2.0550        2.0306        1.7897        1.4446        0.6828        1.8322        0.5048        0.0902        0.0841        0.0711        0.0558        0.0594        0.0000        0.0000        0.0000        0.4678        0.4125        0.6463        1.4182        1.4367        1.1940        1.0668        0.6178        1.3872        2.9278        2.4110        1.1539        0.5852        0.5853        0.6148        1.7453        2.4609        2.4080        2.5856        2.1174        1.2973        1.8228        2.0095        0.8513        1.3167        1.8984        1.8856        1.7863        1.8966        3.9125        2.9572        0.7806        0.4604        0.6195        0.5703        0.5377        2.0001        1.4712        1.6728        1.2039        0.9092        1.2518        0.9392        1.2904        1.2017        0.9961        1.0158        1.0601        1.2412        1.7414        1.5263        1.8500        3.2128        3.7205        4.6349        5.0461        5.8434        7.3857        7.0958        5.4085        4.3609        4.0011        3.9950        3.1852        3.0601        2.5549        2.5047        2.4833        2.5159        2.7211        2.8958        2.7486        3.4784        2.8641        2.5930        2.7711        3.2651        2.2045        6.4500        3.0215        2.3197        1.5812        0.9978        0.7961        1.3038        3.0462        2.2839        1.9443        3.3130        2.3344        1.4199        0.7390        2.3356        1.0404        1.1081        1.4941        2.4430        2.2807        1.5877        1.6653        1.5602        1.4969        2.0472        1.4296        0.8343        0.6145        0.3412        1.5759        0.9799        3.5895        1.2703        2.6330        1.9464        1.3701        1.4005        1.1584        1.1364        1.1923        1.4218        1.0959        1.0123        0.8004        0.6572        0.5295        0.0639        0.0513        0.0554        0.1265        1.4490        1.9726        2.2492        2.8042        2.6700        2.2506        2.4181        2.9649        2.8051        2.8346        2.2863        2.0737        2.5252        2.6492        3.0005        3.6787        4.6563        5.2209        5.6928        6.0557        5.7039        7.2198        6.7411        7.1521       10.6496       10.5411       12.6435       14.7803       14.1783       16.1808       17.7717       18.2093        0.0000        0.0000        0.0000        0.0000        0.0000        0.0000        0.0000        0.0000        0.0000        0.0000        0.0000        0.0000        0.0000        0.0000        0.0000        0.0000        0.0000        0.0000        0.0000        0.0000        0.0000        0.0000        0.0000        0.0000        0.0000        0.0000        0.0000        0.0000        0.0000        0.0000        0.0000        0.0000        0.0000        0.0000        0.0000        0.0000        0.0000        0.0000        0.0000        0.0000        0.0000        0.0000        0.0000        0.0000        0.0000        0.0000        0.0000        0.0000        0.0000        0.0000
        0.0000        0.0000        0.0000        0.0000       13.2066       16.7905       30.7009       16.3532       20.6401       20.0888        9.8108        6.3041        5.8906        5.7873        5.5776        6.7938       14.3359        6.5350        8.8723        8.9654        9.2469        5.5061        4.4691        4.8247        2.2784        1.8119        1.5050        2.9468        0.7818        0.7426        0.4844        0.0652        0.0621        0.7692        0.0498        0.0196        0.1723        2.6173        3.0557        2.3044        2.0844        2.4257        2.7419        3.0241        2.6171        3.3581        2.8325        2.1223        1.8513        2.5544        2.1444        0.4649        0.8839        1.0962        1.3827        3.0477        3.1672        2.6731        3.1016        2.9687        1.9776        3.5598        1.1030        1.5859        1.2249        1.0462        1.1514        1.5851        1.4525        3.3518        2.0611        1.2441        1.4358        2.1794        1.8287        2.7328        3.0423        2.9533        1.4264        2.1448        1.1525        1.0561        1.1105        1.2945        1.2991        1.5617        2.0639        1.1963        0.8826        1.0303        1.7828        3.3381        4.3998        6.6944        6.0942        4.8601        4.8925        7.7030        5.0910        3.2024        2.7926        2.5896        3.0048        3.2326        2.9760        2.3727        2.5957        3.3938        3.5879        4.2942        3.3349        2.5921        2.1874        2.2015        2.0060        2.6533        3.2655        1.7225        2.0331        2.6619        1.1895        0.8749        0.8708        0.9021        2.6992        1.2552        2.0746        2.4955        2.5013        2.1046        1.8815        1.0924        0.9868        1.3106        1.0059        1.5374        2.1854        1.4614        1.0573        1.0804        1.1448        2.3516        2.2077        2.9282        2.6909        2.0487        2.7989        2.2670        2.3152        2.1419        2.6229        2.5615        2.3809        2.8117        2.3750        1.5892        1.5624        1.8103        1.4449        0.8366        0.8101        0.6672        0.6004        0.5809        0.5788        0.7319        0.7528        1.1587        1.3116        1.5219        1.7809        2.2774        2.4948        2.8078        3.1750        3.8330        4.1828        4.3477        4.6883        5.2309        5.0652        5.4184        6.3371        7.5302        7.8723        7.9501        8.8993        9.1377        9.7966        9.9252       11.0372        6.9088        6.9046        8.0550        9.6376       11.4289       13.0938       15.5382       16.8902        0.0000        0.0000        0.0000        0.0000        0.0000        0.0000        0.0000        0.0000        0.0000        0.0000        0.0000        0.0000        0.0000        0.0000        0.0000        0.0000        0.0000        0.0000        0.0000        0.0000        0.0000        0.0000        0.0000        0.0000        0.0000        0.0000        0.0000        0.0000        0.0000        0.0000        0.0000        0.0000        0.0000        0.0000        0.0000        0.0000        0.0000        0.0000        0.0000        0.0000        0.0000        0.0000        0.0000        0.0000        0.0000        0.0000        0.0000        0.0000        0.0000        0.0000
        0.0000        0.0000        0.0000        0.0000        0.0000        0.0000        0.0000        0.0000       14.3540        9.6337        8.8011        7.0985        6.5552        7.0341       14.0059       18.5668       14.5649       11.5705       11.5803        8.9001       10.7208       11.3305        7.8242        5.4469        4.5025        3.9115        1.4731        7.7750       13.2928        0.5533        0.5337        2.5528        0.4250        1.5578        0.7104        1.9489        2.2355        2.2523        2.5233        1.1339        2.1806        0.9925        3.0336        4.5062        2.1095        0.6398        1.7671        1.7797        1.4570        0.8483        0.5673        1.0956        1.6979        3.1946        2.4162        1.8727        2.9925        2.7700        2.5751        3.5895        1.4760        2.6015        1.9334        4.2339        3.4171        0.5638        0.9188        1.4391        1.6565        1.5790        2.0309        1.5673        0.5899        0.6549        3.6795        4.6783        3.0325        2.2125        2.1085        1.7645        1.6438        1.4308        1.7599        1.7420        2.9422        1.0748        2.4663        0.8430        1.0722        0.8742        1.2324        4.7154        8.3182        8.6733        4.4329        3.5813        4.7939        4.8249        4.3043        3.2689        3.1082        3.0798        2.5281        2.6587        3.2516        2.8533        2.9522        3.8791        4.5966        4.6342        6.3977        5.2029        2.4747        2.3377        2.1111        2.0304        1.8800        1.8191        1.7454        3.0392        1.1766        2.0950        0.9352        0.6780        1.0636        1.0312        1.5131        2.4934        2.2919        2.4844        1.6124        1.1968        1.3488        1.3300        0.9634        1.1932        1.7725        1.3970        1.0240        1.0515        0.6967        0.8436        1.0013        2.9992        2.2523        2.0957        1.2134        2.3208        3.2951        3.1428        3.9406        3.5900        3.8169        3.8968        3.6772        2.7407        2.7675        3.3512        2.6168        1.3155        0.9987        0.9259        0.8626        0.8557        0.8412        0.7733        0.8362        1.2187        1.3275        1.6675        2.0618        2.5259        3.0400        3.3157        3.5342        4.4313        4.8109        5.1514        5.5867        7.4459        6.0120        6.7538        7.7835        8.6216        9.4633       13.8821       10.8646       11.1077       12.6435       12.1680       10.7062        6.8921        7.9876        8.7257       10.5932       15.1340       18.0088        0.0000        0.0000        0.0000        0.0000        0.0000        0.0000        0.0000        0.0000        0.0000        0.0000        0.0000        0.0000        0.0000        0.0000        0.0000        0.0000        0.0000        0.0000        0.0000        0.0000        0.0000        0.0000        0.0000        0.0000        0.0000        0.0000        0.0000        0.0000        0.0000        0.0000        0.0000        0.0000        0.0000        0.0000        0.0000        0.0000        0.0000        0.0000        0.0000        0.0000        0.0000        0.0000        0.0000        0.0000        0.0000        0.0000        0.0000        0.0000        0.0000        0.0000        0.0000        0.0000
        0.0000        0.0000        0.0000        0.0000        0.0000        0.0000        0.0000        0.0000        0.0000        0.0000       10.0929        7.8989        7.2909        7.0085        9.6110       15.9010       15.9142       11.7816       11.2169       13.9239       19.0826       14.9789        7.0330        9.0261        7.4036        6.9973        2.3539        2.3514       10.4231        1.0893        1.1124        2.0695        0.9135        0.4217        0.5577        0.8621        0.7421        0.2281        0.6938        0.2700        0.2347        0.0352        0.3637        0.3227        0.3051        0.1055        0.5864        0.8482        0.5670        1.3418        1.4509        0.5615        1.0373        1.3590        2.0479        1.5336        1.8989        1.3037        1.9022        2.8337        3.9751        0.7251        1.7342        1.8346        1.5924        1.2749        0.5108        2.1888        1.2874        0.3269        0.4710        2.5410        1.8347        0.6073        1.7915        2.7894        2.6717        4.1025        3.8743        2.7585        2.2685        1.7347        1.5890        1.3168        0.9792        1.0699        1.5388        1.9728        2.4871        2.1299        1.6265        2.2608        2.4185        3.8273        5.1967        5.7347        4.7706        3.7550        3.8279        3.0597        4.5029        5.1623        3.1315        3.6093        3.4225        3.3373        3.7537        4.4781        5.4693        5.4977        4.5060        7.2170        8.1137        2.9717        2.2786        2.3249        3.1785        1.7260        1.6252        1.5868        1.4612        1.4341        1.6449        1.0246        0.9470        1.2813        1.1963        2.6640        3.3813        2.7244        2.0505        1.3398        1.3873        1.1214        1.0933        1.2752        1.1666        1.4663        1.4904        1.2465        0.7110        0.9880        0.9464        2.6769        2.1873        4.6214        3.0719        5.0328        5.0256        5.0810        5.3506        3.7652        4.0007        4.1918        4.4467        3.8782        3.6155        3.2981        3.0818        1.3975        1.2590        1.3238        1.2307        1.2385        1.0332        1.0328        1.0332        1.4051        1.5371        2.1800        2.0377        2.9947        3.1311        3.9577        4.4091        5.1590        5.4081        5.8779        6.0044        5.6314        6.0284       22.0404        8.0012        9.2724       39.4640        9.6561       10.8010       12.8515       13.3529       13.2693       13.8475        9.6452        8.5496        9.5407        0.0000        0.0000        0.0000        0.0000        0.0000        0.0000        0.0000        0.0000        0.0000        0.0000        0.0000        0.0000        0.0000        0.0000        0.0000        0.0000        0.0000        0.0000        0.0000        0.0000        0.0000        0.0000        0.0000        0.0000        0.0000        0.0000        0.0000        0.0000        0.0000        0.0000        0.0000        0.0000        0.0000        0.0000        0.0000        0.0000        0.0000        0.0000        0.0000        0.0000        0.0000        0.0000        0.0000        0.0000        0.0000        0.0000        0.0000        0.0000        0.0000        0.0000        0.0000        0.0000        0.0000        0.0000        0.0000
        0.0000        0.0000        0.0000        0.0000        0.0000        0.0000        0.0000        0.0000        0.0000        0.0000       16.0379       23.5653       10.9587       11.7592       19.7140        7.5641        4.7580       11.5209       15.9975        8.3097       11.0389       12.8836        3.0501        9.4170       13.6802        5.8237        2.1740        1.8346        6.4333        4.2870        3.0006        1.2118        0.1884        1.5398        1.0754        0.2677        0.2644        0.7424        0.1558        0.0646        1.4874        0.9641        0.8934        0.3819        0.9168        0.1879        0.6050        0.0632        0.1952        1.0002        2.2509        0.6557        0.4486        1.2716        0.7305        0.3364        2.0207        0.4104        0.9927        3.6584        0.9005        1.0066        2.4657        1.3376        0.8423        1.3906        1.8962        2.4842        0.2910        0.3449        0.8406        0.7802        0.5210        0.3793        0.4277        1.9896        2.1650        2.2959        2.0493        2.1999        2.1072        2.0020        1.6689        1.1470        1.0072        1.0492        1.1096        0.8450        1.0062        0.8635        2.8621        4.8324        3.2123        3.4429        4.0219        4.4736        3.5449        4.5118        4.6123        5.0454        7.8805        6.6607        8.1511        3.2780        5.7253        5.5490        4.3089        5.2700        5.9076        5.9507        4.4729        3.4502        3.7516        3.4504        3.3562        4.5213        5.6138        2.6265        2.5239        2.2449        2.2496        1.9616        1.8899        1.6418        1.5963        1.8337        4.0765        3.7341        5.2808        3.1243        2.4863        1.7150        1.5135        1.5435        1.6200        2.1153        2.5768        1.8441        1.6804        1.0952        1.2909        1.4027        2.4010        4.8433        3.4345        4.1885        4.0572        5.5554        6.6120        5.7734        5.4822        5.3497        4.9910        4.5047        4.5571        3.9626        4.4280        3.9932        3.4483        2.1684        1.9440        2.0618        3.0784        1.9543        1.6897        1.3702        1.5012        2.2155        2.5811        2.6912        2.5964       10.2525        6.0823        4.1515        4.2371        5.3550        5.1621        5.4780        5.6530        5.6552        6.4807        7.6044        7.8720        7.8899        8.8447       11.0737       11.6172       13.2125       14.3434       14.4852       15.4222       10.1631        9.8165        0.0000        0.0000        0.0000        0.0000        0.0000        0.0000        0.0000        0.0000        0.0000        0.0000        0.0000        0.0000        0.0000        0.0000        0.0000        0.0000        0.0000        0.0000        0.0000        0.0000        0.0000        0.0000        0.0000        0.0000        0.0000        0.0000        0.0000        0.0000        0.0000        0.0000        0.0000        0.0000        0.0000        0.0000        0.0000        0.0000        0.0000        0.0000        0.0000        0.0000        0.0000        0.0000        0.0000        0.0000        0.0000        0.0000        0.0000        0.0000        0.0000        0.0000        0.0000        0.0000        0.0000        0.0000        0.0000        0.0000
        0.0000        0.0000        0.0000        0.0000        0.0000        0.0000        0.0000        0.0000        0.0000        0.0000       32.7787       27.5866       30.5230       50.1593       30.2703       13.9929       13.6532        8.1981        7.2229        6.7202        6.9354        8.9445       11.0066       10.9957       11.0864        4.3376        0.6709        3.4558        8.4998        1.8457        1.9022        2.3189        0.6541        0.7985        1.4449        0.1327        0.1311        0.1965        0.1883        0.5878        0.9934        0.1714        0.0550        0.0353        0.0882        0.0881        0.1469        0.2114        0.0940        0.3819        0.5523        0.6527        1.8233        1.5421        0.4431        0.8270        0.2463        1.0996        0.9652        1.3424        0.5553        0.6864        0.0358        1.2690        0.3626        0.2083        1.7857        0.6398        0.1872        1.6008        0.3437        1.3735        1.6646        1.7763        1.9964        2.8195        3.0609        2.9139        3.1316        3.3472        3.4930        3.3037        2.3821        1.8255        1.7718        1.6856        1.9183        1.4055        1.5116        1.2871        1.3849        1.1760        1.3388        1.7692        2.2872        7.0853        5.2606        3.1962        3.7322        3.3163        4.3927        4.0664        4.0336        4.4659        4.1673        4.4625        4.7678        6.4180        6.9184        6.5030        6.4253        5.6701        5.9541        5.9899        5.7260        4.6918        4.3251        4.5845        4.8474        3.3407        3.2114        3.1132        2.9750        2.7610        2.6139        2.6830        2.7188        3.6091        4.3802        4.2950        3.4744        2.5245        2.0095        2.3211        2.7756        4.8311        3.6695        3.0185        2.4349        3.1314        3.8747        5.7331        4.2706        5.7859        7.1234        6.0755        7.4925        8.2372        8.8806        8.3796        7.8889        8.1382        7.9816        7.2133        6.6496        6.0931        6.7024        6.2855        5.3552        4.8712        4.2230        4.6116        5.7732        4.2339        3.3048        3.3395        3.5407        3.8741        3.7490        4.7819        6.4948       24.7677       15.1782        4.3994        6.0707        8.2452        3.5846        4.2995        5.2651        6.9508        7.1738        7.9355        8.4392        7.1312        6.0048       10.2886       10.0976       14.4053       16.8219       18.0912        0.0000        0.0000        0.0000        0.0000        0.0000        0.0000        0.0000        0.0000        0.0000        0.0000        0.0000        0.0000        0.0000        0.0000        0.0000        0.0000        0.0000        0.0000        0.0000        0.0000        0.0000        0.0000        0.0000        0.0000        0.0000        0.0000        0.0000        0.0000        0.0000        0.0000        0.0000        0.0000        0.0000        0.0000        0.0000        0.0000        0.0000        0.0000        0.0000        0.0000        0.0000        0.0000        0.0000        0.0000        0.0000        0.0000        0.0000        0.0000        0.0000        0.0000        0.0000        0.0000        0.0000        0.0000        0.0000        0.0000        0.0000        0.0000        0.0000
        0.0000        0.0000        0.0000        0.0000        0.0000        0.0000        0.0000        0.0000        0.0000        0.0000        0.0000       36.2852       46.0613       36.8015       32.6697       16.2609        8.9546        8.4698        7.7854        7.0835        7.9588        7.1509        6.1120        3.9415        2.2234        3.6786        8.2773       12.7596        8.1627        2.8139        2.2667        2.8826        0.0895        0.0857        0.4395        0.1676        0.0491        0.0420        0.1466        1.3114        0.3146        0.0579        0.3676        0.3705        0.4058        1.6419        1.6413        1.7291        0.5525        0.7466        2.0941        0.8296        0.6769        0.1780        0.4317        0.7922        1.0580        0.7122        0.4898        0.2200        0.1033        0.3290        0.2556        0.8720        0.3597        0.3448        0.2964        0.3225        0.4945        0.4787        0.4532        2.0454        2.0099        2.3051        2.2649        2.8564        2.9705        2.9893        2.8175        3.3592        3.7854        3.5079        3.3089        2.5747        2.4413        2.6908        2.9130        1.6005        1.5477        1.3820        1.5960        1.7971        1.5063        1.3884        1.3035        2.0493        2.3931        2.7288        2.8316        3.0001        3.0338        3.2193        3.2279        4.6132        5.0858        5.1800        5.2358        7.5403       11.1749       11.3386        9.6594        8.0680       10.6592       12.1964        7.4026        6.2992        9.3801       14.6853        8.1935        5.8755        5.8624        5.3795        3.8031        5.2235        3.3715        3.1174        3.3138        4.0981        4.8911        3.3602        3.0516        2.9671        2.2955        3.0436        1.8497        3.0683        7.0598        4.4112        4.6912        7.8022        5.6865       11.0940       13.3364       17.1842       15.3336       19.9952       22.2961       15.5543       15.6156       16.1922       18.2363       15.0759       11.9595       12.4986        8.7158        8.6507        8.2541        7.9126        6.9782        6.0637        5.8114        6.3364        5.7118        5.9936        4.7673        5.2774        4.6022        4.7684        6.0126        8.7734        6.8092        3.6206        3.2899        2.9866        4.3173        3.8538        3.8082        3.8642        5.6057        8.1224        8.0975       11.5115        9.8235       11.1566        6.6454        8.4175        8.9607       16.5997       24.0122        0.0000        0.0000        0.0000        0.0000        0.0000        0.0000        0.0000        0.0000        0.0000        0.0000        0.0000        0.0000        0.0000        0.0000        0.0000        0.0000        0.0000        0.0000        0.0000        0.0000        0.0000        0.0000        0.0000        0.0000        0.0000        0.0000        0.0000        0.0000        0.0000        0.0000        0.0000        0.0000        0.0000        0.0000        0.0000        0.0000        0.0000        0.0000        0.0000        0.0000        0.0000        0.0000        0.0000        0.0000        0.0000        0.0000        0.0000        0.0000        0.0000        0.0000        0.0000        0.0000        0.0000        0.0000        0.0000        0.0000        0.0000        0.0000        0.0000        0.0000
        0.0000        0.0000        0.0000        0.0000        0.0000        0.0000        0.0000        0.0000        0.0000        0.0000        0.0000        0.0000        0.0000        0.0000       42.5564       23.2504       18.3975       12.2179        7.4123        7.9844        6.2127        5.6777        4.0067        4.3810        2.0997        2.1919        0.9454        2.4128        7.3619        2.5991        0.4191        0.0850        0.0842        0.3123        0.2673        0.0535        0.0487        0.0430        0.2899        0.6320        0.3745        0.5449        1.0914        1.3593        0.7176        1.0767        1.3529        2.3537        0.7114        0.8114        0.4115        0.6712        0.3891        0.0491        0.0853        0.2222        0.0644        0.6187        0.8850        0.4561        0.4926        0.3417        0.2624        0.2276        0.3396        0.0997        0.3334        1.0639        1.3468        1.5182        0.9382        1.6254        1.7561        1.7539        1.7589        2.4923        2.6307        2.7792        2.8740        3.3606        3.3756        3.4666        3.0988        2.6622        2.8355        2.1008        2.2197        2.1339        1.9255        1.7544        2.4263        1.9848        1.6743        1.8210        2.1648        2.5014        2.8808        3.5859        3.3698        3.4101        3.3821        3.5525        4.0005        5.3405        5.6429        6.6933        5.6512        7.5229       10.9786       11.9437        9.5200        9.2780       11.0484       10.5768        9.1133       10.1166        7.0168        7.1163        6.7863        5.2132        4.9773        4.7721        5.0258        5.0890        4.0555        4.1488        5.5393        5.3783        5.0956        4.6597        3.9081        3.3285        2.9250        4.2023        2.9985        6.6025        5.3139        5.5868        5.8835        6.1388        7.6117        9.7997        8.5012       14.8584       14.2864       14.0455       12.7082       11.0124       22.6630       11.3091       12.2404       13.9305       11.0414        9.8944       10.1177        8.9584        9.3976        9.0484        7.7447        6.4168        6.2115        7.3804        6.1715        7.7969        6.5062        7.4277       15.0829        7.9452        8.4291       11.5611        8.2257        3.6282        3.3656        2.6948        3.0613        6.8632        7.0577        4.8816        5.7470        7.1049       10.7961       10.6220       10.8854        8.1173       12.4175        7.6060        0.0000        0.0000        0.0000        0.0000        0.0000        0.0000        0.0000        0.0000        0.0000        0.0000        0.0000        0.0000        0.0000        0.0000        0.0000        0.0000        0.0000        0.0000        0.0000        0.0000        0.0000        0.0000        0.0000        0.0000        0.0000        0.0000        0.0000        0.0000        0.0000        0.0000        0.0000        0.0000        0.0000        0.0000        0.0000        0.0000        0.0000        0.0000        0.0000        0.0000        0.0000        0.0000        0.0000        0.0000        0.0000        0.0000        0.0000        0.0000        0.0000        0.0000        0.0000        0.0000        0.0000        0.0000        0.0000        0.0000        0.0000        0.0000        0.0000        0.0000        0.0000        0.0000        0.0000
        0.0000        0.0000        0.0000        0.0000        0.0000        0.0000        0.0000        0.0000        0.0000        0.0000        0.0000        0.0000        0.0000        0.0000        0.0000        0.0000        0.0000        0.0000        7.7575        6.5526        6.4999        5.5010        3.7818        2.5505        1.2244        0.5973        0.1058        0.1189        2.3397        3.9631        1.2512        0.0788        0.0766        0.1429        0.2571        0.1670        0.0467        0.0424        0.4776        1.3151        0.3252        0.0690        0.0092        0.0941        0.3058        0.7236        1.0707        0.3822        0.3822        0.1705        0.0235        0.1653        0.0480        0.2086        0.1564        0.1228        0.2473        0.2247        0.1787        0.3152        1.6306        1.8624        0.5507        2.7449        0.1117        0.4247        0.4493        0.5958        0.2880        0.2777        0.3833        1.4504        1.3663        1.4180        1.6095        2.1873        2.3767        2.3646        2.4431        3.1623        3.2280        3.1874        3.4050        2.6012        2.7482        2.2539        2.8992        2.5184        3.0274        3.1568        3.8739        2.5723        1.9593        1.9510        2.2919        3.2566        3.7741        3.5922        4.2097        5.3118        4.8724        4.6652        5.1408        6.4757        6.1576        6.2867        5.9298        7.8078        8.8325       10.1519       14.1768       12.8204        8.7797        7.2374        8.3734       10.5778        9.0559       11.4786       10.2837       15.1246       15.9787        6.6256        6.4268        7.5811        5.1405        5.1578        7.0137        7.4024        6.6625        6.0445        6.9723        7.5792        7.2843        4.0273        5.3244       15.2939       10.3347        6.1116       12.5659        7.5531        6.9481        6.0553        5.6171        8.4362       10.0881        9.2094       12.5424       11.1676       12.7529       12.2563       12.7752       12.3001       11.2454       11.5333       11.5377       10.5664       11.3421       10.5868       11.0401        8.1877        7.7314        8.0888        9.5444        8.5961        7.1479        9.2427        8.1143        5.1471        6.5558        7.5170        7.0146        3.0097        2.6919       10.1314        5.9451        7.3210        7.2629        5.4936        5.8222        7.7504       18.9509       12.6815       10.1435        9.3732        8.3737       14.0429        0.0000        0.0000        0.0000        0.0000        0.0000        0.0000        0.0000        0.0000        0.0000        0.0000        0.0000        0.0000        0.0000        0.0000        0.0000        0.0000        0.0000        0.0000        0.0000        0.0000        0.0000        0.0000        0.0000        0.0000        0.0000        0.0000        0.0000        0.0000        0.0000        0.0000        0.0000        0.0000        0.0000        0.0000        0.0000        0.0000        0.0000        0.0000        0.0000        0.0000        0.0000        0.0000        0.0000        0.0000        0.0000        0.0000        0.0000        0.0000        0.0000        0.0000        0.0000        0.0000        0.0000        0.0000        0.0000        0.0000        0.0000        0.0000        0.0000        0.0000        0.0000        0.0000        0.0000
        0.0000        0.0000        0.0000        0.0000        0.0000        0.0000        0.0000        0.0000        0.0000        0.0000        0.0000        0.0000        0.0000        0.0000        0.0000        0.0000        0.0000        0.0000        0.0000       13.2573        7.2770        5.0107        3.6497        2.1867        1.1908        0.1987        1.2121        3.4589        4.0384        0.5638        0.9734        0.9133        0.2023        0.0898        0.3943        1.2324        0.6669        0.0655        0.2421        1.2946        0.6753        0.3856        0.1371        0.5820        0.9300        0.1320        0.2520        0.1680        0.0420        0.0000        0.1320        0.0600        0.5400        0.7680        1.0020        1.2599        0.6831        0.7548        0.9328        1.7955        4.5363        3.8637        7.9032        7.5788        1.4967        1.5379        1.4196        1.7886        0.3384        0.9974        2.6370        2.2558        1.5407        1.3043        1.4811        1.6451        1.5195        1.5656        1.6991        2.6149        2.5953        2.4801        3.2632        2.5982        2.6453        2.9382        5.6564        6.2880        4.3954        5.2350        4.1422        2.3969        3.5450        4.3010        4.4843        5.2176        5.0393        4.4509        5.4168        6.2801        5.4360        5.1786        5.5183        6.8711        7.3116        6.4995        6.2746        6.6344        9.6064       14.0417       12.6485       10.3843        7.8883        6.8735        9.0015       13.0019       13.4425       12.6377       13.8170       24.9021       28.8484       14.0246       11.8395       11.2396        8.5382        8.1551        8.6340        9.9657        9.5154        9.0485        9.7077        8.9851        8.6331        8.3810        8.5509        9.1255        8.6429       10.0470       14.4368        8.7217        6.0972        7.0060        7.5009       10.2096       10.7014       10.3596       23.1372       32.6662       25.9086       14.9052       14.7541       15.6505       16.3906       16.3605       16.1766       17.7073       17.5416       21.6502       21.2353       20.7880       19.6430       14.8254       21.7774        8.2408        6.5542        5.8673        8.4272        7.8348        6.4137        5.6703        4.9980        4.0064        3.5390        4.0693        9.0326        4.6550        5.0298        5.8017        7.4900        8.6206       18.9017       10.3574       12.6832       11.0119       11.6289       17.2049        0.0000        0.0000        0.0000        0.0000        0.0000        0.0000        0.0000        0.0000        0.0000        0.0000        0.0000        0.0000        0.0000        0.0000        0.0000        0.0000        0.0000        0.0000        0.0000        0.0000        0.0000        0.0000        0.0000        0.0000        0.0000        0.0000        0.0000        0.0000        0.0000        0.0000        0.0000        0.0000        0.0000        0.0000        0.0000        0.0000        0.0000        0.0000        0.0000        0.0000        0.0000        0.0000        0.0000        0.0000        0.0000        0.0000        0.0000        0.0000        0.0000        0.0000        0.0000        0.0000        0.0000        0.0000        0.0000        0.0000        0.0000        0.0000        0.0000        0.0000        0.0000        0.0000        0.0000
        0.0000        0.0000        0.0000        0.0000        0.0000        0.0000        0.0000        0.0000        0.0000        0.0000        0.0000        0.0000        0.0000        0.0000        0.0000        0.0000        0.0000        0.0000        0.0000        6.8406       10.0458        7.7792        5.5650        5.1070        0.5470        0.4562        0.6838        0.3285        0.2094        1.8438        1.1850        1.5753        0.8012        1.6240        0.7233        0.0659        0.0257        0.2380        0.9006        1.1602        0.6122        0.6700        0.2094        0.2760        0.6840        0.0000        0.0000        0.0000        0.0000        0.1320        0.0300        0.0240        0.0600        0.0000        0.0000        0.0115        0.1476        0.8378        1.5582        1.9141        2.5761        2.0523        1.1755        1.1923        1.3288        1.6700        0.9247        0.6249        0.1650        0.4546        1.0930        1.6797        1.1862        0.9013        0.9493        1.1862        1.1961        1.2309        1.4320        2.0214        2.0714        2.2539        2.2088        2.4924        2.6940        3.8600        3.6809        2.0783        2.2644        4.5072        3.2953        3.5755        4.8794        5.5830        5.4521        4.7615        5.0157        5.2945        5.4919        6.3483        5.7082        5.6110        6.1645        8.1265        8.9388        8.1474        6.6493        6.5522       11.8773        8.6636        7.9721        8.5457        7.5410        6.9165        7.8335        8.7194       10.9996       11.4416       12.0229       18.2013       18.0147       15.0693        9.6858       11.1177       11.3151       10.0097       10.3591       11.7122       10.6195       11.7204       10.6904       10.5458       11.0944       10.7234       10.5011       10.1089       11.5994       19.0115       14.3053        8.9350        7.4516        7.5664        9.4913       13.4631       18.9416       18.1315       19.7198       32.2031       40.5288       36.7201       25.6524       21.9604       21.5878       23.2924       25.2449       28.7993       26.8230       28.9500       22.2622       20.7397       16.7873       13.3552       11.2054        9.9781        7.7860        6.3393        8.7573        7.3725        6.6765        5.4099        4.5744        4.4662        4.2058        5.3522        7.8968       15.9531       16.7365        7.0083        8.4779       10.1411       11.5352       11.6583       12.8791       12.0815       14.9893       14.9847       16.9047       22.6229        0.0000        0.0000        0.0000        0.0000        0.0000        0.0000        0.0000        0.0000        0.0000        0.0000        0.0000        0.0000        0.0000        0.0000        0.0000        0.0000        0.0000        0.0000        0.0000        0.0000        0.0000        0.0000        0.0000        0.0000        0.0000        0.0000        0.0000        0.0000        0.0000        0.0000        0.0000        0.0000        0.0000        0.0000        0.0000        0.0000        0.0000        0.0000        0.0000        0.0000        0.0000        0.0000        0.0000        0.0000        0.0000        0.0000        0.0000        0.0000        0.0000        0.0000        0.0000        0.0000        0.0000        0.0000        0.0000        0.0000        0.0000        0.0000        0.0000        0.0000        0.0000
        0.0000        0.0000        0.0000        0.0000        0.0000        0.0000        0.0000        0.0000        0.0000        0.0000        0.0000        0.0000        0.0000        0.0000        0.0000        0.0000        0.0000        0.0000        0.0000        0.0000        9.9281       14.2554       14.2028        6.7062        6.8204        7.0030        0.6683        0.6303        0.5158        1.4430        1.8704        0.8076        0.7731        0.5318        0.0363        0.2778        0.6804        0.1686        0.0244        0.3014        0.6133        0.8548        1.1317        0.3480        0.0000        0.0000        0.0000        0.0300        0.1320        0.0480        0.0000        0.0000        0.0000        0.0000        0.0000        0.0727        0.0840        0.2139        0.6509        0.5762        0.9721        2.1992        0.4271        0.6617        0.9219        0.6880        0.2336        0.5052        0.6766        0.6592        0.6832        1.0205        1.0021        1.1251        0.7637        0.9794        1.0389        0.9931        1.3401        2.1700        2.4663        2.3925        2.1810        2.4343        2.5017        2.4545        2.3214        1.8288        1.9872        3.9321        5.2113        3.9836        5.3211        5.2824        5.1127        4.5685        5.4026        5.5619        6.1748        5.8512        5.6807        5.7519        6.3357        7.8289        8.5627        8.5269        6.5449        6.7791        9.9006       17.1538       16.3917       12.6577       13.2471       19.0350       18.0477       12.0730       14.4403       15.7442       16.2217       19.3882       18.4502       15.1583       11.5642       13.4619       19.7262       24.7386       14.1029       14.7738       13.7409       14.7027       13.9704       13.2446       13.8489       15.0481       14.2010       12.9232       13.4941       16.1105       15.5572       11.8935       10.9815        9.9834       16.7309       18.4425       21.6817       22.5440       31.3223       35.7296       42.7835       51.4413       43.5265       30.1927       25.8530       28.7939       33.3747       34.3805       33.3636       30.5245       24.8697       16.8140       13.9822       14.3872       10.8928        9.4603        8.2748        8.3862       10.9596        7.3629        6.1941        6.1097        5.6191        5.9919        5.2922        6.5539        7.5289       13.5514       12.1364        9.0252       10.2483       11.1231       13.1733       13.8880       14.3075       15.5701       21.7696       25.2780       24.7049       24.3550       33.7441        0.0000        0.0000        0.0000        0.0000        0.0000        0.0000        0.0000        0.0000        0.0000        0.0000        0.0000        0.0000        0.0000        0.0000        0.0000        0.0000        0.0000        0.0000        0.0000        0.0000        0.0000        0.0000        0.0000        0.0000        0.0000        0.0000        0.0000        0.0000        0.0000        0.0000        0.0000        0.0000        0.0000        0.0000        0.0000        0.0000        0.0000        0.0000        0.0000        0.0000        0.0000        0.0000        0.0000        0.0000        0.0000        0.0000        0.0000        0.0000        0.0000        0.0000        0.0000        0.0000        0.0000        0.0000        0.0000        0.0000        0.0000        0.0000        0.0000        0.0000
        0.0000        0.0000        0.0000        0.0000        0.0000        0.0000        0.0000        0.0000        0.0000        0.0000        0.0000        0.0000        0.0000        0.0000        0.0000        0.0000        0.0000        0.0000        0.0000        0.0000        0.0000        6.9021        8.0083        5.3335        3.4920        2.8568        1.4340        1.8154        0.7608        2.4301        2.9178        1.4337        0.0479        0.0350        0.1543        0.6484        0.1404        0.0249        0.0997        0.1018        0.4373        0.6139        0.4492        0.1680        0.0000        0.0000        0.1680        0.0000        0.7080        0.0000        0.0000        0.0000        0.0600        0.1140        0.1080        0.2264        0.0909        0.0911        0.0505        0.1227        1.4561        0.3606        0.1207        0.3530        0.3398        0.3835        0.3483        0.5693        0.5705        0.5796        0.2262        0.7675        0.9074        0.8736        0.8538        1.1405        0.9326        0.8792        1.0414        1.4095        1.9491        2.2643        2.1259        2.4657        1.8985        1.8096        1.8113        1.7166        1.8253        3.3938        3.4323        3.8865        4.0024        3.7047        4.3146        5.5090        5.8779        5.7466        5.1266        4.4612        5.4209        5.9913        6.0226        6.5376        6.5518        6.9342        6.9762        6.5101        8.3252       14.9883       19.0678       28.9580       24.6684       24.0685       22.9067       16.3910       15.6618       16.5138       14.3506       18.5609       14.0351       13.4888       15.5141       14.4512       16.2207       28.0632       19.2227       22.4715       20.8798       23.3584       18.6797       16.6199       17.0630       16.8203       17.5388       18.5069       18.4014       17.9146       15.6066       12.2397       13.1482       14.5075       19.9704       35.3724       50.0173       52.0396       61.0830       47.1598       50.4089       46.7198       40.8356       33.1854       30.3283       27.1058       27.9808       28.3750       28.6720       22.6433       20.2698       19.1377       15.6246       13.7697       14.5907       11.0286        8.8142       10.3748       11.0971        9.3129        9.3343        8.2296        6.8925        5.8009        6.3688        6.6552        7.6956       10.5475        9.5517       10.0165       10.4208       51.3498       30.1461       18.1121       17.5828       16.5533       23.2823       22.7230       20.2622       24.9983       21.4273       23.3680        0.0000        0.0000        0.0000        0.0000        0.0000        0.0000        0.0000        0.0000        0.0000        0.0000        0.0000        0.0000        0.0000        0.0000        0.0000        0.0000        0.0000        0.0000        0.0000        0.0000        0.0000        0.0000        0.0000        0.0000        0.0000        0.0000        0.0000        0.0000        0.0000        0.0000        0.0000        0.0000        0.0000        0.0000        0.0000        0.0000        0.0000        0.0000        0.0000        0.0000        0.0000        0.0000        0.0000        0.0000        0.0000        0.0000        0.0000        0.0000        0.0000        0.0000        0.0000        0.0000        0.0000        0.0000        0.0000        0.0000        0.0000        0.0000        0.0000
        0.0000        0.0000        0.0000        0.0000        0.0000        0.0000        0.0000        0.0000        0.0000        0.0000        0.0000        0.0000        0.0000        0.0000        0.0000        0.0000        0.0000        0.0000        0.0000        0.0000        0.0000        5.4039        5.0475        1.9716        2.0746        6.8516        5.7653        2.3831        2.7833        2.7366        1.5988        0.4757        0.6541        1.2600        0.7349        0.2032        0.0205        0.2259        1.1562        1.7806        1.6276        0.8970        0.5730        0.3720        0.0480        0.2460        1.1280        2.4455        1.6671        1.6959        1.9313        0.4867        2.2543        5.3541        4.5108        7.4194        5.6410        2.5562        0.3239        0.3234        0.3070        0.0834        0.5475        0.9044        0.6459        0.8733        0.9677        1.1864        1.6046        0.8812        0.3178        0.8494        0.7213        0.9805        1.0909        0.8398        1.1418        1.2163        2.1001        2.3021        2.4540        1.1862        2.6579        2.3405        1.8282        1.3594        1.3196        1.1661        1.2578        1.3428        1.4275        2.6891        3.3878        3.4886        4.4777        4.9818        4.8304        4.8131        4.1259        5.1818        5.4695        6.5382        6.3688        6.5768        6.0582        5.9987        6.0240        6.0359        6.0193        7.5614        9.1164       14.1814       13.9453       11.6737       11.3936       11.2409       14.2065       18.7730       22.8062       21.7470       14.8574       17.2127       16.0071       16.7016       17.6173       30.1326       31.6809       37.7582       43.8201       42.6985       38.3366       28.1349       21.3722       20.6795       21.9004       30.4666       46.7499       51.2007       32.2549       19.9664       23.2717       32.8603       42.1182       52.9965       56.2272       48.6793       45.7363       36.9421       37.3761       35.7000       29.4848       22.0137       19.8023       20.5213       20.3867       19.2623       16.4169       15.2828       11.7522       11.4257       10.7958       11.7524       11.7036        9.1488        6.8040        7.4729        5.3632        6.7853        6.1636        5.1340        6.3117        6.0435        5.7815        5.6754        6.0426        8.2491        8.4153        7.6728        9.0647       18.1122       22.7085       20.2327       20.9608       23.7976       23.7938       24.0120       20.3935       20.2992       21.6033       20.8662        0.0000        0.0000        0.0000        0.0000        0.0000        0.0000        0.0000        0.0000        0.0000        0.0000        0.0000        0.0000        0.0000        0.0000        0.0000        0.0000        0.0000        0.0000        0.0000        0.0000        0.0000        0.0000        0.0000        0.0000        0.0000        0.0000        0.0000        0.0000        0.0000        0.0000        0.0000        0.0000        0.0000        0.0000        0.0000        0.0000        0.0000        0.0000        0.0000        0.0000        0.0000        0.0000        0.0000        0.0000        0.0000        0.0000        0.0000        0.0000        0.0000        0.0000        0.0000        0.0000        0.0000        0.0000        0.0000        0.0000        0.0000        0.0000        0.0000
        0.0000        0.0000        0.0000        0.0000        0.0000        0.0000        0.0000        0.0000        0.0000        0.0000        0.0000        0.0000        0.0000        0.0000        0.0000        0.0000        0.0000        0.0000        0.0000        0.0000        0.0000        5.0944        4.4831        2.0458        0.5164        0.8972        2.1191        1.8670        2.5746        2.0400        1.5617        1.4069        1.0040        0.5854        0.3236        0.0211        0.3297        0.6323        0.8503        1.0151        0.7915        0.0615        0.0144        0.4740        0.6840        1.1340        1.2720        1.1193        1.3253        0.6418        0.9121        3.3039        3.5282        3.9180        4.0965        8.9789       10.7934       14.7439        8.1763        0.8915        0.9610        0.8458        0.4427        1.6822        0.3029        0.7735        0.1898        0.7046        0.7451        0.3044        0.3302        0.6579        0.5996        0.5879        0.5966        0.6751        1.1718        2.3425        2.9839        3.2889        2.2565        1.4572        1.2785        1.3127        0.8557        0.8600        0.9219        0.8475        0.8666        1.0617        1.3899        1.8226        2.1441        2.6887        3.0539        2.9544        3.4512        3.9647        4.0196        5.1104        5.5989        5.9209        6.0983        6.0881        5.6942        5.9489        6.3943        6.7232        6.9228        7.9468        8.4505       15.2055       12.4113       11.9069       10.8146       13.8947       12.6915       15.2964       18.2252       15.6830       14.2456       21.4477       17.3513       23.2240       25.5037       39.8369       49.7797       51.1676       54.8147       47.0226       52.2843       48.9809       47.1076       40.6705       37.4916       54.8086       59.4812       35.4526       27.0797       32.9288       37.2808       38.4924       37.7409       50.5356       44.2191       45.3462       40.5540       34.4211       25.3600       28.4355       24.8142       26.3328       22.5644       20.1604       19.5513       16.7870       14.0042       12.1649       13.7496       11.7711        9.7035        8.6134        8.7510        8.4583        7.0492        5.9433        5.8519        6.8582        7.0150        5.4537        6.1803        7.1032        7.5808        7.3192        6.7178        8.0528        9.6317        9.5885       11.8425       19.3737       21.4892       22.9083       21.4875       22.8884       25.3414       24.8213       23.8652       21.6405       18.0113       18.5503        0.0000        0.0000        0.0000        0.0000        0.0000        0.0000        0.0000        0.0000        0.0000        0.0000        0.0000        0.0000        0.0000        0.0000        0.0000        0.0000        0.0000        0.0000        0.0000        0.0000        0.0000        0.0000        0.0000        0.0000        0.0000        0.0000        0.0000        0.0000        0.0000        0.0000        0.0000        0.0000        0.0000        0.0000        0.0000        0.0000        0.0000        0.0000        0.0000        0.0000        0.0000        0.0000        0.0000        0.0000        0.0000        0.0000        0.0000        0.0000        0.0000        0.0000        0.0000        0.0000        0.0000        0.0000        0.0000        0.0000        0.0000        0.0000        0.0000
        0.0000        0.0000        0.0000        0.0000        0.0000        0.0000        0.0000        0.0000        0.0000        0.0000        0.0000        0.0000        0.0000        0.0000        0.0000        0.0000        0.0000        0.0000        0.0000        0.0000        0.0000        5.0806        3.5346        1.9355        1.9821        1.7660        0.2115        0.3449        0.1918        0.2284        0.6875        1.1391        0.5890        0.2424        0.2593        0.0484        0.1828        0.5790        1.3507        0.9916        0.0143        0.0259        0.0139        0.0540        0.5340        0.7680        1.4640        0.4657        0.1063        1.0134        2.1630        3.2947        1.8952        2.1256        4.9613        6.2236        4.7976        6.8784       10.6551       11.2456        9.0109        7.7671        6.3503        3.2457        1.2826        0.1725        0.0716        0.1670        0.1791        0.1126        0.2386        0.5903        1.0271        0.5007        0.5572        0.6279        0.5176        1.0408        1.7762        1.1941        0.5248        0.6767        0.4175        0.6861        0.6431        0.5900        0.5926        0.5672        0.6417        0.7689        0.9149        1.4610        1.7815        2.1861        2.5660        2.5014        3.0904        3.4992        3.8129        5.1829        5.3737        5.6887        5.6857        5.3322        5.3457        5.4742        5.9473        6.6865        6.8942        8.2393       14.0960       11.9462       14.4390       11.8903        9.9806       11.0339       11.7412       13.0695       14.8358       15.5469       16.7627       17.2614       19.1792       18.6037       23.6669       33.7822       48.2385       64.7856       52.2898       39.4279       53.7731       58.3507       58.5764       66.7420       59.6986       66.5972       65.7040       52.7759       48.7643       50.6427       43.4793       37.9759       29.4171       35.1694       26.3196       27.0095       28.5592       24.8240       22.2982       20.5221       22.5895       23.5734       22.1805       18.0363       17.0234       13.6889        9.9378       11.3700       10.9821        8.3521        8.6766       11.1361        9.7744        9.0966        9.1410       10.1221        8.8249        8.1993        8.1886        7.8886        7.5888        6.1499        6.8160        6.9843        7.9305       10.5994       10.6915       11.8292       12.6608       19.6343       23.6129       24.0674       23.8983       23.8498       28.8505       27.0717       24.2237       21.6905       21.9796       21.9129       23.9156        0.0000        0.0000        0.0000        0.0000        0.0000        0.0000        0.0000        0.0000        0.0000        0.0000        0.0000        0.0000        0.0000        0.0000        0.0000        0.0000        0.0000        0.0000        0.0000        0.0000        0.0000        0.0000        0.0000        0.0000        0.0000        0.0000        0.0000        0.0000        0.0000        0.0000        0.0000        0.0000        0.0000        0.0000        0.0000        0.0000        0.0000        0.0000        0.0000        0.0000        0.0000        0.0000        0.0000        0.0000        0.0000        0.0000        0.0000        0.0000        0.0000        0.0000        0.0000        0.0000        0.0000        0.0000        0.0000        0.0000        0.0000        0.0000
        0.0000        0.0000        0.0000        0.0000        0.0000        0.0000        0.0000        0.0000        0.0000        0.0000        0.0000        0.0000        0.0000        0.0000        0.0000        0.0000        0.0000        0.0000        0.0000        0.0000        0.0000        0.0000        3.4714        2.2239        0.6044        0.2826        2.6478        0.2647        1.8287        1.1167        1.2970        3.2985        7.8883        3.5645        1.6696        0.7836        0.0936        0.0365        1.7747        1.7516        0.7794        0.2432        0.0133        0.0000        0.0000        0.0660        0.2040        0.4599        0.2889        0.6837        0.7540        1.0356        0.4927        1.0413        0.7118        2.1940        2.0558        6.9067        5.7028        4.6140        4.4214        3.1213        6.5368        3.2422        1.5390        1.5056        0.1726        0.1753        0.1304        0.3495        0.5401        0.6336        0.3812        0.3786        0.3322        0.2489        0.2253        0.2368        0.6161        0.6339        0.4871        0.4830        0.5152        0.6079        0.6348        0.5244        0.4931        0.4388        0.4857        0.6337        0.7146        1.1387        1.4220        1.6822        2.0913        2.3203        2.7143        3.1183        3.6175        4.7907        4.8873        5.0406        4.9707        4.6852        4.8216        4.9084        5.3767        6.7847        8.2643       10.6197       19.7536       16.2196       20.0295       15.6832       13.5960       10.4284       12.3749       14.5089       16.8769       20.6531       20.0545       20.7672       18.0599       16.0498       20.2691       26.5615       25.2515       51.9031       60.2142       61.3068       80.2221       79.9817       71.9838       76.1355       76.0561       82.1857       82.1874       57.3633       46.4671       53.7539       49.8257       47.9635       29.7963       31.8484       29.6047       24.5111       20.2083       20.6172       21.6952       23.5386       20.7816       18.8627       16.6710       16.5774       13.5381        9.9755        9.9955        8.4320       14.4107       14.1783       10.2825       11.7652        9.8263        9.5364       10.7822        8.2136        8.0673        7.3030        6.8944        8.3581        9.4947        7.2255        7.5749        7.3128        8.2888        8.5354       10.2931       11.7423       18.8588       25.1796       24.7793       25.3180       27.4101       30.7954       26.8680       35.0306       21.3946       20.8991       22.9201       26.3431       28.5015        0.0000        0.0000        0.0000        0.0000        0.0000        0.0000        0.0000        0.0000        0.0000        0.0000        0.0000        0.0000        0.0000        0.0000        0.0000        0.0000        0.0000        0.0000        0.0000        0.0000        0.0000        0.0000        0.0000        0.0000        0.0000        0.0000        0.0000        0.0000        0.0000        0.0000        0.0000        0.0000        0.0000        0.0000        0.0000        0.0000        0.0000        0.0000        0.0000        0.0000        0.0000        0.0000        0.0000        0.0000        0.0000        0.0000        0.0000        0.0000        0.0000        0.0000        0.0000        0.0000        0.0000        0.0000        0.0000        0.0000        0.0000        0.0000
        0.0000        0.0000        0.0000        0.0000        0.0000        0.0000        0.0000        0.0000        0.0000        0.0000        0.0000        0.0000        0.0000        0.0000        0.0000        0.0000        0.0000        0.0000        0.0000        0.0000        0.0000        6.3492        3.9828        2.3120        0.7646        1.0683        0.2391        0.6849        2.1092        5.2804        1.0818        0.3375        4.1550        5.8404        3.4626        8.2991        5.1387        6.8383        8.9479       12.2932       13.9957        6.9530        2.0524        0.7260        0.3660        1.1340        1.0980        0.6737        0.8593        0.3663        0.0934        0.2416        0.2585        0.1605        0.3704        1.4126        2.3462        1.0787        0.3483        0.1266        0.3600        1.2474        4.1918        2.5026        1.0055        1.0402        1.0875        0.2777        0.1952        0.1922        0.3464        0.1840        0.1604        0.1651        0.1857        0.2212        0.2254        0.2717        0.3309        0.5625        0.6409        1.0000        1.2627        0.8963        0.8763        0.7785        0.4341        0.1388        0.1371        0.3005        0.0853        0.7842        0.9112        1.0142        1.3499        2.7294        2.8632        4.2827        4.7931        4.8536        4.7470        4.8702        4.3388        4.0426        4.0706        4.0913        4.5887        6.6624        8.1766       16.7179       14.9949       22.6764       14.1415        8.8937        8.1948       11.6325       16.2472       18.7213       22.2022       21.7424       18.0408       16.0008       21.9697       20.9329       23.9423       28.3627       26.3090       33.7691       46.8016       44.1743       44.1235       51.0656       51.6840       58.0376       73.6212       66.3215       56.9428       58.8098       46.4044       41.4658       36.9551       36.1186       36.0245       32.9767       29.9215       24.8503       24.1924       19.7886       20.4518       18.1670       14.2704       12.0410        9.6187        9.9987        8.8023        8.0100        8.3934        9.6916       12.4141       12.9764       10.0427       13.2715       11.0919       11.3070       11.5729        8.6119        8.1403        7.3758        7.1135        7.5620        8.1735        8.8008        9.4526       10.8111       11.7433       12.1860       14.3494       14.8759       19.6301       33.7385       30.3298       31.4004       28.6816       34.8915       36.0889       29.4755       21.8484       24.0657       27.5064       34.1439       38.8834       40.7808        0.0000        0.0000        0.0000        0.0000        0.0000        0.0000        0.0000        0.0000        0.0000        0.0000        0.0000        0.0000        0.0000        0.0000        0.0000        0.0000        0.0000        0.0000        0.0000        0.0000        0.0000        0.0000        0.0000        0.0000        0.0000        0.0000        0.0000        0.0000        0.0000        0.0000        0.0000        0.0000        0.0000        0.0000        0.0000        0.0000        0.0000        0.0000        0.0000        0.0000        0.0000        0.0000        0.0000        0.0000        0.0000        0.0000        0.0000        0.0000        0.0000        0.0000        0.0000        0.0000        0.0000        0.0000        0.0000        0.0000        0.0000
        0.0000        0.0000        0.0000        0.0000        0.0000        0.0000        0.0000        0.0000        0.0000        0.0000        0.0000        0.0000        0.0000        0.0000        0.0000        0.0000        0.0000        0.0000        0.0000        0.0000        7.7541        5.8097        4.1474        1.9473        0.5035        5.1819       21.3238       11.8844       26.1233       16.9554        2.9724        0.3434        3.0305        5.6526        9.2538       10.5543        7.4575        5.9631        6.3615       10.1341        9.7443       10.8715       10.4618       14.9760       10.4760        4.2780        1.7160        0.2797        0.1526        0.0254        0.2912        0.1265        0.1148        0.7005        0.7194        0.5249        0.4474        0.4876        0.9077        0.2616        3.0860        4.8067        3.2360        1.6371        0.6673        0.5362        0.4671        0.4009        0.1114        0.1042        0.1450        0.1043        0.0739        0.2141        0.1672        0.1753        0.1870        0.3085        0.3090        0.5903        0.8988        0.7636        0.6973        0.5067        1.1941        1.1451        1.2237        1.6180        0.9296        1.0334        0.6375        0.7716        0.5769        0.8645        1.3158        2.1245        2.7306        3.3444        4.6780        4.5591        4.2553        4.3923        3.9738        3.4098        3.3000        4.5987        5.3206        7.4439        9.3644       12.5723       10.9865        7.2591        8.5459        7.2023        7.3877       12.7572       15.0663       30.9005       34.1913       19.3234       14.6017       18.9235       25.5440       19.4892       25.3358       26.7768       23.7702       27.8945       40.5633       41.3531       34.8082       53.2315       78.1657       68.3716       64.5601       67.5938       49.8113       44.8168       41.2617       32.8573       37.7023       33.7920       32.3950       26.1285       25.3593       22.8588       20.8383       18.4858       17.6076       16.3527       13.7933       11.5527        9.4355        9.0706       10.5154        8.7556        6.8910        5.9832        7.6236        8.4796        9.2996       12.6836       13.9029       13.2529       11.2532        9.1815        9.1952        8.2236        8.0214        8.2218        9.1922       10.3408       13.2575       20.4053       14.4503       14.4436       15.5768       17.9383       20.1548       28.4847       25.6354       27.0131       26.7937       34.9689       43.5970       26.9757       27.5406       30.5659       31.4094       33.9804       44.9182       46.6881       57.7418        0.0000        0.0000        0.0000        0.0000        0.0000        0.0000        0.0000        0.0000        0.0000        0.0000        0.0000        0.0000        0.0000        0.0000        0.0000        0.0000        0.0000        0.0000        0.0000        0.0000        0.0000        0.0000        0.0000        0.0000        0.0000        0.0000        0.0000        0.0000        0.0000        0.0000        0.0000        0.0000        0.0000        0.0000        0.0000        0.0000        0.0000        0.0000        0.0000        0.0000        0.0000        0.0000        0.0000        0.0000        0.0000        0.0000        0.0000        0.0000        0.0000        0.0000        0.0000        0.0000        0.0000        0.0000        0.0000        0.0000
        0.0000        0.0000        0.0000        0.0000        0.0000        0.0000        0.0000        0.0000        0.0000        0.0000        0.0000        0.0000        0.0000        0.0000        0.0000        0.0000        0.0000        0.0000        0.0000        0.0000        9.8400        5.8538        4.2718        2.2470        4.1507       15.1848       16.9379       26.4558       20.2461       20.7719       13.9625       11.7070        8.4631        7.3981        7.0734       10.4083        8.6972        7.8275        0.9392        0.8847        2.3785        5.4711        9.3976       13.3020       15.2100        7.0020        2.9640        1.6122        2.2463        6.1791        6.5988       12.1601       13.0711        9.7168        4.0032        0.7776        1.4541        1.7400        2.0180        2.3928        4.8234       10.1437       10.6351        6.2731        5.5903        2.8231        1.7611        2.1299        2.8661        1.5297        0.2304        0.0866        0.0644        0.0868        0.1832        0.3659        0.6886        0.7063        0.5872        0.7413        0.9158        1.1302        0.8606        0.6504        0.6399        0.4338        1.2847        0.4311        0.8319        0.9408        0.8598        0.5472        0.4373        0.8968        1.2736        3.4713        3.1176        2.4464        2.6475        3.5662        4.1944        4.6273        4.0967        2.9313        3.4765        4.0281        4.2719        9.8167       11.2675       21.6107        9.1343        5.6552       10.9462        9.9191        6.7381       12.6504       12.6084       44.9621       38.3358       19.3624       16.0173       14.7325       15.6609       18.2001       18.7060       28.6017       24.9155       24.5160       26.8887       32.6459       38.7993       52.1623       58.5554       61.6862       65.7841       55.7447       52.8647       44.5052       32.3962       35.1557       36.3607       31.2653       25.2926       24.1067       20.6612       19.7126       20.8143       18.6529       19.1397       17.0063       13.1012       12.0328       11.1895        9.3576        8.7308        6.7611        6.0808        6.6138        8.3968        9.0161       12.0143       15.7492       14.6347       13.6627       12.1049       12.9542       12.0859       12.3453       14.3398       12.8472       13.7854       22.6727       27.1389       22.2203       27.5660       20.2248       19.8330       21.9838       23.0706       26.6789       27.4563       30.2565       31.1660       35.5614       36.5167       35.2193       38.3480       36.0107       38.8905       43.4554       57.1756       56.5736       61.5503       65.6953        0.0000        0.0000        0.0000        0.0000        0.0000        0.0000        0.0000        0.0000        0.0000        0.0000        0.0000        0.0000        0.0000        0.0000        0.0000        0.0000        0.0000        0.0000        0.0000        0.0000        0.0000        0.0000        0.0000        0.0000        0.0000        0.0000        0.0000        0.0000        0.0000        0.0000        0.0000        0.0000        0.0000        0.0000        0.0000        0.0000        0.0000        0.0000        0.0000        0.0000        0.0000        0.0000        0.0000        0.0000        0.0000        0.0000        0.0000        0.0000        0.0000        0.0000        0.0000        0.0000        0.0000        0.0000        0.0000
        0.0000        0.0000        0.0000        0.0000        0.0000        0.0000        0.0000        0.0000        0.0000        0.0000        0.0000        0.0000        0.0000        0.0000        0.0000        0.0000        0.0000        0.0000        0.0000        0.0000        8.0807        6.4242        4.9238        2.6417        3.0517        3.9234        3.5717        9.7946       16.1512       16.4463       20.2011       23.0714        8.9133        3.2855        7.1391        4.1918        4.6488        2.3824        0.5239        0.8239        1.0398        2.0837        1.3448        1.6320        6.1140        9.5460       11.6940        8.5546       11.9055       11.9577       13.9795       16.7869       10.8668       12.0787       16.0334       20.6079       18.1531       15.0552       17.5873        7.2262        6.3480        8.1517        5.2674        2.6712        6.6841        9.1413        7.4848        8.2658        6.9854        2.2332        0.2881        0.0668        0.0881        0.3798        0.7318        0.8405        0.6888        0.8092        0.8570        1.0987        1.1493        1.3006        1.2862        0.6236        0.4216        0.8384        0.5647        0.8302        0.5383        0.8354        0.6898        0.4896        0.9363        1.6574        0.9762        3.4962        3.1514        4.9830        4.2451        6.4594        5.0956        5.5805        4.7182        6.3192        5.2676        3.7893        3.9063        3.6011        5.9436        8.8780       10.7291       14.4688       10.8355        8.2640       10.6520       13.7865       28.4683       21.0512       13.3046       16.4245       22.3058       14.8778       12.7128       14.6198       17.0142       17.1283       22.4861       21.5628       26.8409       29.7110       30.1236       39.2105       42.1989       44.2467       46.5295       39.1353       39.4985       50.1711       41.0285       44.6948       39.1127       29.3341       24.9226       21.8096       18.3374       18.0201       19.7704       18.7567       19.1980       17.2973       16.9945       15.0149       13.9801       12.0068       10.4077        9.1602        8.9959        8.0807        8.6078       10.6764       13.1010       14.4620       27.3870       14.6493       15.5406       17.3566       18.8265       19.0122       19.3354       16.4511       21.0007       27.4764       26.4156       23.4306       24.1303       23.9560       24.8848       25.9257       27.1018       31.8503       47.1164       56.1410       39.1880       37.7237       39.5009       53.0864       77.0042       51.6196       52.8911       67.4153       66.4598       65.9232       66.4625       61.5557       74.9199        0.0000        0.0000        0.0000        0.0000        0.0000        0.0000        0.0000        0.0000        0.0000        0.0000        0.0000        0.0000        0.0000        0.0000        0.0000        0.0000        0.0000        0.0000        0.0000        0.0000        0.0000        0.0000        0.0000        0.0000        0.0000        0.0000        0.0000        0.0000        0.0000        0.0000        0.0000        0.0000        0.0000        0.0000        0.0000        0.0000        0.0000        0.0000        0.0000        0.0000        0.0000        0.0000        0.0000        0.0000        0.0000        0.0000        0.0000        0.0000        0.0000        0.0000        0.0000        0.0000        0.0000        0.0000
        0.0000        0.0000        0.0000        0.0000        0.0000        0.0000        0.0000        0.0000        0.0000        0.0000        0.0000        0.0000        0.0000        0.0000        0.0000        0.0000        0.0000        0.0000        0.0000        0.0000        0.0000        8.7928        8.2618       13.3415       24.3005       62.3323       15.2937        9.2555        8.4009       20.4800       32.4354       20.1182        6.0019        6.7796       11.2870       12.4101        5.4087        5.0304        4.1852        6.4119        6.8176        5.6666        7.9060        2.0815        7.3704       13.4145       10.3063       11.5123       10.7774        5.6862        7.9890        6.4014        9.4141        7.4508       11.6325       15.6009        3.3597        1.2648        7.0587        2.4570        6.5838        2.1276        0.3734        0.4482        2.3388        4.2777        4.4837        4.2112        4.1559        2.4134        1.3843        0.3353        0.5787        0.4764        0.5653        0.8472        0.7712        0.7528        0.8438        1.2876        1.9797        2.3993        2.2124        1.5222        1.8011        1.9057        1.4897        1.1307        0.3698        0.4440        1.2379        0.4150        0.4045        2.3152        3.6120        3.0333       12.6243        4.9872        4.6635        5.2817        3.5688        4.5493        5.1597        3.5458        5.4146        3.4626        8.8912        5.3531        4.8187        2.8522        5.5868        4.8102        5.1748        8.7988        8.9582       10.2012        9.7326       12.9412       18.4618       26.6972       21.1437       20.2637       16.3007       14.4625       11.4748       12.0506       16.3854       24.9018       25.1072       21.7258       24.9184       29.6085       35.3719       32.8303       33.2134       41.6554       47.5767       48.2679       44.0387       40.3367       33.2842       28.6443       28.5619       27.4589       24.7512       23.7196       24.7799       21.5007       20.5938       20.8136       20.9116       17.4444       16.6660       15.4374       13.1369       12.9389       12.3553       10.6183       10.3555       11.7077       10.8999       12.6383       15.4021       19.4532       19.1483       21.8885       26.5746       25.4009       25.1458       26.2550       28.4269       29.0045       29.5110       31.7024       29.3066       30.0246       30.7689       29.8456       31.4889       38.6653       44.8249       45.5523       37.0079       39.6336       41.6592       43.6750       56.8671       65.8041       72.2530       79.9322       85.5048       81.6764       75.3033       67.5025       65.7990       49.4700        0.0000        0.0000        0.0000        0.0000        0.0000        0.0000        0.0000        0.0000        0.0000        0.0000        0.0000        0.0000        0.0000        0.0000        0.0000        0.0000        0.0000        0.0000        0.0000        0.0000        0.0000        0.0000        0.0000        0.0000        0.0000        0.0000        0.0000        0.0000        0.0000        0.0000        0.0000        0.0000        0.0000        0.0000        0.0000        0.0000        0.0000        0.0000        0.0000        0.0000        0.0000        0.0000        0.0000        0.0000        0.0000        0.0000        0.0000        0.0000        0.0000        0.0000        0.0000        0.0000        0.0000
        0.0000        0.0000        0.0000        0.0000        0.0000        0.0000        0.0000        0.0000        0.0000        0.0000        0.0000        0.0000        0.0000        0.0000        0.0000        0.0000        0.0000        0.0000        0.0000        0.0000        0.0000       19.4942       12.9817       19.5852       38.0259       28.4899       46.1528       24.8389       12.9228       10.6101       12.3205        7.1107        4.5427        4.3508        3.0608        5.3826       10.6533       10.7219        3.8668        2.9591        3.2854       11.6749       18.2700       11.8995       16.1663       11.3347        4.9001        2.5179        1.6572        2.6027        1.7217        2.1242        2.0353        1.5858        3.7278        7.0853        2.2014        1.2410        1.1912        2.7593        4.4495        3.0741        1.7716        1.1523        1.5775        3.2293        1.3123        2.6521        2.4936        3.6376        0.9038        0.9556        0.7424        0.6159        0.6767        0.9452        0.9781        0.9026        0.9852        2.5198        2.6731        2.6801        3.4944        3.4040        1.9622        1.6320        1.5400        1.6721        1.1653        0.8326        0.3597        0.5002        0.6331        1.9078        2.1689        5.7118        5.0846       21.6166        8.1934        5.0108        3.2331        2.7853        3.5327        5.7791       12.4386        7.1171        4.6705        5.6756        4.9403        1.4783        1.2446        3.8313        5.6822        4.3454        2.7398        8.0444       10.4676       12.4753       13.6118       25.1089       29.0531       22.3704       39.5016       15.3072       11.5787       14.6274       21.0020       20.0126       20.8007       21.1718       22.6259       31.2219       29.9089       37.2268       37.2707       40.7308       45.5351       46.9434       46.9654       38.4414       33.1252       30.8768       28.3340       26.5584       25.6134       24.7080       26.4091       25.3023       24.7620       22.0954       20.8790       17.3478       17.3623       18.0483       16.2752       14.0038       14.7837       14.3076       15.0762       16.1154       15.6362       26.7038       18.1231       21.8362       27.8552       28.5019       32.8081       35.4000       36.3020       37.2312       34.7971       42.4915       37.4312       37.3509       36.5844       33.9987       35.0890       36.8771       39.7835       47.6926       48.7803       41.2090       45.9374       46.4048       51.6787       64.1984       62.2352       66.0905       84.9578       99.4925      113.7840       93.8520       94.7236       77.8302       68.4766       48.0600        0.0000        0.0000        0.0000        0.0000        0.0000        0.0000        0.0000        0.0000        0.0000        0.0000        0.0000        0.0000        0.0000        0.0000        0.0000        0.0000        0.0000        0.0000        0.0000        0.0000        0.0000        0.0000        0.0000        0.0000        0.0000        0.0000        0.0000        0.0000        0.0000        0.0000        0.0000        0.0000        0.0000        0.0000        0.0000        0.0000        0.0000        0.0000        0.0000        0.0000        0.0000        0.0000        0.0000        0.0000        0.0000        0.0000        0.0000        0.0000        0.0000        0.0000        0.0000        0.0000        0.0000
        0.0000        0.0000        0.0000        0.0000        0.0000        0.0000        0.0000        0.0000        0.0000        0.0000        0.0000        0.0000        0.0000        0.0000        0.0000        0.0000        0.0000        0.0000        0.0000        0.0000        0.0000       18.6363       16.1059       20.5265       22.8119       33.9729       44.7356       37.8470       18.6090        7.8048        7.0931        5.8222        3.8385        0.9345        1.8327        7.9751       14.0169       13.9165       14.6368        4.3172        2.4723       10.3521        8.3308        4.5483        6.3347        7.5786       11.1045       18.5347       16.7229       13.4318       14.3934       11.0585        6.6319        0.6508        5.1096       17.8518       12.2848        7.8913        3.2390        1.8166        1.7798        2.1829        3.1471        2.3676        3.3999        4.4695        0.9958        1.3324        1.7493        0.9370        0.8996        0.9469        0.7129        0.5606        0.5278        0.7963        1.0087        1.4057        1.9125        3.5585        3.4483        4.0410        6.4153        2.2955        1.7206        1.3854        0.9771        0.6367        0.4654        0.4028        0.3997        0.4523        0.7729        1.7936        2.6520        1.9079       10.6337        6.5823        5.7336        2.9495        5.8754        2.2205        2.4788        2.7458        7.8206        9.3847        3.9600        6.0896        7.3090        4.2462        2.1943        2.5469        2.8753        4.9005        3.4830        4.8659        8.4526       16.6336       11.1658       30.2607       23.4035       29.0890       70.3052       11.1199       12.3669       10.0371       17.6275       15.6524       21.4305       24.7123       30.1240       40.0005       31.3978       33.4524       43.4547       42.8310       46.3037       47.0317       42.4769       37.3402       33.2249       29.5187       29.2502       25.7775       25.2960       27.9099       29.4724       27.5047       28.2048       26.3078       24.4966       21.5788       22.9332       21.4979       21.1490       16.5888       21.5314       21.0405       22.9027       20.1336       17.9280       18.6023       20.9121       30.9249       32.2871       34.2910       39.9240       46.7253       50.8034       45.6267       44.0652       48.0669       49.6209       52.5025       49.9494       42.9561       45.1595       48.8235       52.8782       58.1374       51.9064       57.8145       60.2491       56.2592       58.2663       66.9435       68.3427       85.7393       86.4667      102.1883      107.0447      106.7082       92.3354       80.3105       73.8866       43.9200        0.0000        0.0000        0.0000        0.0000        0.0000        0.0000        0.0000        0.0000        0.0000        0.0000        0.0000        0.0000        0.0000        0.0000        0.0000        0.0000        0.0000        0.0000        0.0000        0.0000        0.0000        0.0000        0.0000        0.0000        0.0000        0.0000        0.0000        0.0000        0.0000        0.0000        0.0000        0.0000        0.0000        0.0000        0.0000        0.0000        0.0000        0.0000        0.0000        0.0000        0.0000        0.0000        0.0000        0.0000        0.0000        0.0000        0.0000        0.0000        0.0000        0.0000        0.0000        0.0000        0.0000
        0.0000        0.0000        0.0000        0.0000        0.0000        0.0000        0.0000        0.0000        0.0000        0.0000        0.0000        0.0000        0.0000        0.0000        0.0000        0.0000        0.0000        0.0000        0.0000        0.0000        0.0000       23.4567       15.9390       17.8024       19.9805       15.6259       21.9744       30.5510       25.8611       17.2691       15.2074        4.1243        0.9255        0.2446        0.4725        3.1230        4.5256        7.0724        7.2521        4.7838        5.4748        5.1155        1.9619        0.5078       12.5573       15.5554       14.8303       10.7476        6.8826        8.2166        7.2813       14.8842        8.3506        1.0091        3.3868        6.4544       10.4601       12.0323        7.3297        2.6661        1.1614        3.8441        8.1323        5.5942        5.9603        5.6064        3.7400        3.6313        1.3378        0.7730        0.8806        0.8266        0.6994        0.7113        0.9798        2.8901        3.4548        2.5420        3.0763        4.7469        4.2725        3.1264        4.7345        2.9844        1.9417        1.5216        1.4390        0.7403        0.7961        0.8598        0.9075        1.8542        2.7556        1.4486        1.8663        2.1010       11.8255       12.9455       10.9027        4.2681        4.2883        2.6230        4.8815        4.8867        8.0386        6.4307        7.9665        5.5669        1.7117        3.7671        1.9973        5.0409        8.0507        4.5653        5.3304        5.9619        7.2984        9.7645       13.3042       25.7109       22.0586       19.0915       17.0302       12.1966       10.1958       10.2987       16.3421       22.3515       25.6103       27.2585       28.4503       27.8359       28.8003       31.7145       35.0619       37.0996       39.4133       37.3658       36.2909       36.0617       32.8579       31.0249       30.1372       29.5211       29.3747       30.9817       36.6408       32.2447       32.3546       35.5843       35.5162       32.4242       28.3364       29.0553       27.1771       27.4347       30.9682       29.0944       28.6489       24.8035       25.3715       25.4966       28.6157       37.7555       38.9602       40.3953       48.0914       51.2855       55.6596       55.3730       59.1614       65.5152       66.6214       67.1131       64.7241       64.2736       63.9579       66.0782       69.4524       77.7789       72.2618       68.9544       78.3842       85.3355       82.5233       81.6127       89.1781      100.4795      106.6318      128.9749      140.6447      108.4869       93.6702       85.5846       73.2917        0.0000        0.0000        0.0000        0.0000        0.0000        0.0000        0.0000        0.0000        0.0000        0.0000        0.0000        0.0000        0.0000        0.0000        0.0000        0.0000        0.0000        0.0000        0.0000        0.0000        0.0000        0.0000        0.0000        0.0000        0.0000        0.0000        0.0000        0.0000        0.0000        0.0000        0.0000        0.0000        0.0000        0.0000        0.0000        0.0000        0.0000        0.0000        0.0000        0.0000        0.0000        0.0000        0.0000        0.0000        0.0000        0.0000        0.0000        0.0000        0.0000        0.0000        0.0000        0.0000        0.0000        0.0000
        0.0000        0.0000        0.0000        0.0000        0.0000        0.0000        0.0000        0.0000        0.0000        0.0000        0.0000        0.0000        0.0000        0.0000        0.0000        0.0000        0.0000        0.0000        0.0000        0.0000        0.0000        0.0000       27.1007       17.3032       19.9170       20.4849       15.8400       10.6746        7.4354        9.3196        5.2801        4.0028        0.2853        0.2983        0.2105        1.0574        2.3074        1.7583        2.7276        4.1316        4.2347        4.1080        3.7948        4.8278       15.7555       14.5007        8.9770       11.8202        1.7617        2.9297        3.7392       19.3187        7.6110        5.6089        7.4730        3.3638        8.0643        8.4022        7.6291        5.0282        5.3116        5.7687        5.3941        5.3552        7.3240        4.5838        2.6578        2.9412        2.0934        2.2474        2.1458        2.1902        2.2274        2.3992        4.0327        6.9647        6.6178        5.0281        5.0755        4.9353        4.7563        4.2628        4.0796        3.7887        2.4279        2.0495        2.4180        3.1021        3.0194        4.0921        3.3094        5.0499        4.8580       16.1790       18.6280        6.7559        2.5391        3.4970        8.9874        5.3863        1.6043        2.6497        2.5375        2.5333        2.6045        0.8537        1.1406        0.7522        3.9015        1.6111        1.0386        1.9354        4.4006        6.0760        4.7187       14.1753       21.2477       22.9187       22.7640       26.6124       25.6177       25.1850       21.8623       15.1249       13.2478       12.3407       18.4806       25.4504       30.4995       31.8327       29.6152       28.1289       30.8310       31.5823       32.6482       31.0904       32.6608       32.1728       30.5317       29.2286       33.7486       28.7221       29.9962       29.5456       32.7602       36.2610       40.9231       43.0160       43.6042       45.6039       46.2788       36.3986       33.4570       34.7037       33.9763       30.9616       37.4698       39.7143       38.4607       37.4985       39.7967       37.6514       35.7625       32.2180       34.3832       38.7793       43.9771       50.2145       59.9027       63.1626       65.7076       76.2468       77.0234       80.9200       87.0139      109.5643      104.5502       99.0021       90.8561      103.8477      105.6328      110.1148      115.1546      106.1938      102.8932      106.3588      104.4383      101.5047      107.6334      105.6231      102.1865      105.1834       83.5430       77.4260       77.0615       70.1602       82.2328       87.8417      100.7836        0.0000        0.0000        0.0000        0.0000        0.0000        0.0000        0.0000        0.0000        0.0000        0.0000        0.0000        0.0000        0.0000        0.0000        0.0000        0.0000        0.0000        0.0000        0.0000        0.0000        0.0000        0.0000        0.0000        0.0000        0.0000        0.0000        0.0000        0.0000        0.0000        0.0000        0.0000        0.0000        0.0000        0.0000        0.0000        0.0000        0.0000        0.0000        0.0000        0.0000        0.0000        0.0000        0.0000        0.0000        0.0000        0.0000        0.0000        0.0000        0.0000        0.0000
        0.0000        0.0000        0.0000        0.0000        0.0000        0.0000        0.0000        0.0000        0.0000        0.0000        0.0000        0.0000        0.0000        0.0000        0.0000        0.0000        0.0000        0.0000        0.0000        0.0000        0.0000        0.0000        0.0000        0.0000        0.0000        0.0000       10.2041        6.1035        4.9973        3.3100        2.5694        0.0689        0.1001        0.7462        0.1005        0.6927        4.1557        4.2608        4.8633        6.1826        4.8872        5.7172        3.9413        3.2965       14.7496       13.7426       12.2996       11.7016        5.3581        4.6332        7.9472       12.1037       10.8410       14.2122       11.1575        4.4884        6.8379       10.3811        7.8743        5.1498        6.8844        5.1414        6.0404        5.3879        6.0823        6.0738        2.2399        3.6888        2.6879        2.8910        3.0518        3.7309        2.9633        3.1681        3.6351        5.2733        5.9290        5.8235        5.8175        5.8208        5.3365        5.0012        4.4281        3.6397        2.6633        2.3111        2.8579        3.6957        4.1123        5.8544        4.3810        7.6250        8.9361       21.2856       12.8173       11.1835       11.3797        2.9773        5.0428        5.8417        0.9672        2.3131        1.7710        1.0076        1.4269        2.6785        1.9028        0.3879        1.3976        0.7693        0.4594        1.4243        2.0356        5.0100        9.2747       23.7595       28.1124       22.7871       24.4009       26.1106       28.8701       26.8778       23.7878       15.0591       14.2413       17.3860       19.1508       22.9513       23.9336       27.3011       26.8444       28.6060       31.2018       31.5089       31.6863       30.2933       32.1591       34.7957       35.2030       33.3747       35.8066       33.2696       33.0832       35.4822       33.6999       36.9192       42.8376       48.4757       52.1242       50.4344       50.3016       40.5314       35.8808       36.4653       35.9959       36.9334       40.6540       41.6923       43.6200       42.8722       46.0087       43.8780       41.1828       36.2592       40.6706       45.8878       49.7459       53.6492       61.5365       66.5655       68.9213       84.2197       89.2468       89.2099      106.5335      121.2301      117.3923      105.8600      107.3892      125.5081      125.4550      143.8943      147.6930      136.9933      133.2783      134.3099      124.9615      108.2093      118.0713      115.0401      112.8697      100.2627       90.7628       84.1321       98.7520       83.1924       83.3161       89.1781       92.9331        0.0000        0.0000        0.0000        0.0000        0.0000        0.0000        0.0000        0.0000        0.0000        0.0000        0.0000        0.0000        0.0000        0.0000        0.0000        0.0000        0.0000        0.0000        0.0000        0.0000        0.0000        0.0000        0.0000        0.0000        0.0000        0.0000        0.0000        0.0000        0.0000        0.0000        0.0000        0.0000        0.0000        0.0000        0.0000        0.0000        0.0000        0.0000        0.0000        0.0000        0.0000        0.0000        0.0000        0.0000        0.0000        0.0000        0.0000        0.0000        0.0000        0.0000
        0.0000        0.0000        0.0000        0.0000        0.0000        0.0000        0.0000        0.0000        0.0000        0.0000        0.0000        0.0000        0.0000        0.0000        0.0000        0.0000        0.0000        0.0000        0.0000        0.0000        0.0000        0.0000        0.0000        0.0000        0.0000        0.0000        0.0000        4.6742        4.0838        3.5654        2.8580        1.6441        0.1620        0.0939        0.0460        0.2511        4.5300        5.2166        2.5995        9.8167        7.5719        7.2811        3.6910        5.6066       18.0049        5.9755        2.2671        7.2221        5.8021        1.8652        5.2337        4.9018        3.0470       18.9910       17.8773        2.6314        1.7537        1.6539        2.3482        4.3166        3.9881        5.4211        6.3541        5.9665        2.8754        3.2940        2.9886        2.9010        2.9593        3.6616        3.7626        3.5584        3.5139        4.0966        4.2309        5.3498        5.8147        5.8147        5.9795        5.2033        5.2781        4.7313        4.1835        3.1552        2.4040        2.7763        3.5700        4.1402        9.3356        4.5608        4.9375        7.7332        6.7193        4.8759        6.1043       14.0267        6.6479        6.1108        3.1132        1.3166        1.3348        1.5251        0.4789        0.5607        0.6327        3.6035        2.9757        4.2570        0.7954        0.2362        0.3027        1.1959        1.9663        8.5734        7.9261       15.7055       22.1719       23.2944       24.6970       25.6090       27.3434       29.6366       24.1994       17.4530       16.4873       19.2178       17.4081       21.5514       23.4312       24.4641       25.9234       29.8275       32.1722       34.5882       36.1624       33.6682       33.5689       33.6350       35.2784       42.8796       36.8739       32.9937       29.3045       38.5099       43.4924       44.6493       49.2250       58.7527       61.6040       59.7224       62.9628       47.1752       43.2231       41.8178       45.2061       43.4370       47.9947       48.9274       45.2474       46.0454       55.3382       57.3009       56.5444       57.1260       56.8609       54.3911       53.7166       67.4355       64.5905       71.0670       77.8066       95.0405       89.3684      104.8290      110.9089      128.7194      125.4375      124.1377      124.4584      134.0646      139.9021      148.4216      156.8613      147.8128      139.7514      141.1763      134.6038      120.6410      122.6766      116.8844      110.9022       99.8549       87.9630       91.1379       91.6790       75.1737       76.6128       81.1141       88.4100      138.0900        0.0000        0.0000        0.0000        0.0000        0.0000        0.0000        0.0000        0.0000        0.0000        0.0000        0.0000        0.0000        0.0000        0.0000        0.0000        0.0000        0.0000        0.0000        0.0000        0.0000        0.0000        0.0000        0.0000        0.0000        0.0000        0.0000        0.0000        0.0000        0.0000        0.0000        0.0000        0.0000        0.0000        0.0000        0.0000        0.0000        0.0000        0.0000        0.0000        0.0000        0.0000        0.0000        0.0000        0.0000        0.0000        0.0000        0.0000        0.0000        0.0000
        0.0000        0.0000        0.0000        0.0000        0.0000        0.0000        0.0000        0.0000        0.0000        0.0000        0.0000        0.0000        0.0000        0.0000        0.0000        0.0000        0.0000        0.0000        0.0000        0.0000        0.0000        0.0000        0.0000        0.0000        0.0000        0.0000        0.0000        0.0000        0.0000        0.0000        1.8624        1.2101        0.9355        2.5570        0.0448        0.2285        0.3250        1.9560        2.8005        5.4628        6.2325        7.7193        5.5034        6.1199       19.5909        8.4956        3.6248       10.1446        9.5190        3.6823        6.4320        5.5130        9.8171       15.7745       13.0160        3.1101        1.4974        1.8363        1.6156        3.8013        3.0405        2.1585        1.9965        1.4758        1.6235        1.2481        1.6802        3.3325        3.5405        4.7934        5.1904        4.3338        4.3875        3.9918        4.0779        4.7704        4.8006        4.7228        5.0169        4.3251        3.9357        3.7274        3.4524        2.9410        2.2072        2.4510        3.5971        4.3410        7.1970        5.3521        5.1705       14.0024       20.4839       17.9286        5.5949        2.2792        1.4623        3.3329       19.8462        2.9747        2.9807        0.9045        0.8958        0.4310        3.7528        4.9538        6.3670        3.8410        0.3425        0.7441        0.2987        0.9417        1.6743        2.8778        5.6809       18.8332       19.1037       21.5058       25.8099       23.7430       25.7503       25.6074       24.1407       16.8469       17.9799       18.1745       19.1435       19.9883       23.3503       25.6255       27.3470       31.8750       34.9900       38.4078       39.1255       35.7472       34.2996       35.8584       43.9173       37.8306       33.6550       35.5096       40.6689       46.5477       58.6741       61.0377       59.3852       62.1242       71.4164       70.0228       72.5367       54.5371       54.8149       52.8000       54.1854       52.6905       58.6254       60.3837       56.7299       59.4849       61.7748       66.6456       79.8074       79.3384       77.1490       78.8684       74.9914       85.9630       85.0659       90.8790       89.3917      100.7645      107.2479      104.1175      103.7135      124.1038      132.0061      135.3562      132.5395      144.7841      153.1187      148.3927      156.7756      145.0652      147.8992      141.8736      129.8176      115.5049      104.7731      103.8622       98.5987       90.7814       87.0618       88.7527       83.4473       61.9781       63.3021       68.1677       84.1123      137.0400        0.0000        0.0000        0.0000        0.0000        0.0000        0.0000        0.0000        0.0000        0.0000        0.0000        0.0000        0.0000        0.0000        0.0000        0.0000        0.0000        0.0000        0.0000        0.0000        0.0000        0.0000        0.0000        0.0000        0.0000        0.0000        0.0000        0.0000        0.0000        0.0000        0.0000        0.0000        0.0000        0.0000        0.0000        0.0000        0.0000        0.0000        0.0000        0.0000        0.0000        0.0000        0.0000        0.0000        0.0000        0.0000        0.0000        0.0000        0.0000        0.0000
        0.0000        0.0000        0.0000        0.0000        0.0000        0.0000        0.0000        0.0000        0.0000        0.0000        0.0000        0.0000        0.0000        0.0000        0.0000        0.0000        0.0000        0.0000        0.0000        0.0000        0.0000        0.0000        0.0000        0.0000        0.0000        0.0000        0.0000        0.0000        0.0000        0.0000        0.0000        1.5958        1.7639        0.0000        0.0000        1.7341        0.5888        2.0319       11.0745       16.2360        8.8645        9.0754       14.8433       16.5923       11.7709        7.8873       14.1343       14.0228        8.9682        4.5124        8.5051        4.8839        4.9816        4.7827        3.0235        1.4684        0.4014        1.5786        2.5855        2.9991        2.4937        4.5414        2.9126        4.2624        3.8122        2.1820        1.6184        2.7613        4.6904        3.9712        4.9283        9.5984        5.4057        6.0267        5.2416        4.3919        5.8027        3.3790        5.9712        4.2242        3.0821        1.3507        1.9022        0.8902        4.1646        7.1651       10.2668        6.1887        6.7841        6.6124        6.5647        4.6337        2.9452        2.7846        7.1259       14.4950        1.8717        1.3541       40.8612        9.1483        1.8713        0.7558        4.9619        1.5458        2.3750        2.6118        2.4167        4.2427        0.1075        0.1622        0.2746        1.4802        2.1426        3.5270        8.4861       15.7278       16.4077       17.9782       19.3320       17.7794       19.6623       20.0985       20.1743       15.7567       14.8017       15.3140       15.9529       19.5510       22.1117       24.0891       25.5927       31.1447       33.8849       41.9233       45.4817       38.0983       45.7945       52.4749       52.5359       38.6408       43.5644       45.8412       51.5154       61.8458       61.5538       65.9940       58.0438       69.6138       81.4243       88.5346       87.7680       91.6853      103.3762       91.3843      100.7105       96.3433      111.4872       80.3482       76.9147      106.9492      131.5894      131.1639      122.4444      104.5927      108.4516      121.5425      123.8708      117.0535      127.5573      117.4713      111.3074      123.7834      123.0116      116.3520      109.5927      130.7985      136.5341      161.9665      165.9257      156.8662      161.1097      168.1198      176.1868      146.5119      135.5122      124.1345      112.9091      100.0974       96.6083       91.7783       89.1385       94.1947       88.5064       89.9778       82.0000       70.5916       68.6429       69.3486        0.0000        0.0000        0.0000        0.0000        0.0000        0.0000        0.0000        0.0000        0.0000        0.0000        0.0000        0.0000        0.0000        0.0000        0.0000        0.0000        0.0000        0.0000        0.0000        0.0000        0.0000        0.0000        0.0000        0.0000        0.0000        0.0000        0.0000        0.0000        0.0000        0.0000        0.0000        0.0000        0.0000        0.0000        0.0000        0.0000        0.0000        0.0000        0.0000        0.0000        0.0000        0.0000        0.0000        0.0000        0.0000        0.0000        0.0000        0.0000        0.0000        0.0000        0.0000
        0.0000        0.0000        0.0000        0.0000        0.0000        0.0000        0.0000        0.0000        0.0000        0.0000        0.0000        0.0000        0.0000        0.0000        0.0000        0.0000        0.0000        0.0000        0.0000        0.0000        0.0000        0.0000        0.0000        0.0000        0.0000        0.0000        0.0000        0.0000        0.0000        0.0000        0.0000        0.0000        0.0000        0.0000        0.0000        0.0000        0.0000        0.8975        2.2820        8.7220       12.7355       11.1716        8.4086        6.6253       12.5983       10.6309       18.2024       11.5342        8.0386        8.5262       10.8235        6.4848        3.4232        1.1620        1.6812        1.9160        1.0015        0.3710        1.4484        2.6276        2.2969        3.6034        3.4678        3.0853        3.9993        4.2193        2.8855        3.0689        4.8027        6.4235        4.9848        7.4794       14.0189       30.9629       24.2090       22.3767       25.0208        9.0031        3.7130        6.9685        7.7941        3.6900        7.6438        6.8858        6.2972       14.4603        8.6539       10.3141        6.0199        7.7800       10.3418        7.4347        6.6136        4.5276        4.9983       31.5517        3.6361        3.1091       26.0049       45.0237        1.9365        1.2206        2.9374        2.1642        2.3600        5.1199        0.5524        1.1434        0.6120        0.1300        0.0769        4.5160        2.8829        3.8452        6.6953       11.6050       14.3242       16.1860       19.3454       16.5726       18.8331       19.1613       17.8098       14.8790       14.3354       15.1783       17.7238       21.7784       23.6487       27.4180       28.2229       31.5324       35.9709       44.6077       50.5991       46.0468       60.4188       62.4531       53.4376       47.2744       52.5936       53.8847       61.1966       67.8850       80.3380       80.0399       76.5974       87.2469       95.8824      105.3315      107.5458      140.2547      153.8933      147.4753      134.3198      145.5209      120.4188      115.2389      117.0852      139.7402      147.8200      139.7775      139.8707      121.8409      136.6277      135.7814      138.4856      133.3040      133.9601      128.2601      127.4451      122.8803      116.9719      116.7944      119.0610      149.8891      155.8402      149.4382      141.7276      156.4594      164.8772      182.8393      199.2139      154.6803      113.9191      107.7246      105.2468       99.1715       97.0900       93.9479       94.7189       87.6823       82.5957       91.5854       86.1544       78.3727       75.5784        0.0000        0.0000        0.0000        0.0000        0.0000        0.0000        0.0000        0.0000        0.0000        0.0000        0.0000        0.0000        0.0000        0.0000        0.0000        0.0000        0.0000        0.0000        0.0000        0.0000        0.0000        0.0000        0.0000        0.0000        0.0000        0.0000        0.0000        0.0000        0.0000        0.0000        0.0000        0.0000        0.0000        0.0000        0.0000        0.0000        0.0000        0.0000        0.0000        0.0000        0.0000        0.0000        0.0000        0.0000        0.0000        0.0000        0.0000        0.0000        0.0000        0.0000        0.0000        0.0000
        0.0000        0.0000        0.0000        0.0000        0.0000        0.0000        0.0000        0.0000        0.0000        0.0000        0.0000        0.0000        0.0000        0.0000        0.0000        0.0000        0.0000        0.0000        0.0000        0.0000        0.0000        0.0000        0.0000        0.0000        0.0000        0.0000        0.0000        0.0000        0.0000        0.0000        0.0000        0.0000        0.0000        0.0000        0.0000        0.0000        0.0000        0.0000        0.0000        0.8766        5.3119        0.9619        5.7273       12.2223       10.3601       11.3775        9.0808        3.2415        5.7387        8.7128        8.3764        2.6639        1.2984        0.2298        0.0945        1.0085        0.3195        0.0822        0.2459        0.1308        0.4084        0.4497        0.4096        0.3815        1.1556        3.2580        2.7010        2.3949        3.3554        3.2817        3.2982        3.7048        5.3707        9.1068       12.6753       10.4822       12.5930       21.6780       15.3799       10.9533        8.2443       11.5763       12.6667       13.3964        6.7371       13.2377       12.5510        6.1300        6.1812        8.5643       22.2532        7.0618        9.8744       11.3497        9.8277       31.0214       15.4282       16.8754        3.3086       30.4344       16.3961        1.6253        3.5574        0.8381        0.7712        0.2495        0.5625        0.7616        0.3212        0.3060        0.1204        5.0616        8.1014       15.7712       11.0325       12.1246       14.0069       15.1283       16.9128       15.8203       17.2008       17.6050       17.3655       15.0849       15.1554       16.6913       19.2156       22.7590       22.7118       30.1004       35.2272       51.7770       55.2339       59.3010       61.8553       57.4747       64.7457       77.8447       70.0214       69.4735       56.1314       71.4321       82.4085       80.9815      103.1799       98.0062       94.5578      114.2529      117.5424      125.9270      132.7615      180.5685      198.9348      179.0363      168.6773      150.4263      147.7110      153.4160      167.2595      180.8817      131.9375      159.3492      162.0573      137.8833      140.9670      132.6045      127.4302      124.1457      115.4144      123.6731      124.9964      128.7137      133.3617      128.8575      131.5611      153.3124      142.4143      140.2486      144.1630      155.7401      170.0437      176.0569      170.0987      114.1228       99.8068       94.9903       96.7018       93.0115       91.6145       92.9769       93.3851       89.5363       86.3007       85.6645       88.6787       70.7428       73.8227        0.0000        0.0000        0.0000        0.0000        0.0000        0.0000        0.0000        0.0000        0.0000        0.0000        0.0000        0.0000        0.0000        0.0000        0.0000        0.0000        0.0000        0.0000        0.0000        0.0000        0.0000        0.0000        0.0000        0.0000        0.0000        0.0000        0.0000        0.0000        0.0000        0.0000        0.0000        0.0000        0.0000        0.0000        0.0000        0.0000        0.0000        0.0000        0.0000        0.0000        0.0000        0.0000        0.0000        0.0000        0.0000        0.0000        0.0000        0.0000        0.0000        0.0000        0.0000        0.0000
        0.0000        0.0000        0.0000        0.0000        0.0000        0.0000        0.0000        0.0000        0.0000        0.0000        0.0000        0.0000        0.0000        0.0000        0.0000        0.0000        0.0000        0.0000        0.0000        0.0000        0.0000        0.0000        0.0000        0.0000        0.0000        0.0000        0.0000        0.0000        0.0000        0.0000        0.0000        0.0000        0.0000        0.0000        0.0000        0.0000        0.0000        0.0000        0.0000        0.0000        0.0000        0.0000        1.5329        1.3676        1.7298        5.3242        4.1563        4.7339        6.1964        5.0708        1.6646        1.0501        1.0829        1.6081        1.7807        0.1918        0.5122        0.6799        0.7631        0.4692        0.3395        1.2270        1.1385        0.7470        1.0441        2.3865        3.8588        3.1492        2.7146        2.3865        2.4854        3.5735        3.3975        4.3767        4.8421        9.4867       10.2382        2.1962        3.0127        3.9634       12.0564       26.8947       14.3084       18.2740       10.3358        5.0177        3.5713        6.8448        8.3646        8.0872        7.5653       17.9119        9.2174        5.4831        8.4853        4.6378        8.5875       11.8957        9.2782        5.9999       14.4396        9.1714       12.0834        1.2390        1.6328        0.1860        1.1313        2.7730        0.3068        0.1294        0.1625        6.0099        5.3711       10.8905        7.1945       10.7692       11.8921       13.9912       15.4653       14.7992       15.8360       17.2928       17.2012       15.5900       17.4357       18.9249       24.5456       33.7423       41.4814       40.8204       52.8851       72.7930       80.2027       80.6007       86.1126       80.1703       76.6017       73.1854       65.8549       64.9462       70.4949       79.8776      105.5880      106.8516      120.0578      112.6127      105.1404      130.6957      139.3716      150.9627      179.5690      217.5042      223.1586      182.3647      176.1305      141.1679      146.7316      156.8520      174.8730      168.2970      150.3871      153.0673      149.6705      136.3862      137.0091      127.8052      128.4975      119.3153      119.2777      120.4330      117.5175      144.5856      127.0062      120.5789      115.3091      133.8401      136.1932      141.2121      148.3423      147.3464      139.6284      134.3539      116.4633       90.9886       87.4133       86.6573       86.1380       87.0184       89.9455       88.7075       90.7491       87.4079       88.0714       93.2772       83.2527       66.3167        0.0000        0.0000        0.0000        0.0000        0.0000        0.0000        0.0000        0.0000        0.0000        0.0000        0.0000        0.0000        0.0000        0.0000        0.0000        0.0000        0.0000        0.0000        0.0000        0.0000        0.0000        0.0000        0.0000        0.0000        0.0000        0.0000        0.0000        0.0000        0.0000        0.0000        0.0000        0.0000        0.0000        0.0000        0.0000        0.0000        0.0000        0.0000        0.0000        0.0000        0.0000        0.0000        0.0000        0.0000        0.0000        0.0000        0.0000        0.0000        0.0000        0.0000        0.0000        0.0000        0.0000
        0.0000        0.0000        0.0000        0.0000        0.0000        0.0000        0.0000        0.0000        0.0000        0.0000        0.0000        0.0000        0.0000        0.0000        0.0000        0.0000        0.0000        0.0000        0.0000        0.0000        0.0000        0.0000        0.0000        0.0000        0.0000        0.0000        0.0000        0.0000        0.0000        0.0000        0.0000        0.0000        0.0000        0.0000        0.0000        0.0000        0.0000        0.0000        0.0000        0.0000        0.0000        0.0000        0.0000        0.9704        1.2441        1.1676        1.3625        1.8170        2.8754        2.9012       10.8685       13.4747       11.5389        5.9532        6.6394        8.0153        7.6303        6.6352        7.8592        4.0219        3.2616        2.5801        2.2983        1.0859        0.8886        0.4314        0.4130        0.4657        0.1195        0.0532        0.1348        0.6563        1.9123        2.0336        2.5264        4.9758        6.4520       10.8203        7.2936       26.1800       36.3317       34.9791       39.8808       18.2960       18.1757       20.6022       19.6166       17.0425       18.9374       19.7495       18.4086       15.0911       14.1357       13.1666        9.3713       13.0565       13.3813       15.8610       13.5450       21.1647       17.7915       30.0143       71.0831        0.6374        0.4469        0.3583        0.3692        3.7537        0.1258        0.0618        0.1107        0.9061        1.4664        2.4136        3.9997        8.0808       10.2576       11.7930       12.8129       12.9721       14.2626       16.8033       17.2526       21.5082       23.5943       26.6667       30.6565       33.0930       44.2144       51.9173       79.9679       74.5849       67.4178       79.2430       88.1159       99.5704       84.5067       70.9906       80.1971       76.0196       82.4800       94.9237      118.5635      131.1124      142.1176      145.2289      138.0884      115.5882      115.3002      125.4540      135.1936      162.8356      174.8640      143.6947      142.7762      153.1840      163.8384      155.8121      150.9451      157.5359      168.9602      158.4016      143.2965      139.5027      141.1857      138.7551      133.9318      139.9589      152.8945      139.1678      127.5308      143.6056      146.3397      129.9874      155.0963      142.0308      133.7220      138.2748      135.4157      126.1442      119.4076      110.5225       97.8870       86.3844       81.6799       80.5360       85.4741       89.1162       92.8099       92.4124       99.7577       89.4726       96.3938       94.0130       82.5108       11.5200        0.0000        0.0000        0.0000        0.0000        0.0000        0.0000        0.0000        0.0000        0.0000        0.0000        0.0000        0.0000        0.0000        0.0000        0.0000        0.0000        0.0000        0.0000        0.0000        0.0000        0.0000        0.0000        0.0000        0.0000        0.0000        0.0000        0.0000        0.0000        0.0000        0.0000        0.0000        0.0000        0.0000        0.0000        0.0000        0.0000        0.0000        0.0000        0.0000        0.0000        0.0000        0.0000        0.0000        0.0000        0.0000        0.0000        0.0000        0.0000        0.0000        0.0000        0.0000        0.0000        0.0000
        0.0000        0.0000        0.0000        0.0000        0.0000        0.0000        0.0000        0.0000        0.0000        0.0000        0.0000        0.0000        0.0000        0.0000        0.0000        0.0000        0.0000        0.0000        0.0000        0.0000        0.0000        0.0000        0.0000        0.0000        0.0000        0.0000        0.0000        0.0000        0.0000        0.0000        0.0000        0.0000        0.0000        0.0000        0.0000        0.0000        0.0000        0.0000        0.0000        0.0000        0.0000        0.0000        0.0000        0.0000        4.0813        4.5311        4.8167        2.9974        4.3398        7.4231       26.2214       15.9396       14.3827       18.3098       16.3213       15.0530       12.4912       12.3109       11.0575        5.2054        3.1072        1.8829        2.1178        1.2087        0.7803        0.6913        0.7342        0.5912        0.0666        0.0448        0.0223        0.7661        2.6090        4.5226        4.1751        8.0804        7.7583        3.6335        2.9219       18.8550       28.6300       25.2352       12.0823       18.8960       23.5272       26.2883       29.4669       22.9862       19.5621       18.4099       18.1829       11.1282       13.4124       11.4356        9.4047        5.4696        6.6837       27.6531       66.9529       30.0144        5.4754       28.9316       17.5164        0.2044        0.1174        0.0968        0.2676        0.2684        0.0550        0.2579        0.1349        1.0336        1.6154        2.0199        3.3190        6.9873        9.3606       11.7652       12.9556       12.5089       13.1361       15.0909       19.1057       27.9489       31.6351       29.9130       36.7274       53.5479       64.7436       79.3134       79.3141       61.9901       79.6631       80.8517       87.8472       81.3736       85.1445       77.3340       90.5029       99.5065      107.5445      118.7165      139.9991      155.2426      164.0794      154.9098      153.0486      120.8776      128.8725      131.8101      133.5929      152.7010      151.0533      144.0566      152.5296      156.7795      164.8902      168.5797      164.1493      164.8466      179.9649      169.4930      163.2007      160.7375      159.8222      150.5186      137.6502      154.8301      149.5906      145.9911      155.5918      158.7400      164.9747      155.6995      157.7595      131.4811      118.3252      112.9662      109.9038       96.2562       94.7144       85.9673       81.7989       76.0176       71.6327       74.3174       81.1838       87.8226       92.7388       92.3507       96.7883       88.1690       86.7309       78.2011       73.7245       31.5000        0.0000        0.0000        0.0000        0.0000        0.0000        0.0000        0.0000        0.0000        0.0000        0.0000        0.0000        0.0000        0.0000        0.0000        0.0000        0.0000        0.0000        0.0000        0.0000        0.0000        0.0000        0.0000        0.0000        0.0000        0.0000        0.0000        0.0000        0.0000        0.0000        0.0000        0.0000        0.0000        0.0000        0.0000        0.0000        0.0000        0.0000        0.0000        0.0000        0.0000        0.0000        0.0000        0.0000        0.0000        0.0000        0.0000        0.0000        0.0000        0.0000        0.0000        0.0000        0.0000        0.0000
        0.0000        0.0000        0.0000        0.0000        0.0000        0.0000        0.0000        0.0000        0.0000        0.0000        0.0000        0.0000        0.0000        0.0000        0.0000        0.0000        0.0000        0.0000        0.0000        0.0000        0.0000        0.0000        0.0000        0.0000        0.0000        0.0000        0.0000        0.0000        0.0000        0.0000        0.0000        0.0000        0.0000        0.0000        0.0000        0.0000        0.0000        0.0000        0.0000        0.0000        0.0000        0.0000        0.0000        0.0000        0.0000        0.0000        5.2903        5.6176        2.7365        2.4271        2.4851        5.6216        6.6235       10.5805        9.8407       11.3108       12.4007       10.7842       12.3369        5.3068        3.2613        2.4177        2.1749        1.2482        0.4343        0.3128        0.0947        0.0701        0.0430        0.0948        0.0000        0.0507        0.4408        1.1014        1.1772        1.0513        2.0183        2.3545        3.6935        7.1121        5.9343        7.8999       10.1970       20.5438       26.0650       29.0839       27.3966       20.3601       19.6812       19.0010       18.8450       10.2351       11.0831        9.8067       12.2404        5.6334        9.0877        5.7130       25.1766       15.6870       14.4785       23.6591       24.0822        0.3166        0.1055        0.0064        0.0449        0.0701        0.2625        0.0401        0.0358        0.8184        1.1268        1.7510        3.0427        6.9121        9.6976       12.2104       15.5320       14.7407       14.7958       19.8093       24.9049       36.0189       38.6510       47.0996       50.3263       78.8760       75.6736       76.5186       87.8303       67.6314       58.1778       62.9627       81.0340       91.7612      106.7987      109.0560      110.3515      134.3355      135.5176      159.7112      168.9377      174.6066      193.2410      190.2810      195.0239      152.3667      144.2562      145.2589      166.3319      162.4651      152.2885      149.0022      158.7695      173.4894      165.7944      168.0612      168.5921      184.2850      197.7379      170.9230      166.4579      161.2219      154.0209      159.6477      152.3357      155.3581      154.6232      135.3657      148.4651      165.5289      151.0922      133.0313      112.5557      101.1240       97.8810       92.2954       87.8512       83.3991       83.2662       77.2403       74.3739       67.9656       65.6468       67.4209       72.1240       80.7557       80.8657       82.1017       86.2780       81.9646       77.3595       75.4574       73.9575       31.2900        0.0000        0.0000        0.0000        0.0000        0.0000        0.0000        0.0000        0.0000        0.0000        0.0000        0.0000        0.0000        0.0000        0.0000        0.0000        0.0000        0.0000        0.0000        0.0000        0.0000        0.0000        0.0000        0.0000        0.0000        0.0000        0.0000        0.0000        0.0000        0.0000        0.0000        0.0000        0.0000        0.0000        0.0000        0.0000        0.0000        0.0000        0.0000        0.0000        0.0000        0.0000        0.0000        0.0000        0.0000        0.0000        0.0000        0.0000        0.0000        0.0000        0.0000        0.0000        0.0000        0.0000
        0.0000        0.0000        0.0000        0.0000        0.0000        0.0000        0.0000        0.0000        0.0000        0.0000        0.0000        0.0000        0.0000        0.0000        0.0000        0.0000        0.0000        0.0000        0.0000        0.0000        0.0000        0.0000        0.0000        0.0000        0.0000        0.0000        0.0000        0.0000        0.0000        0.0000        0.0000        0.0000        0.0000        0.0000        0.0000        0.0000        0.0000        0.0000        0.0000        0.0000        0.0000        0.0000        0.0000        0.0000        0.0000        0.0000        0.0000        1.2562        2.0435        4.5928        4.3865        4.3624        4.2930        3.5971        4.1004       11.8500       15.9195       11.3155        9.6958        6.0347        4.6447        3.5047        4.4506        2.3810        0.7994        0.3760        0.1052        0.1342        0.0086        0.3322        0.0049        0.0306        0.0091        0.7735        0.5659        0.6763        3.6846        7.2405        4.1079        5.0369        4.7811        6.9233       10.4519       19.6008       23.0417       24.4835       24.0381       19.3393       18.7812       18.4645       17.6331       16.5025       11.8951       13.8105        9.2219        7.3061        5.6518        3.9422        4.0248        6.9608        7.3283        9.9539        7.9053        0.0000        0.0070        0.0069        0.0000        0.0000        0.0000        0.0000        0.0000        0.9397        1.1696        1.8828        3.1528        7.6684       11.1349       12.0105       14.5353       17.3577       16.2064       22.7686       30.1587       35.5561       51.0085       68.1642       71.1751       72.5621       68.0386       63.5756       85.2739       68.8599       56.2050       82.0009      100.2409      124.6414      121.8234      127.5026      140.5892      160.3449      185.4358      174.8251      169.1729      164.8473      200.6375      214.8241      223.5767      184.8050      183.3486      182.1406      166.0728      161.7215      155.2439      163.9702      183.7586      186.3256      182.1570      167.0171      170.8304      183.8270      169.2259      166.3809      168.4959      167.8651      178.6286      170.7851      160.7659      157.5298      164.2385      140.7796      131.3050      133.3865      120.3821      101.6958       95.7141       90.0476       88.0338       84.4395       80.9764       81.6023       78.8146       70.2817       66.5316       60.6454       59.7466       61.6610       64.2000       69.0936       69.2134       70.9012       72.1015       69.7729       73.1205       71.0124       79.8258        0.0000        0.0000        0.0000        0.0000        0.0000        0.0000        0.0000        0.0000        0.0000        0.0000        0.0000        0.0000        0.0000        0.0000        0.0000        0.0000        0.0000        0.0000        0.0000        0.0000        0.0000        0.0000        0.0000        0.0000        0.0000        0.0000        0.0000        0.0000        0.0000        0.0000        0.0000        0.0000        0.0000        0.0000        0.0000        0.0000        0.0000        0.0000        0.0000        0.0000        0.0000        0.0000        0.0000        0.0000        0.0000        0.0000        0.0000        0.0000        0.0000        0.0000        0.0000        0.0000        0.0000        0.0000
        0.0000        0.0000        0.0000        0.0000        0.0000        0.0000        0.0000        0.0000        0.0000        0.0000        0.0000        0.0000        0.0000        0.0000        0.0000        0.0000        0.0000        0.0000        0.0000        0.0000        0.0000        0.0000        0.0000        0.0000        0.0000        0.0000        0.0000        0.0000        0.0000        0.0000        0.0000        0.0000        0.0000        0.0000        0.0000        0.0000        0.0000        0.0000        0.0000        0.0000        0.0000        0.0000        0.0000        0.0000        0.0000        0.0000        0.0000        0.0000        0.0000        0.0000        1.1820        5.5437        6.3793        6.9703        8.7324       17.2185       20.9695       19.3490       14.2695        6.3032        3.4725        1.7749        1.8748        0.7666        0.2337        0.1308        0.0000        0.0000        0.5184        0.4509        0.5910        0.7733        0.9002        1.3768        2.4586        5.0278        8.4159        8.1225        7.6571        6.0609        7.4809        7.8614       10.4252       12.1152       14.4297       16.4517       16.0310       13.9823       14.8194        0.0000        0.0000        0.0000        0.0000       13.5690        8.7642        5.1491        4.1918        3.8637        0.0000        7.5677        7.8441        9.2474       10.1636        3.8961        2.5038        1.6544        1.3634        0.6450        0.4143        0.3654        0.7153        0.9679        1.7752        6.7637        4.5789       26.2487       33.1979       38.4382       29.7094       28.6582       21.8840       24.9073       32.5566       36.7201       48.7043       55.3079       55.2105       65.1210       75.0305       87.7066       95.9913       87.4533       93.4688      124.9194      109.6788      110.2859      120.0102      133.9619      143.6692      164.8757      164.5694      177.0846      173.0094      185.8805      209.0486      238.4448      230.5235      194.8174      196.7087      171.3626      167.7810      169.2205      188.9901      183.4103      192.5535      183.2655      175.0816      159.0959      164.5397      193.7381      191.9285      188.4786      185.9983      240.3016      264.4302      296.4377      282.9200      231.6329      215.0729      189.5434      165.4036      137.3460      119.3931      102.2883       91.1629       95.5574       91.7502       93.1505       92.1663       88.2929       79.3906       72.1772       73.8602       63.5491       57.4853       53.5206       56.0886       53.1476       51.2948       52.9515       53.9258       53.8892       53.2815        0.0000        0.0000        0.0000        0.0000        0.0000        0.0000        0.0000        0.0000        0.0000        0.0000        0.0000        0.0000        0.0000        0.0000        0.0000        0.0000        0.0000        0.0000        0.0000        0.0000        0.0000        0.0000        0.0000        0.0000        0.0000        0.0000        0.0000        0.0000        0.0000        0.0000        0.0000        0.0000        0.0000        0.0000        0.0000        0.0000        0.0000        0.0000        0.0000        0.0000        0.0000        0.0000        0.0000        0.0000        0.0000        0.0000        0.0000        0.0000        0.0000        0.0000        0.0000        0.0000        0.0000        0.0000        0.0000        0.0000
        0.0000        0.0000        0.0000        0.0000        0.0000        0.0000        0.0000        0.0000        0.0000        0.0000        0.0000        0.0000        0.0000        0.0000        0.0000        0.0000        0.0000        0.0000        0.0000        0.0000        0.0000        0.0000        0.0000        0.0000        0.0000        0.0000        0.0000        0.0000        0.0000        0.0000        0.0000        0.0000        0.0000        0.0000        0.0000        0.0000        0.0000        0.0000        0.0000        0.0000        0.0000        0.0000        0.0000        0.0000        0.0000        0.0000        0.0000        0.0000        0.0000        0.0000        0.0000        0.0000        0.0000        0.0000        0.0000       17.4687       20.0077       19.8113        0.0000        0.0000        0.0000        1.7245        1.4639        0.4354        0.1091        0.0000        0.0000        0.0000        0.0000        0.0000        0.0000        0.0000        1.2625        1.8380        3.0189        5.9519        7.4601        8.0243        8.9102        5.6258        6.3391        7.4617       11.1904       11.4249       16.0312       18.1198       37.1346       21.4245        0.0000        0.0000        0.0000        0.0000        0.0000        0.0000       15.5200        4.8646        0.0000        0.0000        0.0000       12.7109        8.7348        8.4640        6.7262        4.6288        3.0932        2.0695        1.7301        0.8307        0.5663        0.3985        1.4987        5.0998       13.7536       20.1256       24.1182       31.9881       41.9187       33.6667       33.8940       28.9791       19.1552       19.1310       31.3110       39.4623       48.6986       54.8850       64.4155       71.3445       83.1088      100.9483      102.5033      124.0011      120.7624      107.7329      114.4627      143.5411      162.7551      170.7467      165.7803      166.1641      157.7715      166.9252      171.8986      206.5215      227.8818      236.4749      220.6932      194.6765      190.0304      193.9584      179.5884      172.0342      180.2696      176.9046      176.0759      162.0255      168.5879      170.1821      167.0029      187.6364      193.6790      200.1354      198.0352      266.7902      280.4683      311.6728      290.6584      233.2689      214.1729      195.7257      174.3641      119.0204      101.0432       84.2435       86.7229       92.5070       93.7114       92.8204       86.4070       83.6355       79.3082       73.7307       79.0293       63.6788       45.6537       55.4510       49.7385       43.4540       40.8411       44.5686       41.5257       65.5110       54.7181        0.0000        0.0000        0.0000        0.0000        0.0000        0.0000        0.0000        0.0000        0.0000        0.0000        0.0000        0.0000        0.0000        0.0000        0.0000        0.0000        0.0000        0.0000        0.0000        0.0000        0.0000        0.0000        0.0000        0.0000        0.0000        0.0000        0.0000        0.0000        0.0000        0.0000        0.0000        0.0000        0.0000        0.0000        0.0000        0.0000        0.0000        0.0000        0.0000        0.0000        0.0000        0.0000        0.0000        0.0000        0.0000        0.0000        0.0000        0.0000        0.0000        0.0000        0.0000        0.0000        0.0000        0.0000        0.0000        0.0000
        0.0000        0.0000        0.0000        0.0000        0.0000        0.0000        0.0000        0.0000        0.0000        0.0000        0.0000        0.0000        0.0000        0.0000        0.0000        0.0000        0.0000        0.0000        0.0000        0.0000        0.0000        0.0000        0.0000        0.0000        0.0000        0.0000        0.0000        0.0000        0.0000        0.0000        0.0000        0.0000        0.0000        0.0000        0.0000        0.0000        0.0000        0.0000        0.0000        0.0000        0.0000        0.0000        0.0000        0.0000        0.0000        0.0000        0.0000        0.0000        0.0000        0.0000        0.0000        0.0000        0.0000        0.0000        0.0000        0.0000        0.0000        0.0000        0.0000        0.0000        0.0000        1.6161        1.2411        0.0674        0.0415        0.0000        0.0000        0.0000        0.0000        0.0000        0.0000        0.0000        0.0000        2.2340        3.1494        5.9427        7.2358        8.1875        8.8683        8.2467        6.6563        6.7552        8.9601       10.1733       16.3215        0.0000        0.0000        0.0000        0.0000        0.0000        0.0000        0.0000        0.0000        0.0000        0.0000        0.0000        0.0000        0.0000        0.0000        0.0000       12.1098        9.9696        8.0265        5.2590        3.6011        2.6359        2.3123        2.9898        0.9882        1.0584        1.2322        4.2727        3.0941       30.5671       26.8564       21.2019       21.9432       13.1948       15.1437       15.8713       18.3008       25.2655       39.2277       39.9817       53.5484       59.2783       67.9480       72.9780       86.0802      108.0298      113.3415      114.6238      101.4904      101.5011      120.4763      165.3122      147.1524      144.8526      152.8911      161.9958      183.4898      164.6893      196.4403      220.9617      219.1962      221.1013      209.2325      180.7737      183.6733      190.4268      179.3399      165.0024      171.6111      172.7470      162.0682      159.3990      159.2803      163.9246      157.9046      179.6312      187.1021      209.3587      193.5383      237.9887      241.0115      245.8192      230.5369      224.3785      237.6482      222.6110      147.6685      100.3259       85.9308       84.0433       99.2203       86.0363       83.7451       79.9680       73.9338       72.7349       76.6968       75.0922       66.5344       49.7586       44.6287       46.6224       50.4157       50.9404       47.1045       44.2437       39.2615       40.0257        0.0000        0.0000        0.0000        0.0000        0.0000        0.0000        0.0000        0.0000        0.0000        0.0000        0.0000        0.0000        0.0000        0.0000        0.0000        0.0000        0.0000        0.0000        0.0000        0.0000        0.0000        0.0000        0.0000        0.0000        0.0000        0.0000        0.0000        0.0000        0.0000        0.0000        0.0000        0.0000        0.0000        0.0000        0.0000        0.0000        0.0000        0.0000        0.0000        0.0000        0.0000        0.0000        0.0000        0.0000        0.0000        0.0000        0.0000        0.0000        0.0000        0.0000        0.0000        0.0000        0.0000        0.0000        0.0000        0.0000        0.0000
        0.0000        0.0000        0.0000        0.0000        0.0000        0.0000        0.0000        0.0000        0.0000        0.0000        0.0000        0.0000        0.0000        0.0000        0.0000        0.0000        0.0000        0.0000        0.0000        0.0000        0.0000        0.0000        0.0000        0.0000        0.0000        0.0000        0.0000        0.0000        0.0000        0.0000        0.0000        0.0000        0.0000        0.0000        0.0000        0.0000        0.0000        0.0000        0.0000        0.0000        0.0000        0.0000        0.0000        0.0000        0.0000        0.0000        0.0000        0.0000        0.0000        0.0000        0.0000        0.0000        0.0000        0.0000        0.0000        0.0000        0.0000        0.0000        0.0000        0.0000        0.0000        0.0000        1.5146        0.0698        0.0000        0.0000        0.0000        0.0000        0.0000        0.0000        0.0000        0.0000        0.0000        0.0000        3.1018        5.3505        6.1075        6.7301        7.2383        4.5974        5.0120        5.7451        7.5456        8.7198        0.0000        0.0000        0.0000        0.0000        0.0000        0.0000        0.0000        0.0000        0.0000        0.0000        0.0000        0.0000        0.0000        0.0000        0.0000        0.0000        0.0000       15.2894       11.4719        5.6898        4.2958        3.4169        3.3577       12.7543        1.5955        1.5336        2.1035        3.5669        4.5713        5.2253        5.6704       17.1787       23.7935       18.0303       18.0345       33.9731       23.7282       25.5260       50.5511       52.9770       66.3938       70.9373       85.1000       92.8340       99.1976      105.3852      109.2185      111.1694      114.7687      112.7097      116.5747      126.6523      104.6646      112.6369      129.0629      171.0787      167.9758      167.7020      187.5535      210.4387      197.7088      194.6633      189.7874      176.5355      183.2896      178.6462      170.6033      157.0287      165.2933      163.6958      155.8183      161.1615      146.2756      149.3240      148.3485      153.4272      165.7718      191.7173      186.7086      226.2907      192.1117      197.9200      208.4987      196.6302      169.8269      152.3491      106.3704       79.5798       71.1136       69.5343       75.1009       72.5957       68.9728       70.8784       68.2258       61.8831       62.1636       59.1981       57.3479       49.2915       46.5875       44.6699       49.5694       48.6093       34.1182       38.8509       41.7362        0.0000        0.0000        0.0000        0.0000        0.0000        0.0000        0.0000        0.0000        0.0000        0.0000        0.0000        0.0000        0.0000        0.0000        0.0000        0.0000        0.0000        0.0000        0.0000        0.0000        0.0000        0.0000        0.0000        0.0000        0.0000        0.0000        0.0000        0.0000        0.0000        0.0000        0.0000        0.0000        0.0000        0.0000        0.0000        0.0000        0.0000        0.0000        0.0000        0.0000        0.0000        0.0000        0.0000        0.0000        0.0000        0.0000        0.0000        0.0000        0.0000        0.0000        0.0000        0.0000        0.0000        0.0000        0.0000        0.0000        0.0000        0.0000
        0.0000        0.0000        0.0000        0.0000        0.0000        0.0000        0.0000        0.0000        0.0000        0.0000        0.0000        0.0000        0.0000        0.0000        0.0000        0.0000        0.0000        0.0000        0.0000        0.0000        0.0000        0.0000        0.0000        0.0000        0.0000        0.0000        0.0000        0.0000        0.0000        0.0000        0.0000        0.0000        0.0000        0.0000        0.0000        0.0000        0.0000        0.0000        0.0000        0.0000        0.0000        0.0000        0.0000        0.0000        0.0000        0.0000        0.0000        0.0000        0.0000        0.0000        0.0000        0.0000        0.0000        0.0000        0.0000        0.0000        0.0000        0.0000        0.0000        0.0000        0.0000        0.0000        0.0000        0.0000        0.0000        0.0000        0.0000        0.0000        0.0000        0.0000        0.0000        0.0000        0.0000        0.0000        4.8291        3.1417        3.3542        3.7460        3.9289        1.9508        2.0820        2.8258        3.5189        0.0000        0.0000        0.0000        0.0000        0.0000        0.0000        0.0000        0.0000        0.0000        0.0000        0.0000        0.0000        0.0000        0.0000        0.0000        0.0000        0.0000        0.0000       25.8987       20.3634        9.3415        7.5844        6.6109        7.6131        5.5085        5.1536        4.6747        6.4628       10.4921       12.4675       13.0164       14.1248       22.1108       25.5236       31.1073       39.3817       39.7862       43.3934       52.5594       65.8833       57.1414       68.5176       78.0153       88.2149       95.2190       88.9699       98.1053       99.3498      103.6611      105.5595       97.8024      101.7922      102.1492      111.9313      117.2088      124.9016      149.2898      161.7579      158.1912      173.3120      175.8092      181.1153      170.3593      180.4978      176.5502      169.5975      166.9199      166.0123      152.6263      153.6513      158.1977      152.3318      131.4873      116.5042      123.4691      130.2413      155.0126      164.2312      166.7760      162.7406      194.8887      176.2536      161.3399      144.1105      131.4894      100.2831       93.2613       85.5703       69.2368       60.4872       57.6753       59.7063       58.6545       62.1450       68.1645       58.0985       51.3172       50.4728       51.8173       48.7054       62.3205       58.3455       57.6110       63.5483       58.0573       55.1366       61.4673       61.6166        0.0000        0.0000        0.0000        0.0000        0.0000        0.0000        0.0000        0.0000        0.0000        0.0000        0.0000        0.0000        0.0000        0.0000        0.0000        0.0000        0.0000        0.0000        0.0000        0.0000        0.0000        0.0000        0.0000        0.0000        0.0000        0.0000        0.0000        0.0000        0.0000        0.0000        0.0000        0.0000        0.0000        0.0000        0.0000        0.0000        0.0000        0.0000        0.0000        0.0000        0.0000        0.0000        0.0000        0.0000        0.0000        0.0000        0.0000        0.0000        0.0000        0.0000        0.0000        0.0000        0.0000        0.0000        0.0000        0.0000        0.0000        0.0000
        0.0000        0.0000        0.0000        0.0000        0.0000        0.0000        0.0000        0.0000        0.0000        0.0000        0.0000        0.0000        0.0000        0.0000        0.0000        0.0000        0.0000        0.0000        0.0000        0.0000        0.0000        0.0000        0.0000        0.0000        0.0000        0.0000        0.0000        0.0000        0.0000        0.0000        0.0000        0.0000        0.0000        0.0000        0.0000        0.0000        0.0000        0.0000        0.0000        0.0000        0.0000        0.0000        0.0000        0.0000        0.0000        0.0000        0.0000        0.0000        0.0000        0.0000        0.0000        0.0000        0.0000        0.0000        0.0000        0.0000        0.0000        0.0000        0.0000        0.0000        0.0000        0.0000        0.0000        0.0000        0.0000        0.0000        0.0000        0.0000        0.0000        0.0000        0.0000        0.0000        0.0000        0.0000        0.0000        0.0000        0.0000        0.0000        0.0000        0.0000        0.0000        0.0000        0.0000        0.0000        0.0000        0.0000        0.0000        0.0000        0.0000        0.0000        0.0000        0.0000        0.0000        0.0000        0.0000        0.0000        0.0000        0.0000        0.0000        0.0000        0.0000       23.5464       31.6200       12.1913       11.8537        8.9519        9.6770       10.0544       10.3784        7.6215        8.5791       13.8706       23.5698       17.3139       20.5203       31.8844       30.0238       35.4441       57.5383       71.7561       52.0456       61.0806       54.9117       59.1280       63.0317       80.7230       88.5172      103.6670       88.0840       97.2682       99.1810      107.5668       93.5540       91.1995       92.7341      102.8389      115.0074      121.5507      139.8026      161.8434      159.9228      160.6761      155.3549      167.7905      167.2799      173.0161      179.0234      172.8318      163.2630      165.4391      158.9670      156.7238      158.3481      155.7837      148.2924      116.1787      117.7123      126.2986      128.8968      160.7239      155.8940      145.7478      124.8972      145.8275      113.6897      117.3094      106.1621       86.9625       78.4869       76.3397       78.0989       60.3186       57.2123       53.5835       44.0117       51.6827       58.8306       58.0998       51.6585       47.8507       49.9381       51.1915       48.2968       69.9125       59.4721       72.4683       68.9489       45.3655       60.6419       50.8691        0.0000        0.0000        0.0000        0.0000        0.0000        0.0000        0.0000        0.0000        0.0000        0.0000        0.0000        0.0000        0.0000        0.0000        0.0000        0.0000        0.0000        0.0000        0.0000        0.0000        0.0000        0.0000        0.0000        0.0000        0.0000        0.0000        0.0000        0.0000        0.0000        0.0000        0.0000        0.0000        0.0000        0.0000        0.0000        0.0000        0.0000        0.0000        0.0000        0.0000        0.0000        0.0000        0.0000        0.0000        0.0000        0.0000        0.0000        0.0000        0.0000        0.0000        0.0000        0.0000        0.0000        0.0000        0.0000        0.0000        0.0000        0.0000        0.0000
        0.0000        0.0000        0.0000        0.0000        0.0000        0.0000        0.0000        0.0000        0.0000        0.0000        0.0000        0.0000        0.0000        0.0000        0.0000        0.0000        0.0000        0.0000        0.0000        0.0000        0.0000        0.0000        0.0000        0.0000        0.0000        0.0000        0.0000        0.0000        0.0000        0.0000        0.0000        0.0000        0.0000        0.0000        0.0000        0.0000        0.0000        0.0000        0.0000        0.0000        0.0000        0.0000        0.0000        0.0000        0.0000        0.0000        0.0000        0.0000        0.0000        0.0000        0.0000        0.0000        0.0000        0.0000        0.0000        0.0000        0.0000        0.0000        0.0000        0.0000        0.0000        0.0000        0.0000        0.0000        0.0000        0.0000        0.0000        0.0000        0.0000        0.0000        0.0000        0.0000        0.0000        0.0000        0.0000        0.0000        0.0000        0.0000        0.0000        0.0000        0.0000        0.0000        0.0000        0.0000        0.0000        0.0000        0.0000        0.0000        0.0000        0.0000        0.0000        0.0000        0.0000        0.0000        0.0000        0.0000        0.0000        0.0000        0.0000        0.0000        0.0000       32.3144       32.4716       11.8577       10.3243       12.2237       12.2046       11.4235       12.2334        8.9085        9.8497       15.7271       18.9534       24.3900       35.2981       42.0007       32.9341       47.3733       59.3477       58.6339       75.0346       92.7087       94.4525       58.7235       64.8811       81.3973       94.9419       90.3729       84.9766       77.1803       92.1965       84.7847       81.9987       90.9759       98.4997      112.7090      118.8317      140.4545      153.9649      156.9445      151.6000      161.7828      156.4783      159.7339      161.2586      177.3925      174.5598      166.0815      163.8875      165.2008      164.2869      164.4456      147.1402      145.4684      148.1002      142.0092      130.1172      129.7487      119.1414      126.6369      109.9703       89.7015       84.5627       87.7259       91.4803       91.6279       78.5086       72.4392       68.2351       71.8574       72.2862       60.3080       52.6712       43.1698       39.9947       48.1144       48.2361       43.9257       53.5929       51.3303       46.3940       40.0623       42.7618       49.2999       54.0338       50.4216       51.8461       53.7835       76.2001       62.0436        0.0000        0.0000        0.0000        0.0000        0.0000        0.0000        0.0000        0.0000        0.0000        0.0000        0.0000        0.0000        0.0000        0.0000        0.0000        0.0000        0.0000        0.0000        0.0000        0.0000        0.0000        0.0000        0.0000        0.0000        0.0000        0.0000        0.0000        0.0000        0.0000        0.0000        0.0000        0.0000        0.0000        0.0000        0.0000        0.0000        0.0000        0.0000        0.0000        0.0000        0.0000        0.0000        0.0000        0.0000        0.0000        0.0000        0.0000        0.0000        0.0000        0.0000        0.0000        0.0000        0.0000        0.0000        0.0000        0.0000        0.0000        0.0000        0.0000
        0.0000        0.0000        0.0000        0.0000        0.0000        0.0000        0.0000        0.0000        0.0000        0.0000        0.0000        0.0000        0.0000        0.0000        0.0000        0.0000        0.0000        0.0000        0.0000        0.0000        0.0000        0.0000        0.0000        0.0000        0.0000        0.0000        0.0000        0.0000        0.0000        0.0000        0.0000        0.0000        0.0000        0.0000        0.0000        0.0000        0.0000        0.0000        0.0000        0.0000        0.0000        0.0000        0.0000        0.0000        0.0000        0.0000        0.0000        0.0000        0.0000        0.0000        0.0000        0.0000        0.0000        0.0000        0.0000        0.0000        0.0000        0.0000        0.0000        0.0000        0.0000        0.0000        0.0000        0.0000        0.0000        0.0000        0.0000        0.0000        0.0000        0.0000        0.0000        0.0000        0.0000        0.0000        0.0000        0.0000        0.0000        0.0000        0.0000        0.0000        0.0000        0.0000        0.0000        0.0000        0.0000        0.0000        0.0000        0.0000        0.0000        0.0000        0.0000        0.0000        0.0000        0.0000        0.0000        0.0000        0.0000        0.0000        0.0000        0.0000       35.4528       29.7068       24.5345       13.3189       11.1166       15.3419       13.9806       11.2459       10.8645       12.9257       15.1506       23.3806       26.7556       31.9166       37.5410       57.2355       55.8218       69.3516       83.1495      110.1719      130.2302       99.1698       66.9974       66.3139       69.6189       76.1478       83.9868       71.4401       71.0516       69.3686       79.9130       76.2758       84.1999       95.7557      101.8585      108.1646      119.3244      132.6284      131.8703      142.4893      140.2442      148.5113      149.7744      154.3169      154.3593      156.5923      166.4658      168.7391      176.5960      182.9564      177.5401      155.9684      148.6165      148.8990      152.6801      144.9442      132.0312      118.1740       98.8796       92.7025       70.8179       70.3391       68.2217       71.1637       87.3460       65.6957       61.5319       64.7426       64.8287       72.5295       75.2889       50.7587       39.5417       33.9468       38.9046       41.1654       41.6762       44.7012       51.1770       49.4016       40.9526       37.1479       36.1130       39.3318       50.6653       68.7940       51.7566       79.1179        0.0000        0.0000        0.0000        0.0000        0.0000        0.0000        0.0000        0.0000        0.0000        0.0000        0.0000        0.0000        0.0000      240.5400        0.0000        0.0000        0.0000      174.4200        0.0000        0.0000        0.0000        0.0000        0.0000        0.0000        0.0000        0.0000        0.0000        0.0000        0.0000        0.0000        0.0000        0.0000        0.0000        0.0000        0.0000        0.0000        0.0000        0.0000        0.0000        0.0000        0.0000        0.0000        0.0000        0.0000        0.0000        0.0000        0.0000        0.0000        0.0000        0.0000        0.0000        0.0000        0.0000        0.0000        0.0000        0.0000        0.0000        0.0000        0.0000        0.0000        0.0000
        0.0000        0.0000        0.0000        0.0000        0.0000        0.0000        0.0000        0.0000        0.0000        0.0000        0.0000        0.0000        0.0000        0.0000        0.0000        0.0000        0.0000        0.0000        0.0000        0.0000        0.0000        0.0000        0.0000        0.0000        0.0000        0.0000        0.0000        0.0000        0.0000        0.0000        0.0000        0.0000        0.0000        0.0000        0.0000        0.0000        0.0000        0.0000        0.0000        0.0000        0.0000        0.0000        0.0000        0.0000        0.0000        0.0000        0.0000        0.0000        0.0000        0.0000        0.0000        0.0000        0.0000        0.0000        0.0000        0.0000        0.0000        0.0000        0.0000        0.0000        0.0000        0.0000        0.0000        0.0000        0.0000        0.0000        0.0000        0.0000        0.0000        0.0000        0.0000        0.0000        0.0000        0.0000        0.0000        0.0000        0.0000        0.0000        0.0000        0.0000        0.0000        0.0000        0.0000        0.0000        0.0000        0.0000        0.0000        0.0000        0.0000        0.0000        0.0000        0.0000        0.0000        0.0000        0.0000        0.0000        0.0000        0.0000        0.0000        0.0000       49.2748       34.2474       38.8582       29.8554       25.1024       18.3099       22.0289      130.9727       41.3595       38.6739       50.1886       68.0094       75.3715       91.4845       92.3944       96.9516       93.3751      110.4566      157.3539      151.0109      144.0576      117.3782       75.9519       68.8101       74.8141       67.0234       69.2812       60.0414       60.7045       69.0372       79.9195       89.8896       97.7918      104.0204      101.6499      110.5544      129.9561      138.9921      140.6443      155.4005      146.9975      165.4680      155.9413      155.8786      154.5513      172.2406      190.7551      209.6443      262.1529      226.3978      194.0557      163.1571      166.3817      169.4611      161.7449      148.1560      123.3324      109.9876       85.7258       76.3627       68.1333       62.2120       60.7161       61.2846       57.6465       50.4603       53.8474       57.6512       54.0504       52.1576       57.5473       43.4618       37.4313       49.0277       55.8767       37.9863       36.9719       35.8352       35.7440       45.8841       34.0644       42.5880       39.9195       32.8912       46.9784       45.6055       39.9174      155.5506        0.0000        0.0000        0.0000        0.0000        0.0000        0.0000        0.0000        0.0000        0.0000        0.0000        0.0000        0.0000      378.2100      268.1099      197.0400        0.0000      195.6600      185.4300        0.0000        0.0000        0.0000        0.0000        0.0000        0.0000        0.0000        0.0000        0.0000        0.0000        0.0000        0.0000        0.0000        0.0000        0.0000        0.0000        0.0000        0.0000        0.0000        0.0000        0.0000        0.0000        0.0000        0.0000        0.0000        0.0000        0.0000        0.0000        0.0000        0.0000        0.0000        0.0000        0.0000        0.0000        0.0000        0.0000        0.0000        0.0000        0.0000        0.0000        0.0000        0.0000        0.0000
        0.0000        0.0000        0.0000        0.0000        0.0000        0.0000        0.0000        0.0000        0.0000        0.0000        0.0000        0.0000        0.0000        0.0000        0.0000        0.0000        0.0000        0.0000        0.0000        0.0000        0.0000        0.0000        0.0000        0.0000        0.0000        0.0000        0.0000        0.0000        0.0000        0.0000        0.0000        0.0000        0.0000        0.0000        0.0000        0.0000        0.0000        0.0000        0.0000        0.0000        0.0000        0.0000        0.0000        0.0000        0.0000        0.0000        0.0000        0.0000        0.0000        0.0000        0.0000        0.0000        0.0000        0.0000        0.0000        0.0000        0.0000        0.0000        0.0000        0.0000        0.0000        0.0000        0.0000        0.0000        0.0000        0.0000        0.0000        0.0000        0.0000        0.0000        0.0000        0.0000        0.0000        0.0000        0.0000        0.0000        0.0000        0.0000        0.0000        0.0000        0.0000        0.0000        0.0000        0.0000        0.0000        0.0000        0.0000        0.0000        0.0000        0.0000        0.0000        0.0000        0.0000        0.0000        0.0000        0.0000        0.0000        0.0000        0.0000       54.6033       42.4345       35.1598       37.4523       37.3795       22.6488       22.5412       27.6344      115.5131       87.2139       47.7206       70.1300       86.9171       86.4581      132.4090      113.2246      107.7781      123.2143      150.9586      129.7889      142.1097      160.6218      112.1884      105.6397       74.4379       65.8034       74.1806       71.2997       69.1810       65.0586       83.6543       95.4250      101.6640       98.9297      107.3964      100.7445      122.0301      128.6291      128.3780      119.5691      114.9818      132.5139      157.6292      128.4850      149.4870      164.5607      181.9035      193.9343      224.7173      227.0685      227.1438      222.2312      186.5566      193.6043      162.1684      151.6623      123.3787      101.9145       91.0788       82.8772       77.7438       69.3136       60.4316       60.0855       61.4231       50.6154       52.5389       69.3671       75.5172       49.9499       49.6965       54.2891       40.5798       41.5305       59.1263       62.5755       33.7018       36.3563       29.8776       28.6337       35.3433       39.9875       52.7859       36.5315       37.4234       38.4814       42.9337       56.5035      177.5650        0.0000        0.0000        0.0000        0.0000        0.0000        0.0000      161.0610       75.9300        0.0000        0.0000        0.0000        0.0000      230.9100      262.1099        0.0000        0.0000        0.0000        0.0000        0.0000        0.0000        0.0000        0.0000        0.0000        0.0000        0.0000        0.0000        0.0000        0.0000        0.0000        0.0000        0.0000        0.0000        0.0000        0.0000        0.0000        0.0000        0.0000        0.0000        0.0000        0.0000        0.0000        0.0000        0.0000        0.0000        0.0000        0.0000        0.0000        0.0000        0.0000        0.0000        0.0000        0.0000        0.0000        0.0000        0.0000        0.0000        0.0000        0.0000        0.0000        0.0000        0.0000
        0.0000        0.0000        0.0000        0.0000        0.0000        0.0000        0.0000        0.0000        0.0000        0.0000        0.0000        0.0000        0.0000        0.0000        0.0000        0.0000        0.0000        0.0000        0.0000        0.0000        0.0000        0.0000        0.0000        0.0000        0.0000        0.0000        0.0000        0.0000        0.0000        0.0000        0.0000        0.0000        0.0000        0.0000        0.0000        0.0000        0.0000        0.0000        0.0000        0.0000        0.0000        0.0000        0.0000        0.0000        0.0000        0.0000        0.0000        0.0000        0.0000        0.0000        0.0000        0.0000        0.0000        0.0000        0.0000        0.0000        0.0000        0.0000        0.0000        0.0000        0.0000        0.0000        0.0000        0.0000        0.0000        0.0000        0.0000        0.0000        0.0000        0.0000        0.0000        0.0000        0.0000        0.0000        0.0000        0.0000        0.0000        0.0000        0.0000        0.0000        0.0000        0.0000        0.0000        0.0000        0.0000        0.0000        0.0000        0.0000        0.0000        0.0000        0.0000        0.0000        0.0000        0.0000        0.0000        0.0000        0.0000       47.8250       59.9307       47.9076       38.3724       35.8605       36.7824       37.8278       25.7117       26.5950       31.9659       38.0998       42.3408       52.4321       71.7783       82.4476      129.2796      129.1936      144.2739      147.1447      147.2698      137.5664      103.9677      118.0372      130.9615      120.9997      130.8921       70.0635       70.4174       72.0181       78.5958       77.0508       75.3738       94.3509       96.1979       96.5624       95.6634      105.6103      116.8407      118.5286      126.2191      119.4490      123.4509      119.0593      116.8139      116.6557      124.8257      149.1881      165.0289      175.0548      182.7537      202.8046      213.0314      212.6201      209.2883      191.0292      176.0019      130.5374      121.8363       96.8529       81.0622       74.9828       74.7526       88.6967       85.2932       83.5004       78.4621       74.0153       68.0056       72.4384       65.6839       71.0020       59.4417       45.2657       54.3328       54.3282       42.3433       44.5522       42.0502       34.3276       25.0563       26.1402       26.5612       37.0687       48.4294       42.8885       45.1537       30.5538       37.7243       41.3710       42.4622        0.0000        0.0000        0.0000        0.0000        0.0000      145.6895      144.9866      148.3947      108.6900        0.0000        0.0000        0.0000        0.0000        0.0000        0.0000        0.0000        0.0000        0.0000        0.0000        0.0000        0.0000        0.0000        0.0000        0.0000        0.0000        0.0000        0.0000        0.0000        0.0000        0.0000        0.0000        0.0000        0.0000        0.0000        0.0000        0.0000        0.0000        0.0000        0.0000        0.0000        0.0000        0.0000        0.0000        0.0000        0.0000        0.0000        0.0000        0.0000        0.0000        0.0000        0.0000        0.0000        0.0000        0.0000        0.0000        0.0000        0.0000        0.0000        0.0000        0.0000        0.0000        0.0000
        0.0000        0.0000        0.0000        0.0000        0.0000        0.0000        0.0000        0.0000        0.0000        0.0000        0.0000        0.0000        0.0000        0.0000        0.0000        0.0000        0.0000        0.0000        0.0000        0.0000        0.0000        0.0000        0.0000        0.0000        0.0000        0.0000        0.0000        0.0000        0.0000        0.0000        0.0000        0.0000        0.0000        0.0000        0.0000        0.0000        0.0000        0.0000        0.0000        0.0000        0.0000        0.0000        0.0000        0.0000        0.0000        0.0000        0.0000        0.0000        0.0000        0.0000        0.0000        0.0000        0.0000        0.0000        0.0000        0.0000        0.0000        0.0000        0.0000        0.0000        0.0000        0.0000        0.0000        0.0000        0.0000        0.0000        0.0000        0.0000        0.0000        0.0000        0.0000        0.0000        0.0000        0.0000        0.0000        0.0000        0.0000        0.0000        0.0000        0.0000        0.0000        0.0000        0.0000        0.0000        0.0000        0.0000        0.0000        0.0000        0.0000        0.0000        0.0000        0.0000        0.0000        0.0000        0.0000        0.0000        0.0000       53.6024       77.8804       58.1182       50.1299       49.3050       49.7237       37.9437       36.0095       44.6541       43.1987       47.1274       50.2306       58.6415       59.1727       93.2965      128.9459      157.3655      171.8402      142.2278      133.2482      104.0581       88.7356      103.1626      113.4805       97.7992       94.9037       69.1352       71.7346       69.9490       84.2864       78.5654       74.2428       83.0857       82.0986       92.4537       98.8256      105.3482      121.3277      123.4939      122.6974      121.5907      124.1489      116.6736      112.1780      110.7980      127.1399      151.9889      168.7615      196.5601      179.4496      187.6483      190.4108      183.9689      182.9435      158.9629      134.1302      114.4514      102.8523       95.6714       80.2861       75.0806       84.5440       98.2358       94.3527      102.9234       92.8885       86.6888       86.7897       66.8854       72.7866       75.5875       75.0813       52.2106       51.8216       40.1404       40.9202       34.6151       25.4253       26.2816       24.4995       22.1752       24.4691       38.2639       34.3001       32.0799       37.9062       30.0142       30.5428       51.9157       80.6763        0.0000        0.0000        0.0000      106.4400      127.2671      144.3159      150.1675      135.8780       70.0500        0.0000        0.0000        0.0000        0.0000        0.0000        0.0000        0.0000        0.0000        0.0000        0.0000        0.0000        0.0000        0.0000        0.0000        0.0000        0.0000        0.0000        0.0000        0.0000        0.0000        0.0000        0.0000        0.0000        0.0000        0.0000        0.0000        0.0000        0.0000        0.0000        0.0000        0.0000        0.0000        0.0000        0.0000        0.0000        0.0000        0.0000        0.0000        0.0000        0.0000        0.0000        0.0000        0.0000        0.0000        0.0000        0.0000        0.0000        0.0000        0.0000        0.0000        0.0000        0.0000        0.0000
        0.0000        0.0000        0.0000        0.0000        0.0000        0.0000        0.0000        0.0000        0.0000        0.0000        0.0000        0.0000        0.0000        0.0000        0.0000        0.0000        0.0000        0.0000        0.0000        0.0000        0.0000        0.0000        0.0000        0.0000        0.0000        0.0000        0.0000        0.0000        0.0000        0.0000        0.0000        0.0000        0.0000        0.0000        0.0000        0.0000        0.0000        0.0000        0.0000        0.0000        0.0000        0.0000        0.0000        0.0000        0.0000        0.0000        0.0000        0.0000        0.0000        0.0000        0.0000        0.0000        0.0000        0.0000        0.0000        0.0000        0.0000        0.0000        0.0000        0.0000        0.0000        0.0000        0.0000        0.0000        0.0000        0.0000        0.0000        0.0000        0.0000        0.0000        0.0000        0.0000        0.0000        0.0000        0.0000        0.0000        0.0000        0.0000        0.0000        0.0000        0.0000        0.0000        0.0000        0.0000        0.0000        0.0000        0.0000        0.0000        0.0000        0.0000        0.0000        0.0000        0.0000        0.0000        0.0000        0.0000       64.2865       87.7040       74.2712       48.5521       44.7461       50.4703       47.7104       47.8945       44.4386       42.3752       48.8588       62.3260       64.8048       64.0877       72.6921      101.4991      114.4451      119.4079      111.5256       96.4395       85.0164      126.7036      102.7617       67.9052       68.7719       52.7337       56.4710       58.0795       64.3352       70.2037       82.1446       82.4267       79.1545       76.6687       76.7140       84.7554      101.4764      110.0041      112.8870      113.1709      108.7610      110.6378      108.7304      116.1825      118.6351      137.9306      149.0159      163.1967      185.9827      205.7150      198.9025      214.8264      195.4938      171.5825      162.0157      132.5052      124.4787      115.8074      111.9685      122.6697      117.9446      124.8667      118.0482      102.0554       99.9673       95.7812       89.4710       71.6788       60.2308       56.3657       64.3065       61.9342       51.9635       46.8756       40.1642       29.6925       30.6322       27.0691       15.8016       18.8747       20.4805       19.9992       29.7808       23.4848       27.4748       28.4350       29.5451       49.4879       54.2223       27.5249        0.0000        0.0000        0.0000        0.0000       83.3524      121.3884      135.1722      137.6352      128.4669       42.1800        0.0000        0.0000        0.0000        0.0000        0.0000        0.0000        0.0000        0.0000        0.0000        0.0000        0.0000        0.0000        0.0000        0.0000        0.0000        0.0000        0.0000        0.0000        0.0000        0.0000        0.0000        0.0000        0.0000        0.0000        0.0000        0.0000        0.0000        0.0000        0.0000        0.0000        0.0000        0.0000        0.0000        0.0000        0.0000        0.0000        0.0000        0.0000        0.0000        0.0000        0.0000        0.0000        0.0000        0.0000        0.0000        0.0000        0.0000        0.0000        0.0000        0.0000        0.0000        0.0000        0.0000
        0.0000        0.0000        0.0000        0.0000        0.0000        0.0000        0.0000        0.0000        0.0000        0.0000        0.0000        0.0000        0.0000        0.0000        0.0000        0.0000        0.0000        0.0000        0.0000        0.0000        0.0000        0.0000        0.0000        0.0000        0.0000        0.0000        0.0000        0.0000        0.0000        0.0000        0.0000        0.0000        0.0000        0.0000        0.0000        0.0000        0.0000        0.0000        0.0000        0.0000        0.0000        0.0000        0.0000        0.0000        0.0000        0.0000        0.0000        0.0000        0.0000        0.0000        0.0000        0.0000        0.0000        0.0000        0.0000        0.0000        0.0000        0.0000        0.0000        0.0000        0.0000        0.0000        0.0000        0.0000        0.0000        0.0000        0.0000        0.0000        0.0000        0.0000        0.0000        0.0000        0.0000        0.0000        0.0000        0.0000        0.0000        0.0000        0.0000        0.0000        0.0000        0.0000        0.0000        0.0000        0.0000        0.0000        0.0000        0.0000        0.0000        0.0000        0.0000        0.0000        0.0000        0.0000        0.0000        0.0000       94.9531      102.2809       72.8271       39.9019       39.0194       39.9820       44.1562       47.5246       47.5258       46.4335       50.6369       62.2200       68.3816       79.5357       84.4283      114.8950      118.7826      110.9353      108.0579       94.0830       75.1602      106.6113      152.7773       62.6988       66.4748       52.4235       51.4397       61.9444       68.4676       83.6245       87.5647       80.6508       84.4472       79.1528       82.1925       89.6571      101.1741      110.7830      105.8505      109.3621      111.3210      104.5134      105.6515      124.8848      127.3916      153.4743      154.7420      183.4360      221.4823      233.2641      209.8210      182.7213      160.8282      157.4832      148.6261      125.8010      128.3772      130.6066      131.8384      152.2964      171.0333      140.6590      101.4673       89.1547       90.3673       88.0562       76.8152       73.4887       65.8933       64.8473       56.6343       58.6348       45.0228       38.8852       33.3820       21.3087       15.8461       14.6225       13.2442       15.1511       16.4525       16.7927       16.7310       19.7067       28.4690       34.3943       47.8719        0.0000        0.0000        0.0000        0.0000        0.0000        0.0000       69.4632       72.3141      114.5538      120.1098      127.2227      128.3747        0.0000        0.0000        0.0000        0.0000        0.0000        0.0000        0.0000        0.0000        0.0000        0.0000        0.0000        0.0000        0.0000        0.0000        0.0000        0.0000        0.0000        0.0000        0.0000        0.0000        0.0000        0.0000        0.0000        0.0000        0.0000        0.0000        0.0000        0.0000        0.0000        0.0000        0.0000        0.0000        0.0000        0.0000        0.0000        0.0000        0.0000        0.0000        0.0000        0.0000        0.0000        0.0000        0.0000        0.0000        0.0000        0.0000        0.0000        0.0000        0.0000        0.0000        0.0000        0.0000        0.0000        0.0000
        0.0000        0.0000        0.0000        0.0000        0.0000        0.0000        0.0000        0.0000        0.0000        0.0000        0.0000        0.0000        0.0000        0.0000        0.0000        0.0000        0.0000        0.0000        0.0000        0.0000        0.0000        0.0000        0.0000        0.0000        0.0000        0.0000        0.0000        0.0000        0.0000        0.0000        0.0000        0.0000        0.0000        0.0000        0.0000        0.0000        0.0000        0.0000        0.0000        0.0000        0.0000        0.0000        0.0000        0.0000        0.0000        0.0000        0.0000        0.0000        0.0000        0.0000        0.0000        0.0000        0.0000        0.0000        0.0000        0.0000        0.0000        0.0000        0.0000        0.0000        0.0000        0.0000        0.0000        0.0000        0.0000        0.0000        0.0000        0.0000        0.0000        0.0000        0.0000        0.0000        0.0000        0.0000        0.0000        0.0000        0.0000        0.0000        0.0000        0.0000        0.0000        0.0000        0.0000        0.0000        0.0000        0.0000        0.0000        0.0000        0.0000        0.0000        0.0000        0.0000        0.0000        0.0000        0.0000        0.0000      113.3187      117.3660       86.3340       49.8985       38.2621       46.4846       43.2034       44.8078       46.9831       48.8333       59.7265       73.1676       78.8603       79.3604       90.6377      109.0859      106.2851      108.3850       99.3383       82.0620       72.7809       68.0157      105.0966       58.5388       62.0736       55.2896       60.4427       67.9607       77.5473       93.0231       84.7169       75.9334       79.4095       86.7466       94.2302      101.1325      105.3539      107.1827      104.3506      110.2138      115.1087      109.2352      104.5442      111.3954      138.9955      164.6404      196.9980      172.9116      183.3613      191.6596      171.6715      153.0285      146.9381      134.7804      130.5485      123.1412      125.5875      135.7625      147.0369      166.3470      144.1797      118.0587      100.0297       88.7716       75.7173       78.5959       67.7546       55.0416       53.6012       51.7358       51.7666       64.1906       50.6966       39.7803       28.6961       16.2426       12.6192       10.3509        9.8286       12.2614       13.7100       13.6839       15.9392       37.8157       55.9509       41.6596        0.0000        0.0000        0.0000        0.0000        0.0000        0.0000       55.3402       57.6527       69.6349       98.7423      119.4883      131.0270      123.0928        0.0000        0.0000        0.0000        0.0000        0.0000        0.0000        0.0000        0.0000        0.0000        0.0000        0.0000        0.0000        0.0000        0.0000        0.0000        0.0000        0.0000        0.0000        0.0000        0.0000        0.0000        0.0000        0.0000        0.0000        0.0000        0.0000        0.0000        0.0000        0.0000        0.0000        0.0000        0.0000        0.0000        0.0000        0.0000        0.0000        0.0000        0.0000        0.0000        0.0000        0.0000        0.0000        0.0000        0.0000        0.0000        0.0000        0.0000        0.0000        0.0000        0.0000        0.0000        0.0000        0.0000        0.0000
        0.0000        0.0000        0.0000        0.0000        0.0000        0.0000        0.0000        0.0000        0.0000        0.0000        0.0000        0.0000        0.0000        0.0000        0.0000        0.0000        0.0000        0.0000        0.0000        0.0000        0.0000        0.0000        0.0000        0.0000        0.0000        0.0000        0.0000        0.0000        0.0000        0.0000        0.0000        0.0000        0.0000        0.0000        0.0000        0.0000        0.0000        0.0000        0.0000        0.0000        0.0000        0.0000        0.0000        0.0000        0.0000        0.0000        0.0000        0.0000        0.0000        0.0000        0.0000        0.0000        0.0000        0.0000        0.0000        0.0000        0.0000        0.0000        0.0000        0.0000        0.0000        0.0000        0.0000        0.0000        0.0000        0.0000        0.0000        0.0000        0.0000        0.0000        0.0000        0.0000        0.0000        0.0000        0.0000        0.0000        0.0000        0.0000        0.0000        0.0000        0.0000        0.0000        0.0000        0.0000        0.0000        0.0000        0.0000        0.0000        0.0000        0.0000        0.0000        0.0000        0.0000        0.0000        0.0000        0.0000        0.0000       94.9027       57.0353       43.0546       47.1061       49.5782       48.5773       57.7990       64.9244       77.7860       85.1458       83.1205       74.4244       80.4484       90.1171       95.2503      104.4404       96.5741       88.6037       76.9519       77.4851       70.9329       73.8239       62.0704       69.7085       72.8451       73.8125       73.1734       75.8697       86.4859      100.9517       94.8516       90.0377       91.8868       97.3107      105.4238      104.2396      112.5601      108.0342      102.7267       95.9886      104.7223      108.6477      112.0130      160.7248      164.0443      182.0593      161.5518      165.5700      162.4987      135.2950      162.3333      140.7959      115.8515      107.6653      103.9273      103.8141      118.2600       90.5250      115.3280      105.6154       87.8894       90.6436       78.0763       81.1494       71.8805       58.1380       51.5855       43.7199       45.4696       48.1740       47.2474       34.4164       27.9641       23.5989       13.7368       12.1519       10.5570        9.3164       10.8879       11.4614       12.6145       28.4551       42.3141       46.6005        0.0000        0.0000        0.0000        0.0000        0.0000        0.0000        0.0000       53.5362       61.9757       66.6575       95.1043      114.8295      121.3883      126.7941        0.0000        0.0000        0.0000        0.0000        0.0000        0.0000        0.0000        0.0000        0.0000        0.0000        0.0000        0.0000        0.0000        0.0000        0.0000        0.0000        0.0000        0.0000        0.0000        0.0000        0.0000        0.0000        0.0000        0.0000        0.0000        0.0000        0.0000        0.0000        0.0000        0.0000        0.0000        0.0000        0.0000        0.0000        0.0000        0.0000        0.0000        0.0000        0.0000        0.0000        0.0000        0.0000        0.0000        0.0000        0.0000        0.0000        0.0000        0.0000        0.0000        0.0000        0.0000        0.0000        0.0000        0.0000
        0.0000        0.0000        0.0000        0.0000        0.0000        0.0000        0.0000        0.0000        0.0000        0.0000        0.0000        0.0000        0.0000        0.0000        0.0000        0.0000        0.0000        0.0000        0.0000        0.0000        0.0000        0.0000        0.0000        0.0000        0.0000        0.0000        0.0000        0.0000        0.0000        0.0000        0.0000        0.0000        0.0000        0.0000        0.0000        0.0000        0.0000        0.0000        0.0000        0.0000        0.0000        0.0000        0.0000        0.0000        0.0000        0.0000        0.0000        0.0000        0.0000        0.0000        0.0000        0.0000        0.0000        0.0000        0.0000        0.0000        0.0000        0.0000        0.0000        0.0000        0.0000        0.0000        0.0000        0.0000        0.0000        0.0000        0.0000        0.0000        0.0000        0.0000        0.0000        0.0000        0.0000        0.0000        0.0000        0.0000        0.0000        0.0000        0.0000        0.0000        0.0000        0.0000        0.0000        0.0000        0.0000        0.0000        0.0000        0.0000        0.0000        0.0000        0.0000        0.0000        0.0000        0.0000        0.0000        0.0000       75.3657       79.0539       62.3454       44.6879        0.0000       51.9732       65.5861       79.8343       92.5180      101.9070       89.9339       72.2572       70.2510       66.0092       70.0945       73.4889       88.2268       72.0638       60.9962       67.9838       67.0234       73.8877       76.5895       75.2811       81.6241       81.3590       79.4747       84.8686       85.2706       90.8468      106.7814      126.6488      121.1057      120.4169      116.9711      113.2860      118.6207      119.5465      109.1099      105.2803      101.9306      103.7391      124.9913      143.1239      186.8688      176.9913      161.6239      149.3300      140.4367      132.9976      137.0073       90.8611       86.1064       94.5771       80.9358       54.7376       64.1797       66.8963       62.2825       54.8637       48.1776       48.8675       51.7918       71.5216       75.4247       59.2697       52.9211       40.5369       68.5648       76.5433       30.2871       25.9512       22.8458       20.1489       17.5042       10.6770        8.8364        7.5554        7.8846        6.7856        6.8510        8.9063       17.2219        0.0000        0.0000        0.0000        0.0000        0.0000       67.9200       70.7400        0.0000       62.8859       46.4403       58.9203       72.8406       91.0525      108.7132      113.9518        0.0000        0.0000        0.0000        0.0000        0.0000        0.0000        0.0000        0.0000        0.0000        0.0000        0.0000        0.0000        0.0000        0.0000        0.0000        0.0000        0.0000        0.0000        0.0000        0.0000        0.0000        0.0000        0.0000        0.0000        0.0000        0.0000        0.0000        0.0000        0.0000        0.0000        0.0000        0.0000        0.0000        0.0000        0.0000        0.0000        0.0000        0.0000        0.0000        0.0000        0.0000        0.0000        0.0000        0.0000        0.0000        0.0000        0.0000        0.0000        0.0000        0.0000        0.0000        0.0000        0.0000        0.0000        0.0000
        0.0000        0.0000        0.0000        0.0000        0.0000        0.0000        0.0000        0.0000        0.0000        0.0000        0.0000        0.0000        0.0000        0.0000        0.0000        0.0000        0.0000        0.0000        0.0000        0.0000        0.0000        0.0000        0.0000        0.0000        0.0000        0.0000        0.0000        0.0000        0.0000        0.0000        0.0000        0.0000        0.0000        0.0000        0.0000        0.0000        0.0000        0.0000        0.0000        0.0000        0.0000        0.0000        0.0000        0.0000        0.0000        0.0000        0.0000        0.0000        0.0000        0.0000        0.0000        0.0000        0.0000        0.0000        0.0000        0.0000        0.0000        0.0000        0.0000        0.0000        0.0000        0.0000        0.0000        0.0000        0.0000        0.0000        0.0000        0.0000        0.0000        0.0000        0.0000        0.0000        0.0000        0.0000        0.0000        0.0000        0.0000        0.0000        0.0000        0.0000        0.0000        0.0000        0.0000        0.0000        0.0000        0.0000        0.0000        0.0000        0.0000        0.0000        0.0000        0.0000        0.0000        0.0000        0.0000        0.0000        0.0000       62.0866        0.0000        0.0000        0.0000       67.5077       70.7435       84.9251       94.4448       99.6021       97.9330       73.0379       69.7958       64.5848       65.7124       63.5906       71.4218       67.3281       66.8545       74.0060       72.9589       84.9428       88.7232       92.9123       84.8695       84.9922       87.1657       88.0445       93.4160       97.6290      105.7082      122.8379      116.2426      122.3689      133.9792      129.5212      134.0237      121.8667      117.2689      119.3594      108.1386      114.6268      140.5269      152.9688      160.2606      148.5374      172.1499      125.8184      119.8696      122.2317       93.1626       72.5765       64.3583       88.0819       61.4690       45.5733       68.8730       51.1353       43.1305       45.3630       45.0055       40.3503       43.1079       58.4385       55.7795       51.6844       51.6439       38.1588       55.5554       47.5098       23.6647       20.8513       19.6732       17.3512       14.4674        9.0886        7.0937        5.8053        6.0080        8.6276       12.8917       16.2846       12.2899        0.0000        0.0000        0.0000        0.0000        0.0000       70.1100       76.9800       70.1400       50.4297       47.3221       55.2210       70.9597       84.5714       97.5007      113.1805        0.0000        0.0000        0.0000        0.0000        0.0000        0.0000        0.0000        0.0000        0.0000        0.0000        0.0000        0.0000        0.0000        0.0000        0.0000        0.0000        0.0000        0.0000        0.0000        0.0000        0.0000        0.0000        0.0000        0.0000        0.0000        0.0000        0.0000        0.0000        0.0000        0.0000        0.0000        0.0000        0.0000        0.0000        0.0000        0.0000        0.0000        0.0000        0.0000        0.0000        0.0000        0.0000        0.0000        0.0000        0.0000        0.0000        0.0000        0.0000        0.0000        0.0000        0.0000        0.0000        0.0000        0.0000        0.0000
        0.0000        0.0000        0.0000        0.0000        0.0000        0.0000        0.0000        0.0000        0.0000        0.0000        0.0000        0.0000        0.0000        0.0000        0.0000        0.0000        0.0000        0.0000        0.0000        0.0000        0.0000        0.0000        0.0000        0.0000        0.0000        0.0000        0.0000        0.0000        0.0000        0.0000        0.0000        0.0000        0.0000        0.0000        0.0000        0.0000        0.0000        0.0000        0.0000        0.0000        0.0000        0.0000        0.0000        0.0000        0.0000        0.0000        0.0000        0.0000        0.0000        0.0000        0.0000        0.0000        0.0000        0.0000        0.0000        0.0000        0.0000        0.0000        0.0000        0.0000        0.0000        0.0000        0.0000        0.0000        0.0000        0.0000        0.0000        0.0000        0.0000        0.0000        0.0000        0.0000        0.0000        0.0000        0.0000        0.0000        0.0000        0.0000        0.0000        0.0000        0.0000        0.0000        0.0000        0.0000        0.0000        0.0000        0.0000        0.0000        0.0000        0.0000        0.0000        0.0000        0.0000        0.0000        0.0000        0.0000        0.0000        0.0000        0.0000        0.0000        0.0000       90.7155       90.5073       96.7618       87.3493       80.7911       82.8248       62.5452       59.2781       58.3749       66.4011       71.0952       61.3495       60.7378       64.2326       79.9161       92.5044       99.9144      102.9930       97.7539       92.3134       91.5244      104.4375      104.5270      104.9907      102.7964      110.2150      141.8940      135.2008      127.1435      139.9588      137.8106      130.7843      123.2192      134.0171      123.3853      123.4297      123.6326      129.7242      126.5575      133.0579      133.6710      116.5776      104.8816      101.4086       81.2399       66.6937       61.9091       65.1206       66.7449       65.1743       41.4157       64.3261       36.2596       35.3413       45.2986       42.3911       40.5972       46.9407       51.7553       44.5625       41.6497       42.6571       32.7112       25.4327       21.6479       20.5891       18.5888       16.0538       14.2048       12.7617        8.3810        7.0710       10.0441       17.7549       16.7841       19.5416        0.0000        0.0000        0.0000        0.0000        0.0000        0.0000       81.8400       80.3700       86.0400       56.3100       46.1616       48.7056       58.1473       72.5991       83.7197       95.6327      116.2967        0.0000        0.0000        0.0000        0.0000        0.0000        0.0000        0.0000        0.0000        0.0000        0.0000        0.0000        0.0000        0.0000        0.0000        0.0000        0.0000        0.0000        0.0000        0.0000        0.0000        0.0000        0.0000        0.0000        0.0000        0.0000        0.0000        0.0000        0.0000        0.0000        0.0000        0.0000        0.0000        0.0000        0.0000        0.0000        0.0000        0.0000        0.0000        0.0000        0.0000        0.0000        0.0000        0.0000        0.0000        0.0000        0.0000        0.0000        0.0000        0.0000        0.0000        0.0000        0.0000        0.0000        0.0000        0.0000
        0.0000        0.0000        0.0000        0.0000        0.0000        0.0000        0.0000        0.0000        0.0000        0.0000        0.0000        0.0000        0.0000        0.0000        0.0000        0.0000        0.0000        0.0000        0.0000        0.0000        0.0000        0.0000        0.0000        0.0000        0.0000        0.0000        0.0000        0.0000        0.0000        0.0000        0.0000        0.0000        0.0000        0.0000        0.0000        0.0000        0.0000        0.0000        0.0000        0.0000        0.0000        0.0000        0.0000        0.0000        0.0000        0.0000        0.0000        0.0000        0.0000        0.0000        0.0000        0.0000        0.0000        0.0000        0.0000        0.0000        0.0000        0.0000        0.0000        0.0000        0.0000        0.0000        0.0000        0.0000        0.0000        0.0000        0.0000        0.0000        0.0000        0.0000        0.0000        0.0000        0.0000        0.0000        0.0000        0.0000        0.0000        0.0000        0.0000        0.0000        0.0000        0.0000        0.0000        0.0000        0.0000        0.0000        0.0000        0.0000        0.0000        0.0000        0.0000        0.0000        0.0000        0.0000        0.0000        0.0000        0.0000        0.0000        0.0000        0.0000        0.0000        0.0000       79.6081       89.9622       87.3107       75.1532       64.9730       59.1291       51.5302       50.6577       62.7127       61.2911       63.4968       62.0495       72.1459       88.0726      106.5762      104.5154      102.9576       98.1951      107.4265      117.3250      116.0316      122.5890      118.1249      111.2051      119.1127      150.8289      144.8948      137.3042      145.0155      139.2382      125.3364      123.9003      119.4977      117.5051      125.4999      125.9460      123.9714      119.3150      125.1580      130.9084      121.0041       85.5510       69.4510       67.8621       71.1289       73.0562       80.5821       77.0641       58.6676       44.8041       36.8980       31.8852       35.2992       38.5573       37.7572       35.6126       38.5015       54.1474       44.0705       38.0002       33.6777       25.9100       20.5347       18.0219       20.2949       15.9373       14.5233       12.2678       11.2284        7.6305       12.4820       15.9507       20.7358       22.5641       19.3429        0.0000        0.0000        0.0000        0.0000        0.0000        0.0000        0.0000       80.6700       70.8900       41.9400       61.2086       62.9640       59.9012       72.0168       82.2143      102.0321      127.6892        0.0000        0.0000        0.0000        0.0000        0.0000        0.0000        0.0000        0.0000        0.0000        0.0000        0.0000        0.0000        0.0000        0.0000        0.0000        0.0000        0.0000        0.0000        0.0000        0.0000        0.0000        0.0000        0.0000        0.0000        0.0000        0.0000        0.0000        0.0000        0.0000        0.0000        0.0000        0.0000        0.0000        0.0000        0.0000        0.0000        0.0000        0.0000        0.0000        0.0000        0.0000        0.0000        0.0000        0.0000        0.0000        0.0000        0.0000        0.0000        0.0000        0.0000        0.0000        0.0000        0.0000        0.0000        0.0000
        0.0000        0.0000        0.0000        0.0000        0.0000        0.0000        0.0000        0.0000        0.0000        0.0000        0.0000        0.0000        0.0000        0.0000        0.0000        0.0000        0.0000        0.0000        0.0000        0.0000        0.0000        0.0000        0.0000        0.0000        0.0000        0.0000        0.0000        0.0000        0.0000        0.0000        0.0000        0.0000        0.0000        0.0000        0.0000        0.0000        0.0000        0.0000        0.0000        0.0000        0.0000        0.0000        0.0000        0.0000        0.0000        0.0000        0.0000        0.0000        0.0000        0.0000        0.0000        0.0000        0.0000        0.0000        0.0000        0.0000        0.0000        0.0000        0.0000        0.0000        0.0000        0.0000        0.0000        0.0000        0.0000        0.0000        0.0000        0.0000        0.0000        0.0000        0.0000        0.0000        0.0000        0.0000        0.0000        0.0000        0.0000        0.0000        0.0000        0.0000        0.0000        0.0000        0.0000        0.0000        0.0000        0.0000        0.0000        0.0000        0.0000        0.0000        0.0000        0.0000        0.0000        0.0000        0.0000        0.0000        0.0000        0.0000        0.0000        0.0000        0.0000        0.0000        0.0000       78.1817       62.9993       69.0250       62.6587       54.9537       49.4150       50.6147       59.9766       65.4194       70.3295       75.4470       85.3710      104.7828      117.5381      122.3393      123.6586      141.0956      176.5933      170.9518      175.6641      150.1514      140.5319      149.0441      163.6695        0.0000        0.0000      140.6029      140.3941      135.9377      119.5281      116.9283      116.0983      104.2940      109.0655      116.4284      116.0225      109.5651      104.7160       99.2736       75.6609       75.0842       69.1654       59.0718       60.6901       66.0204       57.9157       54.3014       59.9488       60.4322       51.5332       50.7213       43.3956       42.1294       40.3014       39.2380       37.2432       41.1605       35.2588       33.8846       25.6148       19.8310       17.0881       16.1347       14.7863       11.5329       10.3247        9.3338        8.5408        8.7832       10.9770       13.5773        0.0000        0.0000        0.0000        0.0000        0.0000        0.0000        0.0000        0.0000        0.0000        0.0000        0.0000        0.0000        0.0000       60.6110       60.6816       57.6256       67.4390       83.8316       95.7231        0.0000        0.0000        0.0000        0.0000        0.0000        0.0000        0.0000        0.0000        0.0000        0.0000        0.0000        0.0000        0.0000        0.0000        0.0000        0.0000        0.0000        0.0000        0.0000        0.0000        0.0000        0.0000        0.0000        0.0000        0.0000        0.0000        0.0000        0.0000        0.0000        0.0000        0.0000        0.0000        0.0000        0.0000        0.0000        0.0000        0.0000        0.0000        0.0000        0.0000        0.0000        0.0000        0.0000        0.0000        0.0000        0.0000        0.0000        0.0000        0.0000        0.0000        0.0000        0.0000        0.0000        0.0000        0.0000        0.0000
        0.0000        0.0000        0.0000        0.0000        0.0000        0.0000        0.0000        0.0000        0.0000        0.0000        0.0000        0.0000        0.0000        0.0000        0.0000        0.0000        0.0000        0.0000        0.0000        0.0000        0.0000        0.0000        0.0000        0.0000        0.0000        0.0000        0.0000        0.0000        0.0000        0.0000        0.0000        0.0000        0.0000        0.0000        0.0000        0.0000        0.0000        0.0000        0.0000        0.0000        0.0000        0.0000        0.0000        0.0000        0.0000        0.0000        0.0000        0.0000        0.0000        0.0000        0.0000        0.0000        0.0000        0.0000        0.0000        0.0000        0.0000        0.0000        0.0000        0.0000        0.0000        0.0000        0.0000        0.0000        0.0000        0.0000        0.0000        0.0000        0.0000        0.0000        0.0000        0.0000        0.0000        0.0000        0.0000        0.0000        0.0000        0.0000        0.0000        0.0000        0.0000        0.0000        0.0000        0.0000        0.0000        0.0000        0.0000        0.0000        0.0000        0.0000        0.0000        0.0000        0.0000        0.0000        0.0000        0.0000        0.0000        0.0000        0.0000        0.0000        0.0000        0.0000        0.0000       90.3101       72.7812       61.3383       55.0712       53.5173       51.2052       51.2755       57.9830       66.2425       75.2524       82.1461      105.2203      122.8174      123.6686      142.4269      150.5507      195.2165      195.0954      170.8298      170.1406      144.7903      150.2857      156.1479        0.0000        0.0000        0.0000        0.0000        0.0000        0.0000      122.7568      116.9855      111.5645      105.2828      111.3165      114.8451      119.1536      102.6088      109.6445       86.9398       77.0614      110.2909       72.5370       53.7940       54.2492       43.0074       42.2974       71.2930       67.5997       61.0175       60.9647       55.4869       47.6534       61.3825       88.2888       66.0388       31.9401       43.7487       40.2885       26.5962       20.5732       17.2804       14.9596       14.3436       12.6692       10.1978        9.2807        8.9647        8.6274       11.6124        0.0000        0.0000        0.0000        0.0000        0.0000        0.0000        0.0000        0.0000        0.0000        0.0000        0.0000        0.0000        0.0000        0.0000        0.0000       66.7479       61.8925       62.6742       69.5444       87.8027       98.7550      152.6736        0.0000        0.0000        0.0000        0.0000        0.0000        0.0000        0.0000        0.0000        0.0000        0.0000        0.0000        0.0000        0.0000        0.0000        0.0000        0.0000        0.0000        0.0000        0.0000        0.0000        0.0000        0.0000        0.0000        0.0000        0.0000        0.0000        0.0000        0.0000        0.0000        0.0000        0.0000        0.0000        0.0000        0.0000        0.0000        0.0000        0.0000        0.0000        0.0000        0.0000        0.0000        0.0000        0.0000        0.0000        0.0000        0.0000        0.0000        0.0000        0.0000        0.0000        0.0000        0.0000        0.0000        0.0000        0.0000
        0.0000        0.0000        0.0000        0.0000        0.0000        0.0000        0.0000        0.0000        0.0000        0.0000        0.0000        0.0000        0.0000        0.0000        0.0000        0.0000        0.0000        0.0000        0.0000        0.0000        0.0000        0.0000        0.0000        0.0000        0.0000        0.0000        0.0000        0.0000        0.0000        0.0000        0.0000        0.0000        0.0000        0.0000        0.0000        0.0000        0.0000        0.0000        0.0000        0.0000        0.0000        0.0000        0.0000        0.0000        0.0000        0.0000        0.0000        0.0000        0.0000        0.0000        0.0000        0.0000        0.0000        0.0000        0.0000        0.0000        0.0000        0.0000        0.0000        0.0000        0.0000        0.0000        0.0000        0.0000        0.0000        0.0000        0.0000        0.0000        0.0000        0.0000        0.0000        0.0000        0.0000        0.0000        0.0000        0.0000        0.0000        0.0000        0.0000        0.0000        0.0000        0.0000        0.0000        0.0000        0.0000        0.0000        0.0000        0.0000        0.0000        0.0000        0.0000        0.0000        0.0000        0.0000        0.0000        0.0000        0.0000        0.0000        0.0000        0.0000        0.0000        0.0000        0.0000       75.2890       61.9688       57.5335       50.7641       51.5709       52.1838       52.3369       57.4358       67.1767       72.1468       77.0026       97.4166      107.9532      114.9040        0.0000      164.9295      199.3764        0.0000        0.0000      171.8763      164.7862        0.0000        0.0000        0.0000        0.0000        0.0000        0.0000        0.0000        0.0000      121.0119      121.6755      110.5291      103.1002      115.1840      130.2889      112.1525      106.0465       92.7310       80.1011       88.1406      102.3562       72.4603       56.2409       48.5375       52.2974       83.8896       50.6043       47.2204       62.4342       61.4050       51.6186       88.4285       65.3291       50.1241       37.9223       28.5605       38.8078       25.3802       28.5636       23.0154       15.6616       16.3110       13.1304       11.7958        0.0000        0.0000        0.0000        0.0000        0.0000        0.0000        0.0000        0.0000        0.0000        0.0000        0.0000        0.0000        0.0000        0.0000        0.0000        0.0000        0.0000        0.0000        0.0000        0.0000       70.1194       64.7227       69.3107       75.1979       94.3823        0.0000        0.0000        0.0000        0.0000        0.0000        0.0000        0.0000        0.0000        0.0000        0.0000        0.0000        0.0000        0.0000        0.0000        0.0000        0.0000        0.0000        0.0000        0.0000        0.0000        0.0000        0.0000        0.0000        0.0000        0.0000        0.0000        0.0000        0.0000        0.0000        0.0000        0.0000        0.0000        0.0000        0.0000        0.0000        0.0000        0.0000        0.0000        0.0000        0.0000        0.0000        0.0000        0.0000        0.0000        0.0000        0.0000        0.0000        0.0000        0.0000        0.0000        0.0000        0.0000        0.0000        0.0000        0.0000        0.0000        0.0000
        0.0000        0.0000        0.0000        0.0000        0.0000        0.0000        0.0000        0.0000        0.0000        0.0000        0.0000        0.0000        0.0000        0.0000        0.0000        0.0000        0.0000        0.0000        0.0000        0.0000        0.0000        0.0000        0.0000        0.0000        0.0000        0.0000        0.0000        0.0000        0.0000        0.0000        0.0000        0.0000        0.0000        0.0000        0.0000        0.0000        0.0000        0.0000        0.0000        0.0000        0.0000        0.0000        0.0000        0.0000        0.0000        0.0000        0.0000        0.0000        0.0000        0.0000        0.0000        0.0000        0.0000        0.0000        0.0000        0.0000        0.0000        0.0000        0.0000        0.0000        0.0000        0.0000        0.0000        0.0000        0.0000        0.0000        0.0000        0.0000        0.0000        0.0000        0.0000        0.0000        0.0000        0.0000        0.0000        0.0000        0.0000        0.0000        0.0000        0.0000        0.0000        0.0000        0.0000        0.0000        0.0000        0.0000        0.0000        0.0000        0.0000        0.0000        0.0000        0.0000        0.0000        0.0000        0.0000        0.0000        0.0000        0.0000        0.0000        0.0000        0.0000        0.0000        0.0000       78.2850       71.3072       62.4466       50.2957       52.5916       53.0273       53.8912       58.8217       61.0487       63.3497       74.0891        0.0000        0.0000        0.0000        0.0000        0.0000        0.0000        0.0000        0.0000        0.0000        0.0000        0.0000        0.0000        0.0000        0.0000        0.0000        0.0000        0.0000        0.0000        0.0000      120.2366      102.5792       96.1922      108.6691      130.2660      121.0581      107.9966       77.8938       74.4152       72.2050       59.4101       56.0913       54.4986       61.3909       82.4608       64.6418       47.7780       55.4508       70.1235       65.3828       76.0846       79.0906       51.9886       51.1325       48.6247       33.5937       29.3010       25.8904       20.2214       18.2894       15.2522       15.2173       12.7239        0.0000        0.0000        0.0000        0.0000        0.0000        0.0000        0.0000        0.0000        0.0000        0.0000        0.0000        0.0000        0.0000        0.0000        0.0000        0.0000        0.0000        0.0000        0.0000        0.0000        0.0000        0.0000       75.8676       81.5469       76.5326        0.0000      108.1602      135.8359        0.0000        0.0000        0.0000        0.0000        0.0000        0.0000        0.0000        0.0000        0.0000        0.0000        0.0000        0.0000        0.0000        0.0000        0.0000        0.0000        0.0000        0.0000        0.0000        0.0000        0.0000        0.0000        0.0000        0.0000        0.0000        0.0000        0.0000        0.0000        0.0000        0.0000        0.0000        0.0000        0.0000        0.0000        0.0000        0.0000        0.0000        0.0000        0.0000        0.0000        0.0000        0.0000        0.0000        0.0000        0.0000        0.0000        0.0000        0.0000        0.0000        0.0000        0.0000        0.0000        0.0000        0.0000        0.0000
        0.0000        0.0000        0.0000        0.0000        0.0000        0.0000        0.0000        0.0000        0.0000        0.0000        0.0000        0.0000        0.0000        0.0000        0.0000        0.0000        0.0000        0.0000        0.0000        0.0000        0.0000        0.0000        0.0000        0.0000        0.0000        0.0000        0.0000        0.0000        0.0000        0.0000        0.0000        0.0000        0.0000        0.0000        0.0000        0.0000        0.0000        0.0000        0.0000        0.0000        0.0000        0.0000        0.0000        0.0000        0.0000        0.0000        0.0000        0.0000        0.0000        0.0000        0.0000        0.0000        0.0000        0.0000        0.0000        0.0000        0.0000        0.0000        0.0000        0.0000        0.0000        0.0000        0.0000        0.0000        0.0000        0.0000        0.0000        0.0000        0.0000        0.0000        0.0000        0.0000        0.0000        0.0000        0.0000        0.0000        0.0000        0.0000        0.0000        0.0000        0.0000        0.0000        0.0000        0.0000        0.0000        0.0000        0.0000        0.0000        0.0000        0.0000        0.0000        0.0000        0.0000        0.0000        0.0000        0.0000        0.0000        0.0000        0.0000        0.0000        0.0000        0.0000        0.0000        0.0000        0.0000       67.1532       69.6639       56.0505       55.5844       53.8111       51.7936       45.4749       51.3435       73.5224       83.1699        0.0000        0.0000        0.0000        0.0000        0.0000        0.0000        0.0000        0.0000        0.0000        0.0000        0.0000        0.0000        0.0000        0.0000        0.0000        0.0000        0.0000        0.0000      106.7774      107.7072      103.9737      101.4027      128.7057      130.2903       89.8801       65.4705       58.0308       52.0892       58.8593       61.5617       60.0440       57.4802      101.1005       93.5227       80.0357       85.4288       68.9691       69.0211       90.7481       87.0655       68.0890       57.8700       43.2914       29.2107       20.6777       15.9726       12.8718       12.0021        3.7200        8.6700        0.0000        0.0000        0.0000        0.0000        0.0000        0.0000        0.0000        0.0000        0.0000        0.0000        0.0000        0.0000        0.0000        0.0000        0.0000        0.0000        0.0000        0.0000        0.0000        0.0000        0.0000        0.0000        0.0000        0.0000       88.3531       95.8903        0.0000      190.7999      207.8100        0.0000        0.0000        0.0000        0.0000        0.0000        0.0000        0.0000        0.0000        0.0000        0.0000        0.0000        0.0000        0.0000        0.0000        0.0000        0.0000        0.0000        0.0000        0.0000        0.0000        0.0000        0.0000        0.0000        0.0000        0.0000        0.0000        0.0000        0.0000        0.0000        0.0000        0.0000        0.0000        0.0000        0.0000        0.0000        0.0000        0.0000        0.0000        0.0000        0.0000        0.0000        0.0000        0.0000        0.0000        0.0000        0.0000        0.0000        0.0000        0.0000        0.0000        0.0000        0.0000        0.0000        0.0000        0.0000
        0.0000        0.0000        0.0000        0.0000        0.0000        0.0000        0.0000        0.0000        0.0000        0.0000        0.0000        0.0000        0.0000        0.0000        0.0000        0.0000        0.0000        0.0000        0.0000        0.0000        0.0000        0.0000        0.0000        0.0000        0.0000        0.0000        0.0000        0.0000        0.0000        0.0000        0.0000        0.0000        0.0000        0.0000        0.0000        0.0000        0.0000        0.0000        0.0000        0.0000        0.0000        0.0000        0.0000        0.0000        0.0000        0.0000        0.0000        0.0000        0.0000        0.0000        0.0000        0.0000        0.0000        0.0000        0.0000        0.0000        0.0000        0.0000        0.0000        0.0000        0.0000        0.0000        0.0000        0.0000        0.0000        0.0000        0.0000        0.0000        0.0000        0.0000        0.0000        0.0000        0.0000        0.0000        0.0000        0.0000        0.0000        0.0000        0.0000        0.0000        0.0000        0.0000        0.0000        0.0000        0.0000        0.0000        0.0000        0.0000        0.0000        0.0000        0.0000        0.0000        0.0000        0.0000        0.0000        0.0000        0.0000        0.0000        0.0000        0.0000        0.0000        0.0000        0.0000        0.0000        0.0000        0.0000       68.5527       57.8811       57.5587       57.1669       56.0858       55.0336       59.9480       77.9925       69.3850        0.0000        0.0000        0.0000        0.0000        0.0000        0.0000        0.0000        0.0000        0.0000        0.0000        0.0000        0.0000        0.0000        0.0000        0.0000        0.0000        0.0000        0.0000        0.0000        0.0000      130.0523      104.0558      135.4986       99.0793      110.9193       92.0748       52.1123       48.1015       61.4823       62.9363       66.4523       61.7421       71.5815       94.5982       93.1913       72.9080       63.1033       79.6758      105.1662      101.3113      131.9115       63.5559       44.1693       35.5634       19.0945        0.0000        0.0000       13.9081        0.0000        0.0000        0.0000        0.0000        0.0000        0.0000        0.0000        0.0000        0.0000        0.0000        0.0000        0.0000        0.0000        0.0000        0.0000        0.0000        0.0000        0.0000        0.0000        0.0000        0.0000        0.0000        0.0000        0.0000        0.0000        0.0000      107.6200      126.4139        0.0000        0.0000        0.0000        0.0000        0.0000        0.0000        0.0000        0.0000        0.0000        0.0000        0.0000        0.0000        0.0000        0.0000        0.0000        0.0000        0.0000        0.0000        0.0000        0.0000        0.0000        0.0000        0.0000        0.0000        0.0000        0.0000        0.0000        0.0000        0.0000        0.0000        0.0000        0.0000        0.0000        0.0000        0.0000        0.0000        0.0000        0.0000        0.0000        0.0000        0.0000        0.0000        0.0000        0.0000        0.0000        0.0000        0.0000        0.0000        0.0000        0.0000        0.0000        0.0000        0.0000        0.0000        0.0000        0.0000        0.0000        0.0000
[truncated: 212,709 more chars]
