# Supplementary material for: Multidimensional evaluation of the TRMM 3B43V7 satellite-based precipitation product in mainland China from 1998–2016
Source: PeerJ. 2020 Feb 20;8:e8615. doi: 10.7717/peerj.8615 (PMC7036276; doi:10.7717/peerj.8615)
Supplement: Supplemental Information 2 [file peerj-08-8615-s002.zip › TRMM_3B43 data/TRMM 3B43 data-Year-Month/2008-12.txt]

ncols         249
nrows         175
xllcorner     73.250
yllcorner     6.500
cellsize      0.25000
        0.0000        0.0000        0.0000        0.0000        0.0000        0.0000        0.0000        0.0000        0.0000        0.0000        0.0000        0.0000        0.0000        0.0000        0.0000        0.0000        0.0000        0.0000        0.0000        0.0000        0.0000        0.0000        0.0000        0.0000        0.0000        0.0000        0.0000        0.0000        0.0000        0.0000        0.0000        0.0000        0.0000        0.0000        0.0000        0.0000        0.0000        0.0000        0.0000        0.0000        0.0000        0.0000        0.0000        0.0000        0.0000        0.0000        0.0000        0.0000        0.0000        0.0000        0.0000        0.0000        0.0000        0.0000        0.0000        0.0000        0.0000        0.0000        0.0000        0.0000        0.0000        0.0000        0.0000        0.0000        0.0000        0.0000        0.0000        0.0000        0.0000        0.0000        0.0000        0.0000        0.0000        0.0000        0.0000        0.0000        0.0000        0.0000        0.0000        0.0000        0.0000        0.0000        0.0000        0.0000        0.0000        0.0000        0.0000        0.0000        0.0000        0.0000        0.0000        0.0000        0.0000        0.0000        0.0000        0.0000        0.0000        0.0000        0.0000        0.0000        0.0000        0.0000        0.0000        0.0000        0.0000        0.0000        0.0000        0.0000        0.0000        0.0000        0.0000        0.0000        0.0000        0.0000        0.0000        0.0000        0.0000        0.0000        0.0000        0.0000        0.0000        0.0000        0.0000        0.0000        0.0000        0.0000        0.0000        0.0000        0.0000        0.0000        0.0000        0.0000        0.0000        0.0000        0.0000        0.0000        0.0000        0.0000        0.0000        0.0000        0.0000        0.0000        0.0000        0.0000        0.0000        0.0000        0.0000        0.0000        0.0000        0.0000        0.0000        0.0000        0.0000        0.0000        0.0000        0.0000        0.0000        0.0000        0.0000        0.0000        0.0000        0.0000        0.0000        0.0000        0.0000        0.0000        0.0000        0.0000        0.0000        0.0000        0.0000        0.0000        0.0000        5.3105        5.5181        6.3682        0.0000        0.0000        0.0000        6.3561        5.8531        6.2182        6.9216        9.8466       11.3054       10.6857       10.2580       10.7277       11.0596       12.0400       12.1213       10.2005       10.5679       10.5437       10.6094        9.4681        8.6352        8.0945        7.3663        6.6002        7.8159        7.8216        6.7756        7.1222        7.2445        7.2816        7.5712        8.9375        9.1635        9.8695       10.1802       11.3654       12.1294       13.1227       13.8769       15.5364       16.4009       17.9874       17.7794        0.0000        0.0000        0.0000        0.0000        0.0000        0.0000        0.0000        0.0000        0.0000        0.0000        0.0000        0.0000        0.0000        0.0000        0.0000        0.0000        0.0000        0.0000        0.0000        0.0000        0.0000        0.0000        0.0000        0.0000        0.0000        0.0000        0.0000        0.0000        0.0000        0.0000
        0.0000        0.0000        0.0000        0.0000        0.0000        0.0000        0.0000        0.0000        0.0000        0.0000        0.0000        0.0000        0.0000        0.0000        0.0000        0.0000        0.0000        0.0000        0.0000        0.0000        0.0000        0.0000        0.0000        0.0000        0.0000        0.0000        0.0000        0.0000        0.0000        0.0000        0.0000        0.0000        0.0000        0.0000        0.0000        0.0000        0.0000        0.0000        0.0000        0.0000        0.0000        0.0000        0.0000        0.0000        0.0000        0.0000        0.0000        0.0000        0.0000        0.0000        0.0000        0.0000        0.0000        0.0000        0.0000        0.0000        0.0000        0.0000        0.0000        0.0000        0.0000        0.0000        0.0000        0.0000        0.0000        0.0000        0.0000        0.0000        0.0000        0.0000        0.0000        0.0000        0.0000        0.0000        0.0000        0.0000        0.0000        0.0000        0.0000        0.0000        0.0000        0.0000        0.0000        0.0000        0.0000        0.0000        0.0000        0.0000        0.0000        0.0000        0.0000        0.0000        0.0000        0.0000        0.0000        0.0000        0.0000        0.0000        0.0000        0.0000        0.0000        0.0000        0.0000        0.0000        0.0000        0.0000        0.0000        0.0000        0.0000        0.0000        0.0000        0.0000        0.0000        0.0000        0.0000        0.0000        0.0000        0.0000        0.0000        0.0000        0.0000        0.0000        0.0000        0.0000        0.0000        0.0000        0.0000        0.0000        0.0000        0.0000        0.0000        0.0000        0.0000        0.0000        0.0000        0.0000        0.0000        0.0000        0.0000        0.0000        0.0000        0.0000        0.0000        0.0000        0.0000        0.0000        0.0000        0.0000        0.0000        0.0000        0.0000        0.0000        0.0000        0.0000        0.0000        0.0000        0.0000        0.0000        0.0000        0.0000        0.0000        0.0000        0.0000        0.0000        0.0000        0.0000        0.0000        0.0000        0.0000        0.0000        0.0000        0.0000        5.8855        6.6674        5.7677        5.9819        5.7603        5.1101        5.3323        5.5127        6.1221        7.0249        7.9354       10.9187       11.4024       10.6099        9.9476       10.4412       10.8104       11.0687       11.0007        8.9619        9.6099        8.9891        9.5273        7.9687        7.6212        6.9576        6.4315        6.0588        6.8636        7.9614        8.0112        7.5475        7.4516        7.3698        7.9460       10.2092        9.5181        9.6608        9.4200       11.1425       11.8722       13.1138       14.8254       16.4897       17.2683       17.7062       18.8893       17.5111       17.8830       19.4627       21.6377       25.2017       24.8504       25.0739        0.0000        0.0000        0.0000        0.0000        0.0000        0.0000        0.0000        0.0000        0.0000        0.0000        0.0000        0.0000        0.0000        0.0000        0.0000        0.0000        0.0000        0.0000        0.0000        0.0000        0.0000        0.0000        0.0000
        0.0000        0.0000        0.0000        0.0000        0.0000        0.0000        0.0000        0.0000        0.0000        0.0000        0.0000        0.0000        0.0000        0.0000        0.0000        0.0000        0.0000        0.0000        0.0000        0.0000        0.0000        0.0000        0.0000        0.0000        0.0000        0.0000        0.0000        0.0000        0.0000        0.0000        0.0000        0.0000        0.0000        0.0000        0.0000        0.0000        0.0000        0.0000        0.0000        0.0000        0.0000        0.0000        0.0000        0.0000        0.0000        0.0000        0.0000        0.0000        0.0000        0.0000        0.0000        0.0000        0.0000        0.0000        0.0000       26.4856        0.0000       23.0650       21.7679        0.0000        0.0000        0.0000        0.0000        0.0000        0.0000        0.0000        0.0000        0.0000        0.0000        0.0000        0.0000        0.0000        0.0000        0.0000        0.0000        0.0000        0.0000        0.0000        0.0000        0.0000        0.0000        0.0000        0.0000        0.0000        0.0000        0.0000        0.0000        0.0000        0.0000        0.0000        0.0000        0.0000        0.0000        0.0000        0.0000        0.0000        0.0000        0.0000        0.0000        0.0000        0.0000        0.0000        0.0000        0.0000        0.0000        0.0000        0.0000        0.0000        0.0000        0.0000        0.0000        0.0000        0.0000        0.0000        0.0000        0.0000        0.0000        0.0000        0.0000        0.0000        0.0000        0.0000        0.0000        0.0000        0.0000        0.0000        0.0000        0.0000        0.0000        0.0000        0.0000        0.0000        0.0000        0.0000        0.0000        0.0000        0.0000        0.0000        0.0000        0.0000        0.0000        0.0000        0.0000        0.0000        0.0000        0.0000        0.0000        0.0000        0.0000        0.0000        0.0000        0.0000        0.0000        0.0000        0.0000        0.0000        0.0000        0.0000        0.0000        0.0000        0.0000        0.0000        0.0000        0.0000        0.0000        0.0000        0.0000        0.0000        0.0000        0.0000        0.0000        6.4321        6.5710        6.4246        6.1097        5.7522        5.3169        4.9876        5.7243        6.9472        7.3328        8.0538        8.1060       10.7986       10.5475       10.9978       10.4839        9.9668       10.5809       10.6487       10.1088        9.3792        9.1139        7.9517        7.2618        6.9944        7.1140        6.4848        5.9829        6.1354        6.4832        7.1920        7.0491        6.8869        7.2353        7.3903        7.6756       10.3177       10.1181       10.6350       11.1234       12.1454       12.2796       12.7820       14.3228       16.2850       16.4840       16.5317       17.4808       17.5296       18.0161       18.8953       20.7135       24.9028       24.8355       24.5158       30.4183        0.0000        0.0000        0.0000        0.0000        0.0000        0.0000        0.0000        0.0000        0.0000        0.0000        0.0000        0.0000        0.0000        0.0000        0.0000        0.0000        0.0000        0.0000        0.0000        0.0000        0.0000        0.0000
        0.0000        0.0000        0.0000        0.0000        0.0000        0.0000        0.0000        0.0000        0.0000        0.0000        0.0000        0.0000        0.0000        0.0000        0.0000        0.0000        0.0000        0.0000        0.0000        0.0000        0.0000        0.0000        0.0000        0.0000        0.0000        0.0000        0.0000        0.0000        0.0000        0.0000        0.0000        0.0000        0.0000        0.0000        0.0000        0.0000        0.0000        0.0000        0.0000        0.0000        0.0000        0.0000        0.0000        0.0000        0.0000        0.0000        0.0000        0.0000        0.0000        0.0000        0.0000        0.0000        0.0000       33.1582       32.1144       29.6388       29.7056       26.5243       18.6371       13.1566        0.0000        0.0000        0.0000        0.0000        0.0000        0.0000        0.0000        0.0000        0.0000        0.0000        0.0000        0.0000        0.0000        0.0000        0.0000        0.0000        0.0000        0.0000        0.0000        0.0000        0.0000        0.0000        0.0000        0.0000        0.0000        0.0000        0.0000        0.0000        0.0000        0.0000        0.0000        0.0000        0.0000        0.0000        0.0000        0.0000        0.0000        0.0000        0.0000        0.0000        0.0000        0.0000        0.0000        0.0000        0.0000        0.0000        0.0000        0.0000        0.0000        0.0000        0.0000        0.0000        0.0000        0.0000        0.0000        0.0000        0.0000        0.0000        0.0000        0.0000        0.0000        0.0000        0.0000        0.0000        0.0000        0.0000        0.0000        0.0000        0.0000        0.0000        0.0000        0.0000        0.0000        0.0000        0.0000        0.0000        0.0000        0.0000        0.0000        0.0000        0.0000        0.0000        0.0000        0.0000        0.0000        0.0000        0.0000        0.0000        0.0000        0.0000        0.0000        0.0000        0.0000        0.0000        0.0000        0.0000        0.0000        0.0000        0.0000        0.0000        0.0000        0.0000        0.0000        0.0000        0.0000        0.0000        0.0000        0.0000        0.0000        0.0000        6.2087        6.9827        6.9098        7.0712        6.6133        5.6562        6.0795        5.6681        5.8357        7.1545        7.9508        8.2171        8.4530       10.9839       10.7386       10.6092       10.3819       10.1097       10.2319       10.3351       10.0126        9.3909        8.0251        6.7902        6.4144        6.1127        6.2213        6.2863        5.6508        6.2595        6.8151        7.0330        6.7302        6.8414        7.6521        8.1658        8.3031       10.4876       10.2262       10.5454       11.5717       12.0011       11.6262       12.2953       13.0018       14.4008       14.8168       16.0981       17.1855       16.2711       16.5618       17.0800       18.1073       19.2071       19.6642       20.9073       24.9681       28.6513       25.9786        0.0000        0.0000        0.0000        0.0000        0.0000        0.0000        0.0000        0.0000        0.0000        0.0000        0.0000        0.0000        0.0000        0.0000        0.0000        0.0000        0.0000        0.0000        0.0000        0.0000
        0.0000        0.0000        0.0000        0.0000        0.0000        0.0000        0.0000        0.0000        0.0000        0.0000        0.0000        0.0000        0.0000        0.0000        0.0000        0.0000        0.0000        0.0000        0.0000        0.0000        0.0000        0.0000        0.0000        0.0000        0.0000        0.0000        0.0000        0.0000        0.0000        0.0000        0.0000        0.0000        0.0000        0.0000        0.0000        0.0000        0.0000        0.0000        0.0000        0.0000        0.0000        0.0000        0.0000        0.0000        0.0000        0.0000        0.0000        0.0000        0.0000        0.0000        0.0000        0.0000        0.0000       30.0930       27.9420       29.2210       29.6182       25.3055       19.2994       11.1408        0.0000        0.0000        0.0000        0.0000        0.0000        0.0000        0.0000        0.0000        0.0000        0.0000        0.0000        0.0000        0.0000        0.0000        0.0000        0.0000        0.0000        0.0000        0.0000        0.0000        0.0000        0.0000        0.0000        0.0000        0.0000        0.0000        0.0000        0.0000        0.0000        0.0000        0.0000        0.0000        0.0000        0.0000        0.0000        0.0000        0.0000        0.0000        0.0000        0.0000        0.0000        0.0000        0.0000        0.0000        0.0000        0.0000        0.0000        0.0000        0.0000        0.0000        0.0000        0.0000        0.0000        0.0000        0.0000        0.0000        0.0000        0.0000        0.0000        0.0000        0.0000        0.0000        0.0000        0.0000        0.0000        0.0000        0.0000        0.0000        0.0000        0.0000        0.0000        0.0000        0.0000        0.0000        0.0000        0.0000        0.0000        0.0000        0.0000        0.0000        0.0000        0.0000        0.0000        0.0000        0.0000        0.0000        0.0000        0.0000        0.0000        0.0000        0.0000        0.0000        0.0000        0.0000        0.0000        0.0000        0.0000        0.0000        0.0000        0.0000        0.0000        0.0000        0.0000        0.0000        0.0000        0.0000        0.0000        0.0000        0.0000        0.0000        6.7113        6.5144        6.5471        6.9600        7.1664        7.7522        7.5766        8.4279        9.0088        9.0463        9.1048        9.4248        9.4441       10.2748       10.7840       10.8812       11.1602        9.7748        9.0572        8.7178        7.7531        5.6698        5.6839        5.5134        5.6197        5.1991        5.6964        5.6240        5.5590        7.7134        8.4050        8.1202        7.7524        7.8644        8.3663        8.8129        8.6764       10.3416       10.7856       10.6665       10.8329       12.8803       11.3952       11.9022       12.2826       12.7514       13.4559       14.5270       14.8976       14.9028       14.9787       15.5783       16.5425       15.9788       16.2883       17.3185       19.2076       23.6185       25.7251       24.5659       22.0183        0.0000        0.0000        0.0000        0.0000        0.0000        0.0000        0.0000        0.0000        0.0000        0.0000        0.0000        0.0000        0.0000        0.0000        0.0000        0.0000        0.0000        0.0000
        0.0000        0.0000        0.0000        0.0000        0.0000        0.0000        0.0000        0.0000        0.0000        0.0000        0.0000        0.0000        0.0000        0.0000        0.0000        0.0000        0.0000        0.0000        0.0000        0.0000        0.0000        0.0000        0.0000        0.0000        0.0000        0.0000        0.0000        0.0000        0.0000        0.0000        0.0000        0.0000        0.0000        0.0000        0.0000        0.0000        0.0000        0.0000        0.0000        0.0000        0.0000        0.0000        0.0000        0.0000        0.0000        0.0000        0.0000        0.0000        0.0000        0.0000       38.5606       30.3809       29.8467       29.7336       27.6556       28.4133       26.5203       22.7244       19.0275       10.7513        7.6925        5.4176        0.0000        0.0000        0.0000        0.0000        0.0000        0.0000        0.0000        0.0000        0.0000        0.0000        0.0000        0.0000        0.0000        0.0000        0.0000        0.0000        0.0000        0.0000        0.0000        0.0000        0.0000        0.0000        0.0000        0.0000        0.0000        0.0000        0.0000        0.0000        0.0000        0.0000        0.0000        0.0000        0.0000        0.0000        0.0000        0.0000        0.0000        0.0000        0.0000        0.0000        0.0000        0.0000        0.0000        0.0000        0.0000        0.0000        0.0000        0.0000        0.0000        0.0000        0.0000        0.0000        0.0000        0.0000        0.0000        0.0000        0.0000        0.0000        0.0000        0.0000        0.0000        0.0000        0.0000        0.0000        0.0000        0.0000        0.0000        0.0000        0.0000        0.0000        0.0000        0.0000        0.0000        0.0000        0.0000        0.0000        0.0000        0.0000        0.0000        0.0000        0.0000        0.0000        0.0000        0.0000        0.0000        0.0000        0.0000        0.0000        0.0000        0.0000        0.0000        0.0000        0.0000        0.0000        0.0000        0.0000        0.0000        0.0000        0.0000        0.0000        0.0000        0.0000        0.0000        0.0000        0.0000        0.0000        0.0000        7.0056        6.5955        7.2971        8.3523        8.5237        8.5901        8.7329        8.5822        8.8164        9.2632        9.2155        8.8637        8.8882        8.9782        9.7612        9.8184       10.0581       11.0584       10.1522        9.1458        8.0698        7.0809        4.9072        5.2254        5.4476        5.6994        5.0693        6.3059        5.9519        6.2175        8.2130        7.8251        7.4098        7.4207        8.1078        8.5549        8.4330        8.5710       10.7836       11.0741       11.5216       11.8849       11.9019       11.8293       12.8012       13.0516       12.8815       12.9059       12.5405       13.4267       14.1521       14.6215       15.4092       16.7751       15.3230       15.6152       16.2414       17.5427       18.6747       20.6187       19.4641       18.2835        0.0000        0.0000        0.0000        0.0000        0.0000        0.0000        0.0000        0.0000        0.0000        0.0000        0.0000        0.0000        0.0000        0.0000       22.8576       23.0608       25.8691        0.0000
        0.0000        0.0000        0.0000        0.0000        0.0000        0.0000        0.0000        0.0000        0.0000        0.0000        0.0000        0.0000        0.0000        0.0000        0.0000        0.0000        0.0000        0.0000        0.0000        0.0000        0.0000        0.0000        0.0000        0.0000        0.0000        0.0000        0.0000        0.0000        0.0000        0.0000        0.0000        0.0000        0.0000        0.0000        0.0000        0.0000        0.0000        0.0000        0.0000        0.0000        0.0000        0.0000        0.0000        0.0000        0.0000        0.0000        0.0000        0.0000       35.5709       38.3677       36.5466       29.2318       27.2866       27.2862       27.2370       26.8441       24.3323       20.0761       17.5747       10.7255       12.7473        9.1279        5.6955        0.0000        0.0000        0.0000        0.0000        0.0000        0.0000        0.0000        0.0000        0.0000        0.0000        0.0000        0.0000        0.0000        0.0000        0.0000        0.0000        0.0000        0.0000        0.0000        0.0000        0.0000        0.0000        0.0000        0.0000        0.0000        0.0000        0.0000        0.0000        0.0000        0.0000        0.0000        0.0000        0.0000        0.0000        0.0000        0.0000        0.0000        0.0000        0.0000        0.0000        0.0000        0.0000        0.0000        0.0000        0.0000        0.0000        0.0000        0.0000        0.0000        0.0000        0.0000        0.0000        0.0000        0.0000        0.0000        0.0000        0.0000        0.0000        0.0000        0.0000        0.0000        0.0000        0.0000        0.0000        0.0000        0.0000        0.0000        0.0000        0.0000        0.0000        0.0000        0.0000        0.0000        0.0000        0.0000        0.0000        0.0000        0.0000        0.0000        0.0000        0.0000        0.0000        0.0000        0.0000        0.0000        0.0000        0.0000        0.0000        0.0000        0.0000        0.0000        0.0000        0.0000        0.0000        0.0000        0.0000        0.0000        0.0000        0.0000        0.0000        0.0000        0.0000        0.0000        0.0000        0.0000        7.7205        7.3737        6.9158        7.2782        7.1297        8.0631        7.6840        9.0453        9.5585        9.2576        8.4439        9.1906        8.8397        8.4757        8.5466        9.4324        9.9257        9.8366       10.1994        9.4772        8.1474        7.4107        6.6292        4.6591        5.2344        6.7388        6.9957        5.8608        6.1913        6.2362        6.5290        9.1862        8.6783        7.8936        8.0704        8.3263        8.3218        8.4482        8.9887       11.9541       12.4776       12.6898       11.2455       11.2725       11.7769       11.9566       11.9655       12.6212       11.5232       11.5560       12.4082       13.3817       14.3867       14.6708       14.8378       14.6012       15.5164       15.9330       16.3935       17.1414       17.3078       15.7724       15.1273       16.4623        0.0000        0.0000        0.0000        0.0000        0.0000        0.0000        0.0000        0.0000        0.0000       22.8737       24.2984       23.3921       22.2150       21.8412       22.6164       26.8189       33.6842
        0.0000        0.0000        0.0000        0.0000        0.0000        0.0000        0.0000        0.0000        0.0000        0.0000        0.0000        0.0000        0.0000        0.0000        0.0000        0.0000        0.0000        0.0000        0.0000        0.0000        0.0000        0.0000        0.0000        0.0000        0.0000        0.0000        0.0000        0.0000        0.0000        0.0000        0.0000        0.0000        0.0000        0.0000        0.0000        0.0000        0.0000        0.0000        0.0000        0.0000        0.0000        0.0000        0.0000        0.0000        0.0000        0.0000        0.0000        0.0000       33.1774       32.9437       30.7080       25.4758       23.2300       25.4866       31.8281       24.5051       19.9364       16.7060       15.7702        9.7430       11.1979        7.3178        4.1459        1.2159        1.4034        1.9510        2.1473        0.0000        0.0000        0.0000        0.0000        0.0000        0.0000        0.0000        0.0000        0.0000        0.0000        0.0000        0.0000        0.0000        0.0000        0.0000        0.0000        0.0000        0.0000        0.0000        0.0000        0.0000        0.0000        0.0000        0.0000        0.0000        0.0000        0.0000        0.0000        0.0000        0.0000        0.0000        0.0000        0.0000        0.0000        0.0000        0.0000        0.0000        0.0000        0.0000        0.0000        0.0000        0.0000        0.0000        0.0000        0.0000        0.0000        0.0000        0.0000        0.0000        0.0000        0.0000        0.0000        0.0000        0.0000        0.0000        0.0000        0.0000        0.0000        0.0000        0.0000        0.0000        0.0000        0.0000        0.0000        0.0000        0.0000        0.0000        0.0000        0.0000        0.0000        0.0000        0.0000        0.0000        0.0000        0.0000        0.0000        0.0000        0.0000        0.0000        0.0000        0.0000        0.0000        0.0000        0.0000        0.0000        0.0000        0.0000        0.0000        0.0000        0.0000        0.0000        0.0000        0.0000        0.0000        0.0000        0.0000        0.0000        0.0000        0.0000        0.0000        0.0000        7.4477        7.3083        6.8174        6.4870        5.9862        6.5409        7.1002        8.2147        8.9397        9.4656        8.4548        8.2002        8.2368        8.2577        8.5898        9.0071        9.4136       10.1829       10.0684        9.1112        8.7483        8.0316        7.6413        4.8722        5.1388        6.1214        6.6507        6.4925        6.8339        6.7752        6.8567        8.5218        8.0515        7.7094        7.8121        8.5975        8.8143        8.7376        8.9925       11.1329       10.8037        9.8128       10.2759       10.7888       10.7467       10.7458       11.7251       11.6198       11.4837       10.9956       12.2133       13.0232       13.3252       14.0726       13.9275       13.5196       13.8293       14.1585       15.4057       16.8741       16.1855       15.2375       14.3742        0.0000        0.0000        0.0000        0.0000        0.0000        0.0000       10.8722       11.7425       16.2840       20.0851       24.3593       24.7480       21.4779       20.4307       21.5037       24.4948        0.0000        0.0000
        0.0000        0.0000        0.0000        0.0000        0.0000        0.0000        0.0000        0.0000        0.0000        0.0000        0.0000        0.0000        0.0000        0.0000        0.0000        0.0000        0.0000        0.0000        0.0000        0.0000        0.0000        0.0000        0.0000        0.0000        0.0000        0.0000        0.0000        0.0000        0.0000        0.0000        0.0000        0.0000        0.0000        0.0000        0.0000        0.0000        0.0000        0.0000        0.0000        0.0000        0.0000        0.0000        0.0000        0.0000        0.0000        0.0000        0.0000        0.0000       25.8138       22.8389       19.8409       16.9709       16.0052       18.6309       20.6056       12.5691       10.2450        9.2906        9.9876       11.8730       12.3890        8.1643        6.9013        7.1670        6.8815        6.2568        5.6529        4.9372        4.7365        0.0000        0.0000        0.0000        0.0000        0.0000        0.0000        0.0000        0.0000        0.0000        0.0000        0.0000        0.0000        0.0000        0.0000        0.0000        0.0000        0.0000        0.0000        0.0000        0.0000        0.0000        0.0000        0.0000        0.0000        0.0000        0.0000        0.0000        0.0000        0.0000        0.0000        0.0000        0.0000        0.0000        0.0000        0.0000        0.0000        0.0000        0.0000        0.0000        0.0000        0.0000        0.0000        0.0000        0.0000        0.0000        0.0000        0.0000        0.0000        0.0000        0.0000        0.0000        0.0000        0.0000        0.0000        0.0000        0.0000        0.0000        0.0000        0.0000        0.0000        0.0000        0.0000        0.0000        0.0000        0.0000        0.0000        0.0000        0.0000        0.0000        0.0000        0.0000        0.0000        0.0000        0.0000        0.0000        0.0000        0.0000        0.0000        0.0000        0.0000        0.0000        0.0000        0.0000        0.0000        0.0000        0.0000        0.0000        0.0000        0.0000        0.0000        0.0000        0.0000        0.0000        0.0000        0.0000        0.0000        0.0000        0.0000        0.0000        7.4317        7.2470        6.3149        6.9550        6.3230        6.8463        8.7545       13.8894       11.2904        9.6534        8.9384        8.1116        7.2341        7.1930        7.4747        8.4917        9.1106        9.0441        8.9247        9.4107        9.1732        8.2365        8.3021        5.8667        5.3815        6.6634        9.0497        7.7857        7.7487        7.6900        7.6430        8.5960        8.2663        7.9706        7.9054        9.2194        9.2845        9.1882        9.2563       10.3662       10.6424       10.1032       10.0511        9.8136        9.6257        9.4913       10.4791       16.0518       13.0294       13.1721       13.1962       13.8843       12.7777       13.0089       13.3785       13.0849       14.1499       15.2083       15.5997       17.8007       19.0314       18.2994       16.3325       15.1235       14.2041       15.4326       16.6075       12.5349       11.0138        9.7936       11.7833       15.2632       17.6007       21.3318       26.0425       25.4262       24.7231       26.9127       31.2048        0.0000        0.0000
        0.0000        0.0000        0.0000        0.0000        0.0000        0.0000        0.0000        0.0000        0.0000        0.0000        0.0000        0.0000        0.0000        0.0000        0.0000        0.0000        0.0000        0.0000        0.0000        0.0000        0.0000        0.0000        0.0000        0.0000        0.0000        0.0000        0.0000        0.0000        0.0000        0.0000        0.0000        0.0000        0.0000        0.0000        0.0000        0.0000        0.0000        0.0000        0.0000        0.0000        0.0000        0.0000        0.0000        0.0000        0.0000        0.0000        0.0000        0.0000       22.6754       20.9394       16.2754       19.5431       13.7571       12.7871       11.4223        8.9252        8.9825        8.5739        9.8545       12.4212       10.1738        8.7823        8.3741        8.7928        8.5099        9.0820        6.9293        6.3755        5.9272        5.5481        0.0000        0.0000        0.0000        0.0000        0.0000        0.0000        0.0000        0.0000        0.0000        0.0000        0.0000        0.0000        0.0000        0.0000        0.0000        0.0000        0.0000        0.0000        0.0000        0.0000        0.0000        0.0000        0.0000        0.0000        0.0000        0.0000        0.0000        0.0000        0.0000        0.0000        0.0000        0.0000        0.0000        0.0000        0.0000        0.0000        0.0000        0.0000        0.0000        0.0000        0.0000        0.0000        0.0000        0.0000        0.0000        0.0000        0.0000        0.0000        0.0000        0.0000        0.0000        0.0000        0.0000        0.0000        0.0000        0.0000        0.0000        0.0000        0.0000        0.0000        0.0000        0.0000        0.0000        0.0000        0.0000        0.0000        0.0000        0.0000        0.0000        0.0000        0.0000        0.0000        0.0000        0.0000        0.0000        0.0000        0.0000        0.0000        0.0000        0.0000        0.0000        0.0000        0.0000        0.0000        0.0000        0.0000        0.0000        0.0000        0.0000        0.0000        0.0000        0.0000        0.0000        0.0000        0.0000        0.0000        0.0000        0.0000        0.0000        7.2428        6.4836        7.6971        8.4591        7.7255        0.0000        8.8412        8.4173        7.7698        0.0000        0.0000        0.0000        6.9087        7.9308        9.6393        8.9626        8.7953        9.1532        9.3136        8.8607        8.8422        8.6112        6.7016        7.0463        8.0868        9.6901        8.3978        7.9428        7.9426        8.1882        8.8440        8.3722        8.4926        8.3694        9.3863        9.4848        9.4028        9.3273        9.6683       10.3871        9.7834        9.2156        8.9907        9.9900       10.5818       10.6656       16.3647       15.2639       11.3294       12.5641       13.5206       14.1936       13.1384       14.1432       14.1817       14.5529       15.7416       17.0630       19.2774       21.2461       18.4618       17.0602       15.4974       14.9438       15.2643       16.6051       11.8946        9.8949        9.4134       11.5897       15.6576       19.2518       20.8537       20.5444       21.3179       22.9035       26.4867       32.6693        0.0000        0.0000
        0.0000        0.0000        0.0000        0.0000        0.0000        0.0000        0.0000        0.0000        0.0000        0.0000        0.0000        0.0000        0.0000        0.0000        0.0000        0.0000        0.0000        0.0000        0.0000        0.0000        0.0000        0.0000        0.0000        0.0000        0.0000        0.0000        0.0000        0.0000        0.0000        0.0000        0.0000        0.0000        0.0000        0.0000        0.0000        0.0000        0.0000        0.0000        5.2764        4.0203        1.6917        0.0000        0.0000        0.0000        0.0000        0.0000        0.0000        0.0000       21.1336       14.9464       12.2319       17.2727       10.2663        8.5229        7.6019        7.0253        7.7112        7.8052        7.4171       10.8143       12.3188        9.7201        9.2222        9.7730       11.4172       11.0298        8.2155        8.2112        7.2634        7.6696        0.0000        0.0000        0.0000        0.0000        0.0000        0.0000        0.0000        0.0000        0.0000        0.0000        0.0000        0.0000        0.0000        0.0000        0.0000        0.0000        0.0000        0.0000        0.0000        0.0000        0.0000        0.0000        0.0000        0.0000        0.0000        0.0000        0.0000        0.0000        0.0000        0.0000        0.0000        0.0000        0.0000        0.0000        0.0000        0.0000        0.0000        0.0000        0.0000        0.0000        0.0000        0.0000        0.0000        0.0000        0.0000        0.0000        0.0000        0.0000        0.0000        0.0000        0.0000        0.0000        0.0000        0.0000        0.0000        0.0000        0.0000        0.0000        0.0000        0.0000        0.0000        0.0000        0.0000        0.0000        0.0000        0.0000        0.0000        0.0000        0.0000        0.0000        0.0000        0.0000        0.0000        0.0000        0.0000        0.0000        0.0000        0.0000        0.0000        0.0000        0.0000        0.0000        0.0000        0.0000        0.0000        0.0000        0.0000        0.0000        0.0000        0.0000        0.0000        0.0000        0.0000        0.0000        0.0000        0.0000        0.0000        0.0000        0.0000        0.0000        0.0000        0.0000        0.0000        0.0000        0.0000        0.0000        0.0000        0.0000        0.0000        0.0000        0.0000        0.0000        0.0000        9.2841       10.1151       10.6351        9.8882        9.0935        8.6655        9.3005        8.6375        8.0106        8.6858        9.7626        9.5526        8.4362        8.4675        8.5967        8.2517        8.8216        9.2492        9.0644        8.8006        9.6047       10.1197        9.7370        9.4436       10.1550       10.5454        9.7616        9.5793       10.1484        9.4426        9.5052        9.1416       11.8314       14.3376       14.6591       11.9532       13.3493       13.7624       13.0629       15.2242       15.1793       15.1943       15.4437       16.6734       18.6249       18.9219       17.4595       15.4061       14.6648       15.5178       15.0447       13.5400        9.4347        9.4585       10.7691       13.6051       17.8206       19.8878       20.5820       21.5187       22.2871       24.7080       28.4082        0.0000        0.0000        0.0000
        0.0000        0.0000        0.0000        0.0000        0.0000        0.0000        0.0000        0.0000        0.0000        0.0000        0.0000        0.0000        0.0000        0.0000        0.0000        0.0000        0.0000        0.0000        0.0000        0.0000        0.0000        0.0000        0.0000        0.0000        0.0000        0.0000        0.0000        0.0000        0.0000        0.0000        0.0000        0.0000        0.0000        0.0000        0.0000        0.0000        0.0000        0.0000        1.7594        2.4272        1.9316        3.0170        4.6006       11.1810       17.5692       16.4891       21.6694       15.4679       10.0806        9.8940       11.6467       14.9408        8.7508        9.3332        7.4498        5.8553        5.0707        6.4318        7.5133        9.5771       10.1294        9.5612        9.8930       11.2218       12.3851       11.5040       10.1857        9.6276        8.7762        8.0270        5.8297        4.6271        0.0000        0.0000        0.0000        0.0000        0.0000        0.0000        0.0000        0.0000        0.0000        0.0000        0.0000        0.0000        0.0000        0.0000        0.0000        0.0000        0.0000        0.0000        0.0000        0.0000        0.0000        0.0000        0.0000        0.0000        0.0000        0.0000        0.0000        0.0000        0.0000        0.0000        0.0000        0.0000        0.0000        0.0000        0.0000        0.0000        0.0000        0.0000        0.0000        0.0000        0.0000        0.0000        0.0000        0.0000        0.0000        0.0000        0.0000        0.0000        0.0000        0.0000        0.0000        0.0000        0.0000        0.0000        0.0000        0.0000        0.0000        0.0000        0.0000        0.0000        0.0000        0.0000        0.0000        0.0000        0.0000        0.0000        0.0000        0.0000        0.0000        0.0000        0.0000        0.0000        0.0000        0.0000        0.0000        0.0000        0.0000        0.0000        0.0000        0.0000        0.0000        0.0000        0.0000        0.0000        0.0000        0.0000        0.0000        0.0000        0.0000        0.0000        0.0000        0.0000        0.0000        0.0000        0.0000        0.0000        0.0000        0.0000        0.0000        0.0000        0.0000        0.0000        0.0000        0.0000        0.0000        0.0000        0.0000        0.0000        0.0000        0.0000        0.0000        0.0000        9.7739        9.9188        8.8479        8.8157        8.3805        9.0156        9.5737        8.2759        9.0480        9.4675        9.6236        8.9860        9.0602        8.8909        8.9672        9.4274        9.2008        9.2337        8.9901       10.4014        9.8233        9.4839        9.1902        9.2039        9.1167        9.0320        9.4891       10.1333       10.0988        9.7267        8.8430       10.4147       13.8189       13.4762       14.1851       12.5476       11.5799       12.0267       12.4307       13.1599       13.9219       13.4879       16.2574       16.8754       15.8998       14.8843       13.5661       13.6931       13.8300       12.6322       12.4516       10.2259       10.0193       11.3746       13.2749       18.7324       20.9680       22.3199       23.1004       24.9967       27.2570        0.0000        0.0000        0.0000        0.0000
        0.0000        0.0000        0.0000        0.0000        0.0000        0.0000        0.0000        0.0000        0.0000        0.0000        0.0000        0.0000        0.0000        0.0000        0.0000        0.0000        0.0000        0.0000        0.0000        0.0000        0.0000        0.0000        0.0000        0.0000        0.0000        0.0000        0.0000        0.0000        0.0000        0.0000        0.0000        0.0000        0.0000        0.0000        0.0000        0.0000        0.0000        5.1056        3.8749        3.1062        2.5160        3.2995        5.1286        4.6702        6.2538        6.7750        7.7948        5.7284        5.9030        8.6327       10.7770        6.7606        4.9130        7.0817        7.7144        4.8396        4.0776        6.5194        6.8859        8.1017        9.5926       10.0822        8.7377       13.8110       16.0851       13.7587       12.9603       11.3978        8.4447        7.0139        6.1999        3.8632        0.0000        0.0000        0.0000        0.0000        0.0000        0.0000        0.0000        0.0000        0.0000        0.0000        0.0000        0.0000        0.0000        0.0000        0.0000        0.0000        0.0000        0.0000        0.0000        0.0000        0.0000        0.0000        0.0000        0.0000        0.0000        0.0000        0.0000        0.0000        0.0000        0.0000        0.0000        0.0000        0.0000        0.0000        0.0000        0.0000        0.0000        0.0000        0.0000        0.0000        0.0000        0.0000        0.0000        0.0000        0.0000        0.0000        0.0000        0.0000        0.0000        0.0000        0.0000        0.0000        0.0000        0.0000        0.0000        0.0000        0.0000        0.0000        0.0000        0.0000        0.0000        0.0000        0.0000        0.0000        0.0000        0.0000        0.0000        0.0000        0.0000        0.0000        0.0000        0.0000        0.0000        0.0000        0.0000        0.0000        0.0000        0.0000        0.0000        0.0000        0.0000        0.0000        0.0000        0.0000        0.0000        0.0000        0.0000        0.0000        0.0000        0.0000        0.0000        0.0000        0.0000        0.0000        0.0000        0.0000        0.0000        0.0000        0.0000        0.0000        0.0000        0.0000        0.0000        0.0000        0.0000        0.0000        0.0000        7.0323        6.9836        8.4909       10.0964       10.2153        0.0000       10.7650        9.7302        5.9959        5.6225        7.2342        8.7593        7.2153        8.2247        7.3208        8.0784        9.4844        9.6340        9.7243        9.2659       10.5085       10.6641       10.8827       10.7997       10.5980        9.6002        9.2646        9.6297       10.4016        9.7880        9.3173        9.2563       10.6587       11.4508       11.5524       10.5967       11.7501       11.9566       12.4179       12.8599       14.3568       12.4670       12.9704       12.7600       12.8733       12.9521       13.4256       15.5835       14.2882       13.8693       13.8440       12.7543        8.6621        8.4996        9.5399       10.9679       11.6334       12.3123       13.4340       16.6427       22.1677       24.3226       25.6537       27.0203       29.7078       31.9612        0.0000        0.0000        0.0000        0.0000
        0.0000        0.0000        0.0000        0.0000        0.0000        0.0000        0.0000        0.0000        0.0000        0.0000        0.0000        0.0000        0.0000        0.0000        0.0000        0.0000        0.0000        0.0000        0.0000        0.0000        0.0000        0.0000        0.0000        0.0000        0.0000        0.0000        0.0000        0.0000        0.0000        0.0000        0.0000        0.0000        0.0000        0.0000        0.0000        0.0000        0.0000        6.7508        6.3643        5.1132        4.1324        5.0491        5.0176        3.5561        3.6666        4.0157        4.8765        4.6107        4.0630        5.8078        6.2788        5.2431        5.5008        7.0165        8.9655        7.1643        5.7359        6.0267        7.2293        8.9243       11.0474       10.5764        8.3164       11.7077       14.6293       13.5551       12.2624        9.6739        8.4655        7.1516        5.9920        3.5330        2.7827        0.0000        0.0000        0.0000        0.0000        0.0000        0.0000        0.0000        0.0000        0.0000        0.0000        0.0000        0.0000        0.0000        0.0000        0.0000        0.0000        0.0000        0.0000        0.0000        0.0000        0.0000        0.0000        0.0000        0.0000        0.0000        0.0000        0.0000        0.0000        0.0000        0.0000        0.0000        0.0000        0.0000        0.0000        0.0000        0.0000        0.0000        0.0000        0.0000        0.0000        0.0000        0.0000        0.0000        0.0000        0.0000        0.0000        0.0000        0.0000        0.0000        0.0000        0.0000        0.0000        0.0000        0.0000        0.0000        0.0000        0.0000        0.0000        0.0000        0.0000        0.0000        0.0000        0.0000        0.0000        0.0000        0.0000        0.0000        0.0000        0.0000        0.0000        0.0000        0.0000        0.0000        0.0000        0.0000        0.0000        0.0000        0.0000        0.0000        0.0000        0.0000        0.0000        0.0000        0.0000        0.0000        0.0000        0.0000        0.0000        0.0000        0.0000        0.0000        0.0000        0.0000        0.0000        0.0000        0.0000        0.0000        0.0000        0.0000        0.0000        0.0000        0.0000        9.4496        9.5476        8.8137        6.7904        7.9016        7.9023        8.4274        9.5757       10.5950       10.6720       11.8246       10.1426        6.0889        6.3522        7.7622        8.8556        8.3989        8.0306        8.6178        9.6394       10.7758       10.4335       10.0431        9.2041       10.3680       10.8687       11.2626       10.6586       10.0197        9.2103        9.1830        9.3710        9.8510        9.5855        9.5623        9.5578       10.4243       11.4038       12.5778       11.5620       11.3652       11.1731       11.9785       12.7513       12.9616       13.0165       13.0246       12.8623       12.5961       12.0853       14.0146       14.9435       12.9465       12.0579       11.5431       10.0700        7.1138        7.5360        9.5602       11.0094       11.6555       12.1376       13.6002       16.4235       22.6486       25.1623       27.6454       30.0858       32.1918        0.0000        0.0000        0.0000        0.0000        0.0000
        0.0000        0.0000        0.0000        0.0000        0.0000        0.0000        0.0000        0.0000        0.0000        0.0000        0.0000        0.0000        0.0000        0.0000        0.0000        0.0000        0.0000        0.0000        0.0000        0.0000        0.0000        0.0000        0.0000        0.0000        0.0000        0.0000        0.0000        0.0000        0.0000        0.0000        0.0000        0.0000        0.0000        0.0000        0.0000        0.0000       11.6297       10.3339        8.8838        7.0004        6.3371        7.5239        5.9471        3.1522        3.3406        4.0924        3.5422        2.8776        4.2812        7.9444        9.2623        6.0553        6.7815        6.6440       10.0515       14.4735       13.9569       10.8420        8.5539        8.1747        9.0027        7.4746        6.8625        9.7731       11.0344       10.9203       10.3467        9.3177        7.9478        6.8999        5.6546        3.3658        0.0000        0.0000        0.0000        0.0000        0.0000        0.0000        0.0000        0.0000        0.0000        0.0000        0.0000        0.0000        0.0000        0.0000        0.0000        0.0000        0.0000        0.0000        0.0000        0.0000        0.0000        0.0000        0.0000        0.0000        0.0000        0.0000        0.0000        0.0000        0.0000        0.0000        0.0000        0.0000        0.0000        0.0000        0.0000        0.0000        0.0000        0.0000        0.0000        0.0000        0.0000        0.0000        0.0000        0.0000        0.0000        0.0000        0.0000        0.0000        0.0000        0.0000        0.0000        0.0000        0.0000        0.0000        0.0000        0.0000        0.0000        0.0000        0.0000        0.0000        0.0000        0.0000        0.0000        0.0000        0.0000        0.0000        0.0000        0.0000        0.0000        0.0000        0.0000        0.0000        0.0000        0.0000        0.0000        0.0000        0.0000        0.0000        0.0000        0.0000        0.0000        0.0000        0.0000        0.0000        0.0000        0.0000        0.0000        0.0000        0.0000        0.0000        0.0000        0.0000        0.0000        0.0000        0.0000        0.0000        0.0000        0.0000        0.0000        0.0000        7.1845        7.2224        7.1793        8.2088        7.2000        7.0497        7.1789        8.8820        9.3194        8.8227        8.7342        9.5851       10.3773        9.9807        9.0733        6.5823        6.6324        6.0256        7.1493        8.1181        8.2475       10.2931       12.3621       11.8356       10.8617        9.4043        8.6443        9.8357       10.3524       10.3349        9.8671        9.6273        9.1516        8.8867        8.3315        8.5189        8.8476        9.1426        9.6555       11.3604       12.6413       13.1532       11.6678       11.6035       12.3194       12.9288       13.6509       13.5988       13.3353       12.9698       12.9905       13.6527       12.8052       12.9086       12.7682       11.3845       11.2373       10.3272        9.3075        6.3503        6.3487        8.0628        8.8696       10.1205       11.5384       13.1786       15.7890       22.3889       25.7387       29.1459       31.9310       34.9927        0.0000        0.0000        0.0000        0.0000        0.0000
        0.0000        0.0000        0.0000        0.0000        0.0000        0.0000        0.0000        0.0000        0.0000        0.0000        0.0000        0.0000        0.0000        0.0000        0.0000        0.0000        0.0000        0.0000        0.0000        0.0000        0.0000        0.0000        0.0000        0.0000        0.0000        0.0000        0.0000        0.0000        0.0000        0.0000        0.0000        0.0000        0.0000        0.0000        0.0000       11.2548        8.6605        9.3641        9.7701        6.5870        6.1365        5.5278        7.7832        6.7043        4.7393        4.0629        2.7813        2.8523        4.9302       11.0707        9.3704        6.0812        5.7730        9.2272        8.9687       10.6006       10.9146        9.0621        7.2735        6.8130        7.0753        7.2142        6.9625        9.1293        9.4834        8.8335        8.2209        7.8553        7.1527        6.1405        5.0840        2.9499        0.0000        0.0000        0.0000        0.0000        0.0000        0.0000        0.0000        0.0000        0.0000        0.0000        0.0000        0.0000        0.0000        0.0000        0.0000        0.0000        0.0000        0.0000        0.0000        0.0000        0.0000        0.0000        0.0000        0.0000        0.0000        0.0000        0.0000        0.0000        0.0000        0.0000        0.0000        0.0000        0.0000        0.0000        0.0000        0.0000        0.0000        0.0000        0.0000        0.0000        0.0000        0.0000        0.0000        0.0000        0.0000        0.0000        0.0000        0.0000        0.0000        0.0000        0.0000        0.0000        0.0000        0.0000        0.0000        0.0000        0.0000        0.0000        0.0000        0.0000        0.0000        0.0000        0.0000        0.0000        0.0000        0.0000        0.0000        0.0000        0.0000        0.0000        0.0000        0.0000        0.0000        0.0000        0.0000        0.0000        0.0000        0.0000        0.0000        0.0000        0.0000        0.0000        0.0000        0.0000        0.0000        0.0000        0.0000        0.0000        0.0000        0.0000        0.0000        0.0000        0.0000        0.0000        0.0000        0.0000        0.0000        0.0000        0.0000        8.1043        7.0565        6.5728        6.0699        6.8801        6.3866        7.0197        7.1306        8.4146        7.3868        6.2420        6.0759        7.4545        8.5841        8.5580        8.3256        6.0674        5.7755        5.9996        7.4110        8.5204        9.6902       10.8219       10.7045        9.9872        9.1228        8.5090        7.9604        8.6920        8.7258        8.7142        8.3233        7.9592        8.2468        7.8931        7.6056        8.5200        8.6548        9.1428        9.9541       11.4976       12.4446       12.0199       12.2737       13.2337       13.9521       14.5194       14.7884       14.8958       14.6594       14.1679       13.8385       13.6488       12.3316       10.5529       10.5745       10.0821       10.2493        9.0601        8.7781        5.9811        5.6962        7.0275        8.0039        9.6965       11.0673       13.5656       15.7989       22.8960       26.3156       30.1520       33.6741       35.7523        0.0000        0.0000        0.0000        0.0000        0.0000
        0.0000        0.0000        0.0000        0.0000        0.0000        0.0000        0.0000        0.0000        0.0000        0.0000        0.0000        0.0000        0.0000        0.0000        0.0000        0.0000        0.0000        0.0000        0.0000        0.0000        0.0000        0.0000        0.0000        0.0000        0.0000        0.0000        0.0000        0.0000        0.0000        0.0000        0.0000        0.0000        0.0000        0.0000        0.0000        2.6695        2.8035        2.7886        4.0345        3.2980        2.5477        4.2429        5.6148        2.7627        2.6725        2.5551        2.1380        2.7960        6.3059        8.9217        4.5241        3.8236        3.7166        4.0722        5.2497        7.2574       14.8582       10.7947        5.6566        5.8946        6.2939        6.0437        6.4935        7.6813        6.9120        6.3337        5.7900        5.7035        5.3605        4.7420        4.1380        4.3736        0.0000        0.0000        0.0000        0.0000        0.0000        0.0000        0.0000        0.0000        0.0000        0.0000        0.0000        0.0000        0.0000        0.0000        0.0000        0.0000        0.0000        0.0000        0.0000        0.0000        0.0000        0.0000        0.0000        0.0000        0.0000        0.0000        0.0000        0.0000        0.0000        0.0000        0.0000        0.0000        0.0000        0.0000        0.0000        0.0000        0.0000        0.0000        0.0000        0.0000        0.0000        0.0000        0.0000        0.0000        0.0000        0.0000        0.0000        0.0000        0.0000        0.0000        0.0000        0.0000        0.0000        0.0000        0.0000        0.0000        0.0000        0.0000        0.0000        0.0000        0.0000        0.0000        0.0000        0.0000        0.0000        0.0000        0.0000        0.0000        0.0000        0.0000        0.0000        0.0000        0.0000        0.0000        0.0000        0.0000        0.0000        0.0000        0.0000        0.0000        0.0000        0.0000        0.0000        0.0000        0.0000        0.0000        0.0000        0.0000        0.0000        0.0000        0.0000        0.0000        0.0000        0.0000        0.0000        0.0000        0.0000        0.0000        9.0883        7.0940        6.4431        5.8356        5.8402        5.2933        4.8120        4.4213        4.8320        5.4978        4.5162        4.0370        4.4181        4.2611        4.7634        5.1297        6.6435        4.4934        5.0391        5.2967        6.0161        7.4038        8.9204        7.8967        7.0167        7.2156        6.8957        6.8801        6.2885        7.3612        7.3959        7.2876        6.7454        7.0123        6.9716        6.6627        7.1827        8.1709        8.7159        9.4681       10.5317       12.8075       13.2944       13.4561       14.5857       17.2073       17.5198       17.7749       18.6764       18.3341       18.3140       17.1284       15.4076       14.2597       12.1294       11.0917       11.4428       10.2020        9.9208        9.1634        9.2750        8.5512        9.7756        9.2734       10.5469       11.5843       13.0321       15.4646       19.3299       26.5807       31.4003       34.2885       36.5539        0.0000        0.0000        0.0000        0.0000        0.0000        0.0000
        0.0000        0.0000        0.0000        0.0000        0.0000        0.0000        0.0000        0.0000        0.0000        0.0000        0.0000        0.0000        0.0000        0.0000        0.0000        0.0000        0.0000        0.0000        0.0000        0.0000        0.0000        0.0000        0.0000        0.0000        0.0000        0.0000        0.0000        0.0000        0.0000        0.0000        0.0000        0.0000        0.0000        0.0000        0.0000        4.2709        4.4105        4.7277        3.9128        3.5273        3.1218        6.9897        4.8572        3.3260        2.7600        2.5168        2.5144        4.3954        7.4138        6.5537        4.7477        4.0345        4.3510        4.3236        4.9207        8.7429       11.8536       13.3599       13.5208        7.3666        6.0682        5.8196        5.9529        6.2561        5.9215        4.8083        4.8135        4.7946        4.7407        4.7373        4.1276        0.0000        0.0000        0.0000        0.0000        0.0000        0.0000        0.0000        0.0000        0.0000        0.0000        0.0000        0.0000        0.0000        0.0000        0.0000        0.0000        0.0000        0.0000        0.0000        0.0000        0.0000        0.0000        0.0000        0.0000        0.0000        0.0000        0.0000        0.0000        0.0000        0.0000        0.0000        0.0000        0.0000        0.0000        0.0000        0.0000        0.0000        0.0000        0.0000        0.0000        0.0000        0.0000        0.0000        0.0000        0.0000        0.0000        0.0000        0.0000        0.0000        0.0000        0.0000        0.0000        0.0000        0.0000        0.0000        0.0000        0.0000        0.0000        0.0000        0.0000        0.0000        0.0000        0.0000        0.0000        0.0000        0.0000        0.0000        0.0000        0.0000        0.0000        0.0000        0.0000        0.0000        0.0000        0.0000        0.0000        0.0000        0.0000        0.0000        0.0000        0.0000        0.0000        0.0000        0.0000        0.0000        0.0000        0.0000        0.0000        0.0000        0.0000        0.0000        0.0000        0.0000        0.0000        9.4118        9.0934        0.0000       10.3338        9.9704        8.8315        6.4816        5.5559        4.6867        4.3944        3.7304        3.4627        3.1904        3.3729        5.1940        5.0941        4.2138        4.2361        4.1926        4.9351        5.0361        5.3278        3.0330        3.7154        3.9705        5.5745        6.7890        8.3882        8.3670        5.8046        6.3607        5.9491        6.0685        5.4814        6.2749        6.7707        6.6429        5.9766        6.8266        6.3849        6.3599        6.3968        7.6449        8.2810        8.8816        9.5014       12.5154       12.6375       13.1620       14.7778       18.0283       18.6211       18.8821       19.3253       19.7485       19.2102       17.7707       15.9204       13.9411       12.2782       11.4492       13.0464       10.4577        8.7164        9.3915       11.6833        9.3831       10.1084       10.7992       13.2837       13.6308       14.6665       16.9959       19.7593       27.6318       31.8478       34.3870        0.0000        0.0000        0.0000        0.0000        0.0000        0.0000        0.0000
        0.0000        0.0000        0.0000        0.0000        0.0000        0.0000        0.0000        0.0000        0.0000        0.0000        0.0000        0.0000        0.0000        0.0000        0.0000        0.0000        0.0000        0.0000        0.0000        0.0000        0.0000        0.0000        0.0000        0.0000        0.0000        0.0000        0.0000        0.0000        0.0000       25.8496       19.0110        5.0070        2.5338        1.9300        3.5245        5.2082        1.9785        1.2531        1.2377        2.3491        4.2675        8.1053        5.6292        3.8208        3.7893        2.9260        3.0886        3.4271        3.9640        5.2369        4.4878        3.2060        3.5817        4.5221        5.6971       12.0934       18.2004       13.2882       10.4370        6.9269        6.0230        5.8531        5.4501        5.4684        7.2580        5.5801        4.0333        3.8368        3.9010        4.5481        3.8816        5.9381        6.9498        0.0000        0.0000        0.0000        0.0000        0.0000        0.0000        0.0000        0.0000        0.0000        0.0000        0.0000        0.0000        0.0000        0.0000        0.0000        0.0000        0.0000        0.0000        0.0000        0.0000        0.0000        0.0000        0.0000        0.0000        0.0000        0.0000        0.0000        0.0000        0.0000        0.0000        0.0000        0.0000        0.0000        0.0000        0.0000        0.0000        0.0000        0.0000        0.0000        0.0000        0.0000        0.0000        0.0000        0.0000        0.0000        0.0000        0.0000        0.0000        0.0000        0.0000        0.0000        0.0000        0.0000        0.0000        0.0000        0.0000        0.0000        0.0000        0.0000        0.0000        0.0000        0.0000        0.0000        0.0000        0.0000        0.0000        0.0000        0.0000        0.0000        0.0000        0.0000        0.0000        0.0000        0.0000        0.0000        0.0000        0.0000        0.0000        0.0000        0.0000        0.0000        0.0000        0.0000        0.0000        0.0000        0.0000        0.0000        0.0000        0.0000        0.0000        0.0000        7.3854        7.8250        8.1679        9.0797        9.5396        9.1562        8.8530        7.0852        5.5358        4.8619        4.0153        3.0807        3.0094        2.8355        3.3131        4.8924        4.6759        4.8408        4.9344        3.8050        3.9548        4.2360        4.4616        3.1568        3.1941        3.8083        5.6932        6.7734        5.7553        5.2219        6.2260        5.6502        5.7836        4.5120        4.4925        6.3902        6.2897        6.1953        6.5502        6.6269        5.4756        5.7858        6.4821        6.9090        7.6036        7.7388        9.6790       11.7148       12.3515       13.3532       14.3581       17.5910       18.9607       19.8384       19.4966       19.6476       18.9340       17.3373       15.8155       12.9370       12.4074       13.5618       11.9216       10.3254        9.1176        9.8728       11.5851        8.9739        9.3792       12.6307       15.1416       15.5967       17.1340       19.1590       21.3550       28.7352       33.3275        0.0000        0.0000        0.0000        0.0000        0.0000        0.0000        0.0000        0.0000
        0.0000        0.0000        0.0000        0.0000        0.0000        0.0000        0.0000        0.0000        0.0000        0.0000        0.0000        0.0000        0.0000        0.0000        0.0000        0.0000        0.0000        0.0000        0.0000        0.0000        0.0000        0.0000        0.0000        0.0000        0.0000        0.0000       26.8894       28.6594       30.3497       25.9092       16.1721        3.2682        2.4879        3.4370        2.8296        2.3056        0.7062        0.9677        2.0280        4.0378        4.0760        4.7919        7.8741        5.9306        5.0811        4.1029        4.0816        5.3002        6.3186        6.4732        8.2199        4.8313        3.6603        4.3559        7.0819        6.4025        5.2503        5.5563        5.0542        6.2541        6.2915        6.2123        5.7787        6.7261        7.6405        5.9665        4.6314        4.3338        4.0697        3.8999        3.6371        3.5381        4.0377        6.2692        3.5984        0.6827        0.5884        0.7194        2.8328        1.3277        0.8892        1.4162        0.0000        0.0000        0.0000        0.0000        0.0000        0.0000        0.0000        0.0000        0.0000        0.0000        0.0000        0.0000        0.0000        0.0000        0.0000        0.0000        0.0000        0.0000        0.0000        0.0000        0.0000        0.0000        0.0000        0.0000        0.0000        0.0000        0.0000        0.0000        0.0000        0.0000        0.0000        0.0000        0.0000        0.0000        0.0000        0.0000        0.0000        0.0000        0.0000        0.0000        0.0000        0.0000        0.0000        0.0000        0.0000        0.0000        0.0000        0.0000        0.0000        0.0000        0.0000        0.0000        0.0000        0.0000        0.0000        0.0000        0.0000        0.0000        0.0000        0.0000        0.0000        0.0000        0.0000        0.0000        0.0000        0.0000        0.0000        0.0000        0.0000        0.0000        0.0000        4.4830        4.0393        3.6205        3.4702        3.8617        0.0000        0.0000        0.0000        0.0000        6.3601        6.8120        6.6576        6.7582        6.9529        8.0034        8.3905        8.2957        8.4615        7.1641        5.2044        4.8197        4.0509        3.5130        3.2113        3.5274        3.8261        5.2470        4.6921        4.6234        4.6508        3.3448        3.0768        3.6827        3.7571        2.8574        3.5561        4.4093        4.3489        4.3388        5.0967        5.2358        7.6505        4.9750        4.3019        3.8484        3.3953        4.8186        5.0731        5.0686        5.3879        5.5796        4.9048        4.6093        4.7654        6.0279        6.0879        7.0178        8.4783       10.1192       11.2900       12.5036       14.2087       17.9896       19.8388       20.4040       20.1014       19.6974       17.6533       15.9409       13.5631       11.5754       11.6066       10.3761       10.9336        8.3614        7.1254        8.3055        9.0400        7.9767       10.2730       14.3986       16.2661       18.9092       22.2818       24.4348       25.0947       32.5072       35.8700        0.0000        0.0000        0.0000        0.0000        0.0000        0.0000        0.0000        0.0000
        0.0000        0.0000        0.0000        0.0000        0.0000        0.0000        0.0000        0.0000        0.0000        0.0000        0.0000        0.0000        0.0000        0.0000        0.0000        0.0000        0.0000        0.0000        0.0000        0.0000        0.0000        0.0000        0.0000        0.0000        0.0000       24.4625       22.8484       15.5585       12.2128        8.0734        6.5370        3.0981        1.5089        1.3824        1.6913        2.1161        2.5373        2.8817        3.9470        4.9573        4.8707        6.3696       12.2974       13.4312       12.7170       10.0430        5.5949        5.1908        5.6224        6.0586        5.8689        5.4037        5.8204        5.7274        6.7267        6.6235        4.6079        4.4718        4.6631        6.6346        6.8942        6.8257        6.6600        7.2123        7.7427        6.3760        6.0769        5.3474        4.7417        4.4271        3.9510        2.9528        3.0035        3.6000        2.2589        1.5543        1.3643        1.3429        3.5164        2.2073        1.1289        1.1210        1.5693        1.7624        0.0000        0.0000        0.0000        0.0000        0.0000        0.0000        0.0000        0.0000        0.0000        0.0000        0.0000        0.0000        0.0000        0.0000        0.0000        0.0000        0.0000        0.0000        0.0000        0.0000        0.0000        0.0000        0.0000        0.0000        0.0000        0.0000        0.0000        0.0000        0.0000        0.0000        0.0000        0.0000        0.0000        0.0000        0.0000        0.0000        0.0000        0.0000        0.0000        0.0000        0.0000        0.0000        0.0000        0.0000        0.0000        0.0000        0.0000        0.0000        0.0000        0.0000        0.0000        0.0000        0.0000        0.0000        0.0000        0.0000        0.0000        0.0000        0.0000        0.0000        0.0000        0.0000        0.0000        0.0000        0.0000        0.0000        0.0000        0.0000        4.2561        4.2579        4.2091        4.1088        4.2014        4.4298        4.5810        4.5462        4.7201        4.9584        4.8275        4.4506        4.7459        4.8445        4.9427        6.0536        6.3251        6.5134        6.0325        7.2149        6.0914        4.7550        4.3889        4.4175        4.2100        4.5138        4.0188        4.1707        3.4815        3.6517        3.1437        1.8404        1.9355        2.3124        2.5098        3.3390        4.7141        3.9056        4.1368        4.6152        3.9956        3.9253        4.5040        4.5463        3.9463        2.0451        4.0478        3.3530        3.4071        3.3368        3.2329        4.0975        4.6958        3.6473        4.0275        4.4891        5.0154        5.0443        7.5369       10.8645       11.7828       12.9375       14.4637       19.8716       22.3115       22.8355       21.4235       19.7145       17.7189       15.5668       14.3390        9.8404        9.9589        8.7189        8.8056        5.9370        6.2998        7.0135        7.3088        6.9403        9.9811       12.7560        0.0000        0.0000       34.6999       38.2419       39.0013       35.3461        0.0000        0.0000        0.0000        0.0000        0.0000        0.0000        0.0000        0.0000        0.0000
        0.0000        0.0000        0.0000        0.0000        0.0000        0.0000        0.0000        0.0000        0.0000        0.0000        0.0000        0.0000        0.0000        0.0000        0.0000        0.0000        0.0000        0.0000        0.0000        0.0000        0.0000        0.0000        0.0000        0.0000        0.0000        0.0000       27.1649       12.2405        7.7743        4.2856        3.7319        2.3015        1.7818        1.9520        1.4067        2.1875        3.2241        4.4265        4.2307        6.1606        6.5756        6.7270        6.8455        5.5938        8.0484       11.2395       11.5784       10.9088       10.7703        9.5474        8.6617        8.7630       10.3890       13.8313       18.0388        9.4955        6.1968        5.3168        5.0058        6.8234        7.4131        7.6652        7.0956        7.8863        9.2413        7.0138        6.2489        5.4570        5.0473        4.5260        4.0394        3.0457        2.7774        2.5126        2.2585        2.0991        1.8294        1.7911        2.1194        0.9082        0.6950        0.9079        0.9169        0.6305        0.8836        1.2365        0.0000        0.0000        0.0000        0.0000        0.0000        0.0000        0.0000        0.0000        0.0000        0.0000        0.0000        0.0000        0.0000        0.0000        0.0000        0.0000        0.0000        0.0000        0.0000        0.0000        0.0000        0.0000        0.0000        0.0000        0.0000        0.0000        0.0000        0.0000        0.0000        0.0000        0.0000        0.0000        0.0000        0.0000        0.0000        0.0000        0.0000        0.0000        0.0000        0.0000        0.0000        0.0000        0.0000        0.0000        0.0000        0.0000        0.0000        0.0000        0.0000        0.0000        0.0000        0.0000        0.0000        0.0000        0.0000        0.0000        0.0000        0.0000        0.0000        0.0000        0.0000        0.0000        0.0000        0.0000        0.0000        0.0000        3.9641        5.0690        4.7971        4.5727        4.3232        4.7429        4.3388        4.2280        4.1725        4.1635        4.2851        4.0851        5.2147        5.2793        4.7310        5.4675        6.1995        5.9114        5.2147        6.9049        6.6819        4.9655        4.4692        4.1511        4.2802        3.9174        3.9502        4.7010        3.7641        2.9252        2.9175        1.5333        1.5287        1.8921        2.4802        3.9772        4.1428        3.8730        3.3655        3.4403        3.7967        3.0474        2.6580        2.2408        1.5020        1.3718        1.3361        2.2157        2.4980        2.5654        2.4111        2.8614        3.2138        2.8194        2.4777        2.9510        3.4448        4.0988        6.8432       10.1816       11.2819       13.9560       15.9020       20.5393       22.3291       22.4546       20.8882       17.8097       16.4112       15.3742       13.9137        9.1739        8.3238        7.8597        7.4609        5.1022        6.0834        5.8934        6.2083        5.7200        8.7687        0.0000        0.0000        0.0000        0.0000        0.0000        0.0000        0.0000        0.0000        0.0000        0.0000        0.0000        0.0000        0.0000        0.0000        0.0000        0.0000
        0.0000        0.0000        0.0000        0.0000        0.0000        0.0000        0.0000        0.0000        0.0000        0.0000        0.0000        0.0000        0.0000        0.0000        0.0000        0.0000        0.0000        0.0000        0.0000        0.0000        0.0000        0.0000        0.0000        0.0000        0.0000        0.0000        0.0000        7.6134        4.9028        3.7633        5.6927        2.3105        2.4446        2.5970        2.3403        3.8830        4.1014        3.7773        4.4022        6.9585        8.0352        8.7230        8.2643        6.3402        6.7933        7.7986        8.8989        9.6270       10.8102       11.5034       13.0347       16.4321       16.5722       14.1552       11.5078        8.9493        7.4858        5.4699        5.0387        7.3463        7.2595        7.4469        7.2036        8.1351        8.0250        7.1190        5.4899        5.2964        4.8763        4.4373        3.9306        2.8519        2.6993        2.5129        2.3065        2.0005        2.0447        2.0124        2.3226        1.0707        1.2130        0.6562        0.6393        0.4770        0.5259        1.2277        1.8746        0.5727        0.5271        0.1937        0.0000        0.0000        0.0000        0.0000        0.0000        0.0000        0.0000        0.0000        0.0000        0.0000        0.0000        0.0000        0.0000        0.0000        0.0000        0.0000        0.0000        0.0000        0.0000        0.0000        0.0000        0.0000        0.0000        0.0000        0.0000        0.0000        0.0000        0.0000        0.0000        0.0000        0.0000        0.0000        0.0000        0.0000        0.0000        0.0000        0.0000        0.0000        0.0000        0.0000        0.0000        0.0000        0.0000        0.0000        0.0000        0.0000        0.0000        0.0000        0.0000        0.0000        0.0000        0.0000        0.0000        0.0000        0.0000        0.0000        0.0000        0.0000        0.0000        0.0000        0.0000        3.2981        3.9522        5.0074        6.3034        5.4722        4.5928        4.5954        4.4610        4.5972        4.4746        4.6295        5.3032        4.9110        5.1419        5.7748        5.4791        5.8848        5.3725        4.9506        4.3837        5.2710        5.1664        4.6542        4.3029        4.6358        4.6646        4.7385        3.7388        3.4367        3.3385        2.8079        2.1662        1.3531        1.5218        1.5886        1.7853        1.2548        1.7979        2.7223        2.3212        2.4251        2.8924        2.2825        2.2295        0.6331        0.6999        1.2610        0.8816        1.9060        1.7690        1.7960        1.7644        2.5828        2.5129        2.8454        3.5358        2.5958        3.1482        3.6035        7.0602       10.6328       14.1441       14.9880       16.2888       19.5593       20.9825       20.8384       19.3858       17.3881       15.3845       14.0282       12.4609        7.1121        4.9926        5.2228        5.6500        4.7371        3.9893        4.4132        5.4045        6.3203        9.6873        0.0000        0.0000        0.0000        0.0000        0.0000        0.0000        0.0000        0.0000        0.0000        0.0000        0.0000        0.0000        0.0000        0.0000        0.0000        0.0000
        0.0000        0.0000        0.0000        0.0000        0.0000        0.0000        0.0000        0.0000        0.0000        0.0000        0.0000        0.0000        0.0000        0.0000        0.0000        0.0000        0.0000        0.0000        0.0000        0.0000        0.0000        0.0000        0.0000        0.0000        0.0000        0.0000        0.0000       11.7451       11.5194        6.2032        6.8303        4.7206        2.4651        3.0510        5.5616        5.6737        5.3273        5.8308        5.2636        7.2939        7.4792        7.9812        8.6776        7.2250        7.5010        8.0103        8.4899       10.9520       11.9180        9.3910       10.1611        8.3636        7.6319        7.4680        6.9695        8.6722        7.1195        5.9468        5.4037        7.2760        7.1025        6.7481        7.4354        8.0673        7.5432        6.7873        5.2887        5.4152        4.7530        4.5336        4.6028        2.9901        2.2311        2.2353        2.3153        2.1385        2.2684        2.2253        2.4814        0.9845        1.0028        0.7755        0.7667        0.4122        0.3338        0.2857        0.9193        0.5523        0.8434        1.5492        0.0000        0.0000        0.0000        0.0000        0.0000        0.0000        0.0000        0.0000        0.0000        0.0000        0.0000        0.0000        0.0000        0.0000        0.0000        0.0000        0.0000        0.0000        0.0000        0.0000        0.0000        0.0000        0.0000        0.0000        0.0000        0.0000        0.0000        0.0000        0.0000        0.0000        0.0000        0.0000        0.0000        0.0000        0.0000        0.0000        0.0000        0.0000        0.0000        0.0000        0.0000        0.0000        0.0000        0.0000        0.0000        0.0000        0.0000        0.0000        0.0000        0.0000        0.0000        0.0000        0.0000        0.0000        0.0000        0.0000        0.0000        0.0000        0.0000        0.0000        0.0000        0.0000        4.2567        4.9204        6.6825        7.5985        5.9351        5.3977        4.8418        4.9254        5.0150        4.8915        5.5476        5.8155        6.6371        5.8662        4.8556        4.8087        5.3312        5.0798        4.7014        5.2405        5.0307        4.8351        4.2805        4.1930        4.2502        4.3534        3.9875        3.0271        2.8160        2.4136        1.8707        0.9480        1.5089        1.5301        0.6677        0.8448        1.5159        1.8510        2.1798        1.7914        1.4741        1.9796        1.8702        0.6519        1.3509        0.9233        0.6820        0.7284        0.8200        0.8963        1.1179        1.2214        1.4730        1.5810        3.0467        3.7239        3.4389        3.8213        7.1147        9.9494       10.6866       11.5751       12.1116       16.6322       18.1507       18.3277       17.5932       15.9471       13.9601       12.4899       11.1108        6.8349        5.5480        4.8586        4.2841        4.3538        4.4489        4.6076        5.8900        8.1346        9.7946        0.0000        0.0000        0.0000        0.0000        0.0000        0.0000        0.0000        0.0000        0.0000        0.0000        0.0000        0.0000        0.0000        0.0000        0.0000        0.0000
        0.0000        0.0000        0.0000        0.0000        0.0000        0.0000        0.0000        0.0000        0.0000        0.0000        0.0000        0.0000        0.0000        0.0000        0.0000        0.0000        0.0000        0.0000        0.0000        0.0000        0.0000        0.0000        0.0000        0.0000        0.0000        0.0000        0.0000        0.0000        8.3320        6.4383        5.2030        5.5460        2.6610        2.8988        3.3584        4.9060        5.3844        7.8000        7.4578        5.0269        4.9174        5.5115        6.5642        6.7375        5.6378        6.1484        8.9345        9.2957        8.9830        9.7446       10.1598       10.0676       11.1334        9.2791        8.0460        9.2252        9.8112        9.1267        7.4529        6.2268        5.9855        5.3765        5.5682        7.5270        7.0491        5.3965        4.8646        6.8456        5.0563        4.4333        3.7633        1.0148        0.9031        1.0906        1.4110        2.5826        2.8101        2.9488        2.9080        2.7130        3.2996        2.4457        2.0156        1.9510        1.0094        0.7043        0.6674        0.9928        1.0316        1.4596        2.0296        0.0000        0.0000        0.0000        0.0000        0.0000        0.0000        0.0000        0.0000        0.0000        0.0000        0.0000        0.0000        0.0000        0.0000        0.0000        0.0000        0.0000        0.0000        0.0000        0.0000        0.0000        0.0000        0.0000        0.0000        0.0000        0.0000        0.0000        0.0000        0.0000        0.0000        0.0000        0.0000        0.0000        0.0000        0.0000        0.0000        0.0000        0.0000        0.0000        0.0000        0.0000        0.0000        0.0000        0.0000        0.0000        0.0000        0.0000        0.0000        0.0000        0.0000        0.0000        0.0000        0.0000        0.0000        0.0000        0.0000        0.0000        0.0000        0.0000        0.0000        0.0000        0.0000        5.3386        6.0905        7.5420        7.0206        7.7679        6.4364        5.9992        5.7743        5.8075        6.5919        8.5660        7.2924        7.6247        7.7082        6.1849        6.3478        6.0702        5.3485        6.2229        5.9688        6.0135        5.1261        3.1403        3.0057        2.4808        2.1866        1.9294        1.2374        1.0082        0.9113        0.7484        1.0857        0.7176        0.7903        1.2659        1.5635        1.7850        2.2995        2.4896        2.4840        2.3091        2.5721        2.1189        0.7910        0.4565        0.3511        0.5491        0.7911        0.8190        1.0498        1.2015        1.8307        2.1590        2.4126        4.0853        4.6903        6.9618        8.5606       11.7196       11.0674       10.8388       10.5306       12.2236       13.5597       13.4209       13.5004       14.4690       12.4727       10.5770       10.0582        9.1727        8.5696        7.4828        6.9023        3.9294        3.4818        3.8645        5.5566       12.8438       16.0754        0.0000        0.0000        0.0000        0.0000        0.0000        0.0000        0.0000        0.0000        0.0000        0.0000        0.0000        0.0000        0.0000        0.0000        0.0000        0.0000
        0.0000        0.0000        0.0000        0.0000        0.0000        0.0000        0.0000        0.0000        0.0000        0.0000        0.0000        0.0000        0.0000        0.0000        0.0000        0.0000        0.0000        0.0000        0.0000        0.0000        0.0000        0.0000        0.0000        0.0000        0.0000        0.0000        0.0000        0.0000        5.3510        4.4762        3.9762        3.2981        4.5028        4.7204        4.6541        5.0899        6.4030        7.3437        7.4177        5.1702        4.6295        4.7320        4.2660        4.2664        4.8047        5.8637        6.2818        7.3529        8.1458        9.9935       12.0887       11.4684       10.4567        9.9508        7.7147        9.3832       10.5702        8.9628        7.8784        5.8223        5.9753        5.0487        4.6235        6.4812        5.4061        4.5793        5.4885        6.5870        5.2832        3.9879        3.0252        1.3273        0.8848        1.7508        1.8475        3.0455        2.9777        3.3695        3.3672        2.5592        3.8277        4.7663        4.2411        3.0100        1.0114        0.7343        0.6760        0.8054        1.7827        2.3206        1.4577        0.0000        0.0000        0.0000        0.0000        0.0000        0.0000        0.0000        0.0000        0.0000        0.0000        0.0000        0.0000        0.0000        0.0000        0.0000        0.0000        0.0000        0.0000        0.0000        0.0000        0.0000        0.0000        0.0000        0.0000        0.0000        0.0000        0.0000        0.0000        0.0000        0.0000        0.0000        0.0000        0.0000        0.0000        0.0000        0.0000        0.0000        0.0000        0.0000        0.0000        0.0000        0.0000        0.0000        0.0000        0.0000        0.0000        0.0000        0.0000        0.0000        0.0000        0.0000        0.0000        0.0000        0.0000        0.0000        0.0000        0.0000        0.0000        0.0000        0.0000        4.6588        5.5695        6.6436        6.3795        7.7376        8.0322        7.8758        6.8368        7.3738        7.3128        7.1086        7.0469        8.3302        6.1379        8.0613        7.1078        5.3938        5.8695        6.0079        5.1574        5.9033        6.3838        5.6274        5.8862        3.3049        2.7964        2.3731        1.9944        1.6753        0.9906        0.9834        0.9301        0.8077        0.8659        0.5886        0.6178        0.9873        1.3250        1.9172        2.7952        3.5119        3.4561        4.1818        3.3587        1.0941        0.5708        0.9277        0.5326        0.6557        0.5158        0.6361        0.9223        1.3720        2.9007        3.3462        3.1556        5.2998        6.8668        8.2340        8.6931       10.3146       10.4346       10.2519        9.7060       11.2350       11.8349       12.0662       11.8037       12.0690       10.4284        9.5227        8.1349        9.1415        9.4927        9.0806        8.9441        4.1454        3.4201        4.1450        6.7435       14.1530       18.2727        0.0000        0.0000        0.0000        0.0000        0.0000        0.0000        0.0000        0.0000        0.0000        0.0000        0.0000        0.0000        0.0000        0.0000        0.0000        0.0000
        0.0000        0.0000        0.0000        0.0000        0.0000        0.0000        0.0000        0.0000        0.0000        0.0000        0.0000        0.0000        0.0000        0.0000        0.0000        0.0000        0.0000        0.0000        0.0000        0.0000        0.0000        0.0000        0.0000        0.0000        0.0000        0.0000        0.0000        0.0000        4.7217        3.8955        2.8572        3.3769        4.6078        6.8733        5.6102        7.6461        9.4011       11.5870       12.0688       10.4453        9.0436        5.0057        4.7504        4.8669        5.1509        5.8152        6.3490        7.1708        8.7305       11.4694       11.9669       11.7818       10.2040       10.1459        9.5096       10.2998        8.8617        8.4976        7.3650        5.3263        4.2738        3.4809        3.9087        4.9704        4.9269        4.0245        3.5164        3.8483        3.5805        3.0602        2.3696        0.9640        1.4622        2.3265        4.7900        7.4878        8.1366        7.9591        6.2469        3.2024        2.8257        2.6080        2.7086        2.5642        1.6183        4.6604        3.8913        1.3203        1.5816        1.3568        0.9956        0.3691        0.0000        0.0000        0.0000        0.0000        0.0000        0.0000        0.0000        0.0000        0.0000        0.0000        0.0000        0.0000        0.0000        0.0000        0.0000        0.0000        0.0000        0.0000        0.0000        0.0000        0.0000        0.0000        0.0000        0.0000        0.0000        0.0000        0.0000        0.0000        0.0000        0.0000        0.0000        0.0000        0.0000        0.0000        0.0000        0.0000        0.0000        0.0000        0.0000        0.0000        0.0000        0.0000        0.0000        0.0000        0.0000        0.0000        0.0000        0.0000        0.0000        0.0000        0.0000        0.0000        0.0000        0.0000        0.0000        0.0000        0.0000        0.0000        4.5404        5.5656        7.5768        7.5438        6.7068        7.7702        6.9587        6.5134        7.0673        8.0205        7.4507        6.3942        6.2757        5.6056        5.1342        4.6507        6.1929        5.0930        4.7824        4.3785        4.6860        5.0994        5.1015        5.0336        4.7747        3.5621        3.2439        2.8739        1.8656        1.4754        1.2763        1.2627        2.0521        1.2459        1.5309        1.4824        0.7583        1.1770        2.0262        4.1645        3.5885        2.7970        2.3864        1.3020        1.4682        1.3873        0.6437        0.4449        0.7694        0.7594        0.9659        1.2770        1.4526        2.0717        2.7981        3.3401        4.2426        7.7949        8.8879        8.4977        8.8289       11.1817        9.8389        9.3308       10.1362       11.9842       11.6207       11.0007       11.0009       12.2942       11.6598       11.0186        9.4708        9.8670        9.3805       10.2224        9.1497        4.0068        3.6758        4.2399        6.6590       14.4603       21.5426       30.0588        0.0000        0.0000        0.0000        0.0000        0.0000        0.0000        0.0000        0.0000        0.0000        0.0000        0.0000        0.0000        0.0000        0.0000        0.0000
        0.0000        0.0000        0.0000        0.0000        0.0000        0.0000        0.0000        0.0000        0.0000        0.0000        0.0000        0.0000        0.0000        0.0000        0.0000        0.0000        0.0000        0.0000        0.0000        0.0000        0.0000        0.0000        0.0000        0.0000        0.0000        0.0000        0.0000        7.1099        7.2463        8.4263        8.7969        6.1564        5.1825        4.2553        6.5519       10.9784       11.4891       10.3945       10.5134        8.2818        6.8530        5.4383        5.2489        5.5092        6.5667        5.1794        6.3099        6.1853        8.1804        6.9783        6.4563        5.8785        5.4315        5.8014        6.0017        6.5966        7.8929        6.9865        6.4686        3.6590        3.0433        3.4367        3.3941        4.2718        4.2741        4.3101        3.6211        2.7147        2.4798        2.1775        1.9374        0.9541        0.9624        1.0324        1.8753        3.5180        5.5621        7.1572        6.5913        4.1730        3.7724        3.0151        2.2185        4.7426        2.0631        1.2492        1.6899        3.0325        2.8120        1.3672        0.2385        0.1239        0.1144        0.0000        0.0000        0.0000        0.0000        0.0000        0.0000        0.0000        0.0000        0.0000        0.0000        0.0000        0.0000        0.0000        0.0000        0.0000        0.0000        0.0000        0.0000        0.0000        0.0000        0.0000        0.0000        0.0000        0.0000        0.0000        0.0000        0.0000        0.0000        0.0000        0.0000        0.0000        0.0000        0.0000        0.0000        0.0000        0.0000        0.0000        0.0000        0.0000        0.0000        0.0000        0.0000        0.0000        0.0000        0.0000        0.0000        0.0000        0.0000        0.0000        0.0000        0.0000        0.0000        0.0000        0.0000        0.0000        0.0000        6.2416        7.0111        7.5597        8.4920        7.9416        7.0091        6.3604        5.8161        5.4179        5.6050        7.3876        7.0286        5.8572        5.7140        6.2467        5.1751        4.7799        5.5180        4.8545        4.2327        4.1815        4.0418        4.7345        5.0180        4.5203        4.7018        3.4779        2.9146        2.2929        1.5475        1.3443        1.6558        1.0335        2.2856        1.0697        1.1840        1.0181        1.0072        1.4660        2.4890        3.9679        4.0328        3.4765        2.0002        1.4403        1.4054        1.3172        0.9157        0.7899        0.8334        1.8214        2.1679        2.4249        2.4958        3.8441        4.3969        5.1361        6.6568        9.7578       10.2708       10.8780       10.7258       11.7900       10.9058       11.1857       12.5162       14.4702       14.7436       14.6967       13.7606       13.5554       12.9752       11.0944        9.4954       10.0515        8.9707        7.8484        7.2544        3.6198        2.9986        4.1313        6.7886       11.7707       18.0525        0.0000        0.0000        0.0000        0.0000        0.0000        0.0000        0.0000        0.0000        0.0000        0.0000        0.0000        0.0000        0.0000        0.0000        0.0000        0.0000
        0.0000        0.0000        0.0000        0.0000        0.0000        0.0000        0.0000        0.0000        0.0000        0.0000        0.0000        0.0000        0.0000        0.0000        0.0000        0.0000        0.0000        0.0000        0.0000        0.0000        0.0000        0.0000        0.0000        0.0000        0.0000        0.0000        0.0000       12.9324       12.9188       13.8285       11.0920        4.0241        3.6985        3.0929        2.6861        4.4779        4.2648        4.7797        4.7436        4.7314        4.2924        5.4277        6.6650        6.8774        5.2605        4.5831        5.0238        3.8375        3.9198        3.8906        3.8215        4.1525        4.7865        3.8611        3.0588        2.9468        3.4846        3.2836        3.2707        2.0107        3.1019        2.9659        3.7662        6.1140        4.7984        3.0406        0.6194        0.8348        0.8906        0.7647        0.9100        0.7546        0.6633        1.1506        0.9804        1.1866        2.0341        3.0238        1.9042        1.2960        1.1976        0.9314        1.4738        1.5769        0.9187        1.2273        4.4832       10.2135        1.4904        6.9773       10.7500        8.2685        1.1072        0.7592        0.3148        0.1469        0.6440        0.4139        0.2746        0.2445        0.2664        0.0000        0.0000        0.0000        0.0000        0.0000        0.0000        0.7717        0.6436        0.6704        0.8570        0.0000        0.0000        0.0000        0.0000        0.0000        0.0000        0.0000        0.0000        0.0000        0.0000        0.0000        0.0000        0.0000        0.0000        0.0000        0.0000        0.0000        0.0000        0.0000        0.0000        0.0000        0.0000        0.0000        0.0000        0.0000        0.0000        0.0000        0.0000        0.0000        0.0000        0.0000        0.0000        0.0000        0.0000        0.0000        0.0000        6.8896        5.6238        5.8993        6.1011        6.3745        5.9388        5.7129        5.4033        4.5313        3.6786        3.4054        3.4274        5.5351        5.6358        4.9339        5.0019        6.1126        6.2667        5.2597        5.2847        4.8908        3.6844        3.5954        3.6668        4.0216        4.5981        4.0634        4.0090        3.4959        3.1093        2.6543        2.0855        1.7884        2.5673        1.7121        1.0973        1.4262        1.2791        1.2650        1.4559        2.4464        2.5040        2.2856        1.9063        1.6464        1.2085        1.0622        1.2150        0.6688        0.6520        0.8993        1.4488        5.5080        6.6625        6.4548        7.3474        8.2294        9.5090       11.1016       11.3381       13.2728       14.9733       14.7471       14.5447       14.9758       15.5983       15.1444       14.5545       16.0325       15.9319       15.8524       15.6793       14.2016       13.6370       12.9896       10.9630        6.0920        4.9896        3.9206        3.1651        1.2410        1.6202        1.9911        3.2478        9.8815       13.1322        0.0000        0.0000        0.0000        0.0000        0.0000        0.0000        0.0000        0.0000        0.0000        0.0000        0.0000        0.0000        0.0000        0.0000        0.0000        0.0000
        0.0000        0.0000        0.0000        0.0000        0.0000        0.0000        0.0000        0.0000        0.0000        0.0000        0.0000        0.0000        0.0000        0.0000        0.0000        0.0000        0.0000        0.0000        0.0000        0.0000        0.0000        0.0000        0.0000        0.0000        0.0000        0.0000       17.4808       16.2851       12.8883       10.7655       10.1497        3.9388        2.5856        1.9729        1.1561        2.6129        1.6747        3.7053        3.2627        4.8940        4.5663        4.2286        4.4309        4.3137        4.3703        4.4387        4.2738        2.9487        2.5885        2.8770        3.2637        4.1619        3.9953        2.4716        1.7474        1.8035        1.7337        1.3050        1.3483        1.2742        2.4068        4.9797        6.7948        7.7779        6.7637        1.4662        1.3038        2.0052        1.0611        1.0788        1.5686        1.0541        0.7228        0.6759        0.4472        0.9035        1.4018        1.6598        1.3765        0.9939        0.8735        1.1079        1.1314        0.8988        1.8395        3.6601        6.2088        8.8346       10.1426       14.3570       11.0608        1.2037        0.5600        0.8017        0.8114        0.2029        0.0978        0.2247        0.6917        0.3899        0.2160        0.2317        0.2427        0.4515        0.8997        0.7810        1.0606        1.2191        1.1214        1.1597        1.1928        1.3447        1.0816        1.4404        2.2881        0.0000        0.0000        0.0000        0.0000        0.0000        0.0000        0.0000        0.0000        0.0000        0.0000        0.0000        0.0000        0.0000        0.0000        0.0000        0.0000        0.0000        0.0000        0.0000        0.0000        0.0000        4.1183        5.0715        5.0306        4.0225        3.3900        2.9416        2.4751        2.7491        3.2948        4.1777        3.4973        4.0055        3.8770        3.9166        3.8376        4.8089        5.7528        5.4883        4.7302        3.7827        3.3935        3.1708        2.9869        3.6685        3.6217        3.7449        3.6670        5.2434        5.3682        5.1949        5.3531        4.2911        3.5776        3.4437        3.3095        4.0314        4.3838        4.1093        3.6142        3.5284        3.4438        2.9575        2.7473        2.6425        2.9288        1.5777        1.2956        1.5726        1.3064        1.7556        2.5341        3.0330        2.5563        2.3892        2.3283        1.7295        1.3329        0.9435        1.4075        3.7017        2.9751        1.5177        2.2186        7.5771        8.1405        8.7608       10.5305       11.5313       13.1518       14.2467       15.3774       17.1145       17.7706       17.4545       17.0669       18.8391       18.4849       16.2358       15.7275       16.5606       17.0685       17.2991       16.6463       16.1017       15.7090       13.6703       11.2860        6.1253        5.0306        3.8868        3.0894        2.2412        2.6466        3.9192        6.2498        0.0000        0.0000        0.0000        0.0000        0.0000        0.0000        0.0000        0.0000        0.0000        0.0000        0.0000        0.0000        0.0000        0.0000        0.0000        0.0000        0.0000        0.0000
        0.0000        0.0000        0.0000        0.0000        0.0000        0.0000        0.0000        0.0000        0.0000        0.0000        0.0000        0.0000        0.0000        0.0000        0.0000        0.0000        0.0000        0.0000        0.0000        0.0000        0.0000        0.0000        0.0000        0.0000        0.0000        0.0000       15.1010       10.9787        9.3096        7.0070        7.4088        3.3171        1.1429        1.5913        1.4810        1.8578        1.6225        2.0461        1.9376        3.9988        5.1701        4.0135        3.1834        2.3707        2.7036        3.3482        3.2053        1.8538        1.7242        1.6882        2.1404        2.5653        2.5058        1.0560        0.8497        1.0570        1.0801        0.9113        0.7356        0.6299        0.8550        0.9396        0.7239        0.9602        0.9994        0.7314        1.3412        1.3427        1.2008        0.7381        0.6508        0.4930        0.1634        0.3872        0.6174        1.0410        1.2285        1.3835        1.0857        0.7673        0.6290        0.6941        0.6385        0.7416        1.3151        1.8052        4.3271        7.6694        3.0018        0.5425        0.5167        1.3029        1.2149        1.0014        1.1668        0.9876        0.6645        0.2178        0.1534        0.4883        0.4641        0.4521        0.3940        0.2461        1.2306        1.4489        1.0865        3.9053        3.7893        1.8370        4.1672        2.8602        2.0939        1.2243        2.3684        4.2976        2.3395        3.6163        0.0000        0.0000        0.0000        0.0000        0.0000        0.0000        0.0000        0.0000        0.0000        0.0000        0.0000        0.0000        3.7268        3.6587        4.2958        4.7779        3.0163        3.4349        3.3082        3.3043        3.3299        2.6101        2.3969        2.1509        2.6474        2.8798        3.0132        3.7103        3.8481        3.2717        4.1834        4.3869        4.5651        4.9248        5.7120        5.4575        5.7805        4.4788        3.1693        3.2077        2.8605        3.9497        3.9362        3.6606        3.3725        4.3915        4.6687        3.6529        4.6160        4.3624        3.7104        3.3086        3.2325        3.4910        4.3445        4.3188        3.3056        3.0451        3.0377        2.9548        2.6237        2.8541        2.4814        1.7106        1.3785        1.3270        1.3368        1.4647        2.1073        2.2388        2.2805        2.6205        2.3718        2.0856        1.5270        1.5336        1.7108        1.2818        1.7614        1.8955        2.8214        7.6753        9.8593       11.8104       12.7010       13.7524       15.1814       16.3331       18.3030       19.1223       19.2451       19.0289       19.0153       20.4825       18.3663       16.7894       15.4838       16.2148       17.3150       18.3671       17.6909       17.5006       17.9722       16.1313       13.5460        7.0519        5.0474        3.8358        3.4491        0.0000        7.2033        9.3758        7.5146        0.0000        0.0000        0.0000        0.0000        0.0000        0.0000        0.0000        0.0000        0.0000        0.0000        0.0000        0.0000        0.0000        0.0000        0.0000        0.0000        0.0000        0.0000
        0.0000        0.0000        0.0000        0.0000        0.0000        0.0000        0.0000        0.0000        0.0000        0.0000        0.0000        0.0000        0.0000        0.0000        0.0000        0.0000        0.0000        0.0000        0.0000        0.0000        0.0000        0.0000        0.0000        0.0000        0.0000       13.3908       12.0273        9.0965        8.6523        5.7553        6.8511        5.5385        4.5635        3.4415        3.4038        4.5989        3.1800        3.4366        2.5945        4.6938        3.8331        3.6446        3.2837        2.3759        2.0744        2.3096        2.1960        1.4895        1.3067        1.5404        1.2909        1.3505        1.5809        1.2595        1.1514        1.2238        1.1757        1.0645        0.8906        0.6695        0.6439        0.8338        0.5364        0.5990        0.9593        0.8447        0.8495        0.7540        0.5730        0.2180        0.1440        0.2718        0.4023        0.4458        0.6855        1.1642        1.4149        2.5654        2.0597        0.8734        1.0415        0.7737        0.6692        0.7824        0.8122        0.8188        1.3098        2.4786        1.4862        0.5830        0.4866        0.8111        0.6961        0.6521        1.8517        1.1148        0.5952        0.5437        1.1241        0.9163        1.5667        0.7744        0.9102        1.7295       16.2093        5.2398        1.3944        3.1425        1.0462        1.4349        1.2476        1.0397        1.0273        1.5169        2.5308        2.3238        2.4010        2.5871        3.0142        3.6535        4.0505        0.0000        0.0000        0.0000        0.0000        0.0000        0.0000        0.0000        0.0000        3.3572        3.1643        3.5725        4.2683        2.8863        2.4888        2.7603        3.0553        3.2014        3.2821        2.8923        2.2249        1.9744        2.1249        2.3733        3.1010        3.6111        4.0029        4.0707        4.4225        4.8415        4.7471        4.9382        4.7497        5.5144        4.1997        3.4476        3.0193        2.9740        2.9235        3.8496        3.6377        3.7101        3.5798        3.5184        3.7878        3.7788        3.7350        4.6311        4.8082        3.8741        3.9213        3.9171        4.2807        4.7626        3.7846        3.1818        3.0025        2.9247        2.8927        2.7302        2.6830        2.3650        2.6113        2.3125        2.0909        1.8741        2.4649        2.8769        2.0849        2.7921        3.3467        3.4443        2.0027        1.6835        2.1039        1.9159        2.5925        3.5121        4.9615       10.3594       12.2788       13.9142       14.1904       15.9222       17.7857       18.1640       20.9245       18.5769       18.8118       18.7043       17.9218       17.2537       16.0283       15.3847       16.1465       16.9693       19.0732       19.6971       19.3870       19.2720       21.0323       21.9768       17.9475        8.2979        6.2824        0.0000        0.0000        0.0000        0.0000        0.0000        0.0000        0.0000        0.0000        0.0000        0.0000        0.0000        0.0000        0.0000        0.0000        0.0000        0.0000        0.0000        0.0000        0.0000        0.0000        0.0000        0.0000        0.0000        0.0000
        0.0000        0.0000        0.0000        0.0000        0.0000        0.0000        0.0000        0.0000        0.0000        0.0000        0.0000        0.0000        0.0000        0.0000        0.0000        0.0000        0.0000        0.0000        0.0000        0.0000        0.0000        0.0000       16.5275       14.9501       13.6872       11.9349       10.0559        6.9234        5.7688        4.5358        5.2230        6.1224        3.7087        5.3895        4.8686        4.9409        2.7940        2.1711        1.8273        2.8951        3.8031        5.4033        3.4323        2.0989        1.0785        0.6509        0.4915        1.3808        1.3545        1.7703        2.9184        3.3873        3.2383        2.6647        2.5545        2.0190        1.5650        1.4739        1.2416        1.1520        0.9128        0.7378        0.5517        1.5758        1.4435        0.8490        1.4272        1.9065        2.4882        1.0441        0.4631        0.1779        0.1666        0.5321        1.1931        1.6124        1.3030        1.3149        1.0218        1.0648        1.1359        1.2817        1.2941        1.2964        1.3109        1.4125        1.6518        1.3589        1.3509        1.3761        1.3285        1.4540        1.3969        1.3439        1.3348        1.3473        1.4052        1.4587        3.0634        5.8728        1.6801        2.1289        1.9808        1.5475        1.4888        9.1860        2.0718        0.9808        0.6152        1.1956        1.2031        2.4574        2.0627        1.6941        2.6245        4.6218        2.5249        2.6520        2.8492        2.6156        2.6298        2.7002        2.7810        1.7591        1.7228        1.9495        3.0844        3.6513        2.3520        3.3169        3.4550        4.8042        4.2239        3.4211        2.3997        1.6554        1.5550        1.9086        2.8858        2.0347        1.8560        1.7345        2.3897        2.6943        2.6871        2.9991        3.8218        4.2755        4.3407        4.2870        4.4514        4.2589        4.4321        5.2281        4.2736        2.9203        2.5995        2.6218        2.8849        3.3911        3.3412        3.5746        4.1245        4.8256        4.9486        4.7599        4.7100        4.9083        5.1931        5.3059        4.9105        3.9440        3.7496        4.1111        3.5106        3.3452        3.2839        3.2901        3.2774        2.9537        2.8556        3.0719        3.2100        4.6835        4.5957        3.5606        3.8642        3.8108        1.7522        1.1839        1.2167        3.4420        2.7552        2.1045        2.8266        5.4401        7.1283        8.4167        9.8588       13.8467       16.1183       17.2354       17.3071       17.4519       18.2101       18.0424       16.9230       15.0845       14.8146       14.8924       14.9427       15.9289       16.3805       15.2276       14.7454       16.5628       17.2131       17.8785       18.0434       19.0703       20.3164       20.8228       19.0520       12.3748        0.0000        0.0000        0.0000        0.0000        0.0000        0.0000        0.0000        0.0000        0.0000        0.0000        0.0000        0.0000        0.0000        0.0000        0.0000        0.0000        0.0000        0.0000        0.0000        0.0000        0.0000        0.0000        0.0000        0.0000        0.0000
        0.0000        0.0000        0.0000        0.0000        0.0000        0.0000        0.0000        0.0000        0.0000        0.0000        0.0000        0.0000        0.0000        0.0000        0.0000        0.0000        0.0000        0.0000       13.0137       11.1608       13.3954       15.4126       14.5751       12.9051       12.7223       10.1397        7.8946        5.9168        4.8167        4.1670        2.8891        3.1881        3.1669        2.9810        2.3663        2.9607        2.5297        1.3783        1.2147        1.9252        1.8471        2.1448        2.6196        3.0504        0.5504        0.6764        0.3786        1.1487        1.0365        1.3000        1.9826        1.4413        1.3734        1.4309        1.4482        1.3453        1.4819        1.9117        1.0885        0.8863        0.6785        0.4785        0.4006        0.5419        2.4167        0.8095        0.9584        4.7283        3.9832        2.2113        0.6228        0.3950        0.2698        0.5488        0.9627        1.9896        0.9791        0.8315        0.7937        1.1842        1.1888        1.2225        1.3041        1.3498        1.4612        1.6041        1.7705        2.1320        1.5442        1.5903        1.5589        1.7458        1.8198        1.6676        1.6160        1.8309        2.2455        4.9315        5.5636        2.7601        2.3542        2.0711        1.6354        0.2797        0.5514        0.3639        0.7357        0.8449        0.5967        0.6023        0.8572        4.2839        4.5651        2.7917        3.6827        4.7117        2.4762        2.5250        2.4515        2.0448        2.0115        1.9760        1.8955        1.1958        1.1844        1.2023        2.5599        1.9843        1.6679        1.6361        2.7285        6.5026        2.2645        2.1283        2.1343        1.7201        2.1817        1.7229        1.4224        1.4087        3.7067        3.7110        2.9165        4.0278        2.9268        2.7150        2.6570        3.0287        3.2925        3.9345        4.1451        4.6945        3.9980        3.8831        3.8109        2.7365        2.2861        2.2584        2.3845        2.7842        2.8322        3.1642        3.4973        4.3965        5.0807        5.1029        5.0958        5.4924        6.0736        5.7278        5.1203        4.2265        3.9579        4.1424        3.5487        3.5837        3.6444        3.5978        3.5315        3.4005        3.1752        2.7241        3.6454        7.0434        6.1915        4.5744        4.8112        3.5493        2.7563        1.7140        1.5905        2.9713        2.2051        2.7280        3.8215        7.5941        9.5951       11.6579       12.9156       17.0792       19.2240       19.7689       20.1584       21.3427       21.1830       19.1534       17.0179       15.5570       15.4568       15.5524       15.2600       17.1353       15.9147       15.4011       16.1930       16.0384       16.9606       17.6587       17.7857       19.0095       19.7745        0.0000        0.0000        0.0000        0.0000        0.0000        0.0000        0.0000        0.0000        0.0000        0.0000        0.0000        0.0000        0.0000        0.0000        0.0000        0.0000        0.0000        0.0000        0.0000        0.0000        0.0000        0.0000        0.0000        0.0000        0.0000        0.0000        0.0000        0.0000
        0.0000        0.0000        0.0000        0.0000        0.0000        0.0000        0.0000        0.0000        0.0000        0.0000        0.0000        0.0000        0.0000        0.0000        0.0000       12.2376       10.9968       11.0132       11.8536       10.8534        9.0963        9.5158        9.4040       10.2050       11.9719        9.6757        8.4472        8.6759        8.6133        5.8496        3.5887        3.2959        3.1295        2.6634        1.6390        1.3120        2.0579        2.2559        1.2905        0.8858        0.8489        0.7517        0.8436        1.1327        0.7236        0.2869        0.3773        1.0988        1.2161        2.5475        1.6557        1.4564        1.2910        1.2497        1.1574        1.0985        1.0763        0.9537        0.9933        0.6180        0.4369        0.3878        0.2043        0.1507        0.7437        0.5502        0.7416        2.0040        2.0046        1.1826        1.0241        0.6923        0.2560        0.5591        0.2902        0.4834        1.0113        0.7319        1.3656        1.3142        1.1665        1.2317        1.3463        1.5056        1.6168        1.7662        1.9785        1.6633        1.7272        1.8372        2.2854        3.0203        3.8426        3.3261        3.5093        2.7963        2.4594        3.2097        2.8411        4.4115        5.0513        4.9478        4.7356        1.5882        1.0626        1.1686        0.4795        0.8210        0.8037        0.7142        0.7787        2.3523        7.7102        8.4932        6.9144        3.7032        2.8805        3.3510        2.9301        2.1409        1.6595        1.5594        1.4493        0.9334        0.8044        0.8110        1.2449        1.3703        2.0331        1.9306        2.1568        6.1820        3.1264        1.8212        2.3301        2.1853        2.4966        0.8340        1.1456        1.3800        1.7058        2.3595        3.4161        3.9287        3.7766        2.9032        2.3645        2.6930        2.9379        3.1647        3.1135        3.5333        3.8230        3.4968        3.2721        2.5646        2.5702        2.1877        2.2990        2.6884        2.8421        3.2309        3.4766        4.6916        5.2477        5.4606        5.7575        6.0789        6.5507        5.8431        5.2462        4.1494        3.9922        3.6486        3.8321        3.8974        3.8182        3.9858        3.9619        3.2807        3.0054        2.7392        4.5282        7.0435        7.1861        5.5608        3.4190        1.9010        2.1800        1.9123        1.2914        2.1655        2.4089        3.3557        4.9829       10.0513       12.4841       14.8372       15.1830       18.9073       19.6612       21.3042       21.0786       20.5080       19.3398       18.0034       16.6053       17.2771       16.9214       16.7402       15.6595       15.7927       16.2236       17.4305        0.0000       16.5727       17.6648       17.3921       16.2985       18.6984       21.1593        0.0000        0.0000        0.0000        0.0000        0.0000        0.0000        0.0000        0.0000        0.0000        0.0000        0.0000        0.0000        0.0000        0.0000        0.0000        0.0000        0.0000        0.0000        0.0000        0.0000        0.0000        0.0000        0.0000        0.0000        0.0000        0.0000        0.0000        0.0000
        0.0000        0.0000        0.0000        0.0000        0.0000        0.0000        0.0000        0.0000        0.0000        0.0000        0.0000        0.0000        0.0000       11.9578       11.2008       10.8071       11.5290       12.0117        9.3477        8.2320        7.5209        6.9396        7.2726        7.8520        9.6408        9.1345        8.8275        7.5456        8.5901        6.6652        7.6503        6.7767        4.0168        1.0499        0.9874        1.0754        2.0093        2.5223        0.8957        0.4747        0.4231        1.0231        1.3264        1.4765        1.6330        1.5333        1.6438        1.5319        0.8156        2.1905        1.9162        1.3288        1.3072        1.5504        1.4060        1.0430        0.8885        1.3163        0.8997        0.8271        0.5124        0.1853        0.1191        0.4245        1.2036        1.8114        1.0155        0.5420        0.2380        0.3718        0.5448        0.3945        3.6253        1.4566        1.5295        1.3339        0.9466        2.2503        2.1138        2.4811        1.6970        2.0460        1.5688        1.7446        1.5156        1.7253        2.0323        1.7239        2.2202        2.9659        5.1605        6.5731        7.3618        7.1481        3.8241        4.4411        3.0424        3.1964        2.8242        3.5074        3.5777        4.4386        3.2016        1.2771        4.1189        8.5817        7.9404        1.0570        1.1093        0.9678        0.9265        1.8762        4.9273        2.2241        2.2881        2.8793        4.2583        2.3763        2.4788        1.8838        1.6659        2.3854        1.3095        0.9926        0.9790        0.8088        0.6735        0.9458        1.6437        1.1880        1.0724        1.3265        1.3443        2.5003        2.7857        1.3245        1.8222        1.1158        2.8863        2.0746        1.4168        2.4805        3.5090        3.0729        2.1679        1.9249        1.7817        2.1392        2.3274        2.4647        2.4359        3.0561        3.8955        4.0545        3.3307        2.7630        2.6157        2.3796        2.3067        2.6401        2.9544        3.3256        3.6764        4.5688        5.6059        5.7801        5.4044        5.9743        6.0366        5.9880        5.5233        4.1410        3.7048        3.6422        3.7661        4.0576        4.2207        4.3064        3.7016        3.5529        3.2576        2.9727        3.0530        4.6364        5.2074        4.7119        3.9107        2.2056        1.9629        3.7087        3.1169        4.4331        3.9969        5.1159        6.9109       11.7460       15.0643       16.7922       15.4241       17.6626       18.0837       20.8066       21.3922       20.2057       18.9399       18.3000       18.4739       18.2437       17.4897       18.0344       18.9873       19.9350       17.4925        0.0000        0.0000        0.0000        0.0000        0.0000        0.0000        0.0000        0.0000        0.0000        0.0000        0.0000        0.0000        0.0000        0.0000        0.0000        0.0000        0.0000        0.0000        0.0000        0.0000        0.0000        0.0000        0.0000        0.0000        0.0000        0.0000        0.0000        0.0000        0.0000        0.0000        0.0000        0.0000        0.0000        0.0000        0.0000        0.0000
        0.0000        0.0000        0.0000        0.0000        0.0000        0.0000        0.0000        0.0000        0.0000       11.3282        0.0000        0.0000       10.1800        9.3231       10.1280        7.6242        8.1694        7.8145        8.2205        3.9636        3.0031        3.0066        3.8142        4.4732        4.9543        3.3189        2.2063        2.6137        5.9498        7.4564        7.7723        5.8623        6.6593        0.2003        0.6335        0.6030        0.7439        0.7765        0.5423        0.9457        1.7299        2.0195        1.6402        0.4192        0.1008        0.2188        1.6905        1.2911        0.5198        0.5207        0.5025        0.5604        0.5898        0.9405        1.2291        1.2927        1.1718        0.8483        1.0750        0.6105        0.2435        0.2067        0.3645        0.4767        0.6659        2.0801        0.8190        0.3618        0.3248        0.2984        0.6585        0.7420        0.2624        2.3193        2.9085        2.8588        0.7211        0.2247        0.1469        0.7269        0.9743        1.0257        1.0018        0.9530        0.9561        1.1214        1.4978        1.9827        2.5201        2.8528        3.0932        5.1352        7.6600        9.6726       10.2761        7.8013        5.8372        5.4907        5.2869        4.8836        4.6113        4.4583        4.1187        2.4864        2.3087        2.7287        3.0963        1.6611        1.6200        1.5577        1.6045        1.8366        2.5258        2.1210        2.0919        3.7696        3.9936        3.6228        4.3664        4.6529        5.0403        2.5918        2.6771        2.2934        2.6892        2.9165        3.4122        3.6051        6.3384        7.2058        5.3473        3.4109        3.0243        2.1166        1.4910        0.6224        1.5174        0.6821        0.4398        0.5570        0.5554        0.6856        2.3407        2.4097        2.3029        1.6264        1.4793        1.4780        1.6243        1.9798        2.0153        2.4110        2.5218        3.8519        3.6938        4.2062        4.4409        3.6447        3.4835        4.5085        4.8958        4.1527        4.1980        4.5279        4.8804        5.0659        5.6548        6.5184        6.4008        6.3629        6.1646        4.3095        3.6291        3.3620        3.5638        4.4498        4.7133        4.8165        4.5778        4.0254        3.4156        2.9585        2.4760        2.3492        2.6036        3.4215        3.5572        2.5573        3.8310        5.0741        5.7746        7.9392        6.3393        7.1015        9.8594       14.9594       18.0332       18.3749       16.5946       14.5844       14.8670       16.8666       16.0143       16.6225       16.0775       16.3453       17.1541       19.5623       19.3621       19.0456       19.5203       19.9766        0.0000        0.0000        0.0000        0.0000        0.0000        0.0000        0.0000        0.0000        0.0000        0.0000        0.0000        0.0000        0.0000        0.0000        0.0000        0.0000        0.0000        0.0000        0.0000        0.0000        0.0000        0.0000        0.0000        0.0000        0.0000        0.0000        0.0000        0.0000        0.0000        0.0000        0.0000        0.0000        0.0000        0.0000        0.0000        0.0000        0.0000
        0.0000        0.0000        0.0000        0.0000        0.0000       36.3975       31.4910       21.3009       12.8795       11.1619       12.3639       10.7497       10.0271        9.7095       10.1868        6.9329       10.4639        6.1509        4.8572        2.7869        3.0448        4.6837        6.1811        1.9119        1.5094        1.6849        0.9097        0.3870        1.9039        5.6543        7.8180        5.0210        2.2088        0.1644        0.4029        0.4556        0.3545        0.3807        0.3045        0.3296        0.4884        0.4087        0.2613        0.0754        0.2975        1.1248        0.8992        0.7275        0.4558        0.4526        0.4259        0.4488        0.4165        0.4295        0.5228        0.4186        0.3938        0.2439        0.6120        0.2165        0.3308        0.5313        0.6005        0.6705        0.5922        0.4832        0.2748        0.2014        0.1153        0.8779        0.7583        0.5379        0.1780        0.7271        1.4961        2.0159        0.5968        0.7037        0.7707        1.0104        0.9225        0.9324        1.0230        1.1760        1.2134        1.2934        1.7707        2.1771        2.4232        2.9623        3.5859        8.3395       11.9149       15.7146       15.9696        9.3350        7.6777        6.7992        6.5310        5.8254        5.5472        5.5421        5.0253        3.4029        2.9210        2.5566        2.4590        2.4465        3.1702        5.6365        3.7055        3.5957        3.2558        2.2583        2.0637        2.1759        2.7611        3.1754        1.9136        2.7330        4.7304        2.0271        2.2773        2.3477        2.4417        2.8711        2.6314        3.9902        5.5162        5.0931        5.8685        2.5394        1.9389        0.8658        0.6531        0.4271        0.3663        0.3113        0.3481        0.4602        0.5073        0.6618        0.8826        2.0472        1.9286        1.4181        1.3191        1.1060        1.3631        1.6470        1.3951        1.5840        1.3681        2.2102        2.6798        3.3217        4.0200        4.2227        4.7188        5.4312        4.6345        4.6161        4.8780        5.2304        4.7373        5.1100        5.1838        6.5233        6.5929        6.3533        5.7712        4.3080        3.5782        3.3014        3.8629        4.7934        5.0085        5.2801        5.1918        4.3090        3.4592        3.0666        2.6940        2.1581        2.0348        2.8937        3.0026        2.3743        3.2896        4.8028        4.7924        9.4663        0.0000        0.0000       13.5803       18.0965       19.6746       18.3685       16.2468       14.0657       13.8593       14.0113       13.2960       13.5363       14.3179       15.3078       18.3913       18.4368       19.2951       20.4235       20.9888        0.0000        0.0000        0.0000        0.0000        0.0000        0.0000        0.0000        0.0000        0.0000        0.0000        0.0000        0.0000        0.0000        0.0000        0.0000        0.0000        0.0000        0.0000        0.0000        0.0000        0.0000        0.0000        0.0000        0.0000        0.0000        0.0000        0.0000        0.0000        0.0000        0.0000        0.0000        0.0000        0.0000        0.0000        0.0000        0.0000        0.0000        0.0000
        0.0000        0.0000        0.0000        0.0000       39.7833       38.0319       29.4395       22.4979       17.2037       10.4795        8.7339        9.5514        8.9282        8.3551       10.9169        6.3488        4.5429        3.7637        5.5243        3.9515        2.8957        3.6262        2.2348        1.6460        0.8624        0.4421        0.3625        0.9230        1.4201        1.4642        2.2186        1.0539        0.5484        0.1150        0.4698        0.6298        0.3898        0.2461        0.2466        0.1661        0.1752        0.2222        0.2292        0.1080        0.0583        0.0625        0.0693        1.1861        0.9737        0.5419        0.5141        0.5885        0.5596        0.4255        0.6736        0.4846        1.1967        0.4743        0.4349        0.4279        0.4229        0.6393        0.4467        0.3235        0.3442        0.4921        0.3839        0.1991        0.2446        2.0751        2.4561        1.2783        1.0465        1.3851        1.6641        1.0246        0.9298        1.2587        1.2967        1.0563        0.8792        0.7732        0.8102        1.0674        1.0781        2.7367        1.7570        1.9874        2.3655        3.0204        5.5631        9.6283        8.9042        8.4258       12.5539        8.5961        8.9869        8.2591        7.1182        6.3762        6.0703        5.9854        6.2824        5.3035        5.2604        6.1502        7.2330        5.0373        2.1884        2.1341        2.2045        2.3299        2.2673        2.1395        1.9585        1.9964        3.1124        2.2397        1.8651        1.4831        1.4453        1.2427        2.2100        2.9101        4.4059        7.3419        5.8572        3.6190        6.2886        6.4973        4.0454        1.3471        0.7404        0.7015        0.6037        0.4962        0.3528        0.2524        0.2828        0.3765        0.4383        0.6864        0.9032        0.7695        1.5456        0.9414        0.9670        0.9942        1.1721        1.2451        1.0686        0.5910        0.8702        1.2954        0.6917        1.5976        2.3404        3.4981        3.6300        3.9810        4.4945        4.6107        4.1582        4.7409        4.6526        4.5709        5.3862        5.9133        5.9243        5.6122        5.8880        3.6347        3.1277        3.1126        3.7019        5.1586        5.4081        5.3888        5.2762        4.1269        3.7695        3.4861        3.1815        3.7269        3.7715        2.4035        2.6075        2.9662        2.2499        3.7052        5.4638        0.0000        0.0000        0.0000       13.1883       16.4416       16.7984       16.7618       15.4415       12.7802       11.9603       11.1627       11.0939       11.9588       12.3779       13.6190       14.8358       18.8158        0.0000        0.0000        0.0000        0.0000        0.0000        0.0000        0.0000        0.0000        0.0000        0.0000        0.0000        0.0000        0.0000        0.0000        0.0000        0.0000        0.0000        0.0000        0.0000        0.0000        0.0000        0.0000        0.0000        0.0000        0.0000        0.0000        0.0000        0.0000        0.0000        0.0000        0.0000        0.0000        0.0000        0.0000        0.0000        0.0000        0.0000        0.0000        0.0000        0.0000        0.0000
        0.0000        0.0000       57.2461       43.2698       41.0341       36.1543       23.5854       15.0006       13.3372        7.3168        6.9229       10.1197        7.1365        6.2423        7.9473        4.9594        5.0920        5.4838        2.6501        1.4234        1.3731        1.4825        2.4350        0.7910        0.3420        0.3699        0.4795        0.3809        0.4790        0.7928        0.8647        3.2714        3.7347        2.1279        1.2395        0.3479        0.1228        0.1416        0.1504        0.1187        0.1249        0.2589        0.1368        0.0398        0.0415        0.0447        0.0499        0.2409        0.2628        0.2705        0.4948        0.5575        0.7861        0.5366        0.4543        0.5568        0.3906        0.4128        0.2999        0.4079        0.6995        0.8867        0.4830        0.2135        0.4932        0.3817        0.2757        0.3021        0.3564        0.4638        0.8164        1.6019        1.5954        2.4020        1.9032        2.8148        2.3328        1.8865        3.9601        1.1871        0.9584        1.1329        1.1936        0.9199        0.9216        6.0032        2.8435        2.2432        2.8122        3.2260        3.8549        5.8395        6.7000        8.1896        8.3579        7.7811        7.6415        7.3699        7.1428        8.1223        8.0750        7.5090        7.5054        5.1658        5.9204       12.1714        8.7925        3.0814        3.0103        2.2061        2.6257        2.4265        2.3267        2.1007        2.2550        2.2953        4.6174        1.9322        1.7184        1.8738        1.6368        1.2893        1.7589        2.8086        4.3059        5.8625        7.7833        5.2807        5.9496        3.6251        1.4858        0.9212        0.7597        0.6514        0.5536        0.4579        0.2393        0.1996        0.2740        0.3659        0.3851        0.5536        0.7958        0.8797        0.7921        1.0976        1.3493        0.9785        0.7738        0.7519        0.7190        0.5329        0.4728        1.0244        0.6193        1.1214        1.3037        1.6353        2.5425        3.0082        2.8405        3.0741        3.2273        3.7894        4.2686        3.9844        4.0793        4.7079        4.7679        5.9159        4.4088        3.0446        2.8275        2.7988        3.4962        4.5398        5.0950        5.0730        5.0833        4.5408        4.5208        3.9862        3.0723        3.7650        3.3761        2.7236        2.5748        2.7705        3.4692        4.6783        0.0000        0.0000        0.0000        9.5197       10.0547       14.3200       15.7025       15.9779       13.9706       11.8997       11.2135       10.5138       10.4839       11.0268       11.6586       12.4286       13.9861        0.0000        0.0000        0.0000        0.0000        0.0000        0.0000        0.0000        0.0000        0.0000        0.0000        0.0000        0.0000        0.0000        0.0000        0.0000        0.0000        0.0000        0.0000        0.0000        0.0000        0.0000        0.0000        0.0000        0.0000        0.0000        0.0000        0.0000        0.0000        0.0000        0.0000        0.0000        0.0000        0.0000        0.0000        0.0000        0.0000        0.0000        0.0000        0.0000        0.0000        0.0000        0.0000
        0.0000       57.8657       51.8581       39.5311       34.3931       25.0432       16.8090        7.9527        5.9210        2.9943        3.4887        3.6823        4.7144        7.7731        9.6960        5.6319        3.6813        1.1230        1.3404        0.3157        0.1523        0.3184        0.4736        0.5734        0.2748        1.2751        2.7537        2.4225        0.9621        0.7191        0.3933        0.5430        0.5242        0.6697        0.3336        0.1447        0.1316        0.1771        0.0000        0.0000        0.0000        0.0292        0.0223        0.3964        0.0480        0.0746        0.0000        0.0392        0.0000        0.0000        0.2803        0.2465        0.3750        0.3801        0.3241        0.4279        0.4915        0.4307        0.9306        0.5375        0.5307        0.5713        0.3971        0.4000        1.3096        0.7185        0.8472        0.5085        0.6971        0.6243        1.3327        3.3258        2.9458        2.7708        1.9605        1.7546        1.0832        1.9787        2.6163        1.4735        0.8670        1.9897        2.7292        2.4153        1.1618        3.6729        6.1680        4.1991        3.5958        3.1042        3.6708        4.1136        4.7410        5.2765        6.6832        8.8704        7.1967        8.1640        7.2877        6.0680        7.8793        9.2915       10.4859        9.0636        7.3020        7.9885        6.7576        4.5166        4.4090        6.2132        7.0811        4.0319        2.8610        1.9475        1.5660        1.8016        2.0326        1.3719        3.4707        2.2584        1.2180        1.1084        1.0116        1.4711        3.1631        3.3259        3.4039        3.5086        4.0709        2.4287        2.9035        1.1788        1.2784        1.8503        1.5102        0.2671        0.1737        0.3927        0.3149        0.4330        0.2685        0.5625        0.5651        0.8647        0.5982        0.7713        1.0768        0.8975        0.7450        0.5915        0.6255        0.7653        0.6215        0.7723        0.8581        0.5213        0.5250        0.6337        0.8583        2.3552        2.8184        3.1588        3.3561        3.3159        3.5589        3.5871        3.5466        2.8981        2.9344        2.8087        2.6753        2.4077        2.2465        2.5323        3.5464        6.5192        7.6848        8.4149        7.9355        7.4606        6.4977        4.8280        3.5756        3.3167        2.5440        3.5797        3.8861        9.3485        0.0000        0.0000        0.0000        0.0000        7.9372        8.9567       10.4114       12.1135       11.5381       11.4375        9.7465       10.4311       10.1891        9.0946        8.6872        9.8617       10.2374       11.0402        0.0000        0.0000        0.0000        0.0000        0.0000        0.0000        0.0000        0.0000        0.0000        0.0000        0.0000        0.0000        0.0000        0.0000        0.0000        0.0000        0.0000        0.0000        0.0000        0.0000        0.0000        0.0000        0.0000        0.0000        0.0000        0.0000        0.0000        0.0000        0.0000        0.0000        0.0000        0.0000        0.0000        0.0000        0.0000        0.0000        0.0000        0.0000        0.0000        0.0000        0.0000        0.0000        0.0000
        0.0000       49.4499       42.4920       28.0381       20.8590       15.3962       11.8265        8.0503        5.3124        3.3134        4.0629        3.2153        4.4293        6.4547        4.3649        1.1406        1.9891        0.7014        0.7176        2.6965        2.7446        1.6514        1.4354        4.4188        0.8802        0.6166        0.4924        0.7696        0.7369        0.7060        0.4014        0.7444        0.6972        0.4359        0.3984        0.4851        0.6376        0.2750        0.1733        0.3938        0.1300        0.0261        0.0000        0.0000        0.0597        0.0228        0.0000        0.0601        0.3471        0.3595        0.1639        0.2380        0.1852        0.1852        0.3123        0.3555        0.7213        1.0545        0.5222        0.6367        0.9567        1.0685        0.5383        0.6771        0.6012        0.4190        0.4832        0.4735        1.3733        1.5493        2.5232        3.3793        2.3325        1.5517        1.1580        0.7540        0.8276        0.7315        0.5675        0.6450        0.8327        2.4998        4.7766        5.3311        2.6090        2.6203        1.5740        1.6809        2.2314        2.4976        2.9664        3.8352        4.4396        4.9018        5.1127        6.5062        7.3699        6.5556        6.3778        6.0734        5.8694        6.8223        5.4432        5.3429        5.6435        4.8909        4.1579        3.2231        3.6760        3.3502        2.7382        2.6568        2.8309        2.2978        1.7890        2.2235        2.6056        2.6367        0.9438        1.1929        3.3606        2.5572        1.6537        2.4336        2.6597        5.6150        3.5744        2.1815        2.2268        2.1657        2.0873        0.9930        0.8511        1.5518        1.9421        1.4751        0.3562        1.4802        2.2539        1.7199        0.5230        0.4153        0.4784        0.6645        1.0850        0.9800        0.8832        0.6434        0.5487        0.6007        0.6593        0.5759        0.4549        0.7340        0.9232        0.4257        0.3300        0.4575        0.7046        2.0800        2.6761        3.2622        3.3499        2.9539        3.3380        3.5088        3.4879        2.3306        2.2225        2.0866        2.1073        1.9535        2.2560        3.4222        5.1207        8.3265       10.2666       10.9670        6.4068        5.2194        5.1647        4.2531        5.1872        3.1017        2.6376        3.2915        0.0000        0.0000        0.0000        0.0000        0.0000        7.1996        8.3994        8.8241       12.0374       11.6134       10.4831       10.3149        9.4485       10.3495        9.0714        8.6896        9.6813       10.1113        0.0000        0.0000        0.0000        0.0000        0.0000        0.0000        0.0000        0.0000        0.0000        0.0000        0.0000        0.0000        0.0000        0.0000        0.0000        0.0000        0.0000        0.0000        0.0000        0.0000        0.0000        0.0000        0.0000        0.0000        0.0000        0.0000        0.0000        0.0000        0.0000        0.0000        0.0000        0.0000        0.0000        0.0000        0.0000        0.0000        0.0000        0.0000        0.0000        0.0000        0.0000        0.0000        0.0000        0.0000        0.0000
       46.4311       45.1125       35.8381       21.7996       17.8095       15.0035       11.3361        6.6926        5.1725        5.3867        7.3260        2.7621        1.7930        0.6162        1.0334        1.2541        4.3682        5.0280        4.9915        5.6564        4.5839        3.2651        1.2846        1.8174        0.9932        0.2455        0.3569        0.4548        0.4333        0.4126        0.3964        0.7565        0.7290        0.6450        0.2865        0.2614        0.3822        0.3649        0.3253        0.4851        0.4408        0.2006        0.1122        0.3171        0.2907        0.1547        0.0662        0.0451        0.0903        0.0000        0.0447        0.0907        0.1769        0.1925        0.1993        0.4312        0.6793        0.7781        0.5200        0.9207        1.5879        1.2542        0.7272        0.5475        0.9452        0.7968        1.0717        0.8332        0.9992        1.9728        1.2626        2.0857        2.8989        1.5012        1.2370        0.4788        0.5200        0.8068        1.6792        1.2205        1.7092        1.5876        2.2092        2.6533        3.3527        1.9277        1.3285        1.4722        1.6114        2.6318        2.8711        4.0798        5.2958        4.4226        4.5787        5.9942        5.9829        6.1580        5.9100        5.7347        5.4304        5.3253        5.1489        5.0994        7.2791        6.0662        4.6033        3.7095        2.8634        4.4548        4.2168        4.6060        5.7242        2.6280        3.2965        4.3825        3.4930        8.7690        2.4672        1.7692        1.0421        2.1106        2.2038        3.2599        2.2950        1.4124        2.1740        2.2261        2.4139        1.8945        2.0189        1.8282        2.0994        2.0027        1.1384        0.8408        0.3515        0.8711        0.9950        0.5684        1.8764        0.2956        0.3416        1.7602        1.0823        0.7438        0.4874        0.4298        0.5168        0.5050        0.6523        0.4497        0.4587        0.5333        0.7268        0.4295        0.4351        0.5189        0.5798        1.8828        2.5800        2.8032        2.9192        2.5292        2.7186        2.5178        2.3353        1.8560        1.7117        1.6663        1.6812        1.6810        1.9183        2.6052        3.8777        5.8408        6.7993        8.6498        5.6209        4.6306        4.4725        4.2771        3.9483        3.7148        3.0348        0.0000        0.0000        0.0000        0.0000        0.0000        0.0000        8.2370        8.3412        8.1249        9.2210        9.2573        8.6779        9.8287        8.1573        9.2506        8.0794        0.0000        0.0000        0.0000        0.0000        0.0000        0.0000        0.0000        0.0000        0.0000        0.0000        0.0000        0.0000        0.0000        0.0000        0.0000        0.0000        0.0000        0.0000        0.0000        0.0000        0.0000        0.0000        0.0000        0.0000        0.0000        0.0000        0.0000        0.0000        0.0000        0.0000        0.0000        0.0000        0.0000        0.0000        0.0000        0.0000        0.0000        0.0000        0.0000        0.0000        0.0000        0.0000        0.0000        0.0000        0.0000        0.0000        0.0000        0.0000
       37.2612       32.3214       25.7298       19.4169       17.9620       17.8648       15.8861       11.4444        9.8601       14.6279       10.4596        4.4668        5.4501        0.6444        3.4880        7.5914        5.9713        6.4869        6.8611        4.4420        1.1170        0.3040        0.1262        0.2633        0.1308        0.0618        0.0000        0.0714        0.4075        0.9511        0.6172        0.7109        0.9542        0.5921        0.0846        0.0306        0.0499        0.1149        0.2332        0.3753        0.3237        0.0216        0.0200        0.0193        0.0193        0.1006        0.2248        1.5022        2.1099        1.3953        0.9797        0.1917        1.3683        0.5026        0.9617        0.8272        0.7317        1.0179        1.0058        0.8817        0.6414        0.6762        0.8061        0.7266        1.0239        0.9713        0.8927        1.7429        1.5503        1.0512        1.0187        0.8214        0.9832        1.0146        1.5274        1.0502        1.4104        0.8707        0.9652        0.6352        0.7852        0.5617        0.5322        0.5763        0.6482        0.8590        1.1180        1.5584        1.9050        2.5641        2.7282        3.7452        6.0588        5.8236        4.2284        6.9862        8.3037        8.1429        6.2388        6.0192        4.7766        4.7059        4.4664        4.3149        4.2020        5.3960        4.9905        3.1191        3.4669        3.1452        2.2929        2.1458        1.8395        3.8129        4.7159        2.3988        2.1705        1.2253        0.7973        1.0451        1.5325        7.5630        3.1001        2.2844        2.2074        1.3778        1.5656        2.1945        2.0368        1.1896        1.0888        1.5981        1.5987        1.2611        1.3965        1.4676        0.3986        0.4821        0.4414        0.3648        4.1262        1.5630        0.9690        0.3052        0.4005        0.4690        0.3626        0.4373        0.4685        0.4820        0.6258        0.7373        0.6463        0.7337        0.5031        0.3427        0.1909        0.4121        0.5037        1.7467        2.2663        3.1835        2.2549        2.1529        2.2061        2.0037        1.9093        1.5652        1.3638        1.3229        1.4566        1.8257        2.3276        2.8668        3.1306        4.5511        5.6867        5.5178        5.0163        4.5062        4.5630        4.4369        4.0679        3.0623        0.0000        0.0000        0.0000        0.0000        0.0000        0.0000        0.3600        7.5445        7.7185        7.4474        7.5256        8.2120        8.3048        7.9901        7.7273        9.0583        9.3714        0.0000        0.0000        0.0000        0.0000        0.0000        0.0000        0.0000        0.0000        0.0000        0.0000        0.0000        0.0000        0.0000        0.0000        0.0000        0.0000        0.0000        0.0000        0.0000        0.0000        0.0000        0.0000        0.0000        0.0000        0.0000        0.0000        0.0000        0.0000        0.0000        0.0000        0.0000        0.0000        0.0000        0.0000        0.0000        0.0000        0.0000        0.0000        0.0000        0.0000        0.0000        0.0000        0.0000        0.0000        0.0000        0.0000        0.0000        0.0000
       23.4261       21.1627       19.9181       18.1364       14.6243       15.7921       17.2439       17.6517       16.3174       11.0807       10.8427        6.7781        7.3467        6.6382        7.0431        2.1342        0.8502        0.4067        0.5178        0.2960        0.1725        0.0000        0.0000        0.0339        0.0475        0.0681        0.0959        0.2058        0.4332        0.2790        0.1105        0.0705        0.0648        0.1068        0.3535        0.1021        0.0596        0.0000        0.0215        0.0980        0.2266        0.0529        0.0512        0.0000        0.0312        0.0156        0.0000        0.0508        1.7537        1.5990        1.8706        1.7493        1.7717        0.0673        1.6479        2.2133        0.9381        1.6333        0.5550        0.6113        0.6524        1.1369        1.5110        1.7868        1.2718        1.1481        0.8658        0.7555        0.6739        0.4557        0.2642        0.1320        0.2450        0.3489        0.3256        0.3869        0.2813        0.3946        0.3064        0.3558        0.8577        0.4432        0.5815        1.2216        1.1587        0.9398        1.6542        1.6138        1.7954        1.6359        2.0021        2.9868        2.9623        3.7252        5.0951        4.6758        5.5028        6.2445        4.5164        5.7372        5.5724        4.5911        4.9740        5.2064        4.3372        4.5719        4.7455        3.5924        6.1708        5.1950        4.7865        5.5675        5.1916        2.9775        3.2289        2.3294        1.6172        2.5857        1.9836        1.0304        0.8904        2.2734        1.0924        1.3747        1.1812        1.1544        1.1164        1.1686        1.1622        1.1856        1.2625        0.8526        0.7193        0.6154        0.5630        0.5538        0.6595        0.8176        1.2712        1.1451        1.0280        0.6843        0.3206        0.2363        0.1839        0.2082        0.2103        0.5854        0.6582        0.7740        0.8424        1.0638        1.0936        1.0698        1.0767        0.0782        0.0502        0.3202        0.7222        1.6509        1.8547        1.9552        1.8980        1.2628        1.4572        1.2447        1.2938        1.4302        1.0772        0.8300        0.8979        2.0466        3.2333        3.1261        3.6281        4.1413        3.9079        4.0948        4.3243        4.4130        4.6289        4.6208        0.0000        0.0000        0.0000        0.0000        0.0000        0.0000        0.0000        0.0000        0.0000        8.2484        8.3067        8.2841        8.2746        0.0000        0.0000        1.8600        5.0400        6.1800        5.7300        0.0000        0.0000        0.0000        0.0000        0.0000        0.0000        0.0000        0.0000        0.0000        0.0000        0.0000        0.0000        0.0000        0.0000        0.0000        0.0000        0.0000        0.0000        0.0000        0.0000        0.0000        0.0000        0.0000        0.0000        0.0000        0.0000        0.0000        0.0000        0.0000        0.0000        0.0000        0.0000        0.0000        0.0000        0.0000        0.0000        0.0000        0.0000        0.0000        0.0000        0.0000        0.0000        0.0000        0.0000        0.0000        0.0000        0.0000        0.0000
       23.4495       30.8615       23.9814       18.9553       18.7669       19.1601       19.4007       16.4065       17.0543       15.2130       20.7887        7.8631       10.6676        6.0913        1.6678        0.4212        0.7065        1.6072        0.3446        0.1396        0.0000        0.0000        0.0000        0.0475        0.0664        0.0953        0.1720        0.3849        0.4068        0.3001        0.1539        0.0066        0.0031        0.0012        0.0496        0.0000        0.0000        0.0914        0.0193        0.2577        0.1577        0.0788        0.0788        0.0156        0.0000        0.0000        0.0000        0.0282        0.0507        0.2252        0.8052        0.9527        1.6757        2.9335        1.5530        1.2197        0.8039        1.0127        0.8731        0.8681        2.0790        2.6456        2.1459        1.0273        0.5765        0.5232        0.3719        0.3880        0.4405        0.3490        0.2445        0.1964        0.3025        0.1614        0.1051        0.0949        0.0930        0.0768        0.1568        0.1527        0.2949        0.1726        0.4869        0.8632        0.7279        0.8845        2.2285        4.2012        1.3946        1.4012        1.4360        2.1475        2.0723        2.1520        2.3662        4.0974        4.1690        4.5897        3.1694        3.4142        4.3194        3.1041        3.1144        4.2882        3.3413        3.0395        2.8552        2.8842        8.1899       12.7651        9.6283        5.1803        3.9202        3.1387        2.7778        3.1499        4.6291        5.8571        3.9874        1.0393        1.2764        1.6758        1.4493        1.1473        1.0397        1.0386        1.0216        1.0566        1.1534        1.6814        1.5217        0.8443        0.7286        1.0098        0.8123        0.6237        0.6342        0.6343        0.9062        0.7003        0.9517        1.0564        0.4974        0.2740        0.2209        0.2633        0.1916        0.5517        0.6620        0.7270        0.8963        1.3121        1.4423        1.4638        1.2171        0.4190        0.6843        0.7509        1.0878        1.0783        1.3430        1.3808        1.2332        1.1866        1.0499        0.7258        0.8359        0.6185        0.7345        1.0160        1.2047        1.8607        2.5013        2.9190        3.3535        3.9891        3.6037        4.1992        4.1590        0.0000        0.0000        0.0000        0.0000        0.0000        0.0000        0.0000        0.0000        0.0000        0.0000        0.0000        1.1100        8.5612        9.0678        9.2439        0.0000        0.0000        0.0000        0.0000        0.0000        0.0000        0.0000        0.0000        0.0000        0.0000        0.0000        0.0000        0.0000        0.0000        0.0000        0.0000        0.0000        0.0000        0.0000        0.0000        0.0000        0.0000        0.0000        0.0000        0.0000        0.0000        0.0000        0.0000        0.0000        0.0000        0.0000        0.0000        0.0000        0.0000        0.0000        0.0000        0.0000        0.0000        0.0000        0.0000        0.0000        0.0000        0.0000        0.0000        0.0000        0.0000        0.0000        0.0000        0.0000        0.0000        0.0000        0.0000        0.0000        0.0000        0.0000
        0.0000        0.0000       27.1678       16.0807        0.0000       14.3486       14.0329       10.6767       13.2342       19.0018       11.6441       17.9185       19.0907        6.7249        3.6026        2.8928        3.2586        1.9829        0.3996        0.1487        0.1336        0.0000        0.0000        0.1278        0.1055        0.1399        0.3413        0.4335        0.4561        0.3482        0.2835        0.0654        0.0987        0.1542        0.1431        0.0527        0.0483        0.0687        0.0178        0.2218        0.1541        0.3356        0.1100        0.0542        0.0309        0.0000        0.1305        1.0377        0.6532        0.0000        0.2131        1.6881        1.9429        0.8646        0.8309        0.4970        0.6599        1.3459        1.7574        1.3624        1.3223        1.4895        1.7120        0.7577        0.6207        0.4117        0.3042        0.1845        0.3605        0.5871        1.7585        2.7695        1.3388        0.2873        0.1262        0.0982        0.0651        1.1862        2.2567        0.1800        0.1939        0.3990        0.3017        0.3509        0.6310        0.6529        1.1838        2.7407        1.9900        1.7784        1.2014        1.4351        1.4489        1.6208        1.8335        2.3348        3.1057        3.1566        2.3742        2.5697        3.2026        2.5875        2.3019        2.6004        2.4594        2.4070        2.3108        2.1191        2.6532       13.5568       16.5330       11.8942        4.5443        3.2372        2.9139        1.7695        2.0270        1.2681        2.1373        1.4154        0.7639        0.7296        0.8420        1.2216        1.0798        1.0184        0.8486        0.8992        0.9332        0.8557        0.7937        0.7714        0.7210        0.6600        0.8527        0.7036        0.7774        0.7395        0.8442        0.5627        0.6139        0.5933        0.4600        0.2202        0.2491        0.1797        0.2966        0.5457        0.7105        0.7934        0.8516        1.1522        1.5169        1.2412        1.0416        0.4006        0.3544        0.8213        0.6819        0.7116        0.8995        1.0256        1.0411        0.9115        0.4857        0.5779        0.6298        0.6376        1.0214        1.3908        1.4024        1.9032        1.9217        1.8022        3.0035        3.0594        3.3695        3.9298        3.8855        4.0982        0.0000        0.0000        5.3844        0.0000        0.0000        0.0000        0.0000        0.0000        0.0000        7.5600        9.5400       10.7699        0.0000        0.0000        0.0000        0.0000        0.0000        0.0000        0.0000        0.0000        0.0000        0.0000        0.0000        0.0000        0.0000        0.0000        0.0000        0.0000        0.0000        0.0000        0.0000        0.0000        0.0000        0.0000        0.0000        0.0000        0.0000        0.0000        0.0000        0.0000        0.0000        0.0000        0.0000        0.0000        0.0000        0.0000        0.0000        0.0000        0.0000        0.0000        0.0000        0.0000        0.0000        0.0000        0.0000        0.0000        0.0000        0.0000        0.0000        0.0000        0.0000        0.0000        0.0000        0.0000        0.0000        0.0000        0.0000        0.0000        0.0000
        0.0000        0.0000        0.0000        0.0000        0.0000       10.0814        8.9603       10.7203       22.4339       25.5136       31.4283       17.1118       13.9312        6.8155        4.8339        2.9801        6.0421        1.7848        0.0000        0.5941        0.3644        0.0645        0.0000        0.1265        0.1651        0.2022        0.2763        0.4429        0.5545        0.5574        1.3613        0.3109        0.0589        0.0509        0.0790        0.0492        0.0702        0.1239        0.0951        0.0786        0.1098        0.1998        0.1084        0.0344        0.0000        0.0000        0.4769        0.9559        0.0504        1.4356        2.9414        1.2915        0.3599        0.5061        2.6025        2.3305        2.3648        1.3589        1.2703        0.8703        0.8330        0.7730        0.4866        0.4817        0.4175        0.3491        0.2816        0.3616        1.2931        1.0708        1.3901        2.1632        2.0425        0.4146        0.0819        0.1485        0.1533        0.4152        2.7007        0.6076        0.0771        0.2803        0.8389        0.3870        0.5523        0.5197        0.7117        0.8870        1.8119        2.0718        1.9139        2.2954        1.3471        1.4499        1.5778        1.7743        1.9439        1.9652        2.1631        2.5225        3.0471        1.9864        1.7212        2.4442        3.3234        1.7816        1.7647        1.7528        1.6062        1.6187        3.9272        4.5719        2.5100        2.0116        2.1301        1.4304        1.1495        1.0826        1.4186        1.0027        0.6984        1.2547        1.3041        0.9916        0.6907        0.6688        0.6388        0.6400        0.7662        0.6772        0.6808        0.6608        0.5951        0.6210        0.7593        1.2010        1.4257        0.8599        0.8203        0.7999        0.7975        0.5604        0.4490        0.1695        0.1337        0.1737        0.3175        0.5928        0.6236        0.6644        0.9565        1.0364        1.4581        1.4730        0.8605        0.1118        0.0985        0.0458        0.1178        0.5742        0.8420        0.9225        1.0987        0.9635        1.4021        1.1422        1.5531        1.7103        1.9949        1.6418        1.6734        2.0188        1.7860        1.6413        2.1966        2.7357        5.7079        5.6105        3.9975        3.8102        5.6372        6.0353        6.0119        6.6375        0.0000        0.0000        0.0000        0.0000       15.8100        9.7800       10.2900       12.2913        0.0000        0.0000        0.0000        0.0000        0.0000        0.0000        0.0000        0.0000        0.0000        0.0000        0.0000        0.0000        0.0000        0.0000        0.0000        0.0000        0.0000        0.0000        0.0000        0.0000        0.0000        0.0000        0.0000        0.0000        0.0000        0.0000        0.0000        0.0000        0.0000        0.0000        0.0000        0.0000        0.0000        0.0000        0.0000        0.0000        0.0000        0.0000        0.0000        0.0000        0.0000        0.0000        0.0000        0.0000        0.0000        0.0000        0.0000        0.0000        0.0000        0.0000        0.0000        0.0000        0.0000        0.0000        0.0000        0.0000        0.0000
        0.0000        0.0000        0.0000        0.0000        0.0000       10.0032       18.8290       20.0437       24.5680       32.5748       35.1887       20.2599       14.6000       10.2738       10.3250        9.5615        1.2179        1.5716        1.4367        1.1739        0.3149        0.1589        0.1037        0.2195        0.2813        0.3302        0.4276        0.4054        0.4201        0.5605        0.4221        0.1951        0.1699        0.0930        0.0805        0.0516        0.0469        0.1189        0.1861        0.3615        0.2997        0.3882        0.2065        0.3655        0.0419        0.5477        0.3002        0.1723        0.0515        0.4837        0.6756        0.9039        1.7810        1.0114        1.0393        0.4702        0.5736        0.5326        0.6906        0.4476        0.2739        0.2156        0.2450        0.3286        0.3848        0.2476        0.2001        0.1673        0.3157        0.8463        1.0409        0.9991        1.2981        0.4813        0.7287        1.0610        0.3547        0.2130        0.2605        0.5322        0.7990        0.1241        0.3599        0.6128        0.3869        0.5395        0.6672        0.7069        0.8802        0.9669        0.9073        0.9573        1.0824        1.2615        2.8137        1.6733        1.7253        1.6356        1.4824        0.7855        0.6945        0.6298        0.6795        1.3857        0.2249        0.2186        0.2227        0.7970        0.7916        0.7941        0.7746        1.1943        1.2172        1.2482        1.2977        2.1278        1.3919        1.2207        1.1463        1.0048        1.1873        0.9016        0.6438        0.2959        0.3222        0.1025        0.1418        0.5767        1.0124        0.2637        0.5287        0.6080        1.0643        0.9446        1.0222        1.4785        1.4193        1.4416        1.9566        1.4487        1.2330        1.0402        0.7723        0.3268        0.2553        0.4557        0.3098        0.3696        0.3707        0.3688        0.3491        0.0103        0.0000        0.0000        0.0341        0.0789        0.0313        0.1485        0.0893        0.0735        0.0217        0.0000        0.0936        0.0591        0.0499        0.0997        0.2966        1.2766        1.4707        1.4046        1.8237        1.8592        0.7024        1.2548        1.8729        4.5719        4.9998        6.0392        4.0088        3.1575        3.8572        3.6320        4.0570        4.9604        0.0000        0.0000        0.0000       13.6710       13.8317       15.1538       15.9694       18.4700       19.1453        0.0000        0.0000        0.0000        0.0000        0.0000        0.0000        0.0000        0.0000        0.0000        0.0000        0.0000        0.0000        0.0000        0.0000        0.0000        0.0000        0.0000        0.0000        0.0000        0.0000        0.0000        0.0000        0.0000        0.0000        0.0000        0.0000        0.0000        0.0000        0.0000        0.0000        0.0000        0.0000        0.0000        0.0000        0.0000        0.0000        0.0000        0.0000        0.0000        0.0000        0.0000        0.0000        0.0000        0.0000        0.0000        0.0000        0.0000        0.0000        0.0000        0.0000        0.0000        0.0000        0.0000        0.0000        0.0000        0.0000
        0.0000        0.0000        0.0000        0.0000        0.0000       12.3134       12.8799       14.2781       28.8982       39.9128       22.8974        8.3481       17.6274       27.0929       16.4322       10.7454        5.0657        1.6047        0.7251        1.3424        1.0956        1.8659        0.3350        0.2909        0.3682        0.4897        0.6877        0.5710        0.5669        0.6316        0.5592        0.2072        0.1194        0.0654        0.0847        0.2110        0.0314        0.0281        0.1654        0.8377        0.2656        0.4607        0.5024        0.3011        0.1342        0.2760        0.0864        0.8231        0.0000        0.0452        1.0464        1.3012        0.5740        0.2402        0.1561        0.0575        0.0654        0.0694        0.3225        0.1866        0.0692        0.0450        0.0406        0.2661        0.2520        0.2687        0.2141        0.3713        1.2212        0.8813        0.2314        0.2155        0.4641        0.5281        0.2959        0.3196        1.3107        0.8064        0.8686        0.1376        0.4674        0.6804        0.4090        0.5214        1.2818        0.4988        0.4234        0.4430        0.5225        0.6428        0.7055        0.7647        0.8755        1.0284        1.0995        1.1322        1.2622        1.2288        1.0942        0.4977        0.4348        0.3395        0.2837        0.1311        0.0918        0.0890        0.0989        0.3176        0.3473        0.5723        0.4361        0.7947        0.8549        0.9803        1.0077        1.2849        1.5646        1.2037        1.5982        1.6283        1.3749        1.3427        1.5602        0.2524        0.0689        0.2581        0.0414        0.0723        0.4950        0.2519        0.6046        0.4999        0.8329        1.3721        1.1047        1.0848        1.5312        1.7267        1.4591        1.0867        0.9107        0.8576        0.6971        0.4022        0.3517        0.3817        0.3251        0.3924        0.3838        0.3332        0.2981        0.0413        0.0000        0.1087        0.1483        0.0608        0.0251        0.1450        0.0379        0.2902        0.0000        0.0779        0.1035        0.1648        0.2579        0.7245        0.6426        0.8719        0.9068        1.6142        1.4132        0.6870        0.4401        0.9492        1.2195        4.3390        5.0839        5.7033        3.7976        3.8826        3.0150        3.3943        3.9871        4.4896        0.0000        0.0000        8.4036       13.1901       13.9033       20.6766       19.7620       20.3076       21.5792       22.8414       21.9251       16.6754       15.1978       15.3127        0.0000        0.0000        0.0000        0.0000        0.0000        0.0000        0.0000        0.0000        0.0000        0.0000        0.0000        0.0000        0.0000        0.0000        0.0000        0.0000        0.0000        0.0000        0.0000        0.0000        0.0000        0.0000        0.0000        0.0000        0.0000        0.0000        0.0000        0.0000        0.0000        0.0000        0.0000        0.0000        0.0000        0.0000        0.0000        0.0000        0.0000        0.0000        0.0000        0.0000        0.0000        0.0000        0.0000        0.0000        0.0000        0.0000        0.0000        0.0000        0.0000        0.0000        0.0000
        0.0000        0.0000        0.0000        0.0000       12.4900       12.3897       15.3630       23.6084       37.6079       14.9892        9.8785       11.6136       18.8347       21.2282       16.2062        6.7131        4.0879        2.0140        1.7134        0.8494        0.5207        1.9664        1.0531        1.4185        2.3842        1.9433        1.7279        0.7430        1.0502        0.7117        0.6066        0.3200        0.1915        0.0715        1.8380        0.8751        0.5335        0.4364        0.3226        0.3337        0.3471        0.4743        0.5998        0.3874        0.0499        0.3769        0.2850        1.0336        0.7383        0.9458        2.1502        1.9175        1.1682        0.4407        0.2501        0.0779        0.0406        0.0671        0.1122        0.1336        0.0833        0.0926        0.2398        0.4374        0.3763        0.3037        0.2925        0.3944        0.4826        0.2942        0.1874        0.3086        0.2527        0.2572        0.4628        0.5476        1.6875        2.0275        1.8189        1.5147        1.6395        0.7775        0.9637        1.8347        1.8898        0.4048        0.4990        0.3962        0.4825        0.5328        0.5954        0.6057        0.6537        0.7679        0.8629        0.9481        1.0513        0.9833        0.7899        0.4019        0.3427        0.2378        0.1245        0.0387        0.0238        0.0220        0.1029        0.1294        0.1838        0.2928        0.3146        0.5455        0.6214        0.7176        0.7983        0.9826        1.5354        3.1529        4.2311        3.6825        2.7753        1.3056        0.6076        0.1270        0.5902        0.3477        0.3927        0.6906        0.1551        0.0457        0.1135        0.3415        0.6238        1.0045        1.0145        1.1467        1.4304        1.5963        1.1901        0.9889        0.8582        0.8916        1.0845        0.5143        0.4335        0.3766        0.4676        0.7392        0.5333        0.3705        0.2307        0.0175        0.0525        0.0835        0.0190        0.0081        0.0113        0.0591        0.0080        0.0000        0.0552        0.0942        0.4019        1.2038        0.5114        0.0000        0.2427        0.9543        1.1515        1.3036        1.1545        0.4007        0.3666        0.4919        0.7766        3.9660        4.9593        6.3936        5.2911        2.5298        3.4557        3.0712        3.7676        4.3458        0.0000        6.2829        9.0398       19.0507       33.2622       40.7071       22.9013       24.0839       24.3364       24.5376       23.6702       16.4955       15.0475       16.6255       17.2687        0.0000        0.0000        0.0000        0.0000        0.0000        0.0000        0.0000        0.0000        0.0000        0.0000        0.0000        0.0000        0.0000        0.0000        0.0000        0.0000        0.0000        0.0000        0.0000        0.0000        0.0000        0.0000        0.0000        0.0000        0.0000        0.0000        0.0000        0.0000        0.0000        0.0000        0.0000        0.0000        0.0000        0.0000        0.0000        0.0000        0.0000        0.0000        0.0000        0.0000        0.0000        0.0000        0.0000        0.0000        0.0000        0.0000        0.0000        0.0000        0.0000        0.0000
        0.0000        0.0000        0.0000        0.0000       16.4114       18.2492       27.9694       39.1165       20.8366       13.1656       17.8581       23.0501       16.3090        5.8421        4.0093        3.2736        1.8321        3.3946        2.2268        2.2507        2.1587        2.8596        3.9721        2.9820        3.3351        1.7089        2.1154        1.9884        1.8172        1.6202        1.0627        0.3486        0.1857        0.5092        0.8542        0.5612        0.3809        0.3759        0.4160        0.8847        0.7233        0.3469        0.4077        0.6333        1.0752        0.3999        0.5333        1.1206        0.8101        1.3795        0.2638        0.0847        0.1321        0.3215        0.3610        0.2612        0.1059        1.0029        1.0032        0.8616        2.2094        1.5923        0.8556        1.2211        1.9428        0.7357        0.5452        0.4785        0.7519        0.4212        0.1821        0.1836        0.1641        0.0924        0.1284        0.1321        0.7224        1.7925        1.3918        0.5737        0.3830        0.9442        3.3009        1.0174        0.7682        0.2310        0.8832        0.5475        0.7411        0.4452        0.6174        0.4733        0.5520        0.6161        0.7241        0.8386        1.1823        1.8765        1.1666        0.5101        0.4570        0.3481        0.1917        0.0345        0.0192        0.0540        0.0233        0.2021        0.2067        0.2656        0.3572        0.4908        0.6893        0.6580        0.6962        0.9421        1.1486        1.0229        1.7283        1.2937        1.6853        1.2253        0.4368        0.1228        1.8957        2.0885        1.0360        0.4441        0.2651        0.5980        0.9377        0.6772        1.1527        1.0009        0.9318        0.7382        0.7501        1.2695        0.8608        0.8180        0.7163        0.7084        0.7093        0.5269        0.5338        1.0198        0.5568        0.6225        5.0601        0.7104        0.3987        0.0179        0.0000        0.0609        0.0771        0.1119        0.8444        0.2737        0.1669        0.1429        0.0821        0.1809        0.2097        0.4137        0.0000        0.2009        0.0959        0.9237        1.1770        1.1150        0.8678        0.3932        0.3724        0.4760        0.7039        3.8675        5.5884        9.7314        5.7068        8.2109        5.6851        4.6722        3.3688        3.9746        4.7043        6.0368       14.3524       27.4040       34.3291       26.2025       19.5571       24.2521       25.3753       25.4454       23.9972       16.3511       15.4338       15.9536       16.1687        0.0000        0.0000        0.0000        0.0000        0.0000        0.0000        0.0000        0.0000        0.0000        0.0000        0.0000        0.0000        0.0000        0.0000        0.0000        0.0000        0.0000        0.0000        0.0000        0.0000        0.0000        0.0000        0.0000        0.0000        0.0000        0.0000        0.0000        0.0000        0.0000        0.0000        0.0000        0.0000        0.0000        0.0000        0.0000        0.0000        0.0000        0.0000        0.0000        0.0000        0.0000        0.0000        0.0000        0.0000        0.0000        0.0000        0.0000        0.0000        0.0000        0.0000
        0.0000        0.0000        0.0000        0.0000       26.4981       26.5335       38.6806       29.2330       15.3599       13.2923       28.8048       14.3518        7.6989        4.7283        3.3920        3.3468        4.0099        3.7222        2.9880        2.4453        2.2183        3.2666        3.9700        5.7960        6.7962        3.9365        2.5542        2.9825        3.4865        2.6438        1.8390        1.1987        0.2400        0.7816        0.5818        0.8222        0.3576        0.6313        1.2248        1.8368        1.2946        1.7890        1.2109        1.2687        0.9335        1.4913        1.2445        0.4879        0.3328        0.3499        1.2231        1.2554        0.2052        0.6318        0.9967        0.4959        0.4491        0.3026        0.0963        0.2780        0.2149        0.3512        0.5092        0.7004        0.4949        0.4251        0.2664        0.1068        0.0346        0.0166        0.0956        0.0545        0.0846        0.0094        0.0498        0.0000        0.1520        0.8345        0.8858        0.8904        1.3953        0.9231        1.0335        1.1200        1.7737        2.4303        3.2895        1.3835        0.0317        0.0431        0.6761        1.1305        1.3300        2.3376        3.7626        2.0993        1.2116        1.0029        0.9274        0.7299        0.4215        0.2195        0.3868        0.3140        0.4696        0.1753        0.3749        0.1768        0.8553        2.6204        1.1089        2.0033        1.1931        0.9546        0.7101        1.1145        0.9544        0.9033        1.5533        1.0966        0.6665        0.4399        0.3585        0.2997        0.7615        0.6473        0.4016        1.0345        1.0133        0.5391        0.5814        0.7875        1.0161        0.9073        0.7304        0.2512        0.0846        0.1021        0.5471        0.5646        0.5357        0.4840        0.7090        0.5904        1.3519        0.8207        0.6419        0.8861        1.0653        0.7587        0.7435        0.0426        0.0046        0.0000        0.0125        0.1442        0.0825        0.2011        0.1404        0.1585        0.2970        0.0000        0.1497        0.2830        0.0000        0.5513        0.0000        0.3800        0.9169        1.1492        1.1766        1.5335        2.0300        2.5110        2.8773        3.5543        4.2861        6.1983        4.4483        5.8703        6.0713        2.5397        7.7526        6.2678        4.6557        5.5658       13.8303       14.7817       18.0991       17.2193       20.1188       22.7062       25.4053       25.9302       24.3668       13.5420       12.6804       11.8399       12.7130        0.0000        0.0000        0.0000        0.0000        0.0000        0.0000        0.0000        0.0000        0.0000        0.0000        0.0000        0.0000        0.0000        0.0000        0.0000        0.0000        0.0000        0.0000        0.0000        0.0000        0.0000        0.0000        0.0000        0.0000        0.0000        0.0000        0.0000        0.0000        0.0000        0.0000        0.0000        0.0000        0.0000        0.0000        0.0000        0.0000        0.0000        0.0000        0.0000        0.0000        0.0000        0.0000        0.0000        0.0000        0.0000        0.0000        0.0000        0.0000        0.0000        0.0000
        0.0000        0.0000        0.0000        0.0000        0.0000        0.0000        0.0000        0.0000       17.7715       20.4567       15.7722        9.4153        6.6945        6.4043        4.4777        3.5311        3.7911        7.4396        7.9428        2.0859        4.5758        3.6905        3.7093        7.0109        7.2425        9.6489        7.8778       12.3458        8.2491        8.1147        4.6175        2.9292        2.2577        2.0087        2.9184        3.9108        2.1439        0.7023        0.4276        1.7802        1.8690        2.6046        1.9860        0.9041        0.8509        0.4165        0.8626        0.5049        0.6370        0.7691        1.4760        1.8245        1.4166        1.4987        0.3647        0.2881        0.5852        0.3295        0.2550        0.3051        0.3222        0.5446        0.2262        0.0917        0.0549        0.0529        0.0127        0.0195        0.0180        0.0751        0.0839        0.1164        0.1409        0.0497        0.0058        0.0087        0.0000        0.0000        0.2020        1.0038        1.2473        0.1115        0.2464        0.4583        1.7109        1.0263        2.2706        0.8800        0.3177        0.0309        0.9652        4.0492        5.4080        3.5745        1.3699        3.5596        2.6558        3.0643        1.8603        0.5992        0.3936        0.2656        0.2438        0.2406        0.2858        0.3987        1.1368        0.1578        0.2826        0.8526        3.4667        0.8008        0.9697        0.4513        0.5441        0.6195        1.1588        1.1739        0.8994        0.5803        0.4342        0.5461        0.2484        0.0184        0.0187        0.0755        0.5446        0.5478        0.3605        0.1671        0.0000        0.0000        0.0000        0.2249        0.0000        0.0000        0.3283        0.2314        0.0260        0.8321        0.4011        0.5633        0.4519        0.7100        0.7448        0.7522        0.7840        1.0346        1.0016        0.8272        0.6346        0.0375        0.0046        0.0141        0.0000        0.0000        0.0000        0.0843        0.1098        0.0000        0.0000        0.0000        0.0000        0.0000        0.0000        0.6285        0.0000        0.3410        0.4774        0.5502        1.8592        3.4754        3.7027        2.5778        2.8895        3.0144        3.6230        5.4359        7.1050        8.2232        5.7472        3.7308        4.5635        5.8810        5.5689        8.4928       12.4087       13.9984       13.9742       17.0007       20.2233       23.4929       26.3653       26.9133       25.2682       13.7334       12.7041        0.0000        0.0000        0.0000        0.0000        0.0000        0.0000        0.0000        0.0000        0.0000        0.0000        0.0000        0.0000        0.0000        0.0000        0.0000        0.0000        0.0000        0.0000        0.0000        0.0000        0.0000        0.0000        0.0000        0.0000        0.0000        0.0000        0.0000        0.0000        0.0000        0.0000        0.0000        0.0000        0.0000        0.0000        0.0000        0.0000        0.0000        0.0000        0.0000        0.0000        0.0000        0.0000        0.0000        0.0000        0.0000        0.0000        0.0000        0.0000        0.0000        0.0000        0.0000        0.0000
        0.0000        0.0000        0.0000        0.0000        0.0000        0.0000        0.0000        0.0000        0.0000        0.0000       18.2069       14.9286       11.4141        9.6970        6.5741       13.4765       15.9432        8.2772        3.8662        1.7787        2.9240        3.9287        3.3097        3.8321        4.0063        8.1257        9.3325        6.7690        6.5653        7.2058        8.2650        4.7125        5.0874        4.5836        4.3417        3.5314        2.2274        0.7170        0.4469        1.5093        1.1626        1.8737        1.1154        1.1684        0.2815        0.1407        0.3695        0.3440        0.2407        0.8374        1.1764        2.2962        1.7331        0.6369        0.8581        1.0278        0.6186        0.2997        0.1966        0.3099        0.2009        0.3661        0.7885        1.3343        1.2526        0.0708        0.0814        0.0227        1.2976        0.5738        1.3872        1.4045        0.3599        0.3526        0.2344        0.0432        0.0374        0.0346        0.0983        0.0421        0.0421        0.0181        0.0242        0.0136        0.0623        1.3383        1.7449        0.6356        1.1727        0.6166        1.9277        0.4315        0.2417        0.1937        2.9679        4.2143        3.1774        3.0294        2.2017        1.8076        3.0855        4.0196        2.5526        2.1465        1.5404        1.2239        0.5491        1.9326        1.5155        3.0808        1.3633        1.4711        0.4665        0.3346        0.6459        0.6869        1.1179        0.6606        0.5734        1.1420        0.7176        0.2757        0.2050        0.0146        0.4252        0.2244        0.2951        0.0000        0.0000        0.5140        0.0000        0.1017        0.1637        0.1055        0.0968        0.0110        0.0651        0.0427        0.2990        0.2282        0.2246        0.2951        0.4037        0.5815        0.6407        0.6730        0.6284        0.9739        0.9030        0.7641        0.5538        0.0000        0.0000        0.0000        0.0000        0.0000        0.0000        0.1542        0.1563        0.0000        0.0000        0.0000        0.0000        0.7914        0.0861        0.8476        0.0000        0.3687        0.5080        2.0234        5.0376        2.8402        2.4184        2.1147        2.1879        3.5405        5.9959        6.7427        6.6563        9.1068        5.5857       34.5817       11.6963        9.2288       27.8490        9.1385        8.2634       10.8205       14.5300       15.8855       19.1151       22.3472       25.3627       26.7574        0.0000        0.0000        0.0000        0.0000        0.0000        0.0000        0.0000        0.0000        0.0000        0.0000        0.0000        0.0000        0.0000        0.0000        0.0000        0.0000        0.0000        0.0000        0.0000        0.0000        0.0000        0.0000        0.0000        0.0000        0.0000        0.0000        0.0000        0.0000        0.0000        0.0000        0.0000        0.0000        0.0000        0.0000        0.0000        0.0000        0.0000        0.0000        0.0000        0.0000        0.0000        0.0000        0.0000        0.0000        0.0000        0.0000        0.0000        0.0000        0.0000        0.0000        0.0000        0.0000        0.0000        0.0000        0.0000
        0.0000        0.0000        0.0000        0.0000        0.0000        0.0000        0.0000        0.0000        0.0000        0.0000       38.9162       39.7757       25.9734       17.8507       17.8790       23.6321       13.2513        9.4650        8.7772        3.6835        0.9532        2.0504        2.2616        3.3836        4.6886        3.1147        4.5332        4.3989        7.3680        6.0620        4.8270        5.9745        3.4163        3.2254        3.4360        2.2212        1.5668        0.6148        0.5533        0.4819        0.5407        0.5289        0.5878        0.5583        0.3584        0.7758        0.6051        0.2243        0.1783        0.2531        0.7884        1.8532        1.5541        1.2327        1.5642        0.4594        0.4515        0.4304        0.6208        0.7927        0.8913        1.2077        1.3274        2.1634        0.8310        0.8809        0.9989        0.4020        0.3093        1.6906        1.8195        0.8034        1.0575        1.6715        1.0048        0.5183        0.3617        0.5605        0.6675        0.1231        0.1104        0.1063        0.1492        0.0686        0.0229        0.3206        0.0729        0.0821        0.9507        0.1665        0.1319        0.1201        0.5343        2.0601        2.4897        2.0277        1.3681        1.4092        1.3130        1.3291        1.6551        0.5101        0.3783        0.1049        0.1536        0.2722        0.0578        1.7723        2.1923        1.0230        1.1696        0.7622        0.2369        0.3644        0.2999        0.8001        2.4231        1.5527        1.5227        1.3941        0.3830        0.3265        0.2696        0.8495        0.9275        0.8217        0.4421        0.0000        0.0000        0.0000        0.0000        0.3025        0.0000        0.0000        0.0000        0.3116        0.0617        0.0823        0.0040        0.1878        0.2247        0.2422        0.3063        0.5565        0.5512        0.4869        0.4519        0.7177        0.6386        0.5589        0.3890        0.0000        0.0212        0.0234        0.0282        0.2834        0.0000        0.0962        0.1401        0.0000        0.0000        0.0000        0.0000        0.0000        0.1253        0.5929        0.0231        0.6520        0.6473        0.8173        1.3967        5.8384        3.0522        1.4991        2.9113        1.7140        3.9984        5.6392        6.2748        6.5657        6.2915        7.3962        7.1780        3.8245        4.2570       10.5826        8.3628       11.6257       13.3007       15.3123       16.7427       19.9876       23.1574        0.0000        0.0000        0.0000        0.0000        0.0000        0.0000        0.0000        0.0000        0.0000        0.0000        0.0000        0.0000        0.0000        0.0000        0.0000        0.0000        0.0000        0.0000        0.0000        0.0000        0.0000        0.0000        0.0000        0.0000        0.0000        0.0000        0.0000        0.0000        0.0000        0.0000        0.0000        0.0000        0.0000        0.0000        0.0000        0.0000        0.0000        0.0000        0.0000        0.0000        0.0000        0.0000        0.0000        0.0000        0.0000        0.0000        0.0000        0.0000        0.0000        0.0000        0.0000        0.0000        0.0000        0.0000        0.0000        0.0000
        0.0000        0.0000        0.0000        0.0000        0.0000        0.0000        0.0000        0.0000        0.0000        0.0000       44.6748       29.4326       30.6454       43.3733       20.4522       22.7133       19.7439       19.6206        9.3023        7.9074       10.9496        8.8534       11.6505       10.3307        7.1712        4.0456        2.6636        3.6811       10.1017       11.5619       14.0814        8.3379        4.0524        7.1473        5.4342        2.3758        0.5624        0.3043        0.2907        0.2169        0.0991        0.1490        0.3379        0.0647        0.3881        0.4057        0.5291        1.0703        0.3527        0.7467        1.0469        1.5376        1.4561        0.6043        0.8057        0.5310        0.9207        0.5922        0.1516        0.5160        0.3339        0.2751        0.1748        0.1747        0.3410        0.2542        0.3291        0.1471        0.1584        0.2849        0.4437        0.6461        0.3877        0.2158        0.2146        0.3011        0.4741        0.2151        0.1345        0.0581        0.0612        0.0248        0.0344        0.0049        0.0055        0.0162        0.0984        0.1260        0.0495        0.0732        0.0998        0.1497        1.0761        1.5744        2.1509        1.8624        1.3674        1.1416        0.6950        0.7434        0.6865        0.6072        0.4786        0.0951        0.0146        0.0050        0.0617        0.3991        3.4665        2.4666        0.8488        0.1135        0.1415        0.9138        0.1657        0.3745        0.3573        2.0628        0.7676        0.5516        0.5184        1.3965        0.7786        0.1949        0.0956        0.2116        0.0000        0.1181        0.3877        0.3623        0.1637        0.0202        0.0081        0.0689        0.0000        0.1040        0.2234        0.1741        0.1717        0.1774        0.1639        0.3926        0.2018        0.9209        0.1254        0.0173        0.1034        0.0000        0.0000        0.0028        0.0000        0.0861        0.4475        0.4487        0.0844        0.5871        0.6211        0.6772        0.6688        0.8733        1.1048        0.4399        0.0000        0.0413        0.0620        0.2820        0.4458        0.5948        0.8482        1.3678        1.6536        4.2147        4.2640        5.6440        5.0097       10.3470        9.5168        7.4581        7.7397        5.3243        6.4501        7.0183        7.2463       10.1507        4.5973        5.1172        7.2742        5.9061        8.1077        8.3393        0.0000        0.0000        0.0000        0.0000        0.0000        0.0000        0.0000        0.0000        0.0000        0.0000        0.0000        0.0000        0.0000        0.0000        0.0000        0.0000        0.0000        0.0000        0.0000        0.0000        0.0000        0.0000        0.0000        0.0000        0.0000        0.0000        0.0000        0.0000        0.0000        0.0000        0.0000        0.0000        0.0000        0.0000        0.0000        0.0000        0.0000        0.0000        0.0000        0.0000        0.0000        0.0000        0.0000        0.0000        0.0000        0.0000        0.0000        0.0000        0.0000        0.0000        0.0000        0.0000        0.0000        0.0000        0.0000        0.0000        0.0000        0.0000        0.0000
        0.0000        0.0000        0.0000        0.0000        0.0000        0.0000        0.0000        0.0000        0.0000        0.0000        0.0000       26.3082       36.6630       45.5957       35.3084       42.1436       31.2395       23.4007       14.1829       21.3724       19.5428       15.6867        7.0306        4.6344        1.0604        3.0815        2.1290        1.7811        2.9854        5.3586        5.2803        5.6836        3.3675        2.4536        2.6543        2.0277        0.5850        0.4560        0.2766        0.2592        0.1415        0.0817        0.0567        0.0353        0.0353        0.1058        0.1823        0.5175        0.7410        1.0941        0.5352        0.8380        1.7397        1.1403        1.1945        0.3839        0.0560        0.0451        0.0925        0.1571        0.4222        0.5753        0.6871        0.4301        0.3031        0.1532        0.2228        0.2204        0.2210        0.2371        0.6962        0.5554        0.3319        0.3015        0.3654        0.5876        0.6426        0.3532        0.2060        0.1175        0.2988        0.0802        0.0304        0.0672        0.1091        0.0627        0.0320        0.0611        0.0652        0.0357        0.0207        0.1813        0.6508        0.2925        0.9177        1.6180        2.0073        1.4844        1.1445        0.8755        1.0673        0.7188        0.5759        0.3757        0.0921        0.0437        0.5872        0.8688        0.4064        0.9193        0.6988        0.1295        0.3003        0.5389        1.0590        0.1315        0.3410        0.9406        0.2350        0.4446        0.5057        0.6267        0.5569        0.0863        0.0051        0.0000        0.0000        0.0186        0.0914        0.1841        0.0000        0.0312        0.1375        0.0000        0.0000        0.1724        0.2139        0.2200        0.2592        0.1762        0.1475        0.1310        0.1120        0.0095        0.6466        0.1279        0.4073        0.0000        0.1044        0.0000        0.0440        0.0248        0.2683        0.3601        0.4462        0.5570        0.6187        0.5804        0.5404        0.7625        0.6270        0.9698        0.9087        0.0654        0.3234        0.3906        0.8503        1.4148        0.9107        1.7484        1.4855        2.4288        2.8657        4.2594        4.6944        4.3053        4.6929        4.2824        7.4555        6.8347        9.7603       10.8870        5.6238        8.7973        5.3852        5.6049        6.5222        5.3209        5.5529        0.0000        0.0000        0.0000        0.0000        0.0000        0.0000        0.0000        0.0000        0.0000        0.0000        0.0000        0.0000        0.0000        0.0000        0.0000        0.0000        0.0000        0.0000        0.0000        0.0000        0.0000        0.0000        0.0000        0.0000        0.0000        0.0000        0.0000        0.0000        0.0000        0.0000        0.0000        0.0000        0.0000        0.0000        0.0000        0.0000        0.0000        0.0000        0.0000        0.0000        0.0000        0.0000        0.0000        0.0000        0.0000        0.0000        0.0000        0.0000        0.0000        0.0000        0.0000        0.0000        0.0000        0.0000        0.0000        0.0000        0.0000        0.0000        0.0000        0.0000
        0.0000        0.0000        0.0000        0.0000        0.0000        0.0000        0.0000        0.0000        0.0000        0.0000        0.0000        0.0000        0.0000        0.0000       43.0080       55.0522       41.8013       25.7600       20.6972       31.2362       21.5302       17.7541        8.1971        3.1697        0.2510        0.4719        0.6527        1.6418        3.9100        3.6385        2.5858        2.3039        2.5540        2.4348        1.7590        1.2361        0.5801        0.2354        0.1877        0.3772        0.1270        0.2345        0.1226        0.3413        0.2235        0.1882        0.5058        0.5529        0.9001        0.7530        0.2411        0.8029        1.5575        0.7936        0.4415        0.2486        0.1437        0.1621        0.3156        0.4217        0.5870        1.0584        0.5524        0.1897        0.1268        0.2196        0.8665        0.4989        0.2218        0.7329        0.9541        0.3631        0.4069        0.3519        0.2584        0.3605        0.4733        0.5385        0.3341        0.4793        0.5467        0.1686        0.2575        0.3464        0.1039        0.3280        0.1783        0.0219        0.0029        0.0182        0.0190        0.0610        0.0348        0.1503        1.6841        1.7177        2.0545        1.6008        0.9755        1.0891        1.0238        0.8017        0.6281        0.0919        0.1209        0.1206        0.1042        0.7097        0.8364        0.3611        0.1950        0.2025        0.3708        0.4805        0.6238        0.5650        0.7321        0.3578        0.2491        0.4071        0.3922        0.4224        0.2685        0.0155        0.0168        0.0181        0.0256        0.0995        0.0057        0.0110        0.1684        0.0103        0.0153        0.0000        0.0190        0.2396        0.2026        0.2058        0.2034        0.2083        0.1240        0.1435        0.0802        0.0309        0.0844        0.1624        0.4564        0.0000        3.4649        0.0084        0.0000        0.0187        0.0000        0.1367        0.0000        0.3931        0.5071        0.5006        0.2972        0.0000        0.1955        0.1989        0.2112        0.5676        0.7884        0.9038        3.7074        1.2900        1.8489        2.0130        2.9034        3.2336        3.7172        3.5734        3.9411        4.6154        5.3034        4.1379        4.4307        5.3902        4.6314        6.6522        5.6019        7.3021        5.3163        6.0210        0.0000        0.0000        0.0000        0.0000        0.0000        0.0000        0.0000        0.0000        0.0000        0.0000        0.0000        0.0000        0.0000        0.0000        0.0000        0.0000        0.0000        0.0000        0.0000        0.0000        0.0000        0.0000        0.0000        0.0000        0.0000        0.0000        0.0000        0.0000        0.0000        0.0000        0.0000        0.0000        0.0000        0.0000        0.0000        0.0000        0.0000        0.0000        0.0000        0.0000        0.0000        0.0000        0.0000        0.0000        0.0000        0.0000        0.0000        0.0000        0.0000        0.0000        0.0000        0.0000        0.0000        0.0000        0.0000        0.0000        0.0000        0.0000        0.0000        0.0000        0.0000        0.0000        0.0000
        0.0000        0.0000        0.0000        0.0000        0.0000        0.0000        0.0000        0.0000        0.0000        0.0000        0.0000        0.0000        0.0000        0.0000        0.0000        0.0000        0.0000        0.0000       22.4181       33.7068       23.1142       16.0334        5.7212        2.0753        0.5858        0.2506        0.2066        0.1498        0.2681        2.1385        2.6191        1.3276        1.6565        0.8027        0.5746        0.6265        0.6941        0.4656        0.3212        0.3021        0.1479        0.1979        0.1665        0.0823        0.2353        0.4412        0.6001        0.5354        0.5942        0.6179        0.7710        0.9679        0.5799        0.2527        0.2770        0.1955        0.3551        0.5913        0.9689        0.4159        0.8110        1.2357        0.6474        0.9309        0.8106        1.3781        0.9389        0.4099        0.4997        0.4996        0.1761        0.5161        0.4351        0.3906        0.3385        0.3480        0.7822        0.8711        0.6244        0.9022        0.7559        0.6430        0.7212        0.5272        0.1950        0.1329        0.0608        0.2004        0.1157        0.2204        0.2393        0.2071        0.2253        0.3594        0.8126        1.3653        1.7127        1.7928        0.9857        1.1231        1.0836        0.9956        0.8503        0.1166        0.0586        0.0274        0.0313        0.9550        1.0153        0.1837        0.6737        0.2127        0.3530        0.7114        0.3569        0.2644        0.1872        0.4790        0.2181        0.5600        0.8013        0.3777        0.3331        0.0000        0.0000        0.0000        0.0000        0.0000        0.0063        0.0120        0.0986        0.0229        0.0057        0.0000        0.0000        0.2173        0.2089        0.2004        0.2501        0.4304        0.0835        0.0706        0.0416        0.0000        0.0000        0.0000        0.0000        0.0000        0.0000        0.0347        0.0162        0.0044        0.0000        0.0170        0.0000        0.3047        0.0609        0.0000        0.0021        0.1514        0.2782        0.1038        0.0280        0.3729        0.9127        1.3325        2.6503        0.9350        1.1077        1.1083        1.5057        2.4247        2.9653        3.3899        4.0594        4.8696        4.5862        6.7188        4.2886        4.8621        5.8664        8.0134        7.3737        5.6475        7.0527        7.5896        0.0000        0.0000        0.0000        0.0000        0.0000        0.0000        0.0000        0.0000        0.0000        0.0000        0.0000        0.0000        0.0000        0.0000        0.0000        0.0000        0.0000        0.0000        0.0000        0.0000        0.0000        0.0000        0.0000        0.0000        0.0000        0.0000        0.0000        0.0000        0.0000        0.0000        0.0000        0.0000        0.0000        0.0000        0.0000        0.0000        0.0000        0.0000        0.0000        0.0000        0.0000        0.0000        0.0000        0.0000        0.0000        0.0000        0.0000        0.0000        0.0000        0.0000        0.0000        0.0000        0.0000        0.0000        0.0000        0.0000        0.0000        0.0000        0.0000        0.0000        0.0000        0.0000        0.0000
        0.0000        0.0000        0.0000        0.0000        0.0000        0.0000        0.0000        0.0000        0.0000        0.0000        0.0000        0.0000        0.0000        0.0000        0.0000        0.0000        0.0000        0.0000        0.0000       24.6113       19.0170       12.1328        7.0344        6.0875        1.0118        1.4630        2.1206        1.6734        1.2461        2.3802        6.8599        3.1773        2.9981        1.9134        2.4036        2.0166        0.6914        0.7668        0.3888        0.0117        0.1358        0.0101        0.0319        0.1080        0.1680        1.3500        0.6900        0.6120        0.6960        1.4700        2.2080        1.5300        0.6120        0.3420        0.3900        0.5709        0.4123        0.7308        0.6315        0.5167        0.5059        0.8542        2.2929        2.2608        1.9959        2.2540        0.9118        0.7815        1.1882        0.9852        0.8141        0.8158        0.4640        0.6422        0.8794        0.8889        0.8768        1.0258        0.9174        0.6543        0.9473        1.0731        0.5233        0.3502        0.3092        0.2915        0.3085        0.5704        0.4056        0.4242        0.3881        0.5657        0.6833        0.7835        0.9839        1.2696        1.5040        1.3844        1.3347        1.6185        1.4818        1.1738        1.0954        1.7273        1.4239        0.9908        0.8370        1.2492        1.5011        1.7291        1.5824        1.4241        0.8958        0.7582        0.5670        0.4126        0.4745        0.4717        0.4191        0.4182        1.3827        0.4108        0.6244        0.3462        0.1165        0.0272        0.0000        0.1878        0.2610        0.2973        0.4875        0.4128        0.2988        0.2895        0.2726        0.2106        0.2034        0.1790        0.1376        0.0000        0.0000        0.0000        0.0000        0.0000        0.0090        0.0000        0.0672        2.8170        1.7251        0.0043        0.0040        0.0705        0.1074        0.1682        0.2729        1.0075        1.0889        1.5489        2.3380        2.9578        3.6341        2.5240        3.2689        1.2987        0.5734        0.9212        0.9699        1.3308        1.2379        0.7097        1.0173        1.8979        2.3316        2.7283        4.2473        3.3523        2.8289        3.3358        4.9209        5.5113        8.7083       10.7883        7.4197        6.1392        6.7270        8.1538        0.0000        0.0000        0.0000        0.0000        0.0000        0.0000        0.0000        0.0000        0.0000        0.0000        0.0000        0.0000        0.0000        0.0000        0.0000        0.0000        0.0000        0.0000        0.0000        0.0000        0.0000        0.0000        0.0000        0.0000        0.0000        0.0000        0.0000        0.0000        0.0000        0.0000        0.0000        0.0000        0.0000        0.0000        0.0000        0.0000        0.0000        0.0000        0.0000        0.0000        0.0000        0.0000        0.0000        0.0000        0.0000        0.0000        0.0000        0.0000        0.0000        0.0000        0.0000        0.0000        0.0000        0.0000        0.0000        0.0000        0.0000        0.0000        0.0000        0.0000        0.0000        0.0000        0.0000
        0.0000        0.0000        0.0000        0.0000        0.0000        0.0000        0.0000        0.0000        0.0000        0.0000        0.0000        0.0000        0.0000        0.0000        0.0000        0.0000        0.0000        0.0000        0.0000       17.9087       16.1051       10.4236        7.3761        4.6006        0.6065        0.5375        1.8372        4.0016        4.3060        2.0201        2.4199        2.5299        3.0786        3.4936        3.5293        4.6668        2.4553        1.0814        1.0569        0.3998        0.2936        0.1357        0.0104        0.4200        0.4440        1.1820        1.2420        0.6300        1.4280        2.1060        1.6140        1.2000        1.0020        0.6660        0.5520        0.9832        0.8125        0.6658        0.1486        0.2164        0.2529        0.4484        0.8383        0.9897        2.4398        2.0600        1.3259        1.0629        0.8170        1.4319        1.9489        1.6943        0.6574        1.1468        0.9769        0.8275        0.9930        0.8428        0.8453        0.8415        0.9047        0.7725        1.2561        0.5280        0.5455        0.3503        0.3804        0.4911        0.5424        0.7610        0.5183        0.7675        0.9260        1.1073        1.2752        1.8907        2.2353        1.9022        1.9244        1.4954        1.2514        1.1894        1.1646        1.5955        1.3747        1.2584        1.1254        0.9848        0.9249        0.9875        1.1332        1.1957        1.2835        1.1438        0.6414        0.5748        0.5337        0.5369        0.5226        0.6971        0.4790        0.3108        0.3151        0.0065        0.0807        0.0000        0.0000        0.2616        0.4122        0.4146        0.4146        0.4167        0.4164        0.3926        0.3530        0.2455        0.2071        0.1659        0.1234        0.0000        0.0000        0.0000        0.0098        0.0000        0.0000        0.0000        0.0864        4.6858        3.2438        3.8464        0.0981        0.1016        0.1488        0.4211        0.4835        1.0568        1.3402        1.7209        1.8617        1.8564        1.9018        2.5571        2.2851        1.1188        0.7971        0.9036        2.0974        0.4184        0.8059        0.9182        1.1662        1.9109        2.3369        2.8180        3.2551        4.9105        8.5228        3.2327        3.6130        5.0830        5.9220        9.9446        6.9253        6.3987        6.6459        7.2810        7.9834       11.0510        0.0000        0.0000        0.0000        0.0000        0.0000        0.0000        0.0000        0.0000        0.0000        0.0000        0.0000        0.0000        0.0000        0.0000        0.0000        0.0000        0.0000        0.0000        0.0000        0.0000        0.0000        0.0000        0.0000        0.0000        0.0000        0.0000        0.0000        0.0000        0.0000        0.0000        0.0000        0.0000        0.0000        0.0000        0.0000        0.0000        0.0000        0.0000        0.0000        0.0000        0.0000        0.0000        0.0000        0.0000        0.0000        0.0000        0.0000        0.0000        0.0000        0.0000        0.0000        0.0000        0.0000        0.0000        0.0000        0.0000        0.0000        0.0000        0.0000        0.0000        0.0000
        0.0000        0.0000        0.0000        0.0000        0.0000        0.0000        0.0000        0.0000        0.0000        0.0000        0.0000        0.0000        0.0000        0.0000        0.0000        0.0000        0.0000        0.0000        0.0000        0.0000        8.6021        7.0159        2.7374        1.4288        0.6217        0.2967        0.6564        4.3378        0.9102        1.4853        4.3781        3.5279        3.9586        2.0763        4.0864        3.0391        3.0488        3.7538        2.6902        2.7318        2.9274        2.0173        1.3521        0.7260        0.8880        0.6120        0.7740        0.3720        0.2760        0.8640        1.5420        1.4580        2.5560        2.0580        0.3720        1.3380        0.4006        0.4243        0.0365        0.5222        1.4191        1.8149        0.5609        2.2236        2.2446        2.5494        2.4081        1.2111        0.8504        2.4092        3.9546        2.0555        1.1935        1.4361        0.9200        0.8642        0.6586        1.2719        0.7877        0.9023        1.2106        0.9187        0.4279        0.4106        0.3986        0.5220        0.5246        0.9098        1.4883        0.9971        0.7654        0.9320        1.2090        1.3571        1.3378        1.5003        1.6257        1.6402        1.5499        1.4176        1.3446        1.2897        1.2468        1.4845        1.4982        1.3903        1.2627        1.0507        0.9246        0.9494        1.1045        1.0447        1.0252        1.3934        0.8276        0.6576        0.6956        0.7375        0.8331        1.6246        1.6246        1.1790        0.7981        0.1765        0.1317        0.1746        0.0305        0.3530        0.5524        0.5242        0.9743        0.5059        0.4951        0.4549        0.3852        0.2812        0.2137        0.1519        0.1087        0.0000        0.0000        0.0000        0.0000        0.0000        0.0000        0.0000        0.9887        0.0242        0.1933        0.4368        0.0000        0.1754        0.3683        0.3157        0.4505        1.1448        1.4026        1.5675        1.6598        2.1406        2.2496        2.1630        2.2188        1.9743        0.5442        0.6210        0.7364        0.8435        0.8822        0.6291        0.9311        1.9497        2.4412        2.7618        3.1575        4.4587        5.4659        4.3166        4.1847        5.1865        8.6912        9.2783        8.7308        8.4297       12.7674        9.2663        8.6666       10.1526       11.0074        0.0000        0.0000        0.0000        0.0000        0.0000        0.0000        0.0000        0.0000        0.0000        0.0000        0.0000        0.0000        0.0000        0.0000        0.0000        0.0000        0.0000        0.0000        0.0000        0.0000        0.0000        0.0000        0.0000        0.0000        0.0000        0.0000        0.0000        0.0000        0.0000        0.0000        0.0000        0.0000        0.0000        0.0000        0.0000        0.0000        0.0000        0.0000        0.0000        0.0000        0.0000        0.0000        0.0000        0.0000        0.0000        0.0000        0.0000        0.0000        0.0000        0.0000        0.0000        0.0000        0.0000        0.0000        0.0000        0.0000        0.0000        0.0000        0.0000        0.0000
        0.0000        0.0000        0.0000        0.0000        0.0000        0.0000        0.0000        0.0000        0.0000        0.0000        0.0000        0.0000        0.0000        0.0000        0.0000        0.0000        0.0000        0.0000        0.0000        0.0000        0.0000        5.7562        2.6863        1.4582        0.3212        0.3626        0.2174        0.6983        0.7717        0.2253        0.3278        2.8786        6.0661        6.3678        3.5673        3.3720        2.1991        1.4525        1.9421        3.0451        2.6762        1.9651        2.2284        0.8959        0.8640        0.8400        0.7860        0.3180        0.1380        0.3300        1.4040        1.7580        3.0540        1.5540        0.7860        1.2386        1.4209        0.6015        0.4074        0.6749        1.7615        2.5626        2.1914        1.7775        2.0084        1.2873        0.6872        0.6042        0.8717        1.4523        1.3879        1.0184        1.1606        1.5581        0.7335        0.7462        0.8473        0.6699        0.9850        1.6054        0.7752        0.3973        0.4257        0.4725        0.9548        0.6765        0.6522        0.7884        1.0663        0.6708        1.0173        0.9920        1.0114        1.1591        1.3056        1.4715        1.6369        1.6791        1.5985        1.4913        1.4007        1.3427        1.2835        1.4789        1.4150        1.3168        1.2124        1.0584        0.9614        0.8657        0.8499        0.7334        0.8162        0.9305        0.7434        0.8908        1.3015        1.3525        0.6586        0.6070        1.0989        2.0586        1.2455        0.0000        0.2004        0.1647        0.1993        0.4435        0.5828        0.6359        0.5932        0.5763        0.5334        0.4884        0.6733        0.2531        0.1839        0.1302        0.1069        0.0000        0.0000        0.0000        0.0000        0.0000        0.0000        0.0000        0.0000        0.0309        0.0000        0.0000        0.0082        0.3110        0.3766        0.4281        0.4789        1.0857        1.1499        1.2785        1.2584        1.3664        1.9172        2.1708        1.6622        0.7296        0.7933        1.0592        0.7690        0.4067        1.0605        0.8290        1.1958        1.9378        2.3904        2.8459        3.5073        3.4145        3.7689        4.2836        4.3068       13.9031       12.6918        7.0841        8.0019        7.0099        7.4024        8.8108        9.1695       10.6642       11.5653       13.3936        0.0000        0.0000        0.0000        0.0000        0.0000        0.0000        0.0000        0.0000        0.0000        0.0000        0.0000        0.0000        0.0000        0.0000        0.0000        0.0000        0.0000        0.0000        0.0000        0.0000        0.0000        0.0000        0.0000        0.0000        0.0000        0.0000        0.0000        0.0000        0.0000        0.0000        0.0000        0.0000        0.0000        0.0000        0.0000        0.0000        0.0000        0.0000        0.0000        0.0000        0.0000        0.0000        0.0000        0.0000        0.0000        0.0000        0.0000        0.0000        0.0000        0.0000        0.0000        0.0000        0.0000        0.0000        0.0000        0.0000        0.0000        0.0000        0.0000
        0.0000        0.0000        0.0000        0.0000        0.0000        0.0000        0.0000        0.0000        0.0000        0.0000        0.0000        0.0000        0.0000        0.0000        0.0000        0.0000        0.0000        0.0000        0.0000        0.0000        0.0000        6.8855        3.7084        4.6169        2.7689        1.3297        1.0445        1.1769        2.1414        2.6290        2.8166        3.5633        1.6522        2.7522        4.0117        2.2492        1.3017        1.5409        1.4592        1.6645        0.7457        1.8259        0.6559        1.5201        1.5459        1.6980        1.4460        0.7523        1.3297        0.7747        0.5855        0.3248        0.7775        0.9933        3.3586        2.3696        1.3537        0.4669        0.7214        1.2744        0.5616        1.9630        1.9347        1.1888        0.6762        0.5786        1.0346        1.5143        0.3010        0.3118        0.8498        1.0360        0.9459        1.6380        1.5128        2.6639        1.4669        1.4210        2.0640        3.7530        1.3919        1.5547        0.6882        0.6183        0.9561        0.8224        1.0559        0.6958        0.4073        0.9081        0.9894        0.9479        0.9613        1.0498        1.2202        1.5296        1.7162        1.7736        1.6733        1.7886        1.7069        1.6167        1.5172        1.2390        1.1570        1.0860        1.0409        0.9243        0.8517        0.8282        0.8551        0.9272        0.9992        0.9292        0.8722        0.7556        0.7382        0.7166        0.9212        0.8649        0.6600        0.8103        0.7442        2.5894        0.3394        0.1357        0.5668        0.5464        0.4724        0.7635        0.4702        0.3012        0.2764        0.2670        0.2182        0.0467        0.0923        0.3484        0.0958        0.0000        0.0000        0.0156        0.0000        0.1714        0.0591        0.0464        0.0443        0.2603        0.4047        0.7732        0.6422        0.9630        1.0479        1.1120        1.0375        0.4700        0.4491        0.5282        0.4822        0.0097        0.0000        0.0000        1.3812        0.4417        0.2120        0.3228        0.0572        0.4890        0.7687        0.8966        1.2282        1.8160        2.2076        2.6617        3.2018        3.1716        3.6063        4.0126        6.4922        6.6519       10.9151       12.6711       11.5884       10.1259        7.8631        8.6757        9.9433       11.4452       12.6937       14.0307        0.0000        0.0000        0.0000        0.0000        0.0000        0.0000        0.0000        0.0000        0.0000        0.0000        0.0000        0.0000        0.0000        0.0000        0.0000        0.0000        0.0000        0.0000        0.0000        0.0000        0.0000        0.0000        0.0000        0.0000        0.0000        0.0000        0.0000        0.0000        0.0000        0.0000        0.0000        0.0000        0.0000        0.0000        0.0000        0.0000        0.0000        0.0000        0.0000        0.0000        0.0000        0.0000        0.0000        0.0000        0.0000        0.0000        0.0000        0.0000        0.0000        0.0000        0.0000        0.0000        0.0000        0.0000        0.0000        0.0000        0.0000        0.0000        0.0000
        0.0000        0.0000        0.0000        0.0000        0.0000        0.0000        0.0000        0.0000        0.0000        0.0000        0.0000        0.0000        0.0000        0.0000        0.0000        0.0000        0.0000        0.0000        0.0000        0.0000        0.0000        5.2478        4.3140        5.7633        3.1243        1.3917        2.0497        6.6158        2.8207        1.4496        3.2105        4.2653        2.1575        1.5384        1.7379        2.0214        3.1186        3.2396        3.8280        1.6469        0.6400        0.5871        1.2018        2.5413        1.5840        1.4895        0.8050        0.3519        0.3992        0.2454        0.2973        0.6249        0.9538        0.8759        1.9422        3.3847        2.2404        3.3663        2.0762        0.3871        0.3513        1.1080        1.1085        0.3721        0.4118        0.3368        0.1973        1.0971        0.1765        0.2117        0.1753        0.5382        0.6977        0.9185        1.2418        1.2718        1.1204        1.2588        2.5295        2.7623        3.2384        4.3355        2.1791        0.9455        1.0084        1.1830        0.9478        0.7812        0.6013        0.6078        0.7288        0.7909        0.9230        1.0455        1.2410        1.5838        1.7785        1.8144        1.7624        1.8906        1.8135        1.7108        1.5714        1.2513        1.1484        1.0482        1.0086        0.9116        0.8421        0.7999        0.8549        1.0285        1.3278        1.1899        1.2060        1.0247        0.7662        0.7347        0.7250        1.1724        0.8035        2.3644        1.3512        1.3225        0.1938        0.5624        2.8838        0.8746        0.5424        0.6386        0.6190        0.3927        0.2948        0.3480        0.1962        0.0454        0.6249        0.0163        0.0117        0.0000        0.0000        0.0185        0.0175        0.0571        0.0000        0.0543        0.1042        0.3637        0.5081        0.6470        0.7549        1.1761        1.3183        1.2905        1.2497        0.4385        0.5913        0.2545        0.2590        0.0411        0.0037        0.0000        0.8800        0.5905        0.0037        0.0076        0.0000        0.6446        0.8289        1.8216        4.4664        3.6912        2.2603        2.7823        3.5910        3.7086        4.4277        6.7492        6.7857        5.8855        8.5533        8.2591        7.6349        7.8250        8.7088        8.8194        9.9908       12.3854       13.7035       16.6403        0.0000        0.0000        0.0000        0.0000        0.0000        0.0000        0.0000        0.0000        0.0000        0.0000        0.0000        0.0000        0.0000        0.0000        0.0000        0.0000        0.0000        0.0000        0.0000        0.0000        0.0000        0.0000        0.0000        0.0000        0.0000        0.0000        0.0000        0.0000        0.0000        0.0000        0.0000        0.0000        0.0000        0.0000        0.0000        0.0000        0.0000        0.0000        0.0000        0.0000        0.0000        0.0000        0.0000        0.0000        0.0000        0.0000        0.0000        0.0000        0.0000        0.0000        0.0000        0.0000        0.0000        0.0000        0.0000        0.0000        0.0000        0.0000        0.0000
        0.0000        0.0000        0.0000        0.0000        0.0000        0.0000        0.0000        0.0000        0.0000        0.0000        0.0000        0.0000        0.0000        0.0000        0.0000        0.0000        0.0000        0.0000        0.0000        0.0000        0.0000        7.5480        4.4797        5.6588        3.2582        2.8561        7.6377        2.9643        1.6015        0.8100        1.2815        1.5832        1.1420        2.4283        1.2335        1.8701        1.2516        3.4536        2.5289        0.5507        0.4633        1.4215        0.4242        0.6954        0.3631        0.6070        0.5308        0.1723        0.0721        0.0161        0.2327        0.1365        0.3238        0.0758        1.3649        2.8515        0.4240        0.1394        0.6807        1.3184        2.7994        2.4674        1.3086        0.1448        0.3112        0.0189        0.0296        0.0787        0.1585        0.1932        0.2269        0.4980        0.5407        0.6625        1.1892        0.9955        0.7461        0.4208        0.8779        2.4082        1.8831        1.0621        0.7284        0.9692        1.0573        1.0665        1.2349        0.8415        0.7187        0.4671        0.4894        0.7965        1.2334        1.3476        1.2619        1.6115        1.6892        1.6998        1.6497        1.7574        1.7025        1.6082        1.4690        1.1838        1.0624        0.9719        0.9467        0.8650        0.8140        0.7747        0.7678        0.9734        1.0295        1.1892        1.1974        0.8198        2.0101        0.9632        0.7401        0.8573        0.8694        0.9617        0.9063        0.2596        0.1406        0.2055        0.3875        0.6188        0.6713        0.9650        0.6105        0.4750        0.5296        0.5043        0.4517        0.1843        0.2426        0.1783        0.1409        0.0153        0.0000        0.0000        0.0210        0.0000        0.0000        0.0000        0.0000        0.4524        0.6113        0.7333        0.8980        1.2130        1.3208        1.2517        1.5550        0.3491        0.2381        0.1759        0.1042        0.0000        0.0000        0.0000        0.9390        0.8030        0.7046        0.4547        0.0000        1.1017        1.2787        1.5625        2.1695        2.1034        2.4495        2.9759        3.8826        3.8513        4.3792        6.9037        6.8190        8.2570        8.1014        7.5055        7.9781        8.4675        9.0457       11.3571       11.1651       12.9852       16.7016       19.8039       19.1202        0.0000        0.0000        0.0000        0.0000        0.0000        0.0000        0.0000        0.0000        0.0000        0.0000        0.0000        0.0000        0.0000        0.0000        0.0000        0.0000        0.0000        0.0000        0.0000        0.0000        0.0000        0.0000        0.0000        0.0000        0.0000        0.0000        0.0000        0.0000        0.0000        0.0000        0.0000        0.0000        0.0000        0.0000        0.0000        0.0000        0.0000        0.0000        0.0000        0.0000        0.0000        0.0000        0.0000        0.0000        0.0000        0.0000        0.0000        0.0000        0.0000        0.0000        0.0000        0.0000        0.0000        0.0000        0.0000        0.0000        0.0000        0.0000
        0.0000        0.0000        0.0000        0.0000        0.0000        0.0000        0.0000        0.0000        0.0000        0.0000        0.0000        0.0000        0.0000        0.0000        0.0000        0.0000        0.0000        0.0000        0.0000        0.0000        0.0000        0.0000        4.6760        6.6947        8.6836       17.4108        6.1538        3.4235        3.3208        1.1405        0.9261        1.5319        0.9424        1.1462        2.4996        0.8591        0.7931        0.0832        0.6129        0.3513        0.7908        0.1050        0.0959        0.1725        0.1998        0.7086        0.2038        0.0164        0.0165        0.0605        1.6525        1.1555        0.5538        0.3941        1.1536        1.3404        0.7145        0.8806        3.3183        1.1916        1.5138        1.0317        0.6432        0.6872        1.9295        1.7464        0.1284        0.6528        0.0701        0.0816        0.4450        0.5040        0.4511        0.6930        0.6769        0.3114        0.3080        0.4034        0.4659        0.2845        0.3077        0.4865        0.5972        0.6912        0.7463        0.8581        0.8480        0.5944        0.6136        0.5677        0.5749        0.8571        0.8494        0.9183        1.0357        1.4471        1.3642        1.3898        1.3458        1.4436        1.3997        1.3131        1.2354        0.9980        0.9439        0.8777        0.8256        0.7715        0.7334        0.7027        0.8809        0.8285        0.9326        1.9758        1.7747        1.0196        1.1898        0.7869        0.7110        0.7948        1.3196        1.5583        0.6153        0.7179        0.2244        0.8602        0.5287        0.8787        1.1665        1.0788        1.2019        1.5473        1.0810        1.0689        1.0481        0.6314        0.8315        0.7090        0.6808        0.3083        0.2522        0.2161        0.0782        0.1494        0.1529        0.0184        0.0000        0.5267        0.6734        0.7533        0.7678        1.0418        1.0606        0.9899        0.7650        0.2644        0.1733        0.1041        0.0991        0.2965        0.0096        0.0142        0.6886        0.8853        1.3007        0.7106        0.2468        2.9539        2.1880        2.0688        1.9437        2.5147        2.7726        3.2885        4.0929        4.5447        5.1839        9.0426       12.7773       14.7402        9.1594       10.3940       12.6050       10.4846       11.1142       12.1982       11.9145       14.6085       19.7857       18.6462       17.0415        0.0000        0.0000        0.0000        0.0000        0.0000        0.0000        0.0000        0.0000        0.0000        0.0000        0.0000        0.0000        0.0000        0.0000        0.0000        0.0000        0.0000        0.0000        0.0000        0.0000        0.0000        0.0000        0.0000        0.0000        0.0000        0.0000        0.0000        0.0000        0.0000        0.0000        0.0000        0.0000        0.0000        0.0000        0.0000        0.0000        0.0000        0.0000        0.0000        0.0000        0.0000        0.0000        0.0000        0.0000        0.0000        0.0000        0.0000        0.0000        0.0000        0.0000        0.0000        0.0000        0.0000        0.0000        0.0000        0.0000        0.0000        0.0000
        0.0000        0.0000        0.0000        0.0000        0.0000        0.0000        0.0000        0.0000        0.0000        0.0000        0.0000        0.0000        0.0000        0.0000        0.0000        0.0000        0.0000        0.0000        0.0000        0.0000        0.0000        7.8351        5.6585        6.2591       10.7517        8.2417        2.4887        4.1886        3.8608        3.4170        2.7644        3.8107        4.6824        4.8957        5.6088        4.8480        3.3221        7.8677        6.6879       11.3312        6.9723        7.5497        0.1641        1.1261        0.2162        0.1040        0.1774        0.0322        0.0323        0.0315        0.1040        0.1889        0.6380        0.3246        0.5667        0.3357        0.8344        0.5707        0.8907        0.3576        0.2585        0.0208        0.1730        0.0508        0.0095        0.2116        0.1298        1.5173        0.1721        0.0552        0.1721        0.3921        0.2840        0.1105        0.0000        0.0000        0.1357        0.1598        0.1250        0.3697        0.4444        0.5064        0.5736        0.7770        1.0760        1.1561        1.2176        1.1780        1.2401        1.2770        0.8969        0.8657        0.9489        0.7476        0.7645        1.0195        0.9695        0.9646        0.8958        0.9069        0.7964        0.7609        0.7347        0.9545        0.9339        0.8729        0.8287        0.7349        0.7139        0.6654        1.0991        1.1553        1.2717        1.2456        1.2043        0.8137        1.1872        0.9559        0.8887        0.2828        0.2072        0.1661        0.1852        0.1235        0.7384        0.5206        0.4700        2.0260        0.7087        0.6989        0.6967        1.0151        1.2233        1.1053        1.2008        1.7050        1.8091        1.9394        1.7468        1.1108        1.0056        0.7831        0.5871        0.5966        0.1695        0.3973        0.6763        0.7510        0.6574        0.7807        0.8083        0.5441        0.3159        0.2490        0.2543        0.0382        0.0000        0.0417        0.1576        0.7413        0.7111        1.3242        0.5625        0.5743        2.6543        1.9137        3.2274        4.5918        5.1002        4.2183        4.1538        6.3348        4.8559        4.5861        4.8250       13.5486       12.0994       12.0656       20.6235       15.6822       19.7905       20.6875       16.8984       14.2514       14.4765       16.8426       15.6997       20.5609       22.5077       23.3658       22.5845       22.0425        0.0000        0.0000        0.0000        0.0000        0.0000        0.0000        0.0000        0.0000        0.0000        0.0000        0.0000        0.0000        0.0000        0.0000        0.0000        0.0000        0.0000        0.0000        0.0000        0.0000        0.0000        0.0000        0.0000        0.0000        0.0000        0.0000        0.0000        0.0000        0.0000        0.0000        0.0000        0.0000        0.0000        0.0000        0.0000        0.0000        0.0000        0.0000        0.0000        0.0000        0.0000        0.0000        0.0000        0.0000        0.0000        0.0000        0.0000        0.0000        0.0000        0.0000        0.0000        0.0000        0.0000        0.0000        0.0000        0.0000        0.0000
        0.0000        0.0000        0.0000        0.0000        0.0000        0.0000        0.0000        0.0000        0.0000        0.0000        0.0000        0.0000        0.0000        0.0000        0.0000        0.0000        0.0000        0.0000        0.0000        0.0000       17.5145       10.1546        9.0433       17.7192        7.1972        5.0985        4.9405       16.0370       25.8394        7.9886        1.7816        8.0857        5.6853        7.2255       11.5476        4.9548        2.5845       16.8459       16.8449        8.0463        8.1675        5.2956        4.5843        6.6196        4.6167        3.4553        0.0000        0.3352        0.1580        0.1478        0.2093        0.0882        0.3384        0.4471        1.1523        0.8262        0.6150        0.6865        0.7393        0.3258        0.1818        2.6164        0.3779        0.0735        0.0382        0.0699        0.1303        0.8395        0.1478        0.3322        0.0306        0.0172        0.1102        0.0107        0.0000        0.1173        0.3916        0.1632        0.0939        0.4461        0.4135        0.5080        0.5981        0.9453        0.9602        1.0080        1.0651        1.0251        1.0995        1.0805        1.0203        0.8377        0.7880        1.0720        1.1566        1.1320        0.8632        0.6858        0.6418        0.8815        0.7304        0.6002        0.5916        0.9590        0.8153        0.8040        0.7594        0.6427        0.6119        0.5740        0.6647        1.1508        0.9282        0.6079        0.5970        0.7882        0.9011        0.8483        1.1232        0.2262        0.1723        0.1277        1.5606        0.5286        0.4041        0.7158        0.7200        2.1392        1.7151        1.7404        5.9827        3.9675        1.3134        1.4232        1.6109        2.9527        2.5489        3.0580        3.1648        2.2785        1.4190        1.1518        0.9712        4.5030        5.5315        3.0788        4.6565        4.6161        4.9200        3.2682        3.9803        1.2104        0.2988        0.1484        0.1462        0.0315        0.0300        0.0000        0.0274        0.0229        0.0522        0.3058        0.9854        2.5991        1.3298        2.2027        5.4217        5.3776        4.6913        5.4403       11.0138        9.3753        9.3974       13.3268        6.3995       11.1693       15.3515       17.9399       19.1466       22.6741       14.9516       16.5237       15.0337       17.6268       17.0259       16.3677       17.2291       19.8097       23.4791       25.0978       23.2547       24.5243       28.4144        0.0000        0.0000        0.0000        0.0000        0.0000        0.0000        0.0000        0.0000        0.0000        0.0000        0.0000        0.0000        0.0000        0.0000        0.0000        0.0000        0.0000        0.0000        0.0000        0.0000        0.0000        0.0000        0.0000        0.0000        0.0000        0.0000        0.0000        0.0000        0.0000        0.0000        0.0000        0.0000        0.0000        0.0000        0.0000        0.0000        0.0000        0.0000        0.0000        0.0000        0.0000        0.0000        0.0000        0.0000        0.0000        0.0000        0.0000        0.0000        0.0000        0.0000        0.0000        0.0000        0.0000        0.0000        0.0000        0.0000
        0.0000        0.0000        0.0000        0.0000        0.0000        0.0000        0.0000        0.0000        0.0000        0.0000        0.0000        0.0000        0.0000        0.0000        0.0000        0.0000        0.0000        0.0000        0.0000        0.0000       19.4483       17.7273       15.5457       13.6175        7.1661        6.7904       10.8173       22.3886       30.1835       21.9555       10.3581        7.3506       10.6932        2.8344        5.6148        5.2517       27.7791       23.2376       18.1695       13.4859        9.6004        5.4676        8.7151        9.5633        7.8112        4.7982        1.5542        0.4638        1.0190        1.6972        0.6257        0.5482        1.2065        2.2607        2.2029        0.5326        0.4128        0.6606        1.0490        1.2001        1.5809        4.1173        3.5156        2.6178        2.8363        1.0953        1.5935        2.9755        2.5608        3.2091        1.6334        0.6820        0.0000        0.0085        0.0000        0.2245        0.3827        0.2139        0.2352        0.3656        0.4712        0.5843        0.6972        1.0301        1.0555        1.1788        1.2595        1.2595        1.3412        1.3317        1.3083        1.0722        1.0107        0.9835        1.0861        1.1283        0.6298        0.5650        0.4805        0.4597        0.5003        0.4211        0.4579        0.6098        0.6497        0.8070        0.6307        0.5486        0.7867        0.9376        0.6735        0.4640        1.1748        0.7707        0.6621        1.2830        1.0384        2.2727        3.3958        0.3832        0.4896        0.6393        2.3429        1.7271        0.5991        0.7719        0.7758        1.0276        1.1753        1.7742       24.1058       15.0155       12.7996        9.2931        6.6524        3.4457        3.8278        4.4428        3.9581        3.1393        4.0006        5.5569        2.6809       13.6723       11.6556        5.1931        5.4201        6.9731        6.3763        4.2236        2.6114        0.2877        0.1703        0.1002        0.0776        0.0000        0.0000        0.0408        0.0604        0.2449        0.8361        1.3790        1.0272        1.1990        1.2556        2.9097        3.8639        6.8017        6.2696        8.3021       11.0215        9.3320       13.5061       22.8937       25.7595       16.5792       10.3216       13.6077       15.3466       16.5419       16.0982       15.2178       16.6502       15.3291       15.4656       16.3780       18.0379       17.4470       21.8477       22.8451       22.0737       22.6068       23.1365       21.7105        0.0000        0.0000        0.0000        0.0000        0.0000        0.0000        0.0000        0.0000        0.0000        0.0000        0.0000        0.0000        0.0000        0.0000        0.0000        0.0000        0.0000        0.0000        0.0000        0.0000        0.0000        0.0000        0.0000        0.0000        0.0000        0.0000        0.0000        0.0000        0.0000        0.0000        0.0000        0.0000        0.0000        0.0000        0.0000        0.0000        0.0000        0.0000        0.0000        0.0000        0.0000        0.0000        0.0000        0.0000        0.0000        0.0000        0.0000        0.0000        0.0000        0.0000        0.0000        0.0000        0.0000        0.0000        0.0000
        0.0000        0.0000        0.0000        0.0000        0.0000        0.0000        0.0000        0.0000        0.0000        0.0000        0.0000        0.0000        0.0000        0.0000        0.0000        0.0000        0.0000        0.0000        0.0000        0.0000       31.7287       28.5514       20.2599       18.0628       11.6739        7.0253        3.5554       10.6130        5.1534       25.0528       32.1607       32.7309       22.4810        5.9127        4.0103       12.3401        1.6032        5.8813        1.0549        0.9190        0.6731        3.1806        1.5692        5.3950        1.8462        4.2255        8.3545        7.3226        2.3390        2.2626        2.2617        5.5601        5.1919        6.4905        6.8579        7.7250        6.7454       11.7208       10.5543        2.1737        3.3154        1.6019        2.3841        2.9182        7.4383        3.9400        2.6174        4.6709        3.6649        1.4953        1.5710        0.3466        0.3036        0.4268        0.1635        0.2293        0.0444        0.0761        0.0443        0.4487        0.5907        0.8399        0.8651        1.1394        1.2422        1.4602        1.5643        1.5620        1.6998        1.7171        1.8026        1.4573        1.0304        0.8566        0.7715        1.0536        0.8584        0.5681        0.5879        0.4486        0.2876        0.2757        0.3081        0.6274        0.6806        0.5741        0.5041        0.3603        0.5861        1.3486        1.4579        1.5990        0.8313        0.6443        2.0252        1.9500        5.9101        4.0267        2.2120        0.5048        0.7830        0.7869        0.8441        0.6584        0.7878        0.9186        0.9713        1.2651        1.3120        1.3284        1.3439        2.3139        4.7528        2.9595        3.3868        5.0247        5.6720        6.5112        5.5352        4.9363        4.6891        5.0174        5.8073       23.1543       24.0783       22.4150       17.3423       15.2994       13.0441        7.2170        4.8662        1.7139        0.4880        0.2077        0.1810        0.0501        0.6552        0.8608        0.3283        0.6391        1.3439        1.4925       19.6058        1.8747        1.2402        1.4027        2.2780        4.0479        5.2378        5.5099        9.2933        5.3341        9.2016       18.7456        7.3259       11.5080       11.7576       13.2366       17.1581       20.0606       19.6232       20.5983       18.4743       20.7216       20.8379       23.2216       18.4508       19.3935       21.6160       19.3363       20.5997       24.3322       23.6226       20.3674       19.3475        0.0000        0.0000        0.0000        0.0000        0.0000        0.0000        0.0000        0.0000        0.0000        0.0000        0.0000        0.0000        0.0000        0.0000        0.0000        0.0000        0.0000        0.0000        0.0000        0.0000        0.0000        0.0000        0.0000        0.0000        0.0000        0.0000        0.0000        0.0000        0.0000        0.0000        0.0000        0.0000        0.0000        0.0000        0.0000        0.0000        0.0000        0.0000        0.0000        0.0000        0.0000        0.0000        0.0000        0.0000        0.0000        0.0000        0.0000        0.0000        0.0000        0.0000        0.0000        0.0000        0.0000        0.0000
        0.0000        0.0000        0.0000        0.0000        0.0000        0.0000        0.0000        0.0000        0.0000        0.0000        0.0000        0.0000        0.0000        0.0000        0.0000        0.0000        0.0000        0.0000        0.0000        0.0000        0.0000       26.3192       15.9617       21.1657       19.1152       21.4814       16.7775        9.5516        8.4498        7.2434       40.4290       41.6560       37.6705       32.4925       30.2763       39.3182       23.9655       11.4937       12.2882       19.6033       19.8632       20.2925       14.5712       16.0759       19.3460       14.6437        7.9711        2.9933        2.2354        3.1534        4.1223        2.9313        3.9927        5.9094        7.4867        6.1373        6.2193        4.8223        7.3215        4.3889        3.2165        0.7613        0.2090        0.7923        1.7986        2.3372        1.9949        1.6158        1.3091        2.8957        6.6208        4.7209        3.6304        1.4293        0.1796        0.1744        0.3382        0.3313        0.3925        0.5873        0.6696        0.8122        1.0034        2.0842        1.6329        1.6775        1.9701        2.4052        3.6551        3.0928        2.4413        1.7690        1.5420        1.3517        3.4186        1.9469        1.1873        0.7796        0.9844        0.3567        0.0303        1.3370        0.9283        0.1653        1.6950        0.7833        3.8452        1.5189        1.1674        0.2834        1.2117        0.1401        0.2433        0.9675        1.5515        0.1950        0.7310        2.1339        4.6794        7.5116        3.6448        4.4355        5.9267        2.4209        1.8268        1.6189        1.7800        1.9562        2.0790        2.3344        2.8216        3.8609        4.5379        5.3443        6.9709        8.5909        9.7629       10.0194       11.9507       21.5563       26.5499       18.9598       20.0080       50.6839       40.8007       32.6778       28.6978       21.1963       17.4683        9.4112        8.0562        5.2367        4.5930        3.6149        3.0152       11.9440        6.3551        3.6246        2.7710        1.4981        2.1787        2.1646        5.4608        0.8380        0.2953        0.5416        0.8956        3.9011        5.2507        6.1377        9.1339        7.9398        8.1912        9.2487        7.4469       10.0848       12.8116       12.4395       13.0959       17.5446       22.7940       25.0720       15.4342       21.2136       20.8500       20.6367       18.9841       18.1485       24.1345       26.6265       28.3191       28.5688       26.3864       22.8793       22.4780       28.1100        0.0000        0.0000        0.0000        0.0000        0.0000        0.0000        0.0000        0.0000        0.0000        0.0000        0.0000        0.0000        0.0000        0.0000        0.0000        0.0000        0.0000        0.0000        0.0000        0.0000        0.0000        0.0000        0.0000        0.0000        0.0000        0.0000        0.0000        0.0000        0.0000        0.0000        0.0000        0.0000        0.0000        0.0000        0.0000        0.0000        0.0000        0.0000        0.0000        0.0000        0.0000        0.0000        0.0000        0.0000        0.0000        0.0000        0.0000        0.0000        0.0000        0.0000        0.0000        0.0000        0.0000
        0.0000        0.0000        0.0000        0.0000        0.0000        0.0000        0.0000        0.0000        0.0000        0.0000        0.0000        0.0000        0.0000        0.0000        0.0000        0.0000        0.0000        0.0000        0.0000        0.0000        0.0000       17.6464       15.9737       25.1581       26.5951       30.0006       25.3712       15.2277       21.9811       19.5668       12.2626       23.0460       25.3315       16.8319       24.1849       53.1246       51.4833       53.6630       41.7660       28.1047       14.3044       31.8803       29.3457       27.2484       23.6527       11.7122        4.7318        1.1764        0.9512        2.0776        3.2266        2.2470        0.6991        0.5393        3.2375        3.8354        2.4850        0.9512        0.3801        0.5170        1.2161        0.8884        0.5332        0.6115        2.8584        1.8176        1.1671        2.1472        4.0571        5.9720        4.7680        0.5282        4.5703        3.4977        0.1179        0.5752        0.8795        0.8703        0.4361        0.7809        0.9893        0.9050        1.5939        2.2968        2.2250        2.1055        2.3846        2.7130        3.3485        3.0995        2.4728        2.2463        2.0214        1.7640        1.8991        3.2004        1.8325        1.8716        0.7376        0.7313        0.3058        0.1760        0.6131        0.4135        0.9052        0.3733        0.1056        1.2044        0.6390        0.1551        0.1114        0.1152        0.8714        0.5723        0.3022        1.6896        0.4356        2.3373        1.1892        5.5454        5.1272        6.2953       11.1699        2.8719        1.9055        3.4895        4.3448        2.3287        3.2258        2.8105        3.4128        4.8071        5.8135        6.9355        8.0628       11.0003       12.2680       12.5470       14.1920       14.2354       18.7082       24.3684       86.9454       47.8439       21.2108       22.3977       15.6343       10.5471       15.3355       11.4839        8.4749        7.5285        8.0282        5.4868        5.0137        4.2166       11.2024        4.0242        2.2019        1.2656        0.5194       34.3048        0.0000        0.1648        0.2303        0.4681        0.8765        3.9131        5.4057        6.4399        6.6804       73.7771        9.3549       10.8165       11.0931       11.0359       12.9076       14.3747       14.0727       21.5254       24.7277       21.5424       21.6087       19.1065       15.5874       15.8216       12.6277       18.3712       24.1528       26.8270       30.9291       27.1634       23.2024       22.0460       21.5945       19.3800        0.0000        0.0000        0.0000        0.0000        0.0000        0.0000        0.0000        0.0000        0.0000        0.0000        0.0000        0.0000        0.0000        0.0000        0.0000        0.0000        0.0000        0.0000        0.0000        0.0000        0.0000        0.0000        0.0000        0.0000        0.0000        0.0000        0.0000        0.0000        0.0000        0.0000        0.0000        0.0000        0.0000        0.0000        0.0000        0.0000        0.0000        0.0000        0.0000        0.0000        0.0000        0.0000        0.0000        0.0000        0.0000        0.0000        0.0000        0.0000        0.0000        0.0000        0.0000        0.0000        0.0000
        0.0000        0.0000        0.0000        0.0000        0.0000        0.0000        0.0000        0.0000        0.0000        0.0000        0.0000        0.0000        0.0000        0.0000        0.0000        0.0000        0.0000        0.0000        0.0000        0.0000        0.0000       15.3914       14.9051       23.4559       25.5856       31.3653       28.5953       40.5818       36.1127       10.5176        7.6282        3.4574        2.8329        7.3104       16.7981       29.7296       27.5398       25.7238       17.1266       23.8188       28.0550       27.6566       21.9189       26.8409       16.1805        4.7745       13.6119       18.3961       21.9331       17.2181       13.4269       16.8863        6.7061        1.6628        4.4813        9.0023        6.1796        4.2602        3.2052        1.1574        0.6081        1.7106        1.2188        1.1405        2.0672        4.9744        2.4830        1.1882        2.1703        0.8447        4.4751        4.4580        1.5989        0.6335        0.0912        0.2848        0.3369        0.4452        0.5499        0.9846        1.0089        1.3316        2.1972        2.4532        1.8513        2.2851        3.1168        3.6634        3.2697        3.5683        2.8895        2.5447        2.6205        2.3774        1.4115        0.9336        8.4877        1.2123        0.7864        0.6149        3.3469        0.4604        1.6050        3.0387        3.2520        0.7307        0.0399        0.2051        0.8442        0.5204        0.2465        0.0505        0.0941        0.0717        0.2001        0.2213        0.3609        2.4722        1.1187        4.4391        7.4623        9.1187       14.1614        2.3117        2.1373        2.2195        2.5462        2.8330        3.0904        3.5100        4.1334        6.0180        6.9741        8.0981        9.3356       12.6640       14.1437       14.4808       13.5939       12.5357       11.6447       12.8124       12.9684       13.2324       12.0739       11.6653       10.5235       13.0635       12.5682        7.4737        6.3255        5.3360        3.0459        1.1618        2.5566        1.8341       13.7206        0.4260        0.6323        0.0000        0.0000        2.8975        0.0091        0.3947        0.4621        0.6888        1.0733        6.1834        6.1615        9.3077        8.5395       16.9150       17.5599       37.0318       19.8056       12.2463       12.3261       15.2099       18.3666       24.0995       18.8538       20.7607       14.9289       14.0485       11.7290       15.8771       14.9243       37.7293       24.2708       26.7523       28.5276       22.7206       22.0425       22.3955       20.4316       14.4900        0.0000        0.0000        0.0000        0.0000        0.0000        0.0000        0.0000        0.0000        0.0000        0.0000        0.0000        0.0000        0.0000        0.0000        0.0000        0.0000        0.0000        0.0000        0.0000        0.0000        0.0000        0.0000        0.0000        0.0000        0.0000        0.0000        0.0000        0.0000        0.0000        0.0000        0.0000        0.0000        0.0000        0.0000        0.0000        0.0000        0.0000        0.0000        0.0000        0.0000        0.0000        0.0000        0.0000        0.0000        0.0000        0.0000        0.0000        0.0000        0.0000        0.0000        0.0000        0.0000        0.0000
        0.0000        0.0000        0.0000        0.0000        0.0000        0.0000        0.0000        0.0000        0.0000        0.0000        0.0000        0.0000        0.0000        0.0000        0.0000        0.0000        0.0000        0.0000        0.0000        0.0000        0.0000       12.1465       12.7071       20.7568       21.8019       21.2627       19.2252       14.9195       24.6926       31.7178       14.6589        3.3593        2.5680        2.2195        4.6491        4.0018        9.9690        9.5832       16.2282       11.8666       17.4880       20.3206        5.7633        6.8496       18.7693        8.9171       11.0881        8.0176       14.2730        7.4101        6.4555       10.9079        5.5620        0.8027        5.1401        8.1516        4.7917        5.7457        5.5533        2.4140        1.5739        1.8844        1.1264        2.2182        5.1330        3.8587        3.8852        4.7663        3.0040        2.7382        2.8747        0.4292        0.0194        0.0194        0.1598        0.6068        0.6946        0.7648        0.7733        1.2270        1.5173        2.3489        2.3404        2.0993        2.2165        2.3203        2.7985        3.2116        4.6447        3.5337        3.0280        2.6336        2.2716        1.9398        1.5980        0.9512        1.3421        3.4527        3.0692        0.2002        0.6814        0.2526        2.3408        3.5417        2.8348        1.0152        0.1578        0.2211        0.6554        0.9918        0.1548        1.0648        3.1720        1.6032        0.4409        0.1559        2.2578        3.2513        1.7302        3.4214        5.4274        5.4017        4.0912        2.4010        2.3238        2.5270        3.4198        3.4890        3.9257        4.4761        5.1162        7.4937        8.5083        9.6165       10.8444       14.3791       15.8443       17.5108       19.2655       16.1831       15.6495       12.8312       15.7360       14.7321       12.0037       13.0140       12.2983        9.0118        8.0829        6.8143        5.2044        2.3134        0.9906        0.5413        0.5190        0.6663       14.6474        0.6949        0.8563        0.0000        0.0000        0.0000        0.0000        0.8896        0.9813        1.1605        1.7487        5.4179        6.2953        9.3833       12.1668        9.4914       12.0310       21.4929       15.4570       18.1921       16.3573       12.1711       19.6414       22.3754       17.3048       19.7509       17.7240       19.0222       14.5698       18.0021       18.9224       31.8836       22.2912       24.1900       19.7379       19.7747       20.6871       20.9700       22.0830        0.0000        0.0000        0.0000        0.0000        0.0000        0.0000        0.0000        0.0000        0.0000        0.0000        0.0000        0.0000        0.0000        0.0000        0.0000        0.0000        0.0000        0.0000        0.0000        0.0000        0.0000        0.0000        0.0000        0.0000        0.0000        0.0000        0.0000        0.0000        0.0000        0.0000        0.0000        0.0000        0.0000        0.0000        0.0000        0.0000        0.0000        0.0000        0.0000        0.0000        0.0000        0.0000        0.0000        0.0000        0.0000        0.0000        0.0000        0.0000        0.0000        0.0000        0.0000        0.0000        0.0000        0.0000
        0.0000        0.0000        0.0000        0.0000        0.0000        0.0000        0.0000        0.0000        0.0000        0.0000        0.0000        0.0000        0.0000        0.0000        0.0000        0.0000        0.0000        0.0000        0.0000        0.0000        0.0000        0.0000        3.6427       14.0409       16.7083       17.0329       11.4379        2.9903       10.3173        2.0787        1.1734        0.4475        0.3409        8.1173        5.2996        5.2840        0.6875        0.6817       10.1048       18.4155       14.0166        9.0473        4.0183       16.6025       23.1158       14.1219       15.3899       26.0182        2.2740        2.8262        7.9297       13.7642        5.1953        8.8175       13.7860        3.3312        4.6888        4.1419        4.5492        2.4224        1.8188        2.5740        5.8755        6.3478        6.2345        5.5582        3.2383        1.6355        1.1490        1.1002        0.7720        1.3069        1.2489        1.2554        1.4952        1.5826        2.0673        2.0455        2.7533        3.2380        2.9424        2.9526        3.2430        2.5920        3.6104        3.1782        3.9349        4.2485        4.4799        3.7437        3.5744        3.4464        2.5742        2.1287        1.7630        1.0676        1.8333        2.7949        5.9211        2.6937        1.8496        2.4019        0.8758        0.3578        0.9569        0.7164        0.8502        0.8795        1.6060        0.3173        0.1822        0.2472        0.5175        1.7552        0.5453        0.4591        1.2408        2.7854        1.3595        2.1055        3.3393        2.8650        2.8232        2.1845        2.1483        2.4307        2.9926        7.4698        7.7581        7.1291        8.2603        9.8341       11.0781       12.4125       13.7859       15.9534       17.4351       17.5720       19.1549       15.3904       45.6684       36.2747       27.3833       14.9531       14.4861       14.0663       11.1349       12.3601       11.3686       11.4648        7.6195        2.8056        1.2032        0.6795        3.5628        2.3793        0.7807        0.8928        1.1711        2.4718        2.9532        3.3321        3.6137        3.8016        4.1232        4.4840        4.9787        7.2119        7.0916       18.0730       20.0374       17.2979       19.6428       16.1734       20.2526       19.4948       16.4749       17.2985       19.3558       18.5760       17.1122       26.6455       22.6731       26.9113       25.9146       37.9734       22.8457       26.0683       20.7296       20.4683       21.3821       18.5671       20.0169       21.4550       22.0369       20.0112       19.7280       23.1583       30.2812        0.0000        0.0000        0.0000        0.0000        0.0000        0.0000        0.0000        0.0000        0.0000        0.0000        0.0000        0.0000        0.0000        0.0000        0.0000        0.0000        0.0000        0.0000        0.0000        0.0000        0.0000        0.0000        0.0000        0.0000        0.0000        0.0000        0.0000        0.0000        0.0000        0.0000        0.0000        0.0000        0.0000        0.0000        0.0000        0.0000        0.0000        0.0000        0.0000        0.0000        0.0000        0.0000        0.0000        0.0000        0.0000        0.0000        0.0000        0.0000        0.0000        0.0000
        0.0000        0.0000        0.0000        0.0000        0.0000        0.0000        0.0000        0.0000        0.0000        0.0000        0.0000        0.0000        0.0000        0.0000        0.0000        0.0000        0.0000        0.0000        0.0000        0.0000        0.0000        0.0000        0.0000        0.0000        0.0000        0.0000       10.3378        3.4194        1.4624        1.1300        1.0797        0.4556        8.7606        4.2864        6.0755        8.9970        5.9057        9.3325       12.2757       14.9219       16.0424        3.9962        2.4183        9.9327       21.4165       21.9247       27.4498       19.0545       14.3487        9.6031        5.4495        8.5738        6.6392        5.5483        5.9518        5.2910        3.5969        5.8352        3.7029        3.0490        3.3776        5.6971        3.3057        4.5988        3.8029        4.7867        3.1716        1.8650        0.9943        1.0996        1.8474        1.7911        1.8288        1.5756        1.5539        1.8930        2.4768        2.5279        3.2305        3.3995        3.1706        3.3236        3.8487        3.2874        3.4117        3.6227        3.1390        4.0014        3.8852        4.1537        3.7851        2.8617        2.5989        2.1791        1.8618        1.3485        0.6940        1.2071        7.0953        3.5612        0.2100        0.5385        1.1696        1.0453        1.0559        0.3218        1.3070        1.2264        1.2368        1.2239        1.1702        1.1114        0.3200        1.3101        1.9622        2.0725        0.8813        3.5855        1.9753        2.6742        2.3850        2.6918        2.7836        2.2834        2.3000        2.7333        3.6752        6.2734        9.4181        8.6414        9.7128       11.4706       12.7614       14.1088       15.4437       17.5973       18.8993       19.0790       18.0625       21.1702       28.5503       14.3407       18.5115       23.8885       18.3499       13.1806       12.6869       14.1842       13.2387       11.5289        8.8905        2.7637        1.4679        0.8402        0.7996        1.0004        1.0120        1.1747        1.6829        3.4052        4.8769        5.0468        4.9289        4.9685        5.2526        5.6453        6.0522        9.4979       21.5621       24.4511       27.8445       20.3499       13.0096       14.5004       12.7909       17.7100       18.4936       16.3743       16.5681       17.5271       18.8079       22.0614       23.0840       26.9853       30.7093       28.4174       26.6418       26.1444       20.8598       25.4773       18.8613       19.6374       20.7065       23.3479       25.8667       18.1156       19.5125       23.3549       29.9659        0.0000        0.0000        0.0000        0.0000        0.0000        0.0000        0.0000        0.0000        0.0000        0.0000        0.0000        0.0000        0.0000        0.0000        0.0000        0.0000        0.0000        0.0000        0.0000        0.0000        0.0000        0.0000        0.0000        0.0000        0.0000        0.0000        0.0000        0.0000        0.0000        0.0000        0.0000        0.0000        0.0000        0.0000        0.0000        0.0000        0.0000        0.0000        0.0000        0.0000        0.0000        0.0000        0.0000        0.0000        0.0000        0.0000        0.0000        0.0000        0.0000        0.0000
        0.0000        0.0000        0.0000        0.0000        0.0000        0.0000        0.0000        0.0000        0.0000        0.0000        0.0000        0.0000        0.0000        0.0000        0.0000        0.0000        0.0000        0.0000        0.0000        0.0000        0.0000        0.0000        0.0000        0.0000        0.0000        0.0000        0.0000        4.9220        2.7142        2.6839        1.5495        6.0649        7.5254        0.7191        0.9761        1.5398        9.5329        6.8857        1.6276       11.3327        4.2037        9.0460        6.3912       11.5564       19.7651       11.5023       18.3806       16.8686       14.7840       11.9264        7.6386        3.1288        3.2135        7.0054        7.7173        1.4651        1.2844        0.8482        1.6511        2.7520        2.9350        4.0192        2.6833        1.7039        1.9922        4.5231        2.4498        1.3756        1.2088        2.0601        1.6678        1.5350        1.9587        1.1690        1.4577        1.8879        2.1996        2.4842        2.7693        2.9671        3.5868        3.9861        3.9741        3.4767        2.5932        2.9787        3.4170        3.9928        3.8564        3.6821        3.5718        2.9322        2.7143        2.3311        1.8299        1.1022        0.8025        2.0860        1.2068        1.2708        0.2620        0.1329        0.3546        0.0505        0.5555        0.2909        0.0976        0.8141        0.2959        0.2639        0.3289        1.1279        0.4365        0.9317        1.1767        0.3801        0.5901        0.8088        1.3423        1.9575        2.5213        2.9088        3.1491        2.5669        2.6829        3.2788        4.4028        7.4446        8.8873       10.5131       11.4234       13.2089       14.6102       15.8681       16.8770       18.7607       19.7750       19.7351       23.3613       23.3470       17.8017       14.5926       14.4924       16.9245       15.8781       17.0443       12.8297       15.3503       14.8494       12.8033       13.5942        7.1109        5.1646       37.3346       19.0797        3.0646        3.3861        1.7993        2.2625        4.5890        5.6929        5.9874        6.2303        6.1284        6.3897        6.6366        6.8171        7.4310       11.9424       16.9212       12.0246       15.6984        9.1092       15.7484       15.2091       15.8589       19.4458       19.4711       20.4104       19.3600       22.2095       30.2007       28.3293       31.7902       31.5326       27.0902       22.1426       26.6677       24.6485       31.2930       25.2497       19.7954       20.5342       22.4220       22.9019       15.5226       17.8491       20.9929       29.6258       57.8100        0.0000        0.0000        0.0000        0.0000        0.0000        0.0000        0.0000        0.0000        0.0000        0.0000        0.0000        0.0000        0.0000        0.0000        0.0000        0.0000        0.0000        0.0000        0.0000        0.0000        0.0000        0.0000        0.0000        0.0000        0.0000        0.0000        0.0000        0.0000        0.0000        0.0000        0.0000        0.0000        0.0000        0.0000        0.0000        0.0000        0.0000        0.0000        0.0000        0.0000        0.0000        0.0000        0.0000        0.0000        0.0000        0.0000        0.0000        0.0000        0.0000
        0.0000        0.0000        0.0000        0.0000        0.0000        0.0000        0.0000        0.0000        0.0000        0.0000        0.0000        0.0000        0.0000        0.0000        0.0000        0.0000        0.0000        0.0000        0.0000        0.0000        0.0000        0.0000        0.0000        0.0000        0.0000        0.0000        0.0000        0.0000        0.0000        0.0000       16.9085        6.6857        5.6484        2.5768        2.1831        1.6732        2.6497        2.4925        0.7650        0.9159        1.3158        0.8399        5.4761       16.6494       25.9043       16.8222       11.3383        5.1830        6.4278       12.2971        9.0071        1.2331        8.3438        7.6604        7.9263        4.2677        5.3007        1.7721        2.3868        3.7992        2.3044        1.7721        1.1204        1.5624        1.2435        0.6367        1.2483        3.3776        1.8773        0.8465        1.2129        0.7864        1.1322        0.9509        1.1168        1.4462        1.6796        1.9531        2.2357        2.4274        2.6938        2.8935        2.8168        2.3705        2.1658        2.3632        2.9361        3.6943        4.6818        4.5297        3.9379        3.0665        2.8889        2.5304        1.9914        1.0762        0.6574        0.3873        2.9668        1.1678        2.2790        0.2733        0.0360        0.0208        0.6220        0.0200        0.6106        1.5732        0.9878        0.1764        0.4767        0.2526        0.3545        0.4566        1.3976        1.4090        1.5539        3.2769        1.4741        3.3121        2.9996        3.5258        3.8749        3.1212        3.5700        4.1715        5.2206        8.7860       10.3149       11.8397       12.9056       15.1105       16.5579       17.5475       18.0978       19.4556       19.9343       19.5330       25.5908       15.8982       14.5666       13.8783       13.4924       14.6747       16.5780       16.0942       11.9056       13.5349       12.7855       13.2495       11.4484        3.6645        7.7628        2.3757        7.8808        6.8166        4.0911        2.8170        4.6964        6.0486        6.6331        6.9990        7.2669        7.2875        8.5755        8.3908        7.5942        7.8110        9.0817        7.6978        8.8122        9.8147       12.2254       11.9929       14.0839       14.4924       16.3476       17.4321       20.3092       19.7666       22.2382       26.3861       28.0579       26.0062       28.0367       21.7923       21.3758       24.6400       23.9078       22.6628       21.2817       16.1553       17.3170       18.8379       18.3906       12.8644       13.7086       14.2108       20.1399       43.6200        0.0000        0.0000        0.0000        0.0000        0.0000        0.0000        0.0000        0.0000        0.0000        0.0000        0.0000        0.0000        0.0000        0.0000        0.0000        0.0000        0.0000        0.0000        0.0000        0.0000        0.0000        0.0000        0.0000        0.0000        0.0000        0.0000        0.0000        0.0000        0.0000        0.0000        0.0000        0.0000        0.0000        0.0000        0.0000        0.0000        0.0000        0.0000        0.0000        0.0000        0.0000        0.0000        0.0000        0.0000        0.0000        0.0000        0.0000        0.0000        0.0000
        0.0000        0.0000        0.0000        0.0000        0.0000        0.0000        0.0000        0.0000        0.0000        0.0000        0.0000        0.0000        0.0000        0.0000        0.0000        0.0000        0.0000        0.0000        0.0000        0.0000        0.0000        0.0000        0.0000        0.0000        0.0000        0.0000        0.0000        0.0000        0.0000        0.0000        0.0000        4.8541       12.6367        0.0000        0.0000        3.0421        1.7115        1.0166        9.9117       16.3033        3.2148       17.5940       25.1664       22.4194       21.6465       15.7610       19.4835        6.0541        4.1192        3.9148        2.3836        5.4248        5.6736        3.9881        3.1739        1.6612        0.3101        0.4899        1.2549        1.2027        2.3628        0.5225        1.1824        1.6868        2.3412        2.6339        2.1636        4.0302        2.7150        3.1316        2.9816        2.6302        1.5409        1.0809        0.2470        0.4354        0.4738        0.5983        0.6839        1.1122        1.3158        1.3536        1.6365        0.8639        4.7578        3.8782       15.1006        3.1176        3.2848        2.5054        3.9722        0.9448        1.0571        0.8166        0.5463        0.6375        0.3828        0.2202        3.1836        0.4691        3.3642        4.3674        5.2932        0.6988        0.0305        0.0363        0.7863        1.5503        0.6461        0.0873        0.1191        0.1876        0.2976        0.5337        1.2980        1.4153        0.0763        0.8022        1.2319        2.9772        3.9375        4.6826        5.2197        5.0095        5.7412        6.5636        7.7866        9.9699       11.6657       12.8742       14.3045       16.8836       18.5033       19.0129       18.9395       19.2338       19.1530       18.4272       16.9919       12.9380       11.7255       11.1035       11.6836       11.4951       11.1139       10.7284       10.0724        9.3789        8.8567       11.4139       11.4600       10.9610        9.1206        7.9080        8.3159        6.6435        6.5581        6.4690        7.8750        7.9880       12.5220        9.6369       11.2047       15.5664       10.7170        8.8248       11.1629        7.8706        8.0057        8.7872        8.9687       17.7329       21.2760       16.0430       13.6125       13.3258       15.9233       23.1427       23.4535       16.8925       17.8671       21.6016       25.6412       37.8082       24.3094       15.9081       18.5016       22.7098       20.7042       17.3139       22.6363       17.3867       16.6262       16.6540       16.3486       16.6581       16.5926       18.0430        0.0000        0.0000        0.0000        0.0000        0.0000        0.0000        0.0000        0.0000        0.0000        0.0000        0.0000        0.0000        0.0000        0.0000        0.0000        0.0000        0.0000        0.0000        0.0000        0.0000        0.0000        0.0000        0.0000        0.0000        0.0000        0.0000        0.0000        0.0000        0.0000        0.0000        0.0000        0.0000        0.0000        0.0000        0.0000        0.0000        0.0000        0.0000        0.0000        0.0000        0.0000        0.0000        0.0000        0.0000        0.0000        0.0000        0.0000        0.0000        0.0000        0.0000        0.0000
        0.0000        0.0000        0.0000        0.0000        0.0000        0.0000        0.0000        0.0000        0.0000        0.0000        0.0000        0.0000        0.0000        0.0000        0.0000        0.0000        0.0000        0.0000        0.0000        0.0000        0.0000        0.0000        0.0000        0.0000        0.0000        0.0000        0.0000        0.0000        0.0000        0.0000        0.0000        0.0000        0.0000        0.0000        0.0000        0.0000        0.0000        1.1285       18.0649       29.5090       26.1429       15.5262       14.9784       16.1024       18.9449       16.7068       11.0366        7.9665        2.5739        4.1956        3.4471        4.3290        3.4735        1.3198        0.8147        0.7725        0.0100        0.3014        1.1145        1.5884        1.1600        1.9099        0.8927        1.0015        1.3739        2.5340        2.4391        1.3479        4.3329        1.5429        1.3628        2.2296        4.1855        7.0301        1.9395        0.3999        0.2885        0.3296        0.4531        0.8039        1.1187        4.2994        7.5589       10.2766        6.4256       18.1952       16.0575        4.5057        2.3802        5.7280        2.4772        2.0807        1.7625        1.1982        0.6847        0.7109        0.4298        0.2281        2.6402        4.1186        0.3672        3.0524        2.8219        1.4705        1.3096        1.5764        0.6403        1.5971        0.7148        0.2239        0.2784        0.3544        0.2264        0.2497        1.8023        0.3278        0.0638        0.3535        0.5376        3.3428        4.4531        5.3438        6.0244        6.1000        6.2027        7.1703        9.0445       11.2196       12.8286       14.5454       16.1751       18.8678       20.0753       20.5100       19.9738       19.8127       19.2182       21.1333       16.5305       12.4383       12.2930       10.2879       12.9034       10.5998       10.3998        9.9734       12.7361       12.0173       11.2922       10.9126       10.6516       11.6049       11.8637        8.6208        9.9103       10.3099       10.3770        9.4115        9.6942       13.0454       13.3668        9.4792        9.5212       11.6462        9.5984       10.8320       13.0410       12.4874        8.4953        9.1619       10.3556       10.1167       10.6885       17.0775       16.1890       15.4717       22.0610       18.8513       18.0620       16.8278       19.3113       28.2389       66.7915       64.5137       20.5589       15.6096       17.0416       16.8674       16.3188       17.9956       19.6348       15.7413       16.0843       16.5695       16.2936       14.6870       15.1126        0.0000        0.0000        0.0000        0.0000        0.0000        0.0000        0.0000        0.0000        0.0000        0.0000        0.0000        0.0000        0.0000        0.0000        0.0000        0.0000        0.0000        0.0000        0.0000        0.0000        0.0000        0.0000        0.0000        0.0000        0.0000        0.0000        0.0000        0.0000        0.0000        0.0000        0.0000        0.0000        0.0000        0.0000        0.0000        0.0000        0.0000        0.0000        0.0000        0.0000        0.0000        0.0000        0.0000        0.0000        0.0000        0.0000        0.0000        0.0000        0.0000        0.0000        0.0000        0.0000
        0.0000        0.0000        0.0000        0.0000        0.0000        0.0000        0.0000        0.0000        0.0000        0.0000        0.0000        0.0000        0.0000        0.0000        0.0000        0.0000        0.0000        0.0000        0.0000        0.0000        0.0000        0.0000        0.0000        0.0000        0.0000        0.0000        0.0000        0.0000        0.0000        0.0000        0.0000        0.0000        0.0000        0.0000        0.0000        0.0000        0.0000        0.0000        0.0000        6.0188        5.1797        5.3782       18.0730       12.9474       10.3090       12.2948        2.2135        1.8167        2.3713        3.9776        4.6251        4.5021        2.0365        1.3733        1.6087        0.6165        0.6742        0.9127        0.6168        0.8119        0.5795        0.9020        0.0481        1.3915        0.6766        1.6769        3.1931        2.0292        0.2757        0.2519        1.2231        2.8596        3.5435        4.6831        3.4127        1.4778        0.1225        0.8372        1.7118        1.3633        1.3034        6.3483       12.4667       15.5233        7.1596       13.2135       12.7773        3.1038        2.5036        4.3379       10.7831        1.1140        3.1194        1.0439        0.8786        0.9663        0.5746        0.3981        0.2952        6.6852        6.0807        0.2755        3.7111        0.9776        0.4069        0.3910        1.1213        0.8184        0.1237        0.3038        0.0996        0.9644        3.0651        6.0501        0.7770        0.1948        0.3897        1.8638        0.6392        9.9455        4.7862        5.8827        6.9448        7.2864        7.3882        8.4614        9.9583       12.6495       14.5749       15.9197       16.9413       19.7797       21.9479       21.3031       20.2826       19.7647       18.8137       18.6218       15.9383       12.0166       17.5486        9.9623       13.3724       10.7631        9.7656       11.2428        9.3754        8.6319       11.5495       11.5380       11.3904        9.8561       11.9762       11.0386        9.9969       18.0969        9.6882        9.7603       27.3973       14.9191       11.4274        9.6873        9.9270        9.7171       10.5662       10.8495       10.4100       13.2846       10.9336        9.6194        9.5402       11.8985       10.9412       11.7118       13.6944       17.3281       18.8285       20.6473       24.1542       21.3546       17.4341       44.9645       62.0379       20.0584       12.8059       13.1574       12.4284       13.6971       13.8055       14.0251       14.6586       13.6791       14.7566       15.0169       14.2689       13.2673       17.0495        0.0000        0.0000        0.0000        0.0000        0.0000        0.0000        0.0000        0.0000        0.0000        0.0000        0.0000        0.0000        0.0000        0.0000        0.0000        0.0000        0.0000        0.0000        0.0000        0.0000        0.0000        0.0000        0.0000        0.0000        0.0000        0.0000        0.0000        0.0000        0.0000        0.0000        0.0000        0.0000        0.0000        0.0000        0.0000        0.0000        0.0000        0.0000        0.0000        0.0000        0.0000        0.0000        0.0000        0.0000        0.0000        0.0000        0.0000        0.0000        0.0000        0.0000        0.0000        0.0000
        0.0000        0.0000        0.0000        0.0000        0.0000        0.0000        0.0000        0.0000        0.0000        0.0000        0.0000        0.0000        0.0000        0.0000        0.0000        0.0000        0.0000        0.0000        0.0000        0.0000        0.0000        0.0000        0.0000        0.0000        0.0000        0.0000        0.0000        0.0000        0.0000        0.0000        0.0000        0.0000        0.0000        0.0000        0.0000        0.0000        0.0000        0.0000        0.0000        0.0000        6.2595        3.1571        8.7295        2.1186        2.3946        6.2472        9.2515        5.9805        4.5610        4.3979        2.8428        3.9081        2.2790        1.4689        1.8306        0.0360        0.3562        0.0731        0.6301        0.6682        0.5310        1.2234        0.5675        0.9587        1.3051        3.4683        3.4112        0.4924        0.2237        0.5832        0.7830        4.8037        1.3284        1.3217        0.4256        0.3447        0.4435        0.2035        0.5305        1.0474        6.5072       16.3760       10.2208       17.0448        6.5140        3.5213        2.5216        3.0552        3.2523        3.8621        3.1972        1.2061        0.9976        1.2178        1.0971        1.5880        0.9506        0.7087        2.0832        1.3214        4.8336        7.2575       17.4123        0.7814        1.4049        0.1256        1.4096        1.2683        0.0970        0.1506        0.2045        2.2085        1.5901        3.8303        0.5219        0.0803        0.1229        0.4265        0.7492        8.2282        6.9400        7.1923        7.4007        7.6352        8.2911        9.4202       11.2730       14.0790       15.8121       16.7223       17.4234       19.8145       20.6898       20.6096       19.6231       18.8869       20.5256       16.5574       15.1080       11.5404       22.1698        9.6623       11.6366       10.1364       10.0319        9.9078        9.7722       10.0874       10.7438        9.3967        9.2564       12.6413       14.9997       11.9126       14.6618       10.3239        9.6639       16.4382       20.3222        9.5624        9.7594       15.5184       14.4143       11.2769       12.0544       10.4003       12.2188        9.8529       10.2466        8.8586       10.1239       15.8432       22.9499       14.8323       12.1591       15.2720       15.1929       19.5262       23.4053       19.1374       21.8517       13.5839       15.5969       12.4633       14.1231       12.0713       13.4005       13.3076       12.8902       12.7312       12.3000       12.3445       13.2607       12.7332       14.0453       13.9455        0.0000        0.0000        0.0000        0.0000        0.0000        0.0000        0.0000        0.0000        0.0000        0.0000        0.0000        0.0000        0.0000        0.0000        0.0000        0.0000        0.0000        0.0000        0.0000        0.0000        0.0000        0.0000        0.0000        0.0000        0.0000        0.0000        0.0000        0.0000        0.0000        0.0000        0.0000        0.0000        0.0000        0.0000        0.0000        0.0000        0.0000        0.0000        0.0000        0.0000        0.0000        0.0000        0.0000        0.0000        0.0000        0.0000        0.0000        0.0000        0.0000        0.0000        0.0000        0.0000        0.0000
        0.0000        0.0000        0.0000        0.0000        0.0000        0.0000        0.0000        0.0000        0.0000        0.0000        0.0000        0.0000        0.0000        0.0000        0.0000        0.0000        0.0000        0.0000        0.0000        0.0000        0.0000        0.0000        0.0000        0.0000        0.0000        0.0000        0.0000        0.0000        0.0000        0.0000        0.0000        0.0000        0.0000        0.0000        0.0000        0.0000        0.0000        0.0000        0.0000        0.0000        0.0000        0.0000        0.0000        1.0845        1.2980        1.6433        1.3282        3.0202        1.9735        6.1652       30.2524       19.3914       13.9765        6.7340        5.3109        3.9411        2.4707        1.7382        1.4127        1.4430        0.7255        1.4755        2.2249        2.9470        1.8553        1.9849        0.9978        0.9788        0.9259        0.3920        0.3544        2.3041        0.6839        0.2148        0.0091        0.0757        0.0155        0.0309        3.5933       12.3421       10.4974        7.2862       19.3939       16.0829       10.5126       11.3996       11.1720       11.5753       10.6604        9.2068        8.4040        4.5644        3.3215        3.1172        2.6950        3.2072        2.5825        2.6045        1.9640        6.2479        6.5617       24.3015       45.5373        0.0814        0.0000        0.2122        0.0800        3.4197        0.0624        0.0790        0.1121        0.5910        0.5887        0.7639        0.6372        0.7646        1.2752        1.7348        2.8357        4.5281        6.5357        5.9303        8.6592        9.6879       11.1367       13.0320       15.3719       16.8552       18.8207       20.2858       20.3894       17.5963       17.9158       17.6563       17.9203       24.1063       17.2590       16.2500       12.7474       15.0198       13.1092       12.4859       12.4859       11.5467       11.6960       12.4594       14.2602       13.1368       12.2345       15.7895       12.1130       15.8226       19.6145       16.1862       20.7198       11.0967       17.1345       13.5169       18.0538       10.2309        9.1908       11.1334       12.1931       15.2351       17.9475       15.4073       14.5104       12.1655       11.4557       10.7189       10.5364       10.4340       13.0031       12.3572       12.3637       14.7603       15.6675       18.7414       22.8945       23.4135       22.7501       20.1223       16.7150       12.0315       10.4207       10.5112       12.7114       11.7122       12.0215       13.4444       13.0605        9.2403        8.9040        9.2226       10.6382       15.7200        0.0000        0.0000        0.0000        0.0000        0.0000        0.0000        0.0000        0.0000        0.0000        0.0000        0.0000        0.0000        0.0000        0.0000        0.0000        0.0000        0.0000        0.0000        0.0000        0.0000        0.0000        0.0000        0.0000        0.0000        0.0000        0.0000        0.0000        0.0000        0.0000        0.0000        0.0000        0.0000        0.0000        0.0000        0.0000        0.0000        0.0000        0.0000        0.0000        0.0000        0.0000        0.0000        0.0000        0.0000        0.0000        0.0000        0.0000        0.0000        0.0000        0.0000        0.0000        0.0000        0.0000
        0.0000        0.0000        0.0000        0.0000        0.0000        0.0000        0.0000        0.0000        0.0000        0.0000        0.0000        0.0000        0.0000        0.0000        0.0000        0.0000        0.0000        0.0000        0.0000        0.0000        0.0000        0.0000        0.0000        0.0000        0.0000        0.0000        0.0000        0.0000        0.0000        0.0000        0.0000        0.0000        0.0000        0.0000        0.0000        0.0000        0.0000        0.0000        0.0000        0.0000        0.0000        0.0000        0.0000        0.0000        7.9100        8.3598       10.6200        6.3802        7.7298       12.7885       30.7105       21.6542       14.3021       14.8970       15.4610        9.7313        5.4936        3.9320        3.7445        5.1209        4.9106        3.1300        1.8939        1.5172        1.1254        0.4307        0.1821        0.5563        0.2290        1.0792        0.3339        0.0536        0.0873        0.0091        0.0024        0.0105        0.0000        0.0000        1.4922        9.1034       12.5319       16.9302        8.4895       10.8955       13.7493       15.5153       14.0422       13.8674       15.1667       11.5836        9.9965        4.0714        7.9300       10.0036        8.0456        3.6029        6.0368        4.6343        5.4557       10.6326        4.4983       21.4632       19.1611        0.6358        0.0393        0.0401        1.4685        0.7778        0.0752        0.0936        0.1075        0.1835        0.4726        0.3027        0.4732        0.9156        1.7498        2.1484        3.0693        9.5522        6.5913        8.1129       10.0240       12.0256       12.9665       14.3642       16.6333       18.3365       20.4116       21.3467       21.2950       18.0528       18.1470       17.5193       17.6720       22.9314       20.2969       15.6300       12.9835       10.6937        9.6975        9.8908        9.6508       13.4708       13.0700       13.1668       12.7803       12.7024       16.6399       18.7606       16.2834       20.2738       19.6731       25.6839       20.5436       12.2215        9.9572       10.0200       12.1980        8.4609        8.1457       10.0762       10.4157       15.3684       15.4624       12.0275       13.5072       11.1266       10.4297        9.5811        9.9872       12.7279       15.0106       10.6416       11.7346       13.8124       14.9325       15.9377       22.8307       26.3148       28.5483       29.5081       19.0368       15.1771       12.6936       12.7516       12.4706       18.0455       17.1554       14.0396       11.2014        9.1938        9.8386       11.0803        9.8679       15.6300        0.0000        0.0000        0.0000        0.0000        0.0000        0.0000        0.0000        0.0000        0.0000        0.0000        0.0000        0.0000        0.0000        0.0000        0.0000        0.0000        0.0000        0.0000        0.0000        0.0000        0.0000        0.0000        0.0000        0.0000        0.0000        0.0000        0.0000        0.0000        0.0000        0.0000        0.0000        0.0000        0.0000        0.0000        0.0000        0.0000        0.0000        0.0000        0.0000        0.0000        0.0000        0.0000        0.0000        0.0000        0.0000        0.0000        0.0000        0.0000        0.0000        0.0000        0.0000        0.0000        0.0000
        0.0000        0.0000        0.0000        0.0000        0.0000        0.0000        0.0000        0.0000        0.0000        0.0000        0.0000        0.0000        0.0000        0.0000        0.0000        0.0000        0.0000        0.0000        0.0000        0.0000        0.0000        0.0000        0.0000        0.0000        0.0000        0.0000        0.0000        0.0000        0.0000        0.0000        0.0000        0.0000        0.0000        0.0000        0.0000        0.0000        0.0000        0.0000        0.0000        0.0000        0.0000        0.0000        0.0000        0.0000        0.0000        0.0000        6.8719       11.7733        2.8775        2.4395        5.8519        9.4107        8.0280       10.2114       10.1095        6.3367        4.9912        4.8965        5.0561       10.3874        6.9105        4.6990        1.8666        1.4530        0.7537        0.0525        0.0000        0.1334        0.1642        0.1599        0.1204        0.0103        0.0042        0.0434        0.1176        0.0354        0.0376        0.0083        0.0074        2.2646        3.2055        3.9373        4.9755       11.2631       13.9145       14.6723       13.8936       12.0009       12.0966       11.2665        9.3952        5.2234        4.4506        4.1654       12.0899        5.0893        7.0701        2.5991        7.2522        5.1585        6.9223       21.2090       26.9335        1.9403        0.0482        0.0071        0.1500        0.2550        0.4432        0.1713        0.1586        0.2198        0.2054        0.3067        0.5225        0.9712        1.4893        2.5941        3.6476        7.0292        5.1491        9.2110        9.3686       11.7480       12.6191       14.5620       16.6748       18.2764       20.1983       21.0108       20.7868       17.5876       17.6169       16.9720       16.4926       17.8660       20.8515       12.8821       11.9641       10.5345        9.9110       12.5330       10.0431       13.8678       12.5624       15.7836       12.8689       13.0147       14.9311       18.8807       19.0886       21.2529       19.6264       19.0555       18.0499       22.6652        9.1176        7.9438       10.6915        8.2588        7.3727        9.4882        9.1747       10.1430       11.5893       10.4655       10.2510        9.4061       10.2419        9.4083        9.7435       11.1190       12.4797       10.4529       11.6744       14.1046       15.2367       16.3340       16.4433       21.5996       20.9134       20.5467       17.2627       11.7357       11.8845       10.9608       13.9204       14.2859        9.3467        9.4481        8.8853        6.9756        6.2625        6.1860        6.5224       18.2700        0.0000        0.0000        0.0000        0.0000        0.0000        0.0000        0.0000        0.0000        0.0000        0.0000        0.0000        0.0000        0.0000        0.0000        0.0000        0.0000        0.0000        0.0000        0.0000        0.0000        0.0000        0.0000        0.0000        0.0000        0.0000        0.0000        0.0000        0.0000        0.0000        0.0000        0.0000        0.0000        0.0000        0.0000        0.0000        0.0000        0.0000        0.0000        0.0000        0.0000        0.0000        0.0000        0.0000        0.0000        0.0000        0.0000        0.0000        0.0000        0.0000        0.0000        0.0000        0.0000        0.0000
        0.0000        0.0000        0.0000        0.0000        0.0000        0.0000        0.0000        0.0000        0.0000        0.0000        0.0000        0.0000        0.0000        0.0000        0.0000        0.0000        0.0000        0.0000        0.0000        0.0000        0.0000        0.0000        0.0000        0.0000        0.0000        0.0000        0.0000        0.0000        0.0000        0.0000        0.0000        0.0000        0.0000        0.0000        0.0000        0.0000        0.0000        0.0000        0.0000        0.0000        0.0000        0.0000        0.0000        0.0000        0.0000        0.0000        0.0000        1.4613        4.6090        6.5934        9.3743        7.6569        9.3319        6.8754        6.0619        6.6352        8.0134        4.9387        3.4983        2.4313        1.3764        0.8708        0.7054        0.3272        0.3434        0.0028        0.0243        0.4648        0.3964        0.3870        0.2899        0.0358        0.0000        0.0000        0.0000        0.0026        0.0000        0.0000        0.0834        1.7030        2.0284        2.9189        4.8342        9.5277       11.5724       12.1593       11.5773        9.7441        9.1873        9.5778        9.0245        7.7938        5.1754        4.3537        6.6172        3.2230        8.0680        2.6758        2.9001        5.2987        5.2758       12.6609       12.3407        0.5166        0.5566        0.0684        0.1039        0.5551        0.4505        0.3387        0.2909        0.2735        0.1846        0.2812        0.5144        1.0286        1.6432        2.5546        3.5045        5.0948        6.4730        6.7591        8.3241       14.2258       12.4511       13.5153       15.2993       16.7455       21.2581       21.7011       21.6101       19.2386       16.4274       16.1270       15.3380       18.2126       20.6811       12.5843       12.0591       11.2522       10.7403       11.6900       10.5121       12.5480       14.8909       14.6869       14.5568       13.1918       14.1244       13.1441       18.4642       22.3670       24.8078       15.3180       15.9744        9.1249        7.6528        6.6674        6.5802        6.6788        6.6086        6.9140        8.0908        8.9216        9.6895        9.9867       11.3345        9.0916       10.5472       12.6329       13.0418       11.7870       11.1476       11.1552       11.4472       13.5425       13.8563       15.5066       16.0499       18.1972       17.0558       14.6296       14.9750       10.2469        8.7285        8.1298       11.6675        7.9163        7.7506        7.5209        7.0579        7.0630        7.4385        4.8092        5.2405        0.0000        0.0000        0.0000        0.0000        0.0000        0.0000        0.0000        0.0000        0.0000        0.0000        0.0000        0.0000        0.0000        0.0000        0.0000        0.0000        0.0000        0.0000        0.0000        0.0000        0.0000        0.0000        0.0000        0.0000        0.0000        0.0000        0.0000        0.0000        0.0000        0.0000        0.0000        0.0000        0.0000        0.0000        0.0000        0.0000        0.0000        0.0000        0.0000        0.0000        0.0000        0.0000        0.0000        0.0000        0.0000        0.0000        0.0000        0.0000        0.0000        0.0000        0.0000        0.0000        0.0000        0.0000
        0.0000        0.0000        0.0000        0.0000        0.0000        0.0000        0.0000        0.0000        0.0000        0.0000        0.0000        0.0000        0.0000        0.0000        0.0000        0.0000        0.0000        0.0000        0.0000        0.0000        0.0000        0.0000        0.0000        0.0000        0.0000        0.0000        0.0000        0.0000        0.0000        0.0000        0.0000        0.0000        0.0000        0.0000        0.0000        0.0000        0.0000        0.0000        0.0000        0.0000        0.0000        0.0000        0.0000        0.0000        0.0000        0.0000        0.0000        0.0000        0.0000        0.0000        1.4740        5.9594        8.2872        8.4262        7.5091        9.8745        9.5835        8.5378        6.2763        4.4856        2.8686        2.0101        1.6275        1.4847        1.0126        1.2115        0.0000        0.0000        2.7906        2.8991        2.2522        0.8509        0.4763        0.2754        0.4328        2.5778        3.2896        2.8237        3.0599        2.4338        2.5655        3.5158        4.8081        4.9674        6.1268        6.3022        5.9069        4.7373        4.1421        0.0000        0.0000        0.0000        0.0000        2.2998        2.5506        2.6532        2.6714        3.2600        0.0000        5.9300        8.7927        8.5049       13.7755        5.0567        3.5974        3.0221        1.7072        1.2851        0.9512        0.7049        0.5448        0.0269        0.0146        0.1652        0.0000        1.4723        3.9633        3.7598        3.6875        4.5709        5.4325        7.3313        9.7021        8.7917       10.0931       11.4298       14.2096       14.4273       20.4213       16.9059       15.6089       19.7218       14.1813       14.0888       13.5620       14.0906       14.2436       16.6609       17.8931       12.5918       12.5716       11.7124       12.0943       13.9326       18.5762       15.6887       19.1949       19.7097       24.5716       23.0605       21.9758        9.9097       11.4382        9.6355        7.5379        5.4865        4.7219        4.1595        4.0447        4.8243        5.8804        5.1315        5.9760        7.3898        8.1438       22.8566       16.7782        8.4801        8.6972        8.8584       16.3810       14.7505       13.7955       10.2079       10.0256       11.3121       10.8578       10.2356       10.4276       10.9173        9.9398        8.8032        8.3686        7.3692        6.8449        6.7336        7.0865        6.4582        4.9573        4.8234        4.5834        4.5180        3.5718        0.0000        0.0000        0.0000        0.0000        0.0000        0.0000        0.0000        0.0000        0.0000        0.0000        0.0000        0.0000        0.0000        0.0000        0.0000        0.0000        0.0000        0.0000        0.0000        0.0000        0.0000        0.0000        0.0000        0.0000        0.0000        0.0000        0.0000        0.0000        0.0000        0.0000        0.0000        0.0000        0.0000        0.0000        0.0000        0.0000        0.0000        0.0000        0.0000        0.0000        0.0000        0.0000        0.0000        0.0000        0.0000        0.0000        0.0000        0.0000        0.0000        0.0000        0.0000        0.0000        0.0000        0.0000        0.0000        0.0000
        0.0000        0.0000        0.0000        0.0000        0.0000        0.0000        0.0000        0.0000        0.0000        0.0000        0.0000        0.0000        0.0000        0.0000        0.0000        0.0000        0.0000        0.0000        0.0000        0.0000        0.0000        0.0000        0.0000        0.0000        0.0000        0.0000        0.0000        0.0000        0.0000        0.0000        0.0000        0.0000        0.0000        0.0000        0.0000        0.0000        0.0000        0.0000        0.0000        0.0000        0.0000        0.0000        0.0000        0.0000        0.0000        0.0000        0.0000        0.0000        0.0000        0.0000        0.0000        0.0000        0.0000        0.0000        0.0000       10.0459        9.8708        9.1794        0.0000        0.0000        0.0000        2.6472        2.4991        2.3258        1.6033        0.0000        0.0000        0.0000        0.0000        0.0000        0.0000        0.0000        0.4231        0.4159        0.5904        2.4582        3.2435        3.2754        3.5450        2.6481        5.5402        7.0113       10.3153        4.0534        4.6080        7.7565       10.2932        6.0907        0.0000        0.0000        0.0000        0.0000        0.0000        0.0000        2.4750        3.0279        0.0000        0.0000        0.0000        6.8757        7.9783        7.2304        6.4547        5.5521        4.2943        2.5276        2.1203        1.7736        1.2310        0.8743        0.9621        0.0000        0.0000        0.0169        0.0000        1.2633        2.7399        3.5715        4.2874        4.6215        6.9460        6.6517        8.6646        9.1136       10.1795       13.2531       12.3682       16.2154       13.2805       14.3248       14.2778       12.7928       12.9746       15.4559       13.8876       14.1724       14.3749       14.7473       15.4979       19.3261       16.0164       11.9989       12.3372       16.5627       14.6166       21.8325       15.6331       18.2610       13.5207       13.9371       11.8360        9.7998        8.8643        9.3276        7.1952        6.0654        3.7288        3.4529        3.4632        4.3460        4.3573        4.7217        5.5152        9.2177       13.0292       43.5433       38.6466        8.1939        8.7482        8.9958       10.5398       10.1306       11.6540       10.0548        9.6791        9.7451        9.7209        9.1985        8.6540        9.0510        9.2393        7.7892        9.1428        8.0824        7.3408        6.2833        6.3834        5.5343        4.4560        3.9752        3.9549        3.5448        3.4939        0.0000        0.0000        0.0000        0.0000        0.0000        0.0000        0.0000        0.0000        0.0000        0.0000        0.0000        0.0000        0.0000        0.0000        0.0000        0.0000        0.0000        0.0000        0.0000        0.0000        0.0000        0.0000        0.0000        0.0000        0.0000        0.0000        0.0000        0.0000        0.0000        0.0000        0.0000        0.0000        0.0000        0.0000        0.0000        0.0000        0.0000        0.0000        0.0000        0.0000        0.0000        0.0000        0.0000        0.0000        0.0000        0.0000        0.0000        0.0000        0.0000        0.0000        0.0000        0.0000        0.0000        0.0000        0.0000        0.0000
        0.0000        0.0000        0.0000        0.0000        0.0000        0.0000        0.0000        0.0000        0.0000        0.0000        0.0000        0.0000        0.0000        0.0000        0.0000        0.0000        0.0000        0.0000        0.0000        0.0000        0.0000        0.0000        0.0000        0.0000        0.0000        0.0000        0.0000        0.0000        0.0000        0.0000        0.0000        0.0000        0.0000        0.0000        0.0000        0.0000        0.0000        0.0000        0.0000        0.0000        0.0000        0.0000        0.0000        0.0000        0.0000        0.0000        0.0000        0.0000        0.0000        0.0000        0.0000        0.0000        0.0000        0.0000        0.0000        0.0000        0.0000        0.0000        0.0000        0.0000        0.0000        2.7003        2.1850        1.7678        1.3712        0.0000        0.0000        0.0000        0.0000        0.0000        0.0000        0.0000        0.0000        0.4707        0.7866        2.6499        3.4295        3.8093        3.8042        8.0577        5.1714        2.9141        3.6351        4.4704        4.8755        0.0000        0.0000        0.0000        0.0000        0.0000        0.0000        0.0000        0.0000        0.0000        0.0000        0.0000        0.0000        0.0000        0.0000        0.0000        7.6138        9.4587        7.7514        4.8349        3.6734        2.8345        2.3883        2.3538        1.4568        0.9698        0.7247        0.0000        0.0322        0.0180        0.0887        1.5481        2.3890        3.1568        4.3430        5.8536        7.3174        9.4038        9.2983        8.3777        9.5470       10.5999       10.6966       12.8519       13.0963       13.8935       14.9338       20.0985       12.3756       12.5117       19.5991       16.2382       11.7464       14.2393       22.3625       25.4259       18.1301       17.7781       13.9244       15.3640       23.1669       16.8869       14.1569       13.4005       18.1196       19.3593       23.9513       10.2611       10.8911        6.0127        9.1650        7.1353        3.2689        3.3959        2.9974        5.4977        4.2219        4.4118        5.3756        6.9795        9.9220        7.7510        7.2341        9.2264        8.6360        8.3270        9.4620        9.9664       10.4500       14.7993       21.0097        9.6951       10.3493        9.9549        8.3244        9.7238       10.8821        9.7061        9.6644        8.4633        7.6038        6.8827        5.8631        4.8333        4.5643        4.2847        4.2220        3.1454        0.0000        0.0000        0.0000        0.0000        0.0000        0.0000        0.0000        0.0000        0.0000        0.0000        0.0000        0.0000        0.0000        0.0000        0.0000        0.0000        0.0000        0.0000        0.0000        0.0000        0.0000        0.0000        0.0000        0.0000        0.0000        0.0000        0.0000        0.0000        0.0000        0.0000        0.0000        0.0000        0.0000        0.0000        0.0000        0.0000        0.0000        0.0000        0.0000        0.0000        0.0000        0.0000        0.0000        0.0000        0.0000        0.0000        0.0000        0.0000        0.0000        0.0000        0.0000        0.0000        0.0000        0.0000        0.0000        0.0000        0.0000
        0.0000        0.0000        0.0000        0.0000        0.0000        0.0000        0.0000        0.0000        0.0000        0.0000        0.0000        0.0000        0.0000        0.0000        0.0000        0.0000        0.0000        0.0000        0.0000        0.0000        0.0000        0.0000        0.0000        0.0000        0.0000        0.0000        0.0000        0.0000        0.0000        0.0000        0.0000        0.0000        0.0000        0.0000        0.0000        0.0000        0.0000        0.0000        0.0000        0.0000        0.0000        0.0000        0.0000        0.0000        0.0000        0.0000        0.0000        0.0000        0.0000        0.0000        0.0000        0.0000        0.0000        0.0000        0.0000        0.0000        0.0000        0.0000        0.0000        0.0000        0.0000        0.0000        2.4830        1.9992        0.0000        0.0000        0.0000        0.0000        0.0000        0.0000        0.0000        0.0000        0.0000        0.0000        1.0184        3.7059        4.9984        5.5868        6.7067        7.0458        4.4862        3.8530        5.3132        4.6092        0.0000        0.0000        0.0000        0.0000        0.0000        0.0000        0.0000        0.0000        0.0000        0.0000        0.0000        0.0000        0.0000        0.0000        0.0000        0.0000        0.0000        7.8657        7.3499        4.3711        3.5084        2.8190        2.3203        7.3722        1.3242        1.0609        0.7793        0.0318        0.0343        0.0000        0.1900        1.7162        2.5527        3.4175        4.2136        5.6699        7.6509        8.4569       10.0474        9.1204        9.8381       10.9839       11.8670       11.6441       12.9956       13.4689       12.8036       12.1654       16.4472       13.1666       16.9304       15.3375       14.8876       16.7100       33.4289       28.4247       19.9453       14.3422       15.8620       23.5045       20.7118       18.4470       13.6763       12.7425       12.3555       11.7434       15.7877        8.0617        8.7367        8.1388        5.7909        4.2102        3.3058        2.8047        4.7300        5.4713        4.3303        4.4280        5.8755        8.6068        8.5979        8.8420        6.5109        7.9906        7.6600        8.4983        9.7672        8.8093        8.5571        8.6658        9.0364        8.3393        7.8597       10.1516        9.6199       10.5013       10.5952       11.4911       10.5013       10.1566        9.0777        8.8309        7.8408        7.4996        6.0351        5.4642        5.2152        0.0000        0.0000        0.0000        0.0000        0.0000        0.0000        0.0000        0.0000        0.0000        0.0000        0.0000        0.0000        0.0000        0.0000        0.0000        0.0000        0.0000        0.0000        0.0000        0.0000        0.0000        0.0000        0.0000        0.0000        0.0000        0.0000        0.0000        0.0000        0.0000        0.0000        0.0000        0.0000        0.0000        0.0000        0.0000        0.0000        0.0000        0.0000        0.0000        0.0000        0.0000        0.0000        0.0000        0.0000        0.0000        0.0000        0.0000        0.0000        0.0000        0.0000        0.0000        0.0000        0.0000        0.0000        0.0000        0.0000        0.0000        0.0000
        0.0000        0.0000        0.0000        0.0000        0.0000        0.0000        0.0000        0.0000        0.0000        0.0000        0.0000        0.0000        0.0000        0.0000        0.0000        0.0000        0.0000        0.0000        0.0000        0.0000        0.0000        0.0000        0.0000        0.0000        0.0000        0.0000        0.0000        0.0000        0.0000        0.0000        0.0000        0.0000        0.0000        0.0000        0.0000        0.0000        0.0000        0.0000        0.0000        0.0000        0.0000        0.0000        0.0000        0.0000        0.0000        0.0000        0.0000        0.0000        0.0000        0.0000        0.0000        0.0000        0.0000        0.0000        0.0000        0.0000        0.0000        0.0000        0.0000        0.0000        0.0000        0.0000        0.0000        0.0000        0.0000        0.0000        0.0000        0.0000        0.0000        0.0000        0.0000        0.0000        0.0000        0.0000        2.6208        4.5802        6.3971        6.3577        6.0714        3.5872        5.1036        1.5750        2.8660        0.0000        0.0000        0.0000        0.0000        0.0000        0.0000        0.0000        0.0000        0.0000        0.0000        0.0000        0.0000        0.0000        0.0000        0.0000        0.0000        0.0000        0.0000       15.3042        5.5220        5.6048        4.7906        4.0266        3.3934        1.7552        1.2363        0.9134        0.8180        0.7243        0.5705        0.7087        1.1762        1.8716        3.3175        3.3053        5.4116        5.0033        5.7927        8.8429       10.0117       15.5525       11.7283       14.6820       16.8643       14.0118       12.8405       13.7472       13.5166       14.7346       20.8821       14.9339       16.0361       15.2153       20.0669       30.2706       18.5734       14.2228       15.8165       15.9035       12.6963       13.6626       13.5501       16.0834       14.9035       12.4806       10.3043       10.1455       11.9792       15.0192       15.7607       12.0370        8.8367        4.4660        3.2948        2.8367        3.2249        4.9278        4.5000        4.7621        5.1179        4.4853        5.4323        6.6588        5.7409        7.2316        7.0959        9.3672        8.8346        9.3382        9.7431       10.2433        9.2048        9.7260       10.3539       11.8518       11.4601       13.0886       12.8015       12.3294       12.6172       16.0040       17.8885       16.3820       14.5363        6.5236        7.3701        7.6928        5.0452        0.0000        0.0000        0.0000        0.0000        0.0000        0.0000        0.0000        0.0000        0.0000        0.0000        0.0000        0.0000        0.0000        0.0000        0.0000        0.0000        0.0000        0.0000        0.0000        0.0000        0.0000        0.0000        0.0000        0.0000        0.0000        0.0000        0.0000        0.0000        0.0000        0.0000        0.0000        0.0000        0.0000        0.0000        0.0000        0.0000        0.0000        0.0000        0.0000        0.0000        0.0000        0.0000        0.0000        0.0000        0.0000        0.0000        0.0000        0.0000        0.0000        0.0000        0.0000        0.0000        0.0000        0.0000        0.0000        0.0000        0.0000        0.0000
        0.0000        0.0000        0.0000        0.0000        0.0000        0.0000        0.0000        0.0000        0.0000        0.0000        0.0000        0.0000        0.0000        0.0000        0.0000        0.0000        0.0000        0.0000        0.0000        0.0000        0.0000        0.0000        0.0000        0.0000        0.0000        0.0000        0.0000        0.0000        0.0000        0.0000        0.0000        0.0000        0.0000        0.0000        0.0000        0.0000        0.0000        0.0000        0.0000        0.0000        0.0000        0.0000        0.0000        0.0000        0.0000        0.0000        0.0000        0.0000        0.0000        0.0000        0.0000        0.0000        0.0000        0.0000        0.0000        0.0000        0.0000        0.0000        0.0000        0.0000        0.0000        0.0000        0.0000        0.0000        0.0000        0.0000        0.0000        0.0000        0.0000        0.0000        0.0000        0.0000        0.0000        0.0000        0.0000        0.0000        0.0000        0.0000        0.0000        0.0000        0.0000        0.0000        0.0000        0.0000        0.0000        0.0000        0.0000        0.0000        0.0000        0.0000        0.0000        0.0000        0.0000        0.0000        0.0000        0.0000        0.0000        0.0000        0.0000        0.0000        0.0000        7.7198        5.3325        4.9350        4.6896        4.0436        3.2811        1.7271        1.2290        0.9081        0.8410        0.8125        0.7421        0.9635        1.3958        2.0977        2.7024        3.7530        6.4053        6.2115        6.0601        6.9816        8.2479       10.2852       11.3596       12.2686       13.7388       13.2681       14.3652       19.7823       17.9555       13.7619       16.0406       14.4744       15.7704       16.9469       19.0903       20.9194       15.0913       15.7591       17.5989       15.5854       12.7960       14.7546       13.6828       20.5541       20.8069       13.7167       10.6741       10.5999       11.2784       14.9407       13.5910       10.7330        9.2167        4.4968        5.1193        5.1330        3.0337        4.8319        4.6169        4.7446        4.6657        5.1509        6.2779        7.1103       10.0722        6.1912        7.7171        8.4249        8.7219        9.5043        9.8198        9.1605        9.3428        9.3946        8.8903        9.1603       10.9217       12.2420       12.4643       11.7541       13.3204       18.1151       20.1098       21.4750       22.4658       11.2144        9.6232        6.4787        0.0000        0.0000        0.0000        0.0000        0.0000        0.0000        0.0000        0.0000        0.0000        0.0000        0.0000        0.0000        0.0000        0.0000        0.0000        0.0000        0.0000        0.0000        0.0000        0.0000        0.0000        0.0000        0.0000        0.0000        0.0000        0.0000        0.0000        0.0000        0.0000        0.0000        0.0000        0.0000        0.0000        0.0000        0.0000        0.0000        0.0000        0.0000        0.0000        0.0000        0.0000        0.0000        0.0000        0.0000        0.0000        0.0000        0.0000        0.0000        0.0000        0.0000        0.0000        0.0000        0.0000        0.0000        0.0000        0.0000        0.0000        0.0000        0.0000
        0.0000        0.0000        0.0000        0.0000        0.0000        0.0000        0.0000        0.0000        0.0000        0.0000        0.0000        0.0000        0.0000        0.0000        0.0000        0.0000        0.0000        0.0000        0.0000        0.0000        0.0000        0.0000        0.0000        0.0000        0.0000        0.0000        0.0000        0.0000        0.0000        0.0000        0.0000        0.0000        0.0000        0.0000        0.0000        0.0000        0.0000        0.0000        0.0000        0.0000        0.0000        0.0000        0.0000        0.0000        0.0000        0.0000        0.0000        0.0000        0.0000        0.0000        0.0000        0.0000        0.0000        0.0000        0.0000        0.0000        0.0000        0.0000        0.0000        0.0000        0.0000        0.0000        0.0000        0.0000        0.0000        0.0000        0.0000        0.0000        0.0000        0.0000        0.0000        0.0000        0.0000        0.0000        0.0000        0.0000        0.0000        0.0000        0.0000        0.0000        0.0000        0.0000        0.0000        0.0000        0.0000        0.0000        0.0000        0.0000        0.0000        0.0000        0.0000        0.0000        0.0000        0.0000        0.0000        0.0000        0.0000        0.0000        0.0000        0.0000        0.0000        5.4392        3.5105        4.3115        4.1635        3.7615        3.1241        1.7326        1.2809        1.0638        1.0578        1.1183        1.1120        1.3682        1.7905        2.8720        3.1060        4.0307        5.5172        6.3605        7.2153        8.1779        9.3333       12.2484       14.1956       13.0711       17.7022       16.1140       13.4496       13.4713       13.1860       14.1397       15.9544       15.0696       14.2982       16.5088       19.4058       18.0716       17.9931       19.5989       22.3537       17.1991       15.5544       18.0118       21.1494       21.4463       17.8556       18.4936       16.6624       17.6779       19.8232       13.0499       12.7079       12.4322       12.3706        6.9243        7.5828        5.8383        3.3341        5.7464        5.1108        7.3480        8.1400        7.2179        7.3745        8.2088        6.9449        7.7733        6.9795        6.7403        7.5430        9.0279        9.5660        9.3939        9.4164        8.8581        8.6010       10.3559       11.5520       11.2903        9.8059       11.0865       15.4760       18.9906       19.2904       20.5284       21.8021       13.5887       14.2626       12.2679        0.0000        0.0000        0.0000        0.0000        0.0000        0.0000        0.0000        0.0000        0.0000        0.0000        0.0000        0.0000        0.0000        0.0000        0.0000        0.0000        0.0000        0.0000        0.0000        0.0000        0.0000        0.0000        0.0000        0.0000        0.0000        0.0000        0.0000        0.0000        0.0000        0.0000        0.0000        0.0000        0.0000        0.0000        0.0000        0.0000        0.0000        0.0000        0.0000        0.0000        0.0000        0.0000        0.0000        0.0000        0.0000        0.0000        0.0000        0.0000        0.0000        0.0000        0.0000        0.0000        0.0000        0.0000        0.0000        0.0000        0.0000        0.0000        0.0000
        0.0000        0.0000        0.0000        0.0000        0.0000        0.0000        0.0000        0.0000        0.0000        0.0000        0.0000        0.0000        0.0000        0.0000        0.0000        0.0000        0.0000        0.0000        0.0000        0.0000        0.0000        0.0000        0.0000        0.0000        0.0000        0.0000        0.0000        0.0000        0.0000        0.0000        0.0000        0.0000        0.0000        0.0000        0.0000        0.0000        0.0000        0.0000        0.0000        0.0000        0.0000        0.0000        0.0000        0.0000        0.0000        0.0000        0.0000        0.0000        0.0000        0.0000        0.0000        0.0000        0.0000        0.0000        0.0000        0.0000        0.0000        0.0000        0.0000        0.0000        0.0000        0.0000        0.0000        0.0000        0.0000        0.0000        0.0000        0.0000        0.0000        0.0000        0.0000        0.0000        0.0000        0.0000        0.0000        0.0000        0.0000        0.0000        0.0000        0.0000        0.0000        0.0000        0.0000        0.0000        0.0000        0.0000        0.0000        0.0000        0.0000        0.0000        0.0000        0.0000        0.0000        0.0000        0.0000        0.0000        0.0000        0.0000        0.0000        0.0000        4.9545        4.0134        2.9598        3.5065        3.3354        3.1931        2.7942        1.7011        1.4688        1.3818        1.4392        1.5755        1.7077        1.9835        2.3867        3.5156        4.0129        6.0599        6.9766        7.8784       10.3932       10.2621       13.7516       13.2531       13.8736       15.8493       13.5568       15.3232       19.9606       15.4948       14.8961       17.5951       15.2859       18.3513       21.4520       15.6621       15.0707       16.2388       17.8219       15.7448       23.5296       15.8378       14.1844       23.8187       21.2283       15.3761       24.0002       20.2320       21.7180       16.1478       16.0263       16.6212       18.6885       13.7145       11.8846        6.6278        4.4611        4.5519        4.1440        6.5611        6.2209        7.1128        9.3159        9.2091        8.2960        7.8442        5.8658        6.2487        6.9742        8.4566        7.3940        8.2659        8.7451        8.6506        7.7789        8.1461        8.3163        7.6208       10.9478       10.8272        9.8137       10.3256       14.1539       16.2244       16.3662       17.5767       16.5373       11.2367        0.0000        0.0000        0.0000        0.0000        0.0000        0.0000        0.0000        0.0000        0.0000        0.0000        0.0000        0.0000        0.0000      112.8000        0.0000        0.0000        0.0000      102.0000        0.0000        0.0000        0.0000        0.0000        0.0000        0.0000        0.0000        0.0000        0.0000        0.0000        0.0000        0.0000        0.0000        0.0000        0.0000        0.0000        0.0000        0.0000        0.0000        0.0000        0.0000        0.0000        0.0000        0.0000        0.0000        0.0000        0.0000        0.0000        0.0000        0.0000        0.0000        0.0000        0.0000        0.0000        0.0000        0.0000        0.0000        0.0000        0.0000        0.0000        0.0000        0.0000        0.0000
        0.0000        0.0000        0.0000        0.0000        0.0000        0.0000        0.0000        0.0000        0.0000        0.0000        0.0000        0.0000        0.0000        0.0000        0.0000        0.0000        0.0000        0.0000        0.0000        0.0000        0.0000        0.0000        0.0000        0.0000        0.0000        0.0000        0.0000        0.0000        0.0000        0.0000        0.0000        0.0000        0.0000        0.0000        0.0000        0.0000        0.0000        0.0000        0.0000        0.0000        0.0000        0.0000        0.0000        0.0000        0.0000        0.0000        0.0000        0.0000        0.0000        0.0000        0.0000        0.0000        0.0000        0.0000        0.0000        0.0000        0.0000        0.0000        0.0000        0.0000        0.0000        0.0000        0.0000        0.0000        0.0000        0.0000        0.0000        0.0000        0.0000        0.0000        0.0000        0.0000        0.0000        0.0000        0.0000        0.0000        0.0000        0.0000        0.0000        0.0000        0.0000        0.0000        0.0000        0.0000        0.0000        0.0000        0.0000        0.0000        0.0000        0.0000        0.0000        0.0000        0.0000        0.0000        0.0000        0.0000        0.0000        0.0000        0.0000        0.0000        2.4147        2.2617        3.5375        2.0534        1.5092        1.5591        3.6234       46.9868       12.8520        2.0572        2.1702        2.8969        3.2120        3.6826        4.0493        4.3229        5.0860        6.1886        7.9868       13.7666       15.9758       17.9151       18.2455       17.7088       17.9726       19.0919       18.0848       14.2934       13.6202       13.2508       13.6381       15.7575       10.8830       10.8578       11.2901       16.2625       15.6294       14.1772       14.2018       16.7864       18.8837       15.4648       13.8063       16.3007       15.0631       14.8747       18.9089       18.2731       14.6624       13.7702       16.1109       14.3002       16.6286       14.3745       11.8310       10.5024        8.8524        9.0496        8.6407        8.6489        9.6658       10.1552       10.4843        8.0189        6.8258        7.4721        5.9467        7.3891        8.1541        8.7356        8.1540        6.6870        5.8121        5.7027        5.7057        6.5529        7.5476        7.0910        8.0689        7.8195        8.0503        7.3596        8.3456        8.3602        8.9714       10.0816       10.7406       58.1512        0.0000        0.0000        0.0000        0.0000        0.0000        0.0000        0.0000        0.0000        0.0000        0.0000        0.0000        0.0000      109.7100      184.7400      146.2500        0.0000       85.8900       81.9900        0.0000        0.0000        0.0000        0.0000        0.0000        0.0000        0.0000        0.0000        0.0000        0.0000        0.0000        0.0000        0.0000        0.0000        0.0000        0.0000        0.0000        0.0000        0.0000        0.0000        0.0000        0.0000        0.0000        0.0000        0.0000        0.0000        0.0000        0.0000        0.0000        0.0000        0.0000        0.0000        0.0000        0.0000        0.0000        0.0000        0.0000        0.0000        0.0000        0.0000        0.0000        0.0000        0.0000
        0.0000        0.0000        0.0000        0.0000        0.0000        0.0000        0.0000        0.0000        0.0000        0.0000        0.0000        0.0000        0.0000        0.0000        0.0000        0.0000        0.0000        0.0000        0.0000        0.0000        0.0000        0.0000        0.0000        0.0000        0.0000        0.0000        0.0000        0.0000        0.0000        0.0000        0.0000        0.0000        0.0000        0.0000        0.0000        0.0000        0.0000        0.0000        0.0000        0.0000        0.0000        0.0000        0.0000        0.0000        0.0000        0.0000        0.0000        0.0000        0.0000        0.0000        0.0000        0.0000        0.0000        0.0000        0.0000        0.0000        0.0000        0.0000        0.0000        0.0000        0.0000        0.0000        0.0000        0.0000        0.0000        0.0000        0.0000        0.0000        0.0000        0.0000        0.0000        0.0000        0.0000        0.0000        0.0000        0.0000        0.0000        0.0000        0.0000        0.0000        0.0000        0.0000        0.0000        0.0000        0.0000        0.0000        0.0000        0.0000        0.0000        0.0000        0.0000        0.0000        0.0000        0.0000        0.0000        0.0000        0.0000        0.0000        0.0000        1.3461        1.4929        2.7819        1.5317        2.0149        2.6745        3.1814        6.3822       46.4086       29.2847        2.3983        3.4611        7.9234        4.1343        5.5167        4.8831        6.7987        7.1866        7.0742        9.5503       16.1579       19.4508       21.3868       22.4968       19.5164       19.7088       19.7853       17.8182       14.2931       13.1332       12.3079       12.5309       14.9998       12.0156       16.9073       12.6040       14.5910       14.4951       18.1536       16.1330       18.1532       17.0115       12.8400       13.8918       14.3181       14.7571       17.6085       22.7265       19.2966       15.9133       17.4236       15.8815       14.6785       14.1595       12.7591       12.9444       11.8209       10.0216       11.4071       10.3926       11.6248       13.5254       12.5092       10.7067        8.0379        7.2489        7.1614        6.8370        7.9466        8.5506        8.1650       10.6565        6.2357        4.7337        5.0317        5.3433        8.0851        5.3413        5.9387        5.3838        5.9414        5.4884        5.9724        6.3958        6.0699        6.5086        8.4963        9.6255       27.7108        0.0000        0.0000        0.0000        0.0000        0.0000        0.0000       89.2193       71.4900        0.0000        0.0000        0.0000        0.0000      111.5700      140.8800        0.0000        0.0000        0.0000        0.0000        0.0000        0.0000        0.0000        0.0000        0.0000        0.0000        0.0000        0.0000        0.0000        0.0000        0.0000        0.0000        0.0000        0.0000        0.0000        0.0000        0.0000        0.0000        0.0000        0.0000        0.0000        0.0000        0.0000        0.0000        0.0000        0.0000        0.0000        0.0000        0.0000        0.0000        0.0000        0.0000        0.0000        0.0000        0.0000        0.0000        0.0000        0.0000        0.0000        0.0000        0.0000        0.0000        0.0000
        0.0000        0.0000        0.0000        0.0000        0.0000        0.0000        0.0000        0.0000        0.0000        0.0000        0.0000        0.0000        0.0000        0.0000        0.0000        0.0000        0.0000        0.0000        0.0000        0.0000        0.0000        0.0000        0.0000        0.0000        0.0000        0.0000        0.0000        0.0000        0.0000        0.0000        0.0000        0.0000        0.0000        0.0000        0.0000        0.0000        0.0000        0.0000        0.0000        0.0000        0.0000        0.0000        0.0000        0.0000        0.0000        0.0000        0.0000        0.0000        0.0000        0.0000        0.0000        0.0000        0.0000        0.0000        0.0000        0.0000        0.0000        0.0000        0.0000        0.0000        0.0000        0.0000        0.0000        0.0000        0.0000        0.0000        0.0000        0.0000        0.0000        0.0000        0.0000        0.0000        0.0000        0.0000        0.0000        0.0000        0.0000        0.0000        0.0000        0.0000        0.0000        0.0000        0.0000        0.0000        0.0000        0.0000        0.0000        0.0000        0.0000        0.0000        0.0000        0.0000        0.0000        0.0000        0.0000        0.0000        0.0000        0.1579        0.5526        1.0762        1.2457        5.2629        5.6243        3.4223        3.0707        3.2446        3.3099        3.3666        2.8814        3.6744        8.4995        7.1013        6.0928        6.7952        6.2648        9.6808        5.7541        7.1669        9.6701       16.1245       18.6041       20.0374       20.1923       18.9126       19.3801       18.3677       17.6952       13.5172       13.1621       11.8492       11.9585        9.6927       10.0180       11.3268       16.5536       12.4873       14.6872       16.6178       12.8979       11.6200       11.9861       15.2758       11.9069       13.6985       16.0343       17.3195       18.0034       14.8989       12.8962       14.1831       15.1017       15.1715       13.5959       13.6924       12.5894       11.9390       10.1598        9.7719       10.3860       14.3702       15.0885       13.1589       13.5552       11.1514        8.0649        6.9937        7.9389       11.5162       11.4726       10.7760        9.0907        6.6149        5.7693        6.6816        7.8364        7.8193        4.2962        4.1813        4.5262        4.9667        5.2116        5.1427        5.4618        5.2109        7.7424       12.5585        8.1354        0.0000        0.0000        0.0000        0.0000        0.0000       63.2531       65.6985       59.5356       20.4000        0.0000        0.0000        0.0000        0.0000        0.0000        0.0000        0.0000        0.0000        0.0000        0.0000        0.0000        0.0000        0.0000        0.0000        0.0000        0.0000        0.0000        0.0000        0.0000        0.0000        0.0000        0.0000        0.0000        0.0000        0.0000        0.0000        0.0000        0.0000        0.0000        0.0000        0.0000        0.0000        0.0000        0.0000        0.0000        0.0000        0.0000        0.0000        0.0000        0.0000        0.0000        0.0000        0.0000        0.0000        0.0000        0.0000        0.0000        0.0000        0.0000        0.0000        0.0000        0.0000        0.0000
        0.0000        0.0000        0.0000        0.0000        0.0000        0.0000        0.0000        0.0000        0.0000        0.0000        0.0000        0.0000        0.0000        0.0000        0.0000        0.0000        0.0000        0.0000        0.0000        0.0000        0.0000        0.0000        0.0000        0.0000        0.0000        0.0000        0.0000        0.0000        0.0000        0.0000        0.0000        0.0000        0.0000        0.0000        0.0000        0.0000        0.0000        0.0000        0.0000        0.0000        0.0000        0.0000        0.0000        0.0000        0.0000        0.0000        0.0000        0.0000        0.0000        0.0000        0.0000        0.0000        0.0000        0.0000        0.0000        0.0000        0.0000        0.0000        0.0000        0.0000        0.0000        0.0000        0.0000        0.0000        0.0000        0.0000        0.0000        0.0000        0.0000        0.0000        0.0000        0.0000        0.0000        0.0000        0.0000        0.0000        0.0000        0.0000        0.0000        0.0000        0.0000        0.0000        0.0000        0.0000        0.0000        0.0000        0.0000        0.0000        0.0000        0.0000        0.0000        0.0000        0.0000        0.0000        0.0000        0.0000        0.0000        0.4531        0.4007        1.0965        1.1020        4.0352        2.1840        1.4187        4.9192        5.3915        4.2283        3.5910        5.0318        4.3753        6.6281        5.9062        6.7855        5.7609        6.4549        6.2239        6.1820        7.5840        8.3904       13.5171       15.4714       16.5503       16.7244       15.7387       16.0193       15.4867       14.6801       12.0322       12.8798       11.9849       10.8126        9.3912        9.4082       10.2773       12.4660       12.1961       13.4951       12.2451       11.6758       10.9660       10.6372       12.1528       11.6736       12.0100       13.6374       13.3906       12.6772       12.3641       13.2768       13.0654       13.7928       17.0307       14.8870       13.9635       14.8509       11.2520       11.3406       10.0245       12.2787       18.4390       15.0815       15.0686       14.6712       10.1797        9.1435        8.6617        8.9566       13.1065       11.5697        9.8975        9.8010        8.1318        6.1940        6.1911        6.6389        5.2809        4.7980        4.3352        4.5502        4.9232        4.4164        4.6060        5.1255        8.1358       12.3800       10.0157       11.1480        0.0000        0.0000        0.0000        3.3000       44.9273       52.8829       55.7536       53.3769        7.3800        0.0000        0.0000        0.0000        0.0000        0.0000        0.0000        0.0000        0.0000        0.0000        0.0000        0.0000        0.0000        0.0000        0.0000        0.0000        0.0000        0.0000        0.0000        0.0000        0.0000        0.0000        0.0000        0.0000        0.0000        0.0000        0.0000        0.0000        0.0000        0.0000        0.0000        0.0000        0.0000        0.0000        0.0000        0.0000        0.0000        0.0000        0.0000        0.0000        0.0000        0.0000        0.0000        0.0000        0.0000        0.0000        0.0000        0.0000        0.0000        0.0000        0.0000        0.0000        0.0000        0.0000
        0.0000        0.0000        0.0000        0.0000        0.0000        0.0000        0.0000        0.0000        0.0000        0.0000        0.0000        0.0000        0.0000        0.0000        0.0000        0.0000        0.0000        0.0000        0.0000        0.0000        0.0000        0.0000        0.0000        0.0000        0.0000        0.0000        0.0000        0.0000        0.0000        0.0000        0.0000        0.0000        0.0000        0.0000        0.0000        0.0000        0.0000        0.0000        0.0000        0.0000        0.0000        0.0000        0.0000        0.0000        0.0000        0.0000        0.0000        0.0000        0.0000        0.0000        0.0000        0.0000        0.0000        0.0000        0.0000        0.0000        0.0000        0.0000        0.0000        0.0000        0.0000        0.0000        0.0000        0.0000        0.0000        0.0000        0.0000        0.0000        0.0000        0.0000        0.0000        0.0000        0.0000        0.0000        0.0000        0.0000        0.0000        0.0000        0.0000        0.0000        0.0000        0.0000        0.0000        0.0000        0.0000        0.0000        0.0000        0.0000        0.0000        0.0000        0.0000        0.0000        0.0000        0.0000        0.0000        0.0000        0.3871        3.0549        1.0191        1.6459        1.7887        1.8212        2.1817        2.7219        3.4890        4.0297        6.4553        6.6103        7.7441        8.4685        8.9089        6.9213        7.6799        7.4528        6.4141        6.1294        8.1707       31.1008       26.0395        7.0150        7.5084        7.7030        7.9059        8.8757       10.0163        8.9440        8.7401        9.1816        9.0922        9.3280        8.9929       10.2024       10.3315       10.6544       10.8262       10.2577       10.2950       10.4171        9.9816        8.7065        8.7620       10.6765        8.7381        8.9842        8.3683        8.6408        9.5152       13.7643       11.8727       12.5901       11.3885       12.8058       13.0172       12.8131       13.3194       12.6971       11.5325       13.1579       15.8955       16.8856       16.6408       15.7104       14.8207       15.7028       15.9087       14.0959       14.9849       11.9776       10.5696       11.0526       10.8634        7.8877        6.5437        5.3559        4.5940        5.3903        5.9483        5.2279        5.3473        3.3102        3.0867        3.3866        6.2531       17.1217       21.9407       14.1320        0.0000        0.0000        0.0000        0.0000       15.0436       31.2541       40.1190       41.8273       41.4520       13.2600        0.0000        0.0000        0.0000        0.0000        0.0000        0.0000        0.0000        0.0000        0.0000        0.0000        0.0000        0.0000        0.0000        0.0000        0.0000        0.0000        0.0000        0.0000        0.0000        0.0000        0.0000        0.0000        0.0000        0.0000        0.0000        0.0000        0.0000        0.0000        0.0000        0.0000        0.0000        0.0000        0.0000        0.0000        0.0000        0.0000        0.0000        0.0000        0.0000        0.0000        0.0000        0.0000        0.0000        0.0000        0.0000        0.0000        0.0000        0.0000        0.0000        0.0000        0.0000        0.0000        0.0000
        0.0000        0.0000        0.0000        0.0000        0.0000        0.0000        0.0000        0.0000        0.0000        0.0000        0.0000        0.0000        0.0000        0.0000        0.0000        0.0000        0.0000        0.0000        0.0000        0.0000        0.0000        0.0000        0.0000        0.0000        0.0000        0.0000        0.0000        0.0000        0.0000        0.0000        0.0000        0.0000        0.0000        0.0000        0.0000        0.0000        0.0000        0.0000        0.0000        0.0000        0.0000        0.0000        0.0000        0.0000        0.0000        0.0000        0.0000        0.0000        0.0000        0.0000        0.0000        0.0000        0.0000        0.0000        0.0000        0.0000        0.0000        0.0000        0.0000        0.0000        0.0000        0.0000        0.0000        0.0000        0.0000        0.0000        0.0000        0.0000        0.0000        0.0000        0.0000        0.0000        0.0000        0.0000        0.0000        0.0000        0.0000        0.0000        0.0000        0.0000        0.0000        0.0000        0.0000        0.0000        0.0000        0.0000        0.0000        0.0000        0.0000        0.0000        0.0000        0.0000        0.0000        0.0000        0.0000        0.0000        0.5755        0.7695        0.9499        1.6002        2.2971        2.2563        2.5738        3.2745        3.7861        4.5626        5.3505        8.2617        9.5740       10.5217       10.4286       10.8617        8.4960        7.0868        6.8310        6.5315        6.8040       37.4751       50.8085        5.5293        5.6064        5.8180        5.9822        6.6461        6.7790        6.9579        7.0482        7.5761        7.7254        8.0529        8.1543        9.6532       10.1058       10.5920       10.4567        9.5680        9.9293        9.5999        9.8321       10.6592       10.5435        7.2658        7.0895        7.2097        7.3881        7.5852       10.4151        9.1561        9.7543       10.6490       10.4318       11.8848       14.1571       12.8541       13.0364       12.1467       13.8830       13.0285       13.0169       14.1468       14.7918       15.4825       15.0675       15.8111       15.4971       14.7604       14.8627       11.4832       11.1654       10.9441        8.4093        5.7781        5.8513        5.0460        4.7908        6.7245        6.7490        6.9904        4.6770        3.4149        3.5807        4.0726       11.2947        0.0000        0.0000        0.0000        0.0000        0.0000        0.0000        9.3973       11.7704       24.6684       29.6069       35.7347       39.5652        0.0000        0.0000        0.0000        0.0000        0.0000        0.0000        0.0000        0.0000        0.0000        0.0000        0.0000        0.0000        0.0000        0.0000        0.0000        0.0000        0.0000        0.0000        0.0000        0.0000        0.0000        0.0000        0.0000        0.0000        0.0000        0.0000        0.0000        0.0000        0.0000        0.0000        0.0000        0.0000        0.0000        0.0000        0.0000        0.0000        0.0000        0.0000        0.0000        0.0000        0.0000        0.0000        0.0000        0.0000        0.0000        0.0000        0.0000        0.0000        0.0000        0.0000        0.0000        0.0000        0.0000        0.0000
        0.0000        0.0000        0.0000        0.0000        0.0000        0.0000        0.0000        0.0000        0.0000        0.0000        0.0000        0.0000        0.0000        0.0000        0.0000        0.0000        0.0000        0.0000        0.0000        0.0000        0.0000        0.0000        0.0000        0.0000        0.0000        0.0000        0.0000        0.0000        0.0000        0.0000        0.0000        0.0000        0.0000        0.0000        0.0000        0.0000        0.0000        0.0000        0.0000        0.0000        0.0000        0.0000        0.0000        0.0000        0.0000        0.0000        0.0000        0.0000        0.0000        0.0000        0.0000        0.0000        0.0000        0.0000        0.0000        0.0000        0.0000        0.0000        0.0000        0.0000        0.0000        0.0000        0.0000        0.0000        0.0000        0.0000        0.0000        0.0000        0.0000        0.0000        0.0000        0.0000        0.0000        0.0000        0.0000        0.0000        0.0000        0.0000        0.0000        0.0000        0.0000        0.0000        0.0000        0.0000        0.0000        0.0000        0.0000        0.0000        0.0000        0.0000        0.0000        0.0000        0.0000        0.0000        0.0000        0.0000        1.0868        0.8285        1.0941        1.8116        3.8599        6.3340        6.9216       11.2413        6.7591        9.4875        8.4089       10.7800       11.7205       16.4257       15.8264       12.1892        8.2454        9.0201        7.3506        7.0077        6.4360        6.7070       27.4069        5.7603        5.0791        5.0517        5.1901        5.7089        5.7220        6.0270        6.7718        7.1469        7.7765        7.5569        7.9114        9.6429       10.8067       10.5273       10.4860       10.2317        9.4895       10.2836       11.1460       12.8667        9.1121        7.2162        6.9865        7.6176        8.2548       12.7908       10.4632       11.1428       11.3453       11.6243       10.9929       12.7222       13.5519       14.3553       14.6945       15.1438       13.8097       13.5842       12.3365       15.6460       15.3008       15.7523       16.3615       17.1531       16.1444       15.4086       13.1368       11.4452       10.8327        8.9129        8.4364        5.7991        5.2658        5.0254        4.8257        5.6404        5.7105        6.5229        6.1364        3.7972        7.2343        8.7492        0.0000        0.0000        0.0000        0.0000        0.0000        0.0000        5.2312        6.9892        8.9064       20.8622       25.9477       29.4557       33.7167        0.0000        0.0000        0.0000        0.0000        0.0000        0.0000        0.0000        0.0000        0.0000        0.0000        0.0000        0.0000        0.0000        0.0000        0.0000        0.0000        0.0000        0.0000        0.0000        0.0000        0.0000        0.0000        0.0000        0.0000        0.0000        0.0000        0.0000        0.0000        0.0000        0.0000        0.0000        0.0000        0.0000        0.0000        0.0000        0.0000        0.0000        0.0000        0.0000        0.0000        0.0000        0.0000        0.0000        0.0000        0.0000        0.0000        0.0000        0.0000        0.0000        0.0000        0.0000        0.0000        0.0000        0.0000
        0.0000        0.0000        0.0000        0.0000        0.0000        0.0000        0.0000        0.0000        0.0000        0.0000        0.0000        0.0000        0.0000        0.0000        0.0000        0.0000        0.0000        0.0000        0.0000        0.0000        0.0000        0.0000        0.0000        0.0000        0.0000        0.0000        0.0000        0.0000        0.0000        0.0000        0.0000        0.0000        0.0000        0.0000        0.0000        0.0000        0.0000        0.0000        0.0000        0.0000        0.0000        0.0000        0.0000        0.0000        0.0000        0.0000        0.0000        0.0000        0.0000        0.0000        0.0000        0.0000        0.0000        0.0000        0.0000        0.0000        0.0000        0.0000        0.0000        0.0000        0.0000        0.0000        0.0000        0.0000        0.0000        0.0000        0.0000        0.0000        0.0000        0.0000        0.0000        0.0000        0.0000        0.0000        0.0000        0.0000        0.0000        0.0000        0.0000        0.0000        0.0000        0.0000        0.0000        0.0000        0.0000        0.0000        0.0000        0.0000        0.0000        0.0000        0.0000        0.0000        0.0000        0.0000        0.0000        0.0000        0.0000        3.4766        3.8291        6.4319        4.3845        7.8424       14.6529       11.6398       14.9066       12.3992        9.0942       13.1360       11.7158       15.4218       13.3561       10.4522       17.9904        8.9772        9.6745        7.1819        6.4910        6.9814        8.0145        5.4484        5.6387        5.6564        5.6608        5.9961        6.5733        6.7899        6.6018        7.7737        7.8442        7.9118        8.1514        9.9785       10.3143       10.6035       10.7523       10.2032       10.3736       11.0777       12.3568        9.2134        8.4536        8.7716       11.3245       12.9071       15.0423       10.9046       13.0828       14.1908       13.9872       15.2976       13.7478       16.2591       14.2459       14.8731       17.4032       15.7387       13.2778       12.8411       13.7088       16.2481       14.7326       13.7077       14.1526       14.9949       15.3362       13.9443       12.1924       10.0785        9.5686        9.0746        8.3189        6.6532        6.3288        6.2087        5.4360        6.7222        6.7689        6.3622        5.2860        3.7068        4.4924        0.0000        0.0000        0.0000        0.0000        0.0000        0.0000        0.0000        5.3160        7.3083        8.9520       21.7517       27.5309       29.6979       32.6702        0.0000        0.0000        0.0000        0.0000        0.0000        0.0000        0.0000        0.0000        0.0000        0.0000        0.0000        0.0000        0.0000        0.0000        0.0000        0.0000        0.0000        0.0000        0.0000        0.0000        0.0000        0.0000        0.0000        0.0000        0.0000        0.0000        0.0000        0.0000        0.0000        0.0000        0.0000        0.0000        0.0000        0.0000        0.0000        0.0000        0.0000        0.0000        0.0000        0.0000        0.0000        0.0000        0.0000        0.0000        0.0000        0.0000        0.0000        0.0000        0.0000        0.0000        0.0000        0.0000        0.0000        0.0000
        0.0000        0.0000        0.0000        0.0000        0.0000        0.0000        0.0000        0.0000        0.0000        0.0000        0.0000        0.0000        0.0000        0.0000        0.0000        0.0000        0.0000        0.0000        0.0000        0.0000        0.0000        0.0000        0.0000        0.0000        0.0000        0.0000        0.0000        0.0000        0.0000        0.0000        0.0000        0.0000        0.0000        0.0000        0.0000        0.0000        0.0000        0.0000        0.0000        0.0000        0.0000        0.0000        0.0000        0.0000        0.0000        0.0000        0.0000        0.0000        0.0000        0.0000        0.0000        0.0000        0.0000        0.0000        0.0000        0.0000        0.0000        0.0000        0.0000        0.0000        0.0000        0.0000        0.0000        0.0000        0.0000        0.0000        0.0000        0.0000        0.0000        0.0000        0.0000        0.0000        0.0000        0.0000        0.0000        0.0000        0.0000        0.0000        0.0000        0.0000        0.0000        0.0000        0.0000        0.0000        0.0000        0.0000        0.0000        0.0000        0.0000        0.0000        0.0000        0.0000        0.0000        0.0000        0.0000        0.0000        0.8615        1.6712        6.5383        5.7956        0.0000        6.3449       11.5699        9.3925       10.4502       13.6918       20.9797       12.9353       11.5049       12.4565       12.0494        9.3498        8.7257        6.0623        7.6156        8.5555        6.7164        6.7889        7.7243        9.2399        9.6661        9.6538        9.0697        6.7652        6.9651        6.6699        7.1404        9.2868        9.8370        9.9669       10.1151        9.9068       10.3431       10.7208       11.2175       11.7574       11.8570       11.4051       12.1929        9.8517       10.2467       12.2083       13.2892       16.7648       13.2603       12.3818       16.4464       18.3356       16.9870       20.4890       20.6439       21.7158       22.2593       20.9818       18.6489       20.0863       19.6924       19.6586       17.5602       15.3307       15.9864       15.0721       13.4752       13.6423       36.9318       34.0491        9.4752        9.4769        9.3545        9.4190        9.7257       10.8865       10.9820        9.9133        8.3153       10.9370        9.1146        9.8597        8.0938        0.0000        0.0000        0.0000        0.0000        0.0000       17.0700       11.1300        0.0000       11.2998       11.6357       13.8924       21.4892       28.0053       32.0110       37.8736        0.0000        0.0000        0.0000        0.0000        0.0000        0.0000        0.0000        0.0000        0.0000        0.0000        0.0000        0.0000        0.0000        0.0000        0.0000        0.0000        0.0000        0.0000        0.0000        0.0000        0.0000        0.0000        0.0000        0.0000        0.0000        0.0000        0.0000        0.0000        0.0000        0.0000        0.0000        0.0000        0.0000        0.0000        0.0000        0.0000        0.0000        0.0000        0.0000        0.0000        0.0000        0.0000        0.0000        0.0000        0.0000        0.0000        0.0000        0.0000        0.0000        0.0000        0.0000        0.0000        0.0000        0.0000        0.0000
        0.0000        0.0000        0.0000        0.0000        0.0000        0.0000        0.0000        0.0000        0.0000        0.0000        0.0000        0.0000        0.0000        0.0000        0.0000        0.0000        0.0000        0.0000        0.0000        0.0000        0.0000        0.0000        0.0000        0.0000        0.0000        0.0000        0.0000        0.0000        0.0000        0.0000        0.0000        0.0000        0.0000        0.0000        0.0000        0.0000        0.0000        0.0000        0.0000        0.0000        0.0000        0.0000        0.0000        0.0000        0.0000        0.0000        0.0000        0.0000        0.0000        0.0000        0.0000        0.0000        0.0000        0.0000        0.0000        0.0000        0.0000        0.0000        0.0000        0.0000        0.0000        0.0000        0.0000        0.0000        0.0000        0.0000        0.0000        0.0000        0.0000        0.0000        0.0000        0.0000        0.0000        0.0000        0.0000        0.0000        0.0000        0.0000        0.0000        0.0000        0.0000        0.0000        0.0000        0.0000        0.0000        0.0000        0.0000        0.0000        0.0000        0.0000        0.0000        0.0000        0.0000        0.0000        0.0000        0.0000        0.0000        4.2736        0.0000        0.0000        0.0000       12.0995       12.6546        8.4546       10.4124       18.5168       15.7188       10.1332       11.7569       10.4732       10.7452        7.5126        6.2596        6.7639        8.6353        9.4509        8.6484        7.2318        7.9110       10.0417       10.9520       10.7348        9.7747        6.8809        5.9346        6.2961        7.6457        9.6865       11.0643       11.2540       10.8591       10.9652       11.2531       11.7785       13.4152       13.2457       12.1527       12.0709       12.8263       11.7583       11.8060       16.5053       22.1428       17.0481       15.3426       14.3682       16.7047       19.2056       20.7015       20.4239       18.7947       22.6913       23.4321       22.8595       21.6616       22.2293       21.7064       18.6856       15.9349       15.2148       15.1432       12.7619       12.4396       10.9610       17.2228       18.5452        8.1989        8.6769        8.9347        9.2541       10.0195       11.7215       10.3830       11.4803        9.7597        7.6221       10.8169        8.2793        8.8236        0.0000        0.0000        0.0000        0.0000        0.0000       15.6900       10.0500        3.9900       14.2286       12.2949       15.9698       20.5779       25.9619       30.6545       34.9109        0.0000        0.0000        0.0000        0.0000        0.0000        0.0000        0.0000        0.0000        0.0000        0.0000        0.0000        0.0000        0.0000        0.0000        0.0000        0.0000        0.0000        0.0000        0.0000        0.0000        0.0000        0.0000        0.0000        0.0000        0.0000        0.0000        0.0000        0.0000        0.0000        0.0000        0.0000        0.0000        0.0000        0.0000        0.0000        0.0000        0.0000        0.0000        0.0000        0.0000        0.0000        0.0000        0.0000        0.0000        0.0000        0.0000        0.0000        0.0000        0.0000        0.0000        0.0000        0.0000        0.0000        0.0000        0.0000
        0.0000        0.0000        0.0000        0.0000        0.0000        0.0000        0.0000        0.0000        0.0000        0.0000        0.0000        0.0000        0.0000        0.0000        0.0000        0.0000        0.0000        0.0000        0.0000        0.0000        0.0000        0.0000        0.0000        0.0000        0.0000        0.0000        0.0000        0.0000        0.0000        0.0000        0.0000        0.0000        0.0000        0.0000        0.0000        0.0000        0.0000        0.0000        0.0000        0.0000        0.0000        0.0000        0.0000        0.0000        0.0000        0.0000        0.0000        0.0000        0.0000        0.0000        0.0000        0.0000        0.0000        0.0000        0.0000        0.0000        0.0000        0.0000        0.0000        0.0000        0.0000        0.0000        0.0000        0.0000        0.0000        0.0000        0.0000        0.0000        0.0000        0.0000        0.0000        0.0000        0.0000        0.0000        0.0000        0.0000        0.0000        0.0000        0.0000        0.0000        0.0000        0.0000        0.0000        0.0000        0.0000        0.0000        0.0000        0.0000        0.0000        0.0000        0.0000        0.0000        0.0000        0.0000        0.0000        0.0000        0.0000        0.0000        0.0000        0.0000        0.0000       11.0913        9.8264        8.5286       10.1492        9.6297       10.6867       11.1875       11.9090       10.7040       10.9829        9.8831        6.3653       11.3828        7.9191        9.8672        7.0936        7.0388        8.9562        9.9969       10.5806       10.5604        9.6510        6.6398        5.7503        7.0168        8.0819       10.5432       11.2159       11.1103       10.9838       10.6993       10.8926       12.0522       13.8313       12.6595       12.4549       12.8854       13.6329       13.7315       15.4294       20.2885       18.0299       16.0152       16.1652       18.1991       19.8984       22.3276       24.3755       20.3745       19.8682       25.4762       27.9334       24.7670       26.5793       25.2600       21.1856       18.9910       14.5970       15.4429       14.1916       11.6750       10.5299        7.9509        6.9928        6.7158        7.3151        8.2242        9.1439        9.4032       10.2983       10.3998       11.1059       13.9886       13.4901       10.9473        9.2893        0.0000        0.0000        0.0000        0.0000        0.0000        0.0000       16.0500       20.0700       10.8600        2.6700        9.9425       13.2345       13.4219       17.5838       24.2407       28.5055       32.3710        0.0000        0.0000        0.0000        0.0000        0.0000        0.0000        0.0000        0.0000        0.0000        0.0000        0.0000        0.0000        0.0000        0.0000        0.0000        0.0000        0.0000        0.0000        0.0000        0.0000        0.0000        0.0000        0.0000        0.0000        0.0000        0.0000        0.0000        0.0000        0.0000        0.0000        0.0000        0.0000        0.0000        0.0000        0.0000        0.0000        0.0000        0.0000        0.0000        0.0000        0.0000        0.0000        0.0000        0.0000        0.0000        0.0000        0.0000        0.0000        0.0000        0.0000        0.0000        0.0000        0.0000        0.0000        0.0000
        0.0000        0.0000        0.0000        0.0000        0.0000        0.0000        0.0000        0.0000        0.0000        0.0000        0.0000        0.0000        0.0000        0.0000        0.0000        0.0000        0.0000        0.0000        0.0000        0.0000        0.0000        0.0000        0.0000        0.0000        0.0000        0.0000        0.0000        0.0000        0.0000        0.0000        0.0000        0.0000        0.0000        0.0000        0.0000        0.0000        0.0000        0.0000        0.0000        0.0000        0.0000        0.0000        0.0000        0.0000        0.0000        0.0000        0.0000        0.0000        0.0000        0.0000        0.0000        0.0000        0.0000        0.0000        0.0000        0.0000        0.0000        0.0000        0.0000        0.0000        0.0000        0.0000        0.0000        0.0000        0.0000        0.0000        0.0000        0.0000        0.0000        0.0000        0.0000        0.0000        0.0000        0.0000        0.0000        0.0000        0.0000        0.0000        0.0000        0.0000        0.0000        0.0000        0.0000        0.0000        0.0000        0.0000        0.0000        0.0000        0.0000        0.0000        0.0000        0.0000        0.0000        0.0000        0.0000        0.0000        0.0000        0.0000        0.0000        0.0000        0.0000        0.0000       11.5345       14.4348       14.0142       14.0856       11.8465       11.4285       11.6385       12.0368       10.8194        8.7019        8.2560       12.1806       17.0683       10.7907        6.6689        7.9623        7.6343        9.3528        9.5291       10.4686       10.5262        6.7621        6.2122        6.5123        7.2064        9.9691       10.7184       11.4628       10.9960       10.3644       10.3842       11.3835       13.2527       12.9267       12.0987       13.2992       14.6233       14.3522       20.7259       21.3423       16.2003       18.2494       19.8313       21.2797       21.8671       27.3622       26.9558       27.8996       27.2618       34.1389       33.1704       29.4734       30.1112       22.7203       17.9560       15.1560       13.0495       11.8476       11.3182        9.9674        8.7794        7.0137        6.0358        6.0117        6.7905        7.9771        9.5090        9.7635       11.0160       10.2102       10.8660       14.7074       10.4632       17.0480       22.9982        0.0000        0.0000        0.0000        0.0000        0.0000        0.0000        0.0000        7.9200        7.9500        4.5900        8.6070        8.4929       10.5142       14.8412       21.3616       27.5622       35.3393        0.0000        0.0000        0.0000        0.0000        0.0000        0.0000        0.0000        0.0000        0.0000        0.0000        0.0000        0.0000        0.0000        0.0000        0.0000        0.0000        0.0000        0.0000        0.0000        0.0000        0.0000        0.0000        0.0000        0.0000        0.0000        0.0000        0.0000        0.0000        0.0000        0.0000        0.0000        0.0000        0.0000        0.0000        0.0000        0.0000        0.0000        0.0000        0.0000        0.0000        0.0000        0.0000        0.0000        0.0000        0.0000        0.0000        0.0000        0.0000        0.0000        0.0000        0.0000        0.0000        0.0000        0.0000        0.0000
        0.0000        0.0000        0.0000        0.0000        0.0000        0.0000        0.0000        0.0000        0.0000        0.0000        0.0000        0.0000        0.0000        0.0000        0.0000        0.0000        0.0000        0.0000        0.0000        0.0000        0.0000        0.0000        0.0000        0.0000        0.0000        0.0000        0.0000        0.0000        0.0000        0.0000        0.0000        0.0000        0.0000        0.0000        0.0000        0.0000        0.0000        0.0000        0.0000        0.0000        0.0000        0.0000        0.0000        0.0000        0.0000        0.0000        0.0000        0.0000        0.0000        0.0000        0.0000        0.0000        0.0000        0.0000        0.0000        0.0000        0.0000        0.0000        0.0000        0.0000        0.0000        0.0000        0.0000        0.0000        0.0000        0.0000        0.0000        0.0000        0.0000        0.0000        0.0000        0.0000        0.0000        0.0000        0.0000        0.0000        0.0000        0.0000        0.0000        0.0000        0.0000        0.0000        0.0000        0.0000        0.0000        0.0000        0.0000        0.0000        0.0000        0.0000        0.0000        0.0000        0.0000        0.0000        0.0000        0.0000        0.0000        0.0000        0.0000        0.0000        0.0000        0.0000        0.0000       12.7500       20.9101       19.9729       14.0266       13.7376       14.2148       14.4719       14.0357       13.8900       15.4428       12.6613       11.7010        9.0511        8.5307        8.9835        8.0544       10.9832       10.9578        8.6202        7.8821        9.1365        9.0759        8.7665        9.7257        0.0000        0.0000       12.6558       11.8310        9.9723       10.0170       11.2293       13.5582       15.2337       12.4096       14.1782       16.3336       21.5745       35.8171       45.7531       30.2688       27.7528       28.6040       34.0851       34.1697       34.9653       34.6261       31.5973       35.6677       35.4702       30.3158       28.3003       24.5106       17.1003       14.4400       12.8481       11.1976       10.9873       12.4034       14.2904        6.9938        5.1953        4.7673        5.3629        5.5460        8.5896       11.2356       12.1700       13.6070        9.2348       10.9733       13.6719        0.0000        0.0000        0.0000        0.0000        0.0000        0.0000        0.0000        0.0000        0.0000        0.0000        0.0000        0.0000        0.0000        3.3093        2.7638        2.0023        3.1642       18.6546       24.2096        0.0000        0.0000        0.0000        0.0000        0.0000        0.0000        0.0000        0.0000        0.0000        0.0000        0.0000        0.0000        0.0000        0.0000        0.0000        0.0000        0.0000        0.0000        0.0000        0.0000        0.0000        0.0000        0.0000        0.0000        0.0000        0.0000        0.0000        0.0000        0.0000        0.0000        0.0000        0.0000        0.0000        0.0000        0.0000        0.0000        0.0000        0.0000        0.0000        0.0000        0.0000        0.0000        0.0000        0.0000        0.0000        0.0000        0.0000        0.0000        0.0000        0.0000        0.0000        0.0000        0.0000        0.0000        0.0000        0.0000
        0.0000        0.0000        0.0000        0.0000        0.0000        0.0000        0.0000        0.0000        0.0000        0.0000        0.0000        0.0000        0.0000        0.0000        0.0000        0.0000        0.0000        0.0000        0.0000        0.0000        0.0000        0.0000        0.0000        0.0000        0.0000        0.0000        0.0000        0.0000        0.0000        0.0000        0.0000        0.0000        0.0000        0.0000        0.0000        0.0000        0.0000        0.0000        0.0000        0.0000        0.0000        0.0000        0.0000        0.0000        0.0000        0.0000        0.0000        0.0000        0.0000        0.0000        0.0000        0.0000        0.0000        0.0000        0.0000        0.0000        0.0000        0.0000        0.0000        0.0000        0.0000        0.0000        0.0000        0.0000        0.0000        0.0000        0.0000        0.0000        0.0000        0.0000        0.0000        0.0000        0.0000        0.0000        0.0000        0.0000        0.0000        0.0000        0.0000        0.0000        0.0000        0.0000        0.0000        0.0000        0.0000        0.0000        0.0000        0.0000        0.0000        0.0000        0.0000        0.0000        0.0000        0.0000        0.0000        0.0000        0.0000        0.0000        0.0000        0.0000        0.0000        0.0000        0.0000       13.7951       21.0120       18.9739       16.2032       14.6486       14.5630       14.1884       14.8972       14.7665       14.6940       12.8770       11.8207        9.2435        8.6232        8.0313        8.2289       10.4965        7.5773        7.4638        6.8934        8.9222        9.0862        9.6291        0.0000        0.0000        0.0000        0.0000        0.0000        0.0000        9.1123        9.9139       11.0753       15.9571       17.7327       19.0266       18.2499       29.8502       36.1004       36.4682       32.0405       31.9372       34.6002       37.1968       33.3015       30.7979       36.4936       31.8996       34.6726       30.5503       26.8830       24.6055       19.4601       12.9447       11.1771        9.9852        8.3249       12.9570       14.4810        9.4192        6.4530        4.5999        4.8311        4.4593        4.0951        8.2309       13.3861       12.2007       11.8802       11.1328        0.0000        0.0000        0.0000        0.0000        0.0000        0.0000        0.0000        0.0000        0.0000        0.0000        0.0000        0.0000        0.0000        0.0000        0.0000        2.0076        0.8216        3.1534        2.3534       18.1598       22.7079       49.0711        0.0000        0.0000        0.0000        0.0000        0.0000        0.0000        0.0000        0.0000        0.0000        0.0000        0.0000        0.0000        0.0000        0.0000        0.0000        0.0000        0.0000        0.0000        0.0000        0.0000        0.0000        0.0000        0.0000        0.0000        0.0000        0.0000        0.0000        0.0000        0.0000        0.0000        0.0000        0.0000        0.0000        0.0000        0.0000        0.0000        0.0000        0.0000        0.0000        0.0000        0.0000        0.0000        0.0000        0.0000        0.0000        0.0000        0.0000        0.0000        0.0000        0.0000        0.0000        0.0000        0.0000        0.0000        0.0000
        0.0000        0.0000        0.0000        0.0000        0.0000        0.0000        0.0000        0.0000        0.0000        0.0000        0.0000        0.0000        0.0000        0.0000        0.0000        0.0000        0.0000        0.0000        0.0000        0.0000        0.0000        0.0000        0.0000        0.0000        0.0000        0.0000        0.0000        0.0000        0.0000        0.0000        0.0000        0.0000        0.0000        0.0000        0.0000        0.0000        0.0000        0.0000        0.0000        0.0000        0.0000        0.0000        0.0000        0.0000        0.0000        0.0000        0.0000        0.0000        0.0000        0.0000        0.0000        0.0000        0.0000        0.0000        0.0000        0.0000        0.0000        0.0000        0.0000        0.0000        0.0000        0.0000        0.0000        0.0000        0.0000        0.0000        0.0000        0.0000        0.0000        0.0000        0.0000        0.0000        0.0000        0.0000        0.0000        0.0000        0.0000        0.0000        0.0000        0.0000        0.0000        0.0000        0.0000        0.0000        0.0000        0.0000        0.0000        0.0000        0.0000        0.0000        0.0000        0.0000        0.0000        0.0000        0.0000        0.0000        0.0000        0.0000        0.0000        0.0000        0.0000        0.0000        0.0000       17.1524       21.4557       16.5455       13.5784       13.8895       14.2331       14.1146       12.7602       12.7523       12.5530       11.9302       11.6792        9.3861        8.7239        0.0000        7.8546        6.4486        0.0000        0.0000        5.6787        7.4883        0.0000        0.0000        0.0000        0.0000        0.0000        0.0000        0.0000        0.0000        9.2151       10.4244       17.4879       22.5721       21.3189       17.7939       20.7951       25.8654       32.0853       35.6741       33.9130       40.5085       45.3453       42.3787       39.7441       40.5639       36.0236       37.6594       37.8373       30.1756       24.5289       22.2270       16.7424       12.8997       11.7733        8.7276        7.3540       11.9458        9.4738        9.0963       10.7642        5.5591        6.5293        4.5267        6.7562        0.0000        0.0000        0.0000        0.0000        0.0000        0.0000        0.0000        0.0000        0.0000        0.0000        0.0000        0.0000        0.0000        0.0000        0.0000        0.0000        0.0000        0.0000        0.0000        0.0000        2.8105        2.6408        3.2754        4.7190       15.2731        0.0000        0.0000        0.0000        0.0000        0.0000        0.0000        0.0000        0.0000        0.0000        0.0000        0.0000        0.0000        0.0000        0.0000        0.0000        0.0000        0.0000        0.0000        0.0000        0.0000        0.0000        0.0000        0.0000        0.0000        0.0000        0.0000        0.0000        0.0000        0.0000        0.0000        0.0000        0.0000        0.0000        0.0000        0.0000        0.0000        0.0000        0.0000        0.0000        0.0000        0.0000        0.0000        0.0000        0.0000        0.0000        0.0000        0.0000        0.0000        0.0000        0.0000        0.0000        0.0000        0.0000        0.0000        0.0000        0.0000        0.0000
        0.0000        0.0000        0.0000        0.0000        0.0000        0.0000        0.0000        0.0000        0.0000        0.0000        0.0000        0.0000        0.0000        0.0000        0.0000        0.0000        0.0000        0.0000        0.0000        0.0000        0.0000        0.0000        0.0000        0.0000        0.0000        0.0000        0.0000        0.0000        0.0000        0.0000        0.0000        0.0000        0.0000        0.0000        0.0000        0.0000        0.0000        0.0000        0.0000        0.0000        0.0000        0.0000        0.0000        0.0000        0.0000        0.0000        0.0000        0.0000        0.0000        0.0000        0.0000        0.0000        0.0000        0.0000        0.0000        0.0000        0.0000        0.0000        0.0000        0.0000        0.0000        0.0000        0.0000        0.0000        0.0000        0.0000        0.0000        0.0000        0.0000        0.0000        0.0000        0.0000        0.0000        0.0000        0.0000        0.0000        0.0000        0.0000        0.0000        0.0000        0.0000        0.0000        0.0000        0.0000        0.0000        0.0000        0.0000        0.0000        0.0000        0.0000        0.0000        0.0000        0.0000        0.0000        0.0000        0.0000        0.0000        0.0000        0.0000        0.0000        0.0000        0.0000        0.0000       13.6231       17.0428       13.4650       12.1232       11.8418       10.8904       11.0339       11.6867       10.6080       10.7779       11.5731        0.0000        0.0000        0.0000        0.0000        0.0000        0.0000        0.0000        0.0000        0.0000        0.0000        0.0000        0.0000        0.0000        0.0000        0.0000        0.0000        0.0000        0.0000        0.0000       15.7105       21.0671       21.6529       22.0969       17.6769       22.4911       28.9841       30.2632       35.0797       38.4078       44.1927       39.8664       37.3029       40.0343       37.4413       41.0857       38.0424       34.6059       26.4863       20.6612       17.3311       18.7937       12.3715       10.1647        8.7761        8.1885        8.9883        8.3249        7.8849        8.6599        6.5017        3.4068        6.2943        0.0000        0.0000        0.0000        0.0000        0.0000        0.0000        0.0000        0.0000        0.0000        0.0000        0.0000        0.0000        0.0000        0.0000        0.0000        0.0000        0.0000        0.0000        0.0000        0.0000        0.0000        0.0000        4.5645        3.4681        6.3222        0.0000       20.6168       36.8109        0.0000        0.0000        0.0000        0.0000        0.0000        0.0000        0.0000        0.0000        0.0000        0.0000        0.0000        0.0000        0.0000        0.0000        0.0000        0.0000        0.0000        0.0000        0.0000        0.0000        0.0000        0.0000        0.0000        0.0000        0.0000        0.0000        0.0000        0.0000        0.0000        0.0000        0.0000        0.0000        0.0000        0.0000        0.0000        0.0000        0.0000        0.0000        0.0000        0.0000        0.0000        0.0000        0.0000        0.0000        0.0000        0.0000        0.0000        0.0000        0.0000        0.0000        0.0000        0.0000        0.0000        0.0000        0.0000
        0.0000        0.0000        0.0000        0.0000        0.0000        0.0000        0.0000        0.0000        0.0000        0.0000        0.0000        0.0000        0.0000        0.0000        0.0000        0.0000        0.0000        0.0000        0.0000        0.0000        0.0000        0.0000        0.0000        0.0000        0.0000        0.0000        0.0000        0.0000        0.0000        0.0000        0.0000        0.0000        0.0000        0.0000        0.0000        0.0000        0.0000        0.0000        0.0000        0.0000        0.0000        0.0000        0.0000        0.0000        0.0000        0.0000        0.0000        0.0000        0.0000        0.0000        0.0000        0.0000        0.0000        0.0000        0.0000        0.0000        0.0000        0.0000        0.0000        0.0000        0.0000        0.0000        0.0000        0.0000        0.0000        0.0000        0.0000        0.0000        0.0000        0.0000        0.0000        0.0000        0.0000        0.0000        0.0000        0.0000        0.0000        0.0000        0.0000        0.0000        0.0000        0.0000        0.0000        0.0000        0.0000        0.0000        0.0000        0.0000        0.0000        0.0000        0.0000        0.0000        0.0000        0.0000        0.0000        0.0000        0.0000        0.0000        0.0000        0.0000        0.0000        0.0000        0.0000        0.0000        0.0000       10.4332        8.5440        6.9104        6.8634        8.0979       10.9165        5.9849        7.1876        8.4948       13.4496        0.0000        0.0000        0.0000        0.0000        0.0000        0.0000        0.0000        0.0000        0.0000        0.0000        0.0000        0.0000        0.0000        0.0000        0.0000        0.0000        0.0000        0.0000       19.9281       18.8515       16.5218       14.6070       19.6223       20.1452       26.9845       32.4157       37.2126       41.6618       40.3196       40.5048       41.4966       41.7313       39.8072       49.4879       39.2522       26.6898       19.2257       13.4522       12.7387       12.0158       13.0882       13.9119       16.7553       19.6613       15.7898       16.9821       18.4579       11.6335       25.4100       35.5500        0.0000        0.0000        0.0000        0.0000        0.0000        0.0000        0.0000        0.0000        0.0000        0.0000        0.0000        0.0000        0.0000        0.0000        0.0000        0.0000        0.0000        0.0000        0.0000        0.0000        0.0000        0.0000        0.0000        0.0000        8.3231       11.0101        0.0000       26.2200       64.2000        0.0000        0.0000        0.0000        0.0000        0.0000        0.0000        0.0000        0.0000        0.0000        0.0000        0.0000        0.0000        0.0000        0.0000        0.0000        0.0000        0.0000        0.0000        0.0000        0.0000        0.0000        0.0000        0.0000        0.0000        0.0000        0.0000        0.0000        0.0000        0.0000        0.0000        0.0000        0.0000        0.0000        0.0000        0.0000        0.0000        0.0000        0.0000        0.0000        0.0000        0.0000        0.0000        0.0000        0.0000        0.0000        0.0000        0.0000        0.0000        0.0000        0.0000        0.0000        0.0000        0.0000        0.0000        0.0000
        0.0000        0.0000        0.0000        0.0000        0.0000        0.0000        0.0000        0.0000        0.0000        0.0000        0.0000        0.0000        0.0000        0.0000        0.0000        0.0000        0.0000        0.0000        0.0000        0.0000        0.0000        0.0000        0.0000        0.0000        0.0000        0.0000        0.0000        0.0000        0.0000        0.0000        0.0000        0.0000        0.0000        0.0000        0.0000        0.0000        0.0000        0.0000        0.0000        0.0000        0.0000        0.0000        0.0000        0.0000        0.0000        0.0000        0.0000        0.0000        0.0000        0.0000        0.0000        0.0000        0.0000        0.0000        0.0000        0.0000        0.0000        0.0000        0.0000        0.0000        0.0000        0.0000        0.0000        0.0000        0.0000        0.0000        0.0000        0.0000        0.0000        0.0000        0.0000        0.0000        0.0000        0.0000        0.0000        0.0000        0.0000        0.0000        0.0000        0.0000        0.0000        0.0000        0.0000        0.0000        0.0000        0.0000        0.0000        0.0000        0.0000        0.0000        0.0000        0.0000        0.0000        0.0000        0.0000        0.0000        0.0000        0.0000        0.0000        0.0000        0.0000        0.0000        0.0000        0.0000        0.0000        0.0000        7.4652        6.4461        8.0948        6.9794        5.1641        6.7104        7.0840        8.2979       10.5780        0.0000        0.0000        0.0000        0.0000        0.0000        0.0000        0.0000        0.0000        0.0000        0.0000        0.0000        0.0000        0.0000        0.0000        0.0000        0.0000        0.0000        0.0000        0.0000        0.0000       17.6199       14.4933       15.8274       22.8109       26.2316       29.0134       40.0673       46.1225       45.5049       45.4452       47.0493       41.3714       39.3453       34.0998       27.9055       20.9727       15.3268       12.2669       11.6903       14.7399       14.4842       16.5084       18.7399       17.1759       15.5797        0.0000        0.0000       24.0891        0.0000        0.0000        0.0000        0.0000        0.0000        0.0000        0.0000        0.0000        0.0000        0.0000        0.0000        0.0000        0.0000        0.0000        0.0000        0.0000        0.0000        0.0000        0.0000        0.0000        0.0000        0.0000        0.0000        0.0000        0.0000        0.0000       18.5705       19.5382        0.0000        0.0000        0.0000        0.0000        0.0000        0.0000        0.0000        0.0000        0.0000        0.0000        0.0000        0.0000        0.0000        0.0000        0.0000        0.0000        0.0000        0.0000        0.0000        0.0000        0.0000        0.0000        0.0000        0.0000        0.0000        0.0000        0.0000        0.0000        0.0000        0.0000        0.0000        0.0000        0.0000        0.0000        0.0000        0.0000        0.0000        0.0000        0.0000        0.0000        0.0000        0.0000        0.0000        0.0000        0.0000        0.0000        0.0000        0.0000        0.0000        0.0000        0.0000        0.0000        0.0000        0.0000        0.0000        0.0000        0.0000        0.0000
[truncated: 212,709 more chars]
