# Supplementary material for: Multidimensional evaluation of the TRMM 3B43V7 satellite-based precipitation product in mainland China from 1998–2016
Source: PeerJ. 2020 Feb 20;8:e8615. doi: 10.7717/peerj.8615 (PMC7036276; doi:10.7717/peerj.8615)
Supplement: Supplemental Information 2 [file peerj-08-8615-s002.zip › TRMM_3B43 data/TRMM 3B43 data-Year-Month/2009-01.txt]

ncols         249
nrows         175
xllcorner     73.250
yllcorner     6.500
cellsize      0.25000
        0.0000        0.0000        0.0000        0.0000        0.0000        0.0000        0.0000        0.0000        0.0000        0.0000        0.0000        0.0000        0.0000        0.0000        0.0000        0.0000        0.0000        0.0000        0.0000        0.0000        0.0000        0.0000        0.0000        0.0000        0.0000        0.0000        0.0000        0.0000        0.0000        0.0000        0.0000        0.0000        0.0000        0.0000        0.0000        0.0000        0.0000        0.0000        0.0000        0.0000        0.0000        0.0000        0.0000        0.0000        0.0000        0.0000        0.0000        0.0000        0.0000        0.0000        0.0000        0.0000        0.0000        0.0000        0.0000        0.0000        0.0000        0.0000        0.0000        0.0000        0.0000        0.0000        0.0000        0.0000        0.0000        0.0000        0.0000        0.0000        0.0000        0.0000        0.0000        0.0000        0.0000        0.0000        0.0000        0.0000        0.0000        0.0000        0.0000        0.0000        0.0000        0.0000        0.0000        0.0000        0.0000        0.0000        0.0000        0.0000        0.0000        0.0000        0.0000        0.0000        0.0000        0.0000        0.0000        0.0000        0.0000        0.0000        0.0000        0.0000        0.0000        0.0000        0.0000        0.0000        0.0000        0.0000        0.0000        0.0000        0.0000        0.0000        0.0000        0.0000        0.0000        0.0000        0.0000        0.0000        0.0000        0.0000        0.0000        0.0000        0.0000        0.0000        0.0000        0.0000        0.0000        0.0000        0.0000        0.0000        0.0000        0.0000        0.0000        0.0000        0.0000        0.0000        0.0000        0.0000        0.0000        0.0000        0.0000        0.0000        0.0000        0.0000        0.0000        0.0000        0.0000        0.0000        0.0000        0.0000        0.0000        0.0000        0.0000        0.0000        0.0000        0.0000        0.0000        0.0000        0.0000        0.0000        0.0000        0.0000        0.0000        0.0000        0.0000        0.0000        0.0000        0.0000        0.0000        0.0000        0.0000        0.0000        0.0000        0.0000        0.0000       10.2102        7.5145       10.0693        0.0000        0.0000        0.0000        8.7082        9.1284        9.0491       10.4998       12.5111       11.4227       13.4605       12.8320       12.5132       11.7157       12.0179       13.3487       11.3363       12.4419       15.3851       13.6690       11.6845       12.5082       12.1946       11.5617       12.3721       12.2890       10.4806        9.8570       12.1906       12.2430       11.5732       10.2583       13.1290       11.7012       10.6146       10.0531       12.8852       13.3149       13.2340       13.4326       14.3840       15.3985       16.9397       17.5316        0.0000        0.0000        0.0000        0.0000        0.0000        0.0000        0.0000        0.0000        0.0000        0.0000        0.0000        0.0000        0.0000        0.0000        0.0000        0.0000        0.0000        0.0000        0.0000        0.0000        0.0000        0.0000        0.0000        0.0000        0.0000        0.0000        0.0000        0.0000        0.0000        0.0000
        0.0000        0.0000        0.0000        0.0000        0.0000        0.0000        0.0000        0.0000        0.0000        0.0000        0.0000        0.0000        0.0000        0.0000        0.0000        0.0000        0.0000        0.0000        0.0000        0.0000        0.0000        0.0000        0.0000        0.0000        0.0000        0.0000        0.0000        0.0000        0.0000        0.0000        0.0000        0.0000        0.0000        0.0000        0.0000        0.0000        0.0000        0.0000        0.0000        0.0000        0.0000        0.0000        0.0000        0.0000        0.0000        0.0000        0.0000        0.0000        0.0000        0.0000        0.0000        0.0000        0.0000        0.0000        0.0000        0.0000        0.0000        0.0000        0.0000        0.0000        0.0000        0.0000        0.0000        0.0000        0.0000        0.0000        0.0000        0.0000        0.0000        0.0000        0.0000        0.0000        0.0000        0.0000        0.0000        0.0000        0.0000        0.0000        0.0000        0.0000        0.0000        0.0000        0.0000        0.0000        0.0000        0.0000        0.0000        0.0000        0.0000        0.0000        0.0000        0.0000        0.0000        0.0000        0.0000        0.0000        0.0000        0.0000        0.0000        0.0000        0.0000        0.0000        0.0000        0.0000        0.0000        0.0000        0.0000        0.0000        0.0000        0.0000        0.0000        0.0000        0.0000        0.0000        0.0000        0.0000        0.0000        0.0000        0.0000        0.0000        0.0000        0.0000        0.0000        0.0000        0.0000        0.0000        0.0000        0.0000        0.0000        0.0000        0.0000        0.0000        0.0000        0.0000        0.0000        0.0000        0.0000        0.0000        0.0000        0.0000        0.0000        0.0000        0.0000        0.0000        0.0000        0.0000        0.0000        0.0000        0.0000        0.0000        0.0000        0.0000        0.0000        0.0000        0.0000        0.0000        0.0000        0.0000        0.0000        0.0000        0.0000        0.0000        0.0000        0.0000        0.0000        0.0000        0.0000        0.0000        0.0000        0.0000        0.0000        0.0000       10.3116       10.0859        7.4357        5.4247        5.3708        5.7148        6.2209        7.7178        9.5094        9.7495        9.8345       10.1745       10.0503        9.3809        9.1370        9.4369        8.9524        8.7662        8.1460        7.4784        9.1944       10.8741       11.7049       11.5223       11.3187       11.9174        9.9309       10.4441        8.7801        7.9095        8.0290        9.2253        9.0947        8.9738        9.0895       10.7020       10.1847       10.7303       10.4019       11.6175       12.2115       12.8403       13.1055       14.2497       14.6822       16.0080       18.1317       19.5951       21.9998       23.1399       24.9792       25.2014       26.5210       25.6999        0.0000        0.0000        0.0000        0.0000        0.0000        0.0000        0.0000        0.0000        0.0000        0.0000        0.0000        0.0000        0.0000        0.0000        0.0000        0.0000        0.0000        0.0000        0.0000        0.0000        0.0000        0.0000        0.0000
        0.0000        0.0000        0.0000        0.0000        0.0000        0.0000        0.0000        0.0000        0.0000        0.0000        0.0000        0.0000        0.0000        0.0000        0.0000        0.0000        0.0000        0.0000        0.0000        0.0000        0.0000        0.0000        0.0000        0.0000        0.0000        0.0000        0.0000        0.0000        0.0000        0.0000        0.0000        0.0000        0.0000        0.0000        0.0000        0.0000        0.0000        0.0000        0.0000        0.0000        0.0000        0.0000        0.0000        0.0000        0.0000        0.0000        0.0000        0.0000        0.0000        0.0000        0.0000        0.0000        0.0000        0.0000        0.0000       28.2203        0.0000       20.5068       12.1362        0.0000        0.0000        0.0000        0.0000        0.0000        0.0000        0.0000        0.0000        0.0000        0.0000        0.0000        0.0000        0.0000        0.0000        0.0000        0.0000        0.0000        0.0000        0.0000        0.0000        0.0000        0.0000        0.0000        0.0000        0.0000        0.0000        0.0000        0.0000        0.0000        0.0000        0.0000        0.0000        0.0000        0.0000        0.0000        0.0000        0.0000        0.0000        0.0000        0.0000        0.0000        0.0000        0.0000        0.0000        0.0000        0.0000        0.0000        0.0000        0.0000        0.0000        0.0000        0.0000        0.0000        0.0000        0.0000        0.0000        0.0000        0.0000        0.0000        0.0000        0.0000        0.0000        0.0000        0.0000        0.0000        0.0000        0.0000        0.0000        0.0000        0.0000        0.0000        0.0000        0.0000        0.0000        0.0000        0.0000        0.0000        0.0000        0.0000        0.0000        0.0000        0.0000        0.0000        0.0000        0.0000        0.0000        0.0000        0.0000        0.0000        0.0000        0.0000        0.0000        0.0000        0.0000        0.0000        0.0000        0.0000        0.0000        0.0000        0.0000        0.0000        0.0000        0.0000        0.0000        0.0000        0.0000        0.0000        0.0000        0.0000        0.0000        0.0000        0.0000        3.9063        4.8532        5.8678        7.0199        5.3984        4.9550        4.9669        6.1307        8.2094        8.3377        8.7178        8.4263        7.6317        8.0437        8.3833        9.0085        8.5434        8.2416        7.9295        7.6732        5.8261        5.8431        5.9834        6.4227        6.8054        7.1685        7.1631        8.6324        9.2955        8.7349        6.5506        6.5364        7.2122        7.5065        7.3560        7.6297        9.3288        8.4897        8.6478        8.8921       11.5795       11.6938       12.1289       12.5167       13.4786       14.4773       15.6094       16.7152       19.3086       20.1822       22.3311       24.5840       25.1394       26.3113       26.1390       27.9873        0.0000        0.0000        0.0000        0.0000        0.0000        0.0000        0.0000        0.0000        0.0000        0.0000        0.0000        0.0000        0.0000        0.0000        0.0000        0.0000        0.0000        0.0000        0.0000        0.0000        0.0000        0.0000
        0.0000        0.0000        0.0000        0.0000        0.0000        0.0000        0.0000        0.0000        0.0000        0.0000        0.0000        0.0000        0.0000        0.0000        0.0000        0.0000        0.0000        0.0000        0.0000        0.0000        0.0000        0.0000        0.0000        0.0000        0.0000        0.0000        0.0000        0.0000        0.0000        0.0000        0.0000        0.0000        0.0000        0.0000        0.0000        0.0000        0.0000        0.0000        0.0000        0.0000        0.0000        0.0000        0.0000        0.0000        0.0000        0.0000        0.0000        0.0000        0.0000        0.0000        0.0000        0.0000        0.0000       31.5387       25.6242       22.5021       19.1303       16.6507       14.0038        6.5659        0.0000        0.0000        0.0000        0.0000        0.0000        0.0000        0.0000        0.0000        0.0000        0.0000        0.0000        0.0000        0.0000        0.0000        0.0000        0.0000        0.0000        0.0000        0.0000        0.0000        0.0000        0.0000        0.0000        0.0000        0.0000        0.0000        0.0000        0.0000        0.0000        0.0000        0.0000        0.0000        0.0000        0.0000        0.0000        0.0000        0.0000        0.0000        0.0000        0.0000        0.0000        0.0000        0.0000        0.0000        0.0000        0.0000        0.0000        0.0000        0.0000        0.0000        0.0000        0.0000        0.0000        0.0000        0.0000        0.0000        0.0000        0.0000        0.0000        0.0000        0.0000        0.0000        0.0000        0.0000        0.0000        0.0000        0.0000        0.0000        0.0000        0.0000        0.0000        0.0000        0.0000        0.0000        0.0000        0.0000        0.0000        0.0000        0.0000        0.0000        0.0000        0.0000        0.0000        0.0000        0.0000        0.0000        0.0000        0.0000        0.0000        0.0000        0.0000        0.0000        0.0000        0.0000        0.0000        0.0000        0.0000        0.0000        0.0000        0.0000        0.0000        0.0000        0.0000        0.0000        0.0000        0.0000        0.0000        0.0000        0.0000        0.0000        4.6592        3.6522        3.6325        4.0968        5.9411        7.9937        5.3534        4.9976        5.4066        7.1615        7.1113        7.1882        7.1069        6.9184        7.6246        7.6841        7.6143        7.7848        7.5612        7.6872        6.6642        5.1340        4.9271        5.0000        5.3808        5.8352        6.1071        6.3388        6.6316        7.5405        6.6087        6.4165        5.9891        7.2624        7.1054        7.0086        7.2395        8.3241        7.9933        7.7704        7.5276       10.0775       10.5481       11.0835       11.3888       12.5972       13.0968       13.8729       15.2607       18.5959       20.2449       20.7632       22.0329       22.4294       23.1566       23.4709       26.2896       24.0733       24.2232        0.0000        0.0000        0.0000        0.0000        0.0000        0.0000        0.0000        0.0000        0.0000        0.0000        0.0000        0.0000        0.0000        0.0000        0.0000        0.0000        0.0000        0.0000        0.0000        0.0000
        0.0000        0.0000        0.0000        0.0000        0.0000        0.0000        0.0000        0.0000        0.0000        0.0000        0.0000        0.0000        0.0000        0.0000        0.0000        0.0000        0.0000        0.0000        0.0000        0.0000        0.0000        0.0000        0.0000        0.0000        0.0000        0.0000        0.0000        0.0000        0.0000        0.0000        0.0000        0.0000        0.0000        0.0000        0.0000        0.0000        0.0000        0.0000        0.0000        0.0000        0.0000        0.0000        0.0000        0.0000        0.0000        0.0000        0.0000        0.0000        0.0000        0.0000        0.0000        0.0000        0.0000       29.9855       29.3771       34.0636       34.0200       33.6079       27.4408       16.7731        0.0000        0.0000        0.0000        0.0000        0.0000        0.0000        0.0000        0.0000        0.0000        0.0000        0.0000        0.0000        0.0000        0.0000        0.0000        0.0000        0.0000        0.0000        0.0000        0.0000        0.0000        0.0000        0.0000        0.0000        0.0000        0.0000        0.0000        0.0000        0.0000        0.0000        0.0000        0.0000        0.0000        0.0000        0.0000        0.0000        0.0000        0.0000        0.0000        0.0000        0.0000        0.0000        0.0000        0.0000        0.0000        0.0000        0.0000        0.0000        0.0000        0.0000        0.0000        0.0000        0.0000        0.0000        0.0000        0.0000        0.0000        0.0000        0.0000        0.0000        0.0000        0.0000        0.0000        0.0000        0.0000        0.0000        0.0000        0.0000        0.0000        0.0000        0.0000        0.0000        0.0000        0.0000        0.0000        0.0000        0.0000        0.0000        0.0000        0.0000        0.0000        0.0000        0.0000        0.0000        0.0000        0.0000        0.0000        0.0000        0.0000        0.0000        0.0000        0.0000        0.0000        0.0000        0.0000        0.0000        0.0000        0.0000        0.0000        0.0000        0.0000        0.0000        0.0000        0.0000        0.0000        0.0000        0.0000        0.0000        0.0000        0.0000        4.8734        4.0469        3.5567        4.0359        6.1055        6.3803        6.8926        6.1826        5.6278        6.4089        6.2866        6.5539        6.7847        7.0316        7.3959        7.9151        8.6590        7.6501        7.4836        6.6936        5.8927        4.4912        4.5435        4.6292        5.8187        6.0837        6.0511        6.1267        6.3821        7.1259        7.0025        6.6175        6.9069        8.6514        9.1414        8.9569        8.5021        9.0033        8.7943        8.8792        9.0520       10.1407        9.8064       10.5061       11.0333       11.3656       11.6977       12.8467       13.5859       14.7194       17.2026       17.8770       17.9683       17.2965       19.1500       19.0373       20.3585       23.8191       26.4334       25.7631       24.2090        0.0000        0.0000        0.0000        0.0000        0.0000        0.0000        0.0000        0.0000        0.0000        0.0000        0.0000        0.0000        0.0000        0.0000        0.0000        0.0000        0.0000        0.0000
        0.0000        0.0000        0.0000        0.0000        0.0000        0.0000        0.0000        0.0000        0.0000        0.0000        0.0000        0.0000        0.0000        0.0000        0.0000        0.0000        0.0000        0.0000        0.0000        0.0000        0.0000        0.0000        0.0000        0.0000        0.0000        0.0000        0.0000        0.0000        0.0000        0.0000        0.0000        0.0000        0.0000        0.0000        0.0000        0.0000        0.0000        0.0000        0.0000        0.0000        0.0000        0.0000        0.0000        0.0000        0.0000        0.0000        0.0000        0.0000        0.0000        0.0000       36.1652       32.0505       32.8173       35.8873       32.9161       40.9044       42.6630       41.6445       36.2073       27.5046       20.2843       14.7939        0.0000        0.0000        0.0000        0.0000        0.0000        0.0000        0.0000        0.0000        0.0000        0.0000        0.0000        0.0000        0.0000        0.0000        0.0000        0.0000        0.0000        0.0000        0.0000        0.0000        0.0000        0.0000        0.0000        0.0000        0.0000        0.0000        0.0000        0.0000        0.0000        0.0000        0.0000        0.0000        0.0000        0.0000        0.0000        0.0000        0.0000        0.0000        0.0000        0.0000        0.0000        0.0000        0.0000        0.0000        0.0000        0.0000        0.0000        0.0000        0.0000        0.0000        0.0000        0.0000        0.0000        0.0000        0.0000        0.0000        0.0000        0.0000        0.0000        0.0000        0.0000        0.0000        0.0000        0.0000        0.0000        0.0000        0.0000        0.0000        0.0000        0.0000        0.0000        0.0000        0.0000        0.0000        0.0000        0.0000        0.0000        0.0000        0.0000        0.0000        0.0000        0.0000        0.0000        0.0000        0.0000        0.0000        0.0000        0.0000        0.0000        0.0000        0.0000        0.0000        0.0000        0.0000        0.0000        0.0000        0.0000        0.0000        0.0000        0.0000        0.0000        0.0000        0.0000        0.0000        0.0000        0.0000        0.0000        5.3171        3.9577        3.1520        2.9560        2.9104        3.2460        3.8275        3.9835        5.1497        5.7684        6.5456        6.4508        6.4265        6.5004        6.6634        6.9248        6.9868        7.1464        6.5818        6.1835        5.6504        5.2351        3.6980        3.7068        3.6770        3.7802        5.2082        5.2354        5.5445        5.6583        5.9020        6.4824        5.9814        5.7018        7.7272        8.2059        8.6289        8.3076        9.1817        8.8141        8.7948        9.0995       10.6790       10.3832       10.7906       10.9224       10.6318       12.1574       12.3140       13.3627       14.2275       16.4527       16.2565       17.9021       17.6572       17.9617       19.6852       18.4861       24.7312       22.8375       21.8611       21.4515        0.0000        0.0000        0.0000        0.0000        0.0000        0.0000        0.0000        0.0000        0.0000        0.0000        0.0000        0.0000        0.0000        0.0000       41.6260       45.4017       42.0780        0.0000
        0.0000        0.0000        0.0000        0.0000        0.0000        0.0000        0.0000        0.0000        0.0000        0.0000        0.0000        0.0000        0.0000        0.0000        0.0000        0.0000        0.0000        0.0000        0.0000        0.0000        0.0000        0.0000        0.0000        0.0000        0.0000        0.0000        0.0000        0.0000        0.0000        0.0000        0.0000        0.0000        0.0000        0.0000        0.0000        0.0000        0.0000        0.0000        0.0000        0.0000        0.0000        0.0000        0.0000        0.0000        0.0000        0.0000        0.0000        0.0000       39.0900       39.0099       40.5006       38.7882       37.3797       41.0035       35.6029       38.8909       39.2214       38.1361       35.7969       32.1877       23.9116       14.4354       11.2703        0.0000        0.0000        0.0000        0.0000        0.0000        0.0000        0.0000        0.0000        0.0000        0.0000        0.0000        0.0000        0.0000        0.0000        0.0000        0.0000        0.0000        0.0000        0.0000        0.0000        0.0000        0.0000        0.0000        0.0000        0.0000        0.0000        0.0000        0.0000        0.0000        0.0000        0.0000        0.0000        0.0000        0.0000        0.0000        0.0000        0.0000        0.0000        0.0000        0.0000        0.0000        0.0000        0.0000        0.0000        0.0000        0.0000        0.0000        0.0000        0.0000        0.0000        0.0000        0.0000        0.0000        0.0000        0.0000        0.0000        0.0000        0.0000        0.0000        0.0000        0.0000        0.0000        0.0000        0.0000        0.0000        0.0000        0.0000        0.0000        0.0000        0.0000        0.0000        0.0000        0.0000        0.0000        0.0000        0.0000        0.0000        0.0000        0.0000        0.0000        0.0000        0.0000        0.0000        0.0000        0.0000        0.0000        0.0000        0.0000        0.0000        0.0000        0.0000        0.0000        0.0000        0.0000        0.0000        0.0000        0.0000        0.0000        0.0000        0.0000        0.0000        0.0000        0.0000        0.0000        0.0000        4.9506        4.5024        3.9606        3.3833        2.9004        3.1621        3.3304        4.3382        3.9517        4.2334        5.1769        6.9288        6.4587        6.6767        6.3701        6.4429        6.6230        6.6273        6.5830        5.9668        5.9439        5.5943        5.1792        3.7492        3.8072        3.6541        3.3804        4.4751        5.1625        5.2863        5.7196        5.6467        5.6384        6.3076        5.6794        7.1812        7.1986        7.8163        7.8851        8.3486        8.4141        9.0146        9.6791       10.7066       10.2993       10.4244       10.2817       10.7158       12.0841       12.3441       12.6582       14.5346       16.6435       16.6295       17.1230       17.5022       18.7728       22.0440       25.6616       20.0563       20.5658       20.9965       20.9464       20.7419        0.0000        0.0000        0.0000        0.0000        0.0000        0.0000        0.0000        0.0000        0.0000       35.8938       40.9212       38.0437       40.2673       43.9814       48.2227       45.7926       47.7379
        0.0000        0.0000        0.0000        0.0000        0.0000        0.0000        0.0000        0.0000        0.0000        0.0000        0.0000        0.0000        0.0000        0.0000        0.0000        0.0000        0.0000        0.0000        0.0000        0.0000        0.0000        0.0000        0.0000        0.0000        0.0000        0.0000        0.0000        0.0000        0.0000        0.0000        0.0000        0.0000        0.0000        0.0000        0.0000        0.0000        0.0000        0.0000        0.0000        0.0000        0.0000        0.0000        0.0000        0.0000        0.0000        0.0000        0.0000        0.0000       41.8083       38.0456       38.5732       38.5496       38.2682       34.9380       31.5226       34.8541       33.8115       29.6128       27.6110       32.3663       23.6991       16.1387       13.3589        9.0392        7.4163        7.3129        6.2039        0.0000        0.0000        0.0000        0.0000        0.0000        0.0000        0.0000        0.0000        0.0000        0.0000        0.0000        0.0000        0.0000        0.0000        0.0000        0.0000        0.0000        0.0000        0.0000        0.0000        0.0000        0.0000        0.0000        0.0000        0.0000        0.0000        0.0000        0.0000        0.0000        0.0000        0.0000        0.0000        0.0000        0.0000        0.0000        0.0000        0.0000        0.0000        0.0000        0.0000        0.0000        0.0000        0.0000        0.0000        0.0000        0.0000        0.0000        0.0000        0.0000        0.0000        0.0000        0.0000        0.0000        0.0000        0.0000        0.0000        0.0000        0.0000        0.0000        0.0000        0.0000        0.0000        0.0000        0.0000        0.0000        0.0000        0.0000        0.0000        0.0000        0.0000        0.0000        0.0000        0.0000        0.0000        0.0000        0.0000        0.0000        0.0000        0.0000        0.0000        0.0000        0.0000        0.0000        0.0000        0.0000        0.0000        0.0000        0.0000        0.0000        0.0000        0.0000        0.0000        0.0000        0.0000        0.0000        0.0000        0.0000        0.0000        0.0000        0.0000        0.0000        4.3534        4.1174        3.8695        3.3883        2.9574        2.9676        3.7705        4.3605        4.3676        4.1712        4.3785        5.2302        5.8853        5.9789        6.0323        6.0003        6.1569        6.2315        6.2911        5.9687        6.2134        5.8119        5.4715        3.8965        3.4731        3.4428        3.4876        4.3525        4.7820        4.9596        5.4219        5.1985        5.1348        5.3955        5.6482        7.1693        7.1716        7.4071        7.5311        7.8245        8.2185        8.7565        9.2598       10.2721       10.0715        9.7198        9.8521        9.9637       11.7819       11.4909       12.7135       15.2221       13.7434       14.5069       17.4438       17.7631       20.6090       20.0603       22.1806       20.4590       21.0171       22.8390       21.2987        0.0000        0.0000        0.0000        0.0000        0.0000        0.0000       24.9505       28.3300       31.3097       35.1912       37.8245       42.4459       39.2428       41.9634       45.5387       47.3259        0.0000        0.0000
        0.0000        0.0000        0.0000        0.0000        0.0000        0.0000        0.0000        0.0000        0.0000        0.0000        0.0000        0.0000        0.0000        0.0000        0.0000        0.0000        0.0000        0.0000        0.0000        0.0000        0.0000        0.0000        0.0000        0.0000        0.0000        0.0000        0.0000        0.0000        0.0000        0.0000        0.0000        0.0000        0.0000        0.0000        0.0000        0.0000        0.0000        0.0000        0.0000        0.0000        0.0000        0.0000        0.0000        0.0000        0.0000        0.0000        0.0000        0.0000       31.7705       30.0552       35.0624       32.1079       28.3067       28.1945       27.8830       28.8759       24.1149       22.5976       20.6562       25.1905       23.7149       21.1446       18.5377       15.6792       13.4696       11.6327       10.2922        7.7733        5.8977        0.0000        0.0000        0.0000        0.0000        0.0000        0.0000        0.0000        0.0000        0.0000        0.0000        0.0000        0.0000        0.0000        0.0000        0.0000        0.0000        0.0000        0.0000        0.0000        0.0000        0.0000        0.0000        0.0000        0.0000        0.0000        0.0000        0.0000        0.0000        0.0000        0.0000        0.0000        0.0000        0.0000        0.0000        0.0000        0.0000        0.0000        0.0000        0.0000        0.0000        0.0000        0.0000        0.0000        0.0000        0.0000        0.0000        0.0000        0.0000        0.0000        0.0000        0.0000        0.0000        0.0000        0.0000        0.0000        0.0000        0.0000        0.0000        0.0000        0.0000        0.0000        0.0000        0.0000        0.0000        0.0000        0.0000        0.0000        0.0000        0.0000        0.0000        0.0000        0.0000        0.0000        0.0000        0.0000        0.0000        0.0000        0.0000        0.0000        0.0000        0.0000        0.0000        0.0000        0.0000        0.0000        0.0000        0.0000        0.0000        0.0000        0.0000        0.0000        0.0000        0.0000        0.0000        0.0000        0.0000        0.0000        0.0000        0.0000        4.6325        4.3617        4.7348        6.3889        4.4830        4.5215        5.5924        6.6409        4.9071        4.6843        4.8266        4.6443        4.8689        5.0021        6.2030        6.3548        5.6840        5.5825        5.6882        6.0343        6.7227        7.2148        6.8299        4.7878        4.7689        4.5913        5.0418        5.1878        5.4918        6.1741        5.9209        5.7569        7.3927        6.3378        6.6382        7.7468        7.6378        7.7991        7.7042        8.3130        9.1254        9.7278       10.5321       10.4016       10.2941       10.8909       10.0812        7.9020        9.2143       12.0588       14.7756       16.4853       16.5063       17.9769       17.5947       16.8454       18.3089       18.7237       19.0906       18.5924       19.9757       19.4185       19.8779       19.0428       19.7954       20.5680       21.2469       19.0063       19.6037       22.0302       26.5261       31.7459       35.1896       37.8652       40.3993       41.8547       44.5276       47.1700       48.0468        0.0000        0.0000
        0.0000        0.0000        0.0000        0.0000        0.0000        0.0000        0.0000        0.0000        0.0000        0.0000        0.0000        0.0000        0.0000        0.0000        0.0000        0.0000        0.0000        0.0000        0.0000        0.0000        0.0000        0.0000        0.0000        0.0000        0.0000        0.0000        0.0000        0.0000        0.0000        0.0000        0.0000        0.0000        0.0000        0.0000        0.0000        0.0000        0.0000        0.0000        0.0000        0.0000        0.0000        0.0000        0.0000        0.0000        0.0000        0.0000        0.0000        0.0000       35.1853       33.6428       28.5719       26.2455       23.3530       26.9027       31.2295       30.0536       26.6397       24.5525       23.3517       26.3477       26.6030       26.2612       22.9114       21.7146       17.7390       14.9795       12.2937        9.6213        7.2971        6.6608        0.0000        0.0000        0.0000        0.0000        0.0000        0.0000        0.0000        0.0000        0.0000        0.0000        0.0000        0.0000        0.0000        0.0000        0.0000        0.0000        0.0000        0.0000        0.0000        0.0000        0.0000        0.0000        0.0000        0.0000        0.0000        0.0000        0.0000        0.0000        0.0000        0.0000        0.0000        0.0000        0.0000        0.0000        0.0000        0.0000        0.0000        0.0000        0.0000        0.0000        0.0000        0.0000        0.0000        0.0000        0.0000        0.0000        0.0000        0.0000        0.0000        0.0000        0.0000        0.0000        0.0000        0.0000        0.0000        0.0000        0.0000        0.0000        0.0000        0.0000        0.0000        0.0000        0.0000        0.0000        0.0000        0.0000        0.0000        0.0000        0.0000        0.0000        0.0000        0.0000        0.0000        0.0000        0.0000        0.0000        0.0000        0.0000        0.0000        0.0000        0.0000        0.0000        0.0000        0.0000        0.0000        0.0000        0.0000        0.0000        0.0000        0.0000        0.0000        0.0000        0.0000        0.0000        0.0000        0.0000        0.0000        0.0000        0.0000        4.1219        4.3120        4.8449        4.7098        4.7780        0.0000        5.3811        4.4292        4.2512        0.0000        0.0000        0.0000        4.9949        4.9185        5.6561        5.8977        5.4475        5.1616        5.4638        5.5748        5.6368        5.2626        3.1967        2.8808        3.8681        4.6457        4.9838        4.6436        5.5823        6.2857        5.2764        5.3520        6.0535        6.6242        7.0915        7.3228        7.3957        7.3380        8.6580        9.9095       10.6212        9.9131       10.1817        9.9276       10.2563        9.5556        7.8414        8.3832       11.8595       15.6302       15.1650       16.8429       16.9140       18.5319       15.5159       19.1032       19.9037       17.9414       18.7489       21.1893       22.2895       22.9236       19.5402       20.2740       21.8410       23.4053       19.9050       21.3912       24.2274       26.5220       31.8484       37.1261       40.5524       42.1486       43.9319       46.3851       47.6744       49.4747        0.0000        0.0000
        0.0000        0.0000        0.0000        0.0000        0.0000        0.0000        0.0000        0.0000        0.0000        0.0000        0.0000        0.0000        0.0000        0.0000        0.0000        0.0000        0.0000        0.0000        0.0000        0.0000        0.0000        0.0000        0.0000        0.0000        0.0000        0.0000        0.0000        0.0000        0.0000        0.0000        0.0000        0.0000        0.0000        0.0000        0.0000        0.0000        0.0000        0.0000       47.8362       39.9186       46.3268        0.0000        0.0000        0.0000        0.0000        0.0000        0.0000        0.0000       35.5199       30.7730       29.9497       25.4413       26.4448       27.3150       26.9305       28.2634       28.9335       27.2338       25.0005       30.8230       29.5284       27.5946       25.7200       25.2749       20.2742       16.6636       14.2292       11.0937        8.4084        6.6058        0.0000        0.0000        0.0000        0.0000        0.0000        0.0000        0.0000        0.0000        0.0000        0.0000        0.0000        0.0000        0.0000        0.0000        0.0000        0.0000        0.0000        0.0000        0.0000        0.0000        0.0000        0.0000        0.0000        0.0000        0.0000        0.0000        0.0000        0.0000        0.0000        0.0000        0.0000        0.0000        0.0000        0.0000        0.0000        0.0000        0.0000        0.0000        0.0000        0.0000        0.0000        0.0000        0.0000        0.0000        0.0000        0.0000        0.0000        0.0000        0.0000        0.0000        0.0000        0.0000        0.0000        0.0000        0.0000        0.0000        0.0000        0.0000        0.0000        0.0000        0.0000        0.0000        0.0000        0.0000        0.0000        0.0000        0.0000        0.0000        0.0000        0.0000        0.0000        0.0000        0.0000        0.0000        0.0000        0.0000        0.0000        0.0000        0.0000        0.0000        0.0000        0.0000        0.0000        0.0000        0.0000        0.0000        0.0000        0.0000        0.0000        0.0000        0.0000        0.0000        0.0000        0.0000        0.0000        0.0000        0.0000        0.0000        0.0000        0.0000        0.0000        0.0000        0.0000        0.0000        0.0000        0.0000        0.0000        0.0000        0.0000        0.0000        0.0000        0.0000        0.0000        4.9181        5.0823        5.1801        5.0821        5.2598        5.1803        4.9201        4.7523        3.0441        2.5776        2.6062        3.9082        5.1774        4.6502        4.9810        5.1549        5.1585        5.1274        5.3665        5.9369        6.9186        7.4420        7.2378        7.2851        8.6961       10.1207       10.6411       10.1872        8.7829        8.6675        9.0413        9.9986       10.6639       11.4363       11.1732       12.3520       12.1663       12.9424       13.6200       16.7460       15.0443       18.6063       19.9221       20.9809       21.1781       24.6192       27.8972       27.6335       21.6013       22.8920       25.6615       26.8045       21.6412       23.1382       26.7559       29.7371       34.5290       39.2210       42.0898       43.9438       44.9330       48.3947       49.0633        0.0000        0.0000        0.0000
        0.0000        0.0000        0.0000        0.0000        0.0000        0.0000        0.0000        0.0000        0.0000        0.0000        0.0000        0.0000        0.0000        0.0000        0.0000        0.0000        0.0000        0.0000        0.0000        0.0000        0.0000        0.0000        0.0000        0.0000        0.0000        0.0000        0.0000        0.0000        0.0000        0.0000        0.0000        0.0000        0.0000        0.0000        0.0000        0.0000        0.0000        0.0000       41.4955       34.8542       30.6897       27.7639       30.2348       54.7746       55.4331       46.3855       42.9269       33.9613       32.2419       33.6259       31.0992       31.8063       35.7209       32.7391       28.0755       29.0699       27.7825       29.1023       28.5595       32.3261       31.6018       29.0681       23.7643       24.1248       20.9788       18.3818       16.2677       11.5170        9.1330        7.0980        6.2563        3.3215        0.0000        0.0000        0.0000        0.0000        0.0000        0.0000        0.0000        0.0000        0.0000        0.0000        0.0000        0.0000        0.0000        0.0000        0.0000        0.0000        0.0000        0.0000        0.0000        0.0000        0.0000        0.0000        0.0000        0.0000        0.0000        0.0000        0.0000        0.0000        0.0000        0.0000        0.0000        0.0000        0.0000        0.0000        0.0000        0.0000        0.0000        0.0000        0.0000        0.0000        0.0000        0.0000        0.0000        0.0000        0.0000        0.0000        0.0000        0.0000        0.0000        0.0000        0.0000        0.0000        0.0000        0.0000        0.0000        0.0000        0.0000        0.0000        0.0000        0.0000        0.0000        0.0000        0.0000        0.0000        0.0000        0.0000        0.0000        0.0000        0.0000        0.0000        0.0000        0.0000        0.0000        0.0000        0.0000        0.0000        0.0000        0.0000        0.0000        0.0000        0.0000        0.0000        0.0000        0.0000        0.0000        0.0000        0.0000        0.0000        0.0000        0.0000        0.0000        0.0000        0.0000        0.0000        0.0000        0.0000        0.0000        0.0000        0.0000        0.0000        0.0000        0.0000        0.0000        0.0000        0.0000        0.0000        0.0000        0.0000        0.0000        0.0000        0.0000        0.0000        4.9738        5.0220        4.9340        5.0515        4.8170        4.3854        4.1949        3.2103        2.5779        2.1640        3.1984        4.3320        4.3856        4.1101        4.5970        4.4067        4.4783        4.5970        5.2319        6.3410        6.4995        6.7637        7.5567        9.1794        9.6410       10.2780        8.5304        7.2928        8.1068        9.8503       12.0015       10.7991       10.5845       12.7844       12.1517       10.3829       13.0437       15.4858       16.9203       15.0474       18.6184       18.8657       21.5669       20.2877       20.8143       26.4587       29.9350       27.0469       26.7131       27.0123       28.8415       24.9915       25.1788       28.2603       32.4512       36.5410       41.9882       45.0575       46.0262       46.4560       48.8740        0.0000        0.0000        0.0000        0.0000
        0.0000        0.0000        0.0000        0.0000        0.0000        0.0000        0.0000        0.0000        0.0000        0.0000        0.0000        0.0000        0.0000        0.0000        0.0000        0.0000        0.0000        0.0000        0.0000        0.0000        0.0000        0.0000        0.0000        0.0000        0.0000        0.0000        0.0000        0.0000        0.0000        0.0000        0.0000        0.0000        0.0000        0.0000        0.0000        0.0000        0.0000       37.9739       35.0129       32.2967       30.9407       28.7427       25.1502       22.7479       24.3081       25.9211       29.4563       23.4587       30.8115       31.4765       30.1438       35.0579       30.2697       26.8472       27.5843       24.7252       27.4964       28.7915       30.7363       30.0804       29.6893       29.1066       22.5781       24.3773       22.1433       18.3614       14.6991       12.4277       10.5674        8.2533        6.4954        4.3854        0.0000        0.0000        0.0000        0.0000        0.0000        0.0000        0.0000        0.0000        0.0000        0.0000        0.0000        0.0000        0.0000        0.0000        0.0000        0.0000        0.0000        0.0000        0.0000        0.0000        0.0000        0.0000        0.0000        0.0000        0.0000        0.0000        0.0000        0.0000        0.0000        0.0000        0.0000        0.0000        0.0000        0.0000        0.0000        0.0000        0.0000        0.0000        0.0000        0.0000        0.0000        0.0000        0.0000        0.0000        0.0000        0.0000        0.0000        0.0000        0.0000        0.0000        0.0000        0.0000        0.0000        0.0000        0.0000        0.0000        0.0000        0.0000        0.0000        0.0000        0.0000        0.0000        0.0000        0.0000        0.0000        0.0000        0.0000        0.0000        0.0000        0.0000        0.0000        0.0000        0.0000        0.0000        0.0000        0.0000        0.0000        0.0000        0.0000        0.0000        0.0000        0.0000        0.0000        0.0000        0.0000        0.0000        0.0000        0.0000        0.0000        0.0000        0.0000        0.0000        0.0000        0.0000        0.0000        0.0000        0.0000        0.0000        0.0000        0.0000        0.0000        0.0000        0.0000        0.0000        0.0000        0.0000        0.0000        3.6534        4.9076        5.4535        5.3080        5.5118        0.0000        5.7101        5.2958        3.2958        3.1240        3.4496        4.6287        3.5527        3.4159        1.7440        2.2359        3.3069        4.1125        4.2257        3.8394        3.5566        3.7554        4.1183        4.5147        6.1444        6.0309        6.5363        8.5793        9.1537        9.3047        8.7925        7.3078        8.4405        9.7052       11.2437       11.0958       10.2200       12.6031       11.5505       11.6153       11.3606       11.2697       12.2659       12.6648       10.7167       10.6942       11.4341       13.6871       17.2872       19.1530       22.9705       26.5068       24.7982       26.2305       28.2442       29.2758       26.4319       27.4622       29.9816       34.0420       38.5130       43.5111       46.4371       47.1824       45.2373       46.9679        0.0000        0.0000        0.0000        0.0000
        0.0000        0.0000        0.0000        0.0000        0.0000        0.0000        0.0000        0.0000        0.0000        0.0000        0.0000        0.0000        0.0000        0.0000        0.0000        0.0000        0.0000        0.0000        0.0000        0.0000        0.0000        0.0000        0.0000        0.0000        0.0000        0.0000        0.0000        0.0000        0.0000        0.0000        0.0000        0.0000        0.0000        0.0000        0.0000        0.0000        0.0000       40.9817       38.7665       31.8313       28.4183       26.1149       27.7153       21.0489       17.1347       16.7388       17.2283       19.0808       23.1626       27.5865       25.1583       26.2872       17.5093       16.7368       15.8658       18.5897       20.7334       25.2183       25.7156       24.5202       22.9048       23.7837       23.1091       21.3167       20.7419       17.8669       14.5384       12.0066       10.2304        8.5049        6.9398        4.8251        4.5130        0.0000        0.0000        0.0000        0.0000        0.0000        0.0000        0.0000        0.0000        0.0000        0.0000        0.0000        0.0000        0.0000        0.0000        0.0000        0.0000        0.0000        0.0000        0.0000        0.0000        0.0000        0.0000        0.0000        0.0000        0.0000        0.0000        0.0000        0.0000        0.0000        0.0000        0.0000        0.0000        0.0000        0.0000        0.0000        0.0000        0.0000        0.0000        0.0000        0.0000        0.0000        0.0000        0.0000        0.0000        0.0000        0.0000        0.0000        0.0000        0.0000        0.0000        0.0000        0.0000        0.0000        0.0000        0.0000        0.0000        0.0000        0.0000        0.0000        0.0000        0.0000        0.0000        0.0000        0.0000        0.0000        0.0000        0.0000        0.0000        0.0000        0.0000        0.0000        0.0000        0.0000        0.0000        0.0000        0.0000        0.0000        0.0000        0.0000        0.0000        0.0000        0.0000        0.0000        0.0000        0.0000        0.0000        0.0000        0.0000        0.0000        0.0000        0.0000        0.0000        0.0000        0.0000        0.0000        0.0000        0.0000        0.0000        0.0000        0.0000        0.0000        0.0000        3.1256        3.0081        2.5846        2.5826        3.0491        3.4390        4.0816        4.6454        5.4935        6.0818        5.8155        5.1008        2.9930        3.2638        6.2838        5.5942        1.1764        1.5076        2.0308        4.8147        3.7415        4.6357        3.9209        3.3907        2.9722        2.7333        3.1999        4.1343        4.9767        5.6829        7.3298        7.5267        7.9224        8.9389        8.6567        8.4706       10.8092       12.0848       11.7521       12.1542       11.1358       11.4992       11.4672       12.1610       13.2476       14.6221       16.4041       14.6921       11.2741       12.8624       12.5110       14.5133       17.2006       21.7007       23.8932       25.0890       22.9329       25.6671       29.6476       30.2858       27.9141       29.5459       32.7987       36.8861       40.2145       45.0007       48.2462       50.8565       47.4024        0.0000        0.0000        0.0000        0.0000        0.0000
        0.0000        0.0000        0.0000        0.0000        0.0000        0.0000        0.0000        0.0000        0.0000        0.0000        0.0000        0.0000        0.0000        0.0000        0.0000        0.0000        0.0000        0.0000        0.0000        0.0000        0.0000        0.0000        0.0000        0.0000        0.0000        0.0000        0.0000        0.0000        0.0000        0.0000        0.0000        0.0000        0.0000        0.0000        0.0000        0.0000       46.0625       42.1543       41.3332       32.3706       26.9973       27.1624       26.5322       17.5760       14.8780       14.0334       16.7478       13.0133       14.9344       13.4748       10.7048       13.4280       14.1235       13.1087       12.7618       13.7671       14.4558       14.9692       17.5899       22.9144       23.7188       22.1356       22.6451       23.1155       20.3558       17.2854       13.7364       11.7551       10.1390        8.4243        7.1831        5.7389        0.0000        0.0000        0.0000        0.0000        0.0000        0.0000        0.0000        0.0000        0.0000        0.0000        0.0000        0.0000        0.0000        0.0000        0.0000        0.0000        0.0000        0.0000        0.0000        0.0000        0.0000        0.0000        0.0000        0.0000        0.0000        0.0000        0.0000        0.0000        0.0000        0.0000        0.0000        0.0000        0.0000        0.0000        0.0000        0.0000        0.0000        0.0000        0.0000        0.0000        0.0000        0.0000        0.0000        0.0000        0.0000        0.0000        0.0000        0.0000        0.0000        0.0000        0.0000        0.0000        0.0000        0.0000        0.0000        0.0000        0.0000        0.0000        0.0000        0.0000        0.0000        0.0000        0.0000        0.0000        0.0000        0.0000        0.0000        0.0000        0.0000        0.0000        0.0000        0.0000        0.0000        0.0000        0.0000        0.0000        0.0000        0.0000        0.0000        0.0000        0.0000        0.0000        0.0000        0.0000        0.0000        0.0000        0.0000        0.0000        0.0000        0.0000        0.0000        0.0000        0.0000        0.0000        0.0000        0.0000        0.0000        0.0000        0.0000        0.0000        3.2471        3.0737        3.1694        3.5630        3.0609        2.7645        2.1246        2.5698        2.8901        3.4800        4.9200        5.0666        5.3683        5.7253        5.0981        2.7925        4.0584        7.8630        3.1901        2.4974        2.4599        5.9171        7.7428        4.3608        4.4200        3.3361        2.6172        2.7932        2.5274        2.8451        2.8903        3.5753        4.9715        6.3553        6.8851        7.9242        8.3297        7.7483        8.8266       11.0961       11.2905       11.5993       12.9452       12.7907       13.4441       12.3100       14.3488       17.6437       18.7419       17.6692       19.2337       13.8158       13.2144       15.0621       18.4018       21.8683       26.1381       26.3977       25.6934       24.4559       25.2333       28.5602       30.4226       28.8928       30.6420       34.5385       38.1585       42.1520       46.5048       49.4977       51.3453       49.6438        0.0000        0.0000        0.0000        0.0000        0.0000
        0.0000        0.0000        0.0000        0.0000        0.0000        0.0000        0.0000        0.0000        0.0000        0.0000        0.0000        0.0000        0.0000        0.0000        0.0000        0.0000        0.0000        0.0000        0.0000        0.0000        0.0000        0.0000        0.0000        0.0000        0.0000        0.0000        0.0000        0.0000        0.0000        0.0000        0.0000        0.0000        0.0000        0.0000        0.0000       35.8204       42.5298       46.3521       41.2979       28.6700       24.8810       32.0479       23.8651       15.2562       14.2028       14.1659       18.1870       11.4152        9.3415        8.0046        7.6059       10.4556       13.6497       10.0211        8.6588        9.1658       12.1512       15.4527       17.1972       18.3444       23.0464       24.6381       20.6822       22.6863       17.7935       13.9603       12.7569       11.1818        9.8648        8.3823        7.3552        7.2615        0.0000        0.0000        0.0000        0.0000        0.0000        0.0000        0.0000        0.0000        0.0000        0.0000        0.0000        0.0000        0.0000        0.0000        0.0000        0.0000        0.0000        0.0000        0.0000        0.0000        0.0000        0.0000        0.0000        0.0000        0.0000        0.0000        0.0000        0.0000        0.0000        0.0000        0.0000        0.0000        0.0000        0.0000        0.0000        0.0000        0.0000        0.0000        0.0000        0.0000        0.0000        0.0000        0.0000        0.0000        0.0000        0.0000        0.0000        0.0000        0.0000        0.0000        0.0000        0.0000        0.0000        0.0000        0.0000        0.0000        0.0000        0.0000        0.0000        0.0000        0.0000        0.0000        0.0000        0.0000        0.0000        0.0000        0.0000        0.0000        0.0000        0.0000        0.0000        0.0000        0.0000        0.0000        0.0000        0.0000        0.0000        0.0000        0.0000        0.0000        0.0000        0.0000        0.0000        0.0000        0.0000        0.0000        0.0000        0.0000        0.0000        0.0000        0.0000        0.0000        0.0000        0.0000        0.0000        0.0000        0.0000        0.0000        0.0000        4.1797        2.9388        2.8474        2.6611        3.0030        2.4241        1.8555        1.5805        2.0555        2.3710        3.2992        6.2015        6.2183        6.3845        5.5653        5.5426        4.2007        5.1934        5.7505        3.0706        9.8205        6.3041        6.4425        5.1418        4.1513        3.7559        3.8296        2.8342        2.7054        3.2326        2.7760        2.6471        2.9719        4.5156        5.8476        5.7275        6.9349        7.3577        6.7111        8.4142       11.0182       10.5968       12.2448       13.0458       12.9414       14.2043       13.0748       13.9135       13.4391       15.1945       15.8783       18.8451       14.4387       14.8459       19.4424       23.2542       25.0703       26.6026       27.8089       29.8454       26.1053       27.1430       29.3165       31.8322       30.3743       32.2101       35.4425       41.6418       43.3566       49.1245       53.8373       53.9855       50.5395        0.0000        0.0000        0.0000        0.0000        0.0000
        0.0000        0.0000        0.0000        0.0000        0.0000        0.0000        0.0000        0.0000        0.0000        0.0000        0.0000        0.0000        0.0000        0.0000        0.0000        0.0000        0.0000        0.0000        0.0000        0.0000        0.0000        0.0000        0.0000        0.0000        0.0000        0.0000        0.0000        0.0000        0.0000        0.0000        0.0000        0.0000        0.0000        0.0000        0.0000       29.9668       44.3154       51.0316       39.2672       30.8854       34.0163       33.5160       26.3378       21.4842       17.4462       15.0991       14.0291       12.5703       10.8483       11.0665       10.9044       11.7909       10.2290        7.4035        7.9819        6.8081       13.1118       22.9112       25.4932       19.6534       17.3712       18.2225       17.5906       16.2746       11.6471       11.9062       11.7269       10.8979        9.4525        8.4059        6.9531        5.8303        0.0000        0.0000        0.0000        0.0000        0.0000        0.0000        0.0000        0.0000        0.0000        0.0000        0.0000        0.0000        0.0000        0.0000        0.0000        0.0000        0.0000        0.0000        0.0000        0.0000        0.0000        0.0000        0.0000        0.0000        0.0000        0.0000        0.0000        0.0000        0.0000        0.0000        0.0000        0.0000        0.0000        0.0000        0.0000        0.0000        0.0000        0.0000        0.0000        0.0000        0.0000        0.0000        0.0000        0.0000        0.0000        0.0000        0.0000        0.0000        0.0000        0.0000        0.0000        0.0000        0.0000        0.0000        0.0000        0.0000        0.0000        0.0000        0.0000        0.0000        0.0000        0.0000        0.0000        0.0000        0.0000        0.0000        0.0000        0.0000        0.0000        0.0000        0.0000        0.0000        0.0000        0.0000        0.0000        0.0000        0.0000        0.0000        0.0000        0.0000        0.0000        0.0000        0.0000        0.0000        0.0000        0.0000        0.0000        0.0000        0.0000        0.0000        0.0000        0.0000        0.0000        0.0000        0.0000        0.0000        0.0000        0.0000        3.4522        2.6732        2.1252        1.7037        1.5929        1.4468        0.8110        0.5722        0.3858        2.1500        3.0414        3.4355        5.7524        4.8071        5.4599        5.5558        6.5365        2.6959        1.5213        2.4056        2.7272        7.1233        5.9859        4.9677        4.7682        3.8651        3.3177        3.1714        3.1664        3.4569        3.3509        2.8268        2.2863        3.1034        3.8783        3.7145        5.5103        6.9803        6.8052        5.3001        6.3047        8.4414       10.6868       12.3303       14.3074       15.5083       15.9490       15.4449       15.7965       14.2002       13.8740       15.7867       17.2352       16.9499       19.6396       22.4963       26.6951       24.3536       25.7181       27.4304       28.2390       25.2730       27.0175       28.7127       30.9434       30.2611       32.4361       35.1114       40.3353       43.6173       47.6239       51.9969       55.8535        0.0000        0.0000        0.0000        0.0000        0.0000        0.0000
        0.0000        0.0000        0.0000        0.0000        0.0000        0.0000        0.0000        0.0000        0.0000        0.0000        0.0000        0.0000        0.0000        0.0000        0.0000        0.0000        0.0000        0.0000        0.0000        0.0000        0.0000        0.0000        0.0000        0.0000        0.0000        0.0000        0.0000        0.0000        0.0000        0.0000        0.0000        0.0000        0.0000        0.0000        0.0000       26.7920       33.1732       45.1396       42.7000       32.6835       33.2360       30.4726       24.6983       15.7063       12.7313       10.4077       10.5739       12.5506       13.3552       18.8984       15.4592        8.5343        6.0615        6.9476        8.8041       13.6141       11.7151        9.0913       13.6938       16.2227       14.0408       12.6789       13.5607       14.1468       10.0990       10.4936       10.3028       10.1588        9.4406        8.6910        6.8014        0.0000        0.0000        0.0000        0.0000        0.0000        0.0000        0.0000        0.0000        0.0000        0.0000        0.0000        0.0000        0.0000        0.0000        0.0000        0.0000        0.0000        0.0000        0.0000        0.0000        0.0000        0.0000        0.0000        0.0000        0.0000        0.0000        0.0000        0.0000        0.0000        0.0000        0.0000        0.0000        0.0000        0.0000        0.0000        0.0000        0.0000        0.0000        0.0000        0.0000        0.0000        0.0000        0.0000        0.0000        0.0000        0.0000        0.0000        0.0000        0.0000        0.0000        0.0000        0.0000        0.0000        0.0000        0.0000        0.0000        0.0000        0.0000        0.0000        0.0000        0.0000        0.0000        0.0000        0.0000        0.0000        0.0000        0.0000        0.0000        0.0000        0.0000        0.0000        0.0000        0.0000        0.0000        0.0000        0.0000        0.0000        0.0000        0.0000        0.0000        0.0000        0.0000        0.0000        0.0000        0.0000        0.0000        0.0000        0.0000        0.0000        0.0000        0.0000        0.0000        0.0000        0.0000        2.9812        3.1726        0.0000        3.7378        3.4932        2.9765        1.5886        1.3099        0.9037        0.9292        1.2742        0.5957        0.5639        1.5331        5.1434        6.1202        3.5247        3.2624        2.9415        3.2502        2.2818        3.7347        1.9273        1.0869        1.6127        2.9884        7.3711        8.0769        6.7631        5.5114        4.2929        3.7556        3.2140        3.3703        4.0006        2.5355        2.0101        1.9961        2.0495        2.3434        2.5365        3.5376        4.6665        5.7169        5.0893        6.4064        8.4559       10.5929       12.4891       14.7704       15.4842       16.5838       17.0319       18.6748       16.1113       17.2871       17.7665       17.8887       18.8895       19.9247       20.8628       24.3521       23.1334       24.2403       25.2527       26.3637       24.9810       26.8872       28.4700       31.3114       30.0942       32.1468       35.5583       40.3108       44.4165       48.5065       52.3693        0.0000        0.0000        0.0000        0.0000        0.0000        0.0000        0.0000
        0.0000        0.0000        0.0000        0.0000        0.0000        0.0000        0.0000        0.0000        0.0000        0.0000        0.0000        0.0000        0.0000        0.0000        0.0000        0.0000        0.0000        0.0000        0.0000        0.0000        0.0000        0.0000        0.0000        0.0000        0.0000        0.0000        0.0000        0.0000        0.0000       44.0257       37.5794       27.7358       23.5945       21.2392       17.0864       16.8608       18.3145       25.9725       25.0005       20.1562       18.9362       13.4467       11.9838        9.2092        9.8684        9.9122       11.2013       17.1581       16.3185       18.0967       11.7303        7.6342        6.7666       11.2888       14.5013       16.9000       11.4841        3.7862        4.0922       10.2772       12.2437       10.8022       13.6935       11.4889        8.5058        9.9037        8.4141        8.1064        7.7024        6.5325        5.8075        5.7505        5.1471        0.0000        0.0000        0.0000        0.0000        0.0000        0.0000        0.0000        0.0000        0.0000        0.0000        0.0000        0.0000        0.0000        0.0000        0.0000        0.0000        0.0000        0.0000        0.0000        0.0000        0.0000        0.0000        0.0000        0.0000        0.0000        0.0000        0.0000        0.0000        0.0000        0.0000        0.0000        0.0000        0.0000        0.0000        0.0000        0.0000        0.0000        0.0000        0.0000        0.0000        0.0000        0.0000        0.0000        0.0000        0.0000        0.0000        0.0000        0.0000        0.0000        0.0000        0.0000        0.0000        0.0000        0.0000        0.0000        0.0000        0.0000        0.0000        0.0000        0.0000        0.0000        0.0000        0.0000        0.0000        0.0000        0.0000        0.0000        0.0000        0.0000        0.0000        0.0000        0.0000        0.0000        0.0000        0.0000        0.0000        0.0000        0.0000        0.0000        0.0000        0.0000        0.0000        0.0000        0.0000        0.0000        0.0000        0.0000        0.0000        0.0000        0.0000        0.0000        2.5608        2.7310        2.8665        3.2191        3.5019        3.3398        2.8565        1.8427        1.2299        1.2834        1.7533        2.3855        2.5243        2.8221        2.2830        3.6341        2.2713        1.3616        2.1953        1.9311        1.3668        1.2346        1.3721        2.1502        2.0104        1.9343        2.5159        5.8912        7.7213        7.1182        4.9326        4.3206        3.6798        3.2042        2.7431        2.3075        1.7092        1.5448        1.3688        1.7179        1.9454        2.5905        3.5375        4.3082        5.1961        5.3494        5.7137        8.2021        9.9732       11.5448       13.1061       13.8083       14.4339       16.1238       18.7796       17.0612       18.6917       19.1123       20.1009       19.6919       21.6794       22.3733       23.7334       23.5690       25.5424       27.2017       27.1878       25.1849       26.1093       27.8177       30.6348       31.0300       33.0925       36.3510       39.8818       44.6278       49.2838        0.0000        0.0000        0.0000        0.0000        0.0000        0.0000        0.0000        0.0000
        0.0000        0.0000        0.0000        0.0000        0.0000        0.0000        0.0000        0.0000        0.0000        0.0000        0.0000        0.0000        0.0000        0.0000        0.0000        0.0000        0.0000        0.0000        0.0000        0.0000        0.0000        0.0000        0.0000        0.0000        0.0000        0.0000       39.9906       34.8052       31.8473       27.1322       23.0712       18.5823       16.4230       17.7289       19.0310       16.0132       16.6785       12.3976       11.5724       11.0546       11.3347       10.4963        8.9730        7.5016        8.7447       11.4804       14.4713       17.9782       17.4401       15.2773       10.3373        8.4798        9.2892       16.4200       14.1390       14.7906        4.8811        2.8595        2.8716        6.7054        7.9331        7.6690        7.4468        6.4915        7.3999        7.3113        7.0513        7.8593        7.2566        6.1856        6.7805        6.0047        5.2759        4.4141        4.1323        3.2925        2.7396        2.4137        2.1930        1.2736        1.1183        1.0040        0.0000        0.0000        0.0000        0.0000        0.0000        0.0000        0.0000        0.0000        0.0000        0.0000        0.0000        0.0000        0.0000        0.0000        0.0000        0.0000        0.0000        0.0000        0.0000        0.0000        0.0000        0.0000        0.0000        0.0000        0.0000        0.0000        0.0000        0.0000        0.0000        0.0000        0.0000        0.0000        0.0000        0.0000        0.0000        0.0000        0.0000        0.0000        0.0000        0.0000        0.0000        0.0000        0.0000        0.0000        0.0000        0.0000        0.0000        0.0000        0.0000        0.0000        0.0000        0.0000        0.0000        0.0000        0.0000        0.0000        0.0000        0.0000        0.0000        0.0000        0.0000        0.0000        0.0000        0.0000        0.0000        0.0000        0.0000        0.0000        0.0000        0.0000        0.0000        0.6430        0.6813        0.7801        1.0238        1.2370        0.0000        0.0000        0.0000        0.0000        1.7213        2.2303        2.3746        2.4839        2.7125        2.9665        3.1076        3.2973        2.8638        2.0348        1.7949        1.2989        1.1881        1.3268        1.2748        0.8409        0.6736        1.9205        1.2771        1.5381        2.9152        2.1836        1.1572        0.8056        0.8378        0.7927        1.3932        1.5348        2.1504        3.4580        5.0142        7.8302        6.1711        4.0953        3.3544        2.0718        1.5455        1.2771        1.2468        1.3149        1.6697        1.8272        2.2648        2.5237        2.8765        3.6248        4.1645        5.3505        7.0248        8.8201        9.9913       11.2790       12.8517       14.2292       16.0498       16.9421       17.3371       16.6402       17.7667       21.6936       21.3896       20.5485       22.0419       25.4246       25.9389       26.2609       27.8820       28.1302       28.4697       26.6208       26.8172       28.2349       30.5636       31.7470       34.1748       37.6994       41.2245       44.7472       48.3604        0.0000        0.0000        0.0000        0.0000        0.0000        0.0000        0.0000        0.0000
        0.0000        0.0000        0.0000        0.0000        0.0000        0.0000        0.0000        0.0000        0.0000        0.0000        0.0000        0.0000        0.0000        0.0000        0.0000        0.0000        0.0000        0.0000        0.0000        0.0000        0.0000        0.0000        0.0000        0.0000        0.0000       32.3400       29.1780       14.6900        9.8603        8.1525        8.6854       11.5586       12.0788       11.4965       10.8443        7.2333        8.0643        7.3839        6.9705        6.8809        6.9278        7.3566        6.7365        8.0152       11.2254       13.9224       12.9787       11.8499       12.0007       10.3861       10.5364       11.7442       10.3524       11.4972       10.8467        6.9944        4.9531        4.5839        4.7102        5.8984        5.9081        6.1649        5.6669        5.7218        5.8765        6.3551        6.5349        6.7963        6.7525        6.3444        5.6496        4.8935        4.2575        3.9952        3.8076        2.4761        2.4442        1.9695        1.8852        0.5113        0.7330        0.8889        1.1648        0.4734        0.0000        0.0000        0.0000        0.0000        0.0000        0.0000        0.0000        0.0000        0.0000        0.0000        0.0000        0.0000        0.0000        0.0000        0.0000        0.0000        0.0000        0.0000        0.0000        0.0000        0.0000        0.0000        0.0000        0.0000        0.0000        0.0000        0.0000        0.0000        0.0000        0.0000        0.0000        0.0000        0.0000        0.0000        0.0000        0.0000        0.0000        0.0000        0.0000        0.0000        0.0000        0.0000        0.0000        0.0000        0.0000        0.0000        0.0000        0.0000        0.0000        0.0000        0.0000        0.0000        0.0000        0.0000        0.0000        0.0000        0.0000        0.0000        0.0000        0.0000        0.0000        0.0000        0.0000        0.0000        0.0000        0.0000        0.0000        0.0000        0.4963        0.5653        0.6509        0.8349        0.9128        1.0480        1.0727        1.0918        1.3524        1.6406        1.9653        1.7799        2.1126        2.2377        2.1597        2.2268        2.3050        2.3208        2.2535        2.5028        2.1054        1.6878        1.3966        1.3290        1.0472        0.7984        0.8899        0.8847        0.8659        1.1987        1.3327        0.8709        0.3926        0.3292        0.4805        0.8091        0.8283        0.9392        1.2940        2.0512        2.4936        3.9607        3.2927        3.9334        2.9818        0.6005        1.6176        1.5634        1.6468        2.1305        2.3831        2.6567        2.3688        2.7229        3.0851        3.6197        4.3756        5.7966        7.4019        8.2529        9.0275       10.6960       12.7415       15.7289       17.5590       19.2847       19.6555       21.6390       24.5781       26.8868       27.6712       28.5681       32.1230       34.1564       36.5224       34.8377       35.4490       35.4443       36.0856       32.3038       32.7691       33.8092        0.0000        0.0000       41.5606       45.1043       47.8207       47.4652        0.0000        0.0000        0.0000        0.0000        0.0000        0.0000        0.0000        0.0000        0.0000
        0.0000        0.0000        0.0000        0.0000        0.0000        0.0000        0.0000        0.0000        0.0000        0.0000        0.0000        0.0000        0.0000        0.0000        0.0000        0.0000        0.0000        0.0000        0.0000        0.0000        0.0000        0.0000        0.0000        0.0000        0.0000        0.0000       27.7163       14.0381        7.4674        9.6892       12.6714       10.4643        8.3238        5.2968        5.2638        6.1857        5.8423        6.2865        7.3479        6.1953        6.3454        6.9104        7.0876        7.9987       10.5771       12.3300       11.5815       11.7331       10.2144       11.2397       10.9494        8.7378        7.6165        7.3510        7.3920        6.1521        5.4707        4.6715        4.6768        6.6412        6.6264        6.1428        5.7225        5.6416        6.3407        5.8266        5.9468        6.4574        6.5704        6.2318        5.7476        4.7011        4.5433        4.1683        3.7261        2.5353        3.4854        2.7502        2.3313        0.6121        0.8299        1.0441        1.3283        0.6963        1.0094        0.7335        0.0000        0.0000        0.0000        0.0000        0.0000        0.0000        0.0000        0.0000        0.0000        0.0000        0.0000        0.0000        0.0000        0.0000        0.0000        0.0000        0.0000        0.0000        0.0000        0.0000        0.0000        0.0000        0.0000        0.0000        0.0000        0.0000        0.0000        0.0000        0.0000        0.0000        0.0000        0.0000        0.0000        0.0000        0.0000        0.0000        0.0000        0.0000        0.0000        0.0000        0.0000        0.0000        0.0000        0.0000        0.0000        0.0000        0.0000        0.0000        0.0000        0.0000        0.0000        0.0000        0.0000        0.0000        0.0000        0.0000        0.0000        0.0000        0.0000        0.0000        0.0000        0.0000        0.0000        0.0000        0.0000        0.0000        0.7354        0.4243        0.5472        0.6424        0.7344        0.8008        0.8563        0.9288        1.1760        1.8005        2.0288        1.9125        1.9827        1.6804        1.6435        1.7372        1.7766        1.9999        1.7150        1.7655        1.9141        1.7480        1.4530        1.5269        1.2370        0.9721        0.8873        0.7807        0.7192        0.8610        0.9655        0.5409        0.2892        0.2188        0.5498        1.3557        0.6048        1.0406        1.9816        1.5789        1.9019        3.4676        3.4121        0.5203        0.4478        0.8273        1.4178        1.4149        1.4292        1.9843        2.4934        2.8020        3.0563        2.9924        4.0140        4.3750        5.0472        5.5967        7.2048        8.2827        9.5841       10.3840       12.4542       15.9181       17.7711       20.2169       22.4739       26.0389       29.4143       27.4260       28.9110       31.0061       33.0523       33.7623       35.0433       34.6575       36.2783       37.3491       36.8869       33.0174       32.7541        0.0000        0.0000        0.0000        0.0000        0.0000        0.0000        0.0000        0.0000        0.0000        0.0000        0.0000        0.0000        0.0000        0.0000        0.0000        0.0000
        0.0000        0.0000        0.0000        0.0000        0.0000        0.0000        0.0000        0.0000        0.0000        0.0000        0.0000        0.0000        0.0000        0.0000        0.0000        0.0000        0.0000        0.0000        0.0000        0.0000        0.0000        0.0000        0.0000        0.0000        0.0000        0.0000        0.0000       13.9885       12.6405       11.8655        5.7639        4.8508        6.2330        6.3027        7.4604        5.1823        7.3792        7.0503       10.2514        7.2530        6.8185        7.2554        6.8720        8.8992        9.0682        9.5439       12.7057       11.7864       10.2368       10.5183        9.1509        7.2438        6.6763        5.6686        5.4347        5.5377        5.1988        4.1961        4.7318        6.2757        5.6773        6.2325        6.4273        5.3216        4.6598        4.4059        4.6689        5.9026        7.2503        6.2472        5.7031        7.1306        7.5942        5.4363        4.1741        3.7349        4.2102        3.6556        3.2222        0.8838        0.8910        1.0467        1.1590        0.6254        0.8316        0.9954        0.5746        0.1701        0.1454        0.1957        0.0000        0.0000        0.0000        0.0000        0.0000        0.0000        0.0000        0.0000        0.0000        0.0000        0.0000        0.0000        0.0000        0.0000        0.0000        0.0000        0.0000        0.0000        0.0000        0.0000        0.0000        0.0000        0.0000        0.0000        0.0000        0.0000        0.0000        0.0000        0.0000        0.0000        0.0000        0.0000        0.0000        0.0000        0.0000        0.0000        0.0000        0.0000        0.0000        0.0000        0.0000        0.0000        0.0000        0.0000        0.0000        0.0000        0.0000        0.0000        0.0000        0.0000        0.0000        0.0000        0.0000        0.0000        0.0000        0.0000        0.0000        0.0000        0.0000        0.0000        0.0000        0.2394        0.3958        0.4250        0.5197        0.5433        0.6192        0.6977        0.7997        0.8974        1.0511        1.3044        1.9170        1.8699        1.8817        1.5409        1.2903        1.4644        1.4369        1.5379        1.5149        1.7529        1.9794        1.7703        1.4811        1.3151        1.1525        0.9706        0.9461        0.9065        0.7307        0.6754        0.4344        0.2365        0.3167        0.1050        0.1225        0.7680        1.0399        0.8314        1.4771        1.1353        2.5926        3.3652        3.1488        0.3329        0.3703        1.0607        1.3422        1.5372        1.5053        1.7827        2.1851        2.6859        3.4393        4.3842        5.1996        5.1555        5.6815        6.4369        7.1691        9.4445       10.7150       11.5666       13.5749       16.4947       18.9870       22.1337       24.0192       26.2473       25.3603       27.4943       26.8133       29.2934       28.2462       29.5483       30.9986       33.0534       34.7438       35.6417       34.9932       31.2469       31.5777        0.0000        0.0000        0.0000        0.0000        0.0000        0.0000        0.0000        0.0000        0.0000        0.0000        0.0000        0.0000        0.0000        0.0000        0.0000        0.0000
        0.0000        0.0000        0.0000        0.0000        0.0000        0.0000        0.0000        0.0000        0.0000        0.0000        0.0000        0.0000        0.0000        0.0000        0.0000        0.0000        0.0000        0.0000        0.0000        0.0000        0.0000        0.0000        0.0000        0.0000        0.0000        0.0000        0.0000       12.5840        6.7596        5.7366        4.8415        4.4063        5.2220        5.7547        4.4142        3.8867        5.0185        4.4528        5.5024        6.9467        7.5544        5.7473        5.7537        8.4344        8.0057       11.1612       10.6707        9.5666        8.0939        9.5743        8.9403        7.3541        7.7542        8.3057        8.4203        7.2434        7.8606        6.3897        5.7247        5.4835        4.6528        4.7816        5.1777        5.8835        5.2134        4.4628        4.2947        4.7511        6.0549        7.7169        6.2202        6.6592        6.3388        4.2536        4.6110        4.3123        5.5504        3.8389        2.7134        0.8987        1.0468        1.2138        1.1785        0.4774        0.2938        0.3477        0.3546        0.1336        0.1361        0.1987        0.0000        0.0000        0.0000        0.0000        0.0000        0.0000        0.0000        0.0000        0.0000        0.0000        0.0000        0.0000        0.0000        0.0000        0.0000        0.0000        0.0000        0.0000        0.0000        0.0000        0.0000        0.0000        0.0000        0.0000        0.0000        0.0000        0.0000        0.0000        0.0000        0.0000        0.0000        0.0000        0.0000        0.0000        0.0000        0.0000        0.0000        0.0000        0.0000        0.0000        0.0000        0.0000        0.0000        0.0000        0.0000        0.0000        0.0000        0.0000        0.0000        0.0000        0.0000        0.0000        0.0000        0.0000        0.0000        0.0000        0.0000        0.0000        0.0000        0.0000        0.0000        0.0000        0.2947        0.3815        0.4401        0.5291        0.6196        0.6896        0.8386        0.9101        1.1351        2.0587        2.3712        2.2681        2.0026        1.4308        1.3346        1.6409        1.5579        1.5001        1.4378        1.7237        1.9438        1.6759        1.5108        1.3412        1.0608        0.9307        0.7319        0.5900        1.0651        1.9428        1.1292        0.1719        0.1365        0.0823        0.2050        0.7967        1.1574        1.3758        1.4182        1.5869        2.7078        2.6941        2.2839        0.3232        0.3180        1.3693        1.4415        1.8852        2.0852        2.4800        2.3935        3.5098        4.0358        4.4911        5.5768        6.0822        6.4844        6.8695        8.5900       12.0748       13.2932       14.9136       16.5012       18.1873       20.5051       21.7658       22.4516       20.6124       19.5846       19.2616       20.2734       22.3266       22.9570       24.0911       24.7995       27.5960       28.4453       29.1710       29.0543       27.4062       27.9334        0.0000        0.0000        0.0000        0.0000        0.0000        0.0000        0.0000        0.0000        0.0000        0.0000        0.0000        0.0000        0.0000        0.0000        0.0000        0.0000
        0.0000        0.0000        0.0000        0.0000        0.0000        0.0000        0.0000        0.0000        0.0000        0.0000        0.0000        0.0000        0.0000        0.0000        0.0000        0.0000        0.0000        0.0000        0.0000        0.0000        0.0000        0.0000        0.0000        0.0000        0.0000        0.0000        0.0000        0.0000        6.2699        7.0730        4.8633        5.0880        5.6269        6.0478        6.5714        6.3951        6.9773        8.7267       10.1747        5.5623        5.6116        5.8040        6.0049        5.4974        5.8968        6.6267        5.9619        5.9563        5.6788        7.2416        7.8977        8.5147        9.4088       10.1208        9.8491       10.0760        8.9831        8.2859        6.2904        5.2046        4.1245        3.2196        2.8178        4.3511        5.6031        5.6980        5.9127        5.6013        5.5725        4.9095        3.7701        2.7508        2.4916        1.4570        1.3155        2.3110        2.2024        2.4178        2.2168        1.9639        2.5686        2.8668        2.7375        0.8367        0.8931        0.5387        0.4857        0.2678        0.1099        0.0613        0.4878        0.0000        0.0000        0.0000        0.0000        0.0000        0.0000        0.0000        0.0000        0.0000        0.0000        0.0000        0.0000        0.0000        0.0000        0.0000        0.0000        0.0000        0.0000        0.0000        0.0000        0.0000        0.0000        0.0000        0.0000        0.0000        0.0000        0.0000        0.0000        0.0000        0.0000        0.0000        0.0000        0.0000        0.0000        0.0000        0.0000        0.0000        0.0000        0.0000        0.0000        0.0000        0.0000        0.0000        0.0000        0.0000        0.0000        0.0000        0.0000        0.0000        0.0000        0.0000        0.0000        0.0000        0.0000        0.0000        0.0000        0.0000        0.0000        0.0000        0.0000        0.0000        0.0000        0.4318        0.6137        0.6065        0.7602        0.8252        1.0341        1.3996        1.8626        2.2463        2.2186        2.2712        1.9813        1.3564        1.3906        1.7768        1.8813        1.7071        1.6031        1.6490        1.7295        1.7776        1.5634        0.9898        0.8493        0.7015        1.1773        2.0639        1.5321        0.8249        0.5109        0.5008        0.2971        0.4058        0.6592        0.6456        0.7626        0.8092        1.6983        1.5441        1.4132        0.6851        0.4155        0.4290        0.3927        0.4665        0.6502        1.6127        1.6102        1.9563        2.6591        3.2856        3.6420        4.5059        5.2387        7.0510        7.6467        9.2347       10.3777       13.7113       15.5892       16.2920       18.7961       21.7684       22.9095       20.7938       18.9483       16.2239       14.1622       13.9387       14.5763       16.9030       17.8800       18.2975       18.9170       21.4507       21.8446       21.8713       22.0416       23.1179       25.0042        0.0000        0.0000        0.0000        0.0000        0.0000        0.0000        0.0000        0.0000        0.0000        0.0000        0.0000        0.0000        0.0000        0.0000        0.0000        0.0000
        0.0000        0.0000        0.0000        0.0000        0.0000        0.0000        0.0000        0.0000        0.0000        0.0000        0.0000        0.0000        0.0000        0.0000        0.0000        0.0000        0.0000        0.0000        0.0000        0.0000        0.0000        0.0000        0.0000        0.0000        0.0000        0.0000        0.0000        0.0000        5.6531        4.9188        4.3753        5.8656        5.8870        5.6084        6.5995        8.0192        9.1926       11.5705       10.3771        6.3087        5.3154        6.0385        6.3415        6.9036        6.3139        5.6535        6.1078        5.9932        6.2356        6.4375        7.1503        7.2309        6.3115        6.6858        8.1141        9.6717        7.9829        7.0228        5.6511        5.2578        5.0165        4.0255        2.9265        3.5293        3.7671        3.8580        4.0413        4.2307        3.8684        3.1801        3.0863        4.4794        2.2671        0.9717        1.2965        1.7101        1.8147        2.0750        2.2908        2.2701        3.2308        3.3993        2.8215        1.3685        2.2917        0.4768        0.2738        0.1756        0.1150        0.0640        0.0433        0.0000        0.0000        0.0000        0.0000        0.0000        0.0000        0.0000        0.0000        0.0000        0.0000        0.0000        0.0000        0.0000        0.0000        0.0000        0.0000        0.0000        0.0000        0.0000        0.0000        0.0000        0.0000        0.0000        0.0000        0.0000        0.0000        0.0000        0.0000        0.0000        0.0000        0.0000        0.0000        0.0000        0.0000        0.0000        0.0000        0.0000        0.0000        0.0000        0.0000        0.0000        0.0000        0.0000        0.0000        0.0000        0.0000        0.0000        0.0000        0.0000        0.0000        0.0000        0.0000        0.0000        0.0000        0.0000        0.0000        0.0000        0.0000        0.0000        0.0000        0.2932        0.3560        0.6979        0.7382        0.6948        0.7717        1.0894        1.6972        1.5843        2.0634        2.1461        2.1090        2.0229        1.9696        1.7839        1.6296        1.7460        1.7160        1.6037        1.5290        1.7250        1.6908        1.5339        1.3503        1.0078        1.0831        1.2007        1.2564        1.7821        1.1280        0.8812        0.8109        0.7193        0.6129        0.7034        0.6983        0.3701        0.4048        0.4998        0.7575        0.7692        1.0518        1.4607        1.6865        0.6058        0.5807        0.7049        0.6728        1.6311        2.1372        2.7360        2.8831        3.7566        4.3057        5.0068        5.6375        7.7640        8.7293       10.2023       12.1250       15.3094       17.7065       18.5769       21.1474       21.6624       20.2851       17.0621       14.1639       12.0380       11.0553        9.5263        9.7821       12.3331       13.6966       15.3874       16.7136       17.7431       17.2426       18.4254       19.1749       20.2408       22.6003        0.0000        0.0000        0.0000        0.0000        0.0000        0.0000        0.0000        0.0000        0.0000        0.0000        0.0000        0.0000        0.0000        0.0000        0.0000        0.0000
        0.0000        0.0000        0.0000        0.0000        0.0000        0.0000        0.0000        0.0000        0.0000        0.0000        0.0000        0.0000        0.0000        0.0000        0.0000        0.0000        0.0000        0.0000        0.0000        0.0000        0.0000        0.0000        0.0000        0.0000        0.0000        0.0000        0.0000        0.0000        7.9325        6.8500        5.6972        6.6035        6.5908        7.5265        7.2962        8.6466        9.7206        9.8700        9.3235        5.5362        6.3437        7.1174        7.7540        9.6816       12.1570       12.1443       10.3712        7.8027        5.8141        4.4865        4.4452        3.9425        3.9848        3.9672        5.0760        6.6865        6.8406        5.5973        5.2030        3.7255        5.7511        3.0362        2.7797        2.8255        3.1286        2.7086        2.2192        2.3448        2.3607        2.2227        3.4790        2.6942        1.0777        1.1831        2.1850        2.2884        1.7473        1.5176        1.4081        1.4339        1.8066        2.5468        1.0407        0.4366        0.5378        0.3182        0.3497        0.1520        0.0944        0.0867        0.0443        0.0474        0.0000        0.0000        0.0000        0.0000        0.0000        0.0000        0.0000        0.0000        0.0000        0.0000        0.0000        0.0000        0.0000        0.0000        0.0000        0.0000        0.0000        0.0000        0.0000        0.0000        0.0000        0.0000        0.0000        0.0000        0.0000        0.0000        0.0000        0.0000        0.0000        0.0000        0.0000        0.0000        0.0000        0.0000        0.0000        0.0000        0.0000        0.0000        0.0000        0.0000        0.0000        0.0000        0.0000        0.0000        0.0000        0.0000        0.0000        0.0000        0.0000        0.0000        0.0000        0.0000        0.0000        0.0000        0.0000        0.0000        0.0000        0.0000        0.3952        0.3356        0.4115        0.7705        0.6192        0.5894        0.6594        0.7596        1.7104        1.6042        1.9250        1.9895        1.9557        1.8577        2.0391        1.8461        1.5533        1.7908        1.5259        1.5463        1.4785        1.7295        1.7835        1.3891        1.1119        0.9164        0.9451        0.8723        0.5906        0.5531        0.6931        0.5873        0.6907        0.6001        0.6604        0.9821        0.2789        0.1671        0.2296        1.1703        1.3498        0.5265        0.5573        0.2652        0.4829        0.6197        0.5906        0.7355        1.1790        2.2312        2.8292        3.3252        3.8959        4.7461        5.0647        5.8536        6.8826        8.9745       10.6652       12.5757       14.0076       17.6052       19.2083       19.9536       20.4212       19.1875       17.5053       14.4911       10.9344        8.4104        8.6279        8.0574        8.8746       11.2835       12.8203       13.7322       13.6484       14.8479       15.1608       16.2911       17.5930       18.6286       20.8714       26.3911        0.0000        0.0000        0.0000        0.0000        0.0000        0.0000        0.0000        0.0000        0.0000        0.0000        0.0000        0.0000        0.0000        0.0000        0.0000
        0.0000        0.0000        0.0000        0.0000        0.0000        0.0000        0.0000        0.0000        0.0000        0.0000        0.0000        0.0000        0.0000        0.0000        0.0000        0.0000        0.0000        0.0000        0.0000        0.0000        0.0000        0.0000        0.0000        0.0000        0.0000        0.0000        0.0000        6.0815        6.5893       10.8705       11.3808       10.4412        8.1042        7.4906        6.2171        7.4370        9.5081        9.0812        8.0479        5.3621        7.8191       11.7435       12.3196       13.5765       12.4158       12.2164       14.3767       11.0468        8.9402        6.9034        6.1983        6.1087        4.4927        3.7431        3.1855        3.0712        3.5034        3.2033        3.6290        3.4009        3.6791        2.8868        2.3198        4.9992        4.3339        2.1469        1.8321        1.8905        1.9102        1.6876        1.4145        1.7288        0.6721        0.5274        0.5711        1.1214        1.3255        1.3109        1.1473        1.0273        1.3278        1.0961        0.7406        0.2516        0.3175        0.1960        0.0969        0.0709        0.0942        0.1411        0.1226        0.0543        0.1514        0.0000        0.0000        0.0000        0.0000        0.0000        0.0000        0.0000        0.0000        0.0000        0.0000        0.0000        0.0000        0.0000        0.0000        0.0000        0.0000        0.0000        0.0000        0.0000        0.0000        0.0000        0.0000        0.0000        0.0000        0.0000        0.0000        0.0000        0.0000        0.0000        0.0000        0.0000        0.0000        0.0000        0.0000        0.0000        0.0000        0.0000        0.0000        0.0000        0.0000        0.0000        0.0000        0.0000        0.0000        0.0000        0.0000        0.0000        0.0000        0.0000        0.0000        0.0000        0.0000        0.0000        0.0000        0.0000        0.0000        1.3454        0.7415        0.3659        0.3679        0.5178        0.6157        0.7163        0.6806        0.9398        1.8138        1.2665        1.5416        1.5852        1.5968        1.7917        1.9912        1.8285        1.4265        1.6089        1.5213        1.5731        1.5062        1.5553        1.7003        1.5391        1.1597        0.9571        0.8736        0.5371        0.5177        0.6756        0.6600        0.5232        0.7736        0.6278        0.5746        0.4614        0.3499        0.2212        0.1985        0.1487        0.1983        0.3155        0.6745        0.3418        0.7653        1.1992        1.3270        1.4001        2.0776        2.4426        4.0947        4.7753        5.4063        6.7075        7.0890        7.7672        8.8668       11.6190       13.6174       15.6427       16.8975       21.6367       21.8944       22.0344       18.5385       17.0891       14.4653       12.2801       10.3798        8.9917        8.7719        8.1044        9.2232       11.3383       11.4883       11.7488       11.9756       14.0321       14.4199       15.0846       16.8500       16.8524       19.0060        0.0000        0.0000        0.0000        0.0000        0.0000        0.0000        0.0000        0.0000        0.0000        0.0000        0.0000        0.0000        0.0000        0.0000        0.0000        0.0000
        0.0000        0.0000        0.0000        0.0000        0.0000        0.0000        0.0000        0.0000        0.0000        0.0000        0.0000        0.0000        0.0000        0.0000        0.0000        0.0000        0.0000        0.0000        0.0000        0.0000        0.0000        0.0000        0.0000        0.0000        0.0000        0.0000        0.0000        9.7712       11.4468       17.6418       18.1022       11.0783        7.8439        4.9587        5.7499        9.2642       12.4777        8.9520        7.3755        8.0164        9.0530       10.7582       10.6807       11.3820        9.0161        9.1485        9.4150        5.0015        5.2405        4.5745        4.5206        3.5226        4.1536        3.5483        2.9025        2.4497        1.2679        1.3098        1.2318        1.5674        1.9037        1.7090        3.4756        2.0907        1.3232        0.6882        0.5201        0.5897        0.5930        0.4996        0.5076        0.7399        0.7761        0.7964        0.6531        0.7404        0.8314        0.8173        0.6916        0.4492        0.7673        0.7140        0.4296        0.3977        0.1917        0.1122        0.1942        0.3668        0.2311        0.4174        0.3798        0.3232        0.3723        0.7642        1.3035        0.5517        0.5890        2.7283        2.3489        1.3683        1.5443        0.0000        0.0000        0.0000        0.0000        0.0000        0.0000        1.4448        1.8154        1.3564        1.4175        0.0000        0.0000        0.0000        0.0000        0.0000        0.0000        0.0000        0.0000        0.0000        0.0000        0.0000        0.0000        0.0000        0.0000        0.0000        0.0000        0.0000        0.0000        0.0000        0.0000        0.0000        0.0000        0.0000        0.0000        0.0000        0.0000        0.0000        0.0000        0.0000        0.0000        0.0000        0.0000        0.0000        0.0000        0.0000        0.0000        0.2520        0.1690        0.4217        0.1977        0.4036        0.4637        0.4555        0.4219        0.1226        0.1694        0.3549        0.9265        0.5797        0.5899        0.6947        0.6878        1.6868        1.6951        1.3750        0.8775        1.3079        1.4525        1.5064        1.5386        1.7807        1.7179        1.6727        1.3985        0.9508        0.7060        0.6223        0.6449        0.8130        0.9155        0.8199        0.7936        0.9260        0.8839        0.7764        0.6121        0.0722        0.1268        0.0276        0.0305        0.2733        0.6373        0.8377        0.7599        1.3888        2.0870        2.1044        3.0031        6.3601        7.4102        7.2147        8.2819        9.6086       10.3590       11.7503       12.9851       15.9409       17.6566       18.8575       19.4890       22.7957       23.4450       22.4708       20.4515       20.2172       19.6024       18.0014       15.8575       13.0741       11.6699       11.2291       13.0091       14.5380       14.9891       14.3651       13.4302       10.8918       10.1893       11.1015       12.1530       13.9719       17.9374        0.0000        0.0000        0.0000        0.0000        0.0000        0.0000        0.0000        0.0000        0.0000        0.0000        0.0000        0.0000        0.0000        0.0000        0.0000        0.0000
        0.0000        0.0000        0.0000        0.0000        0.0000        0.0000        0.0000        0.0000        0.0000        0.0000        0.0000        0.0000        0.0000        0.0000        0.0000        0.0000        0.0000        0.0000        0.0000        0.0000        0.0000        0.0000        0.0000        0.0000        0.0000        0.0000        6.9594       12.4763       13.4537       14.2164       14.9811        7.9899        9.7462        7.4622        8.6119       10.6281       10.4235       10.1229        9.7412        6.3281        6.6326       11.9642       12.6727       12.4754       10.8374       12.3472       10.4554        4.6713        3.4682        2.8169        3.9901        4.2893        4.5550        5.4824        4.2921        4.3453        3.7018        3.8574        5.1456        3.4802        2.1189        2.0317        2.0322        1.7259        1.5161        2.4950        1.5611        1.4057        1.5362        1.6172        1.2024        1.6438        0.7310        0.9155        2.3072        1.1351        0.7959        0.5755        0.5289        0.2527        0.4169        0.3878        0.3768        0.3844        0.1853        0.1209        0.1410        1.3028        0.9660        1.2098        0.4696        0.3229        0.3852        0.5273        0.9000        0.5092        0.4070        1.9569        3.5422        3.5556        0.9266        0.6572        0.6292        0.4014        0.6060        0.8088        0.9096        1.7990        2.5594        1.8021        1.3095        1.4351        1.4284        1.6188        2.6332        0.0000        0.0000        0.0000        0.0000        0.0000        0.0000        0.0000        0.0000        0.0000        0.0000        0.0000        0.0000        0.0000        0.0000        0.0000        0.0000        0.0000        0.0000        0.0000        0.0000        0.0000        1.2282        1.0975        0.9428        1.4546        1.3268        0.9740        0.6811        0.4539        0.3366        0.2257        0.1716        0.1719        0.1953        0.1739        0.1492        0.4005        0.5214        0.4918        0.5008        0.4697        0.4511        0.5352        0.5300        0.5013        0.6260        0.6070        0.6042        1.4697        1.3224        0.9418        0.7519        1.1362        1.3057        1.4009        1.4136        1.6648        1.6534        1.5426        1.3180        0.8598        0.6369        0.5382        0.6009        0.8844        1.0522        0.9724        0.8813        0.9781        1.0468        1.1257        1.0731        0.0117        0.0398        0.0507        0.1638        0.8695        1.2582        1.4647        1.8461        2.8421        3.2974        3.0080        3.7865        6.4654        8.2604        9.0766       10.1655       11.6654       13.3335       15.0265       16.3493       18.8959       21.3649       22.1279       21.9600       24.3383       23.2097       22.1566       20.1532       20.5766       19.9742       19.7735       17.4379       14.2356       12.3204       12.0566       12.7612       15.9119       16.8409       17.2712       15.4116        9.7143        9.4863       11.1707       14.5407        0.0000        0.0000        0.0000        0.0000        0.0000        0.0000        0.0000        0.0000        0.0000        0.0000        0.0000        0.0000        0.0000        0.0000        0.0000        0.0000        0.0000        0.0000
        0.0000        0.0000        0.0000        0.0000        0.0000        0.0000        0.0000        0.0000        0.0000        0.0000        0.0000        0.0000        0.0000        0.0000        0.0000        0.0000        0.0000        0.0000        0.0000        0.0000        0.0000        0.0000        0.0000        0.0000        0.0000        0.0000        7.2534        9.9350       14.7724       13.5850       10.5444        8.0616        7.9106        8.3774        7.5370        7.7440        8.5918       10.2249        7.4263        5.1880        4.1776        4.1395        4.0625        5.1032        4.7740        4.3628        3.9908        2.2999        2.0158        2.3551        2.2013        1.6863        1.4239        1.3938        1.3747        1.3946        1.5155        2.8937        1.9887        3.9790        3.8964        4.0979        3.4036        2.0819        1.4350        1.5742        3.4703        2.6606        2.6217        1.9001        1.9804        2.4899        1.2953        1.5213        2.6773        2.5340        3.1795        1.2266        0.5218        0.2187        0.2676        0.3592        0.3359        0.4361        0.2470        0.1202        0.2287        1.0101        2.5722        0.3941        0.1130        0.3014        0.4066        0.7593        0.8837        0.5008        0.3901        0.4642        1.1387        1.6839        0.7802        0.4991        0.5507        0.3266        0.7660        0.6956        0.5771        1.2973        1.4986        1.8452        1.3313        1.4400        1.4400        1.6799        2.2067        3.8092        4.4787        4.5185        0.0000        0.0000        0.0000        0.0000        0.0000        0.0000        0.0000        0.0000        0.0000        0.0000        0.0000        0.0000        6.4757        3.8589        2.3081        1.5343        1.1468        1.3093        1.2626        1.0759        1.0111        1.0174        0.9943        0.9069        0.7298        0.8175        0.4202        0.2890        0.2537        0.1335        0.1421        0.1544        0.1501        0.4951        0.6524        0.6851        0.8191        0.3950        0.5438        0.1763        0.2363        0.4630        0.4581        0.4574        0.5589        1.0433        0.9617        0.7896        0.7533        1.1523        1.4330        1.5118        1.4717        1.6087        1.5438        1.3700        1.1413        0.7365        0.5581        0.5306        0.6311        0.9939        1.2760        1.1593        0.8970        0.9282        0.9221        0.8038        0.7308        0.0150        0.1299        0.4182        0.8793        1.0785        1.5831        1.5537        1.8560        2.8555        2.6944        3.4773        4.7622        7.8893        9.2250       11.0146       11.9541       14.0496       16.0855       17.0926       18.3806       20.5295       21.4677       20.7911       20.1148       21.3223       20.6131       20.0814       18.6214       20.0696       19.5642       19.5901       17.9156       14.9395       12.8873       12.2152       13.7268       19.6554       22.3491       21.3104       19.4177        0.0000       11.9921       11.2954       14.4374        0.0000        0.0000        0.0000        0.0000        0.0000        0.0000        0.0000        0.0000        0.0000        0.0000        0.0000        0.0000        0.0000        0.0000        0.0000        0.0000        0.0000        0.0000
        0.0000        0.0000        0.0000        0.0000        0.0000        0.0000        0.0000        0.0000        0.0000        0.0000        0.0000        0.0000        0.0000        0.0000        0.0000        0.0000        0.0000        0.0000        0.0000        0.0000        0.0000        0.0000        0.0000        0.0000        0.0000        7.1790       10.2520       15.7983       19.7227       13.4326       13.4960        6.0416        4.4315        3.5413        2.9886        3.0537        2.6687        3.0477        2.4303        1.7617        1.8527        1.7505        2.0807        3.7400        3.3861        3.1904        3.3068        1.4236        1.5852        1.5795        1.5548        1.0437        0.7608        0.4137        0.2682        0.2938        0.1973        0.2242        0.3858        0.4176        0.9994        1.2633        1.3636        1.2422        0.8680        0.8650        1.6932        1.2914        1.1819        1.9508        2.1355        2.3662        2.5602        2.0045        2.4590        1.8059        1.9596        1.9301        1.6954        1.7634        1.7103        1.2064        0.7293        0.4859        0.3101        0.2736        0.1850        0.6376        0.7040        0.2383        0.1814        0.3429        0.3839        0.4669        0.4876        0.3503        0.3520        0.3670        0.6479        0.6642        0.7173        0.4750        0.5486        0.2427        3.1388        6.6732        6.9552        1.3622        1.3523        1.4250        1.3587        1.4644        1.4643        1.5184        1.6612        3.7122        4.9503        4.4230        4.0805        6.2456        6.1569        0.0000        0.0000        0.0000        0.0000        0.0000        0.0000        0.0000        0.0000        3.4798        4.3879        6.5561        5.3006        3.3710        2.0136        1.5966        1.2876        1.2237        1.2131        1.3136        1.4067        1.4578        1.1368        1.2371        0.6189        0.5428        0.2691        0.1159        0.0784        0.0871        0.3503        0.8216        0.9687        1.0322        1.0585        0.3206        0.1705        0.2102        0.1844        0.2123        0.3130        0.5822        0.7345        0.9421        1.0358        1.0788        1.0016        1.3956        1.6756        1.6882        1.4694        1.5615        1.3392        1.1830        0.9735        0.6160        0.4862        0.4783        0.5095        0.7966        1.1268        1.0204        0.7373        0.7943        0.7788        0.7282        0.6996        0.2525        0.3652        0.5792        0.7129        0.7745        1.1655        1.4103        1.6192        2.6619        3.5092        4.6614        5.9321        9.5277       10.9684       11.9739       13.0353       15.9220       17.1300       17.5457       17.5493       18.8662       18.7040       18.5447       18.2028       18.4658       18.0150       17.6356       17.1504       18.2905       18.1684       17.6229       16.0033       13.0408       12.9999       12.8342       15.8465       22.2478       25.4913        0.0000        0.0000        0.0000        0.0000        0.0000        0.0000        0.0000        0.0000        0.0000        0.0000        0.0000        0.0000        0.0000        0.0000        0.0000        0.0000        0.0000        0.0000        0.0000        0.0000        0.0000        0.0000        0.0000        0.0000
        0.0000        0.0000        0.0000        0.0000        0.0000        0.0000        0.0000        0.0000        0.0000        0.0000        0.0000        0.0000        0.0000        0.0000        0.0000        0.0000        0.0000        0.0000        0.0000        0.0000        0.0000        0.0000        3.9798        3.2416        3.5012        3.9828        5.4896       11.4808       10.9538        7.5475        5.2824        4.2020        3.1634        2.6923        2.3001        1.6151        1.4381        1.6027        1.6515        1.9928        1.8663        1.7227        1.5432        2.1499        2.1408        2.4404        2.9065        1.2916        1.0052        1.1431        1.3355        1.1399        1.0937        1.2425        1.8617        1.7739        1.0811        0.6084        0.4450        0.3678        0.5358        0.4486        0.4875        1.0087        1.2792        0.9003        1.0907        1.5192        2.3777        2.5982        1.9625        3.3443        2.5926        0.8800        0.8686        1.0434        1.4271        2.6464        2.2057        1.4176        1.3423        0.9762        0.8928        1.2417        1.5251        1.0272        0.8569        1.1154        0.8286        0.9091        0.9560        0.8451        0.7585        0.7554        0.7981        0.6318        0.7323        0.8549        0.8280        0.7739        1.0491        0.8390        0.8828        0.3304        1.3283        7.6923        8.4379        1.5659        1.4413        1.3998        1.5657        1.9776        2.1144        3.0719        2.0495        2.2876        1.9769        2.9008        2.8557        3.0785        3.1398        2.8113        2.2020        2.7548        2.4643        1.8083        1.4860        1.9670        1.8673        1.9603        2.0998        3.4825        5.0248        5.1032        3.2661        2.2706        2.0213        1.8432        1.5008        1.5292        1.4007        1.2454        1.1472        1.3477        0.7458        0.5682        0.4357        0.2408        0.1847        0.2650        0.6044        1.3217        1.5649        1.6678        1.6603        1.4666        1.1200        1.1035        0.9097        0.8013        1.1387        1.2749        1.2922        1.0464        1.0337        1.1232        1.1169        1.9857        2.3566        2.5077        2.0293        1.2384        0.9994        0.8337        0.6871        0.2071        0.1640        0.1747        0.1563        0.4265        0.5616        0.5297        0.4454        0.5259        0.6191        0.5786        0.4833        0.2735        0.3102        0.3826        0.5429        0.9160        1.1204        1.6040        2.4068        4.2636        5.6219        8.0201       10.0153       11.8756       14.2443       15.0476       16.1050       15.7133       16.2424       16.5800       16.7914       17.0069       17.0392       16.6471       16.4395       16.5685       16.8287       16.6474       15.9446       16.2150       16.3476       15.6069       15.6059       14.5881       13.4227       14.9747       21.1480       34.3350        0.0000        0.0000        0.0000        0.0000        0.0000        0.0000        0.0000        0.0000        0.0000        0.0000        0.0000        0.0000        0.0000        0.0000        0.0000        0.0000        0.0000        0.0000        0.0000        0.0000        0.0000        0.0000        0.0000        0.0000        0.0000
        0.0000        0.0000        0.0000        0.0000        0.0000        0.0000        0.0000        0.0000        0.0000        0.0000        0.0000        0.0000        0.0000        0.0000        0.0000        0.0000        0.0000        0.0000        2.0795        2.1723        2.6495        2.5437        3.2517        5.3323        4.4953        4.6674        6.8235       10.3426        7.2644        6.4659        4.7037        3.6144        3.4157        3.3127        2.2333        2.0803        1.5622        1.1324        0.7325        0.1249        0.1727        0.1273        0.1499        0.6582        0.5148        0.6144        0.7037        0.7989        0.8396        0.8049        0.8410        1.1039        1.1677        1.1407        1.2137        1.7246        1.0156        0.8241        0.6002        0.2988        0.2543        0.3565        0.3073        0.3654        0.3295        0.3349        0.9388        1.2691        1.0949        0.5823        0.8215        0.8791        1.7863        0.4675        0.2258        0.5828        0.9166        1.9418        1.1592        1.2632        1.0773        1.5060        1.4453        0.9141        0.9575        1.0700        1.4026        1.4809        2.0444        1.8479        1.2281        1.3228        1.3335        1.1795        0.9191        0.7672        0.7599        0.6568        0.8209        0.7887        1.0663        1.0490        2.3203        2.0449        2.6765       11.7317       12.2216        1.9497        2.0001        1.9373        1.9124        2.5544        3.1470        3.5185        3.1416        2.9910        2.0484        1.8979        1.7016        1.6850        1.6279        1.5418        1.6729        1.6066        1.6044        1.5672        1.4755        1.7639        1.8301        1.8827        1.9158        2.2425        2.4206        3.5025        3.8499        3.0298        2.4049        2.3154        1.8924        1.8004        1.8092        1.5188        1.2162        1.0381        0.8801        0.8284        0.6906        0.4153        0.3257        0.4180        0.6845        1.5289        1.9679        2.1740        1.9150        1.6014        1.5430        1.4722        1.2954        1.2514        1.3415        1.4342        1.4327        1.1966        1.0842        1.1803        1.1515        2.1485        2.7438        2.7292        2.1224        1.2128        0.8925        0.6899        0.5743        0.1485        0.1058        0.1163        0.1409        0.3276        0.4409        0.4811        0.5211        0.5125        0.5903        0.5538        0.4913        0.2507        0.2837        0.4086        0.5610        0.8396        1.1618        1.7684        3.2765        6.3983        8.7334        9.4877       10.7630       13.3959       15.1211       16.2398       16.9768       16.1897       16.6078       16.8544       16.6002       15.9394       15.6171       15.1729       15.0229       14.9336       14.8306       15.0886       14.7910       14.8667       14.1559       14.3646       14.7587       14.4023       14.1435        0.0000        0.0000        0.0000        0.0000        0.0000        0.0000        0.0000        0.0000        0.0000        0.0000        0.0000        0.0000        0.0000        0.0000        0.0000        0.0000        0.0000        0.0000        0.0000        0.0000        0.0000        0.0000        0.0000        0.0000        0.0000        0.0000        0.0000        0.0000
        0.0000        0.0000        0.0000        0.0000        0.0000        0.0000        0.0000        0.0000        0.0000        0.0000        0.0000        0.0000        0.0000        0.0000        0.0000        2.3448        1.8150        2.1442        1.7880        2.6347        3.1017        3.3023        3.6645        2.5473        2.7252        4.0005        5.0276        6.3229        6.9776        5.3345        3.9543        4.6344        5.0852        3.8535        2.5232        2.4037        1.3660        1.3460        1.0040        0.4043        0.4561        0.4290        0.4374        0.4696        1.9548        2.1151        1.5259        0.8913        0.8954        0.8708        0.7838        1.0800        1.1683        1.4053        1.4718        1.0110        0.7580        0.7861        0.5986        0.4616        0.3211        0.4193        0.3279        0.2085        0.1525        0.8577        0.8775        0.4518        0.1780        0.3468        0.4672        0.6727        1.6946        1.4689        0.8062        0.3574        1.3211        0.7772        0.4065        0.4356        0.4191        0.4968        0.5947        1.8880        1.8135        0.8114        0.8602        0.8821        2.9761        3.5851        3.2847        1.5860        1.5615        1.6781        1.9534        1.8115        1.1527        0.8135        0.7487        1.5069        1.7808        1.6481        2.4218        8.5769        8.1040        6.7494        6.2282        2.1256        2.1619        2.0613        1.6706        2.1024        2.4446        2.4517        2.0332        2.8610        2.0217        1.6987        1.5978        1.3991        1.3317        1.2663        1.2817        1.6232        1.6237        1.7194        1.7814        1.9210        1.7660        1.9070        2.0821        2.1134        2.0090        1.9939        1.8098        2.3505        2.6079        2.7109        1.6371        1.5378        1.5628        1.5205        1.3371        1.2258        1.2211        0.9901        1.0284        0.5550        0.3293        0.4263        0.6106        1.4654        2.0392        2.1769        1.9641        1.7043        1.6689        1.6266        1.3909        1.2297        1.3193        1.3880        1.4592        1.2037        1.0962        1.0993        1.1138        2.2516        2.6902        2.6311        1.9844        1.0824        0.7574        0.5891        0.5025        0.1597        0.0926        0.0841        0.1702        0.3349        0.5251        0.5933        0.6868        0.5267        0.5370        0.4931        0.4370        0.1630        0.2884        0.4734        0.5758        1.0534        1.6052        2.7510        4.8111        7.6220        8.3607        9.2687       10.5695       13.3725       14.7924       15.9137       16.4257       15.8838       16.3026       16.0679       15.4645       14.8804       14.7375       14.4366       14.3110       13.6690       13.7806       13.2003        0.0000       13.1722       13.2301       13.7768       14.1127       14.0778       14.3181        0.0000        0.0000        0.0000        0.0000        0.0000        0.0000        0.0000        0.0000        0.0000        0.0000        0.0000        0.0000        0.0000        0.0000        0.0000        0.0000        0.0000        0.0000        0.0000        0.0000        0.0000        0.0000        0.0000        0.0000        0.0000        0.0000        0.0000        0.0000
        0.0000        0.0000        0.0000        0.0000        0.0000        0.0000        0.0000        0.0000        0.0000        0.0000        0.0000        0.0000        0.0000        3.7586        3.0960        3.1375        3.1493        2.2297        2.0454        2.6579        2.4875        2.5793        1.7686        1.4816        1.2841        1.8911        1.3887        4.4249        4.4790        2.6930        3.1768        2.6426        2.1259        1.9141        1.6592        1.0876        1.2439        0.6541        0.4695        0.1607        0.3073        0.3889        0.2964        0.5998        0.7349        0.8886        1.2229        1.1233        1.0189        0.7575        1.3482        1.0748        0.9129        1.3167        1.1389        1.0341        0.7800        0.6400        0.6516        0.5772        0.6188        0.3357        0.2967        0.2633        0.2619        0.2322        0.2493        0.2787        0.1852        0.2039        0.3292        0.4859        0.8018        0.5510        0.4236        0.4149        0.3695        0.3703        0.4017        0.8587        0.8646        0.7042        0.5322        0.6084        0.8914        1.2395        1.9946        2.2304        1.7269        1.4197        0.8568        1.2817        1.5340        1.7253        2.0681        1.7802        2.3492        3.6372        1.9745        1.5412        1.6034        0.9847        1.1380        0.6131        0.6867        0.6554        1.2945        1.4775        2.3181        2.2790        1.5664        2.9010        1.4807        1.4573        1.4223        1.4559        1.4459        1.4498        1.4580        1.2848        1.2946        1.6773        1.2772        0.9813        1.1209        1.0437        1.4914        1.8976        1.4780        1.5303        1.5489        1.5780        1.8147        1.7196        1.6831        1.4272        1.8151        3.4309        2.3365        1.8280        1.4637        1.4629        1.3481        1.3407        1.2594        0.9492        0.6953        0.3849        0.2933        0.3080        0.4481        1.3879        1.7753        1.9395        1.8379        1.6378        1.6295        1.5994        1.4475        1.1924        1.0909        1.0604        1.1145        0.9491        0.9327        0.9149        1.0655        2.1694        2.3661        2.1537        1.7186        0.9333        0.6487        0.4639        0.3805        0.1909        0.1816        0.2100        0.3612        0.5797        0.5484        0.4844        0.5534        0.4761        0.5239        0.5123        0.4837        0.2943        0.3023        0.4906        1.1912        1.8657        2.0039        3.8135        4.2117        6.2191        7.3140        8.2122        9.1910       12.0267       13.8198       14.5361       15.0482       14.8094       14.9157       14.8310       14.7234       14.4493       14.4049       14.2859       13.7569       13.0013       12.6825        0.0000        0.0000        0.0000        0.0000        0.0000        0.0000        0.0000        0.0000        0.0000        0.0000        0.0000        0.0000        0.0000        0.0000        0.0000        0.0000        0.0000        0.0000        0.0000        0.0000        0.0000        0.0000        0.0000        0.0000        0.0000        0.0000        0.0000        0.0000        0.0000        0.0000        0.0000        0.0000        0.0000        0.0000        0.0000        0.0000
        0.0000        0.0000        0.0000        0.0000        0.0000        0.0000        0.0000        0.0000        0.0000        7.8441        0.0000        0.0000        4.9757        4.2928        3.6811        2.6313        2.4522        2.0543        1.6818        0.6917        1.0779        0.9791        0.4071        0.8592        1.1655        1.7320        1.5989        1.2733        1.3744        2.1934        2.2431        1.7499        1.7719        1.4981        1.7136        1.3137        1.0552        0.7585        0.4431        0.1138        0.0642        0.0497        0.1807        0.7064        0.7147        0.7657        0.9192        1.0514        1.0912        1.1377        1.2251        1.3926        1.4638        0.8106        0.9787        0.8843        0.4072        0.4387        0.8011        0.9315        0.7262        0.5912        0.2994        0.2445        0.2266        0.3003        0.3045        0.7402        0.8603        0.1476        0.4636        1.2352        0.8040        2.4306        3.3556        2.8655        0.9194        0.6394        1.2713        0.6096        0.8213        0.6674        0.4847        0.4052        0.4958        0.7782        2.3194        1.9412        0.7453        0.9349        0.8774        1.0996        1.1294        1.2932        1.5589        1.7477        2.0746        2.1127        2.6799        3.2868        2.4916        1.8429        1.4588        1.0744        1.0496        1.0309        1.2407        1.6542        4.5202        1.7601        1.3917        1.8308        1.7372        1.5253        1.4494        1.6363        1.7972        2.4631        2.4940        1.5436        1.3518        1.4687        1.3421        1.1682        1.1854        1.0896        1.0271        1.0984        1.1067        1.1189        1.1329        1.2977        1.7008        1.6721        1.4553        1.2806        1.8183        1.6141        1.3688        2.2381        1.7899        1.5222        1.4163        1.3741        1.1772        1.0234        0.8840        0.6223        0.5147        0.5405        0.7084        1.0480        1.2954        1.4335        1.4835        1.6409        1.6348        1.5666        1.4476        1.1261        1.1608        1.0638        1.1277        1.2365        1.2648        1.3171        1.4192        1.3289        1.2854        1.1465        0.9352        0.0525        0.0414        0.0509        0.0412        0.2171        0.2357        0.2798        0.3161        0.3346        0.3830        0.4409        0.5018        0.6504        0.7515        0.8267        0.9586        1.2711        1.6657        1.5117        2.5831        2.9365        3.6619        5.1510        6.0246        7.6404        7.8781        8.8131        8.7384       10.6146       11.1018       11.4328       11.9783       13.0597       13.3518       13.6759       14.0245       15.2793       15.2562       14.9670       14.5074       13.0032        0.0000        0.0000        0.0000        0.0000        0.0000        0.0000        0.0000        0.0000        0.0000        0.0000        0.0000        0.0000        0.0000        0.0000        0.0000        0.0000        0.0000        0.0000        0.0000        0.0000        0.0000        0.0000        0.0000        0.0000        0.0000        0.0000        0.0000        0.0000        0.0000        0.0000        0.0000        0.0000        0.0000        0.0000        0.0000        0.0000        0.0000
        0.0000        0.0000        0.0000        0.0000        0.0000        6.8760        6.0364        3.9101        4.6975        7.4468        6.7610        6.9088        5.3636        4.8092        3.8954        2.2989        2.3748        2.1405        2.1889        1.3340        1.6757        1.2139        1.4252        0.9593        0.9347        1.2453        0.8390        1.2661        1.1453        0.9403        1.3697        1.4483        1.5642        1.1559        0.9556        0.9970        0.8634        0.7429        0.4031        0.1053        0.0625        0.0474        0.0605        0.0296        0.1206        0.2889        0.4431        0.8488        0.8158        1.1972        1.5699        1.1749        1.0586        0.3997        0.4124        0.3988        0.4264        0.3817        0.2382        0.2178        0.2242        0.2701        0.2937        0.2234        0.2112        0.2996        0.3254        2.1067        0.4635        0.2400        0.0820        0.1174        0.4548        0.9170        2.5383        1.5257        0.6165        0.1926        0.2858        0.2519        0.2563        0.6182        0.7929        0.6171        0.4582        0.4142        0.5879        1.5331        0.8659        0.6623        0.7372        1.1690        1.2044        1.2411        1.2201        1.3440        1.4323        1.4572        1.5384        1.5553        2.6993        1.8281        1.8439        1.3978        1.1754        1.1221        1.1252        1.3559        7.3987        3.1811        1.2659        1.4154        1.4140        1.3649        1.2126        1.3700        1.3395        1.3470        1.2966        1.2649        1.2959        1.9225        1.2265        1.0205        0.8944        1.1072        0.8630        0.9105        0.8920        0.8885        0.8999        1.0316        1.2436        1.0471        1.0097        1.0387        1.0118        1.0294        1.0954        1.3457        1.7002        1.4981        1.4141        1.4501        1.3026        1.1580        1.0098        0.7213        0.5854        0.5861        0.7218        1.0015        1.1853        1.3211        1.3952        1.5561        1.5665        1.5388        1.4343        1.1349        1.0689        1.0917        1.1602        1.3569        1.4002        1.3969        1.3475        1.0567        0.9962        0.8515        0.6847        0.0520        0.0308        0.0319        0.0120        0.2071        0.3073        0.3488        0.4203        0.3936        0.4343        0.6691        0.9302        1.0516        1.2560        1.3491        1.4500        1.7766        2.5697        2.1408        2.4715        2.8790        0.0000        0.0000        6.0769        6.8490        5.6751        6.8916        7.1033        8.4342        9.5911       10.1402       10.5194       11.8173       12.5409       13.2982       14.3136       14.9356       15.1936       15.0759       14.8338        0.0000        0.0000        0.0000        0.0000        0.0000        0.0000        0.0000        0.0000        0.0000        0.0000        0.0000        0.0000        0.0000        0.0000        0.0000        0.0000        0.0000        0.0000        0.0000        0.0000        0.0000        0.0000        0.0000        0.0000        0.0000        0.0000        0.0000        0.0000        0.0000        0.0000        0.0000        0.0000        0.0000        0.0000        0.0000        0.0000        0.0000        0.0000
        0.0000        0.0000        0.0000        0.0000        8.6870       10.8831        6.2686        5.6269        4.9221        4.6445        5.7036        5.5615        5.0913        3.7794        3.5805        2.1338        2.0090        1.7987        1.7759        1.8777        1.6722        0.4119        0.8835        0.7507        0.4927        0.5723        0.7266        1.4468        1.7053        1.4483        1.3408        1.0413        1.0312        0.9465        0.9167        1.1196        0.7404        0.7169        0.3566        0.2083        0.3225        0.3231        0.3990        0.2709        0.1716        0.0749        0.1857        0.4304        0.4696        0.5549        0.7745        1.0962        1.6218        1.0952        0.4627        0.2719        0.2065        0.2080        0.2216        0.2263        0.2423        0.2936        0.3785        0.3155        0.2266        0.2304        0.2586        0.3005        0.5734        0.3069        0.1488        0.4844        0.1414        0.1906        1.0422        0.5774        2.0731        0.7649        1.3849        0.4227        0.2572        0.4148        0.4742        0.4521        0.4134        0.9471        0.7667        0.6667        0.8682        0.8225        0.7520        1.1396        1.3545        1.4175        1.9156        2.1080        2.8999        2.6958        1.6490        1.5329        1.5310        1.4881        1.5375        1.8284        1.3893        1.3074        1.5607        3.4885        3.7239        4.3946        1.7348        1.8166        1.1245        1.1782        1.1752        1.1756        1.1835        1.1714        1.1342        1.1748        1.0537        1.0024        1.2793        1.4685        0.9594        0.7321        0.7098        0.7338        0.7125        0.7046        0.7078        0.7796        0.7830        0.7950        0.8156        0.8821        0.9046        0.9439        1.0068        1.2920        1.3368        1.3270        1.2860        1.3044        1.2434        1.1536        1.0763        0.8498        0.5980        0.5958        0.6923        0.9071        1.0529        1.1591        1.2500        1.3944        1.4202        1.4225        1.5315        1.1512        1.1257        1.1664        1.2718        1.5565        1.5758        1.5205        1.3619        1.0241        0.8732        0.7806        0.4880        0.0070        0.0054        0.0192        0.0024        0.2002        0.2929        0.4026        0.4382        0.5972        0.7811        0.7712        0.8613        1.1781        1.1885        1.0290        1.4705        1.5035        1.6232        1.9347        2.5270        0.0000        0.0000        0.0000        8.7614        4.2985        5.0977        6.0595        6.4473        7.3998        8.2523        9.2826        9.9277       11.4145       12.2236       12.6584       13.0255       14.7329        0.0000        0.0000        0.0000        0.0000        0.0000        0.0000        0.0000        0.0000        0.0000        0.0000        0.0000        0.0000        0.0000        0.0000        0.0000        0.0000        0.0000        0.0000        0.0000        0.0000        0.0000        0.0000        0.0000        0.0000        0.0000        0.0000        0.0000        0.0000        0.0000        0.0000        0.0000        0.0000        0.0000        0.0000        0.0000        0.0000        0.0000        0.0000        0.0000        0.0000        0.0000
        0.0000        0.0000       15.0349       12.7876        9.9129       13.0717       10.0558        6.9583        6.3506        6.2839        4.8348        6.0687        7.2029        4.3189        3.2571        2.5007        1.7589        1.5800        1.6275        1.7052        2.1246        0.7058        0.2852        0.3266        0.4879        0.7597        1.1135        1.6064        1.5222        1.4561        1.1310        1.0963        0.7376        0.7118        0.5982        0.6167        0.3912        0.3693        0.2994        0.0831        0.1728        0.4189        0.6190        0.3465        0.1644        0.5678        0.5520        0.5169        0.3401        0.2283        0.3053        0.5606        1.0343        1.3769        1.2073        0.5399        0.2455        0.2424        0.2689        0.3541        0.2504        0.2569        0.4292        0.3062        0.2602        0.4060        0.3420        0.0926        0.1323        0.0887        0.0460        0.5187        0.5984        0.9909        0.5416        0.2075        0.7760        1.7943        2.2840        0.7114        0.2773        0.3272        0.5634        0.3832        0.4959        0.9422        0.4550        0.5941        0.7466        1.8447        0.9609        1.2130        1.2938        1.4135        1.3998        1.5578        1.6060        1.6654        1.7134        1.5946        1.5504        1.7851        1.7571        1.8663        1.3900        1.9632        3.9179        3.0044        3.8739        4.7137        3.6521        3.6601        1.4573        1.3339        1.2951        1.0160        0.9956        0.9818        0.9911        1.3409        1.0096        1.0574        1.1410        1.1677        0.6862        0.6492        0.6815        0.6930        0.6168        0.5832        0.5857        0.6584        0.6481        0.6564        0.7955        1.0730        0.9075        0.7995        0.9964        1.0032        1.0862        1.3750        1.1720        1.1918        0.9947        0.9548        0.8811        0.6732        0.5787        0.5666        0.6111        0.7818        0.9297        1.0636        1.3067        1.0898        1.0900        1.0989        1.1359        0.9838        1.0304        1.1383        1.3435        1.6668        1.7904        1.7267        1.5194        1.0677        0.8622        0.9361        0.4735        0.0053        0.0024        0.0000        0.0046        0.2898        0.5670        0.9360        1.0053        0.8102        0.7456        0.7573        0.8183        1.0482        1.2194        1.1643        1.3855        1.7199        1.8420        2.3076        0.0000        0.0000        0.0000        4.2695        3.1035        4.2445        4.8779        5.6147        4.6652        6.4980        7.7465        9.0189        9.8658       10.9273       11.4264       12.0427       12.6227        0.0000        0.0000        0.0000        0.0000        0.0000        0.0000        0.0000        0.0000        0.0000        0.0000        0.0000        0.0000        0.0000        0.0000        0.0000        0.0000        0.0000        0.0000        0.0000        0.0000        0.0000        0.0000        0.0000        0.0000        0.0000        0.0000        0.0000        0.0000        0.0000        0.0000        0.0000        0.0000        0.0000        0.0000        0.0000        0.0000        0.0000        0.0000        0.0000        0.0000        0.0000        0.0000
        0.0000        8.1045        5.9771        4.8809        6.5488        7.8399        9.5549        5.4997        6.2822        5.4516        6.1019        3.7241        2.2398        2.6682        3.2696        1.5098        1.0576        0.1446        0.2441        0.6151        0.6963        0.8079        1.0192        1.3898        1.3555        0.7432        0.2764        0.6633        0.7218        0.9146        1.0000        0.9323        0.6698        0.4025        0.3508        0.3797        0.3128        0.2532        0.1990        0.0857        0.1577        0.0988        0.3232        0.0727        0.0000        0.1304        0.1994        0.1673        0.0781        0.0000        0.0000        0.1948        0.5814        1.2700        1.3439        0.4056        0.3008        0.3154        0.3295        0.3448        0.3533        0.3611        0.3564        0.3484        0.3640        0.4251        0.4452        0.3301        0.3473        0.3535        0.7469        0.8615        1.5687        1.7860        1.7456        1.3901        1.3869        3.2836        2.2350        1.6353        1.5383        0.9842        0.6842        0.7351        0.6342        0.9727        0.7336        0.7718        0.6895        0.9077        1.0971        0.9842        1.0275        1.2720        1.1202        1.5025        1.5719        1.5823        1.8593        2.2062        1.6874        1.6152        1.5678        2.2156        2.1876        3.7179        1.7930        1.1707        1.2056        2.1913        4.0967        4.3882        6.6540        5.5456        3.2557        0.6679        0.5281        0.5699        1.0153        0.8722        1.1276        0.8427        1.0585        1.7620        1.1387        0.6908        0.6624        0.4648        0.4373        0.7725        0.9946        0.7962        0.9349        0.4889        0.9370        1.2281        1.2453        0.7915        0.8504        0.7778        0.8410        0.8329        0.8186        0.6655        0.6415        0.9246        0.9419        0.5690        0.5085        0.4764        0.5610        0.5843        0.6260        0.7355        0.7025        0.1362        0.1153        0.1249        0.0962        0.9388        1.0727        1.2799        1.4686        2.2168        2.4920        2.4573        2.1595        1.2674        0.9867        0.7276        0.5018        0.0050        0.0078        0.0049        0.0046        0.3979        0.9413        1.1746        1.0212        0.8728        0.7507        0.6685        1.0294        1.3251        1.2380        1.1545        1.0612        3.9645        0.0000        0.0000        0.0000        0.0000        4.4054        3.2799        3.6767        3.1946        2.6554        2.8915        3.9583        6.6629        7.5441        8.9642        9.3490        9.3589        9.8329       10.0298        0.0000        0.0000        0.0000        0.0000        0.0000        0.0000        0.0000        0.0000        0.0000        0.0000        0.0000        0.0000        0.0000        0.0000        0.0000        0.0000        0.0000        0.0000        0.0000        0.0000        0.0000        0.0000        0.0000        0.0000        0.0000        0.0000        0.0000        0.0000        0.0000        0.0000        0.0000        0.0000        0.0000        0.0000        0.0000        0.0000        0.0000        0.0000        0.0000        0.0000        0.0000        0.0000        0.0000
        0.0000        6.5165        2.5330        3.0811        4.1790        4.9665        4.0705        5.1609        4.7276        7.4359        5.8953        3.2016        3.3884        3.0973        2.1245        0.0604        0.0000        0.1268        0.3575        0.4126        0.9431        1.0740        0.7656        1.0116        0.2266        0.1319        0.1142        0.3393        0.3610        0.8489        1.0629        0.6461        0.3689        0.3486        0.3032        0.3251        0.2642        0.2123        0.1679        0.1422        0.6970        0.9271        0.3663        0.0000        0.3767        0.1379        0.3150        0.6981        0.0391        0.0000        0.0000        0.1043        0.3503        0.6632        0.8740        0.5040        0.4188        0.5359        0.3866        0.4226        0.4290        0.4756        0.5280        0.5063        0.4432        0.4222        0.5910        0.5168        0.5781        0.6254        1.0774        1.0666        1.7282        1.3008        2.2139        0.5622        0.6492        2.9595        2.3671        1.3123        0.7532        0.3413        0.3527        0.6019        0.5997        0.6493        0.5374        0.6623        1.1368        0.7443        0.9219        0.9785        1.0837        1.1564        1.1941        1.5785        1.6921        1.6491        1.9638        2.1584        1.6667        1.6478        1.6170        1.6245        1.6795        1.9459        1.7232        1.1627        1.5447        2.5171        1.6622        3.6279        1.4610        1.5157        2.5764        1.0692        2.5582        2.6703        2.0519        0.8517        0.7639        0.8498        1.3926        1.3201        1.1159        1.7452        0.9003        0.4773        0.4910        1.1244        1.9462        2.0368        1.6969        0.9939        0.6716        0.6152        0.7446        0.7531        0.7286        0.8555        0.7557        0.6880        0.6934        0.5972        0.5248        0.4921        0.4865        0.5671        0.6309        0.6322        0.6526        0.6071        0.6170        0.5901        0.6317        0.1554        0.1874        0.1711        0.2048        0.8972        1.1434        1.4087        1.7158        2.4658        2.8279        2.7420        2.2980        1.3936        1.0966        0.6988        0.5276        0.0000        0.0000        0.0000        0.0092        0.4625        0.5454        0.4573        0.4967        0.6273        0.6195        0.6396        0.7049        1.0951        1.1872        1.0614        0.0000        0.0000        0.0000        0.0000        0.0000        2.7865        2.5786        1.9068        0.9183        2.3734        2.7962        4.6874        4.7119        6.3904        7.5240        7.7378        7.9899        8.5870        0.0000        0.0000        0.0000        0.0000        0.0000        0.0000        0.0000        0.0000        0.0000        0.0000        0.0000        0.0000        0.0000        0.0000        0.0000        0.0000        0.0000        0.0000        0.0000        0.0000        0.0000        0.0000        0.0000        0.0000        0.0000        0.0000        0.0000        0.0000        0.0000        0.0000        0.0000        0.0000        0.0000        0.0000        0.0000        0.0000        0.0000        0.0000        0.0000        0.0000        0.0000        0.0000        0.0000        0.0000        0.0000
        3.6143        4.2881        3.5104        1.1435        1.6254        1.5823        3.7850        4.1386        5.9943        6.9219        4.2037        4.0595        3.9285        3.7367        3.8076        0.0693        0.0000        0.0000        0.0000        0.0000        0.0000        0.0000        0.0000        0.0044        0.0062        0.0163        0.0347        0.4561        0.3813        0.4568        0.5661        0.3727        0.3884        0.5137        0.6431        0.6055        0.3473        0.2294        0.1369        0.0592        0.3408        0.2798        0.3000        0.0268        0.0268        0.0995        0.0648        0.0724        0.1169        0.0000        0.0167        0.4910        1.2402        1.2198        1.0273        0.6073        0.5443        0.5669        0.5061        0.5416        0.9047        0.6889        0.9205        1.4566        1.1840        0.8401        0.9119        0.9491        1.2150        2.6291        2.3939        1.7854        0.9371        0.8890        0.7184        0.3297        0.4019        0.5602        0.7864        0.4730        0.6003        0.6525        0.8236        0.6956        0.5764        0.4980        0.6062        0.7312        1.2330        2.3685        2.1187        1.6528        1.8637        1.5285        1.3756        1.7550        1.8070        1.8465        1.8437        1.9917        2.0932        1.7276        1.6832        1.6859        1.7093        1.7198        3.1115        2.5244        3.6144        1.0190        1.7928        2.5192        0.8923        0.5485        1.9541        2.0425        1.8739        2.5040        3.1108        2.3892        1.9886        1.3607        1.2434        1.0402        1.1044        0.9935        0.9155        1.8994        2.0303        1.7269        0.5497        0.3840        0.8806        0.6978        0.4310        0.3341        0.6287        0.6246        0.6571        0.7070        1.0571        0.6446        0.6289        0.6064        0.7647        0.7511        0.7418        0.5527        0.7009        0.9720        0.9750        0.4521        0.6144        0.8254        0.7506        0.2172        0.2021        0.2335        0.3655        0.9814        1.1899        1.5081        1.6783        2.5133        2.8939        2.6652        2.2599        1.3516        0.9941        0.6565        0.4694        0.0000        0.0000        0.0000        0.0000        0.2844        0.3334        0.3219        0.2929        0.4449        0.4359        0.5806        0.6552        0.8481        0.6310        0.0000        0.0000        0.0000        0.0000        0.0000        0.0000        1.6345        1.4101        2.2922        2.6429        1.9411        2.0591        3.0953        3.9816        5.6153        6.0641        0.0000        0.0000        0.0000        0.0000        0.0000        0.0000        0.0000        0.0000        0.0000        0.0000        0.0000        0.0000        0.0000        0.0000        0.0000        0.0000        0.0000        0.0000        0.0000        0.0000        0.0000        0.0000        0.0000        0.0000        0.0000        0.0000        0.0000        0.0000        0.0000        0.0000        0.0000        0.0000        0.0000        0.0000        0.0000        0.0000        0.0000        0.0000        0.0000        0.0000        0.0000        0.0000        0.0000        0.0000        0.0000        0.0000        0.0000        0.0000
        4.5659        2.6440        2.4673        6.1371        2.2420        1.1063        1.3404        2.8865        7.4612        9.0276       13.8756        8.0398        7.7986        1.0955        0.4555        0.0782        0.0000        0.0667        0.0612        0.0000        0.0000        0.0000        0.0000        0.0087        0.0122        0.0228        0.0407        0.2391        0.3114        0.4570        0.4311        0.4705        0.6904        0.8411        0.8294        0.4840        0.2154        0.2199        0.4269        0.5176        1.2146        0.8791        0.4049        0.0575        0.2386        0.2945        0.1816        1.2316        0.2445        0.1667        1.2137        1.0164        0.3844        1.0950        1.0848        0.7704        0.9966        1.0512        0.6708        0.8398        0.9197        1.1123        1.4332        1.6152        1.5990        1.7564        1.4999        2.1220        1.8991        1.3666        1.6974        1.1443        0.9312        0.4546        0.5856        0.9749        1.2150        0.8035        1.2861        0.8644        0.6984        0.6067        0.4907        0.4147        0.4684        0.5398        0.6595        0.7139        0.9585        1.0848        2.3060        2.4401        1.8557        1.5337        1.4656        1.9264        1.9719        2.0389        2.2485        3.4110        4.0877        1.8167        1.7125        1.8401        1.7018        1.5421        1.8413        1.5648        2.2528        1.8250        0.9490        1.2381        0.5540        0.8736        2.5289        2.5266        1.7616        1.6721        2.0019        0.9625        1.0808        2.7922        2.2561        0.8841        0.8417        0.9104        0.9166        1.1178        1.1560        1.4662        1.1880        0.4943        1.3908        0.7579        0.6095        0.4301        0.6884        0.6796        0.5897        0.6406        2.8453        0.6156        0.6213        0.7904        0.7826        0.7669        0.5584        0.5925        0.5650        0.8254        1.0791        1.1147        0.6708        0.5943        0.5980        0.2124        0.2683        0.2570        0.3813        1.0200        1.4043        1.5689        1.6426        2.0702        2.2371        2.1135        1.7795        1.2087        0.7442        0.5580        0.3977        0.0515        0.0000        0.0000        0.0000        0.0331        0.0542        0.0967        0.1721        0.4225        0.5180        0.7481        0.7329        0.3695        0.0000        0.0000        0.0000        0.0000        0.0000        0.0000        1.0200        1.2673        0.8908        0.6704        0.8623        1.8677        1.7753        2.7612        3.0748        4.9632        5.6370        0.0000        0.0000        0.0000        0.0000        0.0000        0.0000        0.0000        0.0000        0.0000        0.0000        0.0000        0.0000        0.0000        0.0000        0.0000        0.0000        0.0000        0.0000        0.0000        0.0000        0.0000        0.0000        0.0000        0.0000        0.0000        0.0000        0.0000        0.0000        0.0000        0.0000        0.0000        0.0000        0.0000        0.0000        0.0000        0.0000        0.0000        0.0000        0.0000        0.0000        0.0000        0.0000        0.0000        0.0000        0.0000        0.0000        0.0000        0.0000
        5.6656        2.2703        5.2071        4.1104        4.3382        3.2087        6.2148        3.1045        8.0373        7.8384        9.4891        7.7639        5.4087        3.2515        4.6416        1.5749        0.0893        0.2017        0.0000        0.0000        0.0000        0.0000        0.0000        0.0689        0.0964        0.1561        0.2482        0.2834        0.5753        1.3901        1.6273        1.4715        0.6475        0.2394        0.1683        0.1728        0.1842        0.1296        0.2685        0.4608        0.7753        0.9493        0.9493        0.6923        0.6884        0.9698        0.4115        1.1206        4.4241        7.1493        5.8324        1.3774        0.8116        1.0207        1.3371        0.9864        0.6160        0.5787        0.6934        1.2202        1.5394        1.9495        1.8900        1.8853        1.8840        1.7082        1.3090        0.8843        1.2378        0.6504        0.4361        0.3935        0.2997        0.2408        0.4260        1.0156        0.5931        0.5477        0.9696        1.4038        0.5438        0.3763        0.3422        1.2389        1.0836        1.9365        1.9211        2.2800        2.4807        1.4322        1.5135        2.8185        2.5341        2.2489        2.3650        2.1612        2.2026        2.2335        2.3073        5.7213        8.5965        6.8274        3.1497        2.0346        1.7028        1.5897        2.0641        1.3307        1.9258        2.4666        2.0050        1.7816        1.3565        1.3701        2.0223        2.0387        1.0266        0.6582        0.5512        0.8716        0.5840        1.0529        1.2976        1.0906        1.3324        0.6749        0.6842        0.9584        0.9894        0.8595        0.7212        0.6016        0.4366        0.5319        0.4368        0.1755        0.4353        0.4758        0.3470        0.7907        0.4784        0.4983        0.4627        0.7368        0.5978        0.4176        0.7746        1.1247        1.4392        1.4133        1.3180        1.4524        1.4634        1.1167        1.2543        0.4007        0.3423        0.2753        0.4301        0.9934        1.3941        1.4986        1.7304        1.2800        1.1928        0.9495        0.8030        0.7381        0.5759        0.4470        0.3345        0.1202        0.0512        0.0209        0.0277        0.0191        0.0193        0.0393        0.0873        0.5899        0.7781        0.8630        0.0000        0.0000        0.0000        0.0000        0.0000        0.0000        0.0000        0.0000        0.0000        1.1113        1.1428        1.2807        1.4156        0.1800        0.0000        0.2400        0.2400        0.4500        0.4200        0.0000        0.0000        0.0000        0.0000        0.0000        0.0000        0.0000        0.0000        0.0000        0.0000        0.0000        0.0000        0.0000        0.0000        0.0000        0.0000        0.0000        0.0000        0.0000        0.0000        0.0000        0.0000        0.0000        0.0000        0.0000        0.0000        0.0000        0.0000        0.0000        0.0000        0.0000        0.0000        0.0000        0.0000        0.0000        0.0000        0.0000        0.0000        0.0000        0.0000        0.0000        0.0000        0.0000        0.0000        0.0000        0.0000        0.0000        0.0000
        5.8640        2.5967        3.5826        5.1001        3.3176        5.1049       10.2877       15.2313       12.0881        7.8587       10.9989       10.9342        6.5131        3.9962        7.6109        3.0192        1.6972        0.0832        0.0000        0.0724        0.0000        0.0665        0.0622        0.2243        0.1281        0.1915        0.2814        0.4472        0.5030        1.1715        0.6453        0.0935        0.0915        0.1847        0.3682        0.2770        0.8347        0.9506        0.6740        0.7415        0.7170        0.7564        0.7198        0.4866        0.1831        0.3235        0.7392        4.8509       12.3660       14.1945        9.4669        3.4130        5.0604        5.5617        7.9000        3.7390        2.1713        1.6225        2.1399        3.4415        2.8534        2.5894        2.2699        1.6721        1.6882        1.3469        0.7101        1.3626        1.1349        0.6105        0.3606        0.7383        1.6183        1.4556        1.3440        1.0143        1.1266        1.0326        1.4013        1.4389        0.5703        0.2723        0.3703        0.6793        0.9577        1.1102        2.1297        1.7286        4.0647        5.0685        4.3331        4.3116        4.0336        3.2238        2.8610        3.0377        2.5326        2.5519        2.2266        2.4567        5.1369        6.0983        2.5891        2.0102        1.7663        2.1224        2.3937        1.4118        1.4836        2.4079        1.5566        1.5085        1.5612        1.7630        2.0761        1.6391        0.6547        0.5288        0.4795        0.7120        0.3722        0.4901        0.5009        0.8774        0.7139        0.6077        0.7773        0.9606        1.0754        0.8889        0.8153        0.6022        0.5104        0.4742        0.3910        0.2400        0.1899        0.1791        0.2451        0.4423        0.4306        0.4466        0.4188        0.2768        0.2744        0.3513        0.4912        0.9846        1.3289        1.3663        1.4373        1.4787        1.3868        1.4409        1.3190        0.2111        0.2824        0.4923        0.1492        1.1660        0.9732        1.0799        1.0979        0.7398        0.7578        0.7544        0.6907        0.5578        0.4545        0.3692        0.2904        0.1142        0.0705        0.0261        0.0265        0.0162        0.0183        0.0411        0.0952        0.0000        0.0000        0.0000        0.0000        0.0000        0.0000        0.0000        0.0000        0.0000        0.0000        0.0000        0.0000        1.2401        1.2926        1.3003        0.0000        0.0000        0.0000        0.0000        0.0000        0.0000        0.0000        0.0000        0.0000        0.0000        0.0000        0.0000        0.0000        0.0000        0.0000        0.0000        0.0000        0.0000        0.0000        0.0000        0.0000        0.0000        0.0000        0.0000        0.0000        0.0000        0.0000        0.0000        0.0000        0.0000        0.0000        0.0000        0.0000        0.0000        0.0000        0.0000        0.0000        0.0000        0.0000        0.0000        0.0000        0.0000        0.0000        0.0000        0.0000        0.0000        0.0000        0.0000        0.0000        0.0000        0.0000        0.0000        0.0000        0.0000        0.0000
        0.0000        0.0000        7.2229        6.7377        0.0000        6.9535       25.6362       23.8678       24.1598       18.1084       17.1150       10.2688       10.8354       12.2785       10.6668        4.5319        1.5138        0.1196        0.1123        0.2059        0.0847        0.0808        0.0000        0.1380        0.1839        0.2488        0.3330        0.4206        0.4180        0.4486        0.4400        0.0998        0.0979        0.3435        0.8987        0.8873        1.4362        0.7957        0.4353        0.3854        1.1439        1.5004        0.7652        0.1785        0.2387        1.6720        5.6309       11.0984       10.6991        8.1403        6.0317        8.3277        9.6818        7.5817        4.6055        2.4623        2.6195        2.8147        2.2422        2.7688        2.1217        2.2461        1.2785        1.0630        1.1164        0.7809        0.5922        0.5040        0.7699        1.5914        3.3160        4.4391        3.3743        2.1605        1.4814        1.6904        1.4015        1.3070        0.6397        0.5459        0.4343        0.3563        0.4020        0.6772        0.8513        0.9872        2.5546        4.8813        3.9621        3.3560        3.0800        2.7437        2.8831        2.9871        2.8426        3.0947        4.9027        3.5535        2.5712        2.2506        2.3870        4.7627        1.9265        2.6647        2.1061        1.5586        1.5966        1.3951        1.6274        1.4320        1.3210        1.5691        2.6441        2.5357        3.1496        2.4175        0.7627        0.6444        0.7567        0.4632        0.3965        0.3309        0.3052        0.4773        0.5598        0.8023        0.7362        0.9312        1.5491        1.2320        0.9020        0.6200        0.5298        0.5119        0.4433        0.4584        0.3305        0.2222        0.2612        0.4757        0.5083        0.5118        0.4237        0.2634        0.2395        0.2482        0.2904        0.6401        0.7606        0.8244        0.9215        1.3062        1.5032        1.2933        1.1300        0.1813        0.1586        0.0744        0.0276        0.6583        0.8381        0.9124        0.9533        0.6829        0.6824        0.5950        0.4468        0.4302        0.3941        0.2952        0.2172        0.0864        0.0582        0.0240        0.0689        0.0215        0.0562        0.0415        0.0960        0.6578        0.0000        0.0000        0.9559        0.0000        0.0000        0.0000        0.0000        0.0000        0.0000        0.5400        0.3900        1.3416        0.0000        0.0000        0.0000        0.0000        0.0000        0.0000        0.0000        0.0000        0.0000        0.0000        0.0000        0.0000        0.0000        0.0000        0.0000        0.0000        0.0000        0.0000        0.0000        0.0000        0.0000        0.0000        0.0000        0.0000        0.0000        0.0000        0.0000        0.0000        0.0000        0.0000        0.0000        0.0000        0.0000        0.0000        0.0000        0.0000        0.0000        0.0000        0.0000        0.0000        0.0000        0.0000        0.0000        0.0000        0.0000        0.0000        0.0000        0.0000        0.0000        0.0000        0.0000        0.0000        0.0000        0.0000        0.0000        0.0000        0.0000
        0.0000        0.0000        0.0000        0.0000        0.0000       12.1115       26.7373       28.6235       28.1014       24.8334       26.0803       20.3289       18.5822       18.1773        7.4160        1.0471        2.6228        0.1393        1.0795        0.2456        0.1027        0.1974        0.0901        0.3945        0.4299        0.7623        0.6505        0.6869        1.1156        0.7031        0.9729        0.5874        0.1090        0.3552        0.6360        0.4277        0.5912        1.0595        1.1279        0.8639        0.7998        1.1231        0.6728        0.7605        0.6494        4.0809        5.6717        8.8996        8.5876       10.8815        8.0876        6.8149        7.2642        6.4451        4.9145        2.6804        3.0559        2.5294        3.0342        2.2319        2.9548        2.1075        1.0434        0.7972        0.7462        0.6618        0.6715        1.7502        1.8813        1.8088        1.3498        2.7694        2.3836        1.6604        0.6029        0.8063        0.4442        0.4532        0.4310        0.4479        0.3252        0.3278        0.4193        0.6903        0.8740        1.0893        1.3059        1.6673        2.8255        2.7865        2.4392        2.6754        3.4580        3.7225        3.5509        3.7540        4.9660        3.6571        2.9836        2.7111        2.4201        2.5822        1.9572        2.0639        1.7964        1.7629        3.5525        1.2707        1.3201        4.2403        3.4657        1.9730        1.8474        1.9094        1.5861        1.3720        1.1478        0.9686        0.6184        0.4584        0.3810        0.3319        0.3010        0.4523        0.4955        0.6002        0.4633        0.5632        0.8685        1.2601        0.9128        0.5301        0.4801        0.4359        0.4354        0.3826        0.1816        0.2122        0.3033        0.5137        0.5644        0.5356        0.4923        0.3346        0.2734        0.2685        0.3291        0.6436        0.6753        0.7169        0.8122        0.9937        1.1382        1.2357        1.0029        0.0734        0.0254        0.0723        0.1451        0.6107        0.8106        0.9542        0.7378        0.4689        0.4020        0.3816        0.3537        0.3350        0.2890        0.2548        0.1803        0.0704        0.0345        0.0326        0.0825        0.0485        0.1369        0.0707        0.1095        0.7127        0.9094        1.1452        0.8658        0.5424        0.0000        0.0000        0.0000        0.0000        0.3900        2.3400        1.4100        1.6086        0.0000        0.0000        0.0000        0.0000        0.0000        0.0000        0.0000        0.0000        0.0000        0.0000        0.0000        0.0000        0.0000        0.0000        0.0000        0.0000        0.0000        0.0000        0.0000        0.0000        0.0000        0.0000        0.0000        0.0000        0.0000        0.0000        0.0000        0.0000        0.0000        0.0000        0.0000        0.0000        0.0000        0.0000        0.0000        0.0000        0.0000        0.0000        0.0000        0.0000        0.0000        0.0000        0.0000        0.0000        0.0000        0.0000        0.0000        0.0000        0.0000        0.0000        0.0000        0.0000        0.0000        0.0000        0.0000        0.0000        0.0000
        0.0000        0.0000        0.0000        0.0000        0.0000       36.3256       21.9354       31.6218       32.8123       44.8520       44.5390       20.6306        8.6961        4.8423        2.6702        3.3276       11.8555        0.2494        0.5807        0.4494        0.2531        0.2903        0.2060        0.3197        0.5286        0.5854        0.5419        0.5474        0.6835        0.5128        0.5090        0.1629        0.2205        0.1451        0.1231        0.3905        0.6540        0.7368        1.7539        1.6655        1.3602        0.5305        0.6951        0.6312        0.9907        2.0306        2.2914        3.5858        4.9358        3.3289        3.6187        4.8258        6.5867        5.4964        3.9768        2.7746        1.1210        1.7844        2.1579        1.2050        0.7897        1.8868        0.6739        0.4356        0.5951        0.9968        0.6461        0.4905        0.7107        0.5976        0.7810        0.6556        0.4718        0.8272        0.3952        0.5996        0.3575        0.3390        0.5589        0.6269        0.5295        0.4598        0.6449        1.2289        1.2224        1.3561        1.6233        1.5403        1.6779        1.8936        2.1963        2.4820        2.8576        4.6972        3.7706        3.9309        3.8608        5.4521        5.4862        3.7402        2.8322        2.3611        2.1224        1.7847        1.4391        1.3551        1.2971        1.5535        1.4786        1.7911        1.5442        2.2324        2.2880        2.7027        2.7277        1.9950        1.7041        1.2390        1.1802        0.9169        0.8291        1.1465        1.2657        0.3746        0.9060        0.4800        0.3751        0.3343        0.6684        1.0248        0.7270        0.2994        0.3044        0.2905        0.2869        0.6515        1.1870        0.3201        0.3201        0.4817        0.5403        0.5672        0.5250        0.5183        0.4623        0.3170        0.3379        0.7048        0.4757        0.4831        0.5788        0.4653        0.7254        0.4200        0.8387        1.2004        0.5978        0.5039        1.0850        1.2440        1.3362        0.7860        0.6891        0.2380        0.0816        0.0698        0.0674        0.2761        0.2650        0.2441        0.1691        0.0139        0.0152        0.0216        0.0051        0.0709        0.0899        0.1659        0.2925        0.6091        0.8000        0.9020        0.6680        0.0983        0.0000        0.0000        0.0000        0.1158        0.1262        0.7089        1.0420        1.9086        1.7521        0.0000        0.0000        0.0000        0.0000        0.0000        0.0000        0.0000        0.0000        0.0000        0.0000        0.0000        0.0000        0.0000        0.0000        0.0000        0.0000        0.0000        0.0000        0.0000        0.0000        0.0000        0.0000        0.0000        0.0000        0.0000        0.0000        0.0000        0.0000        0.0000        0.0000        0.0000        0.0000        0.0000        0.0000        0.0000        0.0000        0.0000        0.0000        0.0000        0.0000        0.0000        0.0000        0.0000        0.0000        0.0000        0.0000        0.0000        0.0000        0.0000        0.0000        0.0000        0.0000        0.0000        0.0000        0.0000        0.0000
        0.0000        0.0000        0.0000        0.0000        0.0000       37.2092       42.0714       36.6131       25.5655       51.0508       14.0926        9.6525        7.7585        6.1054       10.9927       20.1779        8.5624        4.5503        4.0745        2.8926        0.7171        0.5226        0.6273        0.5925        0.5053        0.5781        0.7525        0.4828        0.5287        0.5514        0.5985        0.6932        0.5937        0.4170        0.2048        0.4652        1.4116        1.2290        1.6969        0.1930        0.5807        1.3142        3.1077        2.7029        2.4848        2.4428        2.5494        4.3340        4.5150        1.4314        3.4540        7.6392        3.9423        1.9620        1.2063        2.2682        1.2585        0.9139        1.3201        0.7414        0.3106        0.4389        0.3745        0.9460        1.2186        0.9017        0.4812        0.3177        0.2908        0.2716        0.4043        0.7415        1.0534        0.8062        0.4580        0.5193        0.5735        0.3813        0.5002        0.6423        1.4732        1.9769        0.9922        1.1037        1.8414        2.2839        1.9697        1.7632        1.6545        1.9006        2.2403        2.7348        3.1636        3.2806        4.1899        5.6183        6.6859        6.1075        4.3756        3.4172        3.0005        2.6364        2.2015        1.8981        1.5118        1.5148        1.3123        1.3713        1.4137        1.5620        2.0018        3.3260        2.7561        2.6432        2.3162        1.6678        1.3069        1.2214        1.0544        1.0645        0.9659        0.9512        0.7563        0.6248        0.2324        0.4039        0.5707        0.6045        0.5608        0.5690        0.5782        0.2550        0.2852        0.2953        0.4429        0.7123        1.3371        1.2846        0.5720        1.2044        0.6013        0.6017        0.5743        0.4170        0.4209        0.3558        0.3591        0.4715        0.4847        0.5078        0.4108        0.3799        0.8561        0.5760        0.4655        1.1879        0.5860        0.4417        0.7186        1.0313        0.8760        0.7674        0.4983        0.1506        0.1705        0.0334        0.0571        0.1737        0.1992        0.1729        0.1280        0.0051        0.0267        0.0063        0.0000        0.0799        0.1171        0.2000        0.2997        0.5520        0.7422        0.7930        0.6704        0.2609        0.0000        0.0000        0.1767        0.2676        0.1989        4.8692        3.0883        3.2138        1.8544        2.3681        2.9596        3.0761        3.5857        4.0455        0.0000        0.0000        0.0000        0.0000        0.0000        0.0000        0.0000        0.0000        0.0000        0.0000        0.0000        0.0000        0.0000        0.0000        0.0000        0.0000        0.0000        0.0000        0.0000        0.0000        0.0000        0.0000        0.0000        0.0000        0.0000        0.0000        0.0000        0.0000        0.0000        0.0000        0.0000        0.0000        0.0000        0.0000        0.0000        0.0000        0.0000        0.0000        0.0000        0.0000        0.0000        0.0000        0.0000        0.0000        0.0000        0.0000        0.0000        0.0000        0.0000        0.0000        0.0000
        0.0000        0.0000        0.0000        0.0000        9.4704        9.5167       22.8482       21.5915       23.9522       15.5582       11.4160       10.1840       16.6386       16.3323        8.4556        5.2627        6.8811        5.1328        6.5631        2.3947        1.8143        1.3598        1.8075        2.3006        1.6619        1.5890        2.3440        8.0349        5.6966        4.2575        2.0744        2.5684        1.8193        0.6488        0.6345        1.3477        2.3340        2.3657        0.6304        1.6169        3.3656        7.0957        7.2556        4.3491        2.8465        2.5554        3.6925        7.0370        2.1911        1.7778        2.1797        2.0655        0.6823        0.2428        0.0859        0.2999        1.5767        0.3673        0.2565        0.2345        0.0735        1.3699        1.0303        0.5823        0.9170        1.7384        2.5367        1.0687        0.2842        0.2476        0.2495        0.3037        0.4991        0.5199        0.5216        1.0272        1.0334        1.2824        1.0030        1.0058        1.7456        2.6323        3.0017        3.3834        3.2955        2.1847        1.5441        1.5933        1.5881        1.9226        2.3608        3.4517        3.3847        3.3246        3.5916        4.2725        5.1271        4.5033        4.4980        3.4231        3.1650        2.7596        2.3437        1.9232        1.4790        1.6156        2.5867        1.7288        1.4162        1.5267        1.9625        3.4724        3.2087        3.5466        2.6711        1.8286        1.5476        1.3293        1.1155        1.1322        0.8080        0.7801        0.8297        0.2143        0.5642        0.3773        0.2510        0.5075        0.5900        0.8756        0.6790        0.3910        0.3466        0.6887        1.1007        0.9781        0.7446        0.9810        1.6230        1.5892        1.5592        1.5816        2.1515        0.8376        0.4806        0.4578        0.4992        0.5593        0.5162        0.4787        0.4132        0.3960        0.6372        0.3570        0.3168        0.6875        0.6940        0.6301        0.5188        0.4211        0.4709        0.5500        0.4676        0.2113        0.1154        0.0133        0.0380        0.1070        0.1322        0.1269        0.0906        0.0356        0.2046        0.0102        0.0000        0.0825        0.1613        0.2674        0.3225        0.6494        0.6990        0.6810        0.6122        0.1189        0.0000        0.1355        0.1417        0.3789        0.3196        1.3677        0.6320        1.8725        2.1446        2.6342        3.6120        3.3898        3.9976        4.2780        4.2763        0.0000        0.0000        0.0000        0.0000        0.0000        0.0000        0.0000        0.0000        0.0000        0.0000        0.0000        0.0000        0.0000        0.0000        0.0000        0.0000        0.0000        0.0000        0.0000        0.0000        0.0000        0.0000        0.0000        0.0000        0.0000        0.0000        0.0000        0.0000        0.0000        0.0000        0.0000        0.0000        0.0000        0.0000        0.0000        0.0000        0.0000        0.0000        0.0000        0.0000        0.0000        0.0000        0.0000        0.0000        0.0000        0.0000        0.0000        0.0000        0.0000        0.0000
        0.0000        0.0000        0.0000        0.0000       21.2826       19.4830       19.0971       36.0963       21.1651       19.1442       18.8110       20.7569        6.6918        3.8437        2.3390        3.3935        6.1632        6.6146       10.1179        3.8752        8.6007        9.8896       12.9454       11.1569       13.0988        7.9771        5.7935        5.7810        4.1363        4.8508        3.4201        2.2470        1.1723        1.1723        1.9411        1.7295        1.9573        0.9143        1.0591        3.5922        5.5079        3.7437        4.1616        3.7756        4.1940        2.1613        1.1888        1.2641        1.2360        0.8308        0.5551        1.3255        0.9623        0.0793        0.0905        0.0967        1.2321        1.0056        0.3109        0.1431        0.0438        1.8298        1.1241        0.5606        0.5204        1.0460        1.2726        1.2213        0.4425        0.2491        0.2664        0.8638        1.1392        0.7563        1.2114        2.1596        1.8568        2.4509        1.8000        1.2214        1.0067        1.6741        3.8770        2.8127        1.5412        2.0766        2.2762        1.1810        1.2928        1.8428        2.4659        2.8892        2.8133        3.0150        3.4891        4.1207        4.5785        4.6239        4.6047        3.5558        3.4752        3.0180        2.5263        2.4363        1.6530        2.0167        5.8108        1.2332        3.0706        1.5602        2.6722        2.6532        3.1984        3.1870        3.4171        2.0732        1.7416        1.4970        1.6553        1.6005        0.6584        1.2223        1.2488        0.6477        0.9179        0.6000        0.3758        0.2435        0.2723        0.5407        0.3239        0.4819        0.6389        0.7783        0.6320        1.1900        0.7884        1.0399        1.6062        1.5662        1.2217        1.2947        1.3570        1.2105        0.6322        0.5546        0.6098        0.7621        3.7347        0.5914        0.4805        0.3711        0.2587        0.2511        0.2946        0.4530        0.4406        0.6516        0.4701        0.3645        0.4695        0.6544        0.4597        0.4044        0.3941        0.1865        0.0137        0.1030        0.1033        0.1133        0.1358        0.0000        0.0000        0.0094        0.0000        0.0857        0.3198        0.3552        0.2656        0.5797        0.7237        0.9049        0.6159        0.0251        0.0307        0.1000        0.1636        0.3484        0.3360        0.4407        0.8043        1.8576        2.5090        3.1128        3.6042        3.3529        4.0543        4.3015        4.2893        0.0000        0.0000        0.0000        0.0000        0.0000        0.0000        0.0000        0.0000        0.0000        0.0000        0.0000        0.0000        0.0000        0.0000        0.0000        0.0000        0.0000        0.0000        0.0000        0.0000        0.0000        0.0000        0.0000        0.0000        0.0000        0.0000        0.0000        0.0000        0.0000        0.0000        0.0000        0.0000        0.0000        0.0000        0.0000        0.0000        0.0000        0.0000        0.0000        0.0000        0.0000        0.0000        0.0000        0.0000        0.0000        0.0000        0.0000        0.0000        0.0000        0.0000
        0.0000        0.0000        0.0000        0.0000       26.9771       42.7056       55.4312       39.5427       21.8980       18.3040       18.5543       13.9893        6.9707        9.7736        7.9479        9.2372        8.3531        3.3527       34.0916       27.6049       24.5640       27.8412       32.3349       20.4929        8.9991        9.5618        6.7190        4.7207        3.2567        3.5630        0.8852        0.5599        0.9245        1.5006        1.5647        2.8182        3.1387        2.6647        2.3316        0.5510        1.6940        3.6996        3.9858        4.3992        2.2606        1.6197        1.6839        1.6019        0.9233        1.4348        0.9120        0.9380        0.8703        1.1999        0.9331        0.3168        0.5565        0.3928        0.9503        0.7247        0.4559        0.9836        1.1548        0.8879        0.5157        0.5543        0.3073        0.5787        0.3474        0.2088        0.1785        0.7660        2.0737        3.2816        2.7801        2.2589        1.9357        1.1023        1.4456        1.1101        0.9038        1.1073        1.8489        2.5805        2.7520        4.3828        3.3304        1.5733        0.8992        0.9282        1.5103        2.8859        2.8128        2.4737        2.8200        3.8908        4.6094        4.8701        4.4134        4.2668        4.1654        3.6212        3.0345        2.3442        1.9020        5.3294        7.1529        4.5838        7.6862        7.9393        2.1493        3.4733        3.0479        3.1901        2.9452        2.3252        2.2021        1.8398        1.6424        0.7913        0.5849        0.4042        0.8382        0.0000        0.0000        0.0000        0.0000        0.3408        0.4702        0.5439        0.6042        0.6330        0.6639        0.6482        0.6609        0.4781        0.4875        0.5247        0.5875        0.8133        1.0934        1.2386        1.7226        0.6722        0.6479        0.6408        0.7551        1.4973        1.3307        1.5801        1.6787        0.6775        0.2490        0.1413        0.2191        0.5196        0.4338        0.2040        0.3213        0.5637        0.5590        0.5830        0.4165        0.0144        0.0127        0.0000        0.0000        0.0043        0.0056        0.0000        0.0014        0.0000        0.0000        0.0000        0.0000        0.0000        0.0000        0.0023        0.0000        0.5179        0.7261        0.6645        0.7389        1.4854        1.8043        1.1611        0.7399        0.4967        1.1659        1.2083        1.0497        1.0408        0.8646        1.1844        1.7077        2.9029        3.5127        3.7437        3.7388        0.0000        0.0000        0.0000        0.0000        0.0000        0.0000        0.0000        0.0000        0.0000        0.0000        0.0000        0.0000        0.0000        0.0000        0.0000        0.0000        0.0000        0.0000        0.0000        0.0000        0.0000        0.0000        0.0000        0.0000        0.0000        0.0000        0.0000        0.0000        0.0000        0.0000        0.0000        0.0000        0.0000        0.0000        0.0000        0.0000        0.0000        0.0000        0.0000        0.0000        0.0000        0.0000        0.0000        0.0000        0.0000        0.0000        0.0000        0.0000        0.0000        0.0000
        0.0000        0.0000        0.0000        0.0000        0.0000        0.0000        0.0000        0.0000       29.1765       37.1059       18.9417        5.4015        5.9082        5.0466        2.9071        3.1029        4.2217       17.2357       31.0157       33.3657       34.1409       25.5062       21.3572       15.7355       15.3708       11.0951        8.6413        9.2826       11.2554       15.6000        9.3876        6.1104        4.3246        2.0533        1.9427        4.1336        3.4064        2.6647        1.1863        1.6872        1.0961        0.7995        2.7074        1.1796        0.6158        0.4867        0.3928        0.8199        0.8085        0.6020        0.4815        1.6157        0.9791        1.2973        1.5012        1.2339        0.5095        0.4032        1.3971        0.9533        0.2140        0.0763        0.4879        0.5724        1.6120        1.2400        0.6950        2.3680        1.0452        1.1225        0.7150        0.9678        1.8457        2.2278        3.3607        1.5959        1.5841        1.1768        1.0296        0.7503        0.5562        0.5154        0.9149        2.5184        4.2749        2.7713        3.5740        2.8650        2.4133        2.9553        1.3984        5.0409        2.8211        3.3146        2.9307        4.1801        5.2859        5.4431        4.5657        4.5755        4.5447        3.9755        3.2878        2.4730        1.9753        1.5748        8.4800        6.4211        6.0567        5.4949        2.6221        2.7902        3.0798        3.2890        3.0462        2.2658        2.1523        1.8632        1.6524        0.8281        1.0912        0.6985        0.4385        0.0416        0.0292        0.0455        0.0307        0.4717        0.6283        0.7282        0.7750        0.7884        0.7981        0.7557        0.7616        0.5433        0.5452        0.5851        0.6559        1.2204        1.2153        1.9603        1.2474        1.4388        0.7584        0.7525        0.7338        1.3619        1.3282        1.1587        0.8741        0.3732        1.0042        0.9695        0.1102        0.2224        0.2298        0.0868        0.3928        0.4096        0.4038        0.5947        0.5440        0.0390        0.0127        0.2108        0.1676        0.0541        0.0048        0.0081        0.0000        0.0000        0.0000        0.1110        0.0282        0.0000        0.2508        0.4566        0.4022        0.5732        0.6822        0.9468        0.8899        2.5995        1.5417        1.2194        1.4630        2.7832        1.2436        0.6255        1.0645        0.5890        0.6812        0.9962        1.5659        2.8237        3.4811        0.0000        0.0000        0.0000        0.0000        0.0000        0.0000        0.0000        0.0000        0.0000        0.0000        0.0000        0.0000        0.0000        0.0000        0.0000        0.0000        0.0000        0.0000        0.0000        0.0000        0.0000        0.0000        0.0000        0.0000        0.0000        0.0000        0.0000        0.0000        0.0000        0.0000        0.0000        0.0000        0.0000        0.0000        0.0000        0.0000        0.0000        0.0000        0.0000        0.0000        0.0000        0.0000        0.0000        0.0000        0.0000        0.0000        0.0000        0.0000        0.0000        0.0000        0.0000        0.0000
        0.0000        0.0000        0.0000        0.0000        0.0000        0.0000        0.0000        0.0000        0.0000        0.0000       18.6104        9.3113       10.4248        6.3342        6.5231       12.7866       28.5383       21.6598       10.5991       10.8287       15.0764       19.7806       19.8347       15.2262       10.7551        9.9160        8.0732        5.9493        6.8573        8.7462       10.9430       11.4694        7.6242        4.2131        1.8556        2.0690        1.7223        1.6519        2.0705        3.3878        2.0496        0.8307        1.1511        0.9622        0.7214        0.4163        0.4162        0.3725        0.3898        0.5274        0.4414        0.6624        1.2439        1.4067        1.2312        1.5039        0.7899        0.7352        0.7939        0.5403        0.3752        0.3353        0.4150        0.9968        0.8891        2.0721        1.3295        1.7022        1.4279        1.0080        1.8219        1.3239        0.6555        0.8589        1.0835        0.9732        0.9741        0.9751        0.6466        0.8020        0.5601        0.7293        0.6527        0.6385        0.9875        1.2723        0.7302        1.6873        1.2970        0.9076        1.1579        3.3867        2.9196        2.3129        2.8318        4.6927        8.2452        8.7760        6.0641        4.7665        5.1461        4.1636        3.3465        2.5340        1.8391        3.3173        2.1237        2.0820        4.3646        3.4190        3.5159        2.9357        3.4182        2.9190        2.8050        2.1069        2.3479        2.1112        1.8345        0.8601        0.6281        0.4641        0.4741        0.0589        0.0617        0.0788        0.0945        0.5886        0.7535        0.8869        0.9211        0.8758        0.9018        0.8802        0.9104        0.6691        0.6916        0.7382        0.8071        1.5383        1.1178        1.4137        1.1955        0.8362        1.0516        1.2339        1.8987        2.2279        1.9174        1.2851        1.1502        1.0926        0.3140        0.2956        0.1573        0.3670        0.4524        0.5316        0.1904        0.1105        0.3592        0.4284        0.2322        0.0173        0.0000        0.1209        0.2614        0.0000        0.0000        0.0076        0.0160        0.0000        0.0767        0.1508        0.4759        0.4039        0.2374        0.4165        0.3089        1.2436        1.0581        1.8136        0.7433        2.2689        6.3277        1.1710        3.6182        4.1562        0.3470        1.5854        0.5630        0.5108        0.5554        1.0308        0.0000        0.0000        0.0000        0.0000        0.0000        0.0000        0.0000        0.0000        0.0000        0.0000        0.0000        0.0000        0.0000        0.0000        0.0000        0.0000        0.0000        0.0000        0.0000        0.0000        0.0000        0.0000        0.0000        0.0000        0.0000        0.0000        0.0000        0.0000        0.0000        0.0000        0.0000        0.0000        0.0000        0.0000        0.0000        0.0000        0.0000        0.0000        0.0000        0.0000        0.0000        0.0000        0.0000        0.0000        0.0000        0.0000        0.0000        0.0000        0.0000        0.0000        0.0000        0.0000        0.0000        0.0000        0.0000
        0.0000        0.0000        0.0000        0.0000        0.0000        0.0000        0.0000        0.0000        0.0000        0.0000       21.9679       28.6094       12.7908       13.6576       33.3300       44.1940       21.2128        5.2551        6.9740        7.5134        4.5866        4.0483        4.4084        6.9496        9.8416        8.0919       10.8976       15.2895       17.0044       12.7032        9.6262        6.4480        4.3490        4.7466        5.4650        4.0812        2.3479        2.5325        3.6997        3.1686        3.2954        2.0093        1.9540        0.8813        0.6754        0.3465        0.5639        0.9154        1.6655        1.2096        0.9441        1.1147        1.5486        1.4057        1.2926        1.2773        1.8866        2.3167        0.7034        1.0313        1.4366        1.3225        0.6604        1.6446        0.3121        0.2172        0.6469        0.5605        0.5245        0.5101        0.4303        1.4105        0.9904        0.2149        0.1009        0.4687        0.5720        0.8153        0.6384        0.7853        0.9391        0.7555        0.6139        0.5680        0.8338        1.0961        1.2269        1.5303        1.0351        1.0787        1.1613        2.3099        1.8774        2.0833        2.6627        3.9780        4.3477        4.4029        4.1331        4.3729        4.9139        3.8677        3.2831        2.4153        1.9752        1.9789        1.3752        0.8574        1.2378        2.1120        1.6680        2.0982        2.2248        2.3068        2.2229        1.7980        2.6510        1.6437        1.5045        1.4947        1.1047        0.4679        0.4224        0.0690        0.0705        0.0943        0.0942        0.7303        1.2790        1.3678        1.0047        0.9863        1.4121        1.0158        1.0990        0.8480        0.9165        0.9811        1.0365        1.2959        1.9323        1.7182        1.7335        1.5204        0.8900        1.5036        0.7726        1.3011        1.9997        1.0988        0.7524        0.3731        0.5701        0.4859        0.3207        0.7079        0.3726        0.2494        0.4916        0.2128        0.1710        0.1645        0.0616        0.0103        0.0102        0.0105        0.1589        0.0000        0.0077        0.0123        0.0078        0.2415        0.0728        0.2112        0.5177        0.0200        0.3024        0.0051        0.8118        0.6640        0.3050        1.4454        1.8965        1.9008        2.9701        1.2527        5.0399        0.3079        0.2548        0.3267        0.4784        0.3911        0.4542        0.0000        0.0000        0.0000        0.0000        0.0000        0.0000        0.0000        0.0000        0.0000        0.0000        0.0000        0.0000        0.0000        0.0000        0.0000        0.0000        0.0000        0.0000        0.0000        0.0000        0.0000        0.0000        0.0000        0.0000        0.0000        0.0000        0.0000        0.0000        0.0000        0.0000        0.0000        0.0000        0.0000        0.0000        0.0000        0.0000        0.0000        0.0000        0.0000        0.0000        0.0000        0.0000        0.0000        0.0000        0.0000        0.0000        0.0000        0.0000        0.0000        0.0000        0.0000        0.0000        0.0000        0.0000        0.0000        0.0000
        0.0000        0.0000        0.0000        0.0000        0.0000        0.0000        0.0000        0.0000        0.0000        0.0000       56.1053       19.2334       29.4786       45.7244       64.7558       28.1038       15.5531       29.2352       21.7745       19.3952        8.4386        6.6011        7.6168       14.7054       31.6857       17.1792        6.3089       19.6184       30.5987       34.1161       35.5577       23.0349       14.0840        9.6865        6.0708        4.2339        3.3685        2.5873        2.8631        2.4104        1.6069        1.5551        1.7064        0.9729        1.6296        1.5276        2.5389        1.5705        2.6832        2.9960        2.8077        2.8980        3.1878        1.8873        2.2714        2.7019        2.8033        2.1916        2.1458        1.8717        2.2264        1.8740        1.5567        0.2475        0.1798        0.1925        0.1592        0.1935        0.1239        0.2632        0.1863        0.5406        0.5695        0.5111        0.5609        0.7072        0.7342        0.7795        0.8481        1.1847        1.0627        0.9617        0.8109        0.6372        0.5973        0.6192        0.6756        1.0094        1.0416        1.0200        1.0195        1.0933        1.1018        1.3385        1.6458        3.1519        3.6968        3.8472        3.7977        4.0214        3.9955        3.5286        2.9703        1.9910        1.4968        1.1051        1.1079        0.1642        0.1642        1.2455        0.4195        0.8671        0.9836        0.9906        0.9785        1.2430        1.1602        1.7084        1.2190        1.0920        0.9448        0.6037        2.1372        1.6052        0.4602        0.4530        0.5693        1.5123        1.1678        2.1493        2.9547        3.6579        3.4988        0.9000        2.2981        1.2017        1.3603        1.7177        2.4744        1.6598        1.7633        1.6428        1.5316        1.3131        1.1610        1.0540        1.0677        0.9635        0.6642        0.5148        0.4200        0.1302        0.0765        0.1594        0.1282        0.2337        0.3045        0.2886        0.4208        0.3679        0.0646        0.0861        0.1652        0.0000        0.0000        0.2970        0.0365        0.4765        1.1830        1.1690        0.9420        0.0436        0.6945        0.4875        2.0312        0.5157        0.8458        0.0200        0.0217        0.0423        0.0636        0.8672        0.5345       10.4051       11.2498       11.0632        1.1482        0.8533        0.3531        0.4138        0.0000        0.0000        0.0000        0.0000        0.0000        0.0000        0.0000        0.0000        0.0000        0.0000        0.0000        0.0000        0.0000        0.0000        0.0000        0.0000        0.0000        0.0000        0.0000        0.0000        0.0000        0.0000        0.0000        0.0000        0.0000        0.0000        0.0000        0.0000        0.0000        0.0000        0.0000        0.0000        0.0000        0.0000        0.0000        0.0000        0.0000        0.0000        0.0000        0.0000        0.0000        0.0000        0.0000        0.0000        0.0000        0.0000        0.0000        0.0000        0.0000        0.0000        0.0000        0.0000        0.0000        0.0000        0.0000        0.0000        0.0000        0.0000        0.0000
        0.0000        0.0000        0.0000        0.0000        0.0000        0.0000        0.0000        0.0000        0.0000        0.0000        0.0000       19.8386       27.3336       37.1988       41.6577       34.8016       34.2630       26.5282       19.2495       27.2879       22.3090       22.3634       14.4437       35.9240       12.5396        4.6566       10.5266       11.2456        7.0095       12.4609       19.4190       13.3574        6.5688        3.2801        3.6711        2.8863        1.8245        1.1034        0.2927        0.9923        1.0796        1.2653        0.7523        1.4460        2.3330        4.0583        4.2575        2.7612        2.7433        3.0088        2.4667        1.6563        1.2276        0.4874        0.3709        0.4888        0.8605        2.0744        2.5767        2.0907        1.6919        1.9290        1.1352        0.6501        0.5313        1.2662        0.1365        0.4443        0.8352        0.5082        0.2417        0.6077        0.7513        0.5889        0.5703        0.7851        0.8169        0.8292        0.8370        1.1315        1.2067        1.0591        0.9082        0.7355        0.6268        0.6287        1.3632        2.6902        1.8747        1.6345        1.5643        0.9994        0.9976        1.2131        1.5043        2.8837        3.4310        3.7869        4.2297        3.7738        3.9147        3.6850        2.8600        1.9890        1.6107        1.6694        1.3868        0.0943        0.1819        0.0425        0.1160        0.7767        0.9250        1.3976        0.6370        1.2461        0.7602        1.0103        0.7344        0.7200        1.0243        1.4925        0.5878        0.8820        2.1776        0.5509        0.6515        1.1373        1.1850        1.8847        2.2852        4.9611        4.7572        0.9969        1.1830        1.4881        1.5840        1.7448        2.1202        1.9106        1.9604        1.9264        1.7311        1.4143        1.2656        1.0643        0.8998        0.6577        0.5493        0.4337        0.3189        0.1765        0.1392        0.0960        0.7047        1.5088        0.5455        0.5478        0.3887        1.5375        1.2333        2.7177        1.7660        1.5866        1.0613        0.0035        0.0638        0.9736        0.9390        0.9264        0.6670        0.7407        0.7507        0.5199        0.2708        0.4229        0.5754        0.2455        0.0166        0.0504        2.4071        0.7949        1.0909       10.9842       19.9977        0.2930        0.2645        0.5445        0.1072        0.0000        0.0000        0.0000        0.0000        0.0000        0.0000        0.0000        0.0000        0.0000        0.0000        0.0000        0.0000        0.0000        0.0000        0.0000        0.0000        0.0000        0.0000        0.0000        0.0000        0.0000        0.0000        0.0000        0.0000        0.0000        0.0000        0.0000        0.0000        0.0000        0.0000        0.0000        0.0000        0.0000        0.0000        0.0000        0.0000        0.0000        0.0000        0.0000        0.0000        0.0000        0.0000        0.0000        0.0000        0.0000        0.0000        0.0000        0.0000        0.0000        0.0000        0.0000        0.0000        0.0000        0.0000        0.0000        0.0000        0.0000        0.0000        0.0000        0.0000
        0.0000        0.0000        0.0000        0.0000        0.0000        0.0000        0.0000        0.0000        0.0000        0.0000        0.0000        0.0000        0.0000        0.0000       50.8936       48.2257       36.1902       29.0157       35.9955       53.3277       51.7148       35.5251       39.3785       27.7989       17.1964       16.8557       15.8603        4.8168        4.4755        8.2898        9.1116        5.2842        3.6881        1.7830        0.9535        2.3000        2.5915        2.3053        2.3502        1.1710        0.5891        1.2200        1.3315        1.2410        1.9220        2.0899        1.8763        1.3422        3.3396        2.2960        1.7601        2.9528        2.4179        0.5826        0.3072        0.4250        0.4319        0.9687        1.0706        0.9326        1.9061        1.3542        2.0268        1.3482        1.2006        1.5840        0.3489        0.2813        0.4334        0.5340        0.5003        1.2869        1.0076        0.7217        0.6335        0.8595        0.8598        1.1763        1.2227        2.1248        1.5426        1.4336        1.5638        1.1113        1.4973        1.0493        0.9797        2.7282        3.4726        1.6428        3.0017        1.6106        1.0794        1.6024        1.7863        3.2092        3.3406        3.5565        3.5424        3.6271        3.6958        3.4286        3.0189        2.4961        2.0629        1.6890        1.5244        0.0765        0.2462        0.3017        0.2349        0.4311        0.7350        1.2523        0.5320        0.7905        0.7348        1.1034        0.7938        0.7504        0.9669        0.6595        0.6105        0.5646        0.5800        2.4252        0.6699        3.1360        3.4359        4.1076        5.0554        5.3771        6.7747        1.0849        1.2848        1.5147        1.7129        1.8092        1.8086        1.9731        1.9736        1.9387        1.6234        1.3741        1.0781        1.0546        0.8401        0.6625        2.4620        0.5171        0.3795        0.1878        0.0000        0.0447        0.1245        0.1899        0.5509        0.2390        0.9230        1.8873        1.3519        0.9813        1.3097        2.0991        0.9054        0.0908        3.2377        0.7364        1.5801        1.5729        1.6080        0.5264        0.4765        0.9146        1.2020        0.0361        0.6154        0.7443        0.0382        1.1244        1.4167        0.4574        0.4723        9.3004        0.1657        0.7943        0.0000        0.0000        0.0000        0.0000        0.0000        0.0000        0.0000        0.0000        0.0000        0.0000        0.0000        0.0000        0.0000        0.0000        0.0000        0.0000        0.0000        0.0000        0.0000        0.0000        0.0000        0.0000        0.0000        0.0000        0.0000        0.0000        0.0000        0.0000        0.0000        0.0000        0.0000        0.0000        0.0000        0.0000        0.0000        0.0000        0.0000        0.0000        0.0000        0.0000        0.0000        0.0000        0.0000        0.0000        0.0000        0.0000        0.0000        0.0000        0.0000        0.0000        0.0000        0.0000        0.0000        0.0000        0.0000        0.0000        0.0000        0.0000        0.0000        0.0000        0.0000        0.0000        0.0000
        0.0000        0.0000        0.0000        0.0000        0.0000        0.0000        0.0000        0.0000        0.0000        0.0000        0.0000        0.0000        0.0000        0.0000        0.0000        0.0000        0.0000        0.0000       16.8444       23.9675       39.6963       20.8640       12.4536       13.9216       12.4480        7.8476        4.8684        2.0320        0.6331        0.1261        0.1182        0.1161        0.3335        0.2879        0.6484        0.8030        2.0700        2.1266        2.4183        2.2086        2.0486        1.5534        1.2903        1.0529        0.9573        0.9590        1.2993        1.0952        1.2363        1.4247        0.7652        0.8914        2.0875        3.1818        2.9713        2.3110        1.9292        1.9720        1.6735        2.1663        2.0211        2.9660        1.8176        0.6659        0.5931        0.9065        1.2310        1.3130        0.4853        2.5222        1.4982        1.5816        1.3527        0.9598        0.7330        1.2778        1.3427        1.8162        1.4794        1.9260        3.0616        3.8069        3.1155        3.5406        2.8744        1.5323        1.3844        1.2104        2.9169        2.1720        3.2934        3.7346        6.7062        5.9351        1.9250        3.0899        3.7454        3.4788        4.5179        3.5103        3.6535        3.2790        3.2728        2.7366        2.6921        2.6023        2.5116        0.2703        0.1659        0.2922        0.2749        0.5146        1.2003        1.1163        0.6747        0.8649        0.9298        0.8668        0.8727        0.7118        1.8124        0.6407        1.7031        1.2054        0.5083        0.5390        1.0630        6.0180        6.1112        6.2187        6.4618        6.8074        1.0411        1.1768        1.3131        1.5446        1.7214        1.7740        1.7197        1.8033        2.0198        1.6985        1.3717        1.0371        0.8484        0.7588        0.7945        0.7650        0.7377        0.7426        0.5769        0.2412        0.0000        0.0630        0.0044        0.0000        0.0083        0.0651        0.0974        0.6689        1.0687        1.0447        1.0377        0.9075        0.2233        3.5087        1.6317        1.7029        1.0222        1.0788        0.9688        0.0000        0.0000        0.4129        0.2270        0.0711        0.8225        1.6518        1.3585        0.0365        0.0000        0.7715        0.5325        5.5088        0.8312        0.8770        0.0000        0.0000        0.0000        0.0000        0.0000        0.0000        0.0000        0.0000        0.0000        0.0000        0.0000        0.0000        0.0000        0.0000        0.0000        0.0000        0.0000        0.0000        0.0000        0.0000        0.0000        0.0000        0.0000        0.0000        0.0000        0.0000        0.0000        0.0000        0.0000        0.0000        0.0000        0.0000        0.0000        0.0000        0.0000        0.0000        0.0000        0.0000        0.0000        0.0000        0.0000        0.0000        0.0000        0.0000        0.0000        0.0000        0.0000        0.0000        0.0000        0.0000        0.0000        0.0000        0.0000        0.0000        0.0000        0.0000        0.0000        0.0000        0.0000        0.0000        0.0000        0.0000        0.0000
        0.0000        0.0000        0.0000        0.0000        0.0000        0.0000        0.0000        0.0000        0.0000        0.0000        0.0000        0.0000        0.0000        0.0000        0.0000        0.0000        0.0000        0.0000        0.0000       22.8105       13.6432        8.3455        8.0126       11.9748       16.8531       17.5535        2.8143        0.1673        0.9382        0.5523        4.0620        1.9544        4.8041        3.0021        4.3464        6.9824        6.8011        8.9316        6.6605        3.6401        3.2060        3.9304        3.4875        2.6100        2.4360        2.0400        2.8140        2.2260        1.7760        1.6740        2.3820        1.5540        1.5480        2.2860        2.3580        2.0494        1.7975        2.0467        2.1080        3.0442        1.5498        2.4355        3.0439        1.5263        1.8761        0.9743        1.0943        0.7088        0.7212        2.6061        2.1912        2.0527        1.9471        1.3103        1.0397        1.1991        1.0840        1.0693        1.3709        1.9535        1.6061        1.7049        1.2713        2.2629        1.0658        1.0702        1.1087        0.9643        1.0205        1.3221        2.3764        5.6189        6.2281        4.7022        4.0853        5.1009        4.1051        3.9456        4.2263        3.5868        3.4883        3.2505        3.0054        3.2112        3.2419        2.8991        3.5237        1.2393        1.1617        1.1468        0.6387        0.7051        0.7349        0.7448        0.6520        0.7978        0.7932        0.7740        0.8317        0.5939        0.4788        0.4223        0.4526        1.9983        2.8727        3.8079        3.9173        4.1426        2.0780        2.2458        3.1658        5.9066        1.5575        1.7135        1.8927        3.1667        4.3869        2.1745        2.4901        2.7218        1.1391        0.9926        0.8292        0.1646        0.1091        0.1036        0.1821        2.6622        2.4156        1.4102        0.9793        0.5953        0.4234        0.4466        0.4628        0.5222        0.6032        2.6782        2.6601        2.7834        3.8228        2.8003        1.7603        0.5632        2.0091        1.0989        1.2109        0.7195        0.9053        0.9371        1.0218        1.4495        0.9820        2.3386        2.7691        1.1530        1.4355        0.9939        1.0289        0.0959        1.1366        0.2313        0.8880        2.3420        1.1525        2.0470        0.0000        0.0000        0.0000        0.0000        0.0000        0.0000        0.0000        0.0000        0.0000        0.0000        0.0000        0.0000        0.0000        0.0000        0.0000        0.0000        0.0000        0.0000        0.0000        0.0000        0.0000        0.0000        0.0000        0.0000        0.0000        0.0000        0.0000        0.0000        0.0000        0.0000        0.0000        0.0000        0.0000        0.0000        0.0000        0.0000        0.0000        0.0000        0.0000        0.0000        0.0000        0.0000        0.0000        0.0000        0.0000        0.0000        0.0000        0.0000        0.0000        0.0000        0.0000        0.0000        0.0000        0.0000        0.0000        0.0000        0.0000        0.0000        0.0000        0.0000        0.0000        0.0000        0.0000
        0.0000        0.0000        0.0000        0.0000        0.0000        0.0000        0.0000        0.0000        0.0000        0.0000        0.0000        0.0000        0.0000        0.0000        0.0000        0.0000        0.0000        0.0000        0.0000       24.8192       21.9361       13.0815        9.5047       14.0018       13.9369       19.3152        2.9518        0.7881        3.0661        3.7226        3.3259        2.2692        3.0580        6.3103        6.8931        5.3179        4.0462        3.5390        3.9503        1.8666        2.0839        1.6827        1.5824        0.8640        1.2660        0.6780        1.1580        0.9900        1.0200        1.1340        1.0500        0.4020        1.1940        1.5660        1.2060        0.8141        1.1220        0.9650        0.7557        0.4783        1.1228        2.1618        2.6342        1.5680        1.4284        2.4140        3.2188        1.9585        2.0252        2.3556        3.5695        2.5035        1.5570        1.4278        0.9794        1.1480        1.0968        1.0796        1.1680        1.3588        2.9126        2.9009        2.4535        1.8679        3.1440        1.3914        1.4279        1.4308        1.3706        1.6663        3.4029        2.5565        2.9033        3.0923        3.6228        6.5058        5.1041        5.0958        3.8091        4.2244        4.2057        3.4923        3.9598        5.2887        4.4371        3.3112        3.0636        1.5888        3.3952        1.8867        0.8718        0.9440        0.8069        0.7509        0.8207        0.8485        0.8736        0.8544        0.8110        0.5933        0.4647        0.3917        0.2929        0.6963        2.2388        3.2081        1.5100        0.6221        2.2232        4.1170        3.5081        6.6944        1.8119        1.8841        1.9674        1.9510        2.0951        2.0621        1.8722        1.1382        0.9715        0.9193        0.7854        0.3010        0.0880        0.0923        0.2932        1.7614        1.7546        3.0448        1.2468        0.6184        0.6412        0.5273        0.3532        0.8170        0.7534        2.7246        2.9056        1.4994        2.0476        2.5046        4.1734        5.1933        3.1442        0.2992        0.2233        1.1017        1.4321        2.3817        2.1288        2.0691        2.6442        5.3838        6.0352        1.6935        0.4238        2.7778        1.9997        1.7924        1.9698        0.0764        0.1566        1.6580        1.0756        1.6090        2.4690        6.1974        0.0000        0.0000        0.0000        0.0000        0.0000        0.0000        0.0000        0.0000        0.0000        0.0000        0.0000        0.0000        0.0000        0.0000        0.0000        0.0000        0.0000        0.0000        0.0000        0.0000        0.0000        0.0000        0.0000        0.0000        0.0000        0.0000        0.0000        0.0000        0.0000        0.0000        0.0000        0.0000        0.0000        0.0000        0.0000        0.0000        0.0000        0.0000        0.0000        0.0000        0.0000        0.0000        0.0000        0.0000        0.0000        0.0000        0.0000        0.0000        0.0000        0.0000        0.0000        0.0000        0.0000        0.0000        0.0000        0.0000        0.0000        0.0000        0.0000        0.0000        0.0000
        0.0000        0.0000        0.0000        0.0000        0.0000        0.0000        0.0000        0.0000        0.0000        0.0000        0.0000        0.0000        0.0000        0.0000        0.0000        0.0000        0.0000        0.0000        0.0000        0.0000       29.6627       28.4791       13.2474       23.5325       13.5967        4.0701        3.1449        3.2146        1.8991        0.5919        5.7700        8.9851        9.9164        6.3854        4.1485        3.0256        2.5852        2.1549        1.7943        0.8686        0.9376        0.4939        0.5909        0.8460        0.8460        0.8700        1.2960        1.0560        0.9360        0.6240        0.2160        0.2820        0.4020        0.8280        0.8520        0.1237        0.1469        0.1774        0.0740        0.1434        0.4166        0.1775        0.2671        0.4015        0.5345        0.5361        1.9741        1.7880        1.1294        1.2221        3.1611        3.1447        3.0189        1.9199        1.1879        1.2860        1.2499        1.0841        1.1480        1.0383        2.0819        1.6893        1.7707        3.2841        2.5245        2.4689        2.5851        2.1175        1.7819        1.6409        2.2954        2.8674        3.6345        4.6108        4.5851        4.1475        3.7562        3.9958        3.4811        3.5406        3.5714        3.3512        7.4565        8.1441        4.6353        3.6746        3.1266        3.1216        3.5535        4.3566        2.1967        1.3811        1.1350        1.0864        1.3399        1.3056        1.0449        1.1662        0.9056        0.9571        0.6081        0.4960        0.3651        1.3541        3.2167        1.4915        0.0436        1.9135        4.8078        5.1256        3.5474        6.8571        1.5298        1.6882        1.8257        1.8096        1.9414        1.9019        1.6947        1.0135        0.8515        0.7162        0.6203        0.1458        0.1382        0.2178        0.4029        2.0644        3.0130        2.4350        3.0849        0.9784        0.7976        0.7566        0.8472        1.0129        1.4487        1.2414        1.4596        5.4740        1.8177        2.8748        3.3087        2.0660        1.5462        1.1215        0.3660        1.0526        1.5765        1.3494        1.1158        2.0952        4.7577        4.9381        7.2816        1.5293        1.0751        0.8777        0.6005        0.0000        0.0632        0.0000        1.7628       48.9258       17.6612       14.8555        8.5068        7.5218        8.7643        0.0000        0.0000        0.0000        0.0000        0.0000        0.0000        0.0000        0.0000        0.0000        0.0000        0.0000        0.0000        0.0000        0.0000        0.0000        0.0000        0.0000        0.0000        0.0000        0.0000        0.0000        0.0000        0.0000        0.0000        0.0000        0.0000        0.0000        0.0000        0.0000        0.0000        0.0000        0.0000        0.0000        0.0000        0.0000        0.0000        0.0000        0.0000        0.0000        0.0000        0.0000        0.0000        0.0000        0.0000        0.0000        0.0000        0.0000        0.0000        0.0000        0.0000        0.0000        0.0000        0.0000        0.0000        0.0000        0.0000        0.0000        0.0000        0.0000        0.0000
        0.0000        0.0000        0.0000        0.0000        0.0000        0.0000        0.0000        0.0000        0.0000        0.0000        0.0000        0.0000        0.0000        0.0000        0.0000        0.0000        0.0000        0.0000        0.0000        0.0000        0.0000       25.8999       14.4405       21.9912       28.5920       11.4720        5.7384        8.2624       21.1549       14.8742       10.2256        4.3171        1.2205        0.3076        5.7381        0.6004        0.0261        0.0241        0.0217        0.2549        0.2753        0.4087        0.3134        0.1500        0.5520        0.6660        0.9240        0.7500        0.8220        1.0500        0.5820        0.1500        0.1800        0.2280        0.2280        0.2593        0.0709        0.1718        0.5327        0.2715        0.1440        0.2171        0.2484        0.5519        0.2037        0.4157        0.4165        0.6357        1.4563        1.3792        1.8003        1.2908        1.1603        1.0932        1.5219        1.3621        1.0792        1.1358        1.3127        1.4558        1.2392        2.8810        1.8834        1.9615        1.6186        1.7884        1.7606        1.6531        1.6005        1.6361        1.9638        2.3714        2.3076        2.5126        2.6670        2.8948        3.1978        3.4276        3.7206        3.4191        4.4681        7.1257        7.1039        6.2040        4.4414        3.6653        3.1841        4.2841        6.2802        7.7341        9.2130        7.2671        6.7646        3.0173        2.4102        2.0869        1.4267        1.2866        1.1905        0.9659        1.6319        0.9127        0.4320        0.0541        0.0434        0.0753        0.8041        0.4686        0.6067        0.8766        1.6442        4.6683        1.1883        1.3821        1.6560        1.5470        1.7233        3.3297        1.5934        0.9568        0.8987        0.8150        0.6640        0.2938        0.1905        1.9623        2.6110        1.7934        2.3064        2.2401        1.8837        1.3570        1.6872        0.7193        0.7753        1.9481        1.2025        0.7984        0.6603        0.7192        1.3923        1.5143        1.6689        1.7570        1.6096        1.2537        0.2178        0.7055        0.8587        1.1516        1.3912        1.6539        4.9156        3.3127        2.6050        0.7953        1.1189        0.9736        1.0038        0.8536        1.7773        0.0000        1.3141       42.0028       26.7584       37.3486        7.2733       12.9351       12.5043       11.0940        0.0000        0.0000        0.0000        0.0000        0.0000        0.0000        0.0000        0.0000        0.0000        0.0000        0.0000        0.0000        0.0000        0.0000        0.0000        0.0000        0.0000        0.0000        0.0000        0.0000        0.0000        0.0000        0.0000        0.0000        0.0000        0.0000        0.0000        0.0000        0.0000        0.0000        0.0000        0.0000        0.0000        0.0000        0.0000        0.0000        0.0000        0.0000        0.0000        0.0000        0.0000        0.0000        0.0000        0.0000        0.0000        0.0000        0.0000        0.0000        0.0000        0.0000        0.0000        0.0000        0.0000        0.0000        0.0000        0.0000        0.0000        0.0000        0.0000
        0.0000        0.0000        0.0000        0.0000        0.0000        0.0000        0.0000        0.0000        0.0000        0.0000        0.0000        0.0000        0.0000        0.0000        0.0000        0.0000        0.0000        0.0000        0.0000        0.0000        0.0000       14.8250       13.8007       19.9311       19.6821       13.4283        7.0559       21.4664        9.6271        4.8203        2.9160        1.2509        1.2942        0.8730        0.6447        1.5279        1.2634        1.0673        0.0237        0.0182        0.0058        0.3558        0.4411        0.5940        0.7800        1.4040        1.3800        0.3878        0.2231        0.4589        0.1237        0.2539        0.2835        0.0837        0.2838        0.1692        0.0365        0.0896        0.0927        0.2503        0.0917        0.3140        0.5477        0.8115        0.4824        0.3638        0.2155        0.3302        0.2751        0.2236        0.2945        1.0304        0.8562        0.8631        0.8876        1.1322        1.0929        1.2566        1.3437        1.5110        2.7516        1.3201        2.1731        1.8023        1.7401        1.8452        1.9153        1.6087        2.2160        1.5792        1.5928        2.1976        2.1377        2.3648        2.6411        3.3004        3.1628        3.1828        3.3133        3.8773        3.8827        4.3605        5.7440        6.1130        6.0183        6.2828        5.7243        4.8063        5.9236        4.8955        3.5840        4.5659        4.4871        2.6984        2.5335        2.1950        1.9284        1.8109        1.9598        1.8693        1.5086        1.3948        1.4570        3.5938        2.0858        2.1017        1.3371        0.3025        1.4812        3.2520        4.7641        0.2304        0.2910        1.9111        2.0146        0.7247        1.3772        3.6130        0.9399        1.2177        1.7858        1.2346        0.9996        1.2226        1.0449        1.1783        2.7006        3.0553        2.8669        2.9642        2.5746        2.1803        2.5357        1.5467        1.2509        1.5436        0.7957        1.9132        0.2791        0.0641        0.0487        0.6706        1.6040        2.4008        1.6118        1.1123        1.7746        3.5537        4.7302        4.5514        4.7480        1.2526        4.6255        1.6011        1.5856        1.8954        2.2487        9.2431        9.1222        4.1990        4.7563        4.9338        5.5021        6.5354        6.7144       12.4221       12.4099       13.5500       12.9012       11.2324        0.0000        0.0000        0.0000        0.0000        0.0000        0.0000        0.0000        0.0000        0.0000        0.0000        0.0000        0.0000        0.0000        0.0000        0.0000        0.0000        0.0000        0.0000        0.0000        0.0000        0.0000        0.0000        0.0000        0.0000        0.0000        0.0000        0.0000        0.0000        0.0000        0.0000        0.0000        0.0000        0.0000        0.0000        0.0000        0.0000        0.0000        0.0000        0.0000        0.0000        0.0000        0.0000        0.0000        0.0000        0.0000        0.0000        0.0000        0.0000        0.0000        0.0000        0.0000        0.0000        0.0000        0.0000        0.0000        0.0000        0.0000        0.0000        0.0000
        0.0000        0.0000        0.0000        0.0000        0.0000        0.0000        0.0000        0.0000        0.0000        0.0000        0.0000        0.0000        0.0000        0.0000        0.0000        0.0000        0.0000        0.0000        0.0000        0.0000        0.0000       18.9490       13.8465       19.7863       18.6411       12.8684        8.6458       13.7982       13.4337       17.3864        7.9727        5.4152        4.8077        5.1435        3.2733        2.0678        0.3943        2.3270        0.0083        0.0430        0.1391        0.0044        0.0166        0.0000        0.2880        0.5520        0.3840        0.3645        0.3116        0.2825        0.1240        0.0545        0.2958        0.9610        1.0906        0.4012        1.1640        1.6453        0.6355        0.4114        0.2287        0.0473        0.0735        0.2597        0.3888        0.3329        0.1812        0.1940        0.2152        0.2003        0.3657        0.9243        0.8572        0.8919        1.0526        1.2119        2.0804        1.7587        2.4211        1.3890        2.2624        2.1270        0.9627        1.6208        1.9043        2.5132        2.2829        1.6752        1.4053        1.4755        2.1998        2.4892        2.6034        2.3224        2.8159        2.7378        3.1911        3.0940        3.1319        3.9894        4.1318        3.7683        3.6691        3.8995        3.4040        3.4027        3.3572        5.3446        4.0024        5.3127        4.3759        5.1618        3.4929        3.1020        3.1190        2.4433        2.3634        2.6498        2.4187        2.1000        1.8122        2.3774        1.2500        1.6654        3.5576        1.2076        2.7137        0.1569        1.8830        3.2587        7.0533        5.4479        5.7381        0.4139        0.4398        0.6709        0.9122        0.7720        0.7725        1.1619        1.1877        1.1270        1.0781        1.3588        1.4659        1.5191        1.8457        2.8012        3.2918        3.4925        3.0044        2.7573        2.9437        1.9629        2.2599        0.9496        1.6310        1.3966        0.5057        1.7250        1.8406        2.0373        1.6115        2.6423        3.3968        4.8179        5.5883        5.9542        6.2474        6.8494        8.6762        8.1553        9.8430        6.7663        5.4251        4.8093        2.4654        6.3781        5.5062        5.7399        6.6897        7.5870        7.3025        7.3565        9.6732        7.7767        8.5771        9.4539       12.8626       10.4907        0.0000        0.0000        0.0000        0.0000        0.0000        0.0000        0.0000        0.0000        0.0000        0.0000        0.0000        0.0000        0.0000        0.0000        0.0000        0.0000        0.0000        0.0000        0.0000        0.0000        0.0000        0.0000        0.0000        0.0000        0.0000        0.0000        0.0000        0.0000        0.0000        0.0000        0.0000        0.0000        0.0000        0.0000        0.0000        0.0000        0.0000        0.0000        0.0000        0.0000        0.0000        0.0000        0.0000        0.0000        0.0000        0.0000        0.0000        0.0000        0.0000        0.0000        0.0000        0.0000        0.0000        0.0000        0.0000        0.0000        0.0000        0.0000        0.0000
        0.0000        0.0000        0.0000        0.0000        0.0000        0.0000        0.0000        0.0000        0.0000        0.0000        0.0000        0.0000        0.0000        0.0000        0.0000        0.0000        0.0000        0.0000        0.0000        0.0000        0.0000       17.6885       14.8382       17.1825       12.9004        5.6720        2.4948        2.1516        4.7644       11.0032        6.7760       11.9675        5.2340        1.7733        1.0613        0.4901        1.2748        2.4073        0.0578        0.1985        0.0035        0.0029        0.0025        0.0000        0.1980        0.2160        0.0840        0.2763        0.2234        0.2883        0.8006        1.2608        0.1310        2.5280        1.1908        1.3953        1.5633        2.3398        2.5967        0.4683        1.5564        1.5530        2.3893        0.1136        0.1925        0.5859        0.3786        0.4580        0.2281        0.2495        0.2056        0.8465        0.8046        0.7957        0.7838        0.6940        0.7000        2.0722        1.1194        1.1285        1.4370        0.7876        0.9487        2.0362        2.7850        3.5197        3.5288        3.8223        3.0671        2.1630        3.4881        3.8472        3.4197        4.0873        3.9918        2.4033        2.5227        2.7281        2.8189        3.5158        3.7374        3.7794        3.6119        3.3223        3.3416        3.5209        3.5705        4.6755        4.1312        4.1165        4.2223        4.6399        3.7433        3.5291        3.3110        3.1342        5.5370        2.5808        2.2795        2.3096        2.2759        2.4541        1.9141        0.2480        2.5484        1.3494        1.2628        3.3094        0.2837        0.3901       10.2409       11.0797       17.2124        9.8293        8.0086        3.5139        2.0289        0.6027        0.6789        0.9843        1.0596        1.1039        1.1220        1.3542        1.4959        1.7399        2.0555        3.1620        3.6837        3.9168        3.4472        2.9472        2.6876        2.3967        2.1706        1.7080        6.6731        2.7821        2.9231        4.2418        2.7322        2.6624        2.6973        4.2692        5.6327        4.9503        5.4523        5.4763        9.4933        6.4802        6.9095        8.0007        6.5758        4.6029        6.8776        8.3734        9.0566        4.2407        6.3249        9.2629        9.1255        9.5158        9.3360       12.0090       11.3244       12.5079       21.3779       17.2558       13.7721       13.9260       21.1178        0.0000        0.0000        0.0000        0.0000        0.0000        0.0000        0.0000        0.0000        0.0000        0.0000        0.0000        0.0000        0.0000        0.0000        0.0000        0.0000        0.0000        0.0000        0.0000        0.0000        0.0000        0.0000        0.0000        0.0000        0.0000        0.0000        0.0000        0.0000        0.0000        0.0000        0.0000        0.0000        0.0000        0.0000        0.0000        0.0000        0.0000        0.0000        0.0000        0.0000        0.0000        0.0000        0.0000        0.0000        0.0000        0.0000        0.0000        0.0000        0.0000        0.0000        0.0000        0.0000        0.0000        0.0000        0.0000        0.0000        0.0000        0.0000
        0.0000        0.0000        0.0000        0.0000        0.0000        0.0000        0.0000        0.0000        0.0000        0.0000        0.0000        0.0000        0.0000        0.0000        0.0000        0.0000        0.0000        0.0000        0.0000        0.0000        0.0000        0.0000       21.3485       21.1653       15.1566        5.5710        1.9529        3.9330        4.8564        1.3855        0.9076        2.0215        2.7346        2.9062        0.1929        0.0361        0.2100        1.3762        1.2929        1.4140        0.4860        0.0021        0.0020        0.0949        0.6180        0.1800        0.4080        0.1469        0.1882        0.0178        0.0180        0.3129        0.6664        0.4134        0.3429        0.1873        1.0540        1.9689        5.0974        0.7967        0.3189        0.2637        0.2207        0.1038        1.6454        1.0532        1.7649        0.3255        0.2775        0.2164        0.1748        0.7437        0.7061        0.6993        0.6688        0.6793        0.8504        0.7682        1.6812        0.8756        0.9438        1.8650        1.4259        2.4717        3.2383        3.5812        2.7687        3.4276        2.9485        3.5684        3.0528        2.4488        2.6448        2.0612        2.3248        2.2707        2.2657        2.3026        2.4620        3.1102        3.3737        3.3504        3.3695        3.2758        3.4484        3.4421        3.6232        4.9986        4.3479        4.4848        4.9920        4.3997        4.1543        4.5204        5.5289        4.3732        2.8871        2.7155        2.6491        2.6610        2.5770        2.3706        1.9115        1.1003        0.3450        1.5626        4.5271        3.6188        0.1614        0.2640        3.9528        1.0753        0.5445        2.2004        5.9792        7.0631        3.6423        3.5863        5.1385        2.0433        4.6066        2.0872        2.2127        1.4671        1.5017        2.1347        2.2234        3.5397        4.1654        4.4035        4.0285        3.6080        3.1056        4.1504        2.8349        2.4912        3.6633        2.6346        3.7181        4.1337        5.1552        2.9209        2.0212        4.3981        6.1058        5.5747        6.9100        8.3436        9.2982        9.9669        8.0609        4.5421        4.3622        5.9050        4.6561        5.1643        5.4883        5.4536        6.1029       10.6552       12.3927       11.8934       11.7522       11.4590       11.7920       13.2153       20.3751       18.3569       14.7996       16.6498       19.4902        0.0000        0.0000        0.0000        0.0000        0.0000        0.0000        0.0000        0.0000        0.0000        0.0000        0.0000        0.0000        0.0000        0.0000        0.0000        0.0000        0.0000        0.0000        0.0000        0.0000        0.0000        0.0000        0.0000        0.0000        0.0000        0.0000        0.0000        0.0000        0.0000        0.0000        0.0000        0.0000        0.0000        0.0000        0.0000        0.0000        0.0000        0.0000        0.0000        0.0000        0.0000        0.0000        0.0000        0.0000        0.0000        0.0000        0.0000        0.0000        0.0000        0.0000        0.0000        0.0000        0.0000        0.0000        0.0000        0.0000        0.0000        0.0000
        0.0000        0.0000        0.0000        0.0000        0.0000        0.0000        0.0000        0.0000        0.0000        0.0000        0.0000        0.0000        0.0000        0.0000        0.0000        0.0000        0.0000        0.0000        0.0000        0.0000        0.0000       27.4709       22.3826       22.5862       14.1957        8.0189        7.1849       17.6072        8.3232        0.8037        0.3720        0.7319        2.3890        0.3747        1.8328        2.7369        0.6828        2.5804        8.1053       13.6087        2.9874        0.0000        0.1693        1.6254        2.0831        2.1000        1.8600        0.9366        0.9829        0.6768        0.0363        0.0369        0.1989        0.4128        0.0377        0.9043        1.4497        1.9681        1.3445        1.8447        1.8916        0.7957        0.2787        0.6159        0.6445        0.9351        0.7245        0.8384        0.8015        0.7579        1.5336        0.7008        0.6443        0.6602        0.6527        0.3430        0.3015        0.4151        0.3772        1.1609        0.9086        1.4960        1.8594        2.1661        2.9885        2.7315        2.8949        3.1030        5.0467        2.6834        1.9925        1.9994        1.1924        1.4003        1.4552        2.8617        2.5012        1.8563        1.8911        2.6254        3.4415        4.2536        3.5507        3.3059        3.4529        3.6256        3.9730        4.6033        4.9912        4.8240        4.5525        4.7375        4.7012        4.4796        5.8788        5.7483        8.3056        5.8459        4.4703        2.9573        2.8531        2.6333        2.9225        1.2377        1.9289        1.0150        1.5444        0.1865        0.1868        0.2463        0.2649        0.4065        0.5453        0.5404        0.5482        3.3395        2.1844        1.1541        3.3520        0.9135        0.9874        1.0029        0.9784        1.3393        2.8472        1.8970        2.1149        3.3943        3.9915        4.3911        3.7472        4.6760        5.5255        6.4367        7.6079        7.9060        7.7820        6.2363        5.2530        3.8780        4.8662       10.3515        5.6065        5.7082        6.3034        5.7559        6.7832        7.6765        7.3617        8.9866        7.3803       10.2594        6.0414        9.8367       12.3288        9.0100       10.1762       13.1654       27.2701       17.4244       18.8851       19.8833       17.7022       16.8619       17.3926       18.3915       19.3196       20.5425       21.1040       23.3127       26.6517       32.1212        0.0000        0.0000        0.0000        0.0000        0.0000        0.0000        0.0000        0.0000        0.0000        0.0000        0.0000        0.0000        0.0000        0.0000        0.0000        0.0000        0.0000        0.0000        0.0000        0.0000        0.0000        0.0000        0.0000        0.0000        0.0000        0.0000        0.0000        0.0000        0.0000        0.0000        0.0000        0.0000        0.0000        0.0000        0.0000        0.0000        0.0000        0.0000        0.0000        0.0000        0.0000        0.0000        0.0000        0.0000        0.0000        0.0000        0.0000        0.0000        0.0000        0.0000        0.0000        0.0000        0.0000        0.0000        0.0000        0.0000        0.0000
        0.0000        0.0000        0.0000        0.0000        0.0000        0.0000        0.0000        0.0000        0.0000        0.0000        0.0000        0.0000        0.0000        0.0000        0.0000        0.0000        0.0000        0.0000        0.0000        0.0000       35.4315       25.6661       21.7746       24.0431       18.0449        9.2762        6.8782        8.4460        9.0193        4.0650        3.2327        3.0610        0.9560        0.2460        0.6043       10.6550        2.2002        0.9705        0.5539        0.5660        5.3397        3.2400        3.2519        5.7200        2.4990        1.6920        1.0395        1.3467        0.1401        0.0772        0.0371        0.0374        0.1527        0.9787        0.9267        0.7559        0.9946        1.3138        1.3380        0.7483        1.3699        1.2725        1.1093        0.9734        0.6714        0.6557        0.6670        0.7157        1.1049        0.7041        1.5703        0.5787        0.5465        0.5278        0.4775        0.1769        0.2578        0.5738        0.4726        1.0190        1.2728        1.7579        1.9478        1.7843        2.5302        2.2890        2.7466        3.7038        4.7739        4.1643        5.9901        1.3636        1.3965        1.0243        1.9987        2.9363        2.7273        2.1808        1.7060        2.3071        2.5532        2.6897        2.7775        3.1168        3.4757        3.7072        4.0888        4.6157        4.9546        4.9620        4.6738        4.6611        4.7159        4.1764        5.1390       12.7490       30.3393       46.4542       30.7231        3.6766        3.2162        2.9169        2.7291        1.6221        2.2993        1.0964        1.8366        0.3762        0.3976        0.4083        0.4584        0.6231        0.7281        0.7534        3.2716        4.9656        5.1504        1.3990        1.3921        1.1767        1.0866        1.1793        1.1380        1.5580        1.4748        1.8473        2.3642        3.7899        4.2614        5.1332        5.9669        6.1383        8.6309        4.4508        4.9814        8.0130        7.5581        5.9624        5.5687        4.7688        5.8558        6.7959        7.1633        6.4962        7.2522        6.8193        7.1654        7.3891        8.8532       11.6665        9.3878        9.0906        8.1163       11.5189       12.1697       10.3083       10.9744       11.9864       16.6839       21.7937       20.0620       21.2536       20.3806       20.2616       20.2836       21.1054       22.5332       24.4449       25.5997       28.3335       31.4371       34.1762       49.7195        0.0000        0.0000        0.0000        0.0000        0.0000        0.0000        0.0000        0.0000        0.0000        0.0000        0.0000        0.0000        0.0000        0.0000        0.0000        0.0000        0.0000        0.0000        0.0000        0.0000        0.0000        0.0000        0.0000        0.0000        0.0000        0.0000        0.0000        0.0000        0.0000        0.0000        0.0000        0.0000        0.0000        0.0000        0.0000        0.0000        0.0000        0.0000        0.0000        0.0000        0.0000        0.0000        0.0000        0.0000        0.0000        0.0000        0.0000        0.0000        0.0000        0.0000        0.0000        0.0000        0.0000        0.0000        0.0000        0.0000
        0.0000        0.0000        0.0000        0.0000        0.0000        0.0000        0.0000        0.0000        0.0000        0.0000        0.0000        0.0000        0.0000        0.0000        0.0000        0.0000        0.0000        0.0000        0.0000        0.0000       44.9200       40.1586       33.5173       31.4570       22.1792       13.0077        7.6854        5.6209        5.5779        4.5136        2.8059        1.8507        3.4311        3.1941        4.2205       20.3951        6.5412        4.3906        1.7380        0.0000        0.2584        1.3923        3.8454        6.9730        5.1805        4.2386        2.4152        1.3307        2.8390        1.0926        2.5691        0.4622        1.1340        0.7987        3.7251        2.6111        0.7129        1.3186        0.8483        1.0536        0.5365        1.7856        0.7772        2.6964        2.3396        1.3465        4.3358        3.8317        3.1829        1.2153        0.5955        0.5665        0.5342        0.4708        0.3463        0.1168        0.1347        0.1803        0.3537        1.1375        1.3566        1.5115        1.6203        1.7703        1.9315        2.1129        2.3426        3.3589        3.6232        3.6182        3.5537        1.4412        0.9174        1.2171        1.2144        1.8460        2.9877        1.7950        2.1608        3.1765        2.3988        2.2142        2.7923        3.6409        3.3561        3.4913        3.8509        4.9399        5.9493        6.0365        4.8341        4.4645        6.2633        5.1580        5.6273       10.9268       25.6118       31.8166       13.4219        3.8015        3.9627        4.2548        3.9741        2.2820        1.9742        1.6612        1.3634        0.6477        0.5805        0.6015        0.6907        0.9174        1.0482        1.1188        1.0673        1.8155        2.6855        1.9774        1.9042        1.5793        1.5632        2.2155        1.6652        1.9577        2.0965        2.3380        2.7498        4.4027        4.8784        6.1650        7.8688        9.2852       11.4202        6.2275        5.4384        5.3436        6.1233        8.7946        7.7339        6.4548        6.4974        6.5667        7.4483        7.7874        6.7220        7.5789        8.1595        9.7931        9.9921       14.6681        9.8896       16.1877       12.6050       26.2455       25.2308       19.5352       13.2955       14.0938       17.8344       29.0234       30.3483       27.3101       22.5963       22.1192       22.5437       23.2966       24.8555       26.1088       27.1914       31.0677       33.1663       40.9911       48.0367       50.4880        0.0000        0.0000        0.0000        0.0000        0.0000        0.0000        0.0000        0.0000        0.0000        0.0000        0.0000        0.0000        0.0000        0.0000        0.0000        0.0000        0.0000        0.0000        0.0000        0.0000        0.0000        0.0000        0.0000        0.0000        0.0000        0.0000        0.0000        0.0000        0.0000        0.0000        0.0000        0.0000        0.0000        0.0000        0.0000        0.0000        0.0000        0.0000        0.0000        0.0000        0.0000        0.0000        0.0000        0.0000        0.0000        0.0000        0.0000        0.0000        0.0000        0.0000        0.0000        0.0000        0.0000        0.0000        0.0000
        0.0000        0.0000        0.0000        0.0000        0.0000        0.0000        0.0000        0.0000        0.0000        0.0000        0.0000        0.0000        0.0000        0.0000        0.0000        0.0000        0.0000        0.0000        0.0000        0.0000       55.9053       48.2446       42.7520       31.1111       23.2425       13.1103       11.4488       10.8517        7.8753        5.0050        2.1231        0.4996        1.5174        2.5420        2.3329        9.0484        6.6494        2.9846        0.0000        0.0237        2.6975        2.7836        2.4046        1.1546        5.4342        4.7857        5.2677        4.2747        1.2556        1.1982        1.8997        5.8358        6.3868        6.1565        4.9760        8.6679        9.0958        8.4686        5.5030        2.5368        3.9901        3.3118        4.5447        2.5412        3.1958        2.2923        4.6062        4.1342        3.1798        2.3280        1.0722        0.6101        0.5296        0.4566        0.4217        0.1413        0.1389        0.2575        0.3270        0.9411        1.0134        1.3048        1.2514        1.6181        1.7642        1.8381        2.0742        2.8135        3.1242        2.9737        2.8009        1.7254        1.2120        0.9871        0.9672        2.7543        1.6816        1.4426        2.6234        2.6858        2.6913        2.0274        2.6075        2.5056        2.8584        3.1536        3.6366        4.7089        5.1122        5.4845        4.0727        4.6532        5.1654        4.3583        3.4539        4.2512        4.9556        3.5912        3.9935        4.3306        4.8251        4.8576        4.3810        3.2165        2.7987        4.5909        2.1912        0.8378        0.7712        0.8035        0.9012        2.5230        4.0067        1.4380        1.5015        3.5214        5.1517        2.8124        2.7518        2.4188        2.3218        2.3561        2.5227        3.2856        3.8581        3.8342        3.4519        5.1022        5.6118        5.4544        5.6289        8.1855        9.2136        7.6079        7.2734        5.7418        7.2953        8.6264        7.1848        5.7134        5.9410        7.3896       36.0641        6.9485        6.9588        9.1804        8.8525       10.4139       10.3204       11.7487       14.3904       17.4341       16.7527       17.6604       19.2463       16.2174       17.3516       21.4666       19.0753       22.8827       25.7567       27.6345       27.5162       23.8421       24.1377       24.8280       26.5611       29.0344       29.9362       30.9315       35.3197       35.0721       39.0285       46.0666       47.3431        0.0000        0.0000        0.0000        0.0000        0.0000        0.0000        0.0000        0.0000        0.0000        0.0000        0.0000        0.0000        0.0000        0.0000        0.0000        0.0000        0.0000        0.0000        0.0000        0.0000        0.0000        0.0000        0.0000        0.0000        0.0000        0.0000        0.0000        0.0000        0.0000        0.0000        0.0000        0.0000        0.0000        0.0000        0.0000        0.0000        0.0000        0.0000        0.0000        0.0000        0.0000        0.0000        0.0000        0.0000        0.0000        0.0000        0.0000        0.0000        0.0000        0.0000        0.0000        0.0000        0.0000        0.0000
        0.0000        0.0000        0.0000        0.0000        0.0000        0.0000        0.0000        0.0000        0.0000        0.0000        0.0000        0.0000        0.0000        0.0000        0.0000        0.0000        0.0000        0.0000        0.0000        0.0000        0.0000       49.3254       44.6254       56.0264       48.8863       42.6862       37.8078       33.1160       20.1868       15.8115       33.0717        5.9271        4.1347        0.5543        5.0831       11.8626        1.8699        5.2472        7.6455        4.5625        3.8822        1.6403        4.4208        8.2917        7.7593       10.4825        4.1424        1.7393        0.6964        0.3352        1.0437        1.9883        2.7584        2.2976        4.4397        4.5986        4.4438        4.3084        5.1829        5.8889        4.4498        3.0950        3.1831        2.4986        2.7912        2.5520        2.0790        0.7199        1.1698        2.5515        4.7688        3.2364        2.7068        1.7418        1.1473        0.4410        0.5274        2.2621        2.1733        1.6236        1.5541        1.8962        1.5250        1.6339        1.5855        1.5595        1.6000        2.1334        2.9030        3.0136        2.1476        1.8763        1.4837        2.1726        2.4677        1.8074        9.1494        5.4739        2.5872        3.8892        1.3056        2.1312        1.5199        2.3730        2.9839        3.7111        5.6616        4.4375        4.0803        3.8632        4.8016        2.5821        2.4980        4.3122        2.6972        2.0489        1.9791        2.6620        2.9213        6.1132        6.7450        6.6872        5.9329        7.4857        4.3465        3.8460        3.4084        2.5788        2.2196        2.0902        2.2264        2.3567        2.3523        2.5149        2.8503        3.9436        4.2979        4.4615        4.3858        6.2395        5.2101        4.6181        6.2699        8.8252        5.9649        5.3037        5.5483        8.1604        8.9350        7.4614        6.3468        9.3192        7.2608        7.4215        7.7290       10.1373       11.6554        8.0404        6.7475        4.9014        5.8181        6.8404        8.4417        8.8322        9.5898        9.5536        9.0599       11.9012       14.7702       18.4200       17.9706       19.5479       20.1696       27.0758       27.9469       21.0037       20.2820       22.9066       32.1546       33.0905       32.5692       34.1922       31.6023       25.7819       25.8637       26.4528       27.5832       29.4421       29.9129       31.1187       35.6584       45.0945       50.2254       44.6737       42.8295       11.7000        0.0000        0.0000        0.0000        0.0000        0.0000        0.0000        0.0000        0.0000        0.0000        0.0000        0.0000        0.0000        0.0000        0.0000        0.0000        0.0000        0.0000        0.0000        0.0000        0.0000        0.0000        0.0000        0.0000        0.0000        0.0000        0.0000        0.0000        0.0000        0.0000        0.0000        0.0000        0.0000        0.0000        0.0000        0.0000        0.0000        0.0000        0.0000        0.0000        0.0000        0.0000        0.0000        0.0000        0.0000        0.0000        0.0000        0.0000        0.0000        0.0000        0.0000        0.0000        0.0000        0.0000
        0.0000        0.0000        0.0000        0.0000        0.0000        0.0000        0.0000        0.0000        0.0000        0.0000        0.0000        0.0000        0.0000        0.0000        0.0000        0.0000        0.0000        0.0000        0.0000        0.0000        0.0000       45.0694       46.3164       61.1388       56.5605       55.8287       48.4746       39.4267       33.1712       31.0702       32.4077       20.6796       13.0823        8.3978        7.2173        6.9951        7.3124       18.0500       28.6938       22.5358        0.0000        7.5961       11.2437        7.9256       11.2545        8.3532        2.2399        1.4815        0.0782        1.1223        1.3491        0.7313        0.4519        0.3957        0.6582        2.5090        3.2784        1.9581        1.5905        4.5385        6.4140        5.9176        4.0746        4.2332        3.9643        1.7301        1.4542        1.2916        1.7833        4.8450        5.8621        3.6188        4.7543        2.6437        2.2161        0.6460        0.6038        1.2759        1.1409        1.9661        2.8302        2.6501        2.2591        1.4029        1.3857        1.4134        1.5279        2.1522        2.4839        2.9816        1.5561        1.2987        2.0656        1.2005        2.8020        4.5560        4.0163        2.4834        0.7972        0.9142        0.9751        1.0711        1.4297        2.5648        4.8131        6.1902        4.2077        4.0211        4.7424        4.2583        4.4268        2.6668        2.4451        2.2600        1.7059        2.4915        2.3309        4.5837        3.1179        8.0465        7.3473        7.8113        8.4730        6.3574        6.6733       13.1343        5.4599        3.3061        4.9227        6.7020        5.5859        2.8299        2.9645        7.2301       12.3158        5.0589        5.3131        5.5166        5.7755        7.6602        5.4050        6.9391       12.2240        8.6990        8.6753        7.6115        6.8084        8.0452        7.7555        6.3059        5.8164        9.3733        7.7342        7.7281        7.8427       13.3879       15.5735        6.5561        9.8995        6.1180        5.9198       41.8548        6.0857        7.2494        9.8898       18.7503       12.2603       22.6152       30.1993       22.6588       21.5388       36.5534       22.1853       29.1750       21.9894       22.3132       24.7484       24.8622       27.1683       29.2301       35.0489       32.9679       30.6464       27.6386       29.1003       28.6971       30.2898       33.5885       32.0855       37.4687       41.9009       47.0016       43.4712       42.3317       41.2596       16.7400        0.0000        0.0000        0.0000        0.0000        0.0000        0.0000        0.0000        0.0000        0.0000        0.0000        0.0000        0.0000        0.0000        0.0000        0.0000        0.0000        0.0000        0.0000        0.0000        0.0000        0.0000        0.0000        0.0000        0.0000        0.0000        0.0000        0.0000        0.0000        0.0000        0.0000        0.0000        0.0000        0.0000        0.0000        0.0000        0.0000        0.0000        0.0000        0.0000        0.0000        0.0000        0.0000        0.0000        0.0000        0.0000        0.0000        0.0000        0.0000        0.0000        0.0000        0.0000        0.0000        0.0000
        0.0000        0.0000        0.0000        0.0000        0.0000        0.0000        0.0000        0.0000        0.0000        0.0000        0.0000        0.0000        0.0000        0.0000        0.0000        0.0000        0.0000        0.0000        0.0000        0.0000        0.0000       38.4328       36.6475       55.1320       58.2446       55.8254       48.3965       40.0532       44.5509       34.3708       26.4903       21.6992        7.6068        4.2984        9.2421       21.4577       11.7796        8.8923       15.9758        9.3542        8.2243        6.8625        4.1201        6.3479        3.5810        8.6998        9.5138       17.9210       14.5540       10.3339        7.3136        3.7902        1.7998        2.7570        4.1402        5.5373        2.8034        3.7489        5.7691        2.4315        5.1342        6.7258        8.3339        9.5809        4.1875        2.1418        2.3162        1.1511        1.1208        0.6881        1.1171        3.6355        1.4335        2.9523        1.3962        1.3716        0.7869        0.8874        1.2450        1.4856        2.5614        2.9401        1.6855        1.4859        1.3636        1.3993        1.6578        1.5550        1.6856        3.3202        2.5729        1.3677        1.4795        1.0267        1.2908        1.9010        9.2524        2.9935        1.1051        0.9898        2.2541        0.9907        1.9535        2.1232        2.7365        5.4441        4.2004        4.4640        5.6456        5.1865        5.1040        3.1035        6.0123        5.7381        2.3364        2.1842        2.5789        3.3039        3.5236        7.4717        8.3026        9.3733       10.1330        7.4882        5.9229        5.4190        5.5368        4.4649        4.7857        5.7618        5.7240        5.2383        9.4424        8.1240        5.7713        5.9837        6.5744        6.7727        6.6731        6.6589        6.6038        6.6467        7.0962        7.6105        8.8129        8.0196        7.8656        8.7174        8.1640        7.1253        6.7082       10.7588        7.5424        5.9654        6.3398        7.6409       16.8897        9.3108        7.8004        6.6353        6.0698        6.8079        6.8985        8.5493        9.3704       10.6774       12.6253       26.5471       26.4228       31.8905       22.7003       27.4176       24.2141       29.7670       25.1408       24.9680       24.9231       25.8272       27.1846       29.8082       31.1265       32.5653       31.7723       29.6731       28.4909       32.2033       33.4357       46.4652       44.3645       37.4644       37.1824       39.4229       39.3330       39.8292       37.8770       20.5200        0.0000        0.0000        0.0000        0.0000        0.0000        0.0000        0.0000        0.0000        0.0000        0.0000        0.0000        0.0000        0.0000        0.0000        0.0000        0.0000        0.0000        0.0000        0.0000        0.0000        0.0000        0.0000        0.0000        0.0000        0.0000        0.0000        0.0000        0.0000        0.0000        0.0000        0.0000        0.0000        0.0000        0.0000        0.0000        0.0000        0.0000        0.0000        0.0000        0.0000        0.0000        0.0000        0.0000        0.0000        0.0000        0.0000        0.0000        0.0000        0.0000        0.0000        0.0000        0.0000        0.0000
        0.0000        0.0000        0.0000        0.0000        0.0000        0.0000        0.0000        0.0000        0.0000        0.0000        0.0000        0.0000        0.0000        0.0000        0.0000        0.0000        0.0000        0.0000        0.0000        0.0000        0.0000       32.6179       35.0188       51.7716       53.8159       49.3210       48.5782       36.6464       40.8760       34.4809       21.7515       19.6282       17.4741        6.0367        6.7307       15.1847        3.4043        5.9923        8.1150       14.4611        8.6750        3.8216        0.9560        5.2945        4.3277        3.9234        4.6923        8.1112        7.2593        6.3685        4.5499        5.4445        3.9501        0.4005        2.9119        7.5629        5.1878        7.6021       10.9655       10.7089       10.1048        8.9870       10.1049       13.4883        8.5836        5.4158        4.7019        4.6800        2.2136        1.0891        1.2585        1.2204        1.7613        2.1351        4.5263        2.9505        1.5232        1.4509        1.4616        1.7924        1.8560        2.3950        2.2271        1.6118        1.5245        1.3887        1.5390        1.7201        2.4789        3.0110        3.3637        2.0645        1.5407        1.5558        1.3067        1.0089        2.9685        2.8601        3.8087        1.1451        2.5295        0.8443        2.3360        2.4189        5.8602        6.7623        5.7869        4.2904        5.1352        7.0469        3.6774        5.3511        7.6653        2.9041        3.4991        5.7703        4.0308        3.9913        5.3659        7.6967        8.5704        8.7550        9.6868       19.4387        9.1323        7.8715        5.4258        4.4135        5.4307        4.5557        4.4446        4.5286        4.7896        5.1337        5.7046        7.5002        8.2065        8.4157        8.1979        8.2506        8.0253        8.1228        8.5343        9.2579       10.6256       11.6016       11.9350       11.1872       10.5100        9.3031        8.3638        7.7451        6.9427        6.7261        7.1906        9.1917       10.5770        9.5418        9.2261        7.4584        7.4774        7.6525        8.3189       10.2156       11.1104       12.2186       13.3381       21.3033       23.6596       20.7941       25.2624       27.1485       24.5115       25.7816       23.6002       24.5531       24.9869       27.2652       29.6369       32.8300       33.1036       38.2036       33.6753       31.6764       30.1457       31.3547       34.1288       39.4749       39.2372       35.9469       34.9447       38.2200       38.0456       40.6320       38.1674        0.0000        0.0000        0.0000        0.0000        0.0000        0.0000        0.0000        0.0000        0.0000        0.0000        0.0000        0.0000        0.0000        0.0000        0.0000        0.0000        0.0000        0.0000        0.0000        0.0000        0.0000        0.0000        0.0000        0.0000        0.0000        0.0000        0.0000        0.0000        0.0000        0.0000        0.0000        0.0000        0.0000        0.0000        0.0000        0.0000        0.0000        0.0000        0.0000        0.0000        0.0000        0.0000        0.0000        0.0000        0.0000        0.0000        0.0000        0.0000        0.0000        0.0000        0.0000        0.0000        0.0000        0.0000
        0.0000        0.0000        0.0000        0.0000        0.0000        0.0000        0.0000        0.0000        0.0000        0.0000        0.0000        0.0000        0.0000        0.0000        0.0000        0.0000        0.0000        0.0000        0.0000        0.0000        0.0000        0.0000       40.8737       49.1024       51.3709       57.6701       53.5432       33.2222       15.1746       10.7303        8.2413        3.8946        2.3687       21.4490       21.6808       12.9041        1.5528        0.0000        1.2781        6.2518        6.0906        4.7846        0.0000        7.4392        5.9232        1.7438        4.0950        5.8765        8.3847        9.0916        8.7899       16.0970       13.3533       12.7094       11.4170        4.5172        6.7275        4.0749        5.3010        3.9069        6.6376        7.7753        8.4871        9.6830        9.1178        5.5449        5.3105        3.4651        1.7261        1.3852        2.0449        1.7071        2.5005        3.1647        3.7747        4.0578        3.9742        4.1200        3.6997        3.4493        3.6563        4.3262        4.1732        2.1387        1.8644        1.8217        1.6270        1.9700        5.6447        7.2275        6.6649        4.7386        4.0688        1.7555        1.3748        0.8185        1.6329        1.9937        1.6346        3.0906        4.8006        9.3891        9.0616        2.5311        3.3468        3.9953        5.8553        3.1652        8.8665        6.8387        4.5020        4.3084        7.2369        5.3336        7.8975        8.2960        6.5400        7.9894        8.7091       10.8136       15.2269       17.7400       16.4470       19.9454       18.0200       15.7783       12.3511       19.9149       15.2355       10.4641        5.4069        7.1393       11.2895        7.0844        7.9263        9.7817       11.3008       13.6906       11.9818        9.9042       18.3959       19.3827       10.3966       14.6788       15.4090       14.0026       15.8607       21.9162       16.7347       18.2803       15.4458       13.1103       11.7375        6.9380        7.7173        8.9830        9.8019       10.1779       10.4888       11.0666       10.8081       11.2830       12.4401       13.4314       14.4488       14.8643       15.9878       16.0085       17.6463       15.7401       20.2394       26.3415       24.6192       27.9712       26.6563       39.7824       29.2877       25.8363       31.2615       40.6124       46.9037       55.8101       63.3545       40.3689       43.1908       31.6194       35.0708       29.5029       30.6442       33.3237       35.0081       35.6520       36.8289       41.1155       36.7504       27.0965       36.0990       31.3572       27.2946        0.0000        0.0000        0.0000        0.0000        0.0000        0.0000        0.0000        0.0000        0.0000        0.0000        0.0000        0.0000        0.0000        0.0000        0.0000        0.0000        0.0000        0.0000        0.0000        0.0000        0.0000        0.0000        0.0000        0.0000        0.0000        0.0000        0.0000        0.0000        0.0000        0.0000        0.0000        0.0000        0.0000        0.0000        0.0000        0.0000        0.0000        0.0000        0.0000        0.0000        0.0000        0.0000        0.0000        0.0000        0.0000        0.0000        0.0000        0.0000        0.0000        0.0000
        0.0000        0.0000        0.0000        0.0000        0.0000        0.0000        0.0000        0.0000        0.0000        0.0000        0.0000        0.0000        0.0000        0.0000        0.0000        0.0000        0.0000        0.0000        0.0000        0.0000        0.0000        0.0000        0.0000        0.0000        0.0000        0.0000       45.3351       45.5680       21.1530       11.6046        6.3304        1.2821        0.5213        9.5937        7.8526       11.9897       10.0552        5.2106        5.6594       11.3187        8.5150        9.3805        7.4733        8.3121       11.6722        9.6830       13.9811       14.7458       14.4785       10.2473       17.7595       15.2404       13.2292       16.0864       11.3246        6.1704        3.8601        5.3372        7.6257        7.3699        4.5140        6.0388        3.9817        6.4992        3.9823        5.8522        3.5089        2.3674        1.7634        1.8813        1.4753        1.6365        1.5900        2.9642        3.0641        4.2348        4.8299        4.6283        4.5178        4.9320        4.0343        4.4560        3.9272        3.9375        3.1973        1.5911        1.7752        2.6751        2.2794        2.3914        7.3509        7.0155        5.2958        2.3734        1.6056        1.0208        0.9781        0.5768        5.6071        3.4992        1.5123        3.8596        1.1685        1.1106        2.2557        2.6662        2.3351        2.2710        4.5751        3.9402        4.0228        6.1324        6.6277        7.0157        7.9066        8.3614        7.8332        8.6222        8.8144       13.0124       13.9765       10.1319       15.1097       16.8989       18.3072       18.6992       17.0855       14.4606       15.6912       10.3771       10.0034        7.2066       11.4334        8.4282        9.6505       11.7228       12.5110       12.6304       12.2893       11.3180       19.0740       12.2068       12.3468       18.5208       20.5474       25.0480       14.7356       23.7255       19.0691       20.2252       15.1951       12.6028       14.6482        7.7410        8.1548        9.6799       10.5466       11.2890       11.9188       12.2742       14.5491       13.9968       14.3956       16.9147       18.4204       21.7293       18.2217       15.8281       15.8776       17.0060       21.1886       18.5806       18.8223       19.6961       20.5084       21.7490       24.7462       29.0801       45.9357       47.7057       50.3063       53.5958       51.3149       47.7820       50.7820       39.1083       36.8660       29.0848       30.5378       33.6634       39.0069       34.1761       37.1159       37.9525       39.2427       26.7611       31.8015       27.5860       25.0749        0.0000        0.0000        0.0000        0.0000        0.0000        0.0000        0.0000        0.0000        0.0000        0.0000        0.0000        0.0000        0.0000        0.0000        0.0000        0.0000        0.0000        0.0000        0.0000        0.0000        0.0000        0.0000        0.0000        0.0000        0.0000        0.0000        0.0000        0.0000        0.0000        0.0000        0.0000        0.0000        0.0000        0.0000        0.0000        0.0000        0.0000        0.0000        0.0000        0.0000        0.0000        0.0000        0.0000        0.0000        0.0000        0.0000        0.0000        0.0000        0.0000        0.0000
        0.0000        0.0000        0.0000        0.0000        0.0000        0.0000        0.0000        0.0000        0.0000        0.0000        0.0000        0.0000        0.0000        0.0000        0.0000        0.0000        0.0000        0.0000        0.0000        0.0000        0.0000        0.0000        0.0000        0.0000        0.0000        0.0000        0.0000       27.7704       22.7973       11.8932        6.6129        2.8059        2.2301        0.0000        0.1050        1.2674        0.4195        4.5918        5.0046       14.2884       15.7067        9.3244       15.9404       28.3623       16.8592       13.3086       10.0477       10.6063        7.9062        9.2527       13.5593        9.4531        2.8489       12.5730       22.8696        3.7834        3.6359        5.2992        9.1117        4.9764        3.7648        4.5346        3.7471        2.8163        1.4700        3.0402        3.0835        4.3599        2.2555        1.8645        1.8605        1.5646        2.7983        4.1342        2.2139        3.6792        3.7321        4.1801        4.2936        4.4940        4.8567        3.9941        3.3335        3.0923        3.8722        3.0260        2.0423        2.3323        3.9605        2.7543        3.1508        5.5663        5.4803        2.2392        1.4776        0.6444        2.5583        5.9994        4.1899        2.8175        2.2418        4.2915        3.7999        1.5856        2.7452        1.5813        2.5200        2.1251        2.3802        2.9150        3.7955        5.6456        9.5508       10.1627        8.8505        8.7860       10.2534        9.9027        9.2966       11.6605       11.5234        9.6745       15.7219       17.3265       22.4924       18.5250       16.8395       18.2253       13.2956        6.9331        7.6494       13.6575       14.8380       15.2706       12.4352       13.3266       14.0311       14.1945       14.3672       15.8389       12.6749       14.4280       13.8976       18.6144       21.6088       14.5586       14.4206       22.6301       20.2704       22.7238       15.0325       11.8278       10.3549       23.3687       16.7030       10.5272       14.1759       11.6340       13.9784       13.4879       13.9093       14.6928       15.9225       16.9160       18.0315       17.7566       17.4240       16.3704       16.2497       19.6714       18.6601       18.2154       18.8685       26.9365       25.4193       33.8790       31.0142       50.1696       38.5795       41.2277       42.9969       39.7584       50.7253       46.9751       34.2626       49.2321       31.2890       31.5621       32.1209       34.8973       33.4162       33.2449       34.9528       34.6142       31.3729       27.4757       27.6714       26.4236       28.0139       32.5500        0.0000        0.0000        0.0000        0.0000        0.0000        0.0000        0.0000        0.0000        0.0000        0.0000        0.0000        0.0000        0.0000        0.0000        0.0000        0.0000        0.0000        0.0000        0.0000        0.0000        0.0000        0.0000        0.0000        0.0000        0.0000        0.0000        0.0000        0.0000        0.0000        0.0000        0.0000        0.0000        0.0000        0.0000        0.0000        0.0000        0.0000        0.0000        0.0000        0.0000        0.0000        0.0000        0.0000        0.0000        0.0000        0.0000        0.0000        0.0000        0.0000
        0.0000        0.0000        0.0000        0.0000        0.0000        0.0000        0.0000        0.0000        0.0000        0.0000        0.0000        0.0000        0.0000        0.0000        0.0000        0.0000        0.0000        0.0000        0.0000        0.0000        0.0000        0.0000        0.0000        0.0000        0.0000        0.0000        0.0000        0.0000        0.0000        0.0000        9.3143       15.9426        1.3232        0.4006        0.0000        0.2567        0.0000        0.0000        0.0000        0.9885        2.8780        2.8617        0.6558        4.6189       12.9837       13.4595       20.8090       17.9567        6.1689       13.1792       10.3807        5.1137        6.4313       13.6702       17.6493        4.5874        2.2335        3.8209        4.8314        2.9065        3.0090        1.6833        1.7185        1.3786        1.5034        1.6513        2.1287        4.1647        3.4773        1.4034        2.1633        1.4085        2.3440        1.7112        2.6407        2.4607        3.0004        3.1998        3.2496        3.4214        3.4315        3.3736        3.1059        2.0167        1.6502        2.5450        4.3574        4.2860        8.2998        6.0034        3.3130        3.0477        2.9496        2.3528        2.4595        1.0629       10.2303        6.1331        2.3091        1.9831        0.3833        0.2569        3.3462        0.5347        1.6972        0.7407        3.4918        2.1819        2.8612        2.8519        4.0435        5.0241        6.2930        6.9130        9.8033        8.6095        8.3717        9.0415       10.5182       12.9043       12.2958       10.2050       10.9405        9.1230       12.6044       14.5855       14.8212       13.4957       10.4284        8.4802        9.3910       17.1911       18.1722       14.7160       13.2137       14.5866       14.8132       14.4923       14.9458       12.8824       18.5611       17.1727       16.3361       13.5927       15.5997       14.0518       16.5057       26.6977       23.7823       22.0243       15.2928       10.6569        9.4995       10.2199       14.8364       12.3341       12.7483       13.2476       17.7964       15.4644       15.7633       18.1637       19.2348       18.3250       17.8647       24.0173       18.7782       18.5464       17.8711       16.9187       18.0180       23.4690       25.9544       21.7453       37.3513       22.6431       39.8148       36.1178       36.1877       45.3871       63.6366       65.0961       55.9904       34.5578       40.6347       38.9964       41.4803       37.9716       43.6473       48.4669       38.4308       31.0280       30.8849       34.4993       36.5689       24.0945       22.7445       24.3695       33.0938       47.5500        0.0000        0.0000        0.0000        0.0000        0.0000        0.0000        0.0000        0.0000        0.0000        0.0000        0.0000        0.0000        0.0000        0.0000        0.0000        0.0000        0.0000        0.0000        0.0000        0.0000        0.0000        0.0000        0.0000        0.0000        0.0000        0.0000        0.0000        0.0000        0.0000        0.0000        0.0000        0.0000        0.0000        0.0000        0.0000        0.0000        0.0000        0.0000        0.0000        0.0000        0.0000        0.0000        0.0000        0.0000        0.0000        0.0000        0.0000        0.0000        0.0000
        0.0000        0.0000        0.0000        0.0000        0.0000        0.0000        0.0000        0.0000        0.0000        0.0000        0.0000        0.0000        0.0000        0.0000        0.0000        0.0000        0.0000        0.0000        0.0000        0.0000        0.0000        0.0000        0.0000        0.0000        0.0000        0.0000        0.0000        0.0000        0.0000        0.0000        0.0000        7.7537        7.1029        0.0000        0.0000        3.7103        0.3717        0.0000        0.3969        1.9399        1.2306        2.3991        6.3870        1.0291        9.8416       10.1779       11.9278        7.7441        4.6297        3.2503        4.5087        5.9811        2.0860        2.0085        1.7618        0.1391        0.1317        0.5549        1.6145        3.4403        2.5275        1.9516        1.3637        1.4797        2.3829        1.5460        2.6996        4.4487        3.2962        1.7672        0.7960        2.1742        2.7747        1.5466        0.7701        0.9776        1.1827        1.2078        1.3825        1.2439        1.2339        1.1316        1.3967        6.0795       14.1952       11.6521       18.5680        7.8412        5.8734        9.9015       16.1793        2.3965        2.7107        1.7540        4.2449        4.9781        1.5073        0.2020        6.1641        1.8531        0.4173        0.0359        0.8272        1.7222        0.9649        3.3294        3.7021        3.3415        2.0837        2.7116        5.2000        4.6622        7.6492        6.8406        7.1826        8.5711        6.5739        6.8941        7.5651        9.6191       13.3272       10.8301        9.6285        7.4503        7.7804        7.1584        8.0142       13.0394       14.7551       15.6672       15.4281       14.4389       15.7164       16.0874       15.9049       15.3697       15.2631       15.7599       25.8320       36.9515       33.5267       24.9389       27.5825       26.1797       21.6839       28.9047       19.1630       41.9476       30.3879       55.9595       44.0365       34.1220       23.9247       11.1884       12.4766       20.0474       21.9194       23.0151       24.2096       28.1569       61.6121       47.9131       20.6717       24.1911       32.3155       39.4278       31.9475       22.3023       16.5537       20.8991       19.7416       36.6529       40.8855       23.6741       23.6950       32.4527       35.0762       36.1098       40.1465       34.0898       80.3785       77.2123       53.1439       31.0353       43.5315       45.6164       41.2193       35.2631       36.9414       37.4211       38.3557       32.5644       29.2431       30.4432       31.2522       26.5101       24.9137       24.6136        0.0000        0.0000        0.0000        0.0000        0.0000        0.0000        0.0000        0.0000        0.0000        0.0000        0.0000        0.0000        0.0000        0.0000        0.0000        0.0000        0.0000        0.0000        0.0000        0.0000        0.0000        0.0000        0.0000        0.0000        0.0000        0.0000        0.0000        0.0000        0.0000        0.0000        0.0000        0.0000        0.0000        0.0000        0.0000        0.0000        0.0000        0.0000        0.0000        0.0000        0.0000        0.0000        0.0000        0.0000        0.0000        0.0000        0.0000        0.0000        0.0000        0.0000        0.0000
        0.0000        0.0000        0.0000        0.0000        0.0000        0.0000        0.0000        0.0000        0.0000        0.0000        0.0000        0.0000        0.0000        0.0000        0.0000        0.0000        0.0000        0.0000        0.0000        0.0000        0.0000        0.0000        0.0000        0.0000        0.0000        0.0000        0.0000        0.0000        0.0000        0.0000        0.0000        0.0000        0.0000        0.0000        0.0000        0.0000        0.0000        2.5203        0.5838        8.8508       10.9858        8.3647        3.3679        1.9363        2.7070        4.6324        5.2304        3.7967        4.2281        3.7842        4.0125        3.8472        1.5984        0.4909        0.6096        0.5388        1.0733        0.6026        0.8412        2.0138        2.2114        2.3121        1.5203        0.9041        1.3800        0.6589        1.2889        0.9811        1.5658        1.4257        0.4402        0.7061        2.4614        6.8975        4.1303        0.7294        0.6918        0.8915        0.8544        0.7242        2.2947        5.2065       12.6159       22.5439       18.2831       30.9222       25.3143       19.0596       12.1310       11.2992        4.0080        3.6289        1.4322        1.4754        7.6861        3.9144        3.5107        1.1364        0.9600        0.5370        0.2208        0.6576        1.0741        0.8101        0.7738        2.3615        1.9618        2.0735        2.7869        2.7312        3.5103        4.8210        5.8702        7.0965        7.0416        6.1606        5.9829        6.5857        7.5312        9.7114       10.0911       10.3934        9.9894        7.8600        7.5253        7.7237        8.5292       10.1706       11.0282       12.1152       13.4291       16.5716       18.0357       18.3337       17.7483       16.7272       16.0545       17.8199       23.9321       20.4896       19.5705       32.1124       31.8335       32.8120       17.2915       20.8108       33.6190       47.5482       56.5175       31.9979       29.0117       18.4902       18.2506       12.9415       14.8343       36.6920       39.0332       25.0765       26.4180       18.6954       19.2477       20.6865       32.0021       41.9572       28.4737       24.4470       27.2047       32.8316       20.0229       16.2560       16.5768       21.7733       17.0976       18.3042       23.7172       31.4922       38.5048       60.8164       68.7046       40.9785       99.6021       79.1428      217.1846       78.9239       42.1090       34.8158       40.7307       34.0294       32.3764       35.4619       35.3980       29.7379       27.4701       28.4449       27.1485       23.8641       22.6748        0.0000        0.0000        0.0000        0.0000        0.0000        0.0000        0.0000        0.0000        0.0000        0.0000        0.0000        0.0000        0.0000        0.0000        0.0000        0.0000        0.0000        0.0000        0.0000        0.0000        0.0000        0.0000        0.0000        0.0000        0.0000        0.0000        0.0000        0.0000        0.0000        0.0000        0.0000        0.0000        0.0000        0.0000        0.0000        0.0000        0.0000        0.0000        0.0000        0.0000        0.0000        0.0000        0.0000        0.0000        0.0000        0.0000        0.0000        0.0000        0.0000        0.0000        0.0000        0.0000
        0.0000        0.0000        0.0000        0.0000        0.0000        0.0000        0.0000        0.0000        0.0000        0.0000        0.0000        0.0000        0.0000        0.0000        0.0000        0.0000        0.0000        0.0000        0.0000        0.0000        0.0000        0.0000        0.0000        0.0000        0.0000        0.0000        0.0000        0.0000        0.0000        0.0000        0.0000        0.0000        0.0000        0.0000        0.0000        0.0000        0.0000        0.0000        0.0000        3.2319        2.7694        3.7948        7.9424        8.8516        7.0825        7.1336        4.2756        4.5335        4.0426        5.1683        4.1941        4.3326        2.6642        0.8437        0.8218        0.4328        0.2195        1.2415        0.6402        1.1021        1.2582        0.5577        0.6067        0.6408        0.9411        0.6869        0.8398        1.7471        0.2657        0.2233        0.2511        2.8181        9.4247        4.0330        5.7230        2.3681        7.5770        5.9688        1.2244        4.6780       15.2586       25.7902       34.1834       46.1328       15.5657       26.9398       19.4382       14.1141        7.0574        9.8547       15.3600        2.2836        3.2695        2.0939        8.0075        1.8795        4.6101        9.0714        2.8894        4.1501        5.8349        0.1801        3.9891        1.1298        1.4125        0.5297        3.5928        2.0077        1.9075        2.6013        4.8277        5.2832        7.0312        6.9174        7.2256        6.6813        5.6734        6.2215        7.0322        8.6825       10.4204       10.1616        9.9666        8.0439        7.8377        8.2229        9.2331       11.1828       12.2135       13.3668       14.6762       17.9526       19.3199       19.4380       18.5630       17.3520       21.3184       21.6600       18.0828       24.8739       10.2349       19.9864       37.3464       18.6624       13.9537       26.8448       25.1367       14.7120       19.2996       23.1155       18.2632       19.7468       13.2954       13.6553       14.5868       16.8856       32.0351       32.8609       67.3765       28.8645       28.6317       35.1719       31.6721       36.1400       50.6903       44.5983       37.1633       20.7989       24.4540       15.9889       16.4041       38.2478       35.4652       28.0881       22.3731       38.5806       64.9894       56.8826       77.1899       71.9380       93.8181      135.1691      126.2034       43.3873       42.1859       29.7671       29.9862       32.0223       39.1417       38.5231       40.6302       29.5585       27.5796       26.9817       26.6479       25.1488       29.9023        0.0000        0.0000        0.0000        0.0000        0.0000        0.0000        0.0000        0.0000        0.0000        0.0000        0.0000        0.0000        0.0000        0.0000        0.0000        0.0000        0.0000        0.0000        0.0000        0.0000        0.0000        0.0000        0.0000        0.0000        0.0000        0.0000        0.0000        0.0000        0.0000        0.0000        0.0000        0.0000        0.0000        0.0000        0.0000        0.0000        0.0000        0.0000        0.0000        0.0000        0.0000        0.0000        0.0000        0.0000        0.0000        0.0000        0.0000        0.0000        0.0000        0.0000        0.0000        0.0000
        0.0000        0.0000        0.0000        0.0000        0.0000        0.0000        0.0000        0.0000        0.0000        0.0000        0.0000        0.0000        0.0000        0.0000        0.0000        0.0000        0.0000        0.0000        0.0000        0.0000        0.0000        0.0000        0.0000        0.0000        0.0000        0.0000        0.0000        0.0000        0.0000        0.0000        0.0000        0.0000        0.0000        0.0000        0.0000        0.0000        0.0000        0.0000        0.0000        0.0000        2.0576        5.6817        1.8343        4.6108        2.7241        3.1723        1.8435        4.8387        3.8798        3.1839        4.0313        3.4983        2.5523        1.4553        1.2288        0.3164        0.6875        0.8329        0.5644        0.5202        0.4290        0.2897        1.0271        0.2846        0.4456        1.1852        1.8118        2.6190        0.5453        0.4941        0.5834        7.0237       11.0568       18.5042        8.4778        1.3883        0.9733        0.6186        3.2363        3.3972       20.7083       23.5284       22.4117       24.7950       23.3421       19.2748       10.5244       19.0035       32.1421       33.3905       13.0518        3.5006       14.1071        4.0961        2.8219        1.9978        1.1668        6.3165        8.4813        8.1240        7.0878        4.5384       14.7752        0.1667        0.7579        0.0349        1.0549        1.9364        1.7864        2.2717        2.7659        4.9238        7.0059        6.1000        5.5920        7.9396        4.9188        5.4703        6.3796        8.4751       13.4065        9.2641        9.5169        7.9690        8.0534        8.6646        9.8859       12.1232       13.3952       14.4407       15.3966       18.3918       19.4307       19.3738       18.4839       17.2426       16.2521       15.2497       16.8719       20.5723       12.8131       10.3250       22.1741       22.2556       19.4316       15.5872       17.6832       25.7777       27.4798       27.1944       24.3807       30.3952       15.7561       15.8881       16.5565       19.2941       32.8756       41.5862       24.3578       25.2444       21.0015       30.2828       38.9571       40.9968       33.1548       26.3993       48.3063       27.2565       45.4301       28.8554       43.6123       62.0141       66.3979       61.2358       17.7608       38.6831       58.2013       66.3081       77.9267       56.1132       94.3479       76.8410       54.0931       36.7383       42.2296       33.8193       39.2833       38.4683       42.7312       45.4634       43.1450       28.0090       27.9368       28.0484       30.5783       27.8821        0.0000        0.0000        0.0000        0.0000        0.0000        0.0000        0.0000        0.0000        0.0000        0.0000        0.0000        0.0000        0.0000        0.0000        0.0000        0.0000        0.0000        0.0000        0.0000        0.0000        0.0000        0.0000        0.0000        0.0000        0.0000        0.0000        0.0000        0.0000        0.0000        0.0000        0.0000        0.0000        0.0000        0.0000        0.0000        0.0000        0.0000        0.0000        0.0000        0.0000        0.0000        0.0000        0.0000        0.0000        0.0000        0.0000        0.0000        0.0000        0.0000        0.0000        0.0000        0.0000        0.0000
        0.0000        0.0000        0.0000        0.0000        0.0000        0.0000        0.0000        0.0000        0.0000        0.0000        0.0000        0.0000        0.0000        0.0000        0.0000        0.0000        0.0000        0.0000        0.0000        0.0000        0.0000        0.0000        0.0000        0.0000        0.0000        0.0000        0.0000        0.0000        0.0000        0.0000        0.0000        0.0000        0.0000        0.0000        0.0000        0.0000        0.0000        0.0000        0.0000        0.0000        0.0000        0.0000        0.0000       10.9178        7.1063        6.4964        5.2919        3.2310        3.2826        3.3720        3.4352       18.0179       15.3798        7.4550        7.6562        7.2910        6.5190        5.6432        4.7984        4.4270        3.8008        3.2896        2.8974        4.2824        4.7529        3.4153        2.3304        3.2735        3.0619        3.8665        5.5265       10.7662       15.2955       10.1045        4.8790        5.4113        7.4144        9.0674       10.9911       23.5696       10.7164       10.4577       31.9750       41.5892       40.7044       35.0219       26.2149       44.7390       55.2246       40.1234       27.8659       49.8441       37.6090       21.6954       15.2678       12.0936        9.3385       19.9083       16.0768       14.2073       10.4055       14.0916       34.0543        0.5172        0.1721        0.1009        0.1832        1.5436        1.3511        1.6119        2.0184        3.0765        4.7821        5.1208        4.3698        5.9952        4.3166        4.7789        5.5070        6.3549        7.7231        8.4181        8.3941        9.3820       11.6753       12.8925       13.5520       14.8191       16.4968       17.6805       18.3748       16.2953       16.8366       16.5718       15.8038       15.6806       14.7415       13.8862       13.1012       14.9737       18.0109       16.0217       11.5767       15.6135       17.0366       21.1918       25.3528       57.0542       39.8824       27.1093       26.9726       31.9037       23.8458       24.3484       23.0781       31.3661       24.6444       65.0782       41.5103       32.7443       32.2017       34.0759       32.2765       22.8516       25.7517       55.4974       71.8349       66.0709       75.6981       53.2638       48.4660       31.6306       52.6774       46.4708       24.4739       42.1001       64.9867       76.9961       54.7006       50.4353       62.7336       45.2073       39.0145       44.7546       55.2947       38.5441       37.8340       33.4315       36.0402       36.3599       31.1352       23.6524       25.7773       28.7814       24.3639       23.7900        0.0000        0.0000        0.0000        0.0000        0.0000        0.0000        0.0000        0.0000        0.0000        0.0000        0.0000        0.0000        0.0000        0.0000        0.0000        0.0000        0.0000        0.0000        0.0000        0.0000        0.0000        0.0000        0.0000        0.0000        0.0000        0.0000        0.0000        0.0000        0.0000        0.0000        0.0000        0.0000        0.0000        0.0000        0.0000        0.0000        0.0000        0.0000        0.0000        0.0000        0.0000        0.0000        0.0000        0.0000        0.0000        0.0000        0.0000        0.0000        0.0000        0.0000        0.0000        0.0000        0.0000
        0.0000        0.0000        0.0000        0.0000        0.0000        0.0000        0.0000        0.0000        0.0000        0.0000        0.0000        0.0000        0.0000        0.0000        0.0000        0.0000        0.0000        0.0000        0.0000        0.0000        0.0000        0.0000        0.0000        0.0000        0.0000        0.0000        0.0000        0.0000        0.0000        0.0000        0.0000        0.0000        0.0000        0.0000        0.0000        0.0000        0.0000        0.0000        0.0000        0.0000        0.0000        0.0000        0.0000        0.0000        3.3015        9.5252        7.8780        5.2692        7.4307        6.2048        6.2718       21.8051       16.6010       18.5537       17.1592       12.3979       11.6892       12.4435       11.2736        8.0923        5.5318        3.4299        2.3828        3.9272        2.1108        0.5116        1.4852        5.0037        8.3760        8.5248        7.9844        6.8754        6.8138        6.5325        4.4736        0.8623        5.7081       14.6479       16.3385       27.7185       16.4221       41.5767       47.0917       36.5477       41.1117       40.3916       35.3095       51.4017       64.1073       44.9360       38.2454       54.0483       79.6134       56.5620       46.7026        8.7919       10.3899       14.3611        8.7748        7.6546        5.7145       20.8592       15.1252        0.9658        0.3135        0.1037        1.3084        1.6333        1.1965        1.4686        2.0164        2.3202        3.2619        3.3468        3.6111        3.7759        3.7208        4.2723        5.8758        5.6694        6.7003        7.1252        7.9786        9.8822        9.8315       14.1418       14.4503       23.7924       21.8103       21.1998       19.3353       16.7791       17.0126       16.5840       15.8065       15.6185       14.6679       13.9913       13.6789       16.7589       24.5692       39.7699       16.4830       16.3357       18.7652       24.0052       22.0813       40.1822       58.9456       52.3909       61.6247       32.8320       31.2668       28.8107       32.5284       42.1146       28.4755       25.5017       17.4094       26.9613       27.5681       36.0948       26.8865       78.5218       33.6586       39.3980       41.3811       35.7115       46.2572       52.2019       41.6207       46.8988       88.6942       27.4190       50.2306       47.6677       74.0271       72.8973       58.3726       62.5535       68.3988       65.1303       67.7423       50.1395       48.9628       42.7383       41.2162       37.9269       39.0593       31.7928       29.0883       27.4168       26.6321       34.3453       22.9453       23.9700        0.0000        0.0000        0.0000        0.0000        0.0000        0.0000        0.0000        0.0000        0.0000        0.0000        0.0000        0.0000        0.0000        0.0000        0.0000        0.0000        0.0000        0.0000        0.0000        0.0000        0.0000        0.0000        0.0000        0.0000        0.0000        0.0000        0.0000        0.0000        0.0000        0.0000        0.0000        0.0000        0.0000        0.0000        0.0000        0.0000        0.0000        0.0000        0.0000        0.0000        0.0000        0.0000        0.0000        0.0000        0.0000        0.0000        0.0000        0.0000        0.0000        0.0000        0.0000        0.0000        0.0000
        0.0000        0.0000        0.0000        0.0000        0.0000        0.0000        0.0000        0.0000        0.0000        0.0000        0.0000        0.0000        0.0000        0.0000        0.0000        0.0000        0.0000        0.0000        0.0000        0.0000        0.0000        0.0000        0.0000        0.0000        0.0000        0.0000        0.0000        0.0000        0.0000        0.0000        0.0000        0.0000        0.0000        0.0000        0.0000        0.0000        0.0000        0.0000        0.0000        0.0000        0.0000        0.0000        0.0000        0.0000        0.0000        0.0000        8.7363        4.6253        6.4301        9.1550        5.0547       11.1613       10.4464       12.1176       12.4539       12.2936       12.6159        9.8945       13.0932       12.6667       10.7211        9.4191        5.4729        4.6139        1.4348        0.0790        0.1663        3.5361        5.8549        6.1134        5.4864        6.4546        6.7221        6.1033        4.6064        0.2673        1.3776        3.1438        1.5194       17.2471       30.4300       18.4467       16.6119       33.6496       44.4803       41.7439       37.0957       46.1310       52.1088       57.9711       42.9477       23.3481       69.1945       62.7845       84.6568        9.6686       11.1670        4.8516        5.2888        9.7107       12.0175       15.4916       14.6464        2.3173        0.5104        0.3176        0.3335        1.4823        1.7185        1.4460        1.5234        1.9077        2.2202        2.5824        2.9137        3.0983        3.3272        4.0033        7.3209       10.0323        6.1377        6.5755        7.9166       11.5834       10.2122       14.5728       17.2478       26.3094       17.8912       18.9053       20.9714       18.2333       16.5628       16.1992       15.5165       15.2977       20.7716       13.7182       13.2092       26.1519       21.3434       21.0744       12.6719       17.6802       25.2097       24.0911       24.1073       33.8771       21.7214       22.0441       32.6026       35.8809       53.0162       28.2647       59.3917       41.0459       27.0122       18.1453       18.0973       41.3329       28.6614       39.0921       28.0045       52.5953       31.3246       41.0611       48.3284       32.0236       31.5104       37.4974       43.3068       41.3458       39.1846       29.7362       26.4295       41.7476       54.8020       56.8057       64.7616       47.4188       66.5517       83.5656       72.4479       50.1032       44.0621       40.5686       35.6087       35.6148       37.9865       31.8750       31.2386       31.0048       26.3866       27.6234       24.3201       26.2800        0.0000        0.0000        0.0000        0.0000        0.0000        0.0000        0.0000        0.0000        0.0000        0.0000        0.0000        0.0000        0.0000        0.0000        0.0000        0.0000        0.0000        0.0000        0.0000        0.0000        0.0000        0.0000        0.0000        0.0000        0.0000        0.0000        0.0000        0.0000        0.0000        0.0000        0.0000        0.0000        0.0000        0.0000        0.0000        0.0000        0.0000        0.0000        0.0000        0.0000        0.0000        0.0000        0.0000        0.0000        0.0000        0.0000        0.0000        0.0000        0.0000        0.0000        0.0000        0.0000        0.0000
        0.0000        0.0000        0.0000        0.0000        0.0000        0.0000        0.0000        0.0000        0.0000        0.0000        0.0000        0.0000        0.0000        0.0000        0.0000        0.0000        0.0000        0.0000        0.0000        0.0000        0.0000        0.0000        0.0000        0.0000        0.0000        0.0000        0.0000        0.0000        0.0000        0.0000        0.0000        0.0000        0.0000        0.0000        0.0000        0.0000        0.0000        0.0000        0.0000        0.0000        0.0000        0.0000        0.0000        0.0000        0.0000        0.0000        0.0000        1.8907        2.2532        2.0553        2.2203        9.9295       10.5884        8.3870        8.3001       10.2431       11.1178        8.6468        7.0704        6.2481        5.3115        4.6475        3.4609        1.8900        1.6415        0.2261        0.0081        4.0619        5.4029        6.3402        5.9831        6.7800        6.6340        5.9668        4.7080        0.2513        0.1562        0.3029        1.5740       13.0174       10.6240       15.0326       16.7286       33.4736       36.7115       35.4715       39.9038       42.1259       54.2377       43.3947       52.9871       23.6591       15.4443       23.4212       32.7890        9.8806       24.7731       23.5063       20.4648       12.5471       10.8123       11.0608        9.6441        1.4626        0.9709        0.6694        0.5490        2.1944        1.6320        1.3185        1.3682        1.5943        1.6725        1.8441        2.3242        2.4757        2.8947        3.6291        4.1046        4.8016        5.3535        6.3656        7.3769        8.5271        9.5861       10.9705       12.6628       15.0521       24.6188       19.7721       17.6920       17.0786       15.4857       17.1665       18.2793       18.4153       13.9374       13.4577       13.1609       12.0358       12.0894       12.1520       33.2284       17.9627       19.7295       31.0351       43.5149       25.8701       24.4673       52.8456       24.8947       47.3554       43.4933       77.0358       51.3118       28.9984       19.5042       20.9255       20.1857       30.3691       41.0117       55.8596       59.2895       61.1338       33.8454       22.6046       22.9726       23.3174       28.3149       23.6844       23.5616       21.9454       36.0028       36.8888       29.5500       47.2004       49.3377       57.3361       49.8323       40.7113       55.3253       76.0228       91.9065       52.0524       48.6030       44.8889       40.3056       32.7182       35.1332       34.3166       32.3989       29.4622       27.8989       23.9230       29.3444        0.0000        0.0000        0.0000        0.0000        0.0000        0.0000        0.0000        0.0000        0.0000        0.0000        0.0000        0.0000        0.0000        0.0000        0.0000        0.0000        0.0000        0.0000        0.0000        0.0000        0.0000        0.0000        0.0000        0.0000        0.0000        0.0000        0.0000        0.0000        0.0000        0.0000        0.0000        0.0000        0.0000        0.0000        0.0000        0.0000        0.0000        0.0000        0.0000        0.0000        0.0000        0.0000        0.0000        0.0000        0.0000        0.0000        0.0000        0.0000        0.0000        0.0000        0.0000        0.0000        0.0000        0.0000
        0.0000        0.0000        0.0000        0.0000        0.0000        0.0000        0.0000        0.0000        0.0000        0.0000        0.0000        0.0000        0.0000        0.0000        0.0000        0.0000        0.0000        0.0000        0.0000        0.0000        0.0000        0.0000        0.0000        0.0000        0.0000        0.0000        0.0000        0.0000        0.0000        0.0000        0.0000        0.0000        0.0000        0.0000        0.0000        0.0000        0.0000        0.0000        0.0000        0.0000        0.0000        0.0000        0.0000        0.0000        0.0000        0.0000        0.0000        0.0000        0.0000        0.0000        2.0164        7.6659       11.5270       11.8152        9.3597       13.4833       14.7393       14.3946       10.4704       10.2618        8.3369        6.5118        5.3678        4.8630        2.5483        2.3539        0.0000        0.0000        5.4862        5.9801        6.2976        4.9231        5.5720        4.2461        3.0642        1.5541        1.1486        2.2358        4.9351       10.0590       16.1463       17.0647       19.9588       28.7800       32.7691       44.1710       32.2264       36.6591       26.1262        0.0000        0.0000        0.0000        0.0000       29.7435       23.4673       28.6950       93.2558        5.1240        0.0000       14.4137       16.4720       13.2579       43.0855       18.1975        9.7407        6.2816        5.6465        2.0312        1.1543        0.7984        1.1337        0.6190        0.5986        0.9360        0.9126        2.2579        2.7632        3.4223        4.0103        4.6230        5.3402        6.0504        7.2228        8.5503        9.6319       10.8584       12.6180       13.8726       15.3295       19.0289       16.1460       13.3652       18.3495       15.4320       17.0123       16.9210       13.7679       13.3538       13.2850       14.7357       22.4648       24.5276       31.5457       29.5668       27.6194       40.7886       41.3169       32.6623       50.2486       74.7118       57.2455       41.6205       39.7983       44.8849       38.4039       58.5638       41.6413       63.2387       23.2145       41.7798       48.8101       71.6655      121.6096       81.9652       56.3234      149.8640       50.0410       25.6252       31.7642       31.9713       31.2173       37.4476       46.4005       39.5509       40.7686       38.1652       42.8734       39.9238       40.3645       45.6173       53.3036       49.4494       52.3520       40.5616       40.5290       39.3267       37.9050       30.7015       39.2113       35.2404       35.3711       36.7181       24.3962        0.0000        0.0000        0.0000        0.0000        0.0000        0.0000        0.0000        0.0000        0.0000        0.0000        0.0000        0.0000        0.0000        0.0000        0.0000        0.0000        0.0000        0.0000        0.0000        0.0000        0.0000        0.0000        0.0000        0.0000        0.0000        0.0000        0.0000        0.0000        0.0000        0.0000        0.0000        0.0000        0.0000        0.0000        0.0000        0.0000        0.0000        0.0000        0.0000        0.0000        0.0000        0.0000        0.0000        0.0000        0.0000        0.0000        0.0000        0.0000        0.0000        0.0000        0.0000        0.0000        0.0000        0.0000        0.0000        0.0000
        0.0000        0.0000        0.0000        0.0000        0.0000        0.0000        0.0000        0.0000        0.0000        0.0000        0.0000        0.0000        0.0000        0.0000        0.0000        0.0000        0.0000        0.0000        0.0000        0.0000        0.0000        0.0000        0.0000        0.0000        0.0000        0.0000        0.0000        0.0000        0.0000        0.0000        0.0000        0.0000        0.0000        0.0000        0.0000        0.0000        0.0000        0.0000        0.0000        0.0000        0.0000        0.0000        0.0000        0.0000        0.0000        0.0000        0.0000        0.0000        0.0000        0.0000        0.0000        0.0000        0.0000        0.0000        0.0000       13.4588       14.0879       14.4309        0.0000        0.0000        0.0000        8.1705        6.8205        2.9522        2.6648        0.0000        0.0000        0.0000        0.0000        0.0000        0.0000        0.0000        4.0707        4.0476        5.1006        3.1903        1.7512        2.5118        4.8263       14.3124       12.8840       18.2057       35.8286       36.8592       32.5253       36.4100       49.2753       42.2874        0.0000        0.0000        0.0000        0.0000        0.0000        0.0000       94.7230       11.3485        0.0000        0.0000        0.0000       36.6268       33.1651       24.3016       37.5755       15.1936       10.9575        7.3285        5.6157        2.3126        1.2952        0.8006        1.5179        0.4444        0.4179        0.6668        0.7102        1.9994        2.7165        3.5734        4.2646        4.5428        5.0589        5.8822        7.0864        8.4371        9.4368       10.5683       11.8619       13.1256       14.2940       14.9175       16.3972       15.2764       15.8910       12.7890       12.5781       13.4396       18.6961       16.3542       24.2673       25.6232       23.3763       24.3248       25.7189       30.7438       27.9816       30.6024       36.1754       66.0719       42.7511       70.2840       76.0104       41.9115       53.9661       54.2531       65.0712       45.0705       69.6724       77.8824       33.3447       53.5220       58.8632       79.7412       89.7453      106.6593       82.8502      175.0718      105.6554       32.5336       40.0109       41.6193       40.3765       42.8082       51.6565       30.8867       37.1198       43.2564       51.4279       40.9529       38.4140       50.3223       55.1033       52.3365       51.2195       39.1820       38.9539       36.1477       39.2105       30.8933       37.5749       37.7085       34.3906       30.4363       32.5531        0.0000        0.0000        0.0000        0.0000        0.0000        0.0000        0.0000        0.0000        0.0000        0.0000        0.0000        0.0000        0.0000        0.0000        0.0000        0.0000        0.0000        0.0000        0.0000        0.0000        0.0000        0.0000        0.0000        0.0000        0.0000        0.0000        0.0000        0.0000        0.0000        0.0000        0.0000        0.0000        0.0000        0.0000        0.0000        0.0000        0.0000        0.0000        0.0000        0.0000        0.0000        0.0000        0.0000        0.0000        0.0000        0.0000        0.0000        0.0000        0.0000        0.0000        0.0000        0.0000        0.0000        0.0000        0.0000        0.0000
        0.0000        0.0000        0.0000        0.0000        0.0000        0.0000        0.0000        0.0000        0.0000        0.0000        0.0000        0.0000        0.0000        0.0000        0.0000        0.0000        0.0000        0.0000        0.0000        0.0000        0.0000        0.0000        0.0000        0.0000        0.0000        0.0000        0.0000        0.0000        0.0000        0.0000        0.0000        0.0000        0.0000        0.0000        0.0000        0.0000        0.0000        0.0000        0.0000        0.0000        0.0000        0.0000        0.0000        0.0000        0.0000        0.0000        0.0000        0.0000        0.0000        0.0000        0.0000        0.0000        0.0000        0.0000        0.0000        0.0000        0.0000        0.0000        0.0000        0.0000        0.0000        7.7626        5.9936        2.2741        1.2190        0.0000        0.0000        0.0000        0.0000        0.0000        0.0000        0.0000        0.0000        4.1649        3.5489        1.9104        1.4506        2.3821        4.6159       19.5465       12.7461       17.7824       31.1834       37.4526       28.5048        0.0000        0.0000        0.0000        0.0000        0.0000        0.0000        0.0000        0.0000        0.0000        0.0000        0.0000        0.0000        0.0000        0.0000        0.0000       15.4295       34.5487       14.5624       11.8093        8.6347        6.4925        5.2105        2.9631        1.3167        0.7009        0.5720        0.3423        0.2641        0.4562        0.6423        1.8881        2.8034        3.3749        5.5237        4.5742        5.2776        5.8557        7.0286        8.3463        9.3640       10.6627       11.3932       14.3642       13.7251       15.4575       14.1236       13.6917       18.5242       18.2492       12.8010       21.4245       25.8335       22.5398       19.2038       14.6794       14.8979       15.8421       24.5485       27.0682       22.5553       24.4118       41.9727       53.6768       35.5618       38.7508       37.1390       69.2140       73.3832       56.1980       31.8091       76.8706       56.8933       54.0183       36.5835       55.8930       63.6733       55.0202       70.5621       55.9695       83.1484       43.8784       20.8152       27.9099       46.7967       75.5987       54.6316       46.3898       41.7276       59.4145      140.7953       36.7997       39.0481       37.1594       38.0243       49.7233       51.4508       49.9425       43.5875       37.6357       35.6844       36.5907       37.7580       40.4401       40.1593       44.5522       40.0953       30.4082        0.0000        0.0000        0.0000        0.0000        0.0000        0.0000        0.0000        0.0000        0.0000        0.0000        0.0000        0.0000        0.0000        0.0000        0.0000        0.0000        0.0000        0.0000        0.0000        0.0000        0.0000        0.0000        0.0000        0.0000        0.0000        0.0000        0.0000        0.0000        0.0000        0.0000        0.0000        0.0000        0.0000        0.0000        0.0000        0.0000        0.0000        0.0000        0.0000        0.0000        0.0000        0.0000        0.0000        0.0000        0.0000        0.0000        0.0000        0.0000        0.0000        0.0000        0.0000        0.0000        0.0000        0.0000        0.0000        0.0000        0.0000
        0.0000        0.0000        0.0000        0.0000        0.0000        0.0000        0.0000        0.0000        0.0000        0.0000        0.0000        0.0000        0.0000        0.0000        0.0000        0.0000        0.0000        0.0000        0.0000        0.0000        0.0000        0.0000        0.0000        0.0000        0.0000        0.0000        0.0000        0.0000        0.0000        0.0000        0.0000        0.0000        0.0000        0.0000        0.0000        0.0000        0.0000        0.0000        0.0000        0.0000        0.0000        0.0000        0.0000        0.0000        0.0000        0.0000        0.0000        0.0000        0.0000        0.0000        0.0000        0.0000        0.0000        0.0000        0.0000        0.0000        0.0000        0.0000        0.0000        0.0000        0.0000        0.0000        4.8644        1.6043        0.0000        0.0000        0.0000        0.0000        0.0000        0.0000        0.0000        0.0000        0.0000        0.0000        4.8176        2.3219        1.5412        1.9846        6.8309       27.0152       27.1421       24.9713       22.4331       24.3638        0.0000        0.0000        0.0000        0.0000        0.0000        0.0000        0.0000        0.0000        0.0000        0.0000        0.0000        0.0000        0.0000        0.0000        0.0000        0.0000        0.0000       54.0277       46.4870       11.5403        8.1694        6.3290        4.8609       11.0886        1.7826        0.6420        0.5461        0.3146        0.2962        0.4838        0.9079        2.2759        2.9823        4.0274        5.7471        5.4049        5.4193        6.1298        7.1920        8.4325        9.2900       10.1550       11.1121       11.9614       13.6666       14.5222       13.4046       11.5841       11.9250       12.1213       12.4431       13.3573       13.0677       13.1302       13.4249       18.1319       15.2120       16.2493       17.7471       21.3649       30.3588       31.9096       46.5351       44.3024       43.4661       41.5074       65.1066       50.1883       35.0657       56.8346       75.9582       68.7959       45.4913       45.4738       26.2781       44.0645       72.6207       70.0123       53.5238       46.5954       43.6136       48.5319       20.8533       27.6446       33.6846       34.0167       49.8592       49.2377       32.6207       26.6212       24.7425       37.6900       36.9726       39.3194       36.9174       36.7149       35.4480       39.6640       42.4001       34.9840       33.4642       35.6716       36.8761       40.7546       40.2533       40.7454       36.8834        0.0000        0.0000        0.0000        0.0000        0.0000        0.0000        0.0000        0.0000        0.0000        0.0000        0.0000        0.0000        0.0000        0.0000        0.0000        0.0000        0.0000        0.0000        0.0000        0.0000        0.0000        0.0000        0.0000        0.0000        0.0000        0.0000        0.0000        0.0000        0.0000        0.0000        0.0000        0.0000        0.0000        0.0000        0.0000        0.0000        0.0000        0.0000        0.0000        0.0000        0.0000        0.0000        0.0000        0.0000        0.0000        0.0000        0.0000        0.0000        0.0000        0.0000        0.0000        0.0000        0.0000        0.0000        0.0000        0.0000        0.0000        0.0000
        0.0000        0.0000        0.0000        0.0000        0.0000        0.0000        0.0000        0.0000        0.0000        0.0000        0.0000        0.0000        0.0000        0.0000        0.0000        0.0000        0.0000        0.0000        0.0000        0.0000        0.0000        0.0000        0.0000        0.0000        0.0000        0.0000        0.0000        0.0000        0.0000        0.0000        0.0000        0.0000        0.0000        0.0000        0.0000        0.0000        0.0000        0.0000        0.0000        0.0000        0.0000        0.0000        0.0000        0.0000        0.0000        0.0000        0.0000        0.0000        0.0000        0.0000        0.0000        0.0000        0.0000        0.0000        0.0000        0.0000        0.0000        0.0000        0.0000        0.0000        0.0000        0.0000        0.0000        0.0000        0.0000        0.0000        0.0000        0.0000        0.0000        0.0000        0.0000        0.0000        0.0000        0.0000        8.5521        2.2936        1.3810        1.1740        3.5541        4.1459        7.9983        6.9326       14.6559        0.0000        0.0000        0.0000        0.0000        0.0000        0.0000        0.0000        0.0000        0.0000        0.0000        0.0000        0.0000        0.0000        0.0000        0.0000        0.0000        0.0000        0.0000       29.4212       47.1260       13.8848       10.9324        8.7561        6.6520        1.6202        0.7813        0.3582        0.3291        0.5657        0.6436        1.8321        4.1447        4.0874        5.4289        6.7772        6.5279        6.1625        6.9090        7.9697        8.8793        9.2230       10.0331       10.5783       11.5006       14.7395       12.6940       12.8739       12.8088       13.3364       13.6594       13.9733       14.1526       14.9102       14.9791       15.3226       15.6211       14.7995       15.2078       16.3753       19.1506       30.2846       41.4684       37.5830       37.9099       44.9044       38.9274       33.0675       36.7144       38.9926       23.8961       21.5392       26.2190       27.9562       30.7439       30.2787       29.0482       29.0402       30.3230       39.3275       49.0732       28.6212       43.2945       32.0179       27.2585       30.6323       31.2771       32.0996       32.7097       32.9271       27.5688       28.1562       28.6884       38.3798       38.5293       41.7083       42.2348       33.4474       34.7400       37.0950       38.8262       33.5123       34.3197       36.4943       36.6237       36.4842       32.8822       41.3805       45.7125        0.0000        0.0000        0.0000        0.0000        0.0000        0.0000        0.0000        0.0000        0.0000        0.0000        0.0000        0.0000        0.0000        0.0000        0.0000        0.0000        0.0000        0.0000        0.0000        0.0000        0.0000        0.0000        0.0000        0.0000        0.0000        0.0000        0.0000        0.0000        0.0000        0.0000        0.0000        0.0000        0.0000        0.0000        0.0000        0.0000        0.0000        0.0000        0.0000        0.0000        0.0000        0.0000        0.0000        0.0000        0.0000        0.0000        0.0000        0.0000        0.0000        0.0000        0.0000        0.0000        0.0000        0.0000        0.0000        0.0000        0.0000        0.0000
        0.0000        0.0000        0.0000        0.0000        0.0000        0.0000        0.0000        0.0000        0.0000        0.0000        0.0000        0.0000        0.0000        0.0000        0.0000        0.0000        0.0000        0.0000        0.0000        0.0000        0.0000        0.0000        0.0000        0.0000        0.0000        0.0000        0.0000        0.0000        0.0000        0.0000        0.0000        0.0000        0.0000        0.0000        0.0000        0.0000        0.0000        0.0000        0.0000        0.0000        0.0000        0.0000        0.0000        0.0000        0.0000        0.0000        0.0000        0.0000        0.0000        0.0000        0.0000        0.0000        0.0000        0.0000        0.0000        0.0000        0.0000        0.0000        0.0000        0.0000        0.0000        0.0000        0.0000        0.0000        0.0000        0.0000        0.0000        0.0000        0.0000        0.0000        0.0000        0.0000        0.0000        0.0000        0.0000        0.0000        0.0000        0.0000        0.0000        0.0000        0.0000        0.0000        0.0000        0.0000        0.0000        0.0000        0.0000        0.0000        0.0000        0.0000        0.0000        0.0000        0.0000        0.0000        0.0000        0.0000        0.0000        0.0000        0.0000        0.0000        0.0000       12.9516       14.2542       11.8281       10.4479        8.7363        6.5873        1.5015        0.7133        0.3039        0.2830        0.4412        0.4055        1.6447        2.8809        4.3088        5.7138        6.4714        7.0004        7.0963        7.8421        8.0491        9.0229        9.1119       10.1201       10.3324       10.9269       13.3435       11.3257       12.0780       13.2873       13.5953       13.1448       13.5916       13.9464       14.8036       15.0660       15.4551       15.7977       21.4024       21.3732       19.0418       31.7261       36.0818       44.3504       36.7925       38.7227       35.8362       43.7616       36.8836       32.5177       29.8941       24.0524       33.1073       32.1082       34.8521       31.0300       31.2815       29.5992       25.3286       28.7555       23.0654       26.3697       22.1045       25.2672       22.0638       22.6437       26.8584       29.0675       30.9888       27.8660       31.8259       27.9963       28.7491       29.2543       38.5831       43.7888       48.9059       40.9367       35.8853       32.9412       36.7893       35.2276       33.8529       35.0453       41.9400       49.7026       27.9928       30.2290       43.7484        0.0000        0.0000        0.0000        0.0000        0.0000        0.0000        0.0000        0.0000        0.0000        0.0000        0.0000        0.0000        0.0000        0.0000        0.0000        0.0000        0.0000        0.0000        0.0000        0.0000        0.0000        0.0000        0.0000        0.0000        0.0000        0.0000        0.0000        0.0000        0.0000        0.0000        0.0000        0.0000        0.0000        0.0000        0.0000        0.0000        0.0000        0.0000        0.0000        0.0000        0.0000        0.0000        0.0000        0.0000        0.0000        0.0000        0.0000        0.0000        0.0000        0.0000        0.0000        0.0000        0.0000        0.0000        0.0000        0.0000        0.0000        0.0000        0.0000
        0.0000        0.0000        0.0000        0.0000        0.0000        0.0000        0.0000        0.0000        0.0000        0.0000        0.0000        0.0000        0.0000        0.0000        0.0000        0.0000        0.0000        0.0000        0.0000        0.0000        0.0000        0.0000        0.0000        0.0000        0.0000        0.0000        0.0000        0.0000        0.0000        0.0000        0.0000        0.0000        0.0000        0.0000        0.0000        0.0000        0.0000        0.0000        0.0000        0.0000        0.0000        0.0000        0.0000        0.0000        0.0000        0.0000        0.0000        0.0000        0.0000        0.0000        0.0000        0.0000        0.0000        0.0000        0.0000        0.0000        0.0000        0.0000        0.0000        0.0000        0.0000        0.0000        0.0000        0.0000        0.0000        0.0000        0.0000        0.0000        0.0000        0.0000        0.0000        0.0000        0.0000        0.0000        0.0000        0.0000        0.0000        0.0000        0.0000        0.0000        0.0000        0.0000        0.0000        0.0000        0.0000        0.0000        0.0000        0.0000        0.0000        0.0000        0.0000        0.0000        0.0000        0.0000        0.0000        0.0000        0.0000        0.0000        0.0000        0.0000        0.0000       10.8607       10.0029       10.4275        9.6820        8.3736        6.4325        1.5281        0.8362        0.4491        0.4111        0.6281        0.6931        2.1592        3.6317        3.9973        5.1360        6.0822        6.4306        6.5109        7.0967        7.4414        8.4240        8.7644        9.4475        9.9877       10.4869       10.3165       10.6570       11.0131       11.3670       12.8138       12.3487       12.8441       13.3006       14.1960       14.5728       15.0823       17.9039       26.3920       20.0416       21.9577       34.0385       35.2076       40.2776       38.0160       34.3411       34.9631       36.3076       32.7879       29.5864       21.1462       20.2637       29.2293       28.1022       28.2943       30.5225       38.2614       28.8294       24.6050       22.8292       21.9822       21.9535       21.3072       33.5533       29.4338       22.2080       28.9931       30.6303       28.3101       33.2193       37.0854       27.9416       26.9789       42.0627       38.6935       45.5339       42.4379       34.3850       31.7906       32.6803       36.1302       34.6507       31.7729       31.6926       37.6653       43.3302       35.2188       46.2450       62.2892        0.0000        0.0000        0.0000        0.0000        0.0000        0.0000        0.0000        0.0000        0.0000        0.0000        0.0000        0.0000        0.0000        0.0000        0.0000        0.0000        0.0000        0.0000        0.0000        0.0000        0.0000        0.0000        0.0000        0.0000        0.0000        0.0000        0.0000        0.0000        0.0000        0.0000        0.0000        0.0000        0.0000        0.0000        0.0000        0.0000        0.0000        0.0000        0.0000        0.0000        0.0000        0.0000        0.0000        0.0000        0.0000        0.0000        0.0000        0.0000        0.0000        0.0000        0.0000        0.0000        0.0000        0.0000        0.0000        0.0000        0.0000        0.0000        0.0000
        0.0000        0.0000        0.0000        0.0000        0.0000        0.0000        0.0000        0.0000        0.0000        0.0000        0.0000        0.0000        0.0000        0.0000        0.0000        0.0000        0.0000        0.0000        0.0000        0.0000        0.0000        0.0000        0.0000        0.0000        0.0000        0.0000        0.0000        0.0000        0.0000        0.0000        0.0000        0.0000        0.0000        0.0000        0.0000        0.0000        0.0000        0.0000        0.0000        0.0000        0.0000        0.0000        0.0000        0.0000        0.0000        0.0000        0.0000        0.0000        0.0000        0.0000        0.0000        0.0000        0.0000        0.0000        0.0000        0.0000        0.0000        0.0000        0.0000        0.0000        0.0000        0.0000        0.0000        0.0000        0.0000        0.0000        0.0000        0.0000        0.0000        0.0000        0.0000        0.0000        0.0000        0.0000        0.0000        0.0000        0.0000        0.0000        0.0000        0.0000        0.0000        0.0000        0.0000        0.0000        0.0000        0.0000        0.0000        0.0000        0.0000        0.0000        0.0000        0.0000        0.0000        0.0000        0.0000        0.0000        0.0000        0.0000        0.0000        0.0000        8.4293       12.0585        9.8375        8.9878        8.5457        7.7050        6.1922        1.6209        1.1140        2.1407        2.3227        2.5226        0.9652        1.0306        1.5170        3.8021        4.7345        5.6009        8.2668        6.5726        7.4741        7.1484        7.9655        8.6163        9.0754        9.6975       10.0480        9.9491       10.7303       10.5199       10.7305       11.1515       11.4257       11.8941       13.3012       14.8875       13.7151       28.0077       29.3348       18.1104       25.0130       30.1683       49.2017       50.6636       35.0677       36.9593       32.1568       23.5268       29.1761       22.2376       29.8549       21.7986       19.6125       20.6100       22.4481       41.6989       35.2673       29.3748       27.4218       28.6351       22.2043       37.7209       21.1516       20.4791       30.9463       34.9261       21.1639       33.2578       30.3554       34.2645       32.5037       37.5544       30.1037       32.9114       41.0438       39.6197       41.0046       37.7786       31.0668       28.5440       29.8486       30.6390       30.1633       27.1702       26.5810       30.7915       38.5361       47.1939        0.0000        0.0000        0.0000        0.0000        0.0000        0.0000        0.0000        0.0000        0.0000        0.0000        0.0000        0.0000        0.0000      174.7500        0.0000        0.0000        0.0000      204.4500        0.0000        0.0000        0.0000        0.0000        0.0000        0.0000        0.0000        0.0000        0.0000        0.0000        0.0000        0.0000        0.0000        0.0000        0.0000        0.0000        0.0000        0.0000        0.0000        0.0000        0.0000        0.0000        0.0000        0.0000        0.0000        0.0000        0.0000        0.0000        0.0000        0.0000        0.0000        0.0000        0.0000        0.0000        0.0000        0.0000        0.0000        0.0000        0.0000        0.0000        0.0000        0.0000        0.0000
        0.0000        0.0000        0.0000        0.0000        0.0000        0.0000        0.0000        0.0000        0.0000        0.0000        0.0000        0.0000        0.0000        0.0000        0.0000        0.0000        0.0000        0.0000        0.0000        0.0000        0.0000        0.0000        0.0000        0.0000        0.0000        0.0000        0.0000        0.0000        0.0000        0.0000        0.0000        0.0000        0.0000        0.0000        0.0000        0.0000        0.0000        0.0000        0.0000        0.0000        0.0000        0.0000        0.0000        0.0000        0.0000        0.0000        0.0000        0.0000        0.0000        0.0000        0.0000        0.0000        0.0000        0.0000        0.0000        0.0000        0.0000        0.0000        0.0000        0.0000        0.0000        0.0000        0.0000        0.0000        0.0000        0.0000        0.0000        0.0000        0.0000        0.0000        0.0000        0.0000        0.0000        0.0000        0.0000        0.0000        0.0000        0.0000        0.0000        0.0000        0.0000        0.0000        0.0000        0.0000        0.0000        0.0000        0.0000        0.0000        0.0000        0.0000        0.0000        0.0000        0.0000        0.0000        0.0000        0.0000        0.0000        0.0000        0.0000        0.0000        6.5516        7.0867        8.2301        7.1253        6.8916        8.7717        5.8607       60.8671       14.5311        5.2073        5.2591        4.5632        2.5080        1.8050        2.3102        3.5774        4.6688        5.2515        5.9061        5.6538        5.9800        6.4719       10.4549        8.6147        9.8042        9.9376       10.9659       12.0110       12.2101       12.5567       12.9363       10.3873       10.4385       11.0361       11.2923       14.0891       14.5644       16.5083       18.3033       21.0786       31.0887       26.4533       43.0031       33.3110       30.8219       31.6123       28.7696       18.7987       24.5546       32.8676       27.4542       20.5984       24.5830       30.1370       30.8685       30.8190       25.0384       25.1401       23.9603       26.2268       26.8791       22.2952       22.0742       20.9345       20.5139       23.7865       24.0916       29.9089       27.7627       26.3590       45.2310       42.6356       28.9554       35.6104       36.5499       40.5060       37.6199       35.4780       25.2536       23.3711       21.5869       21.3275       21.4574       18.0981       19.3331       17.4507       25.8627      121.5497        0.0000        0.0000        0.0000        0.0000        0.0000        0.0000        0.0000        0.0000        0.0000        0.0000        0.0000        0.0000      239.5500      281.7900      227.3101        0.0000      195.8700      228.2700        0.0000        0.0000        0.0000        0.0000        0.0000        0.0000        0.0000        0.0000        0.0000        0.0000        0.0000        0.0000        0.0000        0.0000        0.0000        0.0000        0.0000        0.0000        0.0000        0.0000        0.0000        0.0000        0.0000        0.0000        0.0000        0.0000        0.0000        0.0000        0.0000        0.0000        0.0000        0.0000        0.0000        0.0000        0.0000        0.0000        0.0000        0.0000        0.0000        0.0000        0.0000        0.0000        0.0000
        0.0000        0.0000        0.0000        0.0000        0.0000        0.0000        0.0000        0.0000        0.0000        0.0000        0.0000        0.0000        0.0000        0.0000        0.0000        0.0000        0.0000        0.0000        0.0000        0.0000        0.0000        0.0000        0.0000        0.0000        0.0000        0.0000        0.0000        0.0000        0.0000        0.0000        0.0000        0.0000        0.0000        0.0000        0.0000        0.0000        0.0000        0.0000        0.0000        0.0000        0.0000        0.0000        0.0000        0.0000        0.0000        0.0000        0.0000        0.0000        0.0000        0.0000        0.0000        0.0000        0.0000        0.0000        0.0000        0.0000        0.0000        0.0000        0.0000        0.0000        0.0000        0.0000        0.0000        0.0000        0.0000        0.0000        0.0000        0.0000        0.0000        0.0000        0.0000        0.0000        0.0000        0.0000        0.0000        0.0000        0.0000        0.0000        0.0000        0.0000        0.0000        0.0000        0.0000        0.0000        0.0000        0.0000        0.0000        0.0000        0.0000        0.0000        0.0000        0.0000        0.0000        0.0000        0.0000        0.0000        0.0000        0.0000        0.0000        4.1759        5.9687        5.1723        6.0213        8.4159        5.8956        5.5246        5.5462       62.0618       24.9111        4.5161        3.8916        5.5375        2.1431        2.3887        2.5492        3.6417        4.4470        5.1510        6.8219        6.1952        6.6094        9.1966       10.0663        8.8228        9.7962       10.5657       11.4637       11.9976       12.1440       13.3246       11.6660       10.9135       10.0485       14.1469       12.0086       12.9583       14.4939       15.8427       24.0908       26.1210       20.9658       25.7031       26.5251       33.5607       28.9391       25.6760       24.1311       27.8565       19.2457       26.6161       28.4224       19.6460       29.3239       39.8959       28.5212       24.6776       23.4131       23.3998       22.6631       30.0498       26.4913       21.8365       21.1870       20.1476       19.5220       22.8946       20.5474       28.9136       33.5028       32.3827       32.1439       40.9731       30.8079       33.6661       38.8157       42.2803       30.7065       28.4429       23.9761       19.5383       18.5931       18.5943       17.2209       13.7393       13.4840       20.9401       21.8217      139.9144        0.0000        0.0000        0.0000        0.0000        0.0000        0.0000      102.7025      105.1500        0.0000        0.0000        0.0000        0.0000      211.7700      215.7000        0.0000        0.0000        0.0000        0.0000        0.0000        0.0000        0.0000        0.0000        0.0000        0.0000        0.0000        0.0000        0.0000        0.0000        0.0000        0.0000        0.0000        0.0000        0.0000        0.0000        0.0000        0.0000        0.0000        0.0000        0.0000        0.0000        0.0000        0.0000        0.0000        0.0000        0.0000        0.0000        0.0000        0.0000        0.0000        0.0000        0.0000        0.0000        0.0000        0.0000        0.0000        0.0000        0.0000        0.0000        0.0000        0.0000        0.0000
        0.0000        0.0000        0.0000        0.0000        0.0000        0.0000        0.0000        0.0000        0.0000        0.0000        0.0000        0.0000        0.0000        0.0000        0.0000        0.0000        0.0000        0.0000        0.0000        0.0000        0.0000        0.0000        0.0000        0.0000        0.0000        0.0000        0.0000        0.0000        0.0000        0.0000        0.0000        0.0000        0.0000        0.0000        0.0000        0.0000        0.0000        0.0000        0.0000        0.0000        0.0000        0.0000        0.0000        0.0000        0.0000        0.0000        0.0000        0.0000        0.0000        0.0000        0.0000        0.0000        0.0000        0.0000        0.0000        0.0000        0.0000        0.0000        0.0000        0.0000        0.0000        0.0000        0.0000        0.0000        0.0000        0.0000        0.0000        0.0000        0.0000        0.0000        0.0000        0.0000        0.0000        0.0000        0.0000        0.0000        0.0000        0.0000        0.0000        0.0000        0.0000        0.0000        0.0000        0.0000        0.0000        0.0000        0.0000        0.0000        0.0000        0.0000        0.0000        0.0000        0.0000        0.0000        0.0000        0.0000        0.0000        0.2738        1.5501        2.4977        3.2954        3.8778       10.8252        7.9041        4.9482        5.1034        5.0731        7.4356       10.8295        8.6402        5.9356        4.5007        2.7587        2.8541        3.1576        4.8220        8.0173        8.8314        8.9731        7.6594        8.0934        8.5451        9.7262        9.5242       10.1303       10.3497       10.5625       11.4032       10.1312       12.2548       12.7133        7.8631        8.3891       10.2488       11.3583       13.5616       15.2825       16.5444       21.5399       24.9349       23.1606       41.7283       26.3118       24.7070       32.2846       26.1251       22.1256       15.9377       14.9626       27.0163       31.0356       24.5511       33.7401       27.3038       21.9846       21.0845       21.7670       21.8760       21.3527       22.1358       21.5877       20.9823       20.1005       18.7705       18.2469       18.2728       18.9272       22.4105       26.6603       31.3090       33.8514       27.7700       22.4068       36.5363       39.1576       32.0311       24.7056       20.0688       18.8710       16.4566       15.5343       15.9263       14.9643       11.8902       13.7750       14.1865       16.5233        0.0000        0.0000        0.0000        0.0000        0.0000       50.5398       52.3754       50.8064       49.2900        0.0000        0.0000        0.0000        0.0000        0.0000        0.0000        0.0000        0.0000        0.0000        0.0000        0.0000        0.0000        0.0000        0.0000        0.0000        0.0000        0.0000        0.0000        0.0000        0.0000        0.0000        0.0000        0.0000        0.0000        0.0000        0.0000        0.0000        0.0000        0.0000        0.0000        0.0000        0.0000        0.0000        0.0000        0.0000        0.0000        0.0000        0.0000        0.0000        0.0000        0.0000        0.0000        0.0000        0.0000        0.0000        0.0000        0.0000        0.0000        0.0000        0.0000        0.0000        0.0000        0.0000
        0.0000        0.0000        0.0000        0.0000        0.0000        0.0000        0.0000        0.0000        0.0000        0.0000        0.0000        0.0000        0.0000        0.0000        0.0000        0.0000        0.0000        0.0000        0.0000        0.0000        0.0000        0.0000        0.0000        0.0000        0.0000        0.0000        0.0000        0.0000        0.0000        0.0000        0.0000        0.0000        0.0000        0.0000        0.0000        0.0000        0.0000        0.0000        0.0000        0.0000        0.0000        0.0000        0.0000        0.0000        0.0000        0.0000        0.0000        0.0000        0.0000        0.0000        0.0000        0.0000        0.0000        0.0000        0.0000        0.0000        0.0000        0.0000        0.0000        0.0000        0.0000        0.0000        0.0000        0.0000        0.0000        0.0000        0.0000        0.0000        0.0000        0.0000        0.0000        0.0000        0.0000        0.0000        0.0000        0.0000        0.0000        0.0000        0.0000        0.0000        0.0000        0.0000        0.0000        0.0000        0.0000        0.0000        0.0000        0.0000        0.0000        0.0000        0.0000        0.0000        0.0000        0.0000        0.0000        0.0000        0.0000        0.2106        0.6111        2.0606        9.3972        3.2481        3.8274        9.5294        7.9441        6.8899       11.0655       14.2668       11.5981        6.6619        6.6405        3.7596        3.5685        6.6516        6.7491        7.5708        6.7347        7.7726        9.8443        7.9968        8.3363        8.8211        9.3950        8.2211        9.4345       10.5400        9.9160        9.5306        9.3657        9.6158        9.5950        8.3711        9.2817       11.6583       13.1044       17.0309       14.0943       23.9742       16.5089       18.9493       21.9889       16.4612       17.0581       19.7484       20.8644       21.0633       20.3973       15.0746       17.9337       19.2280       23.7169       27.5329       28.4793       25.8035       23.6261       22.8076       20.8519       20.8309       20.1690       21.1284       20.3506       19.4955       18.5714       17.1083       16.1960       16.1339       16.8605       27.7069       33.8983       21.1612       20.8123       31.4344       28.5219       37.6707       28.6769       21.7745       17.4496       16.3865       15.4074       14.5694       12.5342       13.4808       14.8150       16.8586       13.1493       13.5370       22.8288        0.0000        0.0000        0.0000        2.8200       38.5927       44.8800       47.2036       49.3389       10.4700        0.0000        0.0000        0.0000        0.0000        0.0000        0.0000        0.0000        0.0000        0.0000        0.0000        0.0000        0.0000        0.0000        0.0000        0.0000        0.0000        0.0000        0.0000        0.0000        0.0000        0.0000        0.0000        0.0000        0.0000        0.0000        0.0000        0.0000        0.0000        0.0000        0.0000        0.0000        0.0000        0.0000        0.0000        0.0000        0.0000        0.0000        0.0000        0.0000        0.0000        0.0000        0.0000        0.0000        0.0000        0.0000        0.0000        0.0000        0.0000        0.0000        0.0000        0.0000        0.0000        0.0000
        0.0000        0.0000        0.0000        0.0000        0.0000        0.0000        0.0000        0.0000        0.0000        0.0000        0.0000        0.0000        0.0000        0.0000        0.0000        0.0000        0.0000        0.0000        0.0000        0.0000        0.0000        0.0000        0.0000        0.0000        0.0000        0.0000        0.0000        0.0000        0.0000        0.0000        0.0000        0.0000        0.0000        0.0000        0.0000        0.0000        0.0000        0.0000        0.0000        0.0000        0.0000        0.0000        0.0000        0.0000        0.0000        0.0000        0.0000        0.0000        0.0000        0.0000        0.0000        0.0000        0.0000        0.0000        0.0000        0.0000        0.0000        0.0000        0.0000        0.0000        0.0000        0.0000        0.0000        0.0000        0.0000        0.0000        0.0000        0.0000        0.0000        0.0000        0.0000        0.0000        0.0000        0.0000        0.0000        0.0000        0.0000        0.0000        0.0000        0.0000        0.0000        0.0000        0.0000        0.0000        0.0000        0.0000        0.0000        0.0000        0.0000        0.0000        0.0000        0.0000        0.0000        0.0000        0.0000        0.0000        0.0928        0.6550        0.0338        1.2354        1.6684        2.9182        5.5591        6.4421        6.7134        6.4894        9.3898       14.3900        8.3887        8.2076        9.9799        5.6614        5.3557        5.5648        7.2680        6.2441        7.7830       65.0296       45.9355       13.3347       11.9864       12.1221       10.5976        8.4328        8.8404        9.4700       10.2033       10.3418       10.2502       10.6208       11.4535       12.7140       13.7502       15.9772       15.4517       13.8211       13.1183       14.5811       13.9672       16.8356       12.9576       13.4790       13.8783       18.2311       15.4317       15.5874       15.2003       20.9766       14.1771       14.9338       15.8525       19.3194       35.3193       23.3304       21.3521       24.9816       23.3160       25.0100       22.3805       23.8129       22.9837       21.9987       20.6176       16.2449       15.0331       15.1252       16.0350       18.2263       21.6026       20.8736       21.1243       19.7906       19.9125       18.3084       20.8842       12.2657       11.3151       10.4986        9.7781        6.5139        6.0613        6.2870        6.6409        4.1104       17.8405       18.2128        0.0000        0.0000        0.0000        0.0000       12.6141       29.1684       35.2242       38.1227       44.4259       11.6100        0.0000        0.0000        0.0000        0.0000        0.0000        0.0000        0.0000        0.0000        0.0000        0.0000        0.0000        0.0000        0.0000        0.0000        0.0000        0.0000        0.0000        0.0000        0.0000        0.0000        0.0000        0.0000        0.0000        0.0000        0.0000        0.0000        0.0000        0.0000        0.0000        0.0000        0.0000        0.0000        0.0000        0.0000        0.0000        0.0000        0.0000        0.0000        0.0000        0.0000        0.0000        0.0000        0.0000        0.0000        0.0000        0.0000        0.0000        0.0000        0.0000        0.0000        0.0000        0.0000        0.0000
        0.0000        0.0000        0.0000        0.0000        0.0000        0.0000        0.0000        0.0000        0.0000        0.0000        0.0000        0.0000        0.0000        0.0000        0.0000        0.0000        0.0000        0.0000        0.0000        0.0000        0.0000        0.0000        0.0000        0.0000        0.0000        0.0000        0.0000        0.0000        0.0000        0.0000        0.0000        0.0000        0.0000        0.0000        0.0000        0.0000        0.0000        0.0000        0.0000        0.0000        0.0000        0.0000        0.0000        0.0000        0.0000        0.0000        0.0000        0.0000        0.0000        0.0000        0.0000        0.0000        0.0000        0.0000        0.0000        0.0000        0.0000        0.0000        0.0000        0.0000        0.0000        0.0000        0.0000        0.0000        0.0000        0.0000        0.0000        0.0000        0.0000        0.0000        0.0000        0.0000        0.0000        0.0000        0.0000        0.0000        0.0000        0.0000        0.0000        0.0000        0.0000        0.0000        0.0000        0.0000        0.0000        0.0000        0.0000        0.0000        0.0000        0.0000        0.0000        0.0000        0.0000        0.0000        0.0000        0.0000        0.1398        0.1441        0.0550        1.6898        1.5302        2.0337        4.2867        6.7372        5.9332        6.2797        7.0204        9.3054        9.4013        9.2606        9.6847       12.1718        6.1900        6.8949        7.9171        6.9140        8.3363       49.1043       88.3695       14.5958       15.5713       11.1819        8.8378        7.8401        9.4256       11.7280       12.3206        9.8298       10.1844       11.7121       11.3032       14.1804       13.5618       15.0090       15.4453       13.2637       13.0464       12.9795       12.2103       11.5589       11.6555       11.8494       12.2922       13.4774       13.8952       14.1996       17.1801       20.9907       13.9113       14.1849       15.0420       18.1593       37.9864       19.7041       20.0448       21.1006       21.4917       21.3896       20.8801       22.1968       21.4403       20.3579       18.7280       14.4105       13.0155       12.6821       13.3964       15.7496       16.5562       19.0661       17.4853       14.9795       14.5502       13.7752       12.0574        9.5144        8.4302        7.5658        7.3341        5.2824        4.0445        4.2542        8.4046        0.0000        0.0000        0.0000        0.0000        0.0000        0.0000        7.1889        7.9576       23.6064       29.6487       34.3981       48.5614        0.0000        0.0000        0.0000        0.0000        0.0000        0.0000        0.0000        0.0000        0.0000        0.0000        0.0000        0.0000        0.0000        0.0000        0.0000        0.0000        0.0000        0.0000        0.0000        0.0000        0.0000        0.0000        0.0000        0.0000        0.0000        0.0000        0.0000        0.0000        0.0000        0.0000        0.0000        0.0000        0.0000        0.0000        0.0000        0.0000        0.0000        0.0000        0.0000        0.0000        0.0000        0.0000        0.0000        0.0000        0.0000        0.0000        0.0000        0.0000        0.0000        0.0000        0.0000        0.0000        0.0000        0.0000
        0.0000        0.0000        0.0000        0.0000        0.0000        0.0000        0.0000        0.0000        0.0000        0.0000        0.0000        0.0000        0.0000        0.0000        0.0000        0.0000        0.0000        0.0000        0.0000        0.0000        0.0000        0.0000        0.0000        0.0000        0.0000        0.0000        0.0000        0.0000        0.0000        0.0000        0.0000        0.0000        0.0000        0.0000        0.0000        0.0000        0.0000        0.0000        0.0000        0.0000        0.0000        0.0000        0.0000        0.0000        0.0000        0.0000        0.0000        0.0000        0.0000        0.0000        0.0000        0.0000        0.0000        0.0000        0.0000        0.0000        0.0000        0.0000        0.0000        0.0000        0.0000        0.0000        0.0000        0.0000        0.0000        0.0000        0.0000        0.0000        0.0000        0.0000        0.0000        0.0000        0.0000        0.0000        0.0000        0.0000        0.0000        0.0000        0.0000        0.0000        0.0000        0.0000        0.0000        0.0000        0.0000        0.0000        0.0000        0.0000        0.0000        0.0000        0.0000        0.0000        0.0000        0.0000        0.0000        0.0000        0.0679        0.0832        0.0330        0.9691        1.4315        3.8731        4.3572        7.4338        6.2511        9.4342       10.4257       13.5182       14.3618       10.1252       10.4022       19.6400       20.0725        7.6001        8.4786        8.7463        8.4758        9.6081       38.3835        9.1508        6.7687        6.5562        7.5382        8.5380        8.5208        8.9293        9.5555        9.4102        9.7244       10.2832       11.8647       12.8457       15.3543       14.3664       14.4771       12.5328       13.5322       11.9855       11.7833       11.0854       11.0448       11.3088       11.3534       11.8703       12.2285       12.8642       13.1962       14.8795       19.9084       13.9990       14.3444       16.7109       17.6624       18.5723       19.0879       20.1257       20.0542       19.8649       19.2278       20.2585       19.3644       18.1173       16.4152       12.4183       11.5226       10.5373       11.1568       13.3916       14.0415       14.1854       13.4875       11.9850       11.4621       10.6145        9.4325        7.2139        6.1479        5.9172       13.2644        7.4347        4.3109        5.3483        0.0000        0.0000        0.0000        0.0000        0.0000        0.0000        7.5208        6.9602        6.9754       21.9384       27.2845       30.7290       35.7246        0.0000        0.0000        0.0000        0.0000        0.0000        0.0000        0.0000        0.0000        0.0000        0.0000        0.0000        0.0000        0.0000        0.0000        0.0000        0.0000        0.0000        0.0000        0.0000        0.0000        0.0000        0.0000        0.0000        0.0000        0.0000        0.0000        0.0000        0.0000        0.0000        0.0000        0.0000        0.0000        0.0000        0.0000        0.0000        0.0000        0.0000        0.0000        0.0000        0.0000        0.0000        0.0000        0.0000        0.0000        0.0000        0.0000        0.0000        0.0000        0.0000        0.0000        0.0000        0.0000        0.0000        0.0000
        0.0000        0.0000        0.0000        0.0000        0.0000        0.0000        0.0000        0.0000        0.0000        0.0000        0.0000        0.0000        0.0000        0.0000        0.0000        0.0000        0.0000        0.0000        0.0000        0.0000        0.0000        0.0000        0.0000        0.0000        0.0000        0.0000        0.0000        0.0000        0.0000        0.0000        0.0000        0.0000        0.0000        0.0000        0.0000        0.0000        0.0000        0.0000        0.0000        0.0000        0.0000        0.0000        0.0000        0.0000        0.0000        0.0000        0.0000        0.0000        0.0000        0.0000        0.0000        0.0000        0.0000        0.0000        0.0000        0.0000        0.0000        0.0000        0.0000        0.0000        0.0000        0.0000        0.0000        0.0000        0.0000        0.0000        0.0000        0.0000        0.0000        0.0000        0.0000        0.0000        0.0000        0.0000        0.0000        0.0000        0.0000        0.0000        0.0000        0.0000        0.0000        0.0000        0.0000        0.0000        0.0000        0.0000        0.0000        0.0000        0.0000        0.0000        0.0000        0.0000        0.0000        0.0000        0.0000        0.0000        0.0000        0.0000        2.0046        1.3404        2.1379        4.6742        4.8870        3.2385        7.6045       10.0139        8.3996       13.6639       10.5827       11.1548       21.2751       13.5857       11.6290        8.8582        9.3857        7.4358        8.0528        5.5575        7.9413        5.3347        5.3358        6.2134        7.0815        7.9246        8.1251        8.5231        9.1541        9.6878       13.4315       11.7281       10.3989       13.8632       13.4196       14.4780       14.7612       12.5159       12.5498       12.3646       11.8501       10.9810       11.0645       10.7133       10.9760       11.4983       11.8695       12.2992       15.9313       14.8317       13.9629       14.7846       14.4435       16.3553       16.6641       17.3026       18.1101       22.4736       19.0058       18.7821       17.8041       18.2443       16.9997       15.5938       13.9099       10.3792        9.4754        9.1633        9.0364       11.5767       11.2618       11.1515       10.4318        9.7636        8.7773        8.0599        7.1054        5.3472        4.4808        4.0160        6.0359        4.3358        6.9501        0.0000        0.0000        0.0000        0.0000        0.0000        0.0000        0.0000       15.0525        5.3187        7.3054       22.2413       26.7622       33.5916       34.0498        0.0000        0.0000        0.0000        0.0000        0.0000        0.0000        0.0000        0.0000        0.0000        0.0000        0.0000        0.0000        0.0000        0.0000        0.0000        0.0000        0.0000        0.0000        0.0000        0.0000        0.0000        0.0000        0.0000        0.0000        0.0000        0.0000        0.0000        0.0000        0.0000        0.0000        0.0000        0.0000        0.0000        0.0000        0.0000        0.0000        0.0000        0.0000        0.0000        0.0000        0.0000        0.0000        0.0000        0.0000        0.0000        0.0000        0.0000        0.0000        0.0000        0.0000        0.0000        0.0000        0.0000        0.0000
        0.0000        0.0000        0.0000        0.0000        0.0000        0.0000        0.0000        0.0000        0.0000        0.0000        0.0000        0.0000        0.0000        0.0000        0.0000        0.0000        0.0000        0.0000        0.0000        0.0000        0.0000        0.0000        0.0000        0.0000        0.0000        0.0000        0.0000        0.0000        0.0000        0.0000        0.0000        0.0000        0.0000        0.0000        0.0000        0.0000        0.0000        0.0000        0.0000        0.0000        0.0000        0.0000        0.0000        0.0000        0.0000        0.0000        0.0000        0.0000        0.0000        0.0000        0.0000        0.0000        0.0000        0.0000        0.0000        0.0000        0.0000        0.0000        0.0000        0.0000        0.0000        0.0000        0.0000        0.0000        0.0000        0.0000        0.0000        0.0000        0.0000        0.0000        0.0000        0.0000        0.0000        0.0000        0.0000        0.0000        0.0000        0.0000        0.0000        0.0000        0.0000        0.0000        0.0000        0.0000        0.0000        0.0000        0.0000        0.0000        0.0000        0.0000        0.0000        0.0000        0.0000        0.0000        0.0000        0.0000        0.0000        0.0000        0.0000        2.2743        0.0000        2.1697        3.8026        4.8976        7.4994        7.1897        6.8670       12.6808       16.4041        9.7068       11.7721       22.3288       13.7180       13.2246        6.4220        5.2437        4.8790        5.0850        5.1376       10.7657        6.3352        6.6967        6.9236        7.0529        7.2656        8.9140       10.2383        9.6063        8.7297        8.4613        8.5419       17.4143       18.7719       14.9688       14.3456       14.4977       14.5612       14.3187       14.7755       10.7919       10.5004       10.3415       10.7355       11.6567       12.0588       12.7723       15.8339       15.3394       17.7865       16.1193       15.7565       14.3714       14.6941       14.6192       15.1010       19.1117       19.7505       19.3161       18.0357       14.9932       13.5375       12.1398       10.6807        6.8413       83.9341       89.8657        5.8021        6.6971        7.0296        6.8790        6.4497        3.9154        3.3805        2.7108        2.3392        0.0000        0.0395        0.0000        0.6103        0.0000        0.0000        0.0000        0.0000        0.0000       16.8000        3.9600        0.0000       17.0270       14.3471       14.8217       19.6538       26.4115       32.1681       40.0198        0.0000        0.0000        0.0000        0.0000        0.0000        0.0000        0.0000        0.0000        0.0000        0.0000        0.0000        0.0000        0.0000        0.0000        0.0000        0.0000        0.0000        0.0000        0.0000        0.0000        0.0000        0.0000        0.0000        0.0000        0.0000        0.0000        0.0000        0.0000        0.0000        0.0000        0.0000        0.0000        0.0000        0.0000        0.0000        0.0000        0.0000        0.0000        0.0000        0.0000        0.0000        0.0000        0.0000        0.0000        0.0000        0.0000        0.0000        0.0000        0.0000        0.0000        0.0000        0.0000        0.0000        0.0000        0.0000
        0.0000        0.0000        0.0000        0.0000        0.0000        0.0000        0.0000        0.0000        0.0000        0.0000        0.0000        0.0000        0.0000        0.0000        0.0000        0.0000        0.0000        0.0000        0.0000        0.0000        0.0000        0.0000        0.0000        0.0000        0.0000        0.0000        0.0000        0.0000        0.0000        0.0000        0.0000        0.0000        0.0000        0.0000        0.0000        0.0000        0.0000        0.0000        0.0000        0.0000        0.0000        0.0000        0.0000        0.0000        0.0000        0.0000        0.0000        0.0000        0.0000        0.0000        0.0000        0.0000        0.0000        0.0000        0.0000        0.0000        0.0000        0.0000        0.0000        0.0000        0.0000        0.0000        0.0000        0.0000        0.0000        0.0000        0.0000        0.0000        0.0000        0.0000        0.0000        0.0000        0.0000        0.0000        0.0000        0.0000        0.0000        0.0000        0.0000        0.0000        0.0000        0.0000        0.0000        0.0000        0.0000        0.0000        0.0000        0.0000        0.0000        0.0000        0.0000        0.0000        0.0000        0.0000        0.0000        0.0000        0.0000        0.1085        0.0000        0.0000        0.0000        2.4252        5.3316        4.3975        3.0697        3.8604        4.4899        7.7490        7.7270        8.4441       14.5343       10.7228        4.2871        3.9321        3.6332        2.8329        3.1053        4.8403        7.2701        8.1384        8.2082        9.2872        6.5140        6.5506        7.0925        7.3550        7.4641        6.7165        7.9554        7.0115        8.0544       11.3799       12.8797       14.0282       14.2099       14.5240       14.7108       14.4447       14.3850       10.5389       10.1933       10.0715       10.5104       11.4030       11.8084       12.1761       12.8477       14.7573       18.0925       15.9994       15.5078       13.4397       13.5174       13.5064       14.0818       17.7860       18.4876       17.9695       16.2943       13.0235       11.3222        9.7898        8.4392        5.3949       40.6811       46.9913        4.1356        4.8951        4.9642        4.8323        4.4263        3.3035        2.7486        1.9679        1.3714        0.0000        1.4606        0.3052        0.7827        0.0000        0.0000        0.0000        0.0000        0.0000       11.2200        6.6600        1.9200       26.6430       14.1809       16.8499       20.5713       26.4295       30.9166       35.0814        0.0000        0.0000        0.0000        0.0000        0.0000        0.0000        0.0000        0.0000        0.0000        0.0000        0.0000        0.0000        0.0000        0.0000        0.0000        0.0000        0.0000        0.0000        0.0000        0.0000        0.0000        0.0000        0.0000        0.0000        0.0000        0.0000        0.0000        0.0000        0.0000        0.0000        0.0000        0.0000        0.0000        0.0000        0.0000        0.0000        0.0000        0.0000        0.0000        0.0000        0.0000        0.0000        0.0000        0.0000        0.0000        0.0000        0.0000        0.0000        0.0000        0.0000        0.0000        0.0000        0.0000        0.0000        0.0000
        0.0000        0.0000        0.0000        0.0000        0.0000        0.0000        0.0000        0.0000        0.0000        0.0000        0.0000        0.0000        0.0000        0.0000        0.0000        0.0000        0.0000        0.0000        0.0000        0.0000        0.0000        0.0000        0.0000        0.0000        0.0000        0.0000        0.0000        0.0000        0.0000        0.0000        0.0000        0.0000        0.0000        0.0000        0.0000        0.0000        0.0000        0.0000        0.0000        0.0000        0.0000        0.0000        0.0000        0.0000        0.0000        0.0000        0.0000        0.0000        0.0000        0.0000        0.0000        0.0000        0.0000        0.0000        0.0000        0.0000        0.0000        0.0000        0.0000        0.0000        0.0000        0.0000        0.0000        0.0000        0.0000        0.0000        0.0000        0.0000        0.0000        0.0000        0.0000        0.0000        0.0000        0.0000        0.0000        0.0000        0.0000        0.0000        0.0000        0.0000        0.0000        0.0000        0.0000        0.0000        0.0000        0.0000        0.0000        0.0000        0.0000        0.0000        0.0000        0.0000        0.0000        0.0000        0.0000        0.0000        0.0000        0.0000        0.0000        0.0000        0.0000        1.8471        2.4364        3.3499        3.0843        3.7419        4.4965        6.9895       13.0704       15.9257        7.8819        8.9660        4.1685        3.7615        3.5362        3.7122        4.3983        9.9175       10.6748        9.1925       10.2783        7.1166        6.9071        7.1567        7.7969        7.8751        7.5592        6.5523        6.1961        6.4915        7.4552       10.4404       11.8558       12.8080       13.0216       13.6099       13.8582       14.8618       12.8801       10.0197        9.5081        9.6802       10.1553       10.7585       11.2728       11.9972       13.0439       14.9073       15.8245       16.2241       15.4994       13.2110       12.8185       12.7660       13.1301       16.4730       16.9766       16.2573       14.4599       11.1392        9.2912        7.7859        6.6364        4.2667        3.4420        3.0683        3.0538        3.5564        3.5376        3.3735        2.9878        2.5884        4.6380        3.4460        4.1164        2.2895        2.5620        0.0000        0.0000        0.0000        0.0000        0.0000        0.0000        2.6400        5.5200        1.9200        1.9200       13.3517       13.6938       15.8616       19.2247       24.6836       29.3553       36.5105        0.0000        0.0000        0.0000        0.0000        0.0000        0.0000        0.0000        0.0000        0.0000        0.0000        0.0000        0.0000        0.0000        0.0000        0.0000        0.0000        0.0000        0.0000        0.0000        0.0000        0.0000        0.0000        0.0000        0.0000        0.0000        0.0000        0.0000        0.0000        0.0000        0.0000        0.0000        0.0000        0.0000        0.0000        0.0000        0.0000        0.0000        0.0000        0.0000        0.0000        0.0000        0.0000        0.0000        0.0000        0.0000        0.0000        0.0000        0.0000        0.0000        0.0000        0.0000        0.0000        0.0000        0.0000        0.0000
        0.0000        0.0000        0.0000        0.0000        0.0000        0.0000        0.0000        0.0000        0.0000        0.0000        0.0000        0.0000        0.0000        0.0000        0.0000        0.0000        0.0000        0.0000        0.0000        0.0000        0.0000        0.0000        0.0000        0.0000        0.0000        0.0000        0.0000        0.0000        0.0000        0.0000        0.0000        0.0000        0.0000        0.0000        0.0000        0.0000        0.0000        0.0000        0.0000        0.0000        0.0000        0.0000        0.0000        0.0000        0.0000        0.0000        0.0000        0.0000        0.0000        0.0000        0.0000        0.0000        0.0000        0.0000        0.0000        0.0000        0.0000        0.0000        0.0000        0.0000        0.0000        0.0000        0.0000        0.0000        0.0000        0.0000        0.0000        0.0000        0.0000        0.0000        0.0000        0.0000        0.0000        0.0000        0.0000        0.0000        0.0000        0.0000        0.0000        0.0000        0.0000        0.0000        0.0000        0.0000        0.0000        0.0000        0.0000        0.0000        0.0000        0.0000        0.0000        0.0000        0.0000        0.0000        0.0000        0.0000        0.0000        0.0000        0.0000        0.0000        0.0000        0.0000        1.9010        2.8335        4.0959        4.8517        4.6845        7.6008        8.6713        7.5906        9.2102       10.2301        8.4822        8.0482       12.0892       10.9299        9.7962       10.8953        7.9730       10.5001        6.7050        7.3785        8.0819        8.8048        9.2298        9.1877        8.4246        6.8445        6.1727        6.1125        6.7924        9.2363       10.2742       11.0163       11.1679       11.5619       11.7499       11.6839       11.3125        8.8979        8.5750        8.7039        9.3873       10.5662       11.3538       12.0681       12.9913       14.8259       15.6648       15.9824       15.2885       13.1430       12.7608       12.5066       12.4150       15.0430       14.9395       13.9847       12.2687        9.2011        7.4403        8.0591        5.2528        3.4411        2.8458        2.5317        2.4332        2.8154        8.0759        2.5821        2.2640        1.9931        1.4759        5.6693        3.3997        1.6476        3.4079        0.0000        0.0000        0.0000        0.0000        0.0000        0.0000        0.0000        3.8700        1.4100        0.5100       10.5117       10.4709       12.9530       15.6131       20.9562       32.1999       38.3623        0.0000        0.0000        0.0000        0.0000        0.0000        0.0000        0.0000        0.0000        0.0000        0.0000        0.0000        0.0000        0.0000        0.0000        0.0000        0.0000        0.0000        0.0000        0.0000        0.0000        0.0000        0.0000        0.0000        0.0000        0.0000        0.0000        0.0000        0.0000        0.0000        0.0000        0.0000        0.0000        0.0000        0.0000        0.0000        0.0000        0.0000        0.0000        0.0000        0.0000        0.0000        0.0000        0.0000        0.0000        0.0000        0.0000        0.0000        0.0000        0.0000        0.0000        0.0000        0.0000        0.0000        0.0000        0.0000
        0.0000        0.0000        0.0000        0.0000        0.0000        0.0000        0.0000        0.0000        0.0000        0.0000        0.0000        0.0000        0.0000        0.0000        0.0000        0.0000        0.0000        0.0000        0.0000        0.0000        0.0000        0.0000        0.0000        0.0000        0.0000        0.0000        0.0000        0.0000        0.0000        0.0000        0.0000        0.0000        0.0000        0.0000        0.0000        0.0000        0.0000        0.0000        0.0000        0.0000        0.0000        0.0000        0.0000        0.0000        0.0000        0.0000        0.0000        0.0000        0.0000        0.0000        0.0000        0.0000        0.0000        0.0000        0.0000        0.0000        0.0000        0.0000        0.0000        0.0000        0.0000        0.0000        0.0000        0.0000        0.0000        0.0000        0.0000        0.0000        0.0000        0.0000        0.0000        0.0000        0.0000        0.0000        0.0000        0.0000        0.0000        0.0000        0.0000        0.0000        0.0000        0.0000        0.0000        0.0000        0.0000        0.0000        0.0000        0.0000        0.0000        0.0000        0.0000        0.0000        0.0000        0.0000        0.0000        0.0000        0.0000        0.0000        0.0000        0.0000        0.0000        0.0000        0.0000        4.7246        6.3232        7.2956        7.6246        7.7537        8.0512        9.6658       14.5558       16.4862       20.7722       16.9680       16.6189       17.6846       14.7667       13.4506       15.9183       13.7193       17.8281       13.3453       13.2234       16.3655       14.2318       13.6824       12.1965        0.0000        0.0000       13.3290        7.8041        7.5712        8.0743        8.5255        8.6070        8.7999        8.8732        8.9237        8.7829        8.6363        8.2523        8.2056        9.0884       11.6697       12.7299       13.7239       14.5691       16.0577       16.2253       16.5161       15.8298       15.2503       14.7957       14.2040       13.5273       11.2842       10.6917        9.6822        8.3470        9.0065       13.3571       22.3217        2.2376        3.4887        2.7824        2.4408        2.2204        3.4898        0.8492        0.8912        0.7647        1.1769        0.6210        0.0274        0.0000        0.0000        0.0000        0.0000        0.0000        0.0000        0.0000        0.0000        0.0000        0.0000        0.0000        0.0000        0.0000        1.8453        1.5257        4.2451        2.5124       17.4797       25.5914        0.0000        0.0000        0.0000        0.0000        0.0000        0.0000        0.0000        0.0000        0.0000        0.0000        0.0000        0.0000        0.0000        0.0000        0.0000        0.0000        0.0000        0.0000        0.0000        0.0000        0.0000        0.0000        0.0000        0.0000        0.0000        0.0000        0.0000        0.0000        0.0000        0.0000        0.0000        0.0000        0.0000        0.0000        0.0000        0.0000        0.0000        0.0000        0.0000        0.0000        0.0000        0.0000        0.0000        0.0000        0.0000        0.0000        0.0000        0.0000        0.0000        0.0000        0.0000        0.0000        0.0000        0.0000        0.0000        0.0000
        0.0000        0.0000        0.0000        0.0000        0.0000        0.0000        0.0000        0.0000        0.0000        0.0000        0.0000        0.0000        0.0000        0.0000        0.0000        0.0000        0.0000        0.0000        0.0000        0.0000        0.0000        0.0000        0.0000        0.0000        0.0000        0.0000        0.0000        0.0000        0.0000        0.0000        0.0000        0.0000        0.0000        0.0000        0.0000        0.0000        0.0000        0.0000        0.0000        0.0000        0.0000        0.0000        0.0000        0.0000        0.0000        0.0000        0.0000        0.0000        0.0000        0.0000        0.0000        0.0000        0.0000        0.0000        0.0000        0.0000        0.0000        0.0000        0.0000        0.0000        0.0000        0.0000        0.0000        0.0000        0.0000        0.0000        0.0000        0.0000        0.0000        0.0000        0.0000        0.0000        0.0000        0.0000        0.0000        0.0000        0.0000        0.0000        0.0000        0.0000        0.0000        0.0000        0.0000        0.0000        0.0000        0.0000        0.0000        0.0000        0.0000        0.0000        0.0000        0.0000        0.0000        0.0000        0.0000        0.0000        0.0000        0.0000        0.0000        0.0000        0.0000        0.0000        0.0000        5.2473        8.1924        8.1200        8.1861        9.0391       11.2886       10.6485       12.2565       18.8805       14.2097       17.3522       13.2611        8.1157       12.6635       12.1265       11.0950       11.0843       12.5135       13.4127       14.4108       16.2171       16.1221       15.2396        0.0000        0.0000        0.0000        0.0000        0.0000        0.0000        6.6439        6.7935        6.9292        6.9495        6.9741        7.1208        7.1598        6.8448        6.9365        7.5964        8.6758       11.5123       12.8037       14.6329       15.4247       16.0860       16.0485       16.2889       15.7202       15.1311       14.7043       13.8568       12.6083        9.9655        8.8648        7.6331        6.3647       16.1093       10.9791        7.3353        2.0617        2.4943        2.1852        1.6708        1.3932        0.8432        3.0541        1.2319        0.8517        0.2906        0.0000        0.0000        0.0000        0.0000        0.0000        0.0000        0.0000        0.0000        0.0000        0.0000        0.0000        0.0000        0.0000        0.0000        0.0000        1.1158        0.8286        0.8597        2.5881       16.6198       26.2437       55.6034        0.0000        0.0000        0.0000        0.0000        0.0000        0.0000        0.0000        0.0000        0.0000        0.0000        0.0000        0.0000        0.0000        0.0000        0.0000        0.0000        0.0000        0.0000        0.0000        0.0000        0.0000        0.0000        0.0000        0.0000        0.0000        0.0000        0.0000        0.0000        0.0000        0.0000        0.0000        0.0000        0.0000        0.0000        0.0000        0.0000        0.0000        0.0000        0.0000        0.0000        0.0000        0.0000        0.0000        0.0000        0.0000        0.0000        0.0000        0.0000        0.0000        0.0000        0.0000        0.0000        0.0000        0.0000        0.0000
        0.0000        0.0000        0.0000        0.0000        0.0000        0.0000        0.0000        0.0000        0.0000        0.0000        0.0000        0.0000        0.0000        0.0000        0.0000        0.0000        0.0000        0.0000        0.0000        0.0000        0.0000        0.0000        0.0000        0.0000        0.0000        0.0000        0.0000        0.0000        0.0000        0.0000        0.0000        0.0000        0.0000        0.0000        0.0000        0.0000        0.0000        0.0000        0.0000        0.0000        0.0000        0.0000        0.0000        0.0000        0.0000        0.0000        0.0000        0.0000        0.0000        0.0000        0.0000        0.0000        0.0000        0.0000        0.0000        0.0000        0.0000        0.0000        0.0000        0.0000        0.0000        0.0000        0.0000        0.0000        0.0000        0.0000        0.0000        0.0000        0.0000        0.0000        0.0000        0.0000        0.0000        0.0000        0.0000        0.0000        0.0000        0.0000        0.0000        0.0000        0.0000        0.0000        0.0000        0.0000        0.0000        0.0000        0.0000        0.0000        0.0000        0.0000        0.0000        0.0000        0.0000        0.0000        0.0000        0.0000        0.0000        0.0000        0.0000        0.0000        0.0000        0.0000        0.0000        6.3352        7.2085        8.0680       10.7787       12.5313       12.6277       11.0605        9.4472        9.4869       11.4000       11.0538        9.5610       13.5254        9.4795        0.0000       12.4407       11.5272        0.0000        0.0000       13.4075       15.8105        0.0000        0.0000        0.0000        0.0000        0.0000        0.0000        0.0000        0.0000        5.3095        5.3747        5.3720        5.5370        5.5227        5.3694        5.6067        5.9870        6.2676        7.0597        8.1871       11.8325       13.1840       14.1851       14.9208       14.8102       15.5237       15.8204       15.2378       14.7906       14.4189       13.4883       12.0065        9.2268        7.9091        6.5798        5.3584        8.9439        3.5222        5.6055       10.9052        2.3865        1.9132        2.2122        6.3837        0.0000        0.0000        0.0000        0.0000        0.0000        0.0000        0.0000        0.0000        0.0000        0.0000        0.0000        0.0000        0.0000        0.0000        0.0000        0.0000        0.0000        0.0000        0.0000        0.0000        1.4395        1.5016        1.9317        4.9500       17.8697        0.0000        0.0000        0.0000        0.0000        0.0000        0.0000        0.0000        0.0000        0.0000        0.0000        0.0000        0.0000        0.0000        0.0000        0.0000        0.0000        0.0000        0.0000        0.0000        0.0000        0.0000        0.0000        0.0000        0.0000        0.0000        0.0000        0.0000        0.0000        0.0000        0.0000        0.0000        0.0000        0.0000        0.0000        0.0000        0.0000        0.0000        0.0000        0.0000        0.0000        0.0000        0.0000        0.0000        0.0000        0.0000        0.0000        0.0000        0.0000        0.0000        0.0000        0.0000        0.0000        0.0000        0.0000        0.0000        0.0000        0.0000
        0.0000        0.0000        0.0000        0.0000        0.0000        0.0000        0.0000        0.0000        0.0000        0.0000        0.0000        0.0000        0.0000        0.0000        0.0000        0.0000        0.0000        0.0000        0.0000        0.0000        0.0000        0.0000        0.0000        0.0000        0.0000        0.0000        0.0000        0.0000        0.0000        0.0000        0.0000        0.0000        0.0000        0.0000        0.0000        0.0000        0.0000        0.0000        0.0000        0.0000        0.0000        0.0000        0.0000        0.0000        0.0000        0.0000        0.0000        0.0000        0.0000        0.0000        0.0000        0.0000        0.0000        0.0000        0.0000        0.0000        0.0000        0.0000        0.0000        0.0000        0.0000        0.0000        0.0000        0.0000        0.0000        0.0000        0.0000        0.0000        0.0000        0.0000        0.0000        0.0000        0.0000        0.0000        0.0000        0.0000        0.0000        0.0000        0.0000        0.0000        0.0000        0.0000        0.0000        0.0000        0.0000        0.0000        0.0000        0.0000        0.0000        0.0000        0.0000        0.0000        0.0000        0.0000        0.0000        0.0000        0.0000        0.0000        0.0000        0.0000        0.0000        0.0000        0.0000        5.1723        8.4997       10.1819       10.4900        9.6265        7.5798        6.6783        7.1195        8.3592        8.1478        8.4001        0.0000        0.0000        0.0000        0.0000        0.0000        0.0000        0.0000        0.0000        0.0000        0.0000        0.0000        0.0000        0.0000        0.0000        0.0000        0.0000        0.0000        0.0000        0.0000        4.1456        4.1555        4.0702        3.9048        4.2222        4.7340        5.2949        5.7029        6.5096        7.7722       10.9332       12.1564       13.0973       13.8029       13.6973       14.4310       14.7805       14.2940       13.9472       13.6706       12.8392       11.6146        8.8880        8.0093        6.4394        5.9155        5.1856        4.7214        4.6140       12.6026        6.1419        2.6845        5.1549        0.0000        0.0000        0.0000        0.0000        0.0000        0.0000        0.0000        0.0000        0.0000        0.0000        0.0000        0.0000        0.0000        0.0000        0.0000        0.0000        0.0000        0.0000        0.0000        0.0000        0.0000        0.0000        1.6663       13.8199       12.0689        0.0000       23.4646       44.8540        0.0000        0.0000        0.0000        0.0000        0.0000        0.0000        0.0000        0.0000        0.0000        0.0000        0.0000        0.0000        0.0000        0.0000        0.0000        0.0000        0.0000        0.0000        0.0000        0.0000        0.0000        0.0000        0.0000        0.0000        0.0000        0.0000        0.0000        0.0000        0.0000        0.0000        0.0000        0.0000        0.0000        0.0000        0.0000        0.0000        0.0000        0.0000        0.0000        0.0000        0.0000        0.0000        0.0000        0.0000        0.0000        0.0000        0.0000        0.0000        0.0000        0.0000        0.0000        0.0000        0.0000        0.0000        0.0000
        0.0000        0.0000        0.0000        0.0000        0.0000        0.0000        0.0000        0.0000        0.0000        0.0000        0.0000        0.0000        0.0000        0.0000        0.0000        0.0000        0.0000        0.0000        0.0000        0.0000        0.0000        0.0000        0.0000        0.0000        0.0000        0.0000        0.0000        0.0000        0.0000        0.0000        0.0000        0.0000        0.0000        0.0000        0.0000        0.0000        0.0000        0.0000        0.0000        0.0000        0.0000        0.0000        0.0000        0.0000        0.0000        0.0000        0.0000        0.0000        0.0000        0.0000        0.0000        0.0000        0.0000        0.0000        0.0000        0.0000        0.0000        0.0000        0.0000        0.0000        0.0000        0.0000        0.0000        0.0000        0.0000        0.0000        0.0000        0.0000        0.0000        0.0000        0.0000        0.0000        0.0000        0.0000        0.0000        0.0000        0.0000        0.0000        0.0000        0.0000        0.0000        0.0000        0.0000        0.0000        0.0000        0.0000        0.0000        0.0000        0.0000        0.0000        0.0000        0.0000        0.0000        0.0000        0.0000        0.0000        0.0000        0.0000        0.0000        0.0000        0.0000        0.0000        0.0000        0.0000        0.0000        7.7371        9.2322        4.7558        4.4781        4.6265        5.8355        7.1579        8.0600        8.2249        7.4710        0.0000        0.0000        0.0000        0.0000        0.0000        0.0000        0.0000        0.0000        0.0000        0.0000        0.0000        0.0000        0.0000        0.0000        0.0000        0.0000        0.0000        0.0000        1.6492        1.4263        1.7565        1.8819        1.9049        1.6711        4.8711        6.3136        8.8075        9.4484       11.2001       12.2093       12.9639       13.8722       17.7507       48.0223       12.5971       12.1569       11.9039       11.5946       10.9228       10.1694        8.4048        7.0949        8.8811       17.4087        4.0532        6.4089        5.1763        7.4416       19.5900       15.6900        0.0000        0.0000        0.0000        0.0000        0.0000        0.0000        0.0000        0.0000        0.0000        0.0000        0.0000        0.0000        0.0000        0.0000        0.0000        0.0000        0.0000        0.0000        0.0000        0.0000        0.0000        0.0000        0.0000        0.0000       16.4493       16.4929        0.0000       25.0800       59.1900        0.0000        0.0000        0.0000        0.0000        0.0000        0.0000        0.0000        0.0000        0.0000        0.0000        0.0000        0.0000        0.0000        0.0000        0.0000        0.0000        0.0000        0.0000        0.0000        0.0000        0.0000        0.0000        0.0000        0.0000        0.0000        0.0000        0.0000        0.0000        0.0000        0.0000        0.0000        0.0000        0.0000        0.0000        0.0000        0.0000        0.0000        0.0000        0.0000        0.0000        0.0000        0.0000        0.0000        0.0000        0.0000        0.0000        0.0000        0.0000        0.0000        0.0000        0.0000        0.0000        0.0000        0.0000        0.0000
        0.0000        0.0000        0.0000        0.0000        0.0000        0.0000        0.0000        0.0000        0.0000        0.0000        0.0000        0.0000        0.0000        0.0000        0.0000        0.0000        0.0000        0.0000        0.0000        0.0000        0.0000        0.0000        0.0000        0.0000        0.0000        0.0000        0.0000        0.0000        0.0000        0.0000        0.0000        0.0000        0.0000        0.0000        0.0000        0.0000        0.0000        0.0000        0.0000        0.0000        0.0000        0.0000        0.0000        0.0000        0.0000        0.0000        0.0000        0.0000        0.0000        0.0000        0.0000        0.0000        0.0000        0.0000        0.0000        0.0000        0.0000        0.0000        0.0000        0.0000        0.0000        0.0000        0.0000        0.0000        0.0000        0.0000        0.0000        0.0000        0.0000        0.0000        0.0000        0.0000        0.0000        0.0000        0.0000        0.0000        0.0000        0.0000        0.0000        0.0000        0.0000        0.0000        0.0000        0.0000        0.0000        0.0000        0.0000        0.0000        0.0000        0.0000        0.0000        0.0000        0.0000        0.0000        0.0000        0.0000        0.0000        0.0000        0.0000        0.0000        0.0000        0.0000        0.0000        0.0000        0.0000        0.0000        5.5261        3.7853        4.5177        5.5028        6.9315        8.8860        6.7041        6.5377        6.5584        0.0000        0.0000        0.0000        0.0000        0.0000        0.0000        0.0000        0.0000        0.0000        0.0000        0.0000        0.0000        0.0000        0.0000        0.0000        0.0000        0.0000        0.0000        0.0000        0.0000        1.9498        1.7080        1.0569        0.9926        4.4221        5.7746        8.7366        9.1363       10.4238       11.4787       12.1994       12.1120       11.0826       30.9823       11.5174       11.3343       11.1405       10.8680        9.9596       10.9157        8.4251       10.1231       20.6170       11.3015        3.4016        0.0000        0.0000       12.2278        0.0000        0.0000        0.0000        0.0000        0.0000        0.0000        0.0000        0.0000        0.0000        0.0000        0.0000        0.0000        0.0000        0.0000        0.0000        0.0000        0.0000        0.0000        0.0000        0.0000        0.0000        0.0000        0.0000        0.0000        0.0000        0.0000       26.3122       27.5760        0.0000        0.0000        0.0000        0.0000        0.0000        0.0000        0.0000        0.0000        0.0000        0.0000        0.0000        0.0000        0.0000        0.0000        0.0000        0.0000        0.0000        0.0000        0.0000        0.0000        0.0000        0.0000        0.0000        0.0000        0.0000        0.0000        0.0000        0.0000        0.0000        0.0000        0.0000        0.0000        0.0000        0.0000        0.0000        0.0000        0.0000        0.0000        0.0000        0.0000        0.0000        0.0000        0.0000        0.0000        0.0000        0.0000        0.0000        0.0000        0.0000        0.0000        0.0000        0.0000        0.0000        0.0000        0.0000        0.0000        0.0000        0.0000
[truncated: 212,709 more chars]
