# Supplementary material for: Multidimensional evaluation of the TRMM 3B43V7 satellite-based precipitation product in mainland China from 1998–2016
Source: PeerJ. 2020 Feb 20;8:e8615. doi: 10.7717/peerj.8615 (PMC7036276; doi:10.7717/peerj.8615)
Supplement: Supplemental Information 2 [file peerj-08-8615-s002.zip › TRMM_3B43 data/TRMM 3B43 data-Year-Month/2009-02.txt]

ncols         249
nrows         175
xllcorner     73.250
yllcorner     6.500
cellsize      0.25000
        0.0000        0.0000        0.0000        0.0000        0.0000        0.0000        0.0000        0.0000        0.0000        0.0000        0.0000        0.0000        0.0000        0.0000        0.0000        0.0000        0.0000        0.0000        0.0000        0.0000        0.0000        0.0000        0.0000        0.0000        0.0000        0.0000        0.0000        0.0000        0.0000        0.0000        0.0000        0.0000        0.0000        0.0000        0.0000        0.0000        0.0000        0.0000        0.0000        0.0000        0.0000        0.0000        0.0000        0.0000        0.0000        0.0000        0.0000        0.0000        0.0000        0.0000        0.0000        0.0000        0.0000        0.0000        0.0000        0.0000        0.0000        0.0000        0.0000        0.0000        0.0000        0.0000        0.0000        0.0000        0.0000        0.0000        0.0000        0.0000        0.0000        0.0000        0.0000        0.0000        0.0000        0.0000        0.0000        0.0000        0.0000        0.0000        0.0000        0.0000        0.0000        0.0000        0.0000        0.0000        0.0000        0.0000        0.0000        0.0000        0.0000        0.0000        0.0000        0.0000        0.0000        0.0000        0.0000        0.0000        0.0000        0.0000        0.0000        0.0000        0.0000        0.0000        0.0000        0.0000        0.0000        0.0000        0.0000        0.0000        0.0000        0.0000        0.0000        0.0000        0.0000        0.0000        0.0000        0.0000        0.0000        0.0000        0.0000        0.0000        0.0000        0.0000        0.0000        0.0000        0.0000        0.0000        0.0000        0.0000        0.0000        0.0000        0.0000        0.0000        0.0000        0.0000        0.0000        0.0000        0.0000        0.0000        0.0000        0.0000        0.0000        0.0000        0.0000        0.0000        0.0000        0.0000        0.0000        0.0000        0.0000        0.0000        0.0000        0.0000        0.0000        0.0000        0.0000        0.0000        0.0000        0.0000        0.0000        0.0000        0.0000        0.0000        0.0000        0.0000        0.0000        0.0000        0.0000        0.0000        0.0000        0.0000        0.0000        0.0000        0.0000        5.6699        6.1061        6.6398        0.0000        0.0000        0.0000        8.8538        9.5981        9.6588        9.8845        9.5094       10.0386       11.1162       11.9202        9.9265        9.7105        9.4225        9.3375        8.3963        7.9873        8.6381        8.4851        8.8111        8.8336        9.3134        8.9938        7.4001        7.5534        7.3247        8.0033        9.1979        9.2841        9.5255        9.2273        9.2078        8.8641        9.1467        9.0349       12.1510       12.9097       13.5282       14.0494       14.5996       14.6572       14.6573       14.6838        0.0000        0.0000        0.0000        0.0000        0.0000        0.0000        0.0000        0.0000        0.0000        0.0000        0.0000        0.0000        0.0000        0.0000        0.0000        0.0000        0.0000        0.0000        0.0000        0.0000        0.0000        0.0000        0.0000        0.0000        0.0000        0.0000        0.0000        0.0000        0.0000        0.0000
        0.0000        0.0000        0.0000        0.0000        0.0000        0.0000        0.0000        0.0000        0.0000        0.0000        0.0000        0.0000        0.0000        0.0000        0.0000        0.0000        0.0000        0.0000        0.0000        0.0000        0.0000        0.0000        0.0000        0.0000        0.0000        0.0000        0.0000        0.0000        0.0000        0.0000        0.0000        0.0000        0.0000        0.0000        0.0000        0.0000        0.0000        0.0000        0.0000        0.0000        0.0000        0.0000        0.0000        0.0000        0.0000        0.0000        0.0000        0.0000        0.0000        0.0000        0.0000        0.0000        0.0000        0.0000        0.0000        0.0000        0.0000        0.0000        0.0000        0.0000        0.0000        0.0000        0.0000        0.0000        0.0000        0.0000        0.0000        0.0000        0.0000        0.0000        0.0000        0.0000        0.0000        0.0000        0.0000        0.0000        0.0000        0.0000        0.0000        0.0000        0.0000        0.0000        0.0000        0.0000        0.0000        0.0000        0.0000        0.0000        0.0000        0.0000        0.0000        0.0000        0.0000        0.0000        0.0000        0.0000        0.0000        0.0000        0.0000        0.0000        0.0000        0.0000        0.0000        0.0000        0.0000        0.0000        0.0000        0.0000        0.0000        0.0000        0.0000        0.0000        0.0000        0.0000        0.0000        0.0000        0.0000        0.0000        0.0000        0.0000        0.0000        0.0000        0.0000        0.0000        0.0000        0.0000        0.0000        0.0000        0.0000        0.0000        0.0000        0.0000        0.0000        0.0000        0.0000        0.0000        0.0000        0.0000        0.0000        0.0000        0.0000        0.0000        0.0000        0.0000        0.0000        0.0000        0.0000        0.0000        0.0000        0.0000        0.0000        0.0000        0.0000        0.0000        0.0000        0.0000        0.0000        0.0000        0.0000        0.0000        0.0000        0.0000        0.0000        0.0000        0.0000        0.0000        0.0000        0.0000        0.0000        0.0000        0.0000        0.0000        5.0957        5.8074        6.3786        6.3478        6.4334        6.5840        7.1944        8.2778        8.7043        8.9596        8.8449        9.0919        9.1588        9.6659        9.9669        9.8790        9.8987        9.0652        8.8890        8.9885        9.1319        9.1583        7.7333        8.0368        7.8818        7.8038        7.7464        6.0094        6.0369        8.2728        7.9561        8.3836        8.5059        8.6820        8.3699        8.3455        8.3931        8.6592        8.7998       11.7994       12.2444       12.7362       13.3336       14.4242       15.1035       15.5983       15.4160       15.9318       16.1810       16.3084       15.8658       13.6211       12.4047       13.4983        0.0000        0.0000        0.0000        0.0000        0.0000        0.0000        0.0000        0.0000        0.0000        0.0000        0.0000        0.0000        0.0000        0.0000        0.0000        0.0000        0.0000        0.0000        0.0000        0.0000        0.0000        0.0000        0.0000
        0.0000        0.0000        0.0000        0.0000        0.0000        0.0000        0.0000        0.0000        0.0000        0.0000        0.0000        0.0000        0.0000        0.0000        0.0000        0.0000        0.0000        0.0000        0.0000        0.0000        0.0000        0.0000        0.0000        0.0000        0.0000        0.0000        0.0000        0.0000        0.0000        0.0000        0.0000        0.0000        0.0000        0.0000        0.0000        0.0000        0.0000        0.0000        0.0000        0.0000        0.0000        0.0000        0.0000        0.0000        0.0000        0.0000        0.0000        0.0000        0.0000        0.0000        0.0000        0.0000        0.0000        0.0000        0.0000       33.8633        0.0000       25.5305       21.0478        0.0000        0.0000        0.0000        0.0000        0.0000        0.0000        0.0000        0.0000        0.0000        0.0000        0.0000        0.0000        0.0000        0.0000        0.0000        0.0000        0.0000        0.0000        0.0000        0.0000        0.0000        0.0000        0.0000        0.0000        0.0000        0.0000        0.0000        0.0000        0.0000        0.0000        0.0000        0.0000        0.0000        0.0000        0.0000        0.0000        0.0000        0.0000        0.0000        0.0000        0.0000        0.0000        0.0000        0.0000        0.0000        0.0000        0.0000        0.0000        0.0000        0.0000        0.0000        0.0000        0.0000        0.0000        0.0000        0.0000        0.0000        0.0000        0.0000        0.0000        0.0000        0.0000        0.0000        0.0000        0.0000        0.0000        0.0000        0.0000        0.0000        0.0000        0.0000        0.0000        0.0000        0.0000        0.0000        0.0000        0.0000        0.0000        0.0000        0.0000        0.0000        0.0000        0.0000        0.0000        0.0000        0.0000        0.0000        0.0000        0.0000        0.0000        0.0000        0.0000        0.0000        0.0000        0.0000        0.0000        0.0000        0.0000        0.0000        0.0000        0.0000        0.0000        0.0000        0.0000        0.0000        0.0000        0.0000        0.0000        0.0000        0.0000        0.0000        0.0000        4.1672        4.1516        4.4337        5.3981        5.9153        6.2543        6.4467        6.9766        8.1249        8.5639        8.5423        8.4603        9.0369        9.0087        8.9152        8.8876        7.9604        7.8649        8.0769        7.9756        7.6115        7.7700        7.6759        7.3601        7.4709        7.2647        7.1967        7.1948        5.8320        7.1072        6.2262        5.5237        7.2382        7.4129        7.5716        7.7349        7.5361        7.8169        8.1544        8.4607       11.4204       11.8882       12.2751       12.8080       13.7908       14.5591       15.1901       16.0051       16.2405       15.9867       15.5920       15.0697       13.9488       13.8583       12.2755       13.1274        0.0000        0.0000        0.0000        0.0000        0.0000        0.0000        0.0000        0.0000        0.0000        0.0000        0.0000        0.0000        0.0000        0.0000        0.0000        0.0000        0.0000        0.0000        0.0000        0.0000        0.0000        0.0000
        0.0000        0.0000        0.0000        0.0000        0.0000        0.0000        0.0000        0.0000        0.0000        0.0000        0.0000        0.0000        0.0000        0.0000        0.0000        0.0000        0.0000        0.0000        0.0000        0.0000        0.0000        0.0000        0.0000        0.0000        0.0000        0.0000        0.0000        0.0000        0.0000        0.0000        0.0000        0.0000        0.0000        0.0000        0.0000        0.0000        0.0000        0.0000        0.0000        0.0000        0.0000        0.0000        0.0000        0.0000        0.0000        0.0000        0.0000        0.0000        0.0000        0.0000        0.0000        0.0000        0.0000       54.0939       49.6338       39.1751       31.7869       24.2472       17.2640        9.4574        0.0000        0.0000        0.0000        0.0000        0.0000        0.0000        0.0000        0.0000        0.0000        0.0000        0.0000        0.0000        0.0000        0.0000        0.0000        0.0000        0.0000        0.0000        0.0000        0.0000        0.0000        0.0000        0.0000        0.0000        0.0000        0.0000        0.0000        0.0000        0.0000        0.0000        0.0000        0.0000        0.0000        0.0000        0.0000        0.0000        0.0000        0.0000        0.0000        0.0000        0.0000        0.0000        0.0000        0.0000        0.0000        0.0000        0.0000        0.0000        0.0000        0.0000        0.0000        0.0000        0.0000        0.0000        0.0000        0.0000        0.0000        0.0000        0.0000        0.0000        0.0000        0.0000        0.0000        0.0000        0.0000        0.0000        0.0000        0.0000        0.0000        0.0000        0.0000        0.0000        0.0000        0.0000        0.0000        0.0000        0.0000        0.0000        0.0000        0.0000        0.0000        0.0000        0.0000        0.0000        0.0000        0.0000        0.0000        0.0000        0.0000        0.0000        0.0000        0.0000        0.0000        0.0000        0.0000        0.0000        0.0000        0.0000        0.0000        0.0000        0.0000        0.0000        0.0000        0.0000        0.0000        0.0000        0.0000        0.0000        0.0000        0.0000        3.4488        3.3629        3.3625        3.6949        4.2620        4.7483        5.1340        5.8074        6.0665        7.1391        7.8550        7.9673        8.4075        7.5993        7.6840        7.6827        7.3600        7.3878        7.5168        8.1082        8.1206        8.8240        8.7714        8.6247        8.5693        7.6420        7.1663        7.5329        7.4818        6.8711        6.5481        5.6434        5.6943        7.1544        7.2016        7.2073        7.5015        7.8483        7.8478        8.2180        8.3023       10.7118       11.3457       11.6189       11.8956       12.5740       13.1798       13.8708       14.5682       15.3947       15.3541       15.3945       14.5086       12.9249       13.0738       12.8476       13.3247       13.9450       12.7501        0.0000        0.0000        0.0000        0.0000        0.0000        0.0000        0.0000        0.0000        0.0000        0.0000        0.0000        0.0000        0.0000        0.0000        0.0000        0.0000        0.0000        0.0000        0.0000        0.0000
        0.0000        0.0000        0.0000        0.0000        0.0000        0.0000        0.0000        0.0000        0.0000        0.0000        0.0000        0.0000        0.0000        0.0000        0.0000        0.0000        0.0000        0.0000        0.0000        0.0000        0.0000        0.0000        0.0000        0.0000        0.0000        0.0000        0.0000        0.0000        0.0000        0.0000        0.0000        0.0000        0.0000        0.0000        0.0000        0.0000        0.0000        0.0000        0.0000        0.0000        0.0000        0.0000        0.0000        0.0000        0.0000        0.0000        0.0000        0.0000        0.0000        0.0000        0.0000        0.0000        0.0000       55.2259       46.5237       40.5796       33.5735       26.8177       21.4021       14.9530        0.0000        0.0000        0.0000        0.0000        0.0000        0.0000        0.0000        0.0000        0.0000        0.0000        0.0000        0.0000        0.0000        0.0000        0.0000        0.0000        0.0000        0.0000        0.0000        0.0000        0.0000        0.0000        0.0000        0.0000        0.0000        0.0000        0.0000        0.0000        0.0000        0.0000        0.0000        0.0000        0.0000        0.0000        0.0000        0.0000        0.0000        0.0000        0.0000        0.0000        0.0000        0.0000        0.0000        0.0000        0.0000        0.0000        0.0000        0.0000        0.0000        0.0000        0.0000        0.0000        0.0000        0.0000        0.0000        0.0000        0.0000        0.0000        0.0000        0.0000        0.0000        0.0000        0.0000        0.0000        0.0000        0.0000        0.0000        0.0000        0.0000        0.0000        0.0000        0.0000        0.0000        0.0000        0.0000        0.0000        0.0000        0.0000        0.0000        0.0000        0.0000        0.0000        0.0000        0.0000        0.0000        0.0000        0.0000        0.0000        0.0000        0.0000        0.0000        0.0000        0.0000        0.0000        0.0000        0.0000        0.0000        0.0000        0.0000        0.0000        0.0000        0.0000        0.0000        0.0000        0.0000        0.0000        0.0000        0.0000        0.0000        0.0000        2.8113        2.5988        2.6977        3.2182        3.6161        4.1594        4.3238        4.5860        5.1554        6.0915        6.7793        6.8574        7.0787        7.8178        8.0477        8.0047        7.9382        7.8034        8.7224        8.6762        8.7028        8.2749        8.0371        7.9479        7.1710        7.3123        6.9542        6.9162        7.9524        8.2153        8.1079        7.7183        7.0994        7.7118        7.6909        7.8164        8.1195        8.2572        8.4978        8.6123        8.8162        9.4574        9.6537        9.9521       10.4533       10.9232       11.5601       12.3403       12.3008       11.9264       12.4222       12.4145       11.8459       10.6918       11.5291       11.0964       11.5806       12.5666       11.5941       11.1656       11.3389        0.0000        0.0000        0.0000        0.0000        0.0000        0.0000        0.0000        0.0000        0.0000        0.0000        0.0000        0.0000        0.0000        0.0000        0.0000        0.0000        0.0000        0.0000
        0.0000        0.0000        0.0000        0.0000        0.0000        0.0000        0.0000        0.0000        0.0000        0.0000        0.0000        0.0000        0.0000        0.0000        0.0000        0.0000        0.0000        0.0000        0.0000        0.0000        0.0000        0.0000        0.0000        0.0000        0.0000        0.0000        0.0000        0.0000        0.0000        0.0000        0.0000        0.0000        0.0000        0.0000        0.0000        0.0000        0.0000        0.0000        0.0000        0.0000        0.0000        0.0000        0.0000        0.0000        0.0000        0.0000        0.0000        0.0000        0.0000        0.0000       92.0272       79.2568       58.8602       51.2725       47.2426       43.2928       40.6750       32.0813       25.6175       19.3831       13.8129       10.8771        0.0000        0.0000        0.0000        0.0000        0.0000        0.0000        0.0000        0.0000        0.0000        0.0000        0.0000        0.0000        0.0000        0.0000        0.0000        0.0000        0.0000        0.0000        0.0000        0.0000        0.0000        0.0000        0.0000        0.0000        0.0000        0.0000        0.0000        0.0000        0.0000        0.0000        0.0000        0.0000        0.0000        0.0000        0.0000        0.0000        0.0000        0.0000        0.0000        0.0000        0.0000        0.0000        0.0000        0.0000        0.0000        0.0000        0.0000        0.0000        0.0000        0.0000        0.0000        0.0000        0.0000        0.0000        0.0000        0.0000        0.0000        0.0000        0.0000        0.0000        0.0000        0.0000        0.0000        0.0000        0.0000        0.0000        0.0000        0.0000        0.0000        0.0000        0.0000        0.0000        0.0000        0.0000        0.0000        0.0000        0.0000        0.0000        0.0000        0.0000        0.0000        0.0000        0.0000        0.0000        0.0000        0.0000        0.0000        0.0000        0.0000        0.0000        0.0000        0.0000        0.0000        0.0000        0.0000        0.0000        0.0000        0.0000        0.0000        0.0000        0.0000        0.0000        0.0000        0.0000        0.0000        0.0000        0.0000        2.5409        2.5949        2.1987        2.2714        2.5716        3.0460        4.1222        4.4172        4.5973        4.8379        5.5923        6.1936        7.0091        7.3116        7.8528        8.0387        7.9550        7.7258        6.9133        6.8837        6.7854        7.9249        8.0018        7.9588        7.8246        7.0279        6.8967        7.0493        7.1514        7.5967        8.1209        8.7473        8.7680        8.2707        8.3734        8.1716        7.9651        8.2208        9.2934        9.7538        9.9592        9.6530        9.4485        9.2520        9.5081       10.3646       10.7797       11.0537       11.4124       11.7277       12.5986       13.0578       13.1861       11.7476       10.5794       10.4809       10.4562       10.0624       11.0580       11.7198       12.4665       11.7813        0.0000        0.0000        0.0000        0.0000        0.0000        0.0000        0.0000        0.0000        0.0000        0.0000        0.0000        0.0000        0.0000        0.0000       25.6140       28.3203       31.7240        0.0000
        0.0000        0.0000        0.0000        0.0000        0.0000        0.0000        0.0000        0.0000        0.0000        0.0000        0.0000        0.0000        0.0000        0.0000        0.0000        0.0000        0.0000        0.0000        0.0000        0.0000        0.0000        0.0000        0.0000        0.0000        0.0000        0.0000        0.0000        0.0000        0.0000        0.0000        0.0000        0.0000        0.0000        0.0000        0.0000        0.0000        0.0000        0.0000        0.0000        0.0000        0.0000        0.0000        0.0000        0.0000        0.0000        0.0000        0.0000        0.0000      106.8179       91.4599       80.7431       68.8467       57.7320       53.9120       49.9022       42.8230       35.0036       31.0904       25.0771       19.6275       15.5828       12.4107       10.4675        0.0000        0.0000        0.0000        0.0000        0.0000        0.0000        0.0000        0.0000        0.0000        0.0000        0.0000        0.0000        0.0000        0.0000        0.0000        0.0000        0.0000        0.0000        0.0000        0.0000        0.0000        0.0000        0.0000        0.0000        0.0000        0.0000        0.0000        0.0000        0.0000        0.0000        0.0000        0.0000        0.0000        0.0000        0.0000        0.0000        0.0000        0.0000        0.0000        0.0000        0.0000        0.0000        0.0000        0.0000        0.0000        0.0000        0.0000        0.0000        0.0000        0.0000        0.0000        0.0000        0.0000        0.0000        0.0000        0.0000        0.0000        0.0000        0.0000        0.0000        0.0000        0.0000        0.0000        0.0000        0.0000        0.0000        0.0000        0.0000        0.0000        0.0000        0.0000        0.0000        0.0000        0.0000        0.0000        0.0000        0.0000        0.0000        0.0000        0.0000        0.0000        0.0000        0.0000        0.0000        0.0000        0.0000        0.0000        0.0000        0.0000        0.0000        0.0000        0.0000        0.0000        0.0000        0.0000        0.0000        0.0000        0.0000        0.0000        0.0000        0.0000        0.0000        0.0000        0.0000        0.0000        2.6613        2.2934        2.3464        2.0931        2.3425        2.2784        2.5517        3.5635        3.9442        4.3526        5.0362        5.9158        6.3572        6.5738        6.7824        7.1960        7.5923        7.4720        7.4426        6.9305        6.7257        6.4718        6.2408        5.4603        7.7463        7.8838        7.9459        6.8631        6.2534        5.9825        7.3438        7.9831        8.3510        8.5591        8.5750        8.4185        8.2696        8.0114        8.2431        8.5537        9.2964        9.6681        9.7832        9.9972        9.6405       10.3706       11.3211       10.4800       10.3900       10.5551       10.8918       12.0084       12.7996       13.3140       14.4233       14.0962       13.2543       12.2346       10.8220       11.8580       12.5771       12.6687       13.0463       12.5009        0.0000        0.0000        0.0000        0.0000        0.0000        0.0000        0.0000        0.0000        0.0000       26.0196       25.7032       28.3048       27.3305       29.1442       36.2654       43.0834       48.3042
        0.0000        0.0000        0.0000        0.0000        0.0000        0.0000        0.0000        0.0000        0.0000        0.0000        0.0000        0.0000        0.0000        0.0000        0.0000        0.0000        0.0000        0.0000        0.0000        0.0000        0.0000        0.0000        0.0000        0.0000        0.0000        0.0000        0.0000        0.0000        0.0000        0.0000        0.0000        0.0000        0.0000        0.0000        0.0000        0.0000        0.0000        0.0000        0.0000        0.0000        0.0000        0.0000        0.0000        0.0000        0.0000        0.0000        0.0000        0.0000       85.3484       72.1174       59.2003       46.5568       44.1757       33.6271       28.9264       31.4222       28.7509       25.9740       23.2403       19.1654       17.1575       14.5198       12.3645        9.1189        8.2042        7.4728        6.5385        0.0000        0.0000        0.0000        0.0000        0.0000        0.0000        0.0000        0.0000        0.0000        0.0000        0.0000        0.0000        0.0000        0.0000        0.0000        0.0000        0.0000        0.0000        0.0000        0.0000        0.0000        0.0000        0.0000        0.0000        0.0000        0.0000        0.0000        0.0000        0.0000        0.0000        0.0000        0.0000        0.0000        0.0000        0.0000        0.0000        0.0000        0.0000        0.0000        0.0000        0.0000        0.0000        0.0000        0.0000        0.0000        0.0000        0.0000        0.0000        0.0000        0.0000        0.0000        0.0000        0.0000        0.0000        0.0000        0.0000        0.0000        0.0000        0.0000        0.0000        0.0000        0.0000        0.0000        0.0000        0.0000        0.0000        0.0000        0.0000        0.0000        0.0000        0.0000        0.0000        0.0000        0.0000        0.0000        0.0000        0.0000        0.0000        0.0000        0.0000        0.0000        0.0000        0.0000        0.0000        0.0000        0.0000        0.0000        0.0000        0.0000        0.0000        0.0000        0.0000        0.0000        0.0000        0.0000        0.0000        0.0000        0.0000        0.0000        0.0000        0.0000        2.3431        2.2667        2.3526        2.2188        2.4369        2.6387        2.7874        3.8112        4.4402        4.9812        5.4539        5.8140        6.2918        6.5510        6.8312        7.0277        7.1907        7.4054        7.3127        6.9151        6.9929        6.9636        6.5353        4.5652        5.2400        7.8575        8.1178        6.9572        6.2077        5.5844        5.3565        6.2439        7.7417        8.6707        8.3430        8.0016        7.9380        7.7242        7.7483        9.0849        9.0308        9.6052       10.3748       11.0903       10.6002        9.6816        9.3598       10.4325       10.0286       10.0502       10.3726       11.4421       12.3634       13.7292       15.7773       15.7476       14.9495       13.9271       14.5328       15.0942       14.3899       13.4584       13.1230        0.0000        0.0000        0.0000        0.0000        0.0000        0.0000       14.0403       19.7081       24.3997       27.8336       30.1571       34.3490       34.5060       34.6029       38.8827       42.0812        0.0000        0.0000
        0.0000        0.0000        0.0000        0.0000        0.0000        0.0000        0.0000        0.0000        0.0000        0.0000        0.0000        0.0000        0.0000        0.0000        0.0000        0.0000        0.0000        0.0000        0.0000        0.0000        0.0000        0.0000        0.0000        0.0000        0.0000        0.0000        0.0000        0.0000        0.0000        0.0000        0.0000        0.0000        0.0000        0.0000        0.0000        0.0000        0.0000        0.0000        0.0000        0.0000        0.0000        0.0000        0.0000        0.0000        0.0000        0.0000        0.0000        0.0000       41.0536       34.3349       29.1484       29.2071       24.5239       20.4582       17.9395       21.8922       21.6431       20.8698       19.1804       21.6356       21.3043       20.6725       18.8545       20.4829       16.4013       13.5789       10.8846        7.8804        6.0683        0.0000        0.0000        0.0000        0.0000        0.0000        0.0000        0.0000        0.0000        0.0000        0.0000        0.0000        0.0000        0.0000        0.0000        0.0000        0.0000        0.0000        0.0000        0.0000        0.0000        0.0000        0.0000        0.0000        0.0000        0.0000        0.0000        0.0000        0.0000        0.0000        0.0000        0.0000        0.0000        0.0000        0.0000        0.0000        0.0000        0.0000        0.0000        0.0000        0.0000        0.0000        0.0000        0.0000        0.0000        0.0000        0.0000        0.0000        0.0000        0.0000        0.0000        0.0000        0.0000        0.0000        0.0000        0.0000        0.0000        0.0000        0.0000        0.0000        0.0000        0.0000        0.0000        0.0000        0.0000        0.0000        0.0000        0.0000        0.0000        0.0000        0.0000        0.0000        0.0000        0.0000        0.0000        0.0000        0.0000        0.0000        0.0000        0.0000        0.0000        0.0000        0.0000        0.0000        0.0000        0.0000        0.0000        0.0000        0.0000        0.0000        0.0000        0.0000        0.0000        0.0000        0.0000        0.0000        0.0000        0.0000        0.0000        0.0000        2.4079        2.6853        2.8030        2.8549        3.0367        3.2870        3.7801        4.4073        4.6937        5.0318        5.2976        5.0912        5.3815        5.5242        5.8733        6.1673        6.4245        6.5595        6.6160        7.0942        7.1367        6.8940        6.3356        4.1982        3.9319        3.9149        4.5866        4.4930        4.2977        4.0594        4.0499        3.9009        3.6660        3.7453        3.9699        4.7489        4.8901        5.0155        5.3227        6.5646        7.1037        7.3545        7.2750        6.2226        6.1806        6.2206        6.2244        6.0519        5.9280        5.7149        6.1652        7.5777        8.9116       10.6553        9.2843       11.0357       15.7400       12.2784       10.3861        9.9057        9.3653        9.9717        9.8518        9.1134        8.5941        8.4879        8.6043       10.2735       10.9924       12.6990       17.8565       22.8533       26.0347       28.3977       30.7922       30.2479       31.8976       36.1870       37.9593        0.0000        0.0000
        0.0000        0.0000        0.0000        0.0000        0.0000        0.0000        0.0000        0.0000        0.0000        0.0000        0.0000        0.0000        0.0000        0.0000        0.0000        0.0000        0.0000        0.0000        0.0000        0.0000        0.0000        0.0000        0.0000        0.0000        0.0000        0.0000        0.0000        0.0000        0.0000        0.0000        0.0000        0.0000        0.0000        0.0000        0.0000        0.0000        0.0000        0.0000        0.0000        0.0000        0.0000        0.0000        0.0000        0.0000        0.0000        0.0000        0.0000        0.0000       30.3601       25.0286       24.7725       24.2964       19.9043       18.8330       19.6158       24.9465       26.9467       27.7732       26.0141       33.4946       33.3375       29.9087       26.3067       26.8574       24.0519       19.6977       15.7625       10.3199        7.7363        6.0785        0.0000        0.0000        0.0000        0.0000        0.0000        0.0000        0.0000        0.0000        0.0000        0.0000        0.0000        0.0000        0.0000        0.0000        0.0000        0.0000        0.0000        0.0000        0.0000        0.0000        0.0000        0.0000        0.0000        0.0000        0.0000        0.0000        0.0000        0.0000        0.0000        0.0000        0.0000        0.0000        0.0000        0.0000        0.0000        0.0000        0.0000        0.0000        0.0000        0.0000        0.0000        0.0000        0.0000        0.0000        0.0000        0.0000        0.0000        0.0000        0.0000        0.0000        0.0000        0.0000        0.0000        0.0000        0.0000        0.0000        0.0000        0.0000        0.0000        0.0000        0.0000        0.0000        0.0000        0.0000        0.0000        0.0000        0.0000        0.0000        0.0000        0.0000        0.0000        0.0000        0.0000        0.0000        0.0000        0.0000        0.0000        0.0000        0.0000        0.0000        0.0000        0.0000        0.0000        0.0000        0.0000        0.0000        0.0000        0.0000        0.0000        0.0000        0.0000        0.0000        0.0000        0.0000        0.0000        0.0000        0.0000        0.0000        0.0000        2.5614        2.8303        3.1588        3.5300        3.8560        0.0000        5.0018        5.1396        5.2647        0.0000        0.0000        0.0000        5.9150        6.1631        6.4686        6.7611        6.9579        7.0524        7.3595        7.4037        7.2608        6.6830        4.7035        4.7725        4.6578        4.6647        4.2065        4.0231        3.8528        3.7483        3.6369        3.2614        3.2763        3.3856        3.8209        4.2196        4.6575        5.3175        7.0968        7.3374        7.3254        7.0081        5.9007        5.9381        5.7753        5.7358        6.0700        5.5446        5.6933        6.5757       10.4723       10.5863       10.4440        9.0390       10.3115       12.6465       13.4423       13.4926       10.0475        9.0199        8.9121        8.8881        9.0596        8.7578       10.3589       11.8399       13.3414       13.4660       14.9474       18.4816       24.4830       27.3194       29.7328       32.6726       34.1243       37.8266       40.2252       40.6669        0.0000        0.0000
        0.0000        0.0000        0.0000        0.0000        0.0000        0.0000        0.0000        0.0000        0.0000        0.0000        0.0000        0.0000        0.0000        0.0000        0.0000        0.0000        0.0000        0.0000        0.0000        0.0000        0.0000        0.0000        0.0000        0.0000        0.0000        0.0000        0.0000        0.0000        0.0000        0.0000        0.0000        0.0000        0.0000        0.0000        0.0000        0.0000        0.0000        0.0000       72.7782       68.7617       57.3876        0.0000        0.0000        0.0000        0.0000        0.0000        0.0000        0.0000       25.4191       23.7859       21.5690       20.6746       17.8086       16.5813       23.1805       46.8937       59.4019       54.4232       49.5312       44.1735       39.3560       34.3324       29.1630       30.0178       25.6982       21.5364       17.9783       11.8536        9.0409        7.0145        0.0000        0.0000        0.0000        0.0000        0.0000        0.0000        0.0000        0.0000        0.0000        0.0000        0.0000        0.0000        0.0000        0.0000        0.0000        0.0000        0.0000        0.0000        0.0000        0.0000        0.0000        0.0000        0.0000        0.0000        0.0000        0.0000        0.0000        0.0000        0.0000        0.0000        0.0000        0.0000        0.0000        0.0000        0.0000        0.0000        0.0000        0.0000        0.0000        0.0000        0.0000        0.0000        0.0000        0.0000        0.0000        0.0000        0.0000        0.0000        0.0000        0.0000        0.0000        0.0000        0.0000        0.0000        0.0000        0.0000        0.0000        0.0000        0.0000        0.0000        0.0000        0.0000        0.0000        0.0000        0.0000        0.0000        0.0000        0.0000        0.0000        0.0000        0.0000        0.0000        0.0000        0.0000        0.0000        0.0000        0.0000        0.0000        0.0000        0.0000        0.0000        0.0000        0.0000        0.0000        0.0000        0.0000        0.0000        0.0000        0.0000        0.0000        0.0000        0.0000        0.0000        0.0000        0.0000        0.0000        0.0000        0.0000        0.0000        0.0000        0.0000        0.0000        0.0000        0.0000        0.0000        0.0000        0.0000        0.0000        0.0000        0.0000        0.0000        0.0000        0.0000        8.2689        8.0801        8.3863        8.3469        8.0434        8.1220        8.2721        8.0121        6.6644        6.9063        7.9881        6.7125        5.2130        4.5069        4.9451        5.0979        6.5450        4.4837        4.2864        4.0994        4.3704        4.6676        5.3501        6.7765        8.0899        7.1515        7.2004        6.9823        6.0895        6.0536        5.8178        6.2410        7.1616        6.6811        8.8896        8.9356       12.0958       11.1006        8.6715        8.1141        8.7225        8.9184       10.4427       13.9750       14.8442       11.7964       10.2408       10.0448       10.5947       12.9756       14.8299       15.4514       16.6016       16.9364       17.0407       20.6249       27.1950       29.0984       31.3224       32.5329       35.2604       40.7190       43.3546        0.0000        0.0000        0.0000
        0.0000        0.0000        0.0000        0.0000        0.0000        0.0000        0.0000        0.0000        0.0000        0.0000        0.0000        0.0000        0.0000        0.0000        0.0000        0.0000        0.0000        0.0000        0.0000        0.0000        0.0000        0.0000        0.0000        0.0000        0.0000        0.0000        0.0000        0.0000        0.0000        0.0000        0.0000        0.0000        0.0000        0.0000        0.0000        0.0000        0.0000        0.0000       65.2151       60.5460       50.3384       48.9769       52.4185       45.5139       44.3303       37.1252       31.2835       23.5473       21.7828       17.7018       16.6480       21.5577       29.9101       34.8988       41.2192       54.9627       55.0464       53.1356       39.2249       36.1091       29.5395       26.2831       22.9246       23.9613       21.5360       18.0827       14.8139       11.3625        9.1517        7.2253        5.8379        3.9548        0.0000        0.0000        0.0000        0.0000        0.0000        0.0000        0.0000        0.0000        0.0000        0.0000        0.0000        0.0000        0.0000        0.0000        0.0000        0.0000        0.0000        0.0000        0.0000        0.0000        0.0000        0.0000        0.0000        0.0000        0.0000        0.0000        0.0000        0.0000        0.0000        0.0000        0.0000        0.0000        0.0000        0.0000        0.0000        0.0000        0.0000        0.0000        0.0000        0.0000        0.0000        0.0000        0.0000        0.0000        0.0000        0.0000        0.0000        0.0000        0.0000        0.0000        0.0000        0.0000        0.0000        0.0000        0.0000        0.0000        0.0000        0.0000        0.0000        0.0000        0.0000        0.0000        0.0000        0.0000        0.0000        0.0000        0.0000        0.0000        0.0000        0.0000        0.0000        0.0000        0.0000        0.0000        0.0000        0.0000        0.0000        0.0000        0.0000        0.0000        0.0000        0.0000        0.0000        0.0000        0.0000        0.0000        0.0000        0.0000        0.0000        0.0000        0.0000        0.0000        0.0000        0.0000        0.0000        0.0000        0.0000        0.0000        0.0000        0.0000        0.0000        0.0000        0.0000        0.0000        0.0000        0.0000        0.0000        0.0000        0.0000        0.0000        0.0000        0.0000        9.6284        9.8037        9.5385        9.4069        9.5819        9.8653        9.8624        8.9571        8.8118        9.6692       10.1744        7.5843        6.4170        6.0571        5.8931        6.9917        7.0850        7.7407        6.5248        4.2104        4.0286        5.0681        5.2346        6.5756        7.4993        7.5193        7.5206        6.9421        6.6485        6.9542        7.5266       11.2048       14.2840       14.8367       14.5477       17.6761       12.5413       12.0277       11.9834       11.4794       11.4418       11.3659       14.1256       15.8942       16.3274       15.1028       14.2070       15.6652       16.4417       18.6950       19.8260       22.6080       23.2132       24.2886       26.1751       30.9988       32.9170       34.0704       35.2487       36.4536       38.7733        0.0000        0.0000        0.0000        0.0000
        0.0000        0.0000        0.0000        0.0000        0.0000        0.0000        0.0000        0.0000        0.0000        0.0000        0.0000        0.0000        0.0000        0.0000        0.0000        0.0000        0.0000        0.0000        0.0000        0.0000        0.0000        0.0000        0.0000        0.0000        0.0000        0.0000        0.0000        0.0000        0.0000        0.0000        0.0000        0.0000        0.0000        0.0000        0.0000        0.0000        0.0000       35.0055       35.5665       32.7904       29.2355       26.4789       25.9632       30.1200       27.3637       32.0159       32.1797       19.6614       19.7625       16.4187       25.8990       37.2689       40.6694       32.8785       28.9014       37.0969       34.5520       34.1398       23.5330       19.6953       18.3882       18.0740       17.0738       19.3014       18.3516       16.2977       13.6015       12.0170       10.1675        8.2418        6.7827        4.4107        0.0000        0.0000        0.0000        0.0000        0.0000        0.0000        0.0000        0.0000        0.0000        0.0000        0.0000        0.0000        0.0000        0.0000        0.0000        0.0000        0.0000        0.0000        0.0000        0.0000        0.0000        0.0000        0.0000        0.0000        0.0000        0.0000        0.0000        0.0000        0.0000        0.0000        0.0000        0.0000        0.0000        0.0000        0.0000        0.0000        0.0000        0.0000        0.0000        0.0000        0.0000        0.0000        0.0000        0.0000        0.0000        0.0000        0.0000        0.0000        0.0000        0.0000        0.0000        0.0000        0.0000        0.0000        0.0000        0.0000        0.0000        0.0000        0.0000        0.0000        0.0000        0.0000        0.0000        0.0000        0.0000        0.0000        0.0000        0.0000        0.0000        0.0000        0.0000        0.0000        0.0000        0.0000        0.0000        0.0000        0.0000        0.0000        0.0000        0.0000        0.0000        0.0000        0.0000        0.0000        0.0000        0.0000        0.0000        0.0000        0.0000        0.0000        0.0000        0.0000        0.0000        0.0000        0.0000        0.0000        0.0000        0.0000        0.0000        0.0000        0.0000        0.0000        0.0000        0.0000        0.0000        0.0000        0.0000        5.0037        5.4632        6.0250        6.5649        7.6775        0.0000        9.5345        9.2812        9.2256        9.5923        9.8439        9.3775        9.4598       10.9883       11.2447       11.5543        6.1035        5.4735        5.2429        5.0748        4.2388        4.0046        4.1730        3.8245        3.9182        2.8821        2.8590        3.2417        3.9971        4.4020        5.2597        4.9753        6.0080        6.3777        7.0901        8.3118       11.3940       10.9780        8.7734        9.0274       10.4933       10.4931       10.6431        9.6362        9.6768        9.0597        9.2754        8.9831       13.8600       14.8711       15.8965       16.2306       14.0299       14.8182       13.3640       14.3347       16.8519       17.9897       19.9216       23.8135       31.3648       33.0685       35.3872       35.8938       35.0787       37.4029        0.0000        0.0000        0.0000        0.0000
        0.0000        0.0000        0.0000        0.0000        0.0000        0.0000        0.0000        0.0000        0.0000        0.0000        0.0000        0.0000        0.0000        0.0000        0.0000        0.0000        0.0000        0.0000        0.0000        0.0000        0.0000        0.0000        0.0000        0.0000        0.0000        0.0000        0.0000        0.0000        0.0000        0.0000        0.0000        0.0000        0.0000        0.0000        0.0000        0.0000        0.0000       34.3552       31.0674       25.7980       23.8161       21.7213       18.9847       15.0925       13.9621       16.3665       22.4906       19.2591       17.3743       17.5558       16.2123       25.6714       21.9908       18.2268       12.1467       14.7403       16.3168       17.5087       15.6710       16.9876       17.6387       17.0753       16.1923       18.9673       18.4927       17.3384       14.6379       13.0001       11.2866        9.4004        7.4282        4.6266        3.3373        0.0000        0.0000        0.0000        0.0000        0.0000        0.0000        0.0000        0.0000        0.0000        0.0000        0.0000        0.0000        0.0000        0.0000        0.0000        0.0000        0.0000        0.0000        0.0000        0.0000        0.0000        0.0000        0.0000        0.0000        0.0000        0.0000        0.0000        0.0000        0.0000        0.0000        0.0000        0.0000        0.0000        0.0000        0.0000        0.0000        0.0000        0.0000        0.0000        0.0000        0.0000        0.0000        0.0000        0.0000        0.0000        0.0000        0.0000        0.0000        0.0000        0.0000        0.0000        0.0000        0.0000        0.0000        0.0000        0.0000        0.0000        0.0000        0.0000        0.0000        0.0000        0.0000        0.0000        0.0000        0.0000        0.0000        0.0000        0.0000        0.0000        0.0000        0.0000        0.0000        0.0000        0.0000        0.0000        0.0000        0.0000        0.0000        0.0000        0.0000        0.0000        0.0000        0.0000        0.0000        0.0000        0.0000        0.0000        0.0000        0.0000        0.0000        0.0000        0.0000        0.0000        0.0000        0.0000        0.0000        0.0000        0.0000        0.0000        0.0000        0.0000        0.0000        3.7800        4.0433        4.4253        4.8253        5.5725        6.0336        6.4260        6.8158        7.6102        8.1357        8.2462        8.8894        9.1901        7.2883       12.0641       11.4617       11.8333       13.1610       13.0942       12.2562        6.4393        6.1025        5.8675        5.5227        4.5308        4.3762        4.4266        4.6666        5.3267        4.7797        5.4303        4.7837        5.6405        5.8883        5.4419        5.9002        8.6657       10.0405       11.1141       13.4897       13.3567       11.3411       10.4565       10.2942       12.2647       10.7757        9.9529       10.3041       10.7275       10.0010       10.2831       10.1486       13.7659       16.8006       19.3487       19.7070       17.8229       18.0619       17.8705       18.0556       18.7140       18.3742       21.8112       24.7486       32.0687       34.6182       38.3808       39.3641       39.5899        0.0000        0.0000        0.0000        0.0000        0.0000
        0.0000        0.0000        0.0000        0.0000        0.0000        0.0000        0.0000        0.0000        0.0000        0.0000        0.0000        0.0000        0.0000        0.0000        0.0000        0.0000        0.0000        0.0000        0.0000        0.0000        0.0000        0.0000        0.0000        0.0000        0.0000        0.0000        0.0000        0.0000        0.0000        0.0000        0.0000        0.0000        0.0000        0.0000        0.0000        0.0000       36.0591       36.4842       28.8307       23.4865       23.1826       20.8514       18.1799       12.7446       11.4630       10.1128       10.0944        7.2745       14.0887       20.8466       17.2746       24.8615       15.4408       14.8974       20.7063       20.3978       18.6062       16.5057       14.0478       15.2923       14.4793       13.8340       13.7145       15.9392       15.1630       13.8453       12.3705       11.4107        9.8755        8.3084        6.7624        4.2385        0.0000        0.0000        0.0000        0.0000        0.0000        0.0000        0.0000        0.0000        0.0000        0.0000        0.0000        0.0000        0.0000        0.0000        0.0000        0.0000        0.0000        0.0000        0.0000        0.0000        0.0000        0.0000        0.0000        0.0000        0.0000        0.0000        0.0000        0.0000        0.0000        0.0000        0.0000        0.0000        0.0000        0.0000        0.0000        0.0000        0.0000        0.0000        0.0000        0.0000        0.0000        0.0000        0.0000        0.0000        0.0000        0.0000        0.0000        0.0000        0.0000        0.0000        0.0000        0.0000        0.0000        0.0000        0.0000        0.0000        0.0000        0.0000        0.0000        0.0000        0.0000        0.0000        0.0000        0.0000        0.0000        0.0000        0.0000        0.0000        0.0000        0.0000        0.0000        0.0000        0.0000        0.0000        0.0000        0.0000        0.0000        0.0000        0.0000        0.0000        0.0000        0.0000        0.0000        0.0000        0.0000        0.0000        0.0000        0.0000        0.0000        0.0000        0.0000        0.0000        0.0000        0.0000        0.0000        0.0000        0.0000        0.0000        0.0000        0.0000        3.1263        3.1649        3.3486        4.5191        4.8161        4.3644        4.5921        5.5552        5.6304        6.1276        6.5459        7.1201        7.7916        8.1181        8.4738        8.3090        9.2861       10.5058       11.9492       11.9971       11.6231       10.0597       11.2835        6.4277        6.2591        6.4108        6.2952        4.5541        4.6458        5.5140        5.7647        8.0212        8.0426        7.8433        7.3889        7.6263        5.8549        5.2691        7.6956        9.5015       10.6808       14.1527       14.6450       11.3841       11.2626       10.8172       10.6806       11.8769       10.7611       11.0425       11.7866       11.6523       11.2922       11.3057       12.5848       17.1968       19.3901       20.6343       21.0493       18.7458       18.5438       18.8297       19.2901       19.9771       21.9955       27.5606       30.5613       37.4194       38.0003       39.4177       42.7419       43.9998        0.0000        0.0000        0.0000        0.0000        0.0000
        0.0000        0.0000        0.0000        0.0000        0.0000        0.0000        0.0000        0.0000        0.0000        0.0000        0.0000        0.0000        0.0000        0.0000        0.0000        0.0000        0.0000        0.0000        0.0000        0.0000        0.0000        0.0000        0.0000        0.0000        0.0000        0.0000        0.0000        0.0000        0.0000        0.0000        0.0000        0.0000        0.0000        0.0000        0.0000       29.3736       27.6683       27.5548       28.7290       21.4603       19.9543       17.5350       14.6162       10.8244       10.6627        9.3493        9.8497       16.6249       22.2527       19.1979       18.1402       16.2964       17.6277       15.4608       10.4925       12.7978       12.7666       11.3970       10.6220       11.8978       11.7128       11.4198       10.9900       13.1535       12.2368       11.3326       10.3051       10.2452        8.7646        7.3744        6.0557        3.9865        0.0000        0.0000        0.0000        0.0000        0.0000        0.0000        0.0000        0.0000        0.0000        0.0000        0.0000        0.0000        0.0000        0.0000        0.0000        0.0000        0.0000        0.0000        0.0000        0.0000        0.0000        0.0000        0.0000        0.0000        0.0000        0.0000        0.0000        0.0000        0.0000        0.0000        0.0000        0.0000        0.0000        0.0000        0.0000        0.0000        0.0000        0.0000        0.0000        0.0000        0.0000        0.0000        0.0000        0.0000        0.0000        0.0000        0.0000        0.0000        0.0000        0.0000        0.0000        0.0000        0.0000        0.0000        0.0000        0.0000        0.0000        0.0000        0.0000        0.0000        0.0000        0.0000        0.0000        0.0000        0.0000        0.0000        0.0000        0.0000        0.0000        0.0000        0.0000        0.0000        0.0000        0.0000        0.0000        0.0000        0.0000        0.0000        0.0000        0.0000        0.0000        0.0000        0.0000        0.0000        0.0000        0.0000        0.0000        0.0000        0.0000        0.0000        0.0000        0.0000        0.0000        0.0000        0.0000        0.0000        0.0000        0.0000        0.0000        4.0468        4.1604        3.5177        3.3396        3.4583        3.7850        4.3620        4.6286        5.2507        5.7489        6.8137        6.2192        6.2329        7.1133        7.8067        8.4765        9.0649        8.9868        7.3315        6.4046        6.6362        9.7111       10.5678       11.3567        5.6771        5.9528        6.1661        6.7884        5.0285        5.9761        6.3750        6.4057        7.9340        7.8073        7.1844        7.4564        8.4086        6.7814        6.3666        6.7881        9.1491       13.2263       13.2799       10.7468       10.3159       10.9938       11.3218       12.4481       16.8206       16.2854       14.1975       13.0912       12.0246       12.0332       14.0647       16.8153       19.2669       20.7664       21.5398       22.3390       19.7374       20.8315       21.9220       22.9320       24.0546       26.3635       29.9497       34.4546       40.3823       48.2855       50.9952       49.1324       49.9845        0.0000        0.0000        0.0000        0.0000        0.0000
        0.0000        0.0000        0.0000        0.0000        0.0000        0.0000        0.0000        0.0000        0.0000        0.0000        0.0000        0.0000        0.0000        0.0000        0.0000        0.0000        0.0000        0.0000        0.0000        0.0000        0.0000        0.0000        0.0000        0.0000        0.0000        0.0000        0.0000        0.0000        0.0000        0.0000        0.0000        0.0000        0.0000        0.0000        0.0000       16.5099       17.1134       18.8310       17.6095       14.9629       13.5410       11.6401       10.7876       10.5552        9.2547        9.4652        9.4212        7.3215        5.9798        5.5079        6.4112        9.8197        9.1833        8.5858        7.5322        8.6146        5.2433        4.6190        4.0357        9.8626        9.8309        9.5097        8.9339        9.0887        8.9299        8.2631        8.1601        8.0855        7.4179        5.4848        4.3651        3.8252        0.0000        0.0000        0.0000        0.0000        0.0000        0.0000        0.0000        0.0000        0.0000        0.0000        0.0000        0.0000        0.0000        0.0000        0.0000        0.0000        0.0000        0.0000        0.0000        0.0000        0.0000        0.0000        0.0000        0.0000        0.0000        0.0000        0.0000        0.0000        0.0000        0.0000        0.0000        0.0000        0.0000        0.0000        0.0000        0.0000        0.0000        0.0000        0.0000        0.0000        0.0000        0.0000        0.0000        0.0000        0.0000        0.0000        0.0000        0.0000        0.0000        0.0000        0.0000        0.0000        0.0000        0.0000        0.0000        0.0000        0.0000        0.0000        0.0000        0.0000        0.0000        0.0000        0.0000        0.0000        0.0000        0.0000        0.0000        0.0000        0.0000        0.0000        0.0000        0.0000        0.0000        0.0000        0.0000        0.0000        0.0000        0.0000        0.0000        0.0000        0.0000        0.0000        0.0000        0.0000        0.0000        0.0000        0.0000        0.0000        0.0000        0.0000        0.0000        0.0000        0.0000        0.0000        0.0000        0.0000        0.0000        0.0000        3.8329        3.2525        3.0968        2.8958        2.7913        2.6051        2.3190        2.7256        2.6966        2.9454        3.0680        3.2204        3.6286        4.4760        4.8569        5.7828        6.0020        4.9197        4.3490        4.3674        4.4124        2.9380        2.2998        2.1611        1.9162        1.5868        1.4539        1.4042        6.3744        5.7623        5.9874        1.8048        1.8490        1.7349        2.0518        2.2069        4.0750        4.8895        4.6101        5.3925        5.7875        8.2218       10.8902        7.6199        9.5517       11.6046       12.0158       11.4013       11.7265       15.3774       15.8473       16.7255       15.7691       16.0646       15.1980       17.9978       18.0579       18.0618       19.3086       20.3704       20.6491       18.2788       18.2860       18.7152       20.0763       20.2925       22.9736       24.4765       28.9808       41.3425       48.5094       52.3353       50.9114        0.0000        0.0000        0.0000        0.0000        0.0000        0.0000
        0.0000        0.0000        0.0000        0.0000        0.0000        0.0000        0.0000        0.0000        0.0000        0.0000        0.0000        0.0000        0.0000        0.0000        0.0000        0.0000        0.0000        0.0000        0.0000        0.0000        0.0000        0.0000        0.0000        0.0000        0.0000        0.0000        0.0000        0.0000        0.0000        0.0000        0.0000        0.0000        0.0000        0.0000        0.0000       15.0660       18.2790       18.8367       16.6887       13.6979       12.5118       15.3606       18.6553       11.5659        8.2905        7.5109        7.4874        5.7380        5.3946        4.9632        6.3218       12.8878       14.0730        9.8435        9.3145       13.0042        6.6692        4.6094        4.3132        9.3132        9.4450        9.1004        8.7329        9.1442        9.3184        9.0751        9.9461        6.1719        4.8452        4.1138        3.6568        0.0000        0.0000        0.0000        0.0000        0.0000        0.0000        0.0000        0.0000        0.0000        0.0000        0.0000        0.0000        0.0000        0.0000        0.0000        0.0000        0.0000        0.0000        0.0000        0.0000        0.0000        0.0000        0.0000        0.0000        0.0000        0.0000        0.0000        0.0000        0.0000        0.0000        0.0000        0.0000        0.0000        0.0000        0.0000        0.0000        0.0000        0.0000        0.0000        0.0000        0.0000        0.0000        0.0000        0.0000        0.0000        0.0000        0.0000        0.0000        0.0000        0.0000        0.0000        0.0000        0.0000        0.0000        0.0000        0.0000        0.0000        0.0000        0.0000        0.0000        0.0000        0.0000        0.0000        0.0000        0.0000        0.0000        0.0000        0.0000        0.0000        0.0000        0.0000        0.0000        0.0000        0.0000        0.0000        0.0000        0.0000        0.0000        0.0000        0.0000        0.0000        0.0000        0.0000        0.0000        0.0000        0.0000        0.0000        0.0000        0.0000        0.0000        0.0000        0.0000        0.0000        0.0000        4.7015        4.5910        0.0000        4.6088        4.1125        3.8008        2.8698        2.6925        2.5590        2.5915        2.2768        2.1398        2.5527        2.1853        2.6782        2.7923        2.9622        3.8900        4.0325        4.4104        5.0493        5.4192        3.8517        3.8571        2.8470        2.1176        1.9712        1.8671        1.8297        1.9710        1.7987        1.7044        1.6811        1.4187        1.5209        1.9874        1.8578        1.6363        1.3939        1.6015        1.7727        2.2664        3.0840        3.3967        4.3423        5.1698        8.6155        7.0201        6.4388        6.4636        9.8173       13.6017       11.4412       13.5016       15.3924       14.1838        9.2061        9.8787       14.2426       16.7432       20.4471       23.6783       23.5510       25.0671       23.8392       24.9257       21.0012       22.2757       22.2786       22.3142       22.9046       24.7631       28.1040       31.5430       42.7791       48.2358       50.8658        0.0000        0.0000        0.0000        0.0000        0.0000        0.0000        0.0000
        0.0000        0.0000        0.0000        0.0000        0.0000        0.0000        0.0000        0.0000        0.0000        0.0000        0.0000        0.0000        0.0000        0.0000        0.0000        0.0000        0.0000        0.0000        0.0000        0.0000        0.0000        0.0000        0.0000        0.0000        0.0000        0.0000        0.0000        0.0000        0.0000       36.4455       33.6597       26.9095       22.1516       18.6110       16.3860       13.0885       12.8568       17.5654       28.9677       18.1624       23.8544       22.8950       17.8298       13.3063        9.2029        7.8984        8.3295       11.3760        9.5117       10.3073       13.0106       18.1556       19.8123       17.1351       14.9281       15.9259       11.1133       10.2378       10.5813       12.6825       11.7723       10.8864        9.7216        9.6052        9.1862        9.4605        7.2898        5.3090        4.4679        4.0640        3.6006        3.6142        3.1408        0.0000        0.0000        0.0000        0.0000        0.0000        0.0000        0.0000        0.0000        0.0000        0.0000        0.0000        0.0000        0.0000        0.0000        0.0000        0.0000        0.0000        0.0000        0.0000        0.0000        0.0000        0.0000        0.0000        0.0000        0.0000        0.0000        0.0000        0.0000        0.0000        0.0000        0.0000        0.0000        0.0000        0.0000        0.0000        0.0000        0.0000        0.0000        0.0000        0.0000        0.0000        0.0000        0.0000        0.0000        0.0000        0.0000        0.0000        0.0000        0.0000        0.0000        0.0000        0.0000        0.0000        0.0000        0.0000        0.0000        0.0000        0.0000        0.0000        0.0000        0.0000        0.0000        0.0000        0.0000        0.0000        0.0000        0.0000        0.0000        0.0000        0.0000        0.0000        0.0000        0.0000        0.0000        0.0000        0.0000        0.0000        0.0000        0.0000        0.0000        0.0000        0.0000        0.0000        0.0000        0.0000        0.0000        0.0000        0.0000        0.0000        0.0000        0.0000        4.3361        4.7183        4.7999        4.7298        4.8597        4.4327        3.8214        3.0181        2.9961        2.6024        2.2489        2.4276        1.9122        2.2947        2.1968        2.3332        2.6803        2.9292        3.5741        4.0546        4.7874        5.0446        4.6906        3.9647        3.9871        1.9156        1.8749        1.8226        1.5951        1.4189        3.6124        1.5673        1.2641        1.3954        1.2332        1.4495        2.2626        2.3256        2.2194        2.1492        2.1381        2.5487        2.9778        3.2300        4.0244        4.4186        5.0314        5.9616        6.5201       11.1711       10.7457       11.1437       11.8978       12.3453       13.1281       10.6907       11.1952       12.5013       13.3363       14.9229       17.4761       21.4391       24.4459       27.4715       29.1146       30.4615       30.5703       26.4917       25.1910       25.2468       26.8006       25.8937       26.3836       30.1130       33.0879       44.8661       49.5808        0.0000        0.0000        0.0000        0.0000        0.0000        0.0000        0.0000        0.0000
        0.0000        0.0000        0.0000        0.0000        0.0000        0.0000        0.0000        0.0000        0.0000        0.0000        0.0000        0.0000        0.0000        0.0000        0.0000        0.0000        0.0000        0.0000        0.0000        0.0000        0.0000        0.0000        0.0000        0.0000        0.0000        0.0000       30.4836       33.0265       32.2073       29.8795       34.4838       28.1384       22.3976       18.3631       18.4202       12.3182       13.6902       22.9813       31.4605       20.4628       26.9890       25.7764       20.3941       18.9782       13.0231       14.3313       16.4894       15.7030       12.3172       10.8460       16.1561       22.3329       23.9431       22.2302       16.3069       17.4615       10.6655       14.4105       15.5927       16.6186       17.0843       14.0818       11.2576        9.9407        8.1615        9.5265        9.4454        7.9077        7.4474        6.8752        5.1805        5.0043        4.2144        3.4825        3.2947        2.5824        2.6686        2.3625        2.7644        1.9404        1.8495        1.7308        0.0000        0.0000        0.0000        0.0000        0.0000        0.0000        0.0000        0.0000        0.0000        0.0000        0.0000        0.0000        0.0000        0.0000        0.0000        0.0000        0.0000        0.0000        0.0000        0.0000        0.0000        0.0000        0.0000        0.0000        0.0000        0.0000        0.0000        0.0000        0.0000        0.0000        0.0000        0.0000        0.0000        0.0000        0.0000        0.0000        0.0000        0.0000        0.0000        0.0000        0.0000        0.0000        0.0000        0.0000        0.0000        0.0000        0.0000        0.0000        0.0000        0.0000        0.0000        0.0000        0.0000        0.0000        0.0000        0.0000        0.0000        0.0000        0.0000        0.0000        0.0000        0.0000        0.0000        0.0000        0.0000        0.0000        0.0000        0.0000        0.0000        0.0000        0.0000        1.8047        1.6720        1.6318        1.5475        1.5196        0.0000        0.0000        0.0000        0.0000        2.7681        3.2847        3.5281        3.9904        4.0832        4.3440        4.1918        3.9658        3.4739        3.0921        2.4607        2.4662        2.4094        3.2462        3.2729        2.8359        3.0976        3.2306        3.3318        3.2456        3.7391        4.2227        4.6756        5.0581        4.5804        4.0857        3.2698        1.8162        1.8813        2.0562        2.1896        2.6699       12.0373        1.7944        1.7444        1.6062        1.1047        1.1007        2.0573        2.2725        2.1147        2.0763        2.5382        2.3656        2.9360        3.7182        5.1313        5.3136        5.6977        6.9820        7.6075        7.9078       13.0157       13.1072       14.4448       11.9777        9.9462        9.3624       10.0820       11.2868       14.0776       15.6959       19.7436       20.0049       19.9775       24.8807       30.2392       32.7598       32.9687       28.2184       28.4346       27.1917       28.5172       29.4300       31.3028       33.8069       37.1739       48.2074       52.9219        0.0000        0.0000        0.0000        0.0000        0.0000        0.0000        0.0000        0.0000
        0.0000        0.0000        0.0000        0.0000        0.0000        0.0000        0.0000        0.0000        0.0000        0.0000        0.0000        0.0000        0.0000        0.0000        0.0000        0.0000        0.0000        0.0000        0.0000        0.0000        0.0000        0.0000        0.0000        0.0000        0.0000       17.9575       17.6310       13.5779       11.8236       11.2565       13.3216       17.4012       15.9812       14.8834       15.4902       12.4201       14.1503       14.8475       14.7821        9.6290       12.5917       14.6585       10.1532       15.5890       15.7451       13.9310       12.2622       12.0920        9.6297       10.9069       13.4803       19.2557       17.9778       14.0241       11.6179       13.2342       12.3646       11.2511       11.9571       12.9664       13.3987       12.0594       10.8728       12.0284       10.6921       10.6834        9.4980       10.5601        9.0509        7.5620        5.4347        5.3944        4.7711        3.5275        2.8278        2.7566        2.4878        2.6082        2.6796        2.1076        5.8654        3.5130        2.4885        1.2613        0.0000        0.0000        0.0000        0.0000        0.0000        0.0000        0.0000        0.0000        0.0000        0.0000        0.0000        0.0000        0.0000        0.0000        0.0000        0.0000        0.0000        0.0000        0.0000        0.0000        0.0000        0.0000        0.0000        0.0000        0.0000        0.0000        0.0000        0.0000        0.0000        0.0000        0.0000        0.0000        0.0000        0.0000        0.0000        0.0000        0.0000        0.0000        0.0000        0.0000        0.0000        0.0000        0.0000        0.0000        0.0000        0.0000        0.0000        0.0000        0.0000        0.0000        0.0000        0.0000        0.0000        0.0000        0.0000        0.0000        0.0000        0.0000        0.0000        0.0000        0.0000        0.0000        0.0000        0.0000        0.0000        0.0000        0.0000        0.0000        1.8052        1.6251        1.6285        1.6493        1.6539        1.6547        1.7191        1.8419        1.8883        2.1019        2.4708        2.6193        2.9858        3.0264        3.2741        2.7894        2.7141        2.7112        2.5105        2.7517        2.2908        1.9160        2.1256        2.2458        2.2746        2.2801        2.5069        2.6311        2.6959        2.5832        2.2017        2.4884        2.8676        2.7453        2.5561        2.9203        1.4067        1.7609        1.7475        2.2947        3.1946        4.4761        5.9871        7.1694        3.9096        2.8617        8.1109        2.1732        3.1966        1.9308        1.7350        2.3284        3.1931        3.3477        4.2115        5.6833        6.1996        6.7129        7.6755        8.9327        8.4755       10.0315       14.3740       15.6352       13.9607       14.5310       14.4482       13.7533       13.9125       14.5432       16.4938       20.2654       17.5157       19.3491       22.5971       26.3635       29.7241       32.4495       33.0123       31.2333       31.4729       33.0242        0.0000        0.0000       41.7770       44.5694       48.8691       48.9506        0.0000        0.0000        0.0000        0.0000        0.0000        0.0000        0.0000        0.0000        0.0000
        0.0000        0.0000        0.0000        0.0000        0.0000        0.0000        0.0000        0.0000        0.0000        0.0000        0.0000        0.0000        0.0000        0.0000        0.0000        0.0000        0.0000        0.0000        0.0000        0.0000        0.0000        0.0000        0.0000        0.0000        0.0000        0.0000       14.7561       10.9986        9.3896        7.9393        8.7162       12.7945       13.0792       14.1221       15.9083       13.1537       16.6850       17.0486       18.3836       11.3529       13.6283       14.4698       14.3175       15.2776       14.5479       12.2656       15.3848       17.0963       16.9862       15.8585       16.7561       17.0398       11.1852       12.1173       10.5578        9.2093        8.6187        9.2527       11.0937       13.1823       12.9236       12.8505       12.2530       12.8192       11.9768       11.2576        9.1947        8.4080        7.3199        8.0955        7.4653        6.7504        5.9322        3.8300        3.4226        3.0812        3.0705        2.7749        2.7364        1.6351        2.9651        3.3903        4.6130        3.9769        4.1506        4.5370        0.0000        0.0000        0.0000        0.0000        0.0000        0.0000        0.0000        0.0000        0.0000        0.0000        0.0000        0.0000        0.0000        0.0000        0.0000        0.0000        0.0000        0.0000        0.0000        0.0000        0.0000        0.0000        0.0000        0.0000        0.0000        0.0000        0.0000        0.0000        0.0000        0.0000        0.0000        0.0000        0.0000        0.0000        0.0000        0.0000        0.0000        0.0000        0.0000        0.0000        0.0000        0.0000        0.0000        0.0000        0.0000        0.0000        0.0000        0.0000        0.0000        0.0000        0.0000        0.0000        0.0000        0.0000        0.0000        0.0000        0.0000        0.0000        0.0000        0.0000        0.0000        0.0000        0.0000        0.0000        0.0000        0.0000        1.5970        1.6395        1.6930        1.8206        1.8916        1.8364        1.8684        1.9185        1.9736        2.0626        2.1851        2.1568        2.0928        2.0033        1.9120        1.7734        1.7846        1.8405        2.4277        2.8894        2.8645        2.5636        2.1385        1.9585        2.4481        2.3821        2.4647        2.6901        2.7588        2.8532        2.5205        2.4372        3.2850        2.6313        2.4218        2.8930        2.6843        3.5477        1.9975        2.7009        3.8114       10.3336        3.3041        2.8307        5.3792        5.3775        3.2858        2.7938        2.2789        2.5169        2.3066        2.9965        3.5931        3.9487        5.3240        6.3518        7.1874        7.8762        8.3448        8.4905        9.9739       14.0316       15.9809       17.9057       15.7958       16.2369       18.5815       18.4659       17.8593       17.5202       18.3131       18.0094       18.7290       22.3874       24.7722       29.0868       31.7526       34.2963       37.5299       35.0675       36.2533        0.0000        0.0000        0.0000        0.0000        0.0000        0.0000        0.0000        0.0000        0.0000        0.0000        0.0000        0.0000        0.0000        0.0000        0.0000        0.0000
        0.0000        0.0000        0.0000        0.0000        0.0000        0.0000        0.0000        0.0000        0.0000        0.0000        0.0000        0.0000        0.0000        0.0000        0.0000        0.0000        0.0000        0.0000        0.0000        0.0000        0.0000        0.0000        0.0000        0.0000        0.0000        0.0000        0.0000       10.8032        9.6602        7.3643        7.8183       10.8643       12.4012       12.9597       13.7901       12.9019       18.1252       19.4232       16.7398        9.0576       13.3572       12.5029       13.7739       13.4466       12.7425       12.4643       12.2784       13.9828       13.8823       13.0832       12.6879       10.0536        8.9304        9.8622       10.2182        9.7466        9.2300        9.6799        9.7112       12.7639       12.3675       11.6411       12.3759       12.5426       10.8781        9.2185        7.2265        7.1720        7.1090        6.3772        7.2633        4.9772        3.8251        3.5515        3.6471        4.3885        4.3147        3.7757        4.1864        4.4582        4.7566        4.3955        4.6804        3.2724        3.2324        3.0244        2.7180        1.9865        0.9510        0.7152        0.0000        0.0000        0.0000        0.0000        0.0000        0.0000        0.0000        0.0000        0.0000        0.0000        0.0000        0.0000        0.0000        0.0000        0.0000        0.0000        0.0000        0.0000        0.0000        0.0000        0.0000        0.0000        0.0000        0.0000        0.0000        0.0000        0.0000        0.0000        0.0000        0.0000        0.0000        0.0000        0.0000        0.0000        0.0000        0.0000        0.0000        0.0000        0.0000        0.0000        0.0000        0.0000        0.0000        0.0000        0.0000        0.0000        0.0000        0.0000        0.0000        0.0000        0.0000        0.0000        0.0000        0.0000        0.0000        0.0000        0.0000        0.0000        0.0000        0.0000        0.0000        1.2772        1.4895        1.6208        1.6958        1.8124        1.7969        1.8202        1.9332        1.8700        1.9626        2.0142        1.8734        1.7026        1.5780        1.4793        1.5546        1.3546        1.2775        1.3153        1.3517        1.7512        1.7086        1.8609        1.5605        1.4768        1.5602        1.5799        1.6862        1.6614        1.8711        1.7147        1.5311        1.4948        1.4149        1.3433        1.2911        1.1279        8.8781        1.1657        1.0772        4.5169       10.3123        2.6558        2.5220        1.8203        1.4966        4.1838        5.9915        3.7702        3.2288        3.5709        3.8308        4.2141        4.1478        6.1915        8.3837        7.7690        8.1181        9.1913       10.2076       10.4096       11.5570       12.0916       17.6498       18.3864       21.1689       19.2989       19.2238       18.6917       18.5766       19.0321       18.3755       19.3276       22.4442       25.0031       26.0239       29.6880       33.1296       34.9878       38.1796       38.1167       39.8707        0.0000        0.0000        0.0000        0.0000        0.0000        0.0000        0.0000        0.0000        0.0000        0.0000        0.0000        0.0000        0.0000        0.0000        0.0000        0.0000
        0.0000        0.0000        0.0000        0.0000        0.0000        0.0000        0.0000        0.0000        0.0000        0.0000        0.0000        0.0000        0.0000        0.0000        0.0000        0.0000        0.0000        0.0000        0.0000        0.0000        0.0000        0.0000        0.0000        0.0000        0.0000        0.0000        0.0000       10.2899       15.0964       15.9760       13.1244       13.5249       15.1811       14.4846       14.4316       12.4025       11.9295       11.8061       14.5246       13.3055       13.1033       10.0910       10.4992        9.7186        8.4701        8.5249        8.3948        9.8824       11.2420       11.2980       11.9515        9.2934        8.8536        8.8468       10.3133       10.6324       13.4742       12.7848       13.1046       11.6207       10.8077        9.7264       10.4097       10.5038        8.7591        7.6771        6.1455        7.2459        7.6359        6.3720        6.6287        4.5229        6.6610        6.1199        4.9209        4.1640        3.6364        3.9832        5.0487        6.8483        7.3262        5.3683        4.5387        2.3223        1.9341        1.0535        0.9245        0.6047        0.5155        0.5331        0.0000        0.0000        0.0000        0.0000        0.0000        0.0000        0.0000        0.0000        0.0000        0.0000        0.0000        0.0000        0.0000        0.0000        0.0000        0.0000        0.0000        0.0000        0.0000        0.0000        0.0000        0.0000        0.0000        0.0000        0.0000        0.0000        0.0000        0.0000        0.0000        0.0000        0.0000        0.0000        0.0000        0.0000        0.0000        0.0000        0.0000        0.0000        0.0000        0.0000        0.0000        0.0000        0.0000        0.0000        0.0000        0.0000        0.0000        0.0000        0.0000        0.0000        0.0000        0.0000        0.0000        0.0000        0.0000        0.0000        0.0000        0.0000        0.0000        0.0000        0.0000        0.0000        1.6983        1.7692        1.7605        1.9706        1.9972        2.0743        2.1056        2.0825        2.1844        2.0146        2.0319        1.6782        1.4925        1.1744        1.0972        0.9506        0.9201        0.9269        1.0746        1.2207        1.4315        1.4559        1.5478        1.5001        1.5465        1.4855        1.6858        1.7849        1.6601        1.5376        1.5979        1.6354        1.6918        1.6885        1.5474        1.2014        1.3324        1.4027        1.3184        6.3652        7.3190        2.2004        2.4578        2.1383        2.5348        2.8976        5.2951        4.6301        4.5515        5.6273        5.1396        5.8196        5.7933        6.8236       11.2324        9.4996       10.7907       12.0128       13.3016       13.3940       14.7562       15.5488       15.9621       18.4829       19.2079       19.3754       19.2735       19.4750       19.4403       19.2047       18.9600       19.5160       19.7043       21.4305       23.6748       33.2611       35.8194       37.9610       39.8047       38.7703       42.4598        0.0000        0.0000        0.0000        0.0000        0.0000        0.0000        0.0000        0.0000        0.0000        0.0000        0.0000        0.0000        0.0000        0.0000        0.0000        0.0000
        0.0000        0.0000        0.0000        0.0000        0.0000        0.0000        0.0000        0.0000        0.0000        0.0000        0.0000        0.0000        0.0000        0.0000        0.0000        0.0000        0.0000        0.0000        0.0000        0.0000        0.0000        0.0000        0.0000        0.0000        0.0000        0.0000        0.0000        0.0000       10.4455       10.5267       11.4507       15.4077       16.3586       16.5351       15.0459       11.6822        9.9645        8.7475        8.1008        6.6556        5.9790        5.2863        5.8112        7.0759        6.9180        7.0420        6.9888        7.4638        7.8825        7.9233        9.4630        9.7566        9.4541        8.6100        8.5175        9.6699       10.0440       10.7109       10.1254        8.9551        7.3665        6.5195        6.6009        7.8792        6.7399        6.0057        5.3173        5.7847        5.3740        5.1198        4.5454        2.3102        4.0323        5.1605        3.1600        3.7223        3.6534        3.9424        4.8331        6.3944        5.2507        3.9629        3.3094        2.9566        2.8341        2.7924        2.2585        0.5490        0.8535        0.3973        0.4209        0.0000        0.0000        0.0000        0.0000        0.0000        0.0000        0.0000        0.0000        0.0000        0.0000        0.0000        0.0000        0.0000        0.0000        0.0000        0.0000        0.0000        0.0000        0.0000        0.0000        0.0000        0.0000        0.0000        0.0000        0.0000        0.0000        0.0000        0.0000        0.0000        0.0000        0.0000        0.0000        0.0000        0.0000        0.0000        0.0000        0.0000        0.0000        0.0000        0.0000        0.0000        0.0000        0.0000        0.0000        0.0000        0.0000        0.0000        0.0000        0.0000        0.0000        0.0000        0.0000        0.0000        0.0000        0.0000        0.0000        0.0000        0.0000        0.0000        0.0000        0.0000        0.0000        1.8160        1.8657        2.0283        2.2822        2.0236        2.0618        2.4501        2.4334        2.4690        2.0342        1.7859        1.7649        1.5355        1.3775        1.0198        1.2650        1.0990        1.1140        1.0743        1.1652        1.3205        1.3948        1.3268        1.2241        1.2721        1.4305        1.5093        1.4489        1.5088        1.6215        1.9993        1.8723        2.4060        1.8179        1.7054        9.9403        2.2360        2.2485        2.1949        2.3185        2.0926        1.8898        2.4022        3.9310        3.7218        4.4926        7.0004        7.6470        7.2049        6.6961        6.7771        8.2068        8.9298       10.6959       12.1021       13.2400       14.9533       16.3914       17.4832       20.6368       19.6322       21.2044       24.6206       24.1942       24.2523       22.4183       23.1324       22.5704       22.1501       21.6193       20.2705       19.5834       21.1617       23.9322       29.5614       35.6276       38.1836       40.2191       40.6834       44.0803        0.0000        0.0000        0.0000        0.0000        0.0000        0.0000        0.0000        0.0000        0.0000        0.0000        0.0000        0.0000        0.0000        0.0000        0.0000        0.0000
        0.0000        0.0000        0.0000        0.0000        0.0000        0.0000        0.0000        0.0000        0.0000        0.0000        0.0000        0.0000        0.0000        0.0000        0.0000        0.0000        0.0000        0.0000        0.0000        0.0000        0.0000        0.0000        0.0000        0.0000        0.0000        0.0000        0.0000        0.0000       11.6795       10.4309       13.2247       17.0337       18.1217       18.4788       16.8111       13.2759       12.3270       11.4102        9.4726        6.3669        5.7019        5.0005        5.2194        6.3729        8.4541        9.0124        8.6377        8.7829        9.2758        8.9394        9.0291        8.7600        8.5167        8.7005        8.2854        9.7769       11.6341       10.9547        9.2588        7.9564        7.5723        7.1571        6.8709        8.8217        7.5942        6.2548        5.1923        5.8444        5.1672        4.5751        3.8638        3.5835        4.3719        6.1725        7.1604        4.2258        3.8742        3.5556        4.2341        4.2261        4.3731        3.7791        3.3565        3.2628        3.3293        2.9347        2.4313        0.5291        0.6997        0.7600        1.2292        0.0000        0.0000        0.0000        0.0000        0.0000        0.0000        0.0000        0.0000        0.0000        0.0000        0.0000        0.0000        0.0000        0.0000        0.0000        0.0000        0.0000        0.0000        0.0000        0.0000        0.0000        0.0000        0.0000        0.0000        0.0000        0.0000        0.0000        0.0000        0.0000        0.0000        0.0000        0.0000        0.0000        0.0000        0.0000        0.0000        0.0000        0.0000        0.0000        0.0000        0.0000        0.0000        0.0000        0.0000        0.0000        0.0000        0.0000        0.0000        0.0000        0.0000        0.0000        0.0000        0.0000        0.0000        0.0000        0.0000        0.0000        0.0000        0.0000        0.0000        1.3212        1.6390        1.8008        1.9122        2.2359        2.5538        2.4047        2.2670        2.4178        2.4420        2.2807        1.9375        1.7573        1.8466        1.9023        2.1208        1.2198        1.3859        1.5594        1.1754        1.4896        1.3637        1.4231        1.3083        1.2248        1.1844        1.3616        1.6388        1.6254        1.5912        1.8244        1.9435        2.1011        2.0293        2.0500        2.1704        2.6921        9.5837        2.9402        2.6164        1.8827        2.2327       11.1445       15.9709        3.0659        3.8342        5.2589        5.4859        7.0761        8.2036        8.8475        7.9910        8.5537        9.4661       10.8055       12.1182       14.2992       15.4982       16.8123       18.8724       20.0400       21.5952       22.6075       23.3903       24.7850       25.6236       26.2687       25.5547       27.2901       26.3357       26.6553       27.7998       25.8134       24.2061       22.9134       23.7568       29.4491       36.0479       38.7221       41.1977       41.3844       43.9364        0.0000        0.0000        0.0000        0.0000        0.0000        0.0000        0.0000        0.0000        0.0000        0.0000        0.0000        0.0000        0.0000        0.0000        0.0000        0.0000
        0.0000        0.0000        0.0000        0.0000        0.0000        0.0000        0.0000        0.0000        0.0000        0.0000        0.0000        0.0000        0.0000        0.0000        0.0000        0.0000        0.0000        0.0000        0.0000        0.0000        0.0000        0.0000        0.0000        0.0000        0.0000        0.0000        0.0000        0.0000       14.5897       14.8888       17.6733       20.2328       21.9485       21.2127       18.7547       14.5905       11.9427       10.8617        9.6739        6.4052        5.2997        5.9042        6.3419        7.5637        8.0472        7.9540        8.7899        8.8780        9.3612        9.4611        7.7466        7.8161        7.7848        6.3350        6.3559        7.9529        8.2826        8.4430        9.9364        7.9885        6.2626        7.3354        7.6252        8.2981        8.0365        7.3297        5.7740        5.2049        4.8735        4.1310        3.4007        3.2430        4.4016        4.8549        5.0391        3.0006        2.9855        3.4165        4.4034        5.5331        4.8857        4.0477        3.5795        3.4758        3.4094        3.1491        2.6792        1.0939        1.3451        1.7572        1.8205        1.5172        0.0000        0.0000        0.0000        0.0000        0.0000        0.0000        0.0000        0.0000        0.0000        0.0000        0.0000        0.0000        0.0000        0.0000        0.0000        0.0000        0.0000        0.0000        0.0000        0.0000        0.0000        0.0000        0.0000        0.0000        0.0000        0.0000        0.0000        0.0000        0.0000        0.0000        0.0000        0.0000        0.0000        0.0000        0.0000        0.0000        0.0000        0.0000        0.0000        0.0000        0.0000        0.0000        0.0000        0.0000        0.0000        0.0000        0.0000        0.0000        0.0000        0.0000        0.0000        0.0000        0.0000        0.0000        0.0000        0.0000        0.0000        0.0000        0.8258        1.4497        1.6671        1.8458        1.9013        2.2915        2.2344        2.1999        2.0257        2.1329        2.3209        2.3764        2.6262        3.8902        2.8424        3.3736        2.1768        1.5783        1.5927        2.0949        2.1627        1.9258        1.4553        1.3310        1.5061        1.4697        1.4049        1.6893        1.9663        2.2711        2.3547        2.2509       10.5660        2.9395        4.3634        9.0100        3.2648        3.3776        3.1159       12.4672        7.2286        3.5121        2.7825        2.8340        6.0596        3.5408        3.8356        5.2420        5.6751        7.4649        8.1080        9.3128       10.3731       11.9331       12.4984       13.4761       17.7112       16.4786       17.7738       19.3727       21.1976       21.9843       23.7148       24.5754       25.0614       27.4061       28.7288       28.5037       26.5215       27.7010       27.0772       27.4017       29.4056       26.6939       25.4525       25.8469       27.3511       30.0097       32.3860       38.6917       41.4653       42.9157       46.5256       52.2832        0.0000        0.0000        0.0000        0.0000        0.0000        0.0000        0.0000        0.0000        0.0000        0.0000        0.0000        0.0000        0.0000        0.0000        0.0000
        0.0000        0.0000        0.0000        0.0000        0.0000        0.0000        0.0000        0.0000        0.0000        0.0000        0.0000        0.0000        0.0000        0.0000        0.0000        0.0000        0.0000        0.0000        0.0000        0.0000        0.0000        0.0000        0.0000        0.0000        0.0000        0.0000        0.0000       20.2941       22.5898       25.8077       22.7165       22.8063       23.9459       22.8770       19.6135       14.9982       13.2123       13.2932       13.2345       11.4331        8.6705        7.0814        6.4247        9.8547        9.1627        7.5742        7.1379        8.0500        8.7184        8.7061        7.7960        6.6462        6.0016        5.8277        5.9495        6.9664        8.8346        8.4139        8.0146        7.6945        6.0977        6.9612        6.1133        7.6228        6.4125        5.0939        4.0690        4.2334        3.9853        3.5311        2.8024        5.2211        4.5734        1.4841        1.1238        1.9644        2.5783        3.5337        3.8556        4.4736        4.3360        4.2648        3.8620        3.6420        3.6231        3.3557        2.8950        1.5787        1.9984        2.2761        2.2999        2.1451        1.6369        0.0000        0.0000        0.0000        0.0000        0.0000        0.0000        0.0000        0.0000        0.0000        0.0000        0.0000        0.0000        0.0000        0.0000        0.0000        0.0000        0.0000        0.0000        0.0000        0.0000        0.0000        0.0000        0.0000        0.0000        0.0000        0.0000        0.0000        0.0000        0.0000        0.0000        0.0000        0.0000        0.0000        0.0000        0.0000        0.0000        0.0000        0.0000        0.0000        0.0000        0.0000        0.0000        0.0000        0.0000        0.0000        0.0000        0.0000        0.0000        0.0000        0.0000        0.0000        0.0000        0.0000        0.0000        0.0000        0.0000        0.7272        0.7748        1.3336        1.4834        1.6718        2.0179        2.2853        2.2725        2.1729        1.8118        2.2133        2.4135        2.1924        2.0368        6.1368        2.2515        2.7406        3.5640        1.8632        1.7006        1.6825        1.9421        2.3995        2.2440        1.8793        1.7880        1.4689        1.6204        1.9385        2.2803        2.8064        2.1557        2.4283       15.7158        3.8418        4.9904        5.6835        3.9748        3.9146        4.3114        4.0982        6.3025        6.3494        5.1515        6.1896        5.6206        5.6106        6.2593        7.4209        8.1565       10.7831       11.8756       12.8924       14.7631       15.9515       16.3318       16.7796       21.1330       20.1728       21.3949       22.8294       24.3734       24.1922       25.7871       26.8346       27.3316       29.1816       29.5156       28.4234       27.0342       28.8316       27.9660       27.0834       25.5564       23.7767       23.9753       26.5928       27.8696       31.0189       31.7195       33.7453       36.2913       38.8513       42.2347        0.0000        0.0000        0.0000        0.0000        0.0000        0.0000        0.0000        0.0000        0.0000        0.0000        0.0000        0.0000        0.0000        0.0000        0.0000        0.0000
        0.0000        0.0000        0.0000        0.0000        0.0000        0.0000        0.0000        0.0000        0.0000        0.0000        0.0000        0.0000        0.0000        0.0000        0.0000        0.0000        0.0000        0.0000        0.0000        0.0000        0.0000        0.0000        0.0000        0.0000        0.0000        0.0000        0.0000       16.9281       20.9348       19.3956       17.4039       15.0634       15.3980       15.0836       15.1253       11.4330        9.8881        8.4422        7.7137        8.5489        5.2715        5.3490        6.0106        8.8470        8.3663        6.1523        5.5942        5.2418        5.3896        5.0856        4.8398        4.6960        3.2782        2.7552        2.8842        4.2318        3.6334        3.3189        3.6130        5.4272        5.0079        4.7304        5.0348        6.7480        5.3216        4.3953        2.1510        2.9359        2.5577        2.1612        1.7738        2.9152        1.6825        0.7975        0.8748        1.7889        2.2687        2.6156        3.2067        2.8040        4.2607        4.0120        3.9882        3.9796        3.2999        3.1754        2.9528        1.4936        2.8758        2.6154        1.9781        1.8768        1.7060        1.7077        1.7571        2.0834        2.0638        2.0973        1.1895        1.0690        0.8539        0.0000        0.0000        0.0000        0.0000        0.0000        0.0000        0.7591        1.3401        0.9491        0.9296        0.0000        0.0000        0.0000        0.0000        0.0000        0.0000        0.0000        0.0000        0.0000        0.0000        0.0000        0.0000        0.0000        0.0000        0.0000        0.0000        0.0000        0.0000        0.0000        0.0000        0.0000        0.0000        0.0000        0.0000        0.0000        0.0000        0.0000        0.0000        0.0000        0.0000        0.0000        0.0000        0.0000        0.0000        0.0000        0.0000        0.3823        0.3565        0.3940        0.5717        1.2012        1.3307        1.4754        1.9189        2.1607        2.1347        2.2513        2.1363        1.6438        1.7045        1.5748        1.2277        1.4947        2.4376        2.5782        1.8657        1.7764        2.2599        2.3459        2.0280        2.6984        2.4833        2.2973        2.3871        2.2403        2.2195        2.1490        2.8641        3.8898        2.6867        3.4366        3.8118        4.7412        4.7075        8.3255        9.1424        6.4701        6.2354        5.5564        8.1332        9.6787        9.9448        9.4143       11.4207       12.9794       13.9308       14.0283       14.5463       23.2315       24.6036       21.1778       22.6612       22.9456       24.2957       24.6999       24.8795       27.5443       32.0938       35.2957       36.1035       37.4231       37.7176       36.8762       37.2848       43.8608       44.5327       42.8785       40.2267       35.5068       34.0532       32.7506       30.6708       26.4021       23.7112       22.8879       23.9609       27.5030       32.1147       35.5938       37.7709       35.1499       38.9624        0.0000        0.0000        0.0000        0.0000        0.0000        0.0000        0.0000        0.0000        0.0000        0.0000        0.0000        0.0000        0.0000        0.0000        0.0000        0.0000
        0.0000        0.0000        0.0000        0.0000        0.0000        0.0000        0.0000        0.0000        0.0000        0.0000        0.0000        0.0000        0.0000        0.0000        0.0000        0.0000        0.0000        0.0000        0.0000        0.0000        0.0000        0.0000        0.0000        0.0000        0.0000        0.0000       19.4929       20.9284       19.0530       17.8539       18.2267       13.7794       15.3083       16.0812       14.5532       11.5155       10.3701        8.5254        5.9407        4.8940        5.3181        4.4771        6.0346        8.5761        6.9563        6.6871        7.7536        5.3954        4.4345        3.8804        4.1303        3.8115        4.3434        3.8496        2.5180        2.9459        2.3859        2.2215        2.1552        4.2107        1.7776        1.4553        1.0539        0.9889        0.7696        4.0386        3.3172        1.8544        1.0392        0.7629        0.7504        0.9687        0.7282        1.2283        0.9776        1.6804        1.9804        2.4847        2.8573        2.4033        2.9264        3.5614        3.9025        3.9165        3.8693        3.6013        3.3530        2.2976        2.5407        1.7152        1.2529        1.7916        1.9189        2.2427        2.1285        2.1662        2.1312        2.2677        1.3742        1.0101        0.8309        0.8151        0.6612        0.4016        0.4282        0.3662        0.5075        0.9354        1.0122        1.3766        1.4312        1.4459        1.5765        1.8229        1.4512        0.0000        0.0000        0.0000        0.0000        0.0000        0.0000        0.0000        0.0000        0.0000        0.0000        0.0000        0.0000        0.0000        0.0000        0.0000        0.0000        0.0000        0.0000        0.0000        0.0000        0.0000        0.5153        0.4565        0.4505        0.2983        0.1617        0.3223        0.3723        0.2041        0.1652        0.1952        0.1929        0.1603        0.2755        0.3416        0.3498        1.0049        1.2135        1.4618        1.8955        2.3212        2.4596        2.4268        2.2999        1.8107        1.8348        1.6247        1.0050        0.6617        1.0281        1.6500        2.1043        1.3560        3.3488        2.5673        2.1452        2.8118        2.5674        2.8682        2.7187        2.4164        2.5628        2.7421        3.5831        4.3539        3.2093        3.4658        4.4069        5.2380        6.0743       17.1313       15.0249        5.8967        5.9324        6.3886        8.6454       11.5596       11.8011       13.0100       19.7280       27.6739       25.4826       17.5857       20.1229       31.1262       32.6032       30.3694       28.2670       27.8394       28.5731       29.2658       30.8949       33.0945       37.5529       40.1188       40.7156       40.7427       40.5769       40.5173       40.7003       46.6208       48.2918       45.9896       42.5431       37.0347       34.3523       31.2745       29.4993       26.4408       24.4331       24.0236       23.5668       25.3209       26.8914       30.8510       38.0731        0.0000        0.0000        0.0000        0.0000        0.0000        0.0000        0.0000        0.0000        0.0000        0.0000        0.0000        0.0000        0.0000        0.0000        0.0000        0.0000        0.0000        0.0000
        0.0000        0.0000        0.0000        0.0000        0.0000        0.0000        0.0000        0.0000        0.0000        0.0000        0.0000        0.0000        0.0000        0.0000        0.0000        0.0000        0.0000        0.0000        0.0000        0.0000        0.0000        0.0000        0.0000        0.0000        0.0000        0.0000       17.9135       17.2459       14.8698       17.1484       18.0604       16.2530       14.8514       11.8201       11.9055       10.4808        8.5591        7.5160        5.7805        6.1797        5.0549        5.4774        6.3629        8.9292        7.1310        6.2767        7.0603        4.8463        3.4291        3.0134        3.4051        3.8940        3.5452        3.4012        3.1454        2.6203        1.9525        2.0881        2.2257        2.2887        1.6788        1.0140        0.5371        0.1814        0.2699        0.2779        0.2656        0.3704        0.3466        0.4069        0.5403        1.8279        4.2434        1.5079        0.7240        1.6878        2.1442        2.4425        2.5454        2.0770        2.2690        3.0934        3.3823        4.0508        4.0601        4.2621        3.7506        3.0117        2.1238        1.4170        1.1429        1.8640        1.8900        1.9253        2.0491        2.1641        2.1353        2.2855        1.2790        0.9749        0.8533        0.7735        0.6820        0.3682        0.3583        0.4618        0.4925        1.0090        1.0956        1.4444        1.4882        1.3834        1.6649        2.2002        2.1767        1.8065        2.0013        1.5906        0.0000        0.0000        0.0000        0.0000        0.0000        0.0000        0.0000        0.0000        0.0000        0.0000        0.0000        0.0000        0.5661        0.5176        0.5768        0.6391        0.6191        0.4750        0.5065        0.5629        0.5061        0.3548        0.2630        0.3290        0.4581        0.3108        0.2701        0.3477        0.2821        0.2816        0.3028        0.2830        0.2224        0.8325        1.4324        2.2475        2.2362        2.2501        1.9369        1.8423        1.7239        1.2623        1.0496        1.5389        1.9905        1.4231        0.3425        0.9257        1.3122        1.5313        2.9381        2.6973        2.4214        2.1877        2.3442        2.7898        2.6161        2.8695        3.4713        4.0540        4.7538        4.8624        5.2787        5.5031        4.9077        6.1235        6.5407        8.9623        8.6237        8.1587        8.7270        8.7013       10.2049       13.4781       14.3212       16.4069       22.0561       22.9265       21.1479       20.3059       22.4953       27.6051       30.6211       33.2132       33.6747       33.0046       34.1609       35.1442       36.1215       38.8853       41.9123       44.3667       44.6364       45.0506       46.4547       47.8148       47.1058       52.0478       50.7154       47.8338       43.5685       36.4006       32.8672       30.3572       28.9842       26.8954       25.1321       23.6751       23.9268        0.0000       29.3310       32.1478       31.2328        0.0000        0.0000        0.0000        0.0000        0.0000        0.0000        0.0000        0.0000        0.0000        0.0000        0.0000        0.0000        0.0000        0.0000        0.0000        0.0000        0.0000        0.0000
        0.0000        0.0000        0.0000        0.0000        0.0000        0.0000        0.0000        0.0000        0.0000        0.0000        0.0000        0.0000        0.0000        0.0000        0.0000        0.0000        0.0000        0.0000        0.0000        0.0000        0.0000        0.0000        0.0000        0.0000        0.0000       15.6762       16.8883       16.6504       16.3830       15.9721       14.1522       13.4885       13.1355       11.3906        8.5340        8.1954        9.3989        7.7739        5.7026        7.3840        7.3894        6.7876        7.8767        7.9831        6.8917        6.8131        8.1722        4.1632        2.5487        2.9859        3.7698        2.9029        2.7264        2.8044        2.3168        2.8397        2.5039        1.7735        1.2008        1.8208        1.0575        0.9846        0.4287        0.1924        0.1687        0.4285        0.3758        0.3219        0.3886        0.6173        0.5056        0.6347        1.0253        0.7727        0.7568        1.6596        1.9406        2.1152        2.3397        1.9616        2.0751        2.2175        3.5994        4.0026        3.9537        4.2421        4.1777        2.3736        1.8550        1.0309        1.1410        1.7170        1.6604        1.4638        1.4071        1.5393        1.5824        1.4473        1.2268        0.8658        0.9327        0.9440        0.7820        0.4624        0.5399        0.6124        0.7701        1.1266        1.0741        1.1574        1.4113        1.6815        1.7147        2.0774        2.1737        1.9751        1.7821        1.5359        1.3017        1.4471        1.6572        0.0000        0.0000        0.0000        0.0000        0.0000        0.0000        0.0000        0.0000        0.4179        0.3416        0.5266        0.4447        0.4365        0.7337        0.7402        0.9211        0.7392        0.8416        0.9386        0.6588        1.0621        0.8487        0.4254        0.4878        0.1978        0.4600        0.4600        0.3410        0.2964        0.2575        0.8683        1.2946        1.4921        1.5289        1.5551        1.7698        1.6445        1.3851        0.9694        0.9431        0.9712        1.9615        1.1970        0.8865        1.7037        1.4623        1.8914        1.7987        1.8403        2.0305        1.4948        2.5495        3.0980        3.4454        4.0423        4.5997        5.5661        5.5712        6.5421        6.4609        7.2262        7.9877        8.1331        9.0713        9.4917       11.1857       10.1647       15.3014       13.3547       14.0711       17.2738       18.6386       17.7432       18.5619       21.2899       22.7705       24.6817       27.9658       33.2407       36.5603       36.9967       38.1025       36.8799       37.5134       38.2624       40.1040       43.6763       46.9936       48.3778       49.2843       48.8443       48.3286       51.6483       49.5370       54.5880       53.4705       49.7910       44.6283       36.8440       34.3952       32.1909       30.4442       27.2514       28.4402        0.0000        0.0000        0.0000        0.0000        0.0000        0.0000        0.0000        0.0000        0.0000        0.0000        0.0000        0.0000        0.0000        0.0000        0.0000        0.0000        0.0000        0.0000        0.0000        0.0000        0.0000        0.0000        0.0000        0.0000
        0.0000        0.0000        0.0000        0.0000        0.0000        0.0000        0.0000        0.0000        0.0000        0.0000        0.0000        0.0000        0.0000        0.0000        0.0000        0.0000        0.0000        0.0000        0.0000        0.0000        0.0000        0.0000       10.0275        9.9633       10.5401        9.7895        8.1946       10.6767        8.2973        7.5114        7.4786        9.2474        8.6894        7.5308        7.1701        6.7019        6.4059        7.0594        5.1789        5.1934        5.5261        5.8931        4.5662       11.2700        9.7797        9.9370        5.9526        3.4603        3.3731        3.4397        2.9815        3.7180        2.6716        2.1315        2.3491        2.6650        1.5834        1.0807        0.9219        0.6168        0.4609        0.4189        0.4891        0.3309        0.2615        0.2018        0.1868        0.1320        0.1613        0.2012        0.3663        1.2297        2.0077        0.8735        0.6899        1.3275        1.5237        1.8255        1.9038        2.3981        2.5302        2.7754        2.8655        3.0968        3.1042        2.9597        2.5219        1.6758        1.6559        1.6018        1.4550        1.5399        1.3266        1.2689        1.2152        1.3392        1.5061        1.4416        1.2781        1.2704        1.2256        1.1126        1.0055        0.3480        0.3601        0.3356        0.2856        1.0029        0.9663        0.9223        1.0310        1.1699        1.9741        1.6681        1.7926        1.1744        1.1010        1.1589        1.3815        1.3929        1.1838        0.9952        0.9201        0.4329        0.4732        0.4532        0.4918        0.5195        0.3707        0.3990        0.9462        0.2918        0.6505        0.9288        0.7769        1.0386        1.1352        1.0287        0.9976        1.3087        1.3691        0.9616        1.0654        0.8216        0.8690        0.7097        0.7517        0.6275        0.6444        0.5680        0.7971        0.7322        1.2389        1.3451        1.4330        1.4799        1.3486        1.2864        1.3415        0.7441        0.7369        0.6577        1.7873        2.2839        1.1408        1.5050        1.8745        2.2693        2.0657        2.5470        2.0603        1.5032        1.7608        2.2097        3.1384        6.0015        6.8529        7.3749        8.3832        9.9174        9.4279        9.9332       10.6787       11.0969       13.3024       15.7715       16.5707       15.9883       17.2387       22.1615       21.1865       19.6184       18.8554       19.5535       20.7668       25.0440       27.2909       30.2864       36.4755       42.7136       44.4970       45.3774       45.7759       42.8698       43.7297       45.1087       47.6168       53.5667       56.4593       60.9898       62.7738       60.0244       58.9157       57.1122       55.1918       56.7167       53.6606       50.3163       46.6367       43.5656       40.9171       37.8783       35.3416       37.8621        0.0000        0.0000        0.0000        0.0000        0.0000        0.0000        0.0000        0.0000        0.0000        0.0000        0.0000        0.0000        0.0000        0.0000        0.0000        0.0000        0.0000        0.0000        0.0000        0.0000        0.0000        0.0000        0.0000        0.0000        0.0000
        0.0000        0.0000        0.0000        0.0000        0.0000        0.0000        0.0000        0.0000        0.0000        0.0000        0.0000        0.0000        0.0000        0.0000        0.0000        0.0000        0.0000        0.0000        8.6256        6.7700        7.0145        7.7741        9.9044        6.4301        6.6715        6.6272        7.2521       11.0785       10.8871        7.0900        7.3428        7.7186        6.3568        6.3075        5.0167        5.4082        6.0486        2.3847        1.9661        1.1259        1.5106        4.0737        3.1598        8.5705        3.0215        2.0543        1.9356        1.5921        1.5238        1.2770        2.1518        2.4653        1.7233        1.4530        1.2751        1.3894        1.2415        0.6689        0.5334        0.5089        0.2832        0.3122        0.3499        0.2951        0.2752        0.2667        0.2185        0.1940        0.1774        0.1657        0.2847        2.7623        2.3412        1.9088        1.8499        1.8821        2.0205        2.0369        1.7949        2.2600        2.4404        2.6145        2.6906        2.8256        2.7712        2.5362        2.2700        1.8519        1.7567        1.4277        1.3016        1.2422        1.1131        1.0612        1.1608        1.4915        1.4118        1.3574        1.3534        1.3144        1.4220        1.1592        0.9800        0.2578        0.2690        0.3285        0.3928        0.9496        0.9783        0.9532        0.8799        0.9623        1.0528        0.9175        0.7805        0.9821        1.5619        1.1598        1.3657        1.1829        1.0729        0.9491        0.5902        0.9185        0.5039        0.8901        0.9376        0.7321        0.6971        0.6511        0.6549        0.2633        0.3196        0.5950        0.6409        0.5031        0.6220        0.7093        0.7091        0.8287        0.8192        1.0661        1.5620        1.2272        0.6349        0.6001        0.7109        0.4374        0.5310        1.0548        1.2878        1.2073        1.2072        1.3803        1.3240        1.0245        0.9743        1.0564        1.5154        0.6056        0.5173        0.6584        1.3508        1.7322        1.8474        2.4848        3.8419        3.5143        3.7553        3.2200        2.5961        2.6759        2.8176        2.3789        3.4737        5.2367        6.4404        8.2578        9.2206        9.5173       12.9139       12.3952       12.0530       14.3828       14.8953       17.4244       17.4046       19.5119       21.4894       22.4183       22.8405       24.9850       26.8975       25.2866       25.4147       29.1191       31.2270       34.8392       38.3127       46.0024       47.1473       49.1523       49.6761       46.2631       47.1938       49.5171       52.3638       58.7763       62.1997       66.5452       66.5168       63.6543       63.1023       60.2178       58.1770       57.7157       55.0089       50.9117       47.8813       44.7638       41.5815        0.0000        0.0000        0.0000        0.0000        0.0000        0.0000        0.0000        0.0000        0.0000        0.0000        0.0000        0.0000        0.0000        0.0000        0.0000        0.0000        0.0000        0.0000        0.0000        0.0000        0.0000        0.0000        0.0000        0.0000        0.0000        0.0000        0.0000        0.0000
        0.0000        0.0000        0.0000        0.0000        0.0000        0.0000        0.0000        0.0000        0.0000        0.0000        0.0000        0.0000        0.0000        0.0000        0.0000        7.9150        8.5391        8.7388        8.5084        6.8883        6.4063        5.7104        5.8536        6.0590        5.8515        8.8313       10.0384        9.6091        7.9888        8.8847        4.9738        6.3661        5.1848        4.4681        4.0650        1.7281        1.2376        1.1378        1.7058        2.7763        2.7346        1.4821        1.4779        0.9833        2.3159        1.5054        1.3590        1.4791        1.1863        1.2068        1.1476        2.1224        1.4527        0.8809        0.6642        0.4432        0.4373        0.6681        0.5526        0.8139        0.6943        0.5636        0.1706        0.1639        0.1963        0.2316        0.2133        0.3084        0.3441        0.4649        0.6145        1.2195        2.8320        2.9600        2.1353        1.9267        1.9902        1.8452        1.6633        1.9910        2.1315        2.3537        2.5822        2.5350        2.3983        2.3953        2.3073        2.2948        1.7837        1.3091        1.1558        1.1245        1.0279        1.0014        1.0828        1.1433        1.2129        1.3436        1.3150        1.2067        1.2103        1.2859        1.2655        0.6223        0.4320        0.2792        0.3160        0.8156        0.8299        0.8282        0.8569        1.2786        1.0396        0.7051        0.7190        0.7612        0.5958        0.4122        0.5083        0.4684        0.5718        1.2586        0.8376        0.5624        0.6260        0.3383        0.2867        0.3093        0.2746        0.5304        1.0689        0.9813        0.4195        0.5972        0.8808        0.6173        0.6015        0.5290        0.4467        0.8863        0.8589        1.0294        0.6743        0.6737        0.6684        0.6629        0.7350        0.6305        0.8701        1.0431        1.2045        1.4657        1.2324        1.0539        0.8545        0.9961        0.8114        1.3098        2.1366        1.6326        0.8957        1.4578        2.4237        2.4762        1.9714        3.1916        3.3398        3.6943        5.0695        3.3435        4.2658        2.8865        2.6421        3.2779        4.5586        7.6187        8.5663        9.2445       11.0093       11.1294       12.9226       13.4720       15.7624       17.9623       19.8921       23.2054       21.5902       22.9414       26.6440       26.5379       26.9919       30.8107       30.8867       30.9895       30.9862       33.8943       34.7950       38.8028       41.0774       49.8147       50.9983       50.0060       52.0221       49.2658       50.6100       53.2649       56.2281       63.0854       66.7731       70.9646       71.2971       70.7301       66.4572       62.3444        0.0000       58.1383       53.6817       49.7258       47.0267       45.0444       41.6967        0.0000        0.0000        0.0000        0.0000        0.0000        0.0000        0.0000        0.0000        0.0000        0.0000        0.0000        0.0000        0.0000        0.0000        0.0000        0.0000        0.0000        0.0000        0.0000        0.0000        0.0000        0.0000        0.0000        0.0000        0.0000        0.0000        0.0000        0.0000
        0.0000        0.0000        0.0000        0.0000        0.0000        0.0000        0.0000        0.0000        0.0000        0.0000        0.0000        0.0000        0.0000        7.8439       10.3878        8.0171        9.1323        8.5590        7.6193        5.3650        5.3823        5.5049        7.9959        7.9160        9.8625        9.4724        8.0992       14.5325        8.7006        8.1711        4.5893        4.7007        4.4986        4.6414        5.3694        1.7097        1.0756        0.8957        0.8603        0.6548        0.8355        1.2949        0.9793        3.2202        4.0860        3.0613        2.1879        1.9319        0.9685        0.8423        0.8863        1.2090        1.3190        0.9945        0.9150        0.4218        0.3653        0.2982        0.3218        0.4154        0.3627        0.2785        0.2584        0.3586        0.3904        0.3754        0.4219        0.5901        0.4944        0.5702        0.5137        0.7989        0.9189        1.5410        1.2776        1.4610        1.4493        1.3162        1.2802        1.9444        1.8772        2.3288        2.4336        2.0751        2.0727        2.0548        1.9267        1.5561        1.5335        1.4559        1.0775        1.0414        1.0531        1.0246        0.9360        1.0274        1.2814        1.2982        1.1946        1.2141        1.1163        1.1084        1.0883        0.5912        0.4341        0.4533        0.6278        0.9358        0.9627        0.9025        0.8744        1.0004        0.8295        0.7730        0.7295        0.6278        0.5347        0.3850        0.4369        0.3855        0.3477        0.5030        0.5822        0.5259        0.2964        0.3732        0.3756        0.2497        0.4755        0.7533        0.7078        0.8308        0.4167        0.5806        0.6531        0.3983        0.2480        0.3596        0.4145        0.6513        0.5967        0.9509        0.8953        0.6240        0.8463        0.6340        0.6843        0.7156        0.3851        0.6680        1.1230        0.7079        1.2242        1.3617        1.3795        1.5440        1.5548        2.5372        2.9210        2.2328        2.2491        0.8716        1.7562        2.8133        2.0888        1.9178        2.5505        4.8203        5.8328        3.4824        4.9997        3.3976        4.2619        5.3145        6.0497        9.0542       10.3219       11.5768       13.3205       16.7003       18.8462       22.7716       21.8177       23.6929       24.0962       25.2927       26.1901       27.3966       27.8351       27.1061       25.6138       25.4456       25.9228       30.7464       33.3141       32.9922       34.0422       38.9962       41.2022       46.2964       49.3807       50.9539       54.5804       51.9464       53.7226       55.5734       58.1913       65.8597       70.1194       74.5503       73.8362       70.0582       67.3961        0.0000        0.0000        0.0000        0.0000        0.0000        0.0000        0.0000        0.0000        0.0000        0.0000        0.0000        0.0000        0.0000        0.0000        0.0000        0.0000        0.0000        0.0000        0.0000        0.0000        0.0000        0.0000        0.0000        0.0000        0.0000        0.0000        0.0000        0.0000        0.0000        0.0000        0.0000        0.0000        0.0000        0.0000        0.0000        0.0000
        0.0000        0.0000        0.0000        0.0000        0.0000        0.0000        0.0000        0.0000        0.0000        4.3353        0.0000        0.0000        6.2164        6.2622        6.2937        4.7769        4.4866        4.4955        4.2435        3.8173        5.6133        4.5209        3.3917        6.0453        6.4147        3.5029        1.5752        1.7141        0.9406        4.0529        1.6519        1.5656        0.6161        0.6425        0.7545        1.7256        1.3419        0.7240        0.7581        0.7395        0.8498        0.9884        1.1252        2.1943        2.9163        3.8096        2.7213        2.5621        2.4746        2.3793        1.3660        1.2112        0.6804        0.5833        0.4077        0.3753        0.3604        0.1976        0.1895        0.3409        0.3137        0.2297        0.1787        0.2499        0.3028        0.3148        0.2951        0.1702        0.2102        0.1880        0.1285        0.1709        0.2589        0.2727        0.5684        0.3481        0.2674        0.4488        0.4772        0.9075        0.9704        1.1404        1.0887        1.1764        1.1352        1.0748        0.9207        0.8472        0.7770        0.7057        0.7003        0.6479        0.6274        0.6416        0.7615        0.8598        0.9630        0.8297        0.7173        0.7125        0.6960        0.6585        0.6245        0.5670        0.4792        0.5058        0.5426        0.9276        1.0680        0.9855        0.9729        1.1481        1.0577        0.8161        1.0475        0.4551        0.4642        0.4279        0.4298        0.5038        0.3873        0.5350        1.2864        1.0972        1.0038        0.7499        1.2091        0.5548        0.5381        0.3998        0.6849        0.5257        0.1544        0.1514        0.1430        0.1364        0.2007        0.2660        0.3642        0.6650        0.8145        0.6944        0.6443        0.4681        0.4891        1.0510        1.0384        0.7900        0.2539        0.3181        0.4256        1.8376        1.5417        2.3230        2.1801        1.9594        2.3809        2.7474        2.6757        6.1708       10.5258        1.5406        2.0515        2.3785        2.5370        3.0338        3.5709        3.9800        5.0713        4.4520        5.3394        7.1554        9.2740       10.5775       11.0480       14.1522       17.5336       21.8887       24.7001       27.3319       27.3676       30.6594       30.1553       28.5900       23.2790       23.0084       21.9786       17.0208       20.1255       18.8058       21.6851       26.1075       27.1918       32.1273       36.8795       36.9543       43.2467       43.6309       43.9967       45.1036       47.7523       49.7689       51.9656       55.1466       57.6667       60.7272       64.0913       73.7975       78.8443       81.0538       80.1541       79.5915        0.0000        0.0000        0.0000        0.0000        0.0000        0.0000        0.0000        0.0000        0.0000        0.0000        0.0000        0.0000        0.0000        0.0000        0.0000        0.0000        0.0000        0.0000        0.0000        0.0000        0.0000        0.0000        0.0000        0.0000        0.0000        0.0000        0.0000        0.0000        0.0000        0.0000        0.0000        0.0000        0.0000        0.0000        0.0000        0.0000        0.0000
        0.0000        0.0000        0.0000        0.0000        0.0000       15.7191       15.7887        7.6853        6.4465        5.5987        6.2443        4.6308        6.2750        6.0381        6.3334        3.8445        5.0547        5.4816        4.1343        3.8301        2.9732        2.2434        2.0635        3.9394        6.6766        7.4447        1.7447        2.1833        1.3996        0.9899        0.5040        0.2600        0.9339        1.6976        0.5530        1.4485        0.5765        0.6360        0.7704        0.6241        0.7489        0.8578        1.0106        1.9524        2.7835        2.5887        1.7008        3.1197        1.7974        2.8184        2.3126        1.8525        1.2834        0.5568        0.5260        0.4948        0.3240        0.1267        0.1101        0.2025        0.3811        0.2178        0.2035        0.2557        0.2400        0.5780        0.2214        0.4758        0.2029        0.1765        0.0718        0.0684        0.0756        0.1222        0.2836        0.3694        0.4057        0.4979        0.6903        0.6553        0.6375        0.7896        0.8519        1.0252        1.0360        0.9804        0.8860        0.6971        0.8072        0.7671        0.8479        0.7344        0.7724        0.9383        0.9423        1.0361        0.9799        0.8492        0.8288        0.8347        0.7804        0.8847        0.8916        1.0788        0.9742        0.8294        0.7371        1.3273        1.1875        1.0978        1.1739        1.0858        1.0971        0.9309        0.6794        0.2936        0.3716        0.9144        0.8718        0.8729        0.8075        0.5758        0.5365        0.8437        0.9446        0.5944        0.4202        0.4010        0.7986        0.8749        0.7220        0.3765        0.2345        0.1131        0.2025        0.1413        0.1693        0.1167        0.1783        0.3207        0.4578        0.5533        0.6812        0.5586        0.7287        0.7915        0.6013        0.5141        1.0182        0.7317        0.6893        1.4622        1.5077        2.0863        1.8980        2.1524        3.3653        2.6550        2.2018        2.2337        3.1021        2.8924        2.2176        2.5668        3.1223        3.5156        3.7018        3.4353        4.2411        5.6458        5.1146        7.7822        9.9219       11.4155       13.2243       20.6361       24.2821       26.9095       28.1427       26.5715       28.6506       27.6344       26.6749       24.4956       22.7523       22.8643       26.7960       26.2543       19.2356       18.1947       24.9091       26.9025        0.0000        0.0000       36.7463       36.2616       39.9163       40.5861       41.9741       44.8108       48.2144       51.4525       50.7802       55.3671       58.7561       62.5202       68.9611       80.0119       83.0029       83.7224       83.4135        0.0000        0.0000        0.0000        0.0000        0.0000        0.0000        0.0000        0.0000        0.0000        0.0000        0.0000        0.0000        0.0000        0.0000        0.0000        0.0000        0.0000        0.0000        0.0000        0.0000        0.0000        0.0000        0.0000        0.0000        0.0000        0.0000        0.0000        0.0000        0.0000        0.0000        0.0000        0.0000        0.0000        0.0000        0.0000        0.0000        0.0000        0.0000
        0.0000        0.0000        0.0000        0.0000       18.2350       18.4097       16.9271        7.7142        8.2388        7.7753        8.5717        5.0377        5.0504        6.4646        7.0250        5.2167        6.3596        5.8790        6.4355        3.4997        1.4115        0.8971        0.8940        4.1242        1.0953        0.5421        0.6054        0.5528        0.5716        0.3207        0.2952        0.1909        0.6965        0.2040        0.4839        0.4870        0.3459        0.3647        0.4979        0.6302        0.6477        0.6159        0.8605        1.1911        2.3557        2.9317        2.2184        2.3308        2.2307        2.8615        1.9704        1.9917        1.5266        1.1236        0.3465        0.1645        0.1277        0.2264        0.2653        0.1881        0.2254        0.1621        0.1811        0.1824        0.2871        0.2495        0.2698        0.9207        0.2391        0.3665        0.4075        0.4473        0.6185        0.3724        0.8199        0.5534        0.5025        1.1653        1.0645        0.8200        0.8921        0.8728        1.0529        1.2290        1.5361        2.1421        1.3110        1.3969        1.5407        1.4428        1.3314        1.1547        1.0766        0.9491        1.0284        1.3026        1.0153        0.9748        1.2906        1.0725        0.8660        1.0154        0.9261        1.3443        1.0705        1.1924        1.2185        1.5187        1.4498        1.3601        1.4243        1.0462        1.0037        0.8821        0.4323        0.3528        0.2819        0.9650        1.7007        1.1641        0.8161        0.8662        0.7008        0.5820        0.5720        0.9193        0.7696        0.6251        0.7520        0.4838        0.4718        0.2129        0.0968        0.0479        0.0505        0.0851        0.0983        0.2762        0.3009        0.2768        0.3900        0.7013        0.9629        0.7818        0.7046        0.3558        1.3148        4.2485        1.5895        1.0040        0.7957        1.8917        0.9515        1.1316        1.1512        1.4565        2.1402        9.7064        7.0119        2.7578        2.7670        3.0590        2.8913        3.0367        4.0032        4.0188        4.5065        4.0162        4.4300       24.7251       26.7144       10.8787       13.8006       16.6914       17.1088       20.8484       22.0898       23.9558       23.1401       23.1558       24.6603       25.2329       26.3179       29.2112       30.7542       30.6070       29.9401       32.1310       20.6914       18.9811       21.3951        0.0000        0.0000        0.0000       45.6506       35.4207       41.8248       43.5449       42.3230       44.5586       46.0282       47.6252       49.9329       55.6654       58.6547       63.3414       69.0632       77.0352        0.0000        0.0000        0.0000        0.0000        0.0000        0.0000        0.0000        0.0000        0.0000        0.0000        0.0000        0.0000        0.0000        0.0000        0.0000        0.0000        0.0000        0.0000        0.0000        0.0000        0.0000        0.0000        0.0000        0.0000        0.0000        0.0000        0.0000        0.0000        0.0000        0.0000        0.0000        0.0000        0.0000        0.0000        0.0000        0.0000        0.0000        0.0000        0.0000        0.0000        0.0000
        0.0000        0.0000       36.0528       27.8373       23.0533       25.0541       23.0744       10.1299       10.5472        8.3218        7.8656        6.9164        6.3268        5.3287        5.2198        4.7609        4.4477        2.5688        2.6325        0.9166        0.6788        0.2042        0.4498        0.8093        0.3867        0.7521        0.3672        0.3441        0.3664        0.0651        0.1527        0.0046        0.2976        0.2482        0.0164        0.3713        0.4398        0.3244        0.3650        0.3882        0.4395        0.5100        0.5976        0.8406        1.3901        1.3436        1.0067        0.7785        0.8479        0.7277        0.8762        0.7534        0.4381        0.3253        0.3082        0.2474        0.3038        0.3719        0.3027        0.1993        0.3436        0.2265        0.2607        0.2772        0.3428        0.9857        0.4090        0.2219        0.1080        0.1482        0.2511        0.3443        0.8990        1.1109        1.4696        1.5138        1.7137        2.2573        2.4849        1.4694        1.5887        1.7646        1.7217        1.6304        1.7164        1.7693        1.6800        1.8693        1.7177        1.6938        1.7422        1.2844        1.3270        1.2762        1.2598        1.3511        1.4811        1.5484        1.5528        1.2813        1.2279        1.2953        1.0571        1.5321        2.0844        1.6261        1.2698        1.8909        1.5459        1.2003        1.5866        1.3123        1.3884        0.8508        0.2835        0.2396        0.3227        1.2324        1.0733        0.7862        0.8870        0.7140        1.1831        1.8475        1.1609        0.8381        0.9345        0.6473        0.4931        0.2218        0.2122        0.2822        0.2751        0.2086        0.1500        0.2490        0.3173        0.1864        0.2337        0.3422        0.5213        0.8442        0.9451        1.1291        1.1548        0.5982        0.4438        0.1352        0.0948        0.6232        0.2779        0.7301        0.6855        1.0318        1.1016        1.3740        1.8587        1.8715        2.4904        2.9561        3.6474        3.1532        3.5088        3.9090        4.0695        4.8640        5.4278        5.2177        4.9133       13.5720        8.6995       12.7090       13.7333       14.6409       16.0832       18.2550       20.5154       22.1723       22.0383       20.9788       22.1116       22.8576       24.9327       32.6484       37.7231       38.4669       32.4586       26.0044       22.0305       19.7963        0.0000        0.0000        0.0000       45.2401       31.5961       31.3982       37.8183       34.2917       37.4243       42.3223       44.9247       47.7034       49.8302       55.3923       58.4127       66.5475       65.4838        0.0000        0.0000        0.0000        0.0000        0.0000        0.0000        0.0000        0.0000        0.0000        0.0000        0.0000        0.0000        0.0000        0.0000        0.0000        0.0000        0.0000        0.0000        0.0000        0.0000        0.0000        0.0000        0.0000        0.0000        0.0000        0.0000        0.0000        0.0000        0.0000        0.0000        0.0000        0.0000        0.0000        0.0000        0.0000        0.0000        0.0000        0.0000        0.0000        0.0000        0.0000        0.0000
        0.0000       22.5296       20.5804       14.9846       12.5476       12.3047       14.5499       10.3003       13.2551       10.6573       10.6418        5.2198        5.4741        5.9109        7.2561        5.6123        2.3955        1.9643        1.0876        0.2402        0.2848        0.2449        0.2437        0.5302        0.4713        0.9507        0.4536        0.5878        1.0013        0.0000        0.0000        0.0000        0.1556        0.2252        0.0000        0.0371        0.0502        0.0765        0.1236        0.1746        0.1886        0.4436        0.5392        0.8777        1.3144        1.5571        0.9430        0.9423        0.6377        0.5769        0.1928        0.2623        0.2463        0.3091        0.3508        0.4725        0.7353        0.7605        0.5595        0.7319        0.6376        0.6334        0.5133        1.0470        1.7223        1.8367        1.3783        0.8846        0.5355        1.0540        0.8291        0.9675        0.7767        1.2863        2.5405        2.2645        1.5148        2.0656        2.2399        1.6923        1.6028        1.6868        1.5130        1.3496        1.4016        1.3437        1.6268        2.5081        1.4335        1.4886        1.3913        1.2885        1.4212        1.3128        1.2178        1.3217        1.5424        1.6346        1.4131        1.6840        1.6281        1.6966        1.6669        1.5444        1.4807        1.2333        1.1071        1.5666        1.5897        1.2747        1.9369        2.4478        1.6798        1.5786        1.1215        1.0757        1.6475        1.9744        2.0243        1.2000        1.2937        1.4811        1.0847        1.2264        1.0591        0.7039        0.7882        0.9674        0.5454        3.0026        2.7001        0.4220        0.2877        2.2597        1.2464        0.6964        0.8023        1.6474        2.0149        1.5293        1.3371        0.8464        0.8503        1.3073        0.4899        0.2694        0.5295        0.2702        0.1325        0.2285        0.0128        0.1200        0.5653        0.8312        0.7449        1.5983        1.6511        3.0912        2.0202        3.4448        4.0214        4.6722        4.7822        4.5316        3.8182        4.1318        5.7946        7.1195        6.9455        8.4519        9.8887       11.1556       12.8548       14.3756       16.0858       16.8521       19.1985       20.6718       21.6647       25.6707       27.8147       21.7146       21.7343       24.5692       23.3542       24.9966       21.0158       11.5848        0.0000        0.0000        0.0000        0.0000       28.6894       19.6700       19.3424       30.5637       30.1712       28.1164       27.1343       38.4544       45.4731       47.1372       49.0650       58.5610       61.6711       65.8317        0.0000        0.0000        0.0000        0.0000        0.0000        0.0000        0.0000        0.0000        0.0000        0.0000        0.0000        0.0000        0.0000        0.0000        0.0000        0.0000        0.0000        0.0000        0.0000        0.0000        0.0000        0.0000        0.0000        0.0000        0.0000        0.0000        0.0000        0.0000        0.0000        0.0000        0.0000        0.0000        0.0000        0.0000        0.0000        0.0000        0.0000        0.0000        0.0000        0.0000        0.0000        0.0000        0.0000
        0.0000       19.1020       18.2253       17.9032       18.2932       18.4641       16.8496       10.4679       11.2202       16.1054       16.4244        6.5392        4.9538        6.3377       12.3585        6.4351        3.6637        0.4878        0.5978        0.5568        0.7910        0.6566        0.4871        0.8241        0.4897        0.5603        1.1852        1.5135        1.2528        0.0000        0.0000        0.0000        0.0000        0.0000        0.0382        0.0165        0.0225        0.1077        0.0955        0.3072        0.2228        0.3576        0.7560        0.6590        0.7354        0.7955        0.4480        1.0055        1.1299        1.1876        0.6664        0.6368        0.9207        0.5715        0.8561        0.6954        0.4910        0.6293        0.7657        0.8185        1.1333        1.4272        1.2585        0.9794        1.1328        1.3499        1.7969        1.4251        0.8312        1.0700        1.5236        2.0486        2.4320        2.0676        2.1187        2.7575        2.1081        2.1082        2.0712        1.4435        1.4855        1.7555        1.5573        1.6790        1.3458        1.3327        1.5319        2.4478        2.4412        3.4238        2.4190        1.9652        1.7597        1.6573        1.6291        1.2320        1.2509        1.3799        1.6782        1.8460        1.7170        2.0382        2.1110        1.6325        1.6382        1.9013        1.5942        1.7495        1.4871        1.4530        1.1334        1.4057        1.3326        1.7833        3.0505        2.3586        3.7783        2.0839        1.2239        1.1786        0.8954        1.0449        0.8768        2.6076        2.9119        8.6684        3.1104        1.0846        0.8558        3.4575        4.5009        0.7203        0.6621        2.0631        1.4479        0.4613        1.9249        3.0835        3.4025        3.0690        2.3388        1.9307        1.2473        1.5924        1.0706        0.5024        0.2380        0.1927        0.3731        0.3421        0.1827        0.0926        0.1265        0.7156        1.1600        1.2457        2.0996        1.9362        2.2864        3.9741        5.7077        6.6920        5.7174        4.7050        5.0070        4.6125        5.7153        7.1887        8.1534        9.3589       11.3439       12.8715       13.9077       15.4148       16.5782       18.1565       18.9368       20.6763       21.3486       25.5665       25.6924       23.0126       23.4719       21.6555       21.4660       22.3433        0.0000        0.0000        0.0000        0.0000        0.0000       22.9797       16.9283       16.3270       20.2656       29.3517       25.6904       22.1354       26.2859       37.6181       39.9630       43.4879       46.6956       56.4285        0.0000        0.0000        0.0000        0.0000        0.0000        0.0000        0.0000        0.0000        0.0000        0.0000        0.0000        0.0000        0.0000        0.0000        0.0000        0.0000        0.0000        0.0000        0.0000        0.0000        0.0000        0.0000        0.0000        0.0000        0.0000        0.0000        0.0000        0.0000        0.0000        0.0000        0.0000        0.0000        0.0000        0.0000        0.0000        0.0000        0.0000        0.0000        0.0000        0.0000        0.0000        0.0000        0.0000        0.0000        0.0000
       21.1891       18.8630       19.8272       24.9757       19.0515       16.8979       12.5276        8.9532       10.1692       18.0599       19.4811        4.2841        5.6741        8.9624       13.4127        6.8792        5.1528        1.0030        0.5267        0.3505        0.1283        0.1322        0.3482        0.3234        0.2931        1.1147        0.8395        0.0000        0.0000        0.0000        0.0000        0.0000        0.0466        0.0218        0.0000        0.0304        0.1095        0.1043        0.0575        0.1241        0.1454        0.1590        0.4793        0.5894        1.3621        1.1160        1.0240        1.3257        1.2550        1.3584        0.8775        0.8928        0.5889        1.0882        1.0908        1.2469        1.0863        0.9073        0.9086        1.2971        1.7780        1.3424        1.3653        1.7402        1.7592        1.7232        2.4947        2.0830        2.9889        4.2721        4.3961        4.1445        2.5516        1.7512        2.2258        2.7176        2.3107        2.6877        2.6591        1.5880        1.3675        1.2871        1.6236        1.3915        1.2486        1.3371        1.3193        1.4767        1.5991        2.4448        1.4347        1.3082        1.8818        1.9935        1.3914        1.4089        1.3460        1.3893        1.4020        1.5299        1.7882        1.6399        1.9340        2.2044        1.9667        1.8627        1.6520        1.5409        2.8096        1.4702        1.0831        0.9740        0.9171        1.2821        1.5904        2.8182        3.2712        1.8434        1.3500        0.8451        0.4769        1.0257        1.2279        1.5236        1.5546        1.4668        1.2813        2.9471        3.5668        0.8047        0.6832        0.9386        0.8943        1.9232        1.8508        1.2603        2.7114        3.0014        3.2896        1.9614       15.0768        1.1636        1.2271        1.1941        1.0729        1.5127        0.8429        0.1910        0.8848        1.2575        0.2425        0.2371        0.2823        0.3562        0.4572        1.6394        1.7073        2.1162        2.6825        4.9697        6.7162        8.9055        7.1751        5.4858        4.9227        5.2318        5.9699        8.1522        9.3434       10.1183       11.6027       12.9080       13.8785       15.1222       16.1474       18.0909       18.5586       19.0047       20.0215       20.4236       21.3316       22.9633       23.0449       21.0477       22.0833        0.0000        0.0000        0.0000        0.0000        0.0000        0.0000       10.2030       10.4842       11.5040       13.2500       15.8619       14.2463       18.1943       28.7434       40.9226       51.0359        0.0000        0.0000        0.0000        0.0000        0.0000        0.0000        0.0000        0.0000        0.0000        0.0000        0.0000        0.0000        0.0000        0.0000        0.0000        0.0000        0.0000        0.0000        0.0000        0.0000        0.0000        0.0000        0.0000        0.0000        0.0000        0.0000        0.0000        0.0000        0.0000        0.0000        0.0000        0.0000        0.0000        0.0000        0.0000        0.0000        0.0000        0.0000        0.0000        0.0000        0.0000        0.0000        0.0000        0.0000        0.0000        0.0000        0.0000        0.0000
       20.0023       20.2523       17.5776       20.2995       20.4288       21.9213       20.7427       13.6431       15.6804       15.6937       14.2235        7.5973       10.6577        9.2236       13.1260        2.2767        0.3746        0.0325        0.2818        0.0800        0.0905        0.1439        0.1947        0.2751        0.4368        0.2840        0.1912        0.0000        0.0000        0.0000        0.0000        0.0000        0.0219        0.0803        0.0877        0.1710        0.1606        0.4154        0.6452        0.8890        0.5749        0.9344        1.2461        1.3638        0.6474        0.5181        0.9288        1.0884        0.4222        0.3255        1.6457        2.8476        2.6307        1.1807        1.0000        1.0714        0.9920        1.7733        0.9964        1.2209        1.4209        1.7495        1.9190        2.0150        2.4240        2.7776        2.9474        3.7565        3.8956        3.5229        4.6269        2.8859        1.3402        1.6096        1.9876        1.6922        2.4136        2.0670        2.0885        0.9754        1.0541        0.9181        0.9619        1.0457        1.1462        1.1381        1.2221        1.5070        1.5199        1.5453        1.6482        1.4578        1.4664        1.5307        1.6025        1.7630        1.8319        1.7055        1.6475        2.0126        2.0183        2.0687        1.9988        1.8184        2.6359        2.2966        1.3860        1.7586        2.5059        2.5598        1.4337        0.9933        1.0580        1.0932        1.2449        0.7926        1.4191        2.4861        1.2808        1.1062        0.9120       18.0558        7.6930        1.6667        2.0173        1.5926        1.4944        7.6761        9.0627        1.1909        0.9082        1.3191        1.1160        1.9650        2.1393        1.4795        1.6679        1.7920        1.9580        1.7500       18.7258        0.8436        0.6463        1.4350        1.5229        1.1452        1.0227        0.6919        1.2290        0.9571        0.9567        0.5480        1.2176        2.8879        3.2849        3.6260        2.7638        3.1768        3.6468        6.4591        7.5694        9.3040        6.5291        5.4756        5.5091        6.2887        7.0107        9.1150        9.7863       10.3396       11.0724       12.1390       13.2285       15.0934       16.0161       16.1594       17.2251       17.9084       18.8635       18.0225       18.9138       19.4976       19.9916       26.1318        0.0000        0.0000        0.0000        0.0000        0.0000        0.0000        7.1700        8.3273       10.1456        9.0824       11.2345       12.6587       13.4160       23.1995       28.0894       40.6282       44.5228        0.0000        0.0000        0.0000        0.0000        0.0000        0.0000        0.0000        0.0000        0.0000        0.0000        0.0000        0.0000        0.0000        0.0000        0.0000        0.0000        0.0000        0.0000        0.0000        0.0000        0.0000        0.0000        0.0000        0.0000        0.0000        0.0000        0.0000        0.0000        0.0000        0.0000        0.0000        0.0000        0.0000        0.0000        0.0000        0.0000        0.0000        0.0000        0.0000        0.0000        0.0000        0.0000        0.0000        0.0000        0.0000        0.0000        0.0000        0.0000
       20.1942       19.0803       22.7008       17.2215       25.4825       17.5404       13.5350       11.1880        6.2552       12.2512       17.8535        9.6510        8.4358        9.5880       12.3304        2.5401        0.7947        0.5443        0.3951        0.3198        0.5226        0.3402        0.4656        0.4552        0.3517        0.3414        0.3055        0.1708        0.1487        0.1335        0.1727        0.2393        0.4057        0.1713        0.6608        1.3743        1.4567        1.3754        0.8417        1.0088        0.7943        0.8363        0.9620        0.6190        0.5558        0.2680        0.2976        0.8225        1.7154        1.2562        1.1831        2.1135        1.0214        1.3055        4.5345        1.6235        1.2625        1.2333        1.1104        1.4005        2.0375        2.5184        3.1649        2.2662        2.5792        2.9870        2.9775        2.3446        2.2377        3.1591        3.5077        2.4192        1.0854        1.0217        1.1964        0.9757        1.3849        0.7783        0.7478        0.8225        0.7229        0.9222        0.9669        0.9388        1.0762        1.0590        1.0076        1.3778        1.3382        1.3561        1.3427        1.6232        2.0055        1.9993        2.2198        2.8757        2.9847        3.0534        3.1315        3.4339        3.2467        3.2037        2.9729        2.6834        2.6429        2.5580        2.4298        1.7543        2.3312        1.6851        1.8968        1.8849        1.8526        1.6998        1.6051        1.2430        1.0082        1.0755        1.2692        1.3115        1.2129        1.3383        2.3335        2.2982        1.1234        1.5271        1.3338        2.2059        3.4000        1.7786        0.9068        1.0550        1.2652        3.1734        2.8615        1.5364        1.6515        1.7120        1.5723        2.3823        1.9481        1.2629        1.4941        2.9478        2.7050        3.9113        3.0287        1.8844        3.1827        2.9769        3.3172        4.3583        5.2346        5.5223        8.8229        6.3089        4.3641        3.7419        4.3352        6.0714        6.7730        7.1818        7.4450        7.1561        7.5859        8.4022        7.8157        8.4763        9.2485        9.8304       10.7980       11.6005       12.6404       14.8028       15.6804       16.4756       17.0535       17.5915       18.6771       16.9699       17.6362       20.6390        0.0000        0.0000        0.0000        0.0000        0.0000        0.0000        0.0000        0.0000        3.4500       10.4261       11.9048       12.1733       13.0094        6.1200        0.0000       17.7300       27.7500       43.5600       53.0400        0.0000        0.0000        0.0000        0.0000        0.0000        0.0000        0.0000        0.0000        0.0000        0.0000        0.0000        0.0000        0.0000        0.0000        0.0000        0.0000        0.0000        0.0000        0.0000        0.0000        0.0000        0.0000        0.0000        0.0000        0.0000        0.0000        0.0000        0.0000        0.0000        0.0000        0.0000        0.0000        0.0000        0.0000        0.0000        0.0000        0.0000        0.0000        0.0000        0.0000        0.0000        0.0000        0.0000        0.0000        0.0000        0.0000        0.0000        0.0000
       22.7012       30.0826       42.1988       28.9099       26.0380       22.4303       14.4152        9.3578        7.0992        8.3445        7.3216        6.6255        7.0322        8.0118        6.9253        3.2340        1.0742        0.7679        0.3851        0.3356        0.6693        0.7496        0.6306        0.6188        0.4338        0.3950        0.3681        0.2164        0.3331        0.3733        0.2476        0.3263        0.4050        0.8281        1.8002        1.1734        1.5589        0.9446        1.5183        1.2481        1.2946        0.6419        0.8514        1.0269        0.6529        0.6181        0.6865        1.8362        1.5542        1.8014        1.9377        1.2482        1.7844        2.1133        3.3935        1.8815        2.6460        2.7832        2.1836        2.5955        3.5120        6.4558        4.6401        2.6661        2.0619        1.6154        2.2986        2.7374        2.7070        1.9762        1.5081        1.2947        1.0936        0.8847        0.9091        0.8095        0.8576        0.9696        1.2038        1.1426        0.7889        0.8735        1.0527        1.0439        1.1483        1.1918        1.0375        1.2932        1.2905        1.2480        1.2091        1.8023        2.0753        2.3305        2.4729        3.1430        3.4653        3.5386        3.6709        3.5764        3.4082        3.5964        3.5594        3.5282        3.2719        3.0321        3.2135        2.3205        2.0300        2.0535        2.0556        2.2601        2.3248        2.4682        2.1877        1.4025        1.3796        1.4729        1.3905        1.6867        1.3522        1.2866        1.1145        1.6836        0.8853        0.8731        0.9046        1.1796        1.7336        1.4848        1.1990        1.3441        1.5576        3.9322        1.2668        1.8586        1.1969        1.7306        2.1526        2.9454        2.9259        2.5856        1.9988        7.1679        8.9417        4.4989        4.5409        3.0245        3.4634        4.4549        3.8238        6.5552        8.0499        8.0194        6.8812        4.5239        4.3136        4.7979        4.9302        6.2945        6.9348        7.3904        7.6924       10.0393       10.4205        8.3073        9.5934        9.4021        9.6621       10.4051       13.2823       12.3142       15.7747       17.1725       15.6339       15.2847       16.7230       17.6087       16.4427        0.0000        0.0000        0.0000        0.0000        0.0000        0.0000        0.0000        0.0000        0.0000        0.0000        0.0000        8.5500        9.8983        9.5172       10.1290        0.0000        0.0000        0.0000        0.0000        0.0000        0.0000        0.0000        0.0000        0.0000        0.0000        0.0000        0.0000        0.0000        0.0000        0.0000        0.0000        0.0000        0.0000        0.0000        0.0000        0.0000        0.0000        0.0000        0.0000        0.0000        0.0000        0.0000        0.0000        0.0000        0.0000        0.0000        0.0000        0.0000        0.0000        0.0000        0.0000        0.0000        0.0000        0.0000        0.0000        0.0000        0.0000        0.0000        0.0000        0.0000        0.0000        0.0000        0.0000        0.0000        0.0000        0.0000        0.0000        0.0000        0.0000        0.0000
        0.0000        0.0000       47.1940       26.7768        0.0000       16.9802       17.6546       18.5164       19.2998       15.3103       20.9484       13.7615       15.1287        3.6018        2.2739        3.9401        3.9099        1.7567        0.4573        0.4177        0.5929        0.5582        0.5114        0.5109        0.7201        0.5207        0.4418        0.4412        0.5124        0.4977        0.4658        1.5004        2.6264        1.9830        1.9725        1.2988        1.0005        1.1081        1.1442        1.1375        1.1619        0.4375        0.9778        1.6010        1.6264        1.9380        0.6144        1.4303        2.0814        1.9096        2.0701        1.4906        4.0095        4.7913        2.8625        1.4595        1.5796        2.1702        2.8687        3.7463        3.3546        2.9824        2.4255        1.5688        1.4704        1.5632        2.4523        2.7374        2.9211        2.7730        2.4651        3.0300        2.8171        1.7403        1.0284        1.0093        0.8562        1.6482        2.5743        2.0489        2.0973        1.1907        1.0579        0.9025        1.1041        1.1058        1.1566        1.4692        1.2862        1.2220        1.4126        2.0281        2.3133        2.6036        2.9044        3.6048        3.9651        4.2482        4.1204        3.7636        4.2925        4.0543        3.9342        3.9523        3.6627        3.4632        3.4290        2.6015        2.6355        2.3851        2.6419        3.1605        3.7755        2.7999        2.4298        1.7016        1.6236        1.7530        1.6652        1.2757        0.7309        0.8299        0.5339        1.3608        0.9904        1.0447        1.0323        1.2165        1.3183        1.2651        1.2053        1.5295        6.8131        1.2247        1.7671        1.6559        1.8123        1.4801        2.2149        1.8808        2.6185        3.0637        3.5110        6.2463        3.4349        2.0082        1.5323        3.1779        3.9725        4.2420        7.2392        9.5208        8.6869        7.6209        7.7014        6.7247        5.7413        5.4273        5.9003        7.3007        8.3190        8.2338        9.0115        8.4947        9.0941        9.4601        9.5721       10.2604       10.6480       11.3931       11.8086       12.4890       14.9177       16.7467       15.3118       14.7379       15.5034       14.2874       14.9839       11.8603        0.0000        0.0000       27.0822        0.0000        0.0000        0.0000        0.0000        0.0000        0.0000        8.1900        5.7900        9.3936        0.0000        0.0000        0.0000        0.0000        0.0000        0.0000        0.0000        0.0000        0.0000        0.0000        0.0000        0.0000        0.0000        0.0000        0.0000        0.0000        0.0000        0.0000        0.0000        0.0000        0.0000        0.0000        0.0000        0.0000        0.0000        0.0000        0.0000        0.0000        0.0000        0.0000        0.0000        0.0000        0.0000        0.0000        0.0000        0.0000        0.0000        0.0000        0.0000        0.0000        0.0000        0.0000        0.0000        0.0000        0.0000        0.0000        0.0000        0.0000        0.0000        0.0000        0.0000        0.0000        0.0000        0.0000        0.0000        0.0000        0.0000
        0.0000        0.0000        0.0000        0.0000        0.0000       20.7476       21.0738        9.8985       13.9314       26.4834       31.7756       10.6876        7.5363        5.1582        4.9273        4.1364        4.2507        1.9295        1.4657        1.5543        1.2836        0.6503        0.6342        0.5133        0.5035        0.7036        0.7933        0.8531        0.7553        0.4838        0.5773        0.7028        0.5145        0.3445        1.1674        0.6365        0.5134        0.7201        0.7581        0.9686        0.6995        0.7473        0.4353        0.9525        1.7876        0.8112        1.1428        2.0400        3.3295        2.1635        3.7532        3.3114        3.6308        5.2698        4.9527        2.5486        4.2597        3.8950        3.0917        2.5412        2.4385        1.6931        1.2331        1.3357        1.4255        1.6976        1.7836        1.7756        1.9416        1.9364        1.9049        3.1661        4.2435        2.4686        1.7464        1.5336        1.2757        1.0048        1.7177        2.6927        3.4609        2.9254        2.5804        1.2004        1.1237        0.7878        0.8585        1.1435        1.0900        1.0915        1.2458        2.1264        2.4219        2.8494        3.3476        4.0812        4.5210        4.6071        4.5675        4.1418        3.8868        3.8255        3.7500        3.9245        3.7358        3.7229        3.6737        3.0751        3.5625        3.3891        3.4194        3.9509        3.6303        4.0452        3.7419        2.7378        2.4593        2.7974        1.7154        1.0871        1.1259        0.8328        0.6863        1.3470        1.3819        1.4337        1.1924        1.5066        1.8168        1.8809        1.9064        2.4137        2.0028        1.2716        1.4608        1.3782        1.7600        1.6105        1.8919        2.8336        2.5763        2.0535        2.1036        2.9936        3.8416        3.9841        2.3539        4.2838        7.0063        7.2383       10.2067       11.7463       12.6200       11.0164        9.3113        7.5001        6.7185        7.4385        7.4915        9.5056        9.7526        9.8086        9.8492       10.6105       10.1239        9.9115       10.9563       12.7522       12.2066       13.2197       13.2716       14.5432       16.1098       15.5703       14.3097       15.6898       15.1673       13.8580       13.8231       10.6256       10.9008       10.9837       15.5795       30.8002        0.0000        0.0000        0.0000        0.0000        5.1300        1.9500        2.3700        8.7594        0.0000        0.0000        0.0000        0.0000        0.0000        0.0000        0.0000        0.0000        0.0000        0.0000        0.0000        0.0000        0.0000        0.0000        0.0000        0.0000        0.0000        0.0000        0.0000        0.0000        0.0000        0.0000        0.0000        0.0000        0.0000        0.0000        0.0000        0.0000        0.0000        0.0000        0.0000        0.0000        0.0000        0.0000        0.0000        0.0000        0.0000        0.0000        0.0000        0.0000        0.0000        0.0000        0.0000        0.0000        0.0000        0.0000        0.0000        0.0000        0.0000        0.0000        0.0000        0.0000        0.0000        0.0000        0.0000        0.0000        0.0000
        0.0000        0.0000        0.0000        0.0000        0.0000       35.7865       36.8045       30.7571       32.4441       24.0180       22.1269       23.8258       20.4890       14.1496       10.4490        7.1909        5.1533        5.1006        6.4885       10.8148        6.8062        1.8051        1.4873        0.7500        0.5664        0.5025        1.4427        3.2390        1.9177        0.7436        0.3482        0.2860        0.4449        0.7003        1.1975        0.9248        1.5905        2.4885        1.0999        1.1949        2.0012        2.3482        2.6933        1.1905        1.3754        2.9371        1.7022        1.8562        4.3073        3.8346        2.2899        1.9996        4.9055        5.2002        2.4896        2.3651        2.6961        3.7860        2.5971        2.0463        1.5807        1.0538        0.5935        0.8663        1.1044        1.3861        1.3704        1.4867        1.5529        1.4951        2.6880        2.8444        2.4393        1.6745        1.8993        1.5654        0.9581        0.7865        1.1119        1.0286        1.6128        1.2670        0.8705        1.1475        1.0588        0.7849        0.7083        0.8961        0.7811        0.8832        1.2422        2.2916        2.9138        3.3948        3.8742        4.8357        5.3483        5.3897        5.2070        4.5895        4.9296        4.5076        3.8898        4.3628        4.3151        4.1675        4.0645        3.8511        4.0341        4.3326        4.2326        4.2499        4.0445        4.2166        3.9822        4.1585        4.3398        3.5956        3.3122        2.6039        2.5813        2.5085        1.7324        1.2774        1.6082        2.1779        1.3830        1.5794        1.9405        2.5462        5.2042        2.4736        1.6755        1.4361        2.0337        3.4358        3.1436        2.4112        2.0864        3.1263        2.7749        2.8664        3.1851        6.7871        7.5167        8.3358        5.8295        7.7394        9.5031       10.2133       11.2247       12.8069       15.4131       12.3173       13.1969        9.8768       10.8289       10.4514       12.4103       13.3194       12.5474       12.5365       12.0239       12.6115       11.0405       10.8531        9.5515       12.9097       14.9547       18.8378       15.6307       15.1592       17.1473       14.5038       14.9003       16.2519       14.7231       13.4549       13.9245       13.4081       12.9860       14.4211       16.1252       14.7747        0.0000        0.0000        0.0000        8.7349        6.8205        7.2640        7.3712        7.1032        7.1312        0.0000        0.0000        0.0000        0.0000        0.0000        0.0000        0.0000        0.0000        0.0000        0.0000        0.0000        0.0000        0.0000        0.0000        0.0000        0.0000        0.0000        0.0000        0.0000        0.0000        0.0000        0.0000        0.0000        0.0000        0.0000        0.0000        0.0000        0.0000        0.0000        0.0000        0.0000        0.0000        0.0000        0.0000        0.0000        0.0000        0.0000        0.0000        0.0000        0.0000        0.0000        0.0000        0.0000        0.0000        0.0000        0.0000        0.0000        0.0000        0.0000        0.0000        0.0000        0.0000        0.0000        0.0000        0.0000        0.0000
        0.0000        0.0000        0.0000        0.0000        0.0000       27.8228       26.6852       60.2023       38.5671       52.9220       52.5900       41.7594       36.4887       25.0662       26.0469       11.9356        6.1480        2.0494        3.0038        2.1454        5.1204        5.9391        2.2236        8.6897        9.1730       10.2717        3.5777        1.0659        0.3603        0.2604        0.3397        0.2488        0.6097        0.5142        1.0338        2.1849        1.4279        1.2977        2.0548        2.2926        1.9763        2.0586        4.2233        4.4635        1.3871        2.6020        1.9563        1.7883        2.4269        3.2572        4.3186        4.8235        9.2712        5.9861        3.1547        3.3339        1.7783        2.2250        3.1093        2.0847        1.6363        0.8690        0.5886        1.0413        1.0881        1.5147        1.7298        1.9037        2.0525        1.7909        1.7308        1.6913        2.4869        3.3428        2.1995        1.3188        1.0129        0.8869        0.6147        0.9298        1.0930        1.7345        1.4244        1.4354        1.3668        1.3459        0.8301        0.8570        0.7707        0.8162        1.2226        2.6203        3.1191        3.5808        4.1924        5.2614        5.7317        5.7736        5.5464        4.8926        4.5668        4.2745        4.0457        4.5970        4.4683        4.3307        4.3482        4.5741        4.6157        4.6821        4.5775        4.6944        4.7789        4.7753        4.8062        4.5428        5.0538        5.1415        4.4454        3.4431        3.1363        2.7655        2.9512        1.9023        1.6084        1.5347        1.6222        1.6652        2.0395        6.7113       10.1075        2.2400        1.9834        1.8318        2.4481        3.0962        2.4236        3.0158        2.8963        3.2482        3.9470        3.5094        4.0366        9.5558       11.2961        5.7205        3.6738        7.3235        8.2320       10.8474       12.7215       14.6126       16.4218       15.2086       15.9224       12.3236       11.9460       13.0379       14.4970       17.1381       19.1305       16.2622       14.0321       13.3602       11.9064       10.3346       12.9430       15.3295       18.1371       21.7535       21.3470       19.8162       15.2595       15.2989       14.5273       16.2851       16.9241       18.9800       17.6083       13.4924       17.4778       11.5715        8.2321        6.4433        0.0000        0.0000        5.4688        6.7629       10.5256        8.5063        9.3905        7.2976        6.9246        7.4624        6.4935        5.5887        7.0195        7.0662        0.0000        0.0000        0.0000        0.0000        0.0000        0.0000        0.0000        0.0000        0.0000        0.0000        0.0000        0.0000        0.0000        0.0000        0.0000        0.0000        0.0000        0.0000        0.0000        0.0000        0.0000        0.0000        0.0000        0.0000        0.0000        0.0000        0.0000        0.0000        0.0000        0.0000        0.0000        0.0000        0.0000        0.0000        0.0000        0.0000        0.0000        0.0000        0.0000        0.0000        0.0000        0.0000        0.0000        0.0000        0.0000        0.0000        0.0000        0.0000        0.0000        0.0000        0.0000
        0.0000        0.0000        0.0000        0.0000       33.5229       26.3984       31.0100       31.7923       63.9724       59.1226       58.6443       50.7573       41.2000       31.8825       19.3930       15.1704        8.0071        4.8060        3.7884        1.9309        3.1614        1.4226        3.0099        1.6057        1.7312        2.5029        3.1796        1.4700        0.8067        1.2869        1.0818        0.4989        0.0881        0.1039        1.1352        0.7515        2.0759        1.9555        1.0864        1.8687        2.2405        2.0627        3.8110        4.7132        5.0410        4.6695        2.9597        2.7127        1.9380        5.1272        4.0260        4.1006        3.2033        2.4321        2.3522        4.1001        2.5250        2.0668        3.0570        1.9548        1.2267        0.7011        0.6835        1.2413        1.6786        1.5350        1.8598        2.0719        2.2015        1.6614        1.6295        1.7283        2.8755        2.9386        1.9817        3.2675        6.1845        3.4181        1.4143        2.2483        3.1538        3.8898        2.8062        1.7340        2.4549        1.6151        1.1723        0.8474        0.8241        0.8536        1.2218        2.3774        2.9246        3.4470        4.0372        4.9898        5.6177        5.9696        5.7723        4.9393        4.9243        4.1918        3.9923        4.4181        4.3657        4.4487        4.7268        4.7300        4.9959        5.1021        5.4053        4.9572        4.8672        5.5709        5.4046        4.9896        4.9767        5.0282        5.7474        4.5043        3.7427        3.3941        2.9362        2.2134        2.2655        1.6478        4.6272       10.3751        4.0740        2.5202        1.9286        2.2542        2.2218        2.2628        3.0023        4.8196        7.0484        8.9160        6.2724        6.9094        5.6429        8.0429        8.7562        7.2137        8.1353        7.0120        9.1685        8.3482       11.4047       11.3546       15.8323       19.7993       22.2828       20.0208       18.0859       14.8666       16.2492       17.6413       17.5917       15.8747       21.6348       19.2435       16.4489       14.8750       12.3088       12.3016       13.5496       15.4420       19.4132       22.7674       21.5801       19.9101       15.6910       15.1083       20.9260       20.6278       20.0599       20.4233       19.5288       12.7870       16.0258        8.7925        6.9907        6.1756        0.0000        6.8595        7.0817        8.6671        9.5482       14.2121       13.2205       10.4749        8.8662        8.8343        8.6769        7.1696        6.2983        5.7745        7.5856        0.0000        0.0000        0.0000        0.0000        0.0000        0.0000        0.0000        0.0000        0.0000        0.0000        0.0000        0.0000        0.0000        0.0000        0.0000        0.0000        0.0000        0.0000        0.0000        0.0000        0.0000        0.0000        0.0000        0.0000        0.0000        0.0000        0.0000        0.0000        0.0000        0.0000        0.0000        0.0000        0.0000        0.0000        0.0000        0.0000        0.0000        0.0000        0.0000        0.0000        0.0000        0.0000        0.0000        0.0000        0.0000        0.0000        0.0000        0.0000        0.0000        0.0000
        0.0000        0.0000        0.0000        0.0000       37.6079       38.3055       42.4688       41.4494       56.6150       64.5052       53.9843       32.6655       21.0656       22.0167       16.2801       12.5239        9.3539        7.2578        6.6437        7.4645        7.7179       11.6274        9.2300        4.7636        1.7109        1.1349        1.1390        1.0777        1.5015        2.4498        0.9574        1.0343        0.4123        0.8537        0.8544        0.5016        1.9739        1.4144        2.5820        2.7369        3.1817        2.6917        4.0678        4.6260        3.8866        4.0942        5.3206        7.8953        4.8438        2.8240        1.5864        1.0685        4.1754        2.5652        2.7551        5.6167        3.7791        2.0937        3.4047        2.5161        1.3271        0.8626        1.6076        1.2282        1.3429        1.2897        1.4387        2.2144        4.2566        3.7481        2.2242        1.7825        1.5445        1.9582        1.6061        2.1058        5.5036        5.7491        4.7612        3.5684        2.4629        2.7821        3.6994        1.8748        1.0499        1.0121        1.1270        1.0686        1.3705        0.8196        1.1917        2.2209        2.6751        3.1166        3.6172        4.4917        5.0156        5.1444        4.9603        4.5094        4.2630        4.0539        4.0109        4.6235        4.5131        4.5839        4.9419        5.0760        5.7058        5.1915        5.6700        5.6744        5.1635        4.7045        4.7708        5.2149        5.7329        6.1802        5.8244        5.8807        4.5172        4.0188        3.3765        2.5488        4.0783        3.0874        3.3964        3.3590        3.4654        2.1985        2.4739        3.0177        2.8268        2.9897        3.5272        5.4366        7.2430       10.1535        7.6590       10.1453        7.3716        8.3617        9.0053       12.8727       13.7364       14.6627       11.1579       12.9303       23.9299       13.2068       18.2879       21.7251       18.8613       18.5872       17.5663       17.1818       19.7120       19.5028       19.4996       20.5595       22.2029       19.2886       18.8838       17.4630       13.8684       14.5737       16.4912       20.1165       19.7055       19.2153       18.5308       20.6672       17.6285       15.2971       21.5677       23.5600       17.9534       21.5723       20.9356       11.6207       14.5280        9.7748        7.0969        6.3847        7.6986        7.0648        6.4594       12.0503       13.9460       14.6933       11.9635       10.6151        9.6256        9.0044        8.6845        7.7196        6.7566        6.3050        5.8488        0.0000        0.0000        0.0000        0.0000        0.0000        0.0000        0.0000        0.0000        0.0000        0.0000        0.0000        0.0000        0.0000        0.0000        0.0000        0.0000        0.0000        0.0000        0.0000        0.0000        0.0000        0.0000        0.0000        0.0000        0.0000        0.0000        0.0000        0.0000        0.0000        0.0000        0.0000        0.0000        0.0000        0.0000        0.0000        0.0000        0.0000        0.0000        0.0000        0.0000        0.0000        0.0000        0.0000        0.0000        0.0000        0.0000        0.0000        0.0000        0.0000        0.0000
        0.0000        0.0000        0.0000        0.0000       65.0352       59.5639       86.9485       86.0798       81.2209       56.3726       59.8967       65.1557       54.6772       40.4999       28.9685       25.0628       14.4323       14.0238       19.1096       30.8375       33.1005       22.6611        8.3298       11.3890        6.4061        4.8888        2.4007        1.3014        1.0338        0.7368        1.9579        1.8414        0.7937        0.6128        0.3977        1.3412        1.4488        3.7192        5.9135        3.8027        6.2485        5.2868        6.1323        7.2823        5.9911        6.0728        4.8480        5.8835        5.5480        3.9243        2.5861        0.8882        1.3263        2.6315        2.6575        3.0999        2.8615        4.4216        3.6636        3.0655        2.7158        1.0181        1.0751        1.1487        3.6122        2.3801        2.2823        2.7834        5.3351        6.9873        5.7887        4.4089        4.2549        2.0801        2.4144        2.4321        3.5605        4.5107        4.3063        3.1485        4.9846        2.6966        2.4886        2.6738        3.0260        2.6989        2.6292        1.4004        1.3239        1.3441        1.5562        1.9187        2.6652        3.6624        3.8260        4.1976        4.4534        4.5323        4.3107        3.6696        3.5367        4.0382        3.7105        3.7628        3.9991        4.7875        5.8454        6.7979        6.2965        7.2210        5.0279        4.0375        3.5291        2.7653        2.5915        3.9579        4.4147        3.8705        4.9823        4.2395        3.5471        4.1242        3.2724        3.3067        3.4830        3.1128        4.0215        5.3920        5.0628        5.7012        5.3705        5.4189        6.1228        6.9733        6.0481        5.9488        6.6806        7.3805        7.4035       11.2786        9.1629        9.4145        8.5853       15.1023       18.1295       23.5884       19.5845       13.9188       15.3636       17.9067       20.2734       17.7609       17.1895       19.2382       18.8462       19.9317       20.2274       20.8863       23.0683       19.3467       17.6311       15.6389       15.9295       16.5529       13.9104       15.7771       22.2071       26.1545       20.8590       19.7636       16.0878       17.8511       15.1097       13.1944       16.0855       14.6582       16.3358       17.5751       15.0228       10.5018        9.5535        9.3871        8.9705       13.3500        9.3583       11.0310       13.3261       12.3164       11.9874       12.9651       12.8899        6.8023        5.5507        5.0468        4.7182        6.8000        6.4053        6.1708        5.9207        0.0000        0.0000        0.0000        0.0000        0.0000        0.0000        0.0000        0.0000        0.0000        0.0000        0.0000        0.0000        0.0000        0.0000        0.0000        0.0000        0.0000        0.0000        0.0000        0.0000        0.0000        0.0000        0.0000        0.0000        0.0000        0.0000        0.0000        0.0000        0.0000        0.0000        0.0000        0.0000        0.0000        0.0000        0.0000        0.0000        0.0000        0.0000        0.0000        0.0000        0.0000        0.0000        0.0000        0.0000        0.0000        0.0000        0.0000        0.0000        0.0000        0.0000
        0.0000        0.0000        0.0000        0.0000        0.0000        0.0000        0.0000        0.0000       55.5254       56.7665       44.5783       40.3867       41.9203       27.4699       21.1267       15.2889       23.3869       27.5456       30.0161       21.1656       13.5679       12.5562        6.4348        9.1661        5.7174        4.0581        3.7854        6.1196        7.7528        3.1070        1.6932        1.5819        2.4523        2.3267        1.8594        1.5970        2.0909        2.6675        5.4467        4.4383        4.3329        6.3705        4.9777        3.8485        4.8471        4.1828        3.7360        3.7153        3.3639        2.0325        2.6036        3.4469        2.2664        3.2862        2.7893        2.6057        2.8219        2.8634        2.6456        4.0933        2.4334        1.6880        1.1437        2.0122        3.9166        1.0108        2.4745        2.9451        6.1307        3.3912        4.2752        3.8387        3.3368        2.8483        3.2948        2.8921        3.1557        3.1294        1.9961        2.0589        3.1529        2.9243        4.0671        4.3220        3.1817        2.6845        2.8977        4.4993        3.6878        3.2648        4.8123        4.4194        5.7663        5.1220        4.1395        5.0853        5.2680        4.8227        4.8214        4.3888        3.8419        3.5327        3.4618        3.4474        3.6201        3.9930        7.5788        6.8006        8.9741        5.7987        5.6337        3.5008        2.3432        1.8372        2.3994        3.4419        4.1093        4.5083        5.4379        4.7805        3.6935        3.6982        3.7250        3.7914        4.5928        4.4600        5.6242        5.6737        6.0264        5.7590        5.9724        8.1381       13.9533       13.0805        8.4087        7.1054        7.4058        8.2081        7.5456       10.1737        9.6152       10.0888        9.5751       16.8271       16.3890       25.3221       24.0260       16.8402       17.5274       16.2228       16.9078       17.4513       19.3573       19.3800       18.8713       20.7598       21.8696       22.3977       23.2387       19.7937       19.7458       15.9484       15.3076       15.2049       15.2255       14.4089       16.3850       15.7690       14.5583       13.4874       14.5870       18.3475       18.3709       18.6521       13.3112       13.0277       13.7204       15.4965       14.5326       10.9032       11.2354       10.3040       11.6070       12.5828       11.6817       16.0140       14.5348       11.5295       12.6518       11.3476        9.1641        4.5848        3.6778        3.9326        4.1423        5.5914        5.8934        0.0000        0.0000        0.0000        0.0000        0.0000        0.0000        0.0000        0.0000        0.0000        0.0000        0.0000        0.0000        0.0000        0.0000        0.0000        0.0000        0.0000        0.0000        0.0000        0.0000        0.0000        0.0000        0.0000        0.0000        0.0000        0.0000        0.0000        0.0000        0.0000        0.0000        0.0000        0.0000        0.0000        0.0000        0.0000        0.0000        0.0000        0.0000        0.0000        0.0000        0.0000        0.0000        0.0000        0.0000        0.0000        0.0000        0.0000        0.0000        0.0000        0.0000        0.0000        0.0000
        0.0000        0.0000        0.0000        0.0000        0.0000        0.0000        0.0000        0.0000        0.0000        0.0000       25.0147       30.8046       39.7386       30.1340       17.5885       29.8232       47.9759       34.1465       23.0509        9.2616        9.3117        5.1671        3.1779        3.5881        1.8330        2.8732        5.0403        6.4260        3.5357        3.6273        2.7643        4.3593        5.5302        4.2107        3.1846        3.4456        3.0811        2.8965        3.9913        2.5538        3.2535        3.7887        3.5710        3.0190        2.6022        3.9003        3.6652        2.3469        3.2314        1.8042        1.9104        3.1029        3.1404        3.3677        3.3131        2.9561        1.1124        2.4263        2.0707        4.2126        2.1335        4.1461        2.3015        2.8278        1.8388        1.7467        2.1852        4.6544        3.4485        3.8925        2.0463        1.6998        2.4460        3.9238        4.3221        3.8256        3.0597        2.7469        3.8953        2.3501        1.8983        2.8007        2.8989        2.3975        2.7042        2.9075        3.1242        3.5887        2.8580        2.2947        2.4995        2.5899        2.8037        2.6328        3.9307        4.6815        3.6886        3.8353        4.4538        4.2489        4.2023        4.3419        4.3151        4.1591        4.2600        5.1999        6.9109        4.3603        5.0054        5.0726        4.5262        3.8716        4.0293        3.4826        3.1158        3.7457        5.2517        4.0050        6.1624        4.0165        3.8915        4.0610        6.2462        5.8779        4.0545        5.9984        9.6846        6.7828        6.4295        7.0737        6.6773        9.1306       13.0921       17.1150       11.6054        8.8530        9.6776       11.4634       11.5360       13.0743       10.9411       11.0212       11.7513       23.5623       24.6234       26.2006       17.3720       13.8024       16.3385       14.7785       15.6952       20.3373       20.3142       20.9280       24.9544       25.8929       26.8675       22.7787       25.1515       22.0060       16.7946       17.1523       15.4502       18.8299       14.5689       13.2217       14.0318       13.0039       13.6082       19.4708       24.6123       29.3559       24.6338       21.8471       16.9777       17.4622       16.7234       20.3128       21.0763       11.9389        9.9150       20.9106       12.3054       13.0936       25.8732       19.8748       20.8938       11.9142       11.9078       10.1113        9.0398        4.2030        4.1320        3.9478        0.0000        0.0000        0.0000        0.0000        0.0000        0.0000        0.0000        0.0000        0.0000        0.0000        0.0000        0.0000        0.0000        0.0000        0.0000        0.0000        0.0000        0.0000        0.0000        0.0000        0.0000        0.0000        0.0000        0.0000        0.0000        0.0000        0.0000        0.0000        0.0000        0.0000        0.0000        0.0000        0.0000        0.0000        0.0000        0.0000        0.0000        0.0000        0.0000        0.0000        0.0000        0.0000        0.0000        0.0000        0.0000        0.0000        0.0000        0.0000        0.0000        0.0000        0.0000        0.0000        0.0000        0.0000        0.0000
        0.0000        0.0000        0.0000        0.0000        0.0000        0.0000        0.0000        0.0000        0.0000        0.0000       15.2259       42.1085       31.3358       22.3300       36.3275       48.4373       31.6359       16.0142       14.7727        8.4143        3.9137        3.4103        1.1553        2.8484        1.8853        1.1243        1.3260        2.2122        5.6836        5.0974        3.8947        8.3643        8.3396        4.5824        5.1591        3.8550        2.3093        1.8432        1.9599        1.7868        1.7407        1.1308        0.9669        0.5564        0.8971        0.7801        0.5576        2.4060        2.6829        1.8671        2.4860        3.4356        3.4777        5.1711        6.8287        4.7445        2.2143        1.5998        3.5979        4.8205        2.5312        3.0973        2.4766        7.7523        2.3456        2.0228        2.2551        3.0997        1.3212        2.8892        3.4874        4.1047        1.8860        1.5811        3.2974        3.4143        3.6290        3.5586        2.9663        3.1254        3.0079        2.1148        1.9221        2.0431        2.1823        2.3576        2.0908        2.5751        2.1588        2.0353        1.9207        1.5738        2.3764        2.4799        3.2208        4.2075        4.0269        5.3950        4.2581        4.3099        4.5105        4.4860        4.0924        4.0334        4.1010        4.0099        4.5345        4.6837        5.6679        4.8846        4.5588        3.7844        4.0674        2.2716        3.1068        4.4865        6.8849        5.9260        7.7087        4.8386        7.4737        4.4195        4.2584        8.9424       12.5829        7.3186        7.2997        8.4589        8.9871        9.4563        9.2048       15.5268       18.5987       17.3628       16.2366       14.7122       13.9087       12.5939       11.7581       13.4233       13.8876       13.7791       13.3632       26.0296       30.7526       24.1383       12.8567       14.3319       15.7652       17.6862       18.8170       19.0336       21.3083       24.5013       27.4892       26.0319       25.6406       25.1369       28.4469       23.2352       18.9378       17.1802       15.7454       14.3773       14.0716       14.0482       13.1724       14.7269       17.2568       20.9114       22.4055       67.9738       45.9535       23.5918       18.7270       22.3703       24.6961       23.2724       21.5001       14.5021       15.5503       14.3583       15.0264       17.9959       20.2903       21.8990       21.0439       11.8193       11.0735       10.2182        8.7441        5.6352        5.1982        0.0000        0.0000        0.0000        0.0000        0.0000        0.0000        0.0000        0.0000        0.0000        0.0000        0.0000        0.0000        0.0000        0.0000        0.0000        0.0000        0.0000        0.0000        0.0000        0.0000        0.0000        0.0000        0.0000        0.0000        0.0000        0.0000        0.0000        0.0000        0.0000        0.0000        0.0000        0.0000        0.0000        0.0000        0.0000        0.0000        0.0000        0.0000        0.0000        0.0000        0.0000        0.0000        0.0000        0.0000        0.0000        0.0000        0.0000        0.0000        0.0000        0.0000        0.0000        0.0000        0.0000        0.0000        0.0000        0.0000
        0.0000        0.0000        0.0000        0.0000        0.0000        0.0000        0.0000        0.0000        0.0000        0.0000       52.6281       46.2531       56.1561       56.6850       55.1889       39.1819       23.9025       46.3570       27.3809       19.6953       13.9909        8.2985       11.0285       19.0999        9.5385        7.5078        3.3991        5.8104       12.7326       16.6016       30.4780       19.2475       10.6873       12.0445        8.6062        3.2326        3.2937        2.0709        1.4122        1.7268        1.4455        1.3719        1.7531        1.1433        2.0371        0.8568        0.8220        2.2500        1.8332        2.1575        3.4176        2.8016        2.8557        5.6306        4.5943        2.3750        1.8346        1.6821        1.7993        1.8495        1.3910        1.7442        1.2873        1.6104        2.3165        1.6229        2.3593        1.4652        1.3857        1.0806        3.9558        2.2137        1.8899        2.2557        2.7256        2.6886        2.6808        3.1096        3.0759        3.0991        2.8408        2.5256        2.4474        2.1893        2.6968        2.2429        2.1748        2.5908        1.9801        1.4956        1.2862        1.3569        1.4489        1.4224        1.6670        2.4645        2.8956        3.3157        3.8396        3.9352        3.9957        3.7996        3.3260        2.8268        2.8648        2.9884        3.3050        3.9525        5.9235        5.0028        5.2950        6.8459        5.6428        4.0811        4.1963        4.1888        3.5594        3.6979        4.7781        3.8902        4.0607        4.2546        4.1748        4.8966        5.2207        6.1222        7.2179        9.3466       11.0335       10.4465        8.9157       15.4974       20.3273       14.5795       13.0369       39.0738       32.7031       30.6186       30.4424       28.1721       23.3779       26.2716       21.5136       28.7662       26.1117       25.5742       18.5351       21.5210       25.0572       22.6134       19.7996       22.4461       24.7664       26.1641       27.0057       27.2988       30.3882       25.2012       25.1818       24.6753       25.0864       17.8793       19.6658       21.4653       16.1632       17.6032       17.6193       20.7805       23.0165       30.9283       28.6381       61.9362       62.1451       26.0920       33.5153       59.1185       39.5798       34.8306       31.4780       27.2175       25.3533       24.7760       23.8465       23.9345       24.4531       15.8300       12.0470       10.1639       11.7004       11.0555        0.0000        0.0000        0.0000        0.0000        0.0000        0.0000        0.0000        0.0000        0.0000        0.0000        0.0000        0.0000        0.0000        0.0000        0.0000        0.0000        0.0000        0.0000        0.0000        0.0000        0.0000        0.0000        0.0000        0.0000        0.0000        0.0000        0.0000        0.0000        0.0000        0.0000        0.0000        0.0000        0.0000        0.0000        0.0000        0.0000        0.0000        0.0000        0.0000        0.0000        0.0000        0.0000        0.0000        0.0000        0.0000        0.0000        0.0000        0.0000        0.0000        0.0000        0.0000        0.0000        0.0000        0.0000        0.0000        0.0000        0.0000        0.0000        0.0000
        0.0000        0.0000        0.0000        0.0000        0.0000        0.0000        0.0000        0.0000        0.0000        0.0000        0.0000       14.4538       27.9499       30.0056       19.0821       17.2547       16.7375       11.6360        5.6881        5.8042        9.8310       25.4049       14.2341       21.6755        9.6767        7.1799        5.2022        5.7688        7.0082        5.3603       14.5302       17.2914       13.2594       11.8891       10.1742        2.7838        2.8389        2.9407        1.5432        1.2665        1.2847        1.1479        1.6730        1.4904        3.0679        4.4997        4.7186        3.8818        3.2052        1.1594        3.5249        3.5973        4.3348        4.0645        3.4641        1.5166        1.7520        3.7586        3.5111        2.2431        2.3782        2.4498        1.3222        1.2132        1.0789        2.8602        3.4487        2.3638        2.1123        1.4900        0.8639        1.7300        1.9714        1.9062        2.1590        3.1461        2.9106        3.6894        2.8205        3.5824        2.9480        2.8977        2.7371        2.4088        2.1465        2.1119        1.9079        1.6609        1.4983        1.5118        2.3421        1.8497        1.3721        1.2819        1.1413        2.8020        3.3252        3.4891        3.9632        3.5805        3.5155        3.3160        3.2814        2.8887        3.4565        3.6838        3.9368        4.1976        4.6969        4.3337        6.1662        5.4335        6.4149        8.2906        4.3934        3.6077        3.6320        4.6349        4.1780        5.7209        6.1734        5.8765        5.1135        6.0232        5.4679        5.7802        6.2157        9.2212       13.1514        8.4946        8.8722       14.6077       18.7143       12.3844       14.1751       35.4861       31.8987       38.0572       30.7132       36.7365       32.0536       18.1720       18.0986       23.1023       21.6620       30.4108       31.1021       22.7484       17.6656       17.4030       18.1750       20.5964       21.3312       23.3068       29.8205       31.4686       28.5973       25.4922       23.6226       20.4763       23.6670       21.0763       21.5063       32.8927       24.6178       24.1143       24.2431       33.8224       37.7151       27.8844       25.8040       24.6368       28.2889       28.4627       28.7659       40.7038       42.7857       35.4711       41.3847       28.9460       25.5122       25.5905       23.8791       23.5517       18.5472       15.1287       12.3875       11.8605       14.0467        0.0000        0.0000        0.0000        0.0000        0.0000        0.0000        0.0000        0.0000        0.0000        0.0000        0.0000        0.0000        0.0000        0.0000        0.0000        0.0000        0.0000        0.0000        0.0000        0.0000        0.0000        0.0000        0.0000        0.0000        0.0000        0.0000        0.0000        0.0000        0.0000        0.0000        0.0000        0.0000        0.0000        0.0000        0.0000        0.0000        0.0000        0.0000        0.0000        0.0000        0.0000        0.0000        0.0000        0.0000        0.0000        0.0000        0.0000        0.0000        0.0000        0.0000        0.0000        0.0000        0.0000        0.0000        0.0000        0.0000        0.0000        0.0000        0.0000        0.0000
        0.0000        0.0000        0.0000        0.0000        0.0000        0.0000        0.0000        0.0000        0.0000        0.0000        0.0000        0.0000        0.0000        0.0000       20.4142        8.5306        6.2618       10.1944        4.2114        9.7698       14.8255       12.6473        6.1531        3.4619        0.2694        2.1099        6.6713        8.2543        7.0184        8.3612        2.3355        1.2570        0.3761        2.8817        5.9709        4.2421        5.2992        4.4845        4.9924        2.4216        1.9030        3.3008        3.9383        1.0265        0.9978        3.1688        3.2873        2.2166        3.0996        0.4963        1.6195        1.5155        1.8399        1.0997        1.8815        1.6926        0.7405        1.1575        1.2395        1.4310        2.1780        2.9500        3.6703        1.8237        1.5047        1.0651        4.0158        1.8388        1.8366        1.7011        0.8510        1.9154        2.2399        2.2359        2.0035        2.8083        3.5658        3.2953        3.7690        3.7562        2.9600        2.9090        3.1825        2.5760        2.3472        1.9770        1.6810        1.2199        1.2628        1.7198        1.1917        1.1778        1.4541        1.6400        1.4120        4.0703        4.0345        3.3577        3.0768        3.1005        3.3843        4.2215        4.4709        3.9844        4.4997        4.0868        4.1944        6.0934        5.9302        4.5541        4.2800        4.8523        4.3088        5.7969        4.4938        4.8054        5.5395        3.9161        4.2742        3.8892        3.9499        4.0204        4.0370        4.3195        6.2026        5.9290        6.7712        7.2921        8.1440        8.0837        9.8288       13.8010       18.7624       13.6471       11.6200       29.8112       28.2269       22.3246       25.6517       36.7180       29.2651       27.1745       27.2140       35.2448       30.6196       36.0326       33.4714       19.9573       61.7106       19.6381       20.5137       22.9280       28.2215       28.5655       28.9527       32.5668       25.7410       27.6950       23.7418       22.3043       23.8829       25.6241       24.4763       29.4333       29.4679       28.1292       33.9041       31.4767       25.6508       23.0791       22.7331       25.2835       36.1886       33.4855       32.7057       43.5024       46.0568       32.4841       35.4882       26.2959       26.1135       23.4097       24.1494       17.8056       15.4155       13.3963        0.0000        0.0000        0.0000        0.0000        0.0000        0.0000        0.0000        0.0000        0.0000        0.0000        0.0000        0.0000        0.0000        0.0000        0.0000        0.0000        0.0000        0.0000        0.0000        0.0000        0.0000        0.0000        0.0000        0.0000        0.0000        0.0000        0.0000        0.0000        0.0000        0.0000        0.0000        0.0000        0.0000        0.0000        0.0000        0.0000        0.0000        0.0000        0.0000        0.0000        0.0000        0.0000        0.0000        0.0000        0.0000        0.0000        0.0000        0.0000        0.0000        0.0000        0.0000        0.0000        0.0000        0.0000        0.0000        0.0000        0.0000        0.0000        0.0000        0.0000        0.0000        0.0000        0.0000
        0.0000        0.0000        0.0000        0.0000        0.0000        0.0000        0.0000        0.0000        0.0000        0.0000        0.0000        0.0000        0.0000        0.0000        0.0000        0.0000        0.0000        0.0000        7.7655        6.4426        7.0167        3.2114        1.8791        2.9763        7.5726        6.3239       10.6670        6.7482        1.3836       15.5345        7.8067        2.0807        0.5845        0.0533        0.3267        0.3749        3.5083        2.7908        2.4589        1.0299        1.4910        1.0306        1.3994        0.2401        2.3329        1.5337        0.5704        0.8938        0.8648        1.6543        3.9562        3.5101        2.2512        1.3579        0.6642        0.5692        3.2107        2.1038        2.1277        1.6668        1.9258        4.5132        2.7581        3.0009        3.1540        1.9898        1.9585        2.1608        0.8251        2.1295        1.3147        1.5377        1.3769        1.5676        1.5358        2.7908        3.3751        3.5695        2.7100        3.4899        4.1595        4.1499        5.0436        4.7169        3.4720        3.3608        3.0308        4.7932        5.8487        3.9028        4.7784        5.1946        8.9618        8.1842        6.6877        7.0443        5.3209        6.1605        8.9974        5.6435        6.4711        4.3319        4.2804        4.3556        4.5895        4.5350        5.1470        5.8180        5.4674        6.4085        4.6971        4.6487        4.6672        4.8408        4.4138        3.9846        5.6687        4.4880        4.3078        3.9621        4.1395        3.8241        4.4028        5.5173        5.3305        5.1471        5.2545        6.4711        7.0137        6.7260        8.3743       13.8238       16.0571       12.5954       11.0909       22.4353       31.1684       30.1621       28.8066       33.8595       35.1116       29.3529       23.3733       28.7949       24.0154       25.0000       27.7077       15.3860       15.8055       13.8723       14.6702       16.4893       24.9278       23.2431       24.5266       25.8202       25.5556       26.5448       23.2607       22.6140       24.6145       24.5861       22.1757       24.9419       24.9377       25.8900       24.3709       24.5693       23.6962       19.8161       19.9921       21.7737       27.3562       38.8639       38.4541       44.0634       42.7908       42.7978       33.1159       25.5479       26.6057       21.0275       22.0484       17.0683       14.5932       15.9519        0.0000        0.0000        0.0000        0.0000        0.0000        0.0000        0.0000        0.0000        0.0000        0.0000        0.0000        0.0000        0.0000        0.0000        0.0000        0.0000        0.0000        0.0000        0.0000        0.0000        0.0000        0.0000        0.0000        0.0000        0.0000        0.0000        0.0000        0.0000        0.0000        0.0000        0.0000        0.0000        0.0000        0.0000        0.0000        0.0000        0.0000        0.0000        0.0000        0.0000        0.0000        0.0000        0.0000        0.0000        0.0000        0.0000        0.0000        0.0000        0.0000        0.0000        0.0000        0.0000        0.0000        0.0000        0.0000        0.0000        0.0000        0.0000        0.0000        0.0000        0.0000        0.0000        0.0000
        0.0000        0.0000        0.0000        0.0000        0.0000        0.0000        0.0000        0.0000        0.0000        0.0000        0.0000        0.0000        0.0000        0.0000        0.0000        0.0000        0.0000        0.0000        0.0000       23.3994       30.3658       36.0134       14.3543       38.7097       50.2392       38.6459       13.9620        6.7428        4.9962        6.2328       25.2040       19.1824       10.7481        3.9417        1.0850        4.1861        0.7235        2.0414        2.0115        2.3986        2.7117        1.9748        0.5873        1.3920        4.3800        1.4340        2.7600        3.6300        2.3580        3.8460        4.9080        4.5000        4.9380        4.2000        3.3300        1.9776        1.7183        2.1481        3.9808        2.5456        1.6749        2.5471        3.1605        1.7567        1.9231        3.0554        5.3605        5.9551        2.3815        2.1400        1.0307        1.2705        1.1053        1.1005        1.7580        2.4786        4.6405        3.9013        2.0252        3.6813        3.1756        2.6992        2.6141        4.3730        4.4181        3.8802        3.1378        2.5561        4.5935        6.7187        5.0934        5.5780        6.1664        8.4638        9.7493       12.8823       16.1356       16.3637       10.5104        9.0815        7.6210        6.6001        5.0072        6.3573        6.7249        7.1127        6.9738        8.1837        6.7171        7.3661        5.4987        4.6789        4.9755        5.3129        4.5140        4.6408        5.6056        6.8420        6.1982        4.7729        4.3567        4.2131        4.3149        4.6043        5.1492        4.8321        4.8450        5.3493        5.6844        6.5308        7.3892        8.7852       10.8078       10.1467       10.4190       12.4987       13.3160       17.3007       15.5278       14.4944       12.9685       12.2991       12.5837       10.2356        8.4351        8.6040       17.4044       66.5411       61.0862       11.0034       11.6911       14.7001       15.9654       18.9650       20.2332       21.7583       23.0736       24.5184       24.7913       29.6468       30.4238       46.9117       45.7244       26.3088       22.5928       22.9601       26.2237       27.9326       28.6079       24.9084       20.5556       20.5364       24.2488       33.3570       45.1578       43.2159       39.7284       33.0535       24.3803       19.3993       32.7584       17.9588       26.1867       16.2656       15.6614       17.0191        0.0000        0.0000        0.0000        0.0000        0.0000        0.0000        0.0000        0.0000        0.0000        0.0000        0.0000        0.0000        0.0000        0.0000        0.0000        0.0000        0.0000        0.0000        0.0000        0.0000        0.0000        0.0000        0.0000        0.0000        0.0000        0.0000        0.0000        0.0000        0.0000        0.0000        0.0000        0.0000        0.0000        0.0000        0.0000        0.0000        0.0000        0.0000        0.0000        0.0000        0.0000        0.0000        0.0000        0.0000        0.0000        0.0000        0.0000        0.0000        0.0000        0.0000        0.0000        0.0000        0.0000        0.0000        0.0000        0.0000        0.0000        0.0000        0.0000        0.0000        0.0000        0.0000        0.0000
        0.0000        0.0000        0.0000        0.0000        0.0000        0.0000        0.0000        0.0000        0.0000        0.0000        0.0000        0.0000        0.0000        0.0000        0.0000        0.0000        0.0000        0.0000        0.0000       25.8638       23.3152       20.0373        4.4289       23.3561       40.7964       10.3935       16.1313       13.6794        5.6340       11.3359       24.0815       16.4283       18.6248       16.6679        6.5435        2.0939        6.1686        3.3355        0.2039        0.5625        0.3671        0.6814        0.5177        0.8340        0.3960        2.0880        5.0580        4.5120        2.8200        1.9800        3.8880        3.1800        2.4600        3.7680        5.5380        5.6316        3.8502        4.0512        4.0990        3.0937        1.8933        2.7598        2.8718        2.8053        2.1184        4.2368        5.5800        5.4412        2.4120        1.3038        1.7055        4.1961        6.5205        2.9630        5.0885        4.3858        2.6510        2.7605        3.0770        3.1321        2.8292        3.0705        4.1313        3.8481        1.7527        2.5489        1.3738        1.8236        3.5149        2.6203        3.6309        4.2640        5.2289        7.9272       11.9186       15.5847       11.3777        7.5422        8.7337       10.2371       11.9585       10.0167        9.0485        6.9358        7.1783        7.2546        6.8146        7.7402        8.8689        7.3529        5.7772        5.2611        4.8544        4.4263        4.7665        5.7382        5.3474        5.0990        5.1309        4.9862        4.5564        4.9672        5.3321        5.1572        5.3130        4.6363        4.9518        5.3508        5.7469        6.8542        7.7211        8.9857        9.4709       10.2830       11.3304       14.3226       13.8205       13.6732       11.4986        9.6300        8.8616        8.2100        8.9225        5.6388        5.8076        8.8465       11.9007       37.9621       28.8924       22.1983       15.2851       15.7883       16.8158       18.5772       21.4031       22.5734       23.8421       26.4734       24.7196       24.3235       24.7144       26.0454       26.8133       25.8120       24.6605       24.1342       21.8139       20.6900       20.4214       20.1894       19.3108       21.6675       17.5141       18.4223       23.6562       64.0326       62.3217       23.0658       36.2224       25.1145       22.9044       26.7405       23.0371       19.9379       17.5742       20.8825       22.8370       26.4874        0.0000        0.0000        0.0000        0.0000        0.0000        0.0000        0.0000        0.0000        0.0000        0.0000        0.0000        0.0000        0.0000        0.0000        0.0000        0.0000        0.0000        0.0000        0.0000        0.0000        0.0000        0.0000        0.0000        0.0000        0.0000        0.0000        0.0000        0.0000        0.0000        0.0000        0.0000        0.0000        0.0000        0.0000        0.0000        0.0000        0.0000        0.0000        0.0000        0.0000        0.0000        0.0000        0.0000        0.0000        0.0000        0.0000        0.0000        0.0000        0.0000        0.0000        0.0000        0.0000        0.0000        0.0000        0.0000        0.0000        0.0000        0.0000        0.0000        0.0000        0.0000
        0.0000        0.0000        0.0000        0.0000        0.0000        0.0000        0.0000        0.0000        0.0000        0.0000        0.0000        0.0000        0.0000        0.0000        0.0000        0.0000        0.0000        0.0000        0.0000        0.0000        8.5088        7.7413        9.0766       42.2535        9.8504        9.4635       10.5679        8.8481        5.5925        5.4764        2.2843        1.7556        4.8935        4.5108        3.9778        1.4173        0.8088        3.5106        1.2802        1.7326        1.3252        1.4777        1.6789        0.9300        1.7100        3.6480        3.7500        1.4640        1.0620        1.3320        2.4960        2.3520        2.7480        3.1080        3.9780        3.1848        4.1226        4.2767        4.3419        4.1681        3.7564        2.7371        1.2065        2.7853        5.3696        3.6407        3.3619        3.7229        3.0245        2.5078        4.5436        3.4819        2.9477        4.0832        3.2852        2.6573        2.6558        3.1537        3.1197        3.7685        3.3967        4.8355        4.3817        3.7859        2.6453        3.2550        3.0322        2.2657        3.0322        1.2438        0.9373        2.0894        3.0849        3.2787        4.1353        5.7658        7.6249        7.8699        6.9535        6.1894        7.4615        9.5355        6.9362        7.0906        7.6729        7.1918        6.9803        9.5206        7.3735        7.8995        8.4590        6.5415        5.4633        5.0245        5.5561        5.6779        6.4611        6.7937        5.4044        4.4994        4.3742        4.2031        4.6783        6.1808        5.5072        4.4682        3.8876        4.9291        5.2448        5.7572        8.2649        9.2859       13.9971       15.1927       11.2296       11.9664       13.4163       13.3357       11.6440        7.9228        7.5456        8.2811        9.3630        6.1932        5.9859        8.1683        5.8147       12.1244       10.5579       14.2710       12.7713       15.1844       16.3450       19.3614       21.6359       22.6623       22.7531       23.6775       25.3595       24.0206       27.3433       25.9951       26.8488       24.9774       22.6567       23.6044       21.4022       21.4105       21.7714       22.2253       21.0943       24.0027       18.1853       22.9364       22.7863       27.6289       23.8112       14.6566       22.5534       20.5396       20.8227       24.5478       24.4363       20.4056       22.3425       23.4458       23.7046       25.3407       23.3679        0.0000        0.0000        0.0000        0.0000        0.0000        0.0000        0.0000        0.0000        0.0000        0.0000        0.0000        0.0000        0.0000        0.0000        0.0000        0.0000        0.0000        0.0000        0.0000        0.0000        0.0000        0.0000        0.0000        0.0000        0.0000        0.0000        0.0000        0.0000        0.0000        0.0000        0.0000        0.0000        0.0000        0.0000        0.0000        0.0000        0.0000        0.0000        0.0000        0.0000        0.0000        0.0000        0.0000        0.0000        0.0000        0.0000        0.0000        0.0000        0.0000        0.0000        0.0000        0.0000        0.0000        0.0000        0.0000        0.0000        0.0000        0.0000        0.0000        0.0000
        0.0000        0.0000        0.0000        0.0000        0.0000        0.0000        0.0000        0.0000        0.0000        0.0000        0.0000        0.0000        0.0000        0.0000        0.0000        0.0000        0.0000        0.0000        0.0000        0.0000        0.0000       13.9279       33.3205       13.5728        6.5489       10.7977        8.7106        5.1392        2.5119        0.9556        0.8269        1.5975        6.2468        0.5288        0.2949        0.8610        0.1957        1.6975        4.2081        0.9304        4.9331        3.8408        2.7012        2.1360        2.4240        2.4540        1.6800        1.4160        2.5140        2.2800        2.1300        0.7860        2.0160        2.8800        2.9400        2.9385        3.5638        3.8536        3.6546        4.0138        3.9028        3.7482        2.7105        2.9970        2.6741        2.3107        3.4762        2.8994        2.4200        3.6892        4.6822        5.0493        4.8202        3.4109        2.5147        2.7248        2.2799        1.6999        2.9929        3.3729        4.4598        3.7317        2.8708        2.8126        2.9044        3.5036        4.0938        3.2125        2.4777        2.5233        1.9944        2.7152        3.2392        3.6305        5.5833        6.0796        6.1060        5.2982        8.3944        9.0430        9.4756        8.5695       10.2377        9.0463        8.0298        7.5385        7.6607        6.8896        7.1388        8.4768        7.4817        7.3117        6.5318        8.3969        8.2247        6.9844        5.0538        5.7504        5.1532        4.6892        5.4114        4.6978        6.2508        4.5822        4.0365        3.2330        3.6458        4.7080        5.1731        7.1196        7.9296        9.7865       12.1426       12.6496       13.3386       11.9780       12.1732       11.3485       10.9006       10.4886        8.0685        7.7048        8.1293        8.6928        9.2353       12.7656        9.9681        9.9657       15.9687       15.4606       13.7065       15.2415       17.8778       17.2663       18.2232       23.0071       22.3823       23.0164       23.9188       22.1526       23.2636       25.7528       25.3999       23.3097       20.6527       22.4115       23.5057       23.7828       22.7480       24.6094       33.0431       33.2005       24.0320       22.0940       22.7578       21.8867       14.4980       18.3371       25.3749       59.0962       43.0021       27.2902       30.0741       24.0510       19.7762       21.8181       28.7306       28.5248       26.9886       28.3001        0.0000        0.0000        0.0000        0.0000        0.0000        0.0000        0.0000        0.0000        0.0000        0.0000        0.0000        0.0000        0.0000        0.0000        0.0000        0.0000        0.0000        0.0000        0.0000        0.0000        0.0000        0.0000        0.0000        0.0000        0.0000        0.0000        0.0000        0.0000        0.0000        0.0000        0.0000        0.0000        0.0000        0.0000        0.0000        0.0000        0.0000        0.0000        0.0000        0.0000        0.0000        0.0000        0.0000        0.0000        0.0000        0.0000        0.0000        0.0000        0.0000        0.0000        0.0000        0.0000        0.0000        0.0000        0.0000        0.0000        0.0000        0.0000        0.0000
        0.0000        0.0000        0.0000        0.0000        0.0000        0.0000        0.0000        0.0000        0.0000        0.0000        0.0000        0.0000        0.0000        0.0000        0.0000        0.0000        0.0000        0.0000        0.0000        0.0000        0.0000       56.9540       56.2286       54.1320       44.6757       21.4881       10.8447        7.5494       16.4183       19.6023        1.7021        5.4498       16.1011        5.5782        6.2436       14.0471        7.5797        2.0472        1.0878        4.5189        4.2608        2.7085        4.0182        4.3948        3.9000        3.8940        2.8380        3.5003        2.3927        2.4516        4.3851        3.0646        3.0703        3.8073        4.8808        6.0654        4.5204        4.6170        2.5836        2.8145        2.9271        3.3927        3.1556        4.7664        2.7735        1.4346        2.0161        3.7270        5.7035        4.1640        3.6425        2.1413        2.0057        3.9178        4.1780        6.4418        1.7895        1.3676        3.2160        5.6087        5.0404        4.6145        3.3749        3.5438        2.2850        2.0847        2.3775        1.4531        0.8689        0.9945        1.4080        2.4477        2.5612        3.1034        7.0769        8.3468        7.5200        6.4088        6.8833        7.6569        8.4780        8.7929       11.1507        9.7391        9.2638        9.8364        9.0916        7.4858        9.9188        9.9307        8.9551       10.9102        9.9785        7.5467        7.0011        5.5654        5.4898        5.8855        7.9912        8.7770        8.1017        6.4784        6.2120        7.8671        6.8089        3.2941        2.8234        4.4487        4.7373        3.7820        4.5067        8.7677        6.1174        6.2891        7.0492       10.3444       24.8660       26.4315       14.1668       13.0052        9.2636        8.8727        8.7976       11.9640        9.1354       11.2449       10.8063       13.4743       14.4439       15.4955       15.8603       17.4637       20.3198       19.0753       21.0067       21.7620       20.9919       21.5060       21.0136       22.8810       24.6983       23.2825       24.9563       26.0306       27.6383       27.3623       29.8197       32.7799       33.7525       38.2882       46.7803       43.4579       33.3189       31.4838       23.3932       25.5925       25.2520       36.2014       45.2831       34.7803       28.2521       31.2374       27.1795       24.1974       26.3981       30.5254       30.3527       30.2654       28.7524       32.0145        0.0000        0.0000        0.0000        0.0000        0.0000        0.0000        0.0000        0.0000        0.0000        0.0000        0.0000        0.0000        0.0000        0.0000        0.0000        0.0000        0.0000        0.0000        0.0000        0.0000        0.0000        0.0000        0.0000        0.0000        0.0000        0.0000        0.0000        0.0000        0.0000        0.0000        0.0000        0.0000        0.0000        0.0000        0.0000        0.0000        0.0000        0.0000        0.0000        0.0000        0.0000        0.0000        0.0000        0.0000        0.0000        0.0000        0.0000        0.0000        0.0000        0.0000        0.0000        0.0000        0.0000        0.0000        0.0000        0.0000        0.0000        0.0000        0.0000
        0.0000        0.0000        0.0000        0.0000        0.0000        0.0000        0.0000        0.0000        0.0000        0.0000        0.0000        0.0000        0.0000        0.0000        0.0000        0.0000        0.0000        0.0000        0.0000        0.0000        0.0000       36.3643       35.7012       35.6319       17.0195        3.5573        5.5447       23.4902       11.7062        6.2059        2.2585       12.2332       10.0052       13.7854       20.9361        4.5620        5.3212       14.5544       12.2836        5.8160        4.9143        2.6187        1.9517        4.3285        3.7422        2.8200        2.9820        5.0100        3.3351        2.0276        0.6515        1.6919        2.0803        4.7262        4.5969        5.5690        5.9907        8.1257        4.1613        2.5268        1.6108        2.5264        2.4881        8.8739        5.9094        3.6095        5.4787        7.6801        9.3649        1.5237        1.8241        1.6322        2.8388        1.3037        1.6800        2.6538        3.7713        1.3706        4.4039        5.8887        4.5345        4.7673        4.3881        4.5986        2.8577        1.4541        1.1651        0.9096        1.6723        0.7116        2.0913        4.0219        4.4584        4.9330        4.7409        5.8144        6.5934        7.0638        8.1668        7.3886        7.0620        7.0883        8.9407        8.1285        9.8115        9.3206       11.6801        8.7522        7.3103        7.4668        7.3250        8.1595        6.8797        7.0105        5.8934        6.0548        6.5354        7.2998        8.5492        8.2237       10.8330       13.2592        9.1830        4.4075        2.2126        2.2319        2.5840        2.5524        2.6991        3.1072        3.6778        5.4835        7.0453        7.0861        6.8204       12.1698       15.5121       10.8417        9.6323       11.0193        9.1988        8.2244        7.8697        8.9793        9.5410        9.9886       10.8072       12.9052       14.6047       14.7554       15.3991       17.7068       17.2281       18.1564       18.8466       17.8982       19.4985       16.4945       17.5181       28.1169       25.8324       29.0358       27.7601       28.5314       30.8033       38.9034       42.2182       48.1964       51.7966       52.1506       50.7709       51.6472       39.1711       44.4879       40.9499       40.7960       44.2907       43.2115       44.0298       36.2922       31.3233       38.8347       33.9537       28.6997       30.1814       27.4781       27.8910       28.6107       30.7091       40.7222        0.0000        0.0000        0.0000        0.0000        0.0000        0.0000        0.0000        0.0000        0.0000        0.0000        0.0000        0.0000        0.0000        0.0000        0.0000        0.0000        0.0000        0.0000        0.0000        0.0000        0.0000        0.0000        0.0000        0.0000        0.0000        0.0000        0.0000        0.0000        0.0000        0.0000        0.0000        0.0000        0.0000        0.0000        0.0000        0.0000        0.0000        0.0000        0.0000        0.0000        0.0000        0.0000        0.0000        0.0000        0.0000        0.0000        0.0000        0.0000        0.0000        0.0000        0.0000        0.0000        0.0000        0.0000        0.0000        0.0000        0.0000        0.0000        0.0000
        0.0000        0.0000        0.0000        0.0000        0.0000        0.0000        0.0000        0.0000        0.0000        0.0000        0.0000        0.0000        0.0000        0.0000        0.0000        0.0000        0.0000        0.0000        0.0000        0.0000        0.0000       46.1039       21.9681       16.4934        7.4552        4.7629        8.5578        1.7492        9.2329        5.4512        3.0622        3.2127        5.8269        9.0543       15.8606       19.9007        8.5378       14.5876       11.2594        1.8581        1.0646        3.8057        3.7647        2.4009        2.0848        2.9580        3.2386        1.9629        2.0220        1.0099        0.6395        0.4982        0.6275        1.3332        2.8697        4.5349        4.6131        5.8403        6.1397        8.0142        8.8452        8.5537        7.8069       10.3164        9.1196       11.3819        8.5242        5.9000        2.7724        0.9907        1.7911        2.3253        1.4899        1.3981        1.1203        2.1391        1.7489        2.9753        2.2195        3.8994        3.9039        5.0978        3.0041        2.5009        3.4233        2.0381        1.4836        2.4872        1.5125        0.9622        1.3758        3.4090        4.5360        4.0799        5.2875        6.0700        7.5901        8.5569        9.7877        6.6795        6.8758        7.1051        7.1891        7.1636        8.6176        8.7457        7.4533        7.8453        6.4471        6.6239        6.8699        7.0220        6.7447        7.4689        7.4166        7.0010        7.3075        6.9935        7.1054        9.7588        9.2383        7.7085        6.6470        3.6054        2.3661        1.9603        2.2462        2.1317        2.9464        8.2853        6.1456        9.3231        7.0825        7.2602        8.5452       17.6992       21.9276       12.9997        9.1701        8.9635        8.2764        7.8002        7.8350        8.0844        9.4548        9.5011       11.0545       12.6001       15.8024       14.1756       15.0529       16.8163       17.7459       18.3119       18.5238       16.1875       19.0641       22.3326       21.8221       25.9846       27.1714       32.8084       34.6516       38.3212       37.9816       41.0206       49.3384       54.9997       59.6175       53.1173       52.9164       42.7894       42.8056       49.7839       50.4417       45.0548       47.2146       48.1102       36.4563       37.0088       32.9103       38.2570       28.7044       30.7866       28.3214       31.5369       32.4321       34.3437       36.3992       44.8278       51.8714        0.0000        0.0000        0.0000        0.0000        0.0000        0.0000        0.0000        0.0000        0.0000        0.0000        0.0000        0.0000        0.0000        0.0000        0.0000        0.0000        0.0000        0.0000        0.0000        0.0000        0.0000        0.0000        0.0000        0.0000        0.0000        0.0000        0.0000        0.0000        0.0000        0.0000        0.0000        0.0000        0.0000        0.0000        0.0000        0.0000        0.0000        0.0000        0.0000        0.0000        0.0000        0.0000        0.0000        0.0000        0.0000        0.0000        0.0000        0.0000        0.0000        0.0000        0.0000        0.0000        0.0000        0.0000        0.0000        0.0000        0.0000        0.0000
        0.0000        0.0000        0.0000        0.0000        0.0000        0.0000        0.0000        0.0000        0.0000        0.0000        0.0000        0.0000        0.0000        0.0000        0.0000        0.0000        0.0000        0.0000        0.0000        0.0000        0.0000        0.0000       14.9817       18.2675       10.5387        9.7890       11.4939       13.4714        6.3823        8.8746        3.0596       16.0168        7.1698        5.1841        1.3702        4.3173        4.1343        0.9010        0.2262        2.0794        1.8764        1.6113        2.6621        1.6989        1.5660        4.4531        4.0893        2.3768        2.1123        2.5291        2.3630        0.8918        0.8152        0.5686        1.8689        2.6943        3.0249        5.5123       11.5553        8.5183        7.8861        6.4475        5.5343        6.0637        6.0995        8.7010        9.7857        9.9699        7.8248        4.9497        1.9071        1.0526        1.9813        1.5742        1.1363        0.6961        0.6629        1.4940        2.6150        2.4704        4.0662        5.4582        5.6126        4.1432        4.1324        4.0985        3.8919        1.9150        1.3625        1.3567        1.7394        3.4636        4.3015        4.7004        6.0034        6.0381        4.4283        5.7815        6.8694        6.7796        6.6938        7.0336        6.9626        6.9457        7.5473        7.7981        7.7746        6.2825        6.3244        6.4642        6.0930        6.7704        6.5268        7.4695        8.3409        7.4795        8.7645        9.8225        8.0453       10.3403       13.9841       13.6008        7.4003        4.8719        5.5250        3.1750        2.3766        2.1961        5.8243        6.7595        4.1794        9.7661       10.8122       15.9706       11.9335       10.2648       15.8178       13.0782        9.9434        8.8836        8.6800        7.7270        7.4469        7.7877        7.6536        8.3894       11.1501       11.3635       12.4802       13.6536       14.9093       17.0700       18.4153       21.5420       21.3248       22.3325       26.1763       24.9204       28.0315       41.2242       44.9754       41.8468       40.0178       40.7154       41.4190       46.0724       48.8758       48.5091       53.7295       45.9275       45.4648       40.1272       43.2851       47.5103       42.8286       39.1900       45.7657       42.1552       58.2052       45.7795       45.7369       42.4360       48.4825       40.7406       36.1935       45.5296       48.6994       48.1956       50.4356       49.1172       57.2757        0.0000        0.0000        0.0000        0.0000        0.0000        0.0000        0.0000        0.0000        0.0000        0.0000        0.0000        0.0000        0.0000        0.0000        0.0000        0.0000        0.0000        0.0000        0.0000        0.0000        0.0000        0.0000        0.0000        0.0000        0.0000        0.0000        0.0000        0.0000        0.0000        0.0000        0.0000        0.0000        0.0000        0.0000        0.0000        0.0000        0.0000        0.0000        0.0000        0.0000        0.0000        0.0000        0.0000        0.0000        0.0000        0.0000        0.0000        0.0000        0.0000        0.0000        0.0000        0.0000        0.0000        0.0000        0.0000        0.0000        0.0000        0.0000
        0.0000        0.0000        0.0000        0.0000        0.0000        0.0000        0.0000        0.0000        0.0000        0.0000        0.0000        0.0000        0.0000        0.0000        0.0000        0.0000        0.0000        0.0000        0.0000        0.0000        0.0000       36.7249       16.6006       11.9393       10.5166       13.7737       22.9726       19.6546        9.1478       23.2658       21.3176        8.0526       37.4218       23.9474       40.2842       40.8158       32.2489       19.5732       18.9335       25.9340       32.8309       11.3832        3.8540        2.6735        2.4270        7.1333        6.4376        5.2211        5.2563        1.8237        2.2499        3.9088        3.5254        2.7215        1.9932        2.5314        2.7879        3.8766        6.1251        2.6057        3.8792        4.7226        3.7928        3.3807        1.9620        1.8684        3.2221        4.9651        4.6273        6.0339        5.4698        2.0110        3.7903        3.3084        2.0494        0.8158        0.7931        1.0709        1.5761        3.2510        3.5788        4.5132        5.4810        5.2968        3.1948        2.3957        6.0680        6.2835        6.0066        2.6596        2.3535        3.1003        3.4924        3.5012        4.0551        4.5352        4.4337        4.3353        4.2803        5.4396        6.5420        7.1280        8.4271        9.2513       10.3911       11.9356       11.8591        8.2898        6.4457        6.3269        6.4508        7.2200        6.6804        7.7959        8.3388        8.4865        9.2976       10.3638       13.0868       14.7683       13.5493       19.1197       14.7520        5.8563        4.3894        3.8054        3.9952        9.0266        4.8619        5.0967       20.0049       13.0891        9.7508       10.2990       10.5006       13.1646       19.5639       19.1380       12.5692       10.5107        9.7732        9.1292        8.6815        6.8098        6.5524        6.3417        6.9708        8.1482        8.9335       10.0444       11.2109       15.4474       17.1913       19.7615       21.8910       25.8365       30.7726       36.2992       35.4657       43.1444       47.1249       44.3462       43.4304       40.5738       41.5523       43.5006       44.2178       51.3305       55.8985       58.9620       56.6823       49.0980       49.9699       51.2635       55.7675       59.3197       64.2573       59.8295       66.0929       80.9850       73.0510       81.3286       78.8998       73.5175       76.9614       80.4607       74.5016       63.0691       64.7470       68.8728       70.9967       79.3273        0.0000        0.0000        0.0000        0.0000        0.0000        0.0000        0.0000        0.0000        0.0000        0.0000        0.0000        0.0000        0.0000        0.0000        0.0000        0.0000        0.0000        0.0000        0.0000        0.0000        0.0000        0.0000        0.0000        0.0000        0.0000        0.0000        0.0000        0.0000        0.0000        0.0000        0.0000        0.0000        0.0000        0.0000        0.0000        0.0000        0.0000        0.0000        0.0000        0.0000        0.0000        0.0000        0.0000        0.0000        0.0000        0.0000        0.0000        0.0000        0.0000        0.0000        0.0000        0.0000        0.0000        0.0000        0.0000        0.0000        0.0000
        0.0000        0.0000        0.0000        0.0000        0.0000        0.0000        0.0000        0.0000        0.0000        0.0000        0.0000        0.0000        0.0000        0.0000        0.0000        0.0000        0.0000        0.0000        0.0000        0.0000       49.9956       24.0576       16.2583       11.5625       13.1806       15.0476       35.4808       23.5336       14.3055       18.9155        1.3450        6.2389       17.7981       15.6619       16.2436       14.6074       24.9681       56.2816       27.0178        6.5628       18.4008       22.6035       14.0570       22.6526       20.4802        8.5465        5.0286        4.9899        4.6102        3.9700        3.3914        3.1163        2.4820        2.5073        1.5881        0.7378        1.0554        1.4373        2.3083        3.6143        1.9004        4.1450        4.6430        2.4682        2.1659        2.0790        1.8181        3.5623        3.6294        4.8388        4.0591        2.0850        3.4957        4.8674        3.2309        2.0999        1.5210        1.2479        1.4383        2.1490        2.3298        2.4610        3.6474        2.3783        2.4899        2.6021        3.3504        4.9573        6.6981        3.1795        2.9061        3.0271        2.8062        3.3571        4.6478        4.9060        5.1749        4.0226        4.2534        5.5130        7.6389        9.6873       10.4012        9.7522       10.3434        9.4093        8.7576        7.6317        7.7733        7.0764        8.3624        8.4336        9.0873       10.4757        8.1974       11.6007       15.4692       20.3337       26.3538       14.3455       15.2445       14.3867       19.5329        7.0927        5.4105        4.2724        4.3043       11.9721        4.3193        4.6296        7.5434        8.3394        9.5618       10.3136       10.3898       11.1440       11.9875       13.2309       10.7759       10.5159       10.3983        9.6812        8.7170        6.2317        6.3795        7.7744       10.0484       11.1292       11.8028       13.7174       13.2198       17.3981       18.5989       20.0917       24.5018       37.9567       37.8567       35.5374       36.3787       44.6731       56.9493       49.8097       45.7833       42.5583       46.0020       44.0161       49.3511       55.1647       53.8896       56.5362       55.4588       54.0042       56.3918       62.5802       64.0185       75.5292       69.2795       62.1179       64.9569       76.8464       89.4359       90.3850      103.5197       81.4146       84.5871       74.0080       86.1744       78.6534       80.5703       73.2799       77.6687       90.2460      117.5282        0.0000        0.0000        0.0000        0.0000        0.0000        0.0000        0.0000        0.0000        0.0000        0.0000        0.0000        0.0000        0.0000        0.0000        0.0000        0.0000        0.0000        0.0000        0.0000        0.0000        0.0000        0.0000        0.0000        0.0000        0.0000        0.0000        0.0000        0.0000        0.0000        0.0000        0.0000        0.0000        0.0000        0.0000        0.0000        0.0000        0.0000        0.0000        0.0000        0.0000        0.0000        0.0000        0.0000        0.0000        0.0000        0.0000        0.0000        0.0000        0.0000        0.0000        0.0000        0.0000        0.0000        0.0000        0.0000        0.0000
        0.0000        0.0000        0.0000        0.0000        0.0000        0.0000        0.0000        0.0000        0.0000        0.0000        0.0000        0.0000        0.0000        0.0000        0.0000        0.0000        0.0000        0.0000        0.0000        0.0000       44.7073       23.2433       14.8591       13.7146       16.5011       14.8030       25.1380       10.9627       11.9945       11.0658        5.6780       32.1070       39.3369       30.7182       21.8884       31.1655       24.4882       24.3147       30.1529       14.8651       21.3966       14.8910       17.3783       25.9644       23.9133       28.5556       11.0504        5.5065        8.5312       11.9404        9.8085       14.6478        9.6396        7.8703        5.2094        0.7145        0.8160        0.9035        2.0522        4.6705        5.4300       15.1763       16.0113        9.2976       12.7095        5.7123        7.4541       11.6352       10.1863        7.9535        6.2452        3.5154        2.0142        1.3586        1.1272        1.0177        1.2587        1.5729        2.0781        2.2827        2.7794        3.0314        3.0244        2.9463        3.2271        3.5318        3.1332        2.8456        3.8685        5.2790        6.0710        4.6769        4.1656        4.4097        5.1706        7.2114        5.6853        4.4664        5.4194        9.3152       10.0689        9.3993        7.8246        6.8236        6.7024        8.7824        7.2503        8.5961        7.9711        8.4004        7.6680       10.0525        9.6103        8.4814       10.2522       12.7152       19.0975       41.3871       29.6746       12.9066       14.7806       12.8198       13.5446        7.0957        5.2817        6.1039        4.6196       11.3036        6.3349       10.8005        6.4017        8.2562        9.5939       10.1050       10.4080       11.0228       11.5699       11.3457       10.8363       13.2265       13.1000       12.9269       14.7806       20.3393       13.9215       16.0469       24.4977       27.9536       16.8157       13.0885       12.8075       22.2381       22.2705       23.8009       26.8052       38.8601       39.0053       38.3796       49.2614       50.7075       52.6499       51.0977       44.8112       44.5014       43.6129       51.5311       53.7040       59.4635       60.9226       59.7561       64.0309       83.3770       75.3116       66.7585       85.6464       74.4958       80.2976       76.3177       78.2462       93.9512       89.8562       93.8754       99.6058       90.0885       97.9393       86.9001       89.8030       89.9957       94.1850      109.3667      111.4623      100.2456      114.1841      108.3547        0.0000        0.0000        0.0000        0.0000        0.0000        0.0000        0.0000        0.0000        0.0000        0.0000        0.0000        0.0000        0.0000        0.0000        0.0000        0.0000        0.0000        0.0000        0.0000        0.0000        0.0000        0.0000        0.0000        0.0000        0.0000        0.0000        0.0000        0.0000        0.0000        0.0000        0.0000        0.0000        0.0000        0.0000        0.0000        0.0000        0.0000        0.0000        0.0000        0.0000        0.0000        0.0000        0.0000        0.0000        0.0000        0.0000        0.0000        0.0000        0.0000        0.0000        0.0000        0.0000        0.0000        0.0000        0.0000
        0.0000        0.0000        0.0000        0.0000        0.0000        0.0000        0.0000        0.0000        0.0000        0.0000        0.0000        0.0000        0.0000        0.0000        0.0000        0.0000        0.0000        0.0000        0.0000        0.0000       28.2951       26.8810       18.6127       17.6204       15.3810       24.5015       17.2218       11.1443       12.3488       21.4442       13.2170       55.5339       27.1932       15.7099       23.2423       28.4791        5.9099        1.8002        8.9108        3.3426       10.0986        6.9742       21.9815       12.9619       12.8089       19.9809       37.6060       17.9274       10.5448       11.8088       14.3343       20.1531       11.4241       12.8110       10.7795       11.3932       13.6167       14.0784       11.3138        8.3927       11.8989       12.0020       15.7598        9.9871       10.6706        8.1730        5.7845        8.7372        7.0219        4.2497        2.5804        1.0544        0.9846        0.9467        1.0265        0.9135        1.0642        1.6172        2.2418        3.5880        3.7667        4.4411        4.7038        4.2431        5.3745        5.6057        4.1690        3.6653        4.0399        5.7440        5.9931        5.8489        5.7669        5.0266        6.8591       10.3439       11.2805        9.1170        8.8406        7.2353        6.3962        7.9603        7.3474        6.0856        5.7570        6.1766        7.0894        8.8124        8.4684        8.2152        9.4637       13.3234       15.1555        8.5603        8.3923        9.9737       17.8332       11.1596        9.3812       13.8233       17.1137       12.3669        9.9044        6.5799        5.2246        4.5849        5.0030        4.7964       10.3344        6.0992        6.9308        8.8218        9.6625       10.3391       10.8794       11.4911       12.0268       11.7797       11.3162       13.4344       10.6600       11.9782       19.1404       16.0652        9.6890        9.4727       15.7613       18.3089       18.3916       21.1202       27.2092       27.4467       25.9342       26.8593       27.6497       32.3068       36.9984       40.5094       49.3176       59.9325       56.0824       53.5792       84.9968       51.5192       51.1341       50.9426       52.5232       59.7286       67.5004       69.3787       70.8632       73.4474       81.9930       76.6282       76.3501       71.5172       85.3938       87.2704       89.6651       90.4086       94.8900      115.8663      112.3991      104.7595      105.4556      120.3471      119.1882       99.6426       99.5056      105.2917      109.7705      103.1535      103.8243      107.3766      113.5883        0.0000        0.0000        0.0000        0.0000        0.0000        0.0000        0.0000        0.0000        0.0000        0.0000        0.0000        0.0000        0.0000        0.0000        0.0000        0.0000        0.0000        0.0000        0.0000        0.0000        0.0000        0.0000        0.0000        0.0000        0.0000        0.0000        0.0000        0.0000        0.0000        0.0000        0.0000        0.0000        0.0000        0.0000        0.0000        0.0000        0.0000        0.0000        0.0000        0.0000        0.0000        0.0000        0.0000        0.0000        0.0000        0.0000        0.0000        0.0000        0.0000        0.0000        0.0000        0.0000        0.0000        0.0000
        0.0000        0.0000        0.0000        0.0000        0.0000        0.0000        0.0000        0.0000        0.0000        0.0000        0.0000        0.0000        0.0000        0.0000        0.0000        0.0000        0.0000        0.0000        0.0000        0.0000        0.0000       43.0228       39.7303       71.7612       66.7813       68.0678       64.0934       43.3508       45.1768       37.2154       25.1434       35.7723       34.9156       37.9993       22.1977       69.8859       24.0589       23.6511       26.4368       47.2592       38.3583       22.8475       36.8508       13.0094       34.3862       31.4638       20.1397       19.8858       11.0094        9.8168       10.5395       11.1182       16.9459       11.4602       12.3032       11.3021       14.7869       12.6498       11.2812       14.0542       12.1624        7.2302        6.1095        6.4725        8.3760        4.0818        2.7835        3.1822        2.0042        4.8471        5.1117        1.9118        2.5519        2.5872        2.0215        1.5857        2.9254        5.5820        7.7003        4.9307        5.9356        8.5716        9.2529        6.3825        5.7004        6.8327        6.3052        6.2369        6.7218        7.4884        8.2943        7.2384        9.1012       16.3009       14.8936       12.4751       13.7400       13.5023       13.0537       10.3624        9.0533        6.5544        7.4140        5.1824        5.6549        5.8387        9.5550        7.4647       10.2223       12.3041        7.2355       11.6806       12.5896       13.1849       13.6664       16.9856       14.5389       15.2320       19.3537       24.7964       16.4134       13.5940        8.7889        5.5374        4.2674        3.8888        7.6188        6.6240        7.2581        8.6724       13.3456       16.9061       16.7919       16.4086       12.8779       15.3001       14.1884       15.8158       16.5938       17.8368       25.9205       29.0866       15.5144       21.2400       14.2412       13.3943       16.1402       17.7964       23.1116       27.8911       30.1115       27.8542       28.0006       37.0239       31.1579       40.5709       41.9300       43.4782       47.1133       62.5235       68.3248       66.4972       68.3994       75.1007       73.1991       70.0903       68.4813       74.7278       74.4105       87.8490      101.5475       97.1293       94.3796       85.7719       89.0603       94.1274      110.6567      115.3912      121.2019      135.2963      143.1596      151.1132      160.8433      162.1627      148.0516      161.5815      159.0369      131.5429      126.1617      137.7394      133.3433      117.8306      117.9818      108.2622      112.7065       82.9800        0.0000        0.0000        0.0000        0.0000        0.0000        0.0000        0.0000        0.0000        0.0000        0.0000        0.0000        0.0000        0.0000        0.0000        0.0000        0.0000        0.0000        0.0000        0.0000        0.0000        0.0000        0.0000        0.0000        0.0000        0.0000        0.0000        0.0000        0.0000        0.0000        0.0000        0.0000        0.0000        0.0000        0.0000        0.0000        0.0000        0.0000        0.0000        0.0000        0.0000        0.0000        0.0000        0.0000        0.0000        0.0000        0.0000        0.0000        0.0000        0.0000        0.0000        0.0000        0.0000        0.0000
        0.0000        0.0000        0.0000        0.0000        0.0000        0.0000        0.0000        0.0000        0.0000        0.0000        0.0000        0.0000        0.0000        0.0000        0.0000        0.0000        0.0000        0.0000        0.0000        0.0000        0.0000       47.4614       50.7154       84.6534       86.2082       84.7492       70.0493       46.2288       45.3161       36.2808       26.6656       35.8863       43.0925       37.8634       15.6394       36.2415       83.1565       84.8378       80.9272       61.0195       30.5870       57.7188       51.7106       25.5765       42.5789       29.8303        9.1788        3.8044        3.1809        5.2431       10.9318        2.9173        3.9226        4.7717        7.9160        6.6512        5.6474        4.6437        3.3839        4.3222       11.0250       13.4812       18.3653       11.5034        9.3851        2.6925        2.1077        3.3794        3.3443        5.8643        6.2688        4.1987        2.6046        2.0686        3.5432        1.7359        4.7896        4.4035        8.2950        7.3208        8.8353       10.6550       10.8652       11.5318        7.0987        7.7137        8.1313        8.6622        8.8185        7.0388        9.1942        5.8567       13.1411       18.2195       18.0308       15.3671       10.9451        5.8676        8.8782        5.6027        9.0373       10.1865        6.8373        5.4029        7.9170        7.2892        6.6884        6.5054       10.9219       10.1952        7.4805        9.0989       11.2450       12.3930       11.9726       16.9221       17.8532       17.0251       10.8618       13.8249       17.3545       15.0591       12.3575        5.0998        4.2941        3.8618        6.8098        8.9615        7.6340        9.0200        8.1839       11.3664       12.4485       11.8853       17.3519       12.2137       14.4612       14.2348       25.9987       26.2848       27.5995       22.0293       34.6926       24.8191       17.3556       18.1735       18.4148       19.0930       20.6663       25.1339       27.9916       27.7335       33.2284       37.0327       36.6602       39.2079       47.9130       44.5885       51.0125       56.4339       65.8173      103.3132       72.0277       76.7776       90.5521       89.6106       83.5154       80.1220       91.1826      103.3498      126.3133      131.4956      128.9511       91.3513      108.4821      125.2784      131.8857      128.4588      126.8829      148.6495      161.0700      154.7555      176.6387      147.0362      136.7705      136.4337      132.0276      120.5257      119.7726      126.8302      155.3934      130.9362      128.6251      120.0573      108.1656       78.3300        0.0000        0.0000        0.0000        0.0000        0.0000        0.0000        0.0000        0.0000        0.0000        0.0000        0.0000        0.0000        0.0000        0.0000        0.0000        0.0000        0.0000        0.0000        0.0000        0.0000        0.0000        0.0000        0.0000        0.0000        0.0000        0.0000        0.0000        0.0000        0.0000        0.0000        0.0000        0.0000        0.0000        0.0000        0.0000        0.0000        0.0000        0.0000        0.0000        0.0000        0.0000        0.0000        0.0000        0.0000        0.0000        0.0000        0.0000        0.0000        0.0000        0.0000        0.0000        0.0000        0.0000
        0.0000        0.0000        0.0000        0.0000        0.0000        0.0000        0.0000        0.0000        0.0000        0.0000        0.0000        0.0000        0.0000        0.0000        0.0000        0.0000        0.0000        0.0000        0.0000        0.0000        0.0000       47.3421       60.8359       92.0482       88.9167       89.8028       74.5597       53.0176       48.2010       50.7568       34.5187       31.5357       26.7340       25.1530       14.7900       19.7217       45.2699       28.4488       62.4291       46.1769       38.0372       53.9351       17.0701        7.4397        7.9555       20.4536       30.8152       28.8423       37.9152       31.3510       23.1035       20.7686       11.4788        5.1664       12.7954       15.0304       12.4079        8.4112       12.4773       10.6245       10.4445       11.4437       12.1654       13.0274        8.5529        9.0228        5.6031        2.3055        2.5330        3.2273        3.4925        4.1852        2.9143        2.9311        1.4996        3.0408        6.9252        9.6987        7.3481        8.0395        9.4886        7.2868        6.1217        6.2776        7.1899        8.5172        9.6574        8.0287        7.6608        7.6067        8.7012        7.7515        8.7730       13.8419       11.5980       11.5183        7.3119       10.8166       11.2857        6.3405        5.1229        4.5485        8.2138        7.0660        6.6361        7.2626        7.4478        7.3944        7.7373        7.9782        6.3377        9.0221       17.2427       15.0346        7.0309       17.3685       16.9115       20.3264       17.5651       14.6685       11.4417       13.3910       20.3209        4.6502        6.4211        4.2556        4.7320        6.8799        8.0851       10.2753       10.1645       14.8531       10.2616       10.6891       15.0649       14.1135       13.0716       20.3907       24.0192       20.2202       24.3255       20.5161       26.3227       23.5039       19.9788       22.1087       21.3173       21.9660       32.2894       32.7004       32.5607       34.9061       38.1626       43.0873       46.3821       44.8934       57.4531       56.3795       60.6719       62.1769       64.2509       89.0526       90.5677       94.1278       99.8694       98.2513      115.4743      109.9222      100.0833       98.3375       97.7715      116.3995      116.6720      106.7088      114.0852      119.9976      131.2338      131.9162      136.5451      175.6714      191.4889      184.3279      202.3020      179.2975      174.3824      146.4537      134.7406      143.4204      123.2443      121.7219      132.0090      122.9654      120.3144      119.2124      116.4391       72.9300        0.0000        0.0000        0.0000        0.0000        0.0000        0.0000        0.0000        0.0000        0.0000        0.0000        0.0000        0.0000        0.0000        0.0000        0.0000        0.0000        0.0000        0.0000        0.0000        0.0000        0.0000        0.0000        0.0000        0.0000        0.0000        0.0000        0.0000        0.0000        0.0000        0.0000        0.0000        0.0000        0.0000        0.0000        0.0000        0.0000        0.0000        0.0000        0.0000        0.0000        0.0000        0.0000        0.0000        0.0000        0.0000        0.0000        0.0000        0.0000        0.0000        0.0000        0.0000        0.0000        0.0000
        0.0000        0.0000        0.0000        0.0000        0.0000        0.0000        0.0000        0.0000        0.0000        0.0000        0.0000        0.0000        0.0000        0.0000        0.0000        0.0000        0.0000        0.0000        0.0000        0.0000        0.0000       54.3079       61.3272       79.2492       84.1794       85.5447       78.8867       55.9885       59.0557       36.2851       37.5308       25.4018       25.6674       22.8491       10.1980       10.9576       21.5821       17.1208       13.1801       37.4807       51.9287       32.9675       14.9859       13.8511       23.4297       13.4886       13.3101       20.2289       21.4601       11.9733        1.4624       15.8781       22.3068       12.0613       13.4781       18.8831        8.0244        7.8906       10.0559        8.1910        4.4110       10.5960        9.7445        8.8644        5.4577        5.7940       11.1707       10.9286        6.0201        3.9725        3.1718        3.5711        2.8626        4.4547        3.2279        3.3826        5.1329        7.6674        6.4292        6.0772        6.1787        6.7641        8.6562        9.2332        8.8494        9.2496        8.2629        8.6202        8.7952        8.5001        8.4672        9.2946        8.1127       13.2400       13.7044       13.2633       13.9342       14.4826       12.0294        4.9261        5.7207        5.1393        9.7421        5.5932        6.2791        5.7165        5.5822        6.2032        8.8309       18.3786        6.2504       14.2493       25.1591        8.9434       10.1816       12.7297       10.8710        7.8042       18.6202       10.0981        9.8598        8.7152        7.3268        4.0991        4.8741        4.1165        4.9355        7.2062        8.5170       10.0943        9.4145       12.4519       10.3111       11.8371       11.9162       11.6775       11.9933       13.8292       12.8970       17.5294       17.8005       14.9949       21.1491       21.0469       17.3390       20.8400       24.1093       28.5787       31.5019       33.2016       30.9523       40.9688       49.3006       55.4951       60.4202       82.1271       66.8298       70.0903       74.6853       88.2217       84.7383      101.8298       88.5462       94.1870      112.7795      107.1841      104.4656      116.5241      110.4165      108.7886      114.7512      112.1580      135.7100      117.6421      119.4965      124.8047      133.0063      148.3726      163.7733      178.5673      186.8890      172.2000      184.9348      189.9016      158.8533      150.7756      148.0644      162.4697      147.2914      138.9903      145.5964      136.8343      129.9520      129.3402      120.4560        0.0000        0.0000        0.0000        0.0000        0.0000        0.0000        0.0000        0.0000        0.0000        0.0000        0.0000        0.0000        0.0000        0.0000        0.0000        0.0000        0.0000        0.0000        0.0000        0.0000        0.0000        0.0000        0.0000        0.0000        0.0000        0.0000        0.0000        0.0000        0.0000        0.0000        0.0000        0.0000        0.0000        0.0000        0.0000        0.0000        0.0000        0.0000        0.0000        0.0000        0.0000        0.0000        0.0000        0.0000        0.0000        0.0000        0.0000        0.0000        0.0000        0.0000        0.0000        0.0000        0.0000        0.0000
        0.0000        0.0000        0.0000        0.0000        0.0000        0.0000        0.0000        0.0000        0.0000        0.0000        0.0000        0.0000        0.0000        0.0000        0.0000        0.0000        0.0000        0.0000        0.0000        0.0000        0.0000        0.0000       60.1808       67.2438       73.6372       73.3990       62.2743       51.7458       29.9008       19.1572       22.5285       20.0771       34.8302       10.9888       18.8008       21.8328        7.6653        4.6732        2.9594       12.6190       13.8231       18.3448       17.5591       30.3398       36.3531       31.8151       34.1908       24.8103       29.1389       20.9256       16.0860       28.1511       29.4442       26.3501       16.6692        9.2533        9.4612        6.5798        9.5586        7.4604        6.2639        6.8769        8.3481        6.6936        6.7358        5.2701        6.6517        6.2084        2.9925        4.4261        5.0742        6.6750        1.1701        1.2815        2.0253        6.5775       11.5267        8.2974        8.3588        9.4629       11.8592       12.8797       13.3218       10.6292        9.4521        9.5926       10.5835       11.6493       12.8125       11.5188       10.6695       14.0789       14.9415       16.8081       11.6128       12.1442       13.1274       18.2597       16.2439        8.8321        5.8912        6.6457        5.8998        8.5769       10.6644        8.3935       18.6874        7.6281       14.5254       15.6104        8.3575        8.7512       14.6170        8.9970        7.9351        8.3643       11.6589        8.3641        8.6875        6.8947        7.3964        6.5605        5.6259        4.1180        4.6113        3.1400        3.9006        8.4127       11.7757       10.7300       11.0982       10.0364       10.6576       11.8511       11.0737        9.2970        9.3874       10.0354       10.5564       11.5677       11.5042       11.3681       17.4922       19.3976       18.3349       24.6964       39.9458       44.6159       44.7547       51.5677       46.2761       64.4543       70.0928       83.9077       88.5491      105.0132      106.3332       95.0690      105.8295      112.5094      105.7689      114.2862      109.8570      128.5622      157.4128      131.8718      109.5279      126.1766      154.3074      132.4579      124.7031      150.8795      162.7430      174.6757      184.1997      198.7506      181.5302      209.9046      213.2192      232.8775      239.0853      228.4700      234.4720      225.2359      210.1025      199.4090      190.4976      184.9451      167.6250      155.2322      155.3038      127.0830      132.1261      124.8483      156.2674      149.1993      147.8715      141.9690      142.0841        0.0000        0.0000        0.0000        0.0000        0.0000        0.0000        0.0000        0.0000        0.0000        0.0000        0.0000        0.0000        0.0000        0.0000        0.0000        0.0000        0.0000        0.0000        0.0000        0.0000        0.0000        0.0000        0.0000        0.0000        0.0000        0.0000        0.0000        0.0000        0.0000        0.0000        0.0000        0.0000        0.0000        0.0000        0.0000        0.0000        0.0000        0.0000        0.0000        0.0000        0.0000        0.0000        0.0000        0.0000        0.0000        0.0000        0.0000        0.0000        0.0000        0.0000
        0.0000        0.0000        0.0000        0.0000        0.0000        0.0000        0.0000        0.0000        0.0000        0.0000        0.0000        0.0000        0.0000        0.0000        0.0000        0.0000        0.0000        0.0000        0.0000        0.0000        0.0000        0.0000        0.0000        0.0000        0.0000        0.0000       64.0938       45.2115       14.1840       10.6473        8.4970        5.3167        7.7249       10.9890       11.0381        7.5243        5.1705        5.3754        3.5161        5.4024        9.9036       17.3689       19.9358       32.9605       47.7036       40.6684       34.9570       32.7984       27.2427       23.8451       15.0624       21.6685       17.2192       19.6288       14.9187        9.8041        3.6941        4.0456        6.6259        8.6837        4.8604        7.1879        5.9997        4.7430        2.2309        3.2544        2.4118        4.0920        4.0758        3.7979        5.1296        3.9183        2.9604        4.6973        5.5704        7.9881       11.8200        7.3503        9.0753       10.6108       11.5471       12.2010       12.2413       10.9376       11.3686       11.6219       12.3238       12.0913       15.5996       24.1170       17.0648       17.5917       16.6358       14.8386       13.4093       17.5031       22.2856       11.3065       16.6628       11.2765       10.1140       12.7279       11.2365        8.2642        8.6522        8.6431        6.1597        5.5664        5.4459        7.5812        5.5679        9.1476        8.3675        8.2406        6.8932        7.4319        8.4041        5.8552        5.2333        5.4508        5.4787        5.3321        4.7375        2.7466        2.5083        2.8660        3.9802        8.6119       11.9119       10.7107        9.4022       10.0334       10.6534       10.9568       14.4680        8.8889        8.7613        8.9332        9.5558       10.4405       11.2465       13.5206       17.3438       21.8838       23.4614       32.1847       50.1620       61.7226       76.0273       71.9091       64.6710       84.7876       83.1509       98.0516      105.5123      120.4548      133.8417      133.7499      143.1798      138.2085      140.0544      130.1056      131.9937      153.4825      141.3489      116.4034      119.2162      144.2565      186.9801      167.1016      177.8100      169.3355      209.8821      193.4141      200.7245      225.6173      222.5206      233.7828      237.0340      270.9151      270.4521      289.5264      272.3190      234.7186      228.5204      214.1733      219.8680      206.3702      162.8668      167.2139      166.5922      140.5282      172.1589      150.7357      187.6177      139.4669      128.9048      132.0278      136.6236        0.0000        0.0000        0.0000        0.0000        0.0000        0.0000        0.0000        0.0000        0.0000        0.0000        0.0000        0.0000        0.0000        0.0000        0.0000        0.0000        0.0000        0.0000        0.0000        0.0000        0.0000        0.0000        0.0000        0.0000        0.0000        0.0000        0.0000        0.0000        0.0000        0.0000        0.0000        0.0000        0.0000        0.0000        0.0000        0.0000        0.0000        0.0000        0.0000        0.0000        0.0000        0.0000        0.0000        0.0000        0.0000        0.0000        0.0000        0.0000        0.0000        0.0000
        0.0000        0.0000        0.0000        0.0000        0.0000        0.0000        0.0000        0.0000        0.0000        0.0000        0.0000        0.0000        0.0000        0.0000        0.0000        0.0000        0.0000        0.0000        0.0000        0.0000        0.0000        0.0000        0.0000        0.0000        0.0000        0.0000        0.0000       45.0939       36.3510       20.7394        9.0445        5.4607        6.6300        7.0945       11.5033       10.0678        4.3904        4.2592       10.3095       17.3869       13.1208        9.5245       16.3120       21.1608       30.2422       33.9738       32.7757       30.5037       26.0590       20.6720       30.0190       12.2567        0.8846       11.0099       21.0488        3.6101        5.5279        1.2577        3.0166        4.8680        3.1196        3.6909        1.7626        2.3459        2.4716        2.4559        1.4727        2.6309        3.2241        4.8134        5.7812        3.5004        5.8953        3.8414        4.6725        5.1327        6.2797        7.4242        8.8122       10.4470       11.8755       12.6809       12.9747       11.8167       12.1716       13.8389       15.4074       17.4700       28.4714       36.8167       28.7645       18.7886       15.7866       11.8322        9.6222        8.3541       18.7361       21.7587       13.0069        7.4666        5.7984        8.1809        4.7631        8.4175        5.7583        7.1374        5.2443        6.6680        6.0653        4.9862        5.0476        6.4484        9.6074       13.4312       11.1556        6.4056        6.3928        3.3940        3.5287        4.1701        4.6717        4.6800        4.1728        2.6936        4.9288        6.5246        6.4166        9.9273        7.8259        8.7641        9.7192       10.4674       11.1776       11.3497       14.8890       10.9646        9.5005        9.8552       13.6288       11.8779       14.3893       15.7427       16.8589       20.3416       27.4462       47.5653       49.0830       66.9810       88.6053       88.0579       89.0821       88.1026       98.2971      115.2262      104.7275      119.3962      198.8454      126.2731      127.1960      135.7540      135.9831      117.7444      110.7233      156.2780      162.4773      183.4492      114.1698      184.7657      163.2389      178.4688      190.6262      172.2450      178.2292      199.1281      195.6781      213.2642      224.6521      248.6050      279.3432      309.8423      311.9362      304.3231      279.9525      287.0804      240.7618      193.1458      197.9931      170.1337      165.7743      192.1771      184.3852      146.9796      149.9828      170.4112      175.6296       98.0620       91.6232      117.9406      145.0847      159.2400        0.0000        0.0000        0.0000        0.0000        0.0000        0.0000        0.0000        0.0000        0.0000        0.0000        0.0000        0.0000        0.0000        0.0000        0.0000        0.0000        0.0000        0.0000        0.0000        0.0000        0.0000        0.0000        0.0000        0.0000        0.0000        0.0000        0.0000        0.0000        0.0000        0.0000        0.0000        0.0000        0.0000        0.0000        0.0000        0.0000        0.0000        0.0000        0.0000        0.0000        0.0000        0.0000        0.0000        0.0000        0.0000        0.0000        0.0000        0.0000        0.0000
        0.0000        0.0000        0.0000        0.0000        0.0000        0.0000        0.0000        0.0000        0.0000        0.0000        0.0000        0.0000        0.0000        0.0000        0.0000        0.0000        0.0000        0.0000        0.0000        0.0000        0.0000        0.0000        0.0000        0.0000        0.0000        0.0000        0.0000        0.0000        0.0000        0.0000       14.4570        6.7525        6.3130        8.8239       12.8412       11.7932        4.4571        3.4753        4.5103        3.5598        1.1054       11.5896       13.2640       17.1312       19.9673       22.0823       16.8445       14.7742       21.6385       19.0800       21.1097        6.5059       11.3868       12.2953       10.2853        7.4840        4.4426        3.5090        2.5090        2.5988        2.6848        1.9413        0.8150        1.1438        1.0201        1.8839        2.1704        1.7443        3.9232        5.3146        4.0246        1.6454        2.5474        2.1071        2.4793        5.9117        4.9665        6.8347        8.8460       10.8604       13.8507       13.8907       14.1212       12.4464       13.2345       15.0751       18.3127       20.6883       24.2337       25.0675       19.2050       14.7333       13.6033       12.7454       13.0486       10.4491        8.6993       13.5051       10.6530        6.6548        6.6527        5.9612        5.8337        6.6663        7.5792        7.0718        6.7003        6.0366        5.6870        5.3101        4.2759        4.7717        6.9278        5.0235        4.9188        7.3174        2.5652        2.3891        3.0362        3.7990        4.5023        4.6713        4.2311        4.3253        2.6136        2.7795        3.9076        6.7319        7.8953        8.8702        9.7377       10.5949       11.3587       11.7888       11.8544        9.8402       10.5580       10.9912       12.7308       18.4139       21.5797       18.9867       20.4003       31.8257       36.0594       47.0138       50.0238       77.2898       91.6259       77.4040       91.3757       98.6411       99.3650      100.1760       96.6032      105.0987      125.5437      112.3027      118.6125      116.9293      114.3820       99.5705      101.7836      154.5650      161.9270      150.3606      127.7909      173.8380      192.8959      169.9751      171.6443      168.1225      236.1254      203.1258      211.0053      230.3160      295.2357      307.7758      280.2834      325.3296      324.4243      277.9049      279.8670      268.4560      220.5311      189.7845      172.1252      150.3925      176.4931      151.3709      135.2301      122.1068      122.0185      136.8283      131.9526       86.5055       89.4487      107.4986      134.6760      143.2800        0.0000        0.0000        0.0000        0.0000        0.0000        0.0000        0.0000        0.0000        0.0000        0.0000        0.0000        0.0000        0.0000        0.0000        0.0000        0.0000        0.0000        0.0000        0.0000        0.0000        0.0000        0.0000        0.0000        0.0000        0.0000        0.0000        0.0000        0.0000        0.0000        0.0000        0.0000        0.0000        0.0000        0.0000        0.0000        0.0000        0.0000        0.0000        0.0000        0.0000        0.0000        0.0000        0.0000        0.0000        0.0000        0.0000        0.0000        0.0000        0.0000
        0.0000        0.0000        0.0000        0.0000        0.0000        0.0000        0.0000        0.0000        0.0000        0.0000        0.0000        0.0000        0.0000        0.0000        0.0000        0.0000        0.0000        0.0000        0.0000        0.0000        0.0000        0.0000        0.0000        0.0000        0.0000        0.0000        0.0000        0.0000        0.0000        0.0000        0.0000       18.3585       25.5434        0.0000        0.0000       31.9969       19.0813       14.5411       15.9794       15.5317        2.0026        4.1697       22.3391       28.8192       32.2576       23.8787       20.4810       16.5219       14.1531       11.4275       13.0650        6.6246        6.5465        3.9899        2.4967        1.4036        0.6055        0.6376        1.1723        0.3308        0.8890        1.1124        0.0472        0.5885        0.4482        0.5549        2.2907        1.9242        1.2370        2.1032        0.8849        0.5629        0.8219        2.7748        2.3987        4.4523        7.2511        9.5525        8.4438        9.4429        8.5489       10.2496       13.8317       22.7643       18.8919       19.8826       27.2216       30.0539       29.9159       36.2887       29.5004       28.8160       29.6304       24.5656       17.3159       13.7214       11.4330        9.7112       10.0925       12.6826       10.4297        9.8001        8.4160        6.6119        5.4929        6.4023        4.5639        4.6438        3.9872        4.5929        2.8483        4.6614        6.6785        6.1781        7.5810        1.5552        0.5622        0.3529        0.5271        3.7542        4.7025        5.0108        4.6113        2.6407        2.5175        2.8692        3.8441        6.0593        7.0609        7.9307        8.7555       10.1186       10.8584       11.3369       11.5317       12.3897       12.7648       13.4238       20.7994       24.7282       33.1589       26.8797       36.6945       39.5368       36.9793       47.2665       57.6583       75.6971       74.1565       75.9122       89.1318      107.1471       90.3627       93.0306       95.4898       96.9609      105.9147      110.0930      119.9188      134.6495      165.8094      141.3597      124.9077      231.3103      200.8793      177.6405      209.0024      195.6938      265.1232      223.1552      187.6935      241.0474      266.7176      242.2025      243.4380      246.5535      294.0280      305.3803      308.6680      330.9798      283.2142      301.7025      229.3414      198.9288      200.9769      187.1075      202.5756      188.8711      184.8576      154.2566      156.9641      119.7466      117.4303      117.8313      125.5933      108.1162       98.3156      118.7342        0.0000        0.0000        0.0000        0.0000        0.0000        0.0000        0.0000        0.0000        0.0000        0.0000        0.0000        0.0000        0.0000        0.0000        0.0000        0.0000        0.0000        0.0000        0.0000        0.0000        0.0000        0.0000        0.0000        0.0000        0.0000        0.0000        0.0000        0.0000        0.0000        0.0000        0.0000        0.0000        0.0000        0.0000        0.0000        0.0000        0.0000        0.0000        0.0000        0.0000        0.0000        0.0000        0.0000        0.0000        0.0000        0.0000        0.0000        0.0000        0.0000        0.0000        0.0000
        0.0000        0.0000        0.0000        0.0000        0.0000        0.0000        0.0000        0.0000        0.0000        0.0000        0.0000        0.0000        0.0000        0.0000        0.0000        0.0000        0.0000        0.0000        0.0000        0.0000        0.0000        0.0000        0.0000        0.0000        0.0000        0.0000        0.0000        0.0000        0.0000        0.0000        0.0000        0.0000        0.0000        0.0000        0.0000        0.0000        0.0000        7.0931        3.7310        7.5035        8.0933        9.8484       19.1293        4.4038       12.4324       18.5460       14.4100       17.2043       17.1108       20.7654        9.3757       12.2988        5.9502        3.5682        1.3577        0.9465        0.7494        0.3510        0.0748        0.0198        0.1017        0.4634        0.0246        0.5703        1.0302        0.5239        0.7947        0.3144        1.9362        4.0011        0.5539        3.0203        4.1998        6.5323        8.3657        7.0984       10.2437        4.5793        4.8555        6.8661        9.2199       10.7499       16.6599       19.6979       30.2899       33.4145       27.0921       28.9836       29.1359       27.8638       30.5203       30.8133       22.0530       12.8551        7.2534       17.1804       11.0382        9.2986        8.3761       18.9394       10.7993        7.8324        7.3336        8.8947        5.6391        6.6704        8.1864        5.8956        4.4652        3.8011        2.6265        3.9548        5.4993        4.0614       10.6912        1.0388        0.1862        0.2953        0.4737        3.4843        4.5867        4.9949        4.6319        2.7246        2.6144        2.9741        3.8951        6.1952        7.1675        8.1145        9.0507       10.5228       11.4102       12.0461       12.3962       13.3151       13.8820       23.9884       27.6011       22.0215       27.9824       32.3679       33.6916       43.5671       72.2711       67.9453       58.8613       93.6847       86.1063       87.1041       84.2354       80.4443       80.2226       83.6697       96.9808      103.1050       98.0161      108.7078      116.3956      143.5082      148.9889      161.9997      160.9355      182.4236      180.8597      158.4822      196.6053      195.5970      216.3119      220.5052      187.4223      174.9041      194.2832      205.9634      255.4063      272.1443      280.2600      270.2592      387.4283      281.3498      248.2798      208.9835      275.4290      254.5040      150.3373      158.2122      146.1414      140.3363      152.3115      140.5270      149.1111      125.6330      113.9138      111.8549      116.7304      109.7603       93.4733        0.0000        0.0000        0.0000        0.0000        0.0000        0.0000        0.0000        0.0000        0.0000        0.0000        0.0000        0.0000        0.0000        0.0000        0.0000        0.0000        0.0000        0.0000        0.0000        0.0000        0.0000        0.0000        0.0000        0.0000        0.0000        0.0000        0.0000        0.0000        0.0000        0.0000        0.0000        0.0000        0.0000        0.0000        0.0000        0.0000        0.0000        0.0000        0.0000        0.0000        0.0000        0.0000        0.0000        0.0000        0.0000        0.0000        0.0000        0.0000        0.0000        0.0000        0.0000        0.0000
        0.0000        0.0000        0.0000        0.0000        0.0000        0.0000        0.0000        0.0000        0.0000        0.0000        0.0000        0.0000        0.0000        0.0000        0.0000        0.0000        0.0000        0.0000        0.0000        0.0000        0.0000        0.0000        0.0000        0.0000        0.0000        0.0000        0.0000        0.0000        0.0000        0.0000        0.0000        0.0000        0.0000        0.0000        0.0000        0.0000        0.0000        0.0000        0.0000        3.4199        6.7271        5.8480        8.4529        7.7528        3.5956        8.7850        7.5172        6.8978       12.9989       11.8914        9.6373       11.8508        3.4049        1.0990        0.7516        0.0414        0.0329        0.0705        0.0402        0.1068        0.0425        0.0696        0.0255        0.2742        0.2274        0.2380        0.4294        3.3129        2.5652        1.9452        0.3813        1.7316        6.4582        1.8828        2.8339        6.5087        7.1034        8.0272        8.6380       11.4283       12.8545       15.2846       14.9387       27.8488       14.5464       15.5079       30.7937       25.7732       21.8507       20.9031       26.0311       18.8525       10.8842        7.0773        5.3704       28.6803       13.1104       11.4789       10.4149       26.6334       15.7489       11.7522        8.7739        9.0531        9.6018        8.4349        7.9369        6.3557        4.0515        3.7824        3.1788        8.4568        6.0863        6.4644        3.1548        0.3720        0.1685        0.2761        0.4932        3.2464        4.2665        4.7380        4.6793        2.8739        2.9281        3.3698        4.3008        6.7347        7.7351        8.6354        9.5212       11.0101       11.8137       12.5220       12.9743       14.0826       14.7279       20.4689       30.2499       25.8458       40.2481       40.2883       56.8891       71.4283       72.0329       66.7142       71.9796      103.2651      112.2233       90.6921       85.9670       92.0321       78.5952       77.7788       87.4697      106.9145      113.5974      122.3294      173.2536      134.9865      139.6843      149.2573      136.3844      170.7379      172.5218      181.1095      209.4489      236.2952      202.3011      136.6825      172.1077      202.4751      191.9466      172.1466      207.3506      194.6118      226.7981      227.2022      241.9958      243.6746      230.9120      169.9527      169.4807      157.2664      137.0571      129.6689      128.4716      145.7569      140.4926      129.7658      130.6606      104.3424      114.2180       95.4600       98.3666       83.8256       99.7435        0.0000        0.0000        0.0000        0.0000        0.0000        0.0000        0.0000        0.0000        0.0000        0.0000        0.0000        0.0000        0.0000        0.0000        0.0000        0.0000        0.0000        0.0000        0.0000        0.0000        0.0000        0.0000        0.0000        0.0000        0.0000        0.0000        0.0000        0.0000        0.0000        0.0000        0.0000        0.0000        0.0000        0.0000        0.0000        0.0000        0.0000        0.0000        0.0000        0.0000        0.0000        0.0000        0.0000        0.0000        0.0000        0.0000        0.0000        0.0000        0.0000        0.0000        0.0000        0.0000
        0.0000        0.0000        0.0000        0.0000        0.0000        0.0000        0.0000        0.0000        0.0000        0.0000        0.0000        0.0000        0.0000        0.0000        0.0000        0.0000        0.0000        0.0000        0.0000        0.0000        0.0000        0.0000        0.0000        0.0000        0.0000        0.0000        0.0000        0.0000        0.0000        0.0000        0.0000        0.0000        0.0000        0.0000        0.0000        0.0000        0.0000        0.0000        0.0000        0.0000        3.2998        6.2124       13.5282        6.1733        2.8741        8.3858        8.3047        8.0836       11.0093        7.1292        5.3375        5.4860        4.6744        1.6999        1.4271        0.0000        0.5676        0.5721        0.3508        0.2447        1.3170        0.6399        0.0612        0.3622        0.3218        0.2027        2.3302        3.0605        2.4866        1.8068        0.8978        3.7317        2.5050        2.3790        2.9619        7.8276        6.9120        5.0830        7.7208       10.8419       13.5550       14.1132       15.0586       13.9160       19.7818       18.7966       20.2666       21.1449       18.7580       22.4239       22.9784       14.5473       11.9759        6.7039        6.3973       16.6126       16.5119       15.3850       18.3333       21.1182       21.4576       17.6697       15.5043       13.0530       10.5591        8.7657        8.3390        7.0358        5.1344        2.9405        2.8741        7.0127        5.9447        5.8050        2.8923        0.5117        0.3148        0.4792        0.5971        3.2830        3.9293        4.4107        4.8005        3.2243        3.5365        4.0759        5.0164        7.7276        8.7156        9.5434       10.2320       11.8986       12.1858       12.7818       13.3341       14.5072       19.7549       22.1582       25.4513       27.5497       61.5596       44.9119      119.1250       72.8627       53.1146       72.4610       80.9605       88.3159       77.2880       60.4453       70.6630       82.1767       87.9187       76.8395       90.4490       95.2746      151.1331      155.5965      137.7189      120.2858      128.1276      119.7284      138.4127      180.8921      228.6736      244.4589      199.9939      213.7867      195.8274      159.5939      217.1790      220.5527      179.6017      142.4586      142.9441      178.7205      192.7656      202.1948      217.4538      209.3267      210.7008      180.6478      167.4124      131.3261      110.5965      108.0778      121.9200      110.7453      120.9745      116.4372      107.4265       79.1041       82.8572       79.8148       81.2871       73.4111        0.0000        0.0000        0.0000        0.0000        0.0000        0.0000        0.0000        0.0000        0.0000        0.0000        0.0000        0.0000        0.0000        0.0000        0.0000        0.0000        0.0000        0.0000        0.0000        0.0000        0.0000        0.0000        0.0000        0.0000        0.0000        0.0000        0.0000        0.0000        0.0000        0.0000        0.0000        0.0000        0.0000        0.0000        0.0000        0.0000        0.0000        0.0000        0.0000        0.0000        0.0000        0.0000        0.0000        0.0000        0.0000        0.0000        0.0000        0.0000        0.0000        0.0000        0.0000        0.0000        0.0000
        0.0000        0.0000        0.0000        0.0000        0.0000        0.0000        0.0000        0.0000        0.0000        0.0000        0.0000        0.0000        0.0000        0.0000        0.0000        0.0000        0.0000        0.0000        0.0000        0.0000        0.0000        0.0000        0.0000        0.0000        0.0000        0.0000        0.0000        0.0000        0.0000        0.0000        0.0000        0.0000        0.0000        0.0000        0.0000        0.0000        0.0000        0.0000        0.0000        0.0000        0.0000        0.0000        0.0000       27.3064       25.0028       25.0423       24.5410        9.0160        5.8930        6.6595       15.6514       28.4425       21.2320       16.2380       11.2119       13.0396       12.7067       11.8352       11.8492        5.9587        4.0297        4.0547        3.5542        1.4929        0.7885        0.9163        1.1303        2.0531        2.3749        3.2343        4.4706       11.4368       15.1203       15.3574       14.0002        6.3186        7.5958        6.6135        7.0366       15.6676       14.9510       20.0440       23.9290       39.9118       48.6187       49.9143       55.2959       60.1055       88.1301       65.1885       68.5422       43.9897       29.4251       44.9912       42.0633       37.4529       32.7702       25.4835       21.9544       29.9839       31.5240       33.1711       54.7596       21.3127       16.8572       14.5308       14.1655        7.4061        4.9052        5.1330        2.8556        3.0691        2.8158        2.6589        2.5725        3.3801        2.7123        2.6899        3.0913        3.2984        2.9684        3.3218        3.9194        5.7983        6.5190        7.6484        9.2615       10.2259       11.5474       12.3497       12.9188       10.4748       10.8471       11.2810       11.7459       15.6592       18.5690       21.2478       31.8180       24.2972       36.8962       52.7942       57.8284       44.2253       68.3931       79.1754       71.7100       49.9761       49.3118       54.7523       54.7845       84.8928       88.0555       89.8047      103.4729      118.1689      126.9241      130.0609      104.2215      104.2606      115.2789      117.3055      132.9191      212.7772      195.0567      211.0179      224.2407      178.8982      189.3264      124.6219      109.1323       90.0289      134.0830      133.1396      124.7475      145.9820      164.9602      168.5314      156.5549      175.7524      188.5761      181.3308      145.0891      119.9635      114.6892      115.7866      103.9837      106.8334      113.8317       86.1715       64.8337       51.7702       53.3493       45.4430       48.8700       57.4800        0.0000        0.0000        0.0000        0.0000        0.0000        0.0000        0.0000        0.0000        0.0000        0.0000        0.0000        0.0000        0.0000        0.0000        0.0000        0.0000        0.0000        0.0000        0.0000        0.0000        0.0000        0.0000        0.0000        0.0000        0.0000        0.0000        0.0000        0.0000        0.0000        0.0000        0.0000        0.0000        0.0000        0.0000        0.0000        0.0000        0.0000        0.0000        0.0000        0.0000        0.0000        0.0000        0.0000        0.0000        0.0000        0.0000        0.0000        0.0000        0.0000        0.0000        0.0000        0.0000        0.0000
        0.0000        0.0000        0.0000        0.0000        0.0000        0.0000        0.0000        0.0000        0.0000        0.0000        0.0000        0.0000        0.0000        0.0000        0.0000        0.0000        0.0000        0.0000        0.0000        0.0000        0.0000        0.0000        0.0000        0.0000        0.0000        0.0000        0.0000        0.0000        0.0000        0.0000        0.0000        0.0000        0.0000        0.0000        0.0000        0.0000        0.0000        0.0000        0.0000        0.0000        0.0000        0.0000        0.0000        0.0000       35.8804       42.3971       32.2091       13.2725        7.7967       13.8183       35.3429       41.2239       20.1568       20.8666       23.6063       26.4771       19.5227       18.3600       16.6890        9.7490        7.3854        4.0234        3.6433        2.8780        1.1625        0.4544        2.9673        6.1502       10.4189        8.0053        7.8743       11.0839       13.4135       12.4128       12.4969       13.9083        9.0026        6.4752        7.0271       13.7972       15.4396       19.8252       30.4039       44.2122       54.5358       65.1418       76.1858       78.1259       78.3362       82.6680       94.6124      101.4728       84.9735       69.6078       46.7428       35.2128       29.4497       30.7515       26.6568       45.5492       36.1208       48.3010       37.0520       30.0281       21.6989       17.3580       17.0262        8.8136        5.4214        6.0435        2.9418        2.9468        2.9655        2.2984        2.4459        3.4460        4.9848        3.3544        5.0915        3.0732        3.0026        3.2134        4.1159        6.4376        7.5426        8.9011       10.5733       11.4969       12.7814       13.5781       13.9442       11.1247       11.3384       11.7224       12.4671       16.7034       17.2230       17.7040       19.7288       24.7085       28.6375       28.0679       48.4559       45.3663       53.3527       74.9323       70.9840       42.2543       47.2418       55.6361       60.5961       83.9971       75.0271       93.8244      106.2780       97.4789       97.5957      109.4200      113.6468      106.1104      110.9907      114.1874      131.2088      188.5305      202.0504      200.1423      150.4796      124.8200      128.6455      121.7890       98.2367      116.8713      135.2855       84.3892      118.4801      120.1232      132.2927      129.5645      123.4164      112.9332      122.3459      116.8984      106.0322       91.3327      100.1485       93.7021       80.0150       81.6095       73.4681       52.9679       49.7983       41.9435       35.8641       39.4913       46.7100      153.1500        0.0000        0.0000        0.0000        0.0000        0.0000        0.0000        0.0000        0.0000        0.0000        0.0000        0.0000        0.0000        0.0000        0.0000        0.0000        0.0000        0.0000        0.0000        0.0000        0.0000        0.0000        0.0000        0.0000        0.0000        0.0000        0.0000        0.0000        0.0000        0.0000        0.0000        0.0000        0.0000        0.0000        0.0000        0.0000        0.0000        0.0000        0.0000        0.0000        0.0000        0.0000        0.0000        0.0000        0.0000        0.0000        0.0000        0.0000        0.0000        0.0000        0.0000        0.0000        0.0000        0.0000
        0.0000        0.0000        0.0000        0.0000        0.0000        0.0000        0.0000        0.0000        0.0000        0.0000        0.0000        0.0000        0.0000        0.0000        0.0000        0.0000        0.0000        0.0000        0.0000        0.0000        0.0000        0.0000        0.0000        0.0000        0.0000        0.0000        0.0000        0.0000        0.0000        0.0000        0.0000        0.0000        0.0000        0.0000        0.0000        0.0000        0.0000        0.0000        0.0000        0.0000        0.0000        0.0000        0.0000        0.0000        0.0000        0.0000       24.3065        8.5989        5.4352        6.8219        5.7233       15.2608       15.1730       17.9152       14.0638       20.5923       20.3757       16.9817       18.9636       17.0329       15.7045       11.0439        5.8762        3.8111        2.4258        0.8554        0.9450        7.1360        6.7431        6.5066        8.2775       12.9663       14.3689       13.7900       11.2028        2.5080        3.3731        3.9438        6.4028       14.0348       13.5250       16.9497       32.3787       47.5576       59.7913       84.6590       99.7236       73.6785       85.8623      115.4301      128.9176      174.3111      201.2175      107.0803       92.6352       36.7646       31.6878       34.9602       37.6898       44.6944       45.3977       56.4025       50.3178       35.6826       25.1072       19.2529       17.2703       10.0769        6.3044        3.8168        2.9437        3.0646        2.1013        2.1832        2.6941        3.3703        3.4966        3.9803        7.1079        4.9223        2.6749        3.1272        4.0843        6.4686        7.6739        9.0500       10.6858       11.6250       12.8158       13.5974       13.9536       11.0918       11.4358       11.9093       13.1523       15.4768       20.0855       63.0649       43.7309       32.5188       22.7509       27.5336       45.4268       50.4532       45.5807       56.6320       53.2794       41.3423       61.0799       67.2928       66.5523       72.6996       76.7377       82.1894      101.4207      100.1395       97.0838      104.8867      109.0310      109.0709       94.9803      118.1640      118.2955      161.0731      131.1241      118.7826       93.4805       89.0124       81.0991       99.6792       90.2910       74.5360       79.7830       74.4563       80.8004       95.9819      103.0179      106.7757      104.5621       99.0502      102.8123       93.3281       80.2073       75.8486       75.4939       63.5232       48.8430       40.9735       37.9696       35.5656       33.3824       31.8644       30.8623       35.9784       35.8758      129.3600        0.0000        0.0000        0.0000        0.0000        0.0000        0.0000        0.0000        0.0000        0.0000        0.0000        0.0000        0.0000        0.0000        0.0000        0.0000        0.0000        0.0000        0.0000        0.0000        0.0000        0.0000        0.0000        0.0000        0.0000        0.0000        0.0000        0.0000        0.0000        0.0000        0.0000        0.0000        0.0000        0.0000        0.0000        0.0000        0.0000        0.0000        0.0000        0.0000        0.0000        0.0000        0.0000        0.0000        0.0000        0.0000        0.0000        0.0000        0.0000        0.0000        0.0000        0.0000        0.0000        0.0000
        0.0000        0.0000        0.0000        0.0000        0.0000        0.0000        0.0000        0.0000        0.0000        0.0000        0.0000        0.0000        0.0000        0.0000        0.0000        0.0000        0.0000        0.0000        0.0000        0.0000        0.0000        0.0000        0.0000        0.0000        0.0000        0.0000        0.0000        0.0000        0.0000        0.0000        0.0000        0.0000        0.0000        0.0000        0.0000        0.0000        0.0000        0.0000        0.0000        0.0000        0.0000        0.0000        0.0000        0.0000        0.0000        0.0000        0.0000        5.7759        3.8222        4.9136        6.1079       21.0931       19.0985       12.1788        9.8638       16.2954       22.6785       16.6080       11.6978       10.5039        6.9392        5.0469        5.3931        1.6508        2.0350        0.8190        0.0672        4.9839        5.1522        6.7785        9.4769       15.3345       19.1174       18.1787       16.0708        3.2564        2.6704        2.8100        4.1040       11.2408       13.6758       17.7935       23.1424       46.9124       68.4127       64.8934       75.3015       73.3497      110.3228      130.6570      120.6509      117.2034      112.9974      104.7362      114.4894       50.9880       32.5644       29.9000       41.9854       53.0647       59.6643       62.6137       50.7829       38.7151       29.3975       22.9504       20.8305       10.8538        6.5978        3.7948        3.0809        2.5474        2.1037        1.7780        2.3325        3.4363        3.6059        3.9766        5.1131        3.7806        3.0322        3.4479        4.0925        6.3935        7.3844        8.3660        9.9591       10.8660       11.9504       12.8236       13.4093       11.4363       11.4580       14.1255       26.1249       24.8827       67.2298       82.6440       41.4661       27.5681       24.1645       40.5036       38.2625       49.8181       45.9345       51.7600       64.1507       79.3625       67.4523       59.9485       64.8485       92.2917       92.2289       90.6914       91.3739       91.7921       91.5459       84.4939       79.3765       83.9381      102.0544      114.6325      102.3621      133.7401      120.9572      106.4310       81.7000       75.5267       62.2961       68.1314       55.2720       46.6939       58.7615       61.3212       73.7861       78.1597       82.1212      103.7801       93.6405       91.9975       88.7444       75.7860       82.6142       72.7232       53.1879       42.4336       42.0694       33.8951       30.6293       32.4916       33.2277       30.3623       36.6490       35.0021       78.2400        0.0000        0.0000        0.0000        0.0000        0.0000        0.0000        0.0000        0.0000        0.0000        0.0000        0.0000        0.0000        0.0000        0.0000        0.0000        0.0000        0.0000        0.0000        0.0000        0.0000        0.0000        0.0000        0.0000        0.0000        0.0000        0.0000        0.0000        0.0000        0.0000        0.0000        0.0000        0.0000        0.0000        0.0000        0.0000        0.0000        0.0000        0.0000        0.0000        0.0000        0.0000        0.0000        0.0000        0.0000        0.0000        0.0000        0.0000        0.0000        0.0000        0.0000        0.0000        0.0000        0.0000        0.0000
        0.0000        0.0000        0.0000        0.0000        0.0000        0.0000        0.0000        0.0000        0.0000        0.0000        0.0000        0.0000        0.0000        0.0000        0.0000        0.0000        0.0000        0.0000        0.0000        0.0000        0.0000        0.0000        0.0000        0.0000        0.0000        0.0000        0.0000        0.0000        0.0000        0.0000        0.0000        0.0000        0.0000        0.0000        0.0000        0.0000        0.0000        0.0000        0.0000        0.0000        0.0000        0.0000        0.0000        0.0000        0.0000        0.0000        0.0000        0.0000        0.0000        0.0000        2.4815       12.9855       15.8590       24.2118       15.6678       17.5098       18.1364       16.5568       13.4728        6.0806        4.4817        3.9551        5.8129        8.3068        9.3051        9.2044        0.0000        0.0000        7.9950       10.1573       13.9850       25.2957       30.8274       31.4209       28.0078       18.5982       16.4854       15.8042       17.3402       13.4383       16.2761       17.2134       23.6663       33.4681       64.0570       60.9330       85.4448       91.7991       90.0781        0.0000        0.0000        0.0000        0.0000      100.8297      105.1241       76.3707       92.2387       79.3732        0.0000      103.1864      119.1070      115.9423      118.3624       48.5814       35.6128       25.0939       20.0082        8.5046        5.0131        3.1499        2.2626        0.2094        0.5683        1.2146        1.2948        4.2198        4.6919        3.8748        3.8007        4.5413        4.3600        4.6291        5.4136        5.7362       10.6676        6.6426        8.2967        9.1092       10.1495       11.0399       11.7876       10.7260       16.0773       29.1542       14.9999       34.5610       55.7697       56.4355       40.3179       36.2763       34.7997       41.5785       45.2576       50.4862       52.4517       72.9327       84.5391       90.5096       71.3124       68.8158       77.6582      100.5855       98.8534       90.5534       87.9665       75.8157       79.8878       63.7493       72.1544       74.7308       83.4441       88.3081       90.2998       85.5923       80.9862       78.9613       59.3165       58.2252       41.8641       41.1414       37.8488       35.1016       41.6618       57.0365       55.2417       71.7694       72.7358       71.6837       78.8896       86.9559       89.0664       87.6606       80.5420       50.7623       40.2367       35.2991       31.3465       19.8582       17.7254       16.8965       25.6723       28.0236       28.6274        0.0000        0.0000        0.0000        0.0000        0.0000        0.0000        0.0000        0.0000        0.0000        0.0000        0.0000        0.0000        0.0000        0.0000        0.0000        0.0000        0.0000        0.0000        0.0000        0.0000        0.0000        0.0000        0.0000        0.0000        0.0000        0.0000        0.0000        0.0000        0.0000        0.0000        0.0000        0.0000        0.0000        0.0000        0.0000        0.0000        0.0000        0.0000        0.0000        0.0000        0.0000        0.0000        0.0000        0.0000        0.0000        0.0000        0.0000        0.0000        0.0000        0.0000        0.0000        0.0000        0.0000        0.0000        0.0000        0.0000
        0.0000        0.0000        0.0000        0.0000        0.0000        0.0000        0.0000        0.0000        0.0000        0.0000        0.0000        0.0000        0.0000        0.0000        0.0000        0.0000        0.0000        0.0000        0.0000        0.0000        0.0000        0.0000        0.0000        0.0000        0.0000        0.0000        0.0000        0.0000        0.0000        0.0000        0.0000        0.0000        0.0000        0.0000        0.0000        0.0000        0.0000        0.0000        0.0000        0.0000        0.0000        0.0000        0.0000        0.0000        0.0000        0.0000        0.0000        0.0000        0.0000        0.0000        0.0000        0.0000        0.0000        0.0000        0.0000       16.9763       18.2682       17.6911        0.0000        0.0000        0.0000        3.7753        5.5101        8.7109       10.2285        0.0000        0.0000        0.0000        0.0000        0.0000        0.0000        0.0000       34.3316       35.8973       33.1148       23.4313       22.3239       20.7442       20.8898       12.9730       12.5600       16.7715       26.2991       33.5993       65.6729       48.2599       60.8708       61.7785        0.0000        0.0000        0.0000        0.0000        0.0000        0.0000      126.8241       81.1253        0.0000        0.0000        0.0000       99.7207      121.2663      124.5097      112.6269       57.5943       34.3282       23.7774       18.3524        8.9153        4.8993        3.0236        4.0515        0.5695        0.5902        1.1194        1.0264        3.1511        5.0790        4.4748        4.6653        4.2864        4.6786        5.1203        6.6087        6.9720        5.4089        6.1706        6.9861        8.4377        9.4132       10.3706       11.3230       10.5664       11.8747       29.2932       16.2707       23.3771       29.0101       34.6319       24.1832       29.5433       38.5723       45.5152       51.8962       68.0522       63.4058       78.2808       72.4269       72.0731       67.4941       68.2495       79.1383       97.3953       86.9318       84.8319       81.7865       73.3730       72.9893       66.4826       66.3825       64.4715       69.1808       69.0547       61.7348       58.4043       56.0639       60.6995       65.6656       54.1676       47.3044       31.4543       32.4294       32.7939       35.4270       35.7982       39.7627       55.1167       61.8186       68.0738       69.3099       79.0517       76.9891       83.7020       67.1199       39.8294       31.1367       26.7170       23.6817       15.1764       12.8751       12.6535       16.3132       60.0691       59.4303        0.0000        0.0000        0.0000        0.0000        0.0000        0.0000        0.0000        0.0000        0.0000        0.0000        0.0000        0.0000        0.0000        0.0000        0.0000        0.0000        0.0000        0.0000        0.0000        0.0000        0.0000        0.0000        0.0000        0.0000        0.0000        0.0000        0.0000        0.0000        0.0000        0.0000        0.0000        0.0000        0.0000        0.0000        0.0000        0.0000        0.0000        0.0000        0.0000        0.0000        0.0000        0.0000        0.0000        0.0000        0.0000        0.0000        0.0000        0.0000        0.0000        0.0000        0.0000        0.0000        0.0000        0.0000        0.0000        0.0000
        0.0000        0.0000        0.0000        0.0000        0.0000        0.0000        0.0000        0.0000        0.0000        0.0000        0.0000        0.0000        0.0000        0.0000        0.0000        0.0000        0.0000        0.0000        0.0000        0.0000        0.0000        0.0000        0.0000        0.0000        0.0000        0.0000        0.0000        0.0000        0.0000        0.0000        0.0000        0.0000        0.0000        0.0000        0.0000        0.0000        0.0000        0.0000        0.0000        0.0000        0.0000        0.0000        0.0000        0.0000        0.0000        0.0000        0.0000        0.0000        0.0000        0.0000        0.0000        0.0000        0.0000        0.0000        0.0000        0.0000        0.0000        0.0000        0.0000        0.0000        0.0000        3.2488        4.3946       10.2319       12.5001        0.0000        0.0000        0.0000        0.0000        0.0000        0.0000        0.0000        0.0000       35.3354       32.6493       23.0324       20.9729       19.7464       19.4466       13.0117       12.8008       14.3521       22.4401       34.0651       44.5108        0.0000        0.0000        0.0000        0.0000        0.0000        0.0000        0.0000        0.0000        0.0000        0.0000        0.0000        0.0000        0.0000        0.0000        0.0000      118.2594      111.8589       99.9703       46.2384       31.6649       23.9028       18.5323       10.8293        5.2120        2.6762        2.1679        0.6345        0.8142        1.4656        1.1809        3.1525        4.6726        4.8145        5.4461       10.3074        5.6844        5.2400        6.9637        5.3067        5.8215       12.3689        7.1006        8.1714       10.2074       12.8235       13.6818       15.1185       15.9597       13.0552       13.0327       19.4493       24.3201       26.6034       27.1938       37.2244       48.9950       73.6795       77.5399       82.1055       78.5234       77.1794       67.5759       68.1752       76.5940       78.0728       78.6380       81.3758       78.8104       77.6351       70.8253       59.0344       63.6842       60.9133       59.1439       58.9578       52.3599       59.9911       51.1299       49.5370       46.0476       55.2166       58.2675       44.5509       37.5733       27.4166       26.3006       23.4348       26.0251       27.1745       38.9890       49.0897       53.2314       51.1768       51.9353       52.9305       53.1122       51.1368       46.2818       31.4063       26.5080       22.6062       19.7452       12.3795       11.2485       12.2087       16.5174       24.2405        0.0000        0.0000        0.0000        0.0000        0.0000        0.0000        0.0000        0.0000        0.0000        0.0000        0.0000        0.0000        0.0000        0.0000        0.0000        0.0000        0.0000        0.0000        0.0000        0.0000        0.0000        0.0000        0.0000        0.0000        0.0000        0.0000        0.0000        0.0000        0.0000        0.0000        0.0000        0.0000        0.0000        0.0000        0.0000        0.0000        0.0000        0.0000        0.0000        0.0000        0.0000        0.0000        0.0000        0.0000        0.0000        0.0000        0.0000        0.0000        0.0000        0.0000        0.0000        0.0000        0.0000        0.0000        0.0000        0.0000        0.0000
        0.0000        0.0000        0.0000        0.0000        0.0000        0.0000        0.0000        0.0000        0.0000        0.0000        0.0000        0.0000        0.0000        0.0000        0.0000        0.0000        0.0000        0.0000        0.0000        0.0000        0.0000        0.0000        0.0000        0.0000        0.0000        0.0000        0.0000        0.0000        0.0000        0.0000        0.0000        0.0000        0.0000        0.0000        0.0000        0.0000        0.0000        0.0000        0.0000        0.0000        0.0000        0.0000        0.0000        0.0000        0.0000        0.0000        0.0000        0.0000        0.0000        0.0000        0.0000        0.0000        0.0000        0.0000        0.0000        0.0000        0.0000        0.0000        0.0000        0.0000        0.0000        0.0000        5.4519       12.3480        0.0000        0.0000        0.0000        0.0000        0.0000        0.0000        0.0000        0.0000        0.0000        0.0000       25.7195       18.9912       17.1255       16.0820       16.6360       12.9226       17.1130       17.8030       15.3264       17.7822        0.0000        0.0000        0.0000        0.0000        0.0000        0.0000        0.0000        0.0000        0.0000        0.0000        0.0000        0.0000        0.0000        0.0000        0.0000        0.0000        0.0000       98.1275       68.8907       36.9432       29.8701       23.0465       17.7523       17.7840        4.5816        2.8570        2.4785        2.1461        1.0792        1.6362        1.4488        2.7930        7.1536        6.2492        5.3728        5.0093        4.6444        5.5250        6.8311        5.2600        5.2304        6.2451        7.0033        8.1994       11.6209       17.5986       13.1608       11.3395       13.2257       18.1949       15.2547       18.1862       35.8143       33.2622       42.2089       38.3631       51.8594       62.3899       56.9556       70.0613       84.1887       68.8454       69.9757       66.7238       75.6640       75.4067       67.8814       66.2832       66.7848       62.4443       62.3746       59.1117       54.8094       51.7850       48.6971       45.1390       47.9897       48.2037       50.1602       55.3993       60.6332       51.4690       54.9914       40.0340       34.6988       24.2481       25.3238       22.6922       19.7819       21.0409       33.8566       37.7464       44.0615       41.1668       41.0481       50.8047       47.2815       46.1076       38.7537       27.6463       24.3242       21.2076       18.6288       12.0963       11.7462       11.3668       32.9551        0.0000        0.0000        0.0000        0.0000        0.0000        0.0000        0.0000        0.0000        0.0000        0.0000        0.0000        0.0000        0.0000        0.0000        0.0000        0.0000        0.0000        0.0000        0.0000        0.0000        0.0000        0.0000        0.0000        0.0000        0.0000        0.0000        0.0000        0.0000        0.0000        0.0000        0.0000        0.0000        0.0000        0.0000        0.0000        0.0000        0.0000        0.0000        0.0000        0.0000        0.0000        0.0000        0.0000        0.0000        0.0000        0.0000        0.0000        0.0000        0.0000        0.0000        0.0000        0.0000        0.0000        0.0000        0.0000        0.0000        0.0000        0.0000
        0.0000        0.0000        0.0000        0.0000        0.0000        0.0000        0.0000        0.0000        0.0000        0.0000        0.0000        0.0000        0.0000        0.0000        0.0000        0.0000        0.0000        0.0000        0.0000        0.0000        0.0000        0.0000        0.0000        0.0000        0.0000        0.0000        0.0000        0.0000        0.0000        0.0000        0.0000        0.0000        0.0000        0.0000        0.0000        0.0000        0.0000        0.0000        0.0000        0.0000        0.0000        0.0000        0.0000        0.0000        0.0000        0.0000        0.0000        0.0000        0.0000        0.0000        0.0000        0.0000        0.0000        0.0000        0.0000        0.0000        0.0000        0.0000        0.0000        0.0000        0.0000        0.0000        0.0000        0.0000        0.0000        0.0000        0.0000        0.0000        0.0000        0.0000        0.0000        0.0000        0.0000        0.0000       12.4124       16.7091       11.5329        8.3166        7.7309        9.9476       12.1112        9.7771        8.0572        0.0000        0.0000        0.0000        0.0000        0.0000        0.0000        0.0000        0.0000        0.0000        0.0000        0.0000        0.0000        0.0000        0.0000        0.0000        0.0000        0.0000        0.0000       79.1459       66.8053       47.7340       39.3070       31.4856       24.1284        9.5826        5.3256        2.9398        2.4582        1.0669        0.9960        1.3374        1.1034        3.3994        6.7325        6.5576        4.0032        5.9146        4.7039        5.2978        8.4130        9.8229        8.0946        7.0726        7.1075        9.2609       10.3793       14.9668       12.6220       19.6306       19.3387       22.3868       43.2988       55.1271       41.8473       38.9452       37.1997       49.2997       58.1909       54.7026       83.9190       76.9613       77.1203       76.1803       76.8621       65.2970       76.6141       63.4613       53.3019       53.4482       55.6744       50.8597       47.3298       52.5984       39.2946       39.0249       39.6497       39.8105       39.0405       38.9734       36.8456       30.1471       26.5322       25.1751       23.6567       20.7340       19.4307       17.3850       15.8198       23.6634       15.2861       17.3036       26.7746       27.9360       32.3939       36.2126       34.3430       31.4980       35.2417       30.4985       31.3509       30.2801       28.1831       29.2088       24.0876       12.3249       12.5125       33.8305       59.0867        0.0000        0.0000        0.0000        0.0000        0.0000        0.0000        0.0000        0.0000        0.0000        0.0000        0.0000        0.0000        0.0000        0.0000        0.0000        0.0000        0.0000        0.0000        0.0000        0.0000        0.0000        0.0000        0.0000        0.0000        0.0000        0.0000        0.0000        0.0000        0.0000        0.0000        0.0000        0.0000        0.0000        0.0000        0.0000        0.0000        0.0000        0.0000        0.0000        0.0000        0.0000        0.0000        0.0000        0.0000        0.0000        0.0000        0.0000        0.0000        0.0000        0.0000        0.0000        0.0000        0.0000        0.0000        0.0000        0.0000        0.0000        0.0000
        0.0000        0.0000        0.0000        0.0000        0.0000        0.0000        0.0000        0.0000        0.0000        0.0000        0.0000        0.0000        0.0000        0.0000        0.0000        0.0000        0.0000        0.0000        0.0000        0.0000        0.0000        0.0000        0.0000        0.0000        0.0000        0.0000        0.0000        0.0000        0.0000        0.0000        0.0000        0.0000        0.0000        0.0000        0.0000        0.0000        0.0000        0.0000        0.0000        0.0000        0.0000        0.0000        0.0000        0.0000        0.0000        0.0000        0.0000        0.0000        0.0000        0.0000        0.0000        0.0000        0.0000        0.0000        0.0000        0.0000        0.0000        0.0000        0.0000        0.0000        0.0000        0.0000        0.0000        0.0000        0.0000        0.0000        0.0000        0.0000        0.0000        0.0000        0.0000        0.0000        0.0000        0.0000        0.0000        0.0000        0.0000        0.0000        0.0000        0.0000        0.0000        0.0000        0.0000        0.0000        0.0000        0.0000        0.0000        0.0000        0.0000        0.0000        0.0000        0.0000        0.0000        0.0000        0.0000        0.0000        0.0000        0.0000        0.0000        0.0000        0.0000       55.3769       52.2128       41.1000       36.1660       30.3355       22.9005        8.6474        4.5364        3.2710        2.6028        0.8994        1.0139        1.4415        1.2298        2.6134        5.9933        3.6691        4.0631        4.3070        4.5367        5.2653        6.1324        6.1707        6.4328        5.7101        7.1024        8.8964       10.1461       11.6708       12.8207       17.7627       38.0514       37.9193       27.3145       28.3010       21.8781       28.0110       32.5781       60.8859       58.2442       60.9571       85.5442       64.0789       71.0997       72.4391       63.5838       63.6207       56.7555       57.2644       49.6433       47.4039       46.0416       44.8802       37.0225       34.7620       36.9401       34.4144       33.2367       39.0960       34.5417       35.2148       33.8491       28.1507       22.4382       19.5157       20.2398       16.5922       12.6078       10.4374        9.6279       12.1561       11.6244       11.3746       16.7147       18.4112       30.6168       27.0708       26.5805       22.1839       21.3975       22.1390       23.8544       27.7769       27.7877       25.5728       43.3597       20.1900       11.2553       49.1149        0.0000        0.0000        0.0000        0.0000        0.0000        0.0000        0.0000        0.0000        0.0000        0.0000        0.0000        0.0000        0.0000        0.0000        0.0000        0.0000        0.0000        0.0000        0.0000        0.0000        0.0000        0.0000        0.0000        0.0000        0.0000        0.0000        0.0000        0.0000        0.0000        0.0000        0.0000        0.0000        0.0000        0.0000        0.0000        0.0000        0.0000        0.0000        0.0000        0.0000        0.0000        0.0000        0.0000        0.0000        0.0000        0.0000        0.0000        0.0000        0.0000        0.0000        0.0000        0.0000        0.0000        0.0000        0.0000        0.0000        0.0000        0.0000        0.0000
        0.0000        0.0000        0.0000        0.0000        0.0000        0.0000        0.0000        0.0000        0.0000        0.0000        0.0000        0.0000        0.0000        0.0000        0.0000        0.0000        0.0000        0.0000        0.0000        0.0000        0.0000        0.0000        0.0000        0.0000        0.0000        0.0000        0.0000        0.0000        0.0000        0.0000        0.0000        0.0000        0.0000        0.0000        0.0000        0.0000        0.0000        0.0000        0.0000        0.0000        0.0000        0.0000        0.0000        0.0000        0.0000        0.0000        0.0000        0.0000        0.0000        0.0000        0.0000        0.0000        0.0000        0.0000        0.0000        0.0000        0.0000        0.0000        0.0000        0.0000        0.0000        0.0000        0.0000        0.0000        0.0000        0.0000        0.0000        0.0000        0.0000        0.0000        0.0000        0.0000        0.0000        0.0000        0.0000        0.0000        0.0000        0.0000        0.0000        0.0000        0.0000        0.0000        0.0000        0.0000        0.0000        0.0000        0.0000        0.0000        0.0000        0.0000        0.0000        0.0000        0.0000        0.0000        0.0000        0.0000        0.0000        0.0000        0.0000        0.0000        0.0000       44.5185       36.8514       35.0824       32.6722       28.1622       21.4520        8.1958        5.0521        3.8853        3.4493        1.5432        1.4412        1.4575        1.3999        2.3104        2.7193        3.0803        3.3054        4.6693        4.5159        4.4694        4.9520        4.6257        5.1313        5.8706        7.0676        9.4266       11.1792       12.0954       13.0373       19.6757       29.2288       20.0901       18.4421       25.3575       23.4962       35.7178       40.6040       57.4555       53.4462       50.1690       59.4718       49.1598       53.1594       59.7088       59.4305       50.6400       54.8332       53.2438       46.2034       39.7632       39.8112       35.0482       31.1706       31.4853       32.1993       34.9997       36.3662       30.3472       26.0148       31.6613       29.6265       17.7776       16.2253       14.2902       13.4196        8.8919        8.1739        8.9017        9.1907        7.6531        9.1171        8.5643       11.0141       19.9202       26.1202       26.9509       24.7682       19.2141       17.0680       16.1579       20.1069       21.0176       22.0783       21.4534       41.4787       21.7851       65.4803       55.6195        0.0000        0.0000        0.0000        0.0000        0.0000        0.0000        0.0000        0.0000        0.0000        0.0000        0.0000        0.0000        0.0000        0.0000        0.0000        0.0000        0.0000        0.0000        0.0000        0.0000        0.0000        0.0000        0.0000        0.0000        0.0000        0.0000        0.0000        0.0000        0.0000        0.0000        0.0000        0.0000        0.0000        0.0000        0.0000        0.0000        0.0000        0.0000        0.0000        0.0000        0.0000        0.0000        0.0000        0.0000        0.0000        0.0000        0.0000        0.0000        0.0000        0.0000        0.0000        0.0000        0.0000        0.0000        0.0000        0.0000        0.0000        0.0000        0.0000
        0.0000        0.0000        0.0000        0.0000        0.0000        0.0000        0.0000        0.0000        0.0000        0.0000        0.0000        0.0000        0.0000        0.0000        0.0000        0.0000        0.0000        0.0000        0.0000        0.0000        0.0000        0.0000        0.0000        0.0000        0.0000        0.0000        0.0000        0.0000        0.0000        0.0000        0.0000        0.0000        0.0000        0.0000        0.0000        0.0000        0.0000        0.0000        0.0000        0.0000        0.0000        0.0000        0.0000        0.0000        0.0000        0.0000        0.0000        0.0000        0.0000        0.0000        0.0000        0.0000        0.0000        0.0000        0.0000        0.0000        0.0000        0.0000        0.0000        0.0000        0.0000        0.0000        0.0000        0.0000        0.0000        0.0000        0.0000        0.0000        0.0000        0.0000        0.0000        0.0000        0.0000        0.0000        0.0000        0.0000        0.0000        0.0000        0.0000        0.0000        0.0000        0.0000        0.0000        0.0000        0.0000        0.0000        0.0000        0.0000        0.0000        0.0000        0.0000        0.0000        0.0000        0.0000        0.0000        0.0000        0.0000        0.0000        0.0000        0.0000       38.2074       39.6731       29.8682       29.3188       27.7720       23.9585       19.6731        8.0544        5.7822        4.2391        3.8153        1.4718        1.6983        2.0813        1.3170        2.2730        2.5899        2.9258        4.2644        3.3447        3.9765        4.4329        4.7096        5.0164        5.7908        6.3925        7.4996       10.1680       10.8332       11.4321       11.7349       13.3082       14.8264       14.7900       22.6839       34.9693       21.5934       22.4555       26.5233       38.7556       41.6433       40.7114       49.9429       50.6372       49.6471       53.2645       47.8959       42.2410       49.4144       44.5704       37.2554       30.6409       29.0835       31.1462       26.3974       33.8299       32.7446       30.7123       43.1383       25.7560       22.3448       24.2399       22.1834       15.8068       12.6282       12.4156       11.1158       10.3974        9.4346        8.6273        8.0828        8.5515       14.8060       19.8964       10.5135       12.9859       15.7874       12.7993       12.2048       14.3704       13.8549       12.0537       13.0639       16.5528       17.8481       18.8012       27.2494       45.2357        0.0000        0.0000        0.0000        0.0000        0.0000        0.0000        0.0000        0.0000        0.0000        0.0000        0.0000        0.0000        0.0000       88.1700        0.0000        0.0000        0.0000       65.4600        0.0000        0.0000        0.0000        0.0000        0.0000        0.0000        0.0000        0.0000        0.0000        0.0000        0.0000        0.0000        0.0000        0.0000        0.0000        0.0000        0.0000        0.0000        0.0000        0.0000        0.0000        0.0000        0.0000        0.0000        0.0000        0.0000        0.0000        0.0000        0.0000        0.0000        0.0000        0.0000        0.0000        0.0000        0.0000        0.0000        0.0000        0.0000        0.0000        0.0000        0.0000        0.0000        0.0000
        0.0000        0.0000        0.0000        0.0000        0.0000        0.0000        0.0000        0.0000        0.0000        0.0000        0.0000        0.0000        0.0000        0.0000        0.0000        0.0000        0.0000        0.0000        0.0000        0.0000        0.0000        0.0000        0.0000        0.0000        0.0000        0.0000        0.0000        0.0000        0.0000        0.0000        0.0000        0.0000        0.0000        0.0000        0.0000        0.0000        0.0000        0.0000        0.0000        0.0000        0.0000        0.0000        0.0000        0.0000        0.0000        0.0000        0.0000        0.0000        0.0000        0.0000        0.0000        0.0000        0.0000        0.0000        0.0000        0.0000        0.0000        0.0000        0.0000        0.0000        0.0000        0.0000        0.0000        0.0000        0.0000        0.0000        0.0000        0.0000        0.0000        0.0000        0.0000        0.0000        0.0000        0.0000        0.0000        0.0000        0.0000        0.0000        0.0000        0.0000        0.0000        0.0000        0.0000        0.0000        0.0000        0.0000        0.0000        0.0000        0.0000        0.0000        0.0000        0.0000        0.0000        0.0000        0.0000        0.0000        0.0000        0.0000        0.0000        0.0000       25.9068       27.7087       22.7475       22.7920       20.6453       19.4476       17.5953       87.8375       21.5729       14.2766        9.2146        4.1986        6.8279        1.9687        2.0832        2.5126        2.5696        2.5007        2.4167        1.7017        1.6488        1.8830        6.3509        6.0370        7.3746        8.1733       10.6110       12.8115       14.8852       14.1606       13.6629       11.7511       14.3932       19.7714       12.8647       15.8295       19.6140       18.0602       16.1683       19.6939       32.5321       50.1235       43.7686       45.9985       51.0494       51.5335       43.9593       32.0791       36.5512       33.4317       28.4708       24.4890       23.0640       21.7029       27.4188       24.9087       14.7888       13.6884       12.6295       11.9889       23.2821       23.2785       20.3483       11.8139       12.0163       10.2189       14.3886       12.5731       11.4170        9.6895        7.6567        7.3406       19.2847        5.6321        6.6807        8.3297        8.7553       11.1767        7.4792        2.1892        1.9872        2.0206        2.4054       11.3726       15.9997       13.4868       18.1517      246.7463        0.0000        0.0000        0.0000        0.0000        0.0000        0.0000        0.0000        0.0000        0.0000        0.0000        0.0000        0.0000      110.8500      127.0200      133.2300        0.0000       64.5600       58.2900        0.0000        0.0000        0.0000        0.0000        0.0000        0.0000        0.0000        0.0000        0.0000        0.0000        0.0000        0.0000        0.0000        0.0000        0.0000        0.0000        0.0000        0.0000        0.0000        0.0000        0.0000        0.0000        0.0000        0.0000        0.0000        0.0000        0.0000        0.0000        0.0000        0.0000        0.0000        0.0000        0.0000        0.0000        0.0000        0.0000        0.0000        0.0000        0.0000        0.0000        0.0000        0.0000        0.0000
        0.0000        0.0000        0.0000        0.0000        0.0000        0.0000        0.0000        0.0000        0.0000        0.0000        0.0000        0.0000        0.0000        0.0000        0.0000        0.0000        0.0000        0.0000        0.0000        0.0000        0.0000        0.0000        0.0000        0.0000        0.0000        0.0000        0.0000        0.0000        0.0000        0.0000        0.0000        0.0000        0.0000        0.0000        0.0000        0.0000        0.0000        0.0000        0.0000        0.0000        0.0000        0.0000        0.0000        0.0000        0.0000        0.0000        0.0000        0.0000        0.0000        0.0000        0.0000        0.0000        0.0000        0.0000        0.0000        0.0000        0.0000        0.0000        0.0000        0.0000        0.0000        0.0000        0.0000        0.0000        0.0000        0.0000        0.0000        0.0000        0.0000        0.0000        0.0000        0.0000        0.0000        0.0000        0.0000        0.0000        0.0000        0.0000        0.0000        0.0000        0.0000        0.0000        0.0000        0.0000        0.0000        0.0000        0.0000        0.0000        0.0000        0.0000        0.0000        0.0000        0.0000        0.0000        0.0000        0.0000        0.0000        0.0000        0.0000       15.7465       14.6070       16.6576       17.6312       16.3942       17.6861       14.8894       14.4409       52.9687       35.6165       15.2716       10.9093        5.9302        7.2297        1.8871        3.7218        2.2455        3.3083        2.8968        2.1269        1.5470        1.4389        2.3024        4.7149        5.8695        7.2601        8.6164        9.9728       12.1383       14.6367       16.7139       15.8774       11.0768       16.0762       11.7193        9.5891        9.8456       10.7922       12.1212       13.9656       24.5779       37.5488       40.2970       32.9231       45.5911       40.3179       42.2856       39.4313       27.9076       26.7050       25.3193       23.7280       20.1999       18.7346       17.2834       24.3502       22.9027       19.5218        9.7954        8.9961        8.4510       19.0825       20.2925       14.1109        9.4619        7.6956        6.6058       10.1439        8.4148        8.7827        8.1271        8.2064        4.4307        4.7607        5.3233        4.4454        5.0145        5.2860        5.1028        4.4371        2.7067        5.4735        6.6277        6.8725        9.6187       14.6973       41.8025       21.0859      218.0876        0.0000        0.0000        0.0000        0.0000        0.0000        0.0000      131.8523       76.6200        0.0000        0.0000        0.0000        0.0000       94.8600      135.5100        0.0000        0.0000        0.0000        0.0000        0.0000        0.0000        0.0000        0.0000        0.0000        0.0000        0.0000        0.0000        0.0000        0.0000        0.0000        0.0000        0.0000        0.0000        0.0000        0.0000        0.0000        0.0000        0.0000        0.0000        0.0000        0.0000        0.0000        0.0000        0.0000        0.0000        0.0000        0.0000        0.0000        0.0000        0.0000        0.0000        0.0000        0.0000        0.0000        0.0000        0.0000        0.0000        0.0000        0.0000        0.0000        0.0000        0.0000
        0.0000        0.0000        0.0000        0.0000        0.0000        0.0000        0.0000        0.0000        0.0000        0.0000        0.0000        0.0000        0.0000        0.0000        0.0000        0.0000        0.0000        0.0000        0.0000        0.0000        0.0000        0.0000        0.0000        0.0000        0.0000        0.0000        0.0000        0.0000        0.0000        0.0000        0.0000        0.0000        0.0000        0.0000        0.0000        0.0000        0.0000        0.0000        0.0000        0.0000        0.0000        0.0000        0.0000        0.0000        0.0000        0.0000        0.0000        0.0000        0.0000        0.0000        0.0000        0.0000        0.0000        0.0000        0.0000        0.0000        0.0000        0.0000        0.0000        0.0000        0.0000        0.0000        0.0000        0.0000        0.0000        0.0000        0.0000        0.0000        0.0000        0.0000        0.0000        0.0000        0.0000        0.0000        0.0000        0.0000        0.0000        0.0000        0.0000        0.0000        0.0000        0.0000        0.0000        0.0000        0.0000        0.0000        0.0000        0.0000        0.0000        0.0000        0.0000        0.0000        0.0000        0.0000        0.0000        0.0000        0.0000        4.4876        3.0564        9.2022       10.3903       11.0853       12.1101       12.2714       13.9272       12.2073       11.7718       15.5754       15.0953       13.1824       10.4980        5.6111        2.7565        2.0279        2.0665        2.4805        2.8569        2.4294        2.0524        1.4807        1.3312        1.4709        2.0251        5.4866        6.9465        9.0488       11.4721       12.2492       12.3198       14.4705       13.1879        7.0405        6.3733        6.5595        6.6024        8.5766        9.5569       13.7551       15.2208       20.8556       22.8006       41.0018       35.7531       40.1678       37.1747       36.5672       30.2798       24.0315       22.7336       21.3921       19.9804       16.9423       15.8525       21.7426       30.4790       29.5475       17.7417        7.1914       14.8101       15.8323       11.7596        5.2161        4.4653        3.4793        2.9598        2.8164        3.0494        4.8868        5.2327        5.2840        5.0274        3.6990        3.5004        3.4754        3.6224        4.0335        4.2442        4.0287        8.5353        7.0579        6.4789        0.4515       12.2606       11.7675       30.6622       34.7242       32.1217        0.0000        0.0000        0.0000        0.0000        0.0000       97.9079       97.2663       87.3875       54.2700        0.0000        0.0000        0.0000        0.0000        0.0000        0.0000        0.0000        0.0000        0.0000        0.0000        0.0000        0.0000        0.0000        0.0000        0.0000        0.0000        0.0000        0.0000        0.0000        0.0000        0.0000        0.0000        0.0000        0.0000        0.0000        0.0000        0.0000        0.0000        0.0000        0.0000        0.0000        0.0000        0.0000        0.0000        0.0000        0.0000        0.0000        0.0000        0.0000        0.0000        0.0000        0.0000        0.0000        0.0000        0.0000        0.0000        0.0000        0.0000        0.0000        0.0000        0.0000        0.0000        0.0000
        0.0000        0.0000        0.0000        0.0000        0.0000        0.0000        0.0000        0.0000        0.0000        0.0000        0.0000        0.0000        0.0000        0.0000        0.0000        0.0000        0.0000        0.0000        0.0000        0.0000        0.0000        0.0000        0.0000        0.0000        0.0000        0.0000        0.0000        0.0000        0.0000        0.0000        0.0000        0.0000        0.0000        0.0000        0.0000        0.0000        0.0000        0.0000        0.0000        0.0000        0.0000        0.0000        0.0000        0.0000        0.0000        0.0000        0.0000        0.0000        0.0000        0.0000        0.0000        0.0000        0.0000        0.0000        0.0000        0.0000        0.0000        0.0000        0.0000        0.0000        0.0000        0.0000        0.0000        0.0000        0.0000        0.0000        0.0000        0.0000        0.0000        0.0000        0.0000        0.0000        0.0000        0.0000        0.0000        0.0000        0.0000        0.0000        0.0000        0.0000        0.0000        0.0000        0.0000        0.0000        0.0000        0.0000        0.0000        0.0000        0.0000        0.0000        0.0000        0.0000        0.0000        0.0000        0.0000        0.0000        0.0000        1.8349        3.1643        6.6842        8.7502        8.7029        8.8373        9.7883        9.9240       11.3521        9.9764       12.6928       12.2990       11.4462        8.9097        3.2439        2.7269        2.2081        2.2047        2.6481        2.5293        2.5320        2.1815        1.4967        1.3622        1.4376        1.8802        4.8914        6.2786        7.3359        8.1824        9.3153       10.1995       10.4526       14.0715        6.8160        5.1161        5.4096        6.2541        8.1729        9.1575       10.3098       11.7493       14.2308       17.7932       19.2157       27.7659       29.0584       26.3217       26.5732       25.4371       20.3920       19.3003       21.8703       18.3751       14.8154       23.1624       32.2322       32.1969       21.0926        6.7027        5.9510        5.5814        5.3917        5.0232        4.5722        4.1246        3.1967        2.7486        2.5812        2.7005        4.5457        4.3885        4.4613        4.4376        3.4175       10.2285        6.3148        3.7680        4.2318        9.7239       14.6929       14.5605        4.7509        0.6605        0.3622        1.8700       22.5459       24.7250       30.6978       63.2751        0.0000        0.0000        0.0000       37.5000       60.9927       67.1046       70.6591       68.9177       28.1100        0.0000        0.0000        0.0000        0.0000        0.0000        0.0000        0.0000        0.0000        0.0000        0.0000        0.0000        0.0000        0.0000        0.0000        0.0000        0.0000        0.0000        0.0000        0.0000        0.0000        0.0000        0.0000        0.0000        0.0000        0.0000        0.0000        0.0000        0.0000        0.0000        0.0000        0.0000        0.0000        0.0000        0.0000        0.0000        0.0000        0.0000        0.0000        0.0000        0.0000        0.0000        0.0000        0.0000        0.0000        0.0000        0.0000        0.0000        0.0000        0.0000        0.0000        0.0000        0.0000        0.0000
        0.0000        0.0000        0.0000        0.0000        0.0000        0.0000        0.0000        0.0000        0.0000        0.0000        0.0000        0.0000        0.0000        0.0000        0.0000        0.0000        0.0000        0.0000        0.0000        0.0000        0.0000        0.0000        0.0000        0.0000        0.0000        0.0000        0.0000        0.0000        0.0000        0.0000        0.0000        0.0000        0.0000        0.0000        0.0000        0.0000        0.0000        0.0000        0.0000        0.0000        0.0000        0.0000        0.0000        0.0000        0.0000        0.0000        0.0000        0.0000        0.0000        0.0000        0.0000        0.0000        0.0000        0.0000        0.0000        0.0000        0.0000        0.0000        0.0000        0.0000        0.0000        0.0000        0.0000        0.0000        0.0000        0.0000        0.0000        0.0000        0.0000        0.0000        0.0000        0.0000        0.0000        0.0000        0.0000        0.0000        0.0000        0.0000        0.0000        0.0000        0.0000        0.0000        0.0000        0.0000        0.0000        0.0000        0.0000        0.0000        0.0000        0.0000        0.0000        0.0000        0.0000        0.0000        0.0000        0.0000        0.7917        1.7686        1.8890        2.4439        2.7622        2.6369        2.6036        5.7991        6.6705        6.5822        6.6462        7.3219        8.6951        6.7539        5.8966        5.3881        4.2595        3.9964        3.8216        3.0429        3.2942       77.0447       21.0389        2.1906        1.9617        2.0404        2.6154        4.4054        4.3730        5.0133        6.2176        5.9458        6.3244        7.2867        6.2761        5.2263        4.9573        5.3749        6.3436        8.6831        9.8117       10.9919       12.3266       13.3197       14.4884       15.6610       16.1808       21.7978       16.3227       16.3647       16.1717       15.3824       14.7004       19.8920       13.0794       20.8753       17.6687       22.6546       18.1466        8.1197        6.6396        4.3858        5.2027       11.1738        7.7915        6.1063        5.4687        5.5624        3.9835        3.6859        3.6954        2.8563        2.8635        2.9568        3.1285        4.8720        6.7101        5.3128        5.4803       13.2892       16.1913       16.5380        5.6265        0.3938        0.6013        4.6065       27.1475       21.8696       44.0616       86.7462        0.0000        0.0000        0.0000        0.0000       28.7347       37.7351       41.0923       47.8539       52.2242       52.7400        0.0000        0.0000        0.0000        0.0000        0.0000        0.0000        0.0000        0.0000        0.0000        0.0000        0.0000        0.0000        0.0000        0.0000        0.0000        0.0000        0.0000        0.0000        0.0000        0.0000        0.0000        0.0000        0.0000        0.0000        0.0000        0.0000        0.0000        0.0000        0.0000        0.0000        0.0000        0.0000        0.0000        0.0000        0.0000        0.0000        0.0000        0.0000        0.0000        0.0000        0.0000        0.0000        0.0000        0.0000        0.0000        0.0000        0.0000        0.0000        0.0000        0.0000        0.0000        0.0000        0.0000
        0.0000        0.0000        0.0000        0.0000        0.0000        0.0000        0.0000        0.0000        0.0000        0.0000        0.0000        0.0000        0.0000        0.0000        0.0000        0.0000        0.0000        0.0000        0.0000        0.0000        0.0000        0.0000        0.0000        0.0000        0.0000        0.0000        0.0000        0.0000        0.0000        0.0000        0.0000        0.0000        0.0000        0.0000        0.0000        0.0000        0.0000        0.0000        0.0000        0.0000        0.0000        0.0000        0.0000        0.0000        0.0000        0.0000        0.0000        0.0000        0.0000        0.0000        0.0000        0.0000        0.0000        0.0000        0.0000        0.0000        0.0000        0.0000        0.0000        0.0000        0.0000        0.0000        0.0000        0.0000        0.0000        0.0000        0.0000        0.0000        0.0000        0.0000        0.0000        0.0000        0.0000        0.0000        0.0000        0.0000        0.0000        0.0000        0.0000        0.0000        0.0000        0.0000        0.0000        0.0000        0.0000        0.0000        0.0000        0.0000        0.0000        0.0000        0.0000        0.0000        0.0000        0.0000        0.0000        0.0000        0.2612        0.5639        1.3309        3.0703        2.9931        1.3958        2.8606        3.1994        3.7365        3.9528        3.9016        4.5471        4.5099        4.3248        4.2660        4.6394        4.2771        4.2427        3.9098        3.2854        3.1139       25.8031       53.8749        2.2031        1.9827        1.9495        2.3226        3.0936        3.5934        5.1220        9.3724        5.6743        5.6577       10.1980        4.8410        4.2263        4.2351        4.7810        5.7701        8.0483        9.2050       10.2460       11.2895       14.4883       12.9452       14.6702       13.6925       12.3190       12.2779       12.1677       11.8847       11.7480       11.4206       10.8863       18.2327       17.0627       10.6370        9.6591        8.2071       14.6044        6.8841        5.9566        8.8203        6.4543        5.5761        5.3933        4.8772        4.1330        3.6458        3.3132        3.1399        2.2862        2.1521        2.7377        3.0829        6.2659        4.9793       18.1245        8.8083        7.9729        9.3277        7.8417        5.7161       12.7693        0.6908        4.0279       24.1942        0.0000        0.0000        0.0000        0.0000        0.0000        0.0000       15.8346       18.5304       29.4655       39.9622       43.4466       52.0511        0.0000        0.0000        0.0000        0.0000        0.0000        0.0000        0.0000        0.0000        0.0000        0.0000        0.0000        0.0000        0.0000        0.0000        0.0000        0.0000        0.0000        0.0000        0.0000        0.0000        0.0000        0.0000        0.0000        0.0000        0.0000        0.0000        0.0000        0.0000        0.0000        0.0000        0.0000        0.0000        0.0000        0.0000        0.0000        0.0000        0.0000        0.0000        0.0000        0.0000        0.0000        0.0000        0.0000        0.0000        0.0000        0.0000        0.0000        0.0000        0.0000        0.0000        0.0000        0.0000        0.0000        0.0000
        0.0000        0.0000        0.0000        0.0000        0.0000        0.0000        0.0000        0.0000        0.0000        0.0000        0.0000        0.0000        0.0000        0.0000        0.0000        0.0000        0.0000        0.0000        0.0000        0.0000        0.0000        0.0000        0.0000        0.0000        0.0000        0.0000        0.0000        0.0000        0.0000        0.0000        0.0000        0.0000        0.0000        0.0000        0.0000        0.0000        0.0000        0.0000        0.0000        0.0000        0.0000        0.0000        0.0000        0.0000        0.0000        0.0000        0.0000        0.0000        0.0000        0.0000        0.0000        0.0000        0.0000        0.0000        0.0000        0.0000        0.0000        0.0000        0.0000        0.0000        0.0000        0.0000        0.0000        0.0000        0.0000        0.0000        0.0000        0.0000        0.0000        0.0000        0.0000        0.0000        0.0000        0.0000        0.0000        0.0000        0.0000        0.0000        0.0000        0.0000        0.0000        0.0000        0.0000        0.0000        0.0000        0.0000        0.0000        0.0000        0.0000        0.0000        0.0000        0.0000        0.0000        0.0000        0.0000        0.0000        0.0671        0.0000        0.0000        0.1563        0.4611        1.5251        1.3424        5.3518        3.6541        2.4454        2.7102        2.9718        3.0298        3.0826        3.1751        4.0212        4.1899        4.2410        4.0566        3.4536        4.5490        3.2291       15.8402        2.3365        2.1382        2.0238        2.2582        2.8469        3.1254        7.0225        7.6527        3.9457        3.7689        3.8780        3.9326        3.7247        3.9393        4.6742        5.7310        7.5210        8.5649        9.4180       13.0077       18.1317       20.1522       11.5759       11.0922        9.9503        9.4144       12.3696        9.0421        9.1560        9.0094        8.7326        8.2553        8.8534        8.3022        7.5252       12.1551        6.1059        2.8834        2.6067        2.7365        4.5653        4.7786        4.6222        4.1648        3.5090        4.0796        2.7429        2.5087        1.7528        1.5722        2.2694        2.6886        3.6224       11.4927        8.9956        4.9718        7.0829        7.7262        7.1433       14.0455        7.1604        3.5160       12.7413        0.0000        0.0000        0.0000        0.0000        0.0000        0.0000       20.9470       15.0260       17.7273       31.3811       34.2867       38.3335       38.8369        0.0000        0.0000        0.0000        0.0000        0.0000        0.0000        0.0000        0.0000        0.0000        0.0000        0.0000        0.0000        0.0000        0.0000        0.0000        0.0000        0.0000        0.0000        0.0000        0.0000        0.0000        0.0000        0.0000        0.0000        0.0000        0.0000        0.0000        0.0000        0.0000        0.0000        0.0000        0.0000        0.0000        0.0000        0.0000        0.0000        0.0000        0.0000        0.0000        0.0000        0.0000        0.0000        0.0000        0.0000        0.0000        0.0000        0.0000        0.0000        0.0000        0.0000        0.0000        0.0000        0.0000        0.0000
        0.0000        0.0000        0.0000        0.0000        0.0000        0.0000        0.0000        0.0000        0.0000        0.0000        0.0000        0.0000        0.0000        0.0000        0.0000        0.0000        0.0000        0.0000        0.0000        0.0000        0.0000        0.0000        0.0000        0.0000        0.0000        0.0000        0.0000        0.0000        0.0000        0.0000        0.0000        0.0000        0.0000        0.0000        0.0000        0.0000        0.0000        0.0000        0.0000        0.0000        0.0000        0.0000        0.0000        0.0000        0.0000        0.0000        0.0000        0.0000        0.0000        0.0000        0.0000        0.0000        0.0000        0.0000        0.0000        0.0000        0.0000        0.0000        0.0000        0.0000        0.0000        0.0000        0.0000        0.0000        0.0000        0.0000        0.0000        0.0000        0.0000        0.0000        0.0000        0.0000        0.0000        0.0000        0.0000        0.0000        0.0000        0.0000        0.0000        0.0000        0.0000        0.0000        0.0000        0.0000        0.0000        0.0000        0.0000        0.0000        0.0000        0.0000        0.0000        0.0000        0.0000        0.0000        0.0000        0.0000        0.0000        0.0291        0.0689        0.1195        0.1303        0.2562        0.4357        1.3104        1.9408        2.1341        1.8453        2.2980        2.2947        2.4012        2.7372        3.7630        4.3687        4.2171        4.1378        3.6214        3.5199        3.3214        3.1026        2.4842        3.6465        2.2121        2.2604        2.7456        3.1419        4.2979        3.1193        3.1357        3.2730        3.4298        3.6108        3.5562        3.9401        4.5055        5.1450        6.8803        7.6190        8.2862       16.2524       27.7492       18.8424        9.7828        9.2108        8.0416        7.5407       13.9106       12.7534        7.3492       13.1501        6.9446       12.7407        6.7836        6.1994        5.6013        8.9638        3.0881        2.7986        2.6481        2.6355        4.1445        4.1408        3.8296        3.3251        2.7104        2.2726        1.9685        1.7998        1.7136        1.1267        1.2086        2.0458        9.7166        2.8006        3.1899        3.6367        5.0827        5.5818        5.2637        5.0596       17.8303        4.5309        0.0000        0.0000        0.0000        0.0000        0.0000        0.0000        0.0000       15.6647       14.9779       20.0164       30.9336       34.2792       37.1954       39.0530        0.0000        0.0000        0.0000        0.0000        0.0000        0.0000        0.0000        0.0000        0.0000        0.0000        0.0000        0.0000        0.0000        0.0000        0.0000        0.0000        0.0000        0.0000        0.0000        0.0000        0.0000        0.0000        0.0000        0.0000        0.0000        0.0000        0.0000        0.0000        0.0000        0.0000        0.0000        0.0000        0.0000        0.0000        0.0000        0.0000        0.0000        0.0000        0.0000        0.0000        0.0000        0.0000        0.0000        0.0000        0.0000        0.0000        0.0000        0.0000        0.0000        0.0000        0.0000        0.0000        0.0000        0.0000
        0.0000        0.0000        0.0000        0.0000        0.0000        0.0000        0.0000        0.0000        0.0000        0.0000        0.0000        0.0000        0.0000        0.0000        0.0000        0.0000        0.0000        0.0000        0.0000        0.0000        0.0000        0.0000        0.0000        0.0000        0.0000        0.0000        0.0000        0.0000        0.0000        0.0000        0.0000        0.0000        0.0000        0.0000        0.0000        0.0000        0.0000        0.0000        0.0000        0.0000        0.0000        0.0000        0.0000        0.0000        0.0000        0.0000        0.0000        0.0000        0.0000        0.0000        0.0000        0.0000        0.0000        0.0000        0.0000        0.0000        0.0000        0.0000        0.0000        0.0000        0.0000        0.0000        0.0000        0.0000        0.0000        0.0000        0.0000        0.0000        0.0000        0.0000        0.0000        0.0000        0.0000        0.0000        0.0000        0.0000        0.0000        0.0000        0.0000        0.0000        0.0000        0.0000        0.0000        0.0000        0.0000        0.0000        0.0000        0.0000        0.0000        0.0000        0.0000        0.0000        0.0000        0.0000        0.0000        0.0000        0.0648        0.0000        0.0000        0.0000        0.0000        0.0115        0.0000        0.2711        0.3499        0.3592        0.4058        0.8714        0.9313        1.2586        2.0274        3.1951        3.7768        4.3710        4.3302        3.8400        3.7765        3.6619        3.4079        2.9913        4.8390        2.3918        2.3578        1.8925        1.5351        1.8787        1.5575        2.0631        2.1352        2.2950        2.5306        4.0016        4.5826        5.1868        5.6355        5.3931        5.7785        6.1410       12.2396       16.8735       12.9122        5.6925        5.3049        3.5641        3.3654        3.0745        3.0855        3.8559        3.7603        3.6088        5.7222        0.1721        0.0849        0.5605        0.0408        4.8132        5.1281        5.0556        4.8168        3.2763        2.9980        2.6213        2.2777        0.0845        1.9861        8.9164        0.0816        0.0000        0.0000        0.0625        0.1600        0.7689        0.6166        0.0969        0.0299        0.3965        0.2544        0.9646        1.6089        0.0000        0.0000        0.0000        0.0000        0.0000       37.9800       27.6000        0.0000       26.3172       23.0642       25.7854       30.8642       40.0615       46.9894       51.3966        0.0000        0.0000        0.0000        0.0000        0.0000        0.0000        0.0000        0.0000        0.0000        0.0000        0.0000        0.0000        0.0000        0.0000        0.0000        0.0000        0.0000        0.0000        0.0000        0.0000        0.0000        0.0000        0.0000        0.0000        0.0000        0.0000        0.0000        0.0000        0.0000        0.0000        0.0000        0.0000        0.0000        0.0000        0.0000        0.0000        0.0000        0.0000        0.0000        0.0000        0.0000        0.0000        0.0000        0.0000        0.0000        0.0000        0.0000        0.0000        0.0000        0.0000        0.0000        0.0000        0.0000        0.0000        0.0000
        0.0000        0.0000        0.0000        0.0000        0.0000        0.0000        0.0000        0.0000        0.0000        0.0000        0.0000        0.0000        0.0000        0.0000        0.0000        0.0000        0.0000        0.0000        0.0000        0.0000        0.0000        0.0000        0.0000        0.0000        0.0000        0.0000        0.0000        0.0000        0.0000        0.0000        0.0000        0.0000        0.0000        0.0000        0.0000        0.0000        0.0000        0.0000        0.0000        0.0000        0.0000        0.0000        0.0000        0.0000        0.0000        0.0000        0.0000        0.0000        0.0000        0.0000        0.0000        0.0000        0.0000        0.0000        0.0000        0.0000        0.0000        0.0000        0.0000        0.0000        0.0000        0.0000        0.0000        0.0000        0.0000        0.0000        0.0000        0.0000        0.0000        0.0000        0.0000        0.0000        0.0000        0.0000        0.0000        0.0000        0.0000        0.0000        0.0000        0.0000        0.0000        0.0000        0.0000        0.0000        0.0000        0.0000        0.0000        0.0000        0.0000        0.0000        0.0000        0.0000        0.0000        0.0000        0.0000        0.0000        0.0000        0.0000        0.0000        0.0000        0.0000        0.0000        0.0000        0.1038        0.1202        0.2756        0.2932        0.3889        0.5454        1.6379        1.1764        2.8271        3.5319        4.2410        4.3181        3.9126        3.9683        4.1033        5.3176        5.5123        5.0763        2.5925        2.4075        1.5272        1.3458        1.2547        1.2953        1.7377        1.8149        2.0381        2.3999        4.0036        4.7171        5.2143        5.3546        4.8883        5.0337        5.1768       11.6707        4.7337        4.6306        4.3467        3.9283        2.6376        2.1870        9.3584        1.9381        2.4847        2.3682        2.1126        2.0712        0.5523        0.1171        0.1104        0.0000        3.8337        4.7299        4.8533        4.2459        2.7607        2.3094        1.8568        1.4670        0.0810        0.8321        0.5245        0.0000        0.0000        0.0864        0.0000        0.0000        0.0426        0.0393        0.0634        0.0594        2.9189        3.2668        1.9750        3.0865        0.0000        0.0000        0.0000        0.0000        0.0000       17.4600       19.6200        2.7600       31.4465       28.3330       31.6956       38.3030       43.5813       48.4993       56.6296        0.0000        0.0000        0.0000        0.0000        0.0000        0.0000        0.0000        0.0000        0.0000        0.0000        0.0000        0.0000        0.0000        0.0000        0.0000        0.0000        0.0000        0.0000        0.0000        0.0000        0.0000        0.0000        0.0000        0.0000        0.0000        0.0000        0.0000        0.0000        0.0000        0.0000        0.0000        0.0000        0.0000        0.0000        0.0000        0.0000        0.0000        0.0000        0.0000        0.0000        0.0000        0.0000        0.0000        0.0000        0.0000        0.0000        0.0000        0.0000        0.0000        0.0000        0.0000        0.0000        0.0000        0.0000        0.0000
        0.0000        0.0000        0.0000        0.0000        0.0000        0.0000        0.0000        0.0000        0.0000        0.0000        0.0000        0.0000        0.0000        0.0000        0.0000        0.0000        0.0000        0.0000        0.0000        0.0000        0.0000        0.0000        0.0000        0.0000        0.0000        0.0000        0.0000        0.0000        0.0000        0.0000        0.0000        0.0000        0.0000        0.0000        0.0000        0.0000        0.0000        0.0000        0.0000        0.0000        0.0000        0.0000        0.0000        0.0000        0.0000        0.0000        0.0000        0.0000        0.0000        0.0000        0.0000        0.0000        0.0000        0.0000        0.0000        0.0000        0.0000        0.0000        0.0000        0.0000        0.0000        0.0000        0.0000        0.0000        0.0000        0.0000        0.0000        0.0000        0.0000        0.0000        0.0000        0.0000        0.0000        0.0000        0.0000        0.0000        0.0000        0.0000        0.0000        0.0000        0.0000        0.0000        0.0000        0.0000        0.0000        0.0000        0.0000        0.0000        0.0000        0.0000        0.0000        0.0000        0.0000        0.0000        0.0000        0.0000        0.0000        0.0000        0.0000        0.0000        0.0000        0.0475        0.0000        0.0536        0.0248        0.0383        0.0846        0.4057        0.7042        0.6587        0.8083        2.4767        3.1240        3.9206        4.1901        3.9844        4.3606        7.1673        6.0114        3.7691        4.2843        3.7057        3.4003        2.1608        1.9080        2.1029        1.7005        2.1967        2.1608        2.3847        2.7331        5.5464        6.2154        5.5446        5.4968        4.8567        4.8280        8.1909        4.9894        4.5871        4.3419        4.1960        3.8349        2.5278        2.2025        1.9512        1.8009        2.1469        1.9066        1.7301        1.8143        0.6023        0.1865        0.0765        0.0919        3.1744        4.3611        4.6017        3.8578        2.3330        1.7871        1.2943        0.9262        0.0000        0.0000        0.0000        0.0000        0.0000        0.0000        0.0000        0.0000        0.0370        0.0336        2.6832        6.5407        3.0584        0.8256        0.0000        0.0000        0.0000        0.0000        0.0000        0.0000       32.7900       25.2300        3.1800        0.0000       34.4108       25.7208       31.7030       37.4906       44.4105       48.8533       63.9872        0.0000        0.0000        0.0000        0.0000        0.0000        0.0000        0.0000        0.0000        0.0000        0.0000        0.0000        0.0000        0.0000        0.0000        0.0000        0.0000        0.0000        0.0000        0.0000        0.0000        0.0000        0.0000        0.0000        0.0000        0.0000        0.0000        0.0000        0.0000        0.0000        0.0000        0.0000        0.0000        0.0000        0.0000        0.0000        0.0000        0.0000        0.0000        0.0000        0.0000        0.0000        0.0000        0.0000        0.0000        0.0000        0.0000        0.0000        0.0000        0.0000        0.0000        0.0000        0.0000        0.0000        0.0000        0.0000
        0.0000        0.0000        0.0000        0.0000        0.0000        0.0000        0.0000        0.0000        0.0000        0.0000        0.0000        0.0000        0.0000        0.0000        0.0000        0.0000        0.0000        0.0000        0.0000        0.0000        0.0000        0.0000        0.0000        0.0000        0.0000        0.0000        0.0000        0.0000        0.0000        0.0000        0.0000        0.0000        0.0000        0.0000        0.0000        0.0000        0.0000        0.0000        0.0000        0.0000        0.0000        0.0000        0.0000        0.0000        0.0000        0.0000        0.0000        0.0000        0.0000        0.0000        0.0000        0.0000        0.0000        0.0000        0.0000        0.0000        0.0000        0.0000        0.0000        0.0000        0.0000        0.0000        0.0000        0.0000        0.0000        0.0000        0.0000        0.0000        0.0000        0.0000        0.0000        0.0000        0.0000        0.0000        0.0000        0.0000        0.0000        0.0000        0.0000        0.0000        0.0000        0.0000        0.0000        0.0000        0.0000        0.0000        0.0000        0.0000        0.0000        0.0000        0.0000        0.0000        0.0000        0.0000        0.0000        0.0000        0.0000        0.0000        0.0000        0.0000        0.0000        0.0000        0.0000        0.0262        0.0177        0.0274        0.0415        0.1386        0.2621        0.3554        0.6921        2.1123        2.6001        3.3255        3.9598        4.0509        5.9479        7.5094        5.8416        5.4435        5.6535        5.6494        5.3496        3.5143        3.2312        2.9547        2.7818        3.4518        3.2400        3.2639        3.9680        6.5258        6.3826        6.2083        6.0707        5.2941        5.1632        5.2758        5.5847        5.0163        5.1758        5.2355        4.9992        3.5027        3.3368        3.0453        2.6732        2.9824        2.4586        1.9871        1.5204        0.2535        0.1933        0.1421        2.4706        2.9921        3.8269        3.9629        3.2330        1.8665        1.3485        0.9559        0.6624        0.0000        0.0000        0.0000        0.0000        0.0000        0.0238        0.0000        0.0000        0.0000        0.0000        9.2323        0.0189        4.1688       12.4417        0.0000        0.0000        0.0000        0.0000        0.0000        0.0000        0.0000       34.3800       22.9500        7.3800       23.0854       22.5394       25.7478       32.6687       41.5713       52.1591       85.6781        0.0000        0.0000        0.0000        0.0000        0.0000        0.0000        0.0000        0.0000        0.0000        0.0000        0.0000        0.0000        0.0000        0.0000        0.0000        0.0000        0.0000        0.0000        0.0000        0.0000        0.0000        0.0000        0.0000        0.0000        0.0000        0.0000        0.0000        0.0000        0.0000        0.0000        0.0000        0.0000        0.0000        0.0000        0.0000        0.0000        0.0000        0.0000        0.0000        0.0000        0.0000        0.0000        0.0000        0.0000        0.0000        0.0000        0.0000        0.0000        0.0000        0.0000        0.0000        0.0000        0.0000        0.0000        0.0000
        0.0000        0.0000        0.0000        0.0000        0.0000        0.0000        0.0000        0.0000        0.0000        0.0000        0.0000        0.0000        0.0000        0.0000        0.0000        0.0000        0.0000        0.0000        0.0000        0.0000        0.0000        0.0000        0.0000        0.0000        0.0000        0.0000        0.0000        0.0000        0.0000        0.0000        0.0000        0.0000        0.0000        0.0000        0.0000        0.0000        0.0000        0.0000        0.0000        0.0000        0.0000        0.0000        0.0000        0.0000        0.0000        0.0000        0.0000        0.0000        0.0000        0.0000        0.0000        0.0000        0.0000        0.0000        0.0000        0.0000        0.0000        0.0000        0.0000        0.0000        0.0000        0.0000        0.0000        0.0000        0.0000        0.0000        0.0000        0.0000        0.0000        0.0000        0.0000        0.0000        0.0000        0.0000        0.0000        0.0000        0.0000        0.0000        0.0000        0.0000        0.0000        0.0000        0.0000        0.0000        0.0000        0.0000        0.0000        0.0000        0.0000        0.0000        0.0000        0.0000        0.0000        0.0000        0.0000        0.0000        0.0000        0.0000        0.0000        0.0000        0.0000        0.0000        0.0000        0.0000        0.4284        0.0000        0.0000        0.0000        0.0000        0.0562        0.0975        0.9220        1.2155        1.7298        2.3198        4.6236        6.5337        6.7771        8.3315       10.6423       11.9849       12.3307       11.6198       11.2015       12.4156        9.5689       11.6994        0.0000        0.0000        8.3355       13.6880        7.9982        8.3822        8.4423        8.0906        6.3406       10.1589        8.3508        6.8151        7.2529        7.7502        8.0245        8.0698       10.1580       10.2030        9.5027       18.0382        7.8495        4.2598        3.2181        2.4739        0.9526        0.5283        4.3702        0.8992        2.5870        2.9094        2.5043        1.9445        2.9816        0.5126        2.2138        0.0000        0.0000        0.0000        0.0000        0.0213        0.0000        0.0000        0.0053        0.0051        0.2660        0.4849        0.2225        0.0000        0.0000        0.0000        0.0000        0.0000        0.0000        0.0000        0.0000        0.0000        0.0000        0.0000        0.0000        0.0000       15.8473       13.5194       16.0159       22.3237       47.9001       55.6609        0.0000        0.0000        0.0000        0.0000        0.0000        0.0000        0.0000        0.0000        0.0000        0.0000        0.0000        0.0000        0.0000        0.0000        0.0000        0.0000        0.0000        0.0000        0.0000        0.0000        0.0000        0.0000        0.0000        0.0000        0.0000        0.0000        0.0000        0.0000        0.0000        0.0000        0.0000        0.0000        0.0000        0.0000        0.0000        0.0000        0.0000        0.0000        0.0000        0.0000        0.0000        0.0000        0.0000        0.0000        0.0000        0.0000        0.0000        0.0000        0.0000        0.0000        0.0000        0.0000        0.0000        0.0000        0.0000        0.0000
        0.0000        0.0000        0.0000        0.0000        0.0000        0.0000        0.0000        0.0000        0.0000        0.0000        0.0000        0.0000        0.0000        0.0000        0.0000        0.0000        0.0000        0.0000        0.0000        0.0000        0.0000        0.0000        0.0000        0.0000        0.0000        0.0000        0.0000        0.0000        0.0000        0.0000        0.0000        0.0000        0.0000        0.0000        0.0000        0.0000        0.0000        0.0000        0.0000        0.0000        0.0000        0.0000        0.0000        0.0000        0.0000        0.0000        0.0000        0.0000        0.0000        0.0000        0.0000        0.0000        0.0000        0.0000        0.0000        0.0000        0.0000        0.0000        0.0000        0.0000        0.0000        0.0000        0.0000        0.0000        0.0000        0.0000        0.0000        0.0000        0.0000        0.0000        0.0000        0.0000        0.0000        0.0000        0.0000        0.0000        0.0000        0.0000        0.0000        0.0000        0.0000        0.0000        0.0000        0.0000        0.0000        0.0000        0.0000        0.0000        0.0000        0.0000        0.0000        0.0000        0.0000        0.0000        0.0000        0.0000        0.0000        0.0000        0.0000        0.0000        0.0000        0.0000        0.0000        0.1995        0.0553        0.0000        0.0000        0.0000        0.0000        0.0071        0.0055        0.5279        0.7195        1.2631        2.0262        4.5942        5.8174        7.5989        9.7512       12.2741       14.4909       15.1717       14.3124       14.0597       13.1155       12.1384        0.0000        0.0000        0.0000        0.0000        0.0000        0.0000        9.0821        8.9425        8.4538       10.5269        9.8369        8.3869        7.1239        7.7266        8.5490        9.2095       12.5650       20.2471       21.7076       11.8717        9.9213        6.4696        4.8314        3.5821        6.0479        4.8932        0.5858        0.5297        0.7596        1.7631        1.9819        1.9135        1.4083        4.2692        3.8386        0.4449        0.0000        0.0000        0.0000        0.0165        0.2963        0.2724        0.2317        0.1037        0.0236        0.3014        0.0000        0.0000        0.0000        0.0000        0.0000        0.0000        0.0000        0.0000        0.0000        0.0000        0.0000        0.0000        0.0000        0.0000        0.0000       16.7157       11.2445       13.3890       19.3636       48.6663       51.8261      157.8226        0.0000        0.0000        0.0000        0.0000        0.0000        0.0000        0.0000        0.0000        0.0000        0.0000        0.0000        0.0000        0.0000        0.0000        0.0000        0.0000        0.0000        0.0000        0.0000        0.0000        0.0000        0.0000        0.0000        0.0000        0.0000        0.0000        0.0000        0.0000        0.0000        0.0000        0.0000        0.0000        0.0000        0.0000        0.0000        0.0000        0.0000        0.0000        0.0000        0.0000        0.0000        0.0000        0.0000        0.0000        0.0000        0.0000        0.0000        0.0000        0.0000        0.0000        0.0000        0.0000        0.0000        0.0000        0.0000
        0.0000        0.0000        0.0000        0.0000        0.0000        0.0000        0.0000        0.0000        0.0000        0.0000        0.0000        0.0000        0.0000        0.0000        0.0000        0.0000        0.0000        0.0000        0.0000        0.0000        0.0000        0.0000        0.0000        0.0000        0.0000        0.0000        0.0000        0.0000        0.0000        0.0000        0.0000        0.0000        0.0000        0.0000        0.0000        0.0000        0.0000        0.0000        0.0000        0.0000        0.0000        0.0000        0.0000        0.0000        0.0000        0.0000        0.0000        0.0000        0.0000        0.0000        0.0000        0.0000        0.0000        0.0000        0.0000        0.0000        0.0000        0.0000        0.0000        0.0000        0.0000        0.0000        0.0000        0.0000        0.0000        0.0000        0.0000        0.0000        0.0000        0.0000        0.0000        0.0000        0.0000        0.0000        0.0000        0.0000        0.0000        0.0000        0.0000        0.0000        0.0000        0.0000        0.0000        0.0000        0.0000        0.0000        0.0000        0.0000        0.0000        0.0000        0.0000        0.0000        0.0000        0.0000        0.0000        0.0000        0.0000        0.0000        0.0000        0.0000        0.0000        0.0000        0.0000        0.0000        0.0000        0.0000        0.0122        0.0085        0.0000        0.0000        0.0000        0.3534        0.4935        0.9532        1.7262        4.2203        6.4796        0.0000        9.6163       12.1723        0.0000        0.0000       14.3365       14.2568        0.0000        0.0000        0.0000        0.0000        0.0000        0.0000        0.0000        0.0000        8.3926        8.1022        8.2092        9.5984        7.5646        5.8877        7.1337        8.0395        9.2637       14.9937       13.3249       13.4217       21.3097       12.8817       10.6770        6.8698        5.0031        3.6313        2.7942        1.0617        0.7234        0.5509        0.7336        1.5204        1.9508        1.9075        1.4745        2.1905        1.0416        2.5963        3.4479        0.1256        0.1158        0.1510        0.3678        0.0000        0.0000        0.0000        0.0000        0.0000        0.0000        0.0000        0.0000        0.0000        0.0000        0.0000        0.0000        0.0000        0.0000        0.0000        0.0000        0.0000        0.0000        0.0000        0.0000       14.7246       13.0225       13.4053       20.8888       40.1469        0.0000        0.0000        0.0000        0.0000        0.0000        0.0000        0.0000        0.0000        0.0000        0.0000        0.0000        0.0000        0.0000        0.0000        0.0000        0.0000        0.0000        0.0000        0.0000        0.0000        0.0000        0.0000        0.0000        0.0000        0.0000        0.0000        0.0000        0.0000        0.0000        0.0000        0.0000        0.0000        0.0000        0.0000        0.0000        0.0000        0.0000        0.0000        0.0000        0.0000        0.0000        0.0000        0.0000        0.0000        0.0000        0.0000        0.0000        0.0000        0.0000        0.0000        0.0000        0.0000        0.0000        0.0000        0.0000        0.0000        0.0000
        0.0000        0.0000        0.0000        0.0000        0.0000        0.0000        0.0000        0.0000        0.0000        0.0000        0.0000        0.0000        0.0000        0.0000        0.0000        0.0000        0.0000        0.0000        0.0000        0.0000        0.0000        0.0000        0.0000        0.0000        0.0000        0.0000        0.0000        0.0000        0.0000        0.0000        0.0000        0.0000        0.0000        0.0000        0.0000        0.0000        0.0000        0.0000        0.0000        0.0000        0.0000        0.0000        0.0000        0.0000        0.0000        0.0000        0.0000        0.0000        0.0000        0.0000        0.0000        0.0000        0.0000        0.0000        0.0000        0.0000        0.0000        0.0000        0.0000        0.0000        0.0000        0.0000        0.0000        0.0000        0.0000        0.0000        0.0000        0.0000        0.0000        0.0000        0.0000        0.0000        0.0000        0.0000        0.0000        0.0000        0.0000        0.0000        0.0000        0.0000        0.0000        0.0000        0.0000        0.0000        0.0000        0.0000        0.0000        0.0000        0.0000        0.0000        0.0000        0.0000        0.0000        0.0000        0.0000        0.0000        0.0000        0.0000        0.0000        0.0000        0.0000        0.0000        0.0000        0.0000        0.1212        0.0000        0.0000        0.1659        0.0355        0.0000        0.0000        0.2881        0.4028        0.9700        0.0000        0.0000        0.0000        0.0000        0.0000        0.0000        0.0000        0.0000        0.0000        0.0000        0.0000        0.0000        0.0000        0.0000        0.0000        0.0000        0.0000        0.0000        0.0000        5.8183        6.1777        6.8945        4.2389        5.0178        7.0788        9.4101       22.0042       23.9250       16.3518       33.9792       16.9593       12.5150       10.3115        6.5523        4.6922        3.3372        2.5588        0.9407        0.8243        0.6588        0.7919        1.8017        2.3503        2.4268        2.1294        0.0084        0.2547        0.7176        0.9555        0.4551        0.2269        0.5380        0.0000        0.0000        0.0000        0.0000        0.0000        0.0000        0.0000        0.0000        0.0000        0.0000        0.0000        0.0000        0.0000        0.0000        0.0000        0.0000        0.0000        0.0000        0.0000        0.0000        0.0000        0.0000       17.3648       34.2136       28.0058        0.0000       73.0316       82.4812        0.0000        0.0000        0.0000        0.0000        0.0000        0.0000        0.0000        0.0000        0.0000        0.0000        0.0000        0.0000        0.0000        0.0000        0.0000        0.0000        0.0000        0.0000        0.0000        0.0000        0.0000        0.0000        0.0000        0.0000        0.0000        0.0000        0.0000        0.0000        0.0000        0.0000        0.0000        0.0000        0.0000        0.0000        0.0000        0.0000        0.0000        0.0000        0.0000        0.0000        0.0000        0.0000        0.0000        0.0000        0.0000        0.0000        0.0000        0.0000        0.0000        0.0000        0.0000        0.0000        0.0000        0.0000        0.0000
        0.0000        0.0000        0.0000        0.0000        0.0000        0.0000        0.0000        0.0000        0.0000        0.0000        0.0000        0.0000        0.0000        0.0000        0.0000        0.0000        0.0000        0.0000        0.0000        0.0000        0.0000        0.0000        0.0000        0.0000        0.0000        0.0000        0.0000        0.0000        0.0000        0.0000        0.0000        0.0000        0.0000        0.0000        0.0000        0.0000        0.0000        0.0000        0.0000        0.0000        0.0000        0.0000        0.0000        0.0000        0.0000        0.0000        0.0000        0.0000        0.0000        0.0000        0.0000        0.0000        0.0000        0.0000        0.0000        0.0000        0.0000        0.0000        0.0000        0.0000        0.0000        0.0000        0.0000        0.0000        0.0000        0.0000        0.0000        0.0000        0.0000        0.0000        0.0000        0.0000        0.0000        0.0000        0.0000        0.0000        0.0000        0.0000        0.0000        0.0000        0.0000        0.0000        0.0000        0.0000        0.0000        0.0000        0.0000        0.0000        0.0000        0.0000        0.0000        0.0000        0.0000        0.0000        0.0000        0.0000        0.0000        0.0000        0.0000        0.0000        0.0000        0.0000        0.0000        0.0000        0.0000        0.0801        0.0000        3.9479        0.0000        0.0000        0.0000        0.1345        0.1972        0.3790        0.7057        0.0000        0.0000        0.0000        0.0000        0.0000        0.0000        0.0000        0.0000        0.0000        0.0000        0.0000        0.0000        0.0000        0.0000        0.0000        0.0000        0.0000        0.0000        0.0000        0.0334        1.3989        3.3787        1.9727        5.0308       15.5924       22.8677       32.6213       20.2439       21.5236       21.7096       10.6939        8.7782        4.7768        3.4812        2.3127        1.7780        0.4343        2.8822        2.0883        0.3563        2.5879        2.9982        4.6620        6.0369        4.0039        3.7125        3.5842        2.7072        2.4900        5.2800        0.0000        0.0000        0.0000        0.0000        0.0000        0.0000        0.0000        0.0000        0.0000        0.0000        0.0000        0.0000        0.0000        0.0000        0.0000        0.0000        0.0000        0.0000        0.0000        0.0000        0.0000        0.0000        0.0000        0.0000       23.9353       27.9956        0.0000      109.0800       94.4700        0.0000        0.0000        0.0000        0.0000        0.0000        0.0000        0.0000        0.0000        0.0000        0.0000        0.0000        0.0000        0.0000        0.0000        0.0000        0.0000        0.0000        0.0000        0.0000        0.0000        0.0000        0.0000        0.0000        0.0000        0.0000        0.0000        0.0000        0.0000        0.0000        0.0000        0.0000        0.0000        0.0000        0.0000        0.0000        0.0000        0.0000        0.0000        0.0000        0.0000        0.0000        0.0000        0.0000        0.0000        0.0000        0.0000        0.0000        0.0000        0.0000        0.0000        0.0000        0.0000        0.0000        0.0000        0.0000
        0.0000        0.0000        0.0000        0.0000        0.0000        0.0000        0.0000        0.0000        0.0000        0.0000        0.0000        0.0000        0.0000        0.0000        0.0000        0.0000        0.0000        0.0000        0.0000        0.0000        0.0000        0.0000        0.0000        0.0000        0.0000        0.0000        0.0000        0.0000        0.0000        0.0000        0.0000        0.0000        0.0000        0.0000        0.0000        0.0000        0.0000        0.0000        0.0000        0.0000        0.0000        0.0000        0.0000        0.0000        0.0000        0.0000        0.0000        0.0000        0.0000        0.0000        0.0000        0.0000        0.0000        0.0000        0.0000        0.0000        0.0000        0.0000        0.0000        0.0000        0.0000        0.0000        0.0000        0.0000        0.0000        0.0000        0.0000        0.0000        0.0000        0.0000        0.0000        0.0000        0.0000        0.0000        0.0000        0.0000        0.0000        0.0000        0.0000        0.0000        0.0000        0.0000        0.0000        0.0000        0.0000        0.0000        0.0000        0.0000        0.0000        0.0000        0.0000        0.0000        0.0000        0.0000        0.0000        0.0000        0.0000        0.0000        0.0000        0.0000        0.0000        0.0000        0.0000        0.0000        0.0000        0.0000        0.0000        0.0000        0.0000        0.0000        0.0000        0.0952        0.1332        0.2801        0.5348        0.0000        0.0000        0.0000        0.0000        0.0000        0.0000        0.0000        0.0000        0.0000        0.0000        0.0000        0.0000        0.0000        0.0000        0.0000        0.0000        0.0000        0.0000        0.0000        0.0000        3.3941        4.2075        4.3315        2.9887       16.7222       16.6276       32.2911       17.5124       12.3992       11.7343       20.9485        9.5392        4.7470        3.1820        2.0636        1.5525        0.3260        1.4427        0.2395        0.5621        2.6123        4.0154        8.4042        6.1223        4.6727        0.0000        0.0000        3.8965        0.0000        0.0000        0.0000        0.0000        0.0000        0.0000        0.0000        0.0000        0.0000        0.0000        0.0000        0.0000        0.0000        0.0000        0.0000        0.0000        0.0000        0.0000        0.0000        0.0000        0.0000        0.0000        0.0000        0.0000        0.0000        0.0000       33.7656       40.7022        0.0000        0.0000        0.0000        0.0000        0.0000        0.0000        0.0000        0.0000        0.0000        0.0000        0.0000        0.0000        0.0000        0.0000        0.0000        0.0000        0.0000        0.0000        0.0000        0.0000        0.0000        0.0000        0.0000        0.0000        0.0000        0.0000        0.0000        0.0000        0.0000        0.0000        0.0000        0.0000        0.0000        0.0000        0.0000        0.0000        0.0000        0.0000        0.0000        0.0000        0.0000        0.0000        0.0000        0.0000        0.0000        0.0000        0.0000        0.0000        0.0000        0.0000        0.0000        0.0000        0.0000        0.0000        0.0000        0.0000        0.0000        0.0000
[truncated: 212,709 more chars]
