# Supplementary material for: Multidimensional evaluation of the TRMM 3B43V7 satellite-based precipitation product in mainland China from 1998–2016
Source: PeerJ. 2020 Feb 20;8:e8615. doi: 10.7717/peerj.8615 (PMC7036276; doi:10.7717/peerj.8615)
Supplement: Supplemental Information 2 [file peerj-08-8615-s002.zip › TRMM_3B43 data/TRMM 3B43 data-Year-Month/2009-03.txt]

ncols         249
nrows         175
xllcorner     73.250
yllcorner     6.500
cellsize      0.25000
        0.0000        0.0000        0.0000        0.0000        0.0000        0.0000        0.0000        0.0000        0.0000        0.0000        0.0000        0.0000        0.0000        0.0000        0.0000        0.0000        0.0000        0.0000        0.0000        0.0000        0.0000        0.0000        0.0000        0.0000        0.0000        0.0000        0.0000        0.0000        0.0000        0.0000        0.0000        0.0000        0.0000        0.0000        0.0000        0.0000        0.0000        0.0000        0.0000        0.0000        0.0000        0.0000        0.0000        0.0000        0.0000        0.0000        0.0000        0.0000        0.0000        0.0000        0.0000        0.0000        0.0000        0.0000        0.0000        0.0000        0.0000        0.0000        0.0000        0.0000        0.0000        0.0000        0.0000        0.0000        0.0000        0.0000        0.0000        0.0000        0.0000        0.0000        0.0000        0.0000        0.0000        0.0000        0.0000        0.0000        0.0000        0.0000        0.0000        0.0000        0.0000        0.0000        0.0000        0.0000        0.0000        0.0000        0.0000        0.0000        0.0000        0.0000        0.0000        0.0000        0.0000        0.0000        0.0000        0.0000        0.0000        0.0000        0.0000        0.0000        0.0000        0.0000        0.0000        0.0000        0.0000        0.0000        0.0000        0.0000        0.0000        0.0000        0.0000        0.0000        0.0000        0.0000        0.0000        0.0000        0.0000        0.0000        0.0000        0.0000        0.0000        0.0000        0.0000        0.0000        0.0000        0.0000        0.0000        0.0000        0.0000        0.0000        0.0000        0.0000        0.0000        0.0000        0.0000        0.0000        0.0000        0.0000        0.0000        0.0000        0.0000        0.0000        0.0000        0.0000        0.0000        0.0000        0.0000        0.0000        0.0000        0.0000        0.0000        0.0000        0.0000        0.0000        0.0000        0.0000        0.0000        0.0000        0.0000        0.0000        0.0000        0.0000        0.0000        0.0000        0.0000        0.0000        0.0000        0.0000        0.0000        0.0000        0.0000        0.0000        0.0000        6.6260        7.0645        6.7087        0.0000        0.0000        0.0000        8.5283        8.7979        9.2400        9.6817       11.9211       12.4474       12.8436       12.8561       12.5545       12.3399       12.7354       14.4277       19.2039       18.8164       19.8180       17.9372       16.2250       15.0915       15.2773       14.0856       11.0719       15.1933       15.8021       11.8931       15.4203       16.4088       17.7913       18.9706       22.4932       25.8765       26.9787       28.1661       34.4339       35.8789       35.7036       36.7967       39.2372       40.6785       42.9445       42.4040        0.0000        0.0000        0.0000        0.0000        0.0000        0.0000        0.0000        0.0000        0.0000        0.0000        0.0000        0.0000        0.0000        0.0000        0.0000        0.0000        0.0000        0.0000        0.0000        0.0000        0.0000        0.0000        0.0000        0.0000        0.0000        0.0000        0.0000        0.0000        0.0000        0.0000
        0.0000        0.0000        0.0000        0.0000        0.0000        0.0000        0.0000        0.0000        0.0000        0.0000        0.0000        0.0000        0.0000        0.0000        0.0000        0.0000        0.0000        0.0000        0.0000        0.0000        0.0000        0.0000        0.0000        0.0000        0.0000        0.0000        0.0000        0.0000        0.0000        0.0000        0.0000        0.0000        0.0000        0.0000        0.0000        0.0000        0.0000        0.0000        0.0000        0.0000        0.0000        0.0000        0.0000        0.0000        0.0000        0.0000        0.0000        0.0000        0.0000        0.0000        0.0000        0.0000        0.0000        0.0000        0.0000        0.0000        0.0000        0.0000        0.0000        0.0000        0.0000        0.0000        0.0000        0.0000        0.0000        0.0000        0.0000        0.0000        0.0000        0.0000        0.0000        0.0000        0.0000        0.0000        0.0000        0.0000        0.0000        0.0000        0.0000        0.0000        0.0000        0.0000        0.0000        0.0000        0.0000        0.0000        0.0000        0.0000        0.0000        0.0000        0.0000        0.0000        0.0000        0.0000        0.0000        0.0000        0.0000        0.0000        0.0000        0.0000        0.0000        0.0000        0.0000        0.0000        0.0000        0.0000        0.0000        0.0000        0.0000        0.0000        0.0000        0.0000        0.0000        0.0000        0.0000        0.0000        0.0000        0.0000        0.0000        0.0000        0.0000        0.0000        0.0000        0.0000        0.0000        0.0000        0.0000        0.0000        0.0000        0.0000        0.0000        0.0000        0.0000        0.0000        0.0000        0.0000        0.0000        0.0000        0.0000        0.0000        0.0000        0.0000        0.0000        0.0000        0.0000        0.0000        0.0000        0.0000        0.0000        0.0000        0.0000        0.0000        0.0000        0.0000        0.0000        0.0000        0.0000        0.0000        0.0000        0.0000        0.0000        0.0000        0.0000        0.0000        0.0000        0.0000        0.0000        0.0000        0.0000        0.0000        0.0000        0.0000        5.5682        6.3241        6.6915        6.3985        6.4908        6.8685        6.9936        8.3354        9.4911        9.9531       10.6314       12.7343       15.0976       14.7217       14.3251       13.6908       13.6974       14.6649       15.7914       17.0552       21.7539       24.6837       20.1780       18.0178       18.8503       18.3392       16.6151       16.6361       17.6726       18.0240       16.6458       18.0969       17.2412       18.9618       19.7307       22.1883       23.0129       23.6601       26.8268       32.3449       34.9113       36.6293       37.1070       39.4601       40.2365       40.1297       37.8706       35.1515       35.8145       38.7131       40.4970       45.5875       48.0285       47.4209        0.0000        0.0000        0.0000        0.0000        0.0000        0.0000        0.0000        0.0000        0.0000        0.0000        0.0000        0.0000        0.0000        0.0000        0.0000        0.0000        0.0000        0.0000        0.0000        0.0000        0.0000        0.0000        0.0000
        0.0000        0.0000        0.0000        0.0000        0.0000        0.0000        0.0000        0.0000        0.0000        0.0000        0.0000        0.0000        0.0000        0.0000        0.0000        0.0000        0.0000        0.0000        0.0000        0.0000        0.0000        0.0000        0.0000        0.0000        0.0000        0.0000        0.0000        0.0000        0.0000        0.0000        0.0000        0.0000        0.0000        0.0000        0.0000        0.0000        0.0000        0.0000        0.0000        0.0000        0.0000        0.0000        0.0000        0.0000        0.0000        0.0000        0.0000        0.0000        0.0000        0.0000        0.0000        0.0000        0.0000        0.0000        0.0000       20.4789        0.0000       13.5651       10.6070        0.0000        0.0000        0.0000        0.0000        0.0000        0.0000        0.0000        0.0000        0.0000        0.0000        0.0000        0.0000        0.0000        0.0000        0.0000        0.0000        0.0000        0.0000        0.0000        0.0000        0.0000        0.0000        0.0000        0.0000        0.0000        0.0000        0.0000        0.0000        0.0000        0.0000        0.0000        0.0000        0.0000        0.0000        0.0000        0.0000        0.0000        0.0000        0.0000        0.0000        0.0000        0.0000        0.0000        0.0000        0.0000        0.0000        0.0000        0.0000        0.0000        0.0000        0.0000        0.0000        0.0000        0.0000        0.0000        0.0000        0.0000        0.0000        0.0000        0.0000        0.0000        0.0000        0.0000        0.0000        0.0000        0.0000        0.0000        0.0000        0.0000        0.0000        0.0000        0.0000        0.0000        0.0000        0.0000        0.0000        0.0000        0.0000        0.0000        0.0000        0.0000        0.0000        0.0000        0.0000        0.0000        0.0000        0.0000        0.0000        0.0000        0.0000        0.0000        0.0000        0.0000        0.0000        0.0000        0.0000        0.0000        0.0000        0.0000        0.0000        0.0000        0.0000        0.0000        0.0000        0.0000        0.0000        0.0000        0.0000        0.0000        0.0000        0.0000        0.0000        6.1023        6.4727        6.3508        6.7789        6.1241        6.4003        6.8568        7.3246        9.4850       10.0205       10.7863       12.1348       14.0022       15.3046       15.6592       15.8710       15.1284       15.6358       16.7824       17.9486       20.4509       23.8318       24.8290       23.1732       22.4517       20.8065       20.7182       19.4033       18.0950       17.4644       16.9018       17.4516       20.0492       21.8189       23.9954       21.3775       24.6028       25.1596       25.8223       28.3524       31.5813       33.4241       35.2400       37.0734       39.3373       39.0932       37.4302       35.0363       31.9958       31.6310       33.5626       35.5841       43.6543       47.7075       47.1061       45.1356        0.0000        0.0000        0.0000        0.0000        0.0000        0.0000        0.0000        0.0000        0.0000        0.0000        0.0000        0.0000        0.0000        0.0000        0.0000        0.0000        0.0000        0.0000        0.0000        0.0000        0.0000        0.0000
        0.0000        0.0000        0.0000        0.0000        0.0000        0.0000        0.0000        0.0000        0.0000        0.0000        0.0000        0.0000        0.0000        0.0000        0.0000        0.0000        0.0000        0.0000        0.0000        0.0000        0.0000        0.0000        0.0000        0.0000        0.0000        0.0000        0.0000        0.0000        0.0000        0.0000        0.0000        0.0000        0.0000        0.0000        0.0000        0.0000        0.0000        0.0000        0.0000        0.0000        0.0000        0.0000        0.0000        0.0000        0.0000        0.0000        0.0000        0.0000        0.0000        0.0000        0.0000        0.0000        0.0000       26.7049       23.5917       20.3545       16.5749       14.1230       10.9053        4.6378        0.0000        0.0000        0.0000        0.0000        0.0000        0.0000        0.0000        0.0000        0.0000        0.0000        0.0000        0.0000        0.0000        0.0000        0.0000        0.0000        0.0000        0.0000        0.0000        0.0000        0.0000        0.0000        0.0000        0.0000        0.0000        0.0000        0.0000        0.0000        0.0000        0.0000        0.0000        0.0000        0.0000        0.0000        0.0000        0.0000        0.0000        0.0000        0.0000        0.0000        0.0000        0.0000        0.0000        0.0000        0.0000        0.0000        0.0000        0.0000        0.0000        0.0000        0.0000        0.0000        0.0000        0.0000        0.0000        0.0000        0.0000        0.0000        0.0000        0.0000        0.0000        0.0000        0.0000        0.0000        0.0000        0.0000        0.0000        0.0000        0.0000        0.0000        0.0000        0.0000        0.0000        0.0000        0.0000        0.0000        0.0000        0.0000        0.0000        0.0000        0.0000        0.0000        0.0000        0.0000        0.0000        0.0000        0.0000        0.0000        0.0000        0.0000        0.0000        0.0000        0.0000        0.0000        0.0000        0.0000        0.0000        0.0000        0.0000        0.0000        0.0000        0.0000        0.0000        0.0000        0.0000        0.0000        0.0000        0.0000        0.0000        0.0000        8.8168        7.9723        8.3645        7.6865        7.7948        7.6069        8.7507        9.4624        9.1935       10.9646       11.3186       12.3676       14.6740       17.7588       18.6883       18.9540       18.6312       18.4415       18.9409       19.3259       21.0316       23.1334       22.3891       23.1878       23.4173       23.7210       21.4218       20.2282       19.1658       19.3194       21.6834       20.8624       18.8075       21.5896       23.6059       24.4526       22.6804       26.6374       29.1004       29.6242       29.6874       31.0681       34.3408       33.6336       33.7210       36.9245       37.6061       36.8245       36.3131       34.0095       33.3728       33.7668       37.7296       46.5915       47.0605       47.9613       46.4787       44.4165       43.5278        0.0000        0.0000        0.0000        0.0000        0.0000        0.0000        0.0000        0.0000        0.0000        0.0000        0.0000        0.0000        0.0000        0.0000        0.0000        0.0000        0.0000        0.0000        0.0000        0.0000
        0.0000        0.0000        0.0000        0.0000        0.0000        0.0000        0.0000        0.0000        0.0000        0.0000        0.0000        0.0000        0.0000        0.0000        0.0000        0.0000        0.0000        0.0000        0.0000        0.0000        0.0000        0.0000        0.0000        0.0000        0.0000        0.0000        0.0000        0.0000        0.0000        0.0000        0.0000        0.0000        0.0000        0.0000        0.0000        0.0000        0.0000        0.0000        0.0000        0.0000        0.0000        0.0000        0.0000        0.0000        0.0000        0.0000        0.0000        0.0000        0.0000        0.0000        0.0000        0.0000        0.0000       16.6891       17.3099       18.3599       16.2444       12.9259       10.0639        5.7654        0.0000        0.0000        0.0000        0.0000        0.0000        0.0000        0.0000        0.0000        0.0000        0.0000        0.0000        0.0000        0.0000        0.0000        0.0000        0.0000        0.0000        0.0000        0.0000        0.0000        0.0000        0.0000        0.0000        0.0000        0.0000        0.0000        0.0000        0.0000        0.0000        0.0000        0.0000        0.0000        0.0000        0.0000        0.0000        0.0000        0.0000        0.0000        0.0000        0.0000        0.0000        0.0000        0.0000        0.0000        0.0000        0.0000        0.0000        0.0000        0.0000        0.0000        0.0000        0.0000        0.0000        0.0000        0.0000        0.0000        0.0000        0.0000        0.0000        0.0000        0.0000        0.0000        0.0000        0.0000        0.0000        0.0000        0.0000        0.0000        0.0000        0.0000        0.0000        0.0000        0.0000        0.0000        0.0000        0.0000        0.0000        0.0000        0.0000        0.0000        0.0000        0.0000        0.0000        0.0000        0.0000        0.0000        0.0000        0.0000        0.0000        0.0000        0.0000        0.0000        0.0000        0.0000        0.0000        0.0000        0.0000        0.0000        0.0000        0.0000        0.0000        0.0000        0.0000        0.0000        0.0000        0.0000        0.0000        0.0000        0.0000        0.0000        8.4152        6.9478        7.3798        6.3273        7.3919        7.9073        8.9258        9.5088       11.3228       11.3808       12.2787       13.5093       15.3629       16.8420       17.3976       19.2507       19.0553       17.6328       18.8716       18.6474       19.3819       17.2867       18.6495       19.0108       18.0018       20.4005       19.1190       19.0591       17.4624       16.9591       19.2384       18.5276       18.6533       21.8272       22.5818       23.9868       24.3566       22.7470       25.9782       25.7981       24.8089       26.5998       29.1904       29.7687       29.6592       31.0334       32.0237       33.5019       34.8904       36.8888       38.9027       38.9386       41.7205       39.2700       40.7198       39.6959       38.0980       35.8368       33.7801       33.7609       34.3097        0.0000        0.0000        0.0000        0.0000        0.0000        0.0000        0.0000        0.0000        0.0000        0.0000        0.0000        0.0000        0.0000        0.0000        0.0000        0.0000        0.0000        0.0000
        0.0000        0.0000        0.0000        0.0000        0.0000        0.0000        0.0000        0.0000        0.0000        0.0000        0.0000        0.0000        0.0000        0.0000        0.0000        0.0000        0.0000        0.0000        0.0000        0.0000        0.0000        0.0000        0.0000        0.0000        0.0000        0.0000        0.0000        0.0000        0.0000        0.0000        0.0000        0.0000        0.0000        0.0000        0.0000        0.0000        0.0000        0.0000        0.0000        0.0000        0.0000        0.0000        0.0000        0.0000        0.0000        0.0000        0.0000        0.0000        0.0000        0.0000       21.5670       23.0289       19.9965       16.2822       18.0342       18.1297       15.7744       12.6431       10.3696        6.0965        4.4062        2.7734        0.0000        0.0000        0.0000        0.0000        0.0000        0.0000        0.0000        0.0000        0.0000        0.0000        0.0000        0.0000        0.0000        0.0000        0.0000        0.0000        0.0000        0.0000        0.0000        0.0000        0.0000        0.0000        0.0000        0.0000        0.0000        0.0000        0.0000        0.0000        0.0000        0.0000        0.0000        0.0000        0.0000        0.0000        0.0000        0.0000        0.0000        0.0000        0.0000        0.0000        0.0000        0.0000        0.0000        0.0000        0.0000        0.0000        0.0000        0.0000        0.0000        0.0000        0.0000        0.0000        0.0000        0.0000        0.0000        0.0000        0.0000        0.0000        0.0000        0.0000        0.0000        0.0000        0.0000        0.0000        0.0000        0.0000        0.0000        0.0000        0.0000        0.0000        0.0000        0.0000        0.0000        0.0000        0.0000        0.0000        0.0000        0.0000        0.0000        0.0000        0.0000        0.0000        0.0000        0.0000        0.0000        0.0000        0.0000        0.0000        0.0000        0.0000        0.0000        0.0000        0.0000        0.0000        0.0000        0.0000        0.0000        0.0000        0.0000        0.0000        0.0000        0.0000        0.0000        0.0000        0.0000        0.0000        0.0000        9.5305        9.1680        9.3319        7.4598        7.9618       10.0170        9.1111        9.8312       11.1905       12.7124       13.5269       14.4496       15.8527       16.9451       18.3230       18.3950       18.8368       20.1518       20.5237       19.9393       20.7918       19.9609       19.9417       21.2712       19.4490       19.3589       22.9283       22.2590       19.7401       18.9592       18.6610       17.6681       17.9441       19.4058       21.0548       19.7655       20.8592       22.5054       22.6523       23.4050       24.8422       26.2715       26.7941       27.3763       28.1505       28.1710       29.3867       30.9900       32.2526       34.1598       36.6113       38.7443       39.5726       37.8017       38.7255       39.3863       38.8325       34.9788       32.2162       31.8855       32.3119       34.4735        0.0000        0.0000        0.0000        0.0000        0.0000        0.0000        0.0000        0.0000        0.0000        0.0000        0.0000        0.0000        0.0000        0.0000       57.3567       57.3894       59.0914        0.0000
        0.0000        0.0000        0.0000        0.0000        0.0000        0.0000        0.0000        0.0000        0.0000        0.0000        0.0000        0.0000        0.0000        0.0000        0.0000        0.0000        0.0000        0.0000        0.0000        0.0000        0.0000        0.0000        0.0000        0.0000        0.0000        0.0000        0.0000        0.0000        0.0000        0.0000        0.0000        0.0000        0.0000        0.0000        0.0000        0.0000        0.0000        0.0000        0.0000        0.0000        0.0000        0.0000        0.0000        0.0000        0.0000        0.0000        0.0000        0.0000       25.0994       20.7690       17.8327       15.5780       17.2488       26.5935       26.0426       22.1739       20.5382       17.1830       13.8540        8.3508        5.7511        3.8856        2.9637        0.0000        0.0000        0.0000        0.0000        0.0000        0.0000        0.0000        0.0000        0.0000        0.0000        0.0000        0.0000        0.0000        0.0000        0.0000        0.0000        0.0000        0.0000        0.0000        0.0000        0.0000        0.0000        0.0000        0.0000        0.0000        0.0000        0.0000        0.0000        0.0000        0.0000        0.0000        0.0000        0.0000        0.0000        0.0000        0.0000        0.0000        0.0000        0.0000        0.0000        0.0000        0.0000        0.0000        0.0000        0.0000        0.0000        0.0000        0.0000        0.0000        0.0000        0.0000        0.0000        0.0000        0.0000        0.0000        0.0000        0.0000        0.0000        0.0000        0.0000        0.0000        0.0000        0.0000        0.0000        0.0000        0.0000        0.0000        0.0000        0.0000        0.0000        0.0000        0.0000        0.0000        0.0000        0.0000        0.0000        0.0000        0.0000        0.0000        0.0000        0.0000        0.0000        0.0000        0.0000        0.0000        0.0000        0.0000        0.0000        0.0000        0.0000        0.0000        0.0000        0.0000        0.0000        0.0000        0.0000        0.0000        0.0000        0.0000        0.0000        0.0000        0.0000        0.0000        0.0000        0.0000       11.3815       10.6776        9.7939        9.8062        9.3075        7.7065        8.8559       10.1728       11.9108       12.4452       13.2675       13.5261       15.2823       15.6893       17.7031       18.5814       19.1732       19.9603       21.2812       22.0618       20.9851       20.7912       21.1864       22.1685       23.3230       20.2488       22.0287       24.9681       22.4481       20.1524       20.1822       20.3551       20.8635       21.2976       21.1858       20.9629       18.6896       19.3148       20.3686       22.5149       22.0554       21.4937       21.8777       26.5871       26.0050       27.5791       27.2360       27.4367       28.9309       32.5943       34.7214       38.1698       37.8515       36.4129       38.0640       37.2153       36.9936       34.9834       33.4853       33.5093       34.0299       36.6662       37.3294       38.8110        0.0000        0.0000        0.0000        0.0000        0.0000        0.0000        0.0000        0.0000        0.0000       58.5352       60.8162       57.4196       56.4528       56.9516       58.2548       63.0851       62.5561
        0.0000        0.0000        0.0000        0.0000        0.0000        0.0000        0.0000        0.0000        0.0000        0.0000        0.0000        0.0000        0.0000        0.0000        0.0000        0.0000        0.0000        0.0000        0.0000        0.0000        0.0000        0.0000        0.0000        0.0000        0.0000        0.0000        0.0000        0.0000        0.0000        0.0000        0.0000        0.0000        0.0000        0.0000        0.0000        0.0000        0.0000        0.0000        0.0000        0.0000        0.0000        0.0000        0.0000        0.0000        0.0000        0.0000        0.0000        0.0000       24.1918       18.3568       17.4098       15.7134       16.5144       13.9348       20.1312       14.9425       12.8532       13.1895       12.9916        7.8419        5.4304        4.6129        3.7698        3.0012        2.9069        3.0134        4.1451        0.0000        0.0000        0.0000        0.0000        0.0000        0.0000        0.0000        0.0000        0.0000        0.0000        0.0000        0.0000        0.0000        0.0000        0.0000        0.0000        0.0000        0.0000        0.0000        0.0000        0.0000        0.0000        0.0000        0.0000        0.0000        0.0000        0.0000        0.0000        0.0000        0.0000        0.0000        0.0000        0.0000        0.0000        0.0000        0.0000        0.0000        0.0000        0.0000        0.0000        0.0000        0.0000        0.0000        0.0000        0.0000        0.0000        0.0000        0.0000        0.0000        0.0000        0.0000        0.0000        0.0000        0.0000        0.0000        0.0000        0.0000        0.0000        0.0000        0.0000        0.0000        0.0000        0.0000        0.0000        0.0000        0.0000        0.0000        0.0000        0.0000        0.0000        0.0000        0.0000        0.0000        0.0000        0.0000        0.0000        0.0000        0.0000        0.0000        0.0000        0.0000        0.0000        0.0000        0.0000        0.0000        0.0000        0.0000        0.0000        0.0000        0.0000        0.0000        0.0000        0.0000        0.0000        0.0000        0.0000        0.0000        0.0000        0.0000        0.0000        0.0000       11.4433       10.4902        9.7739        8.6876        8.8593        8.3420        8.0586        9.2497       10.6918       11.4673       13.3605       12.8474       14.2165       14.7719       16.5945       19.0971       20.5675       21.4645       21.6472       22.9535       23.1775       23.2123       21.8729       23.7990       23.3043       23.1554       22.0153       22.7198       21.8021       22.5417       21.7522       27.0389       26.7344       22.8281       24.6702       24.4955       22.6183       24.3103       24.3028       25.5030       22.8953       21.5291       20.6835       22.0158       22.4661       23.8153       24.4662       25.7855       26.3869       29.3461       34.3385       35.8537       37.8861       36.6944       36.7305       38.3236       36.2397       33.6644       33.6575       34.9804       35.1089       36.1933       36.5372        0.0000        0.0000        0.0000        0.0000        0.0000        0.0000       42.7377       44.8690       47.1393       48.3991       50.5932       54.8920       53.2074       50.8175       53.0918       53.8251        0.0000        0.0000
        0.0000        0.0000        0.0000        0.0000        0.0000        0.0000        0.0000        0.0000        0.0000        0.0000        0.0000        0.0000        0.0000        0.0000        0.0000        0.0000        0.0000        0.0000        0.0000        0.0000        0.0000        0.0000        0.0000        0.0000        0.0000        0.0000        0.0000        0.0000        0.0000        0.0000        0.0000        0.0000        0.0000        0.0000        0.0000        0.0000        0.0000        0.0000        0.0000        0.0000        0.0000        0.0000        0.0000        0.0000        0.0000        0.0000        0.0000        0.0000       14.9035       13.3685       12.0236       11.4855       11.2524        9.9742        9.0715        8.6582       10.9607        8.0589        7.8857        7.7753        6.3436        5.6787        5.2126        6.1602        6.3383        6.9496        6.5114        6.3862        6.8685        0.0000        0.0000        0.0000        0.0000        0.0000        0.0000        0.0000        0.0000        0.0000        0.0000        0.0000        0.0000        0.0000        0.0000        0.0000        0.0000        0.0000        0.0000        0.0000        0.0000        0.0000        0.0000        0.0000        0.0000        0.0000        0.0000        0.0000        0.0000        0.0000        0.0000        0.0000        0.0000        0.0000        0.0000        0.0000        0.0000        0.0000        0.0000        0.0000        0.0000        0.0000        0.0000        0.0000        0.0000        0.0000        0.0000        0.0000        0.0000        0.0000        0.0000        0.0000        0.0000        0.0000        0.0000        0.0000        0.0000        0.0000        0.0000        0.0000        0.0000        0.0000        0.0000        0.0000        0.0000        0.0000        0.0000        0.0000        0.0000        0.0000        0.0000        0.0000        0.0000        0.0000        0.0000        0.0000        0.0000        0.0000        0.0000        0.0000        0.0000        0.0000        0.0000        0.0000        0.0000        0.0000        0.0000        0.0000        0.0000        0.0000        0.0000        0.0000        0.0000        0.0000        0.0000        0.0000        0.0000        0.0000        0.0000        0.0000        9.0957        8.6733        9.1174        9.8233        8.1069        7.2031        9.4881       16.5933       15.5577       15.4278       12.0898       10.7528       12.2113       13.5753       14.3652       16.5457       18.8100       20.9485       21.2124       23.6107       23.4198       22.3246       21.4229       20.1439       16.9327       17.8799       19.0100       21.8922       22.4545       22.7622       21.9518       24.6567       23.9214       20.1809       19.4664       21.8058       22.5940       21.8981       22.7185       23.1589       22.1939       20.2054       18.9732       17.4297       17.1852       17.6939       18.7349       18.7745       19.8321       25.9449       27.2622       32.5077       34.9840       31.9834       27.4944       36.5112       34.6161       33.6499       33.0556       32.0082       32.3200       31.8111       32.6593       33.5586       33.0306       31.7172       33.6191       31.8379       31.4139       32.1466       34.5347       42.4281       42.6988       37.9422       43.4559       43.1590       42.5807       44.0118       45.8888        0.0000        0.0000
        0.0000        0.0000        0.0000        0.0000        0.0000        0.0000        0.0000        0.0000        0.0000        0.0000        0.0000        0.0000        0.0000        0.0000        0.0000        0.0000        0.0000        0.0000        0.0000        0.0000        0.0000        0.0000        0.0000        0.0000        0.0000        0.0000        0.0000        0.0000        0.0000        0.0000        0.0000        0.0000        0.0000        0.0000        0.0000        0.0000        0.0000        0.0000        0.0000        0.0000        0.0000        0.0000        0.0000        0.0000        0.0000        0.0000        0.0000        0.0000       13.2632       12.6547       14.4242        9.7025        8.3807        9.1012        9.5539       10.4272       10.3499        8.0077        7.4479        8.4379        8.7340        7.4713        6.7629        8.0873        8.2157        7.8193        7.5878        7.6230        7.0058        6.8327        0.0000        0.0000        0.0000        0.0000        0.0000        0.0000        0.0000        0.0000        0.0000        0.0000        0.0000        0.0000        0.0000        0.0000        0.0000        0.0000        0.0000        0.0000        0.0000        0.0000        0.0000        0.0000        0.0000        0.0000        0.0000        0.0000        0.0000        0.0000        0.0000        0.0000        0.0000        0.0000        0.0000        0.0000        0.0000        0.0000        0.0000        0.0000        0.0000        0.0000        0.0000        0.0000        0.0000        0.0000        0.0000        0.0000        0.0000        0.0000        0.0000        0.0000        0.0000        0.0000        0.0000        0.0000        0.0000        0.0000        0.0000        0.0000        0.0000        0.0000        0.0000        0.0000        0.0000        0.0000        0.0000        0.0000        0.0000        0.0000        0.0000        0.0000        0.0000        0.0000        0.0000        0.0000        0.0000        0.0000        0.0000        0.0000        0.0000        0.0000        0.0000        0.0000        0.0000        0.0000        0.0000        0.0000        0.0000        0.0000        0.0000        0.0000        0.0000        0.0000        0.0000        0.0000        0.0000        0.0000        0.0000        0.0000        0.0000        8.8757        9.1560        9.7090        9.7461       10.9353        0.0000       13.5811       15.5919       17.8519        0.0000        0.0000        0.0000       13.5227       14.9051       17.4031       18.9143       22.4616       24.6574       25.9231       23.9692       23.5151       21.7724       20.3437       18.9326       19.3481       22.4923       24.1181       24.2723       23.8310       21.0580       22.6626       20.6398       21.6759       20.6386       20.9957       19.8489       20.0885       21.3818       25.5364       24.9592       20.7107       21.1224       18.9325       15.7189       16.8309       18.2534       19.5300       22.2015       25.9425       30.1479       37.5073       39.0407       35.9023       31.7650       37.6819       36.9571       34.0848       34.4787       35.2759       35.2714       33.8065       32.1290       28.9121       32.6063       33.7776       33.4484       33.5235       33.2976       34.8386       33.7982       38.4582       38.3944       37.4604       36.3615       35.5081       36.2921       38.3046       42.5045        0.0000        0.0000
        0.0000        0.0000        0.0000        0.0000        0.0000        0.0000        0.0000        0.0000        0.0000        0.0000        0.0000        0.0000        0.0000        0.0000        0.0000        0.0000        0.0000        0.0000        0.0000        0.0000        0.0000        0.0000        0.0000        0.0000        0.0000        0.0000        0.0000        0.0000        0.0000        0.0000        0.0000        0.0000        0.0000        0.0000        0.0000        0.0000        0.0000        0.0000       25.6084       25.2120       21.4422        0.0000        0.0000        0.0000        0.0000        0.0000        0.0000        0.0000       11.6515       10.8786       10.0522        8.1002        9.1021       10.2445       12.9482       20.5297       16.5783       12.1834        8.3099        9.7610       10.2206        8.0657        8.3183       11.4413       10.7872       11.3560       11.5289       10.0211        8.8027        7.8399        0.0000        0.0000        0.0000        0.0000        0.0000        0.0000        0.0000        0.0000        0.0000        0.0000        0.0000        0.0000        0.0000        0.0000        0.0000        0.0000        0.0000        0.0000        0.0000        0.0000        0.0000        0.0000        0.0000        0.0000        0.0000        0.0000        0.0000        0.0000        0.0000        0.0000        0.0000        0.0000        0.0000        0.0000        0.0000        0.0000        0.0000        0.0000        0.0000        0.0000        0.0000        0.0000        0.0000        0.0000        0.0000        0.0000        0.0000        0.0000        0.0000        0.0000        0.0000        0.0000        0.0000        0.0000        0.0000        0.0000        0.0000        0.0000        0.0000        0.0000        0.0000        0.0000        0.0000        0.0000        0.0000        0.0000        0.0000        0.0000        0.0000        0.0000        0.0000        0.0000        0.0000        0.0000        0.0000        0.0000        0.0000        0.0000        0.0000        0.0000        0.0000        0.0000        0.0000        0.0000        0.0000        0.0000        0.0000        0.0000        0.0000        0.0000        0.0000        0.0000        0.0000        0.0000        0.0000        0.0000        0.0000        0.0000        0.0000        0.0000        0.0000        0.0000        0.0000        0.0000        0.0000        0.0000        0.0000        0.0000        0.0000        0.0000        0.0000        0.0000        0.0000       19.8610       23.8349       25.4016       25.2089       25.5281       23.9246       23.1963       22.1247       25.1702       22.8625       22.3653       21.2087       20.5124       20.8042       21.9531       22.3927       23.3901       19.9371       20.7501       19.7995       20.4660       18.4516       17.9925       18.9830       21.5049       23.2310       21.8976       19.6975       17.5490       18.2880       18.0557       19.0829       21.7547       22.7391       22.7006       30.8045       42.2076       40.8995       36.9528       36.8676       39.9463       39.1914       38.6790       37.9599       35.7317       35.5616       36.8539       33.2362       30.5693       28.7970       25.8949       28.0948       25.6926       29.6007       32.7633       32.9433       35.0360       33.9757       37.1112       38.1998       37.5809       37.1497       39.7148        0.0000        0.0000        0.0000
        0.0000        0.0000        0.0000        0.0000        0.0000        0.0000        0.0000        0.0000        0.0000        0.0000        0.0000        0.0000        0.0000        0.0000        0.0000        0.0000        0.0000        0.0000        0.0000        0.0000        0.0000        0.0000        0.0000        0.0000        0.0000        0.0000        0.0000        0.0000        0.0000        0.0000        0.0000        0.0000        0.0000        0.0000        0.0000        0.0000        0.0000        0.0000       32.1596       29.9655       39.9896       24.0589       16.3539       27.8732       30.4439       21.2100       22.3400       20.4376       15.8202       12.5263       10.9417       10.7692       10.6694       10.7262       17.5491       31.0967       15.4784        8.6329        6.5131        8.7217        8.4838       10.7397       10.6457       13.1770       13.6173       14.0522       11.9505       11.6459       11.2418        9.3830        7.9130        7.6012        0.0000        0.0000        0.0000        0.0000        0.0000        0.0000        0.0000        0.0000        0.0000        0.0000        0.0000        0.0000        0.0000        0.0000        0.0000        0.0000        0.0000        0.0000        0.0000        0.0000        0.0000        0.0000        0.0000        0.0000        0.0000        0.0000        0.0000        0.0000        0.0000        0.0000        0.0000        0.0000        0.0000        0.0000        0.0000        0.0000        0.0000        0.0000        0.0000        0.0000        0.0000        0.0000        0.0000        0.0000        0.0000        0.0000        0.0000        0.0000        0.0000        0.0000        0.0000        0.0000        0.0000        0.0000        0.0000        0.0000        0.0000        0.0000        0.0000        0.0000        0.0000        0.0000        0.0000        0.0000        0.0000        0.0000        0.0000        0.0000        0.0000        0.0000        0.0000        0.0000        0.0000        0.0000        0.0000        0.0000        0.0000        0.0000        0.0000        0.0000        0.0000        0.0000        0.0000        0.0000        0.0000        0.0000        0.0000        0.0000        0.0000        0.0000        0.0000        0.0000        0.0000        0.0000        0.0000        0.0000        0.0000        0.0000        0.0000        0.0000        0.0000        0.0000        0.0000        0.0000        0.0000        0.0000        0.0000        0.0000        0.0000        0.0000        0.0000        0.0000       23.9682       25.9608       24.9243       26.4244       24.6983       23.3725       22.5733       25.5550       19.4440       14.9673       14.4649       16.0940       15.4940       16.2344       15.2823       18.8029       17.8705       17.3498       17.8321       20.5112       20.9343       21.3666       21.9917       23.8868       21.6308       22.6978       23.3780       22.2716       21.2530       21.4457       22.3778       24.0991       25.1046       25.4868       29.7249       40.7612       44.3071       40.1229       36.1986       40.9525       34.6028       42.5588       40.6646       34.1682       35.7967       37.9862       37.8109       32.6188       27.3258       26.8094       27.6891       27.9525       29.2310       30.2177       30.7067       33.1053       35.2049       40.4611       42.1321       43.8168       43.4371        0.0000        0.0000        0.0000        0.0000
        0.0000        0.0000        0.0000        0.0000        0.0000        0.0000        0.0000        0.0000        0.0000        0.0000        0.0000        0.0000        0.0000        0.0000        0.0000        0.0000        0.0000        0.0000        0.0000        0.0000        0.0000        0.0000        0.0000        0.0000        0.0000        0.0000        0.0000        0.0000        0.0000        0.0000        0.0000        0.0000        0.0000        0.0000        0.0000        0.0000        0.0000       24.6178       24.0136       22.7728       21.6116       19.0206       17.7943       14.4989       14.4052       16.1558       15.2255       10.3187        7.2083        6.7046        9.1387        7.8057        7.3644        7.4794       10.6058       14.4155       16.3143        6.1775        6.8864        7.3545        7.0838        8.1536        8.7173       11.6290       11.4976       13.2785       12.1480       13.2349       11.9353       10.6234        9.1177        6.8619        0.0000        0.0000        0.0000        0.0000        0.0000        0.0000        0.0000        0.0000        0.0000        0.0000        0.0000        0.0000        0.0000        0.0000        0.0000        0.0000        0.0000        0.0000        0.0000        0.0000        0.0000        0.0000        0.0000        0.0000        0.0000        0.0000        0.0000        0.0000        0.0000        0.0000        0.0000        0.0000        0.0000        0.0000        0.0000        0.0000        0.0000        0.0000        0.0000        0.0000        0.0000        0.0000        0.0000        0.0000        0.0000        0.0000        0.0000        0.0000        0.0000        0.0000        0.0000        0.0000        0.0000        0.0000        0.0000        0.0000        0.0000        0.0000        0.0000        0.0000        0.0000        0.0000        0.0000        0.0000        0.0000        0.0000        0.0000        0.0000        0.0000        0.0000        0.0000        0.0000        0.0000        0.0000        0.0000        0.0000        0.0000        0.0000        0.0000        0.0000        0.0000        0.0000        0.0000        0.0000        0.0000        0.0000        0.0000        0.0000        0.0000        0.0000        0.0000        0.0000        0.0000        0.0000        0.0000        0.0000        0.0000        0.0000        0.0000        0.0000        0.0000        0.0000        0.0000        0.0000        0.0000        0.0000        0.0000       12.3108       13.1248       14.2095       16.0665       20.3109        0.0000       24.9442       23.6120       23.0259       22.0943       18.7009       15.7759       15.6538       15.9760       13.0687       13.1327       12.6873       10.7760       10.9858       11.3318       13.7619       15.4136       16.0185       17.8511       19.7939       17.0484       17.1794       18.9839       22.3590       23.2011       20.6990       21.8065       22.9435       25.2392       25.1529       27.0319       26.3629       26.9661       28.3129       30.2809       32.2547       33.3462       35.1876       36.0356       32.8140       31.0879       30.0095       28.1947       23.8982       24.6473       26.8288       28.4400       25.9192       24.1507       25.4969       25.6476       27.3527       27.8680       32.0040       32.9227       38.1944       40.8906       46.0026       48.3210       49.0881       48.3558        0.0000        0.0000        0.0000        0.0000
        0.0000        0.0000        0.0000        0.0000        0.0000        0.0000        0.0000        0.0000        0.0000        0.0000        0.0000        0.0000        0.0000        0.0000        0.0000        0.0000        0.0000        0.0000        0.0000        0.0000        0.0000        0.0000        0.0000        0.0000        0.0000        0.0000        0.0000        0.0000        0.0000        0.0000        0.0000        0.0000        0.0000        0.0000        0.0000        0.0000        0.0000       20.8213       19.1754       17.9646       17.3883       16.8594       16.9724       12.1030       11.3295        9.6796        8.7728        6.4864       20.4802       19.2674       19.7080       17.8830       22.4484       26.8984       17.4482       21.4307       11.9279       11.8331       11.5388        7.7764        8.6329        8.4916        7.5413        9.6873        9.8498       10.7170       11.6165       12.4974       11.5946       10.7887        9.3970        6.9589        5.6709        0.0000        0.0000        0.0000        0.0000        0.0000        0.0000        0.0000        0.0000        0.0000        0.0000        0.0000        0.0000        0.0000        0.0000        0.0000        0.0000        0.0000        0.0000        0.0000        0.0000        0.0000        0.0000        0.0000        0.0000        0.0000        0.0000        0.0000        0.0000        0.0000        0.0000        0.0000        0.0000        0.0000        0.0000        0.0000        0.0000        0.0000        0.0000        0.0000        0.0000        0.0000        0.0000        0.0000        0.0000        0.0000        0.0000        0.0000        0.0000        0.0000        0.0000        0.0000        0.0000        0.0000        0.0000        0.0000        0.0000        0.0000        0.0000        0.0000        0.0000        0.0000        0.0000        0.0000        0.0000        0.0000        0.0000        0.0000        0.0000        0.0000        0.0000        0.0000        0.0000        0.0000        0.0000        0.0000        0.0000        0.0000        0.0000        0.0000        0.0000        0.0000        0.0000        0.0000        0.0000        0.0000        0.0000        0.0000        0.0000        0.0000        0.0000        0.0000        0.0000        0.0000        0.0000        0.0000        0.0000        0.0000        0.0000        0.0000        0.0000        0.0000        0.0000       12.1421       11.2158       11.6054       12.2956       12.4751       12.8514       15.3992       18.3295       22.2061       22.2184       22.3757       21.1591       20.1224       15.6540       12.5307       11.1444       10.1607       12.3144       13.4627        9.9416       11.3998        8.7393        8.7883        8.5631        9.3753       11.2411       13.7643       18.2600       28.5833       20.6522       20.7568       20.3176       24.8289       21.3209       23.2589       24.8151       26.9028       29.5315       31.5168       31.1646       31.3087       31.1493       30.6659       32.5800       34.5813       30.8526       31.4981       31.4134       34.2982       33.5490       31.2209       28.2117       22.8644       22.0650       23.6910       25.9114       24.6069       23.9317       25.7930       26.7359       26.9541       26.6859       30.3720       33.1039       40.7034       46.4781       49.7032       52.5359       50.8199        0.0000        0.0000        0.0000        0.0000        0.0000
        0.0000        0.0000        0.0000        0.0000        0.0000        0.0000        0.0000        0.0000        0.0000        0.0000        0.0000        0.0000        0.0000        0.0000        0.0000        0.0000        0.0000        0.0000        0.0000        0.0000        0.0000        0.0000        0.0000        0.0000        0.0000        0.0000        0.0000        0.0000        0.0000        0.0000        0.0000        0.0000        0.0000        0.0000        0.0000        0.0000       24.8447       19.5718       17.5200       16.1402       15.1952       15.0942       13.4368       10.4056        9.1340        8.2124        7.1631        5.3087       17.4898       11.9117       12.1127       11.0532       10.3346       13.2441        8.5388        9.5162        7.2366        4.9762        5.4132        6.3568        6.4177        8.7554        8.5216       11.6128       12.0291       12.2490       11.4279       12.7011       11.0395       10.9611        9.6239        7.7857        0.0000        0.0000        0.0000        0.0000        0.0000        0.0000        0.0000        0.0000        0.0000        0.0000        0.0000        0.0000        0.0000        0.0000        0.0000        0.0000        0.0000        0.0000        0.0000        0.0000        0.0000        0.0000        0.0000        0.0000        0.0000        0.0000        0.0000        0.0000        0.0000        0.0000        0.0000        0.0000        0.0000        0.0000        0.0000        0.0000        0.0000        0.0000        0.0000        0.0000        0.0000        0.0000        0.0000        0.0000        0.0000        0.0000        0.0000        0.0000        0.0000        0.0000        0.0000        0.0000        0.0000        0.0000        0.0000        0.0000        0.0000        0.0000        0.0000        0.0000        0.0000        0.0000        0.0000        0.0000        0.0000        0.0000        0.0000        0.0000        0.0000        0.0000        0.0000        0.0000        0.0000        0.0000        0.0000        0.0000        0.0000        0.0000        0.0000        0.0000        0.0000        0.0000        0.0000        0.0000        0.0000        0.0000        0.0000        0.0000        0.0000        0.0000        0.0000        0.0000        0.0000        0.0000        0.0000        0.0000        0.0000        0.0000        0.0000        0.0000       12.7060       13.1276       13.5550       12.4381       12.7193       13.0829       13.0374       12.9655       12.9799       16.0322       19.2774       21.1205       19.2172       20.2042       19.3820       17.1467       12.1886       11.5664       10.1408       12.3701        9.1423        6.8019        6.1289        6.7098        6.0564        5.5996        6.5030        7.8666        8.9917       11.4463       12.5092       20.7465       23.9145       17.3544       19.1310       25.4713       24.0913       25.1163       24.0424       27.3290       28.8576       31.3560       32.1748       33.9632       33.6953       32.3576       32.2168       32.8727       31.8566       31.7723       31.6102       33.6808       33.0695       32.3927       29.2803       27.1677       24.0559       23.8869       25.7022       22.9581       23.9557       24.9729       24.8411       24.9380       26.5188       32.1961       36.4450       43.9407       49.6643       54.4019       54.6096       54.2783        0.0000        0.0000        0.0000        0.0000        0.0000
        0.0000        0.0000        0.0000        0.0000        0.0000        0.0000        0.0000        0.0000        0.0000        0.0000        0.0000        0.0000        0.0000        0.0000        0.0000        0.0000        0.0000        0.0000        0.0000        0.0000        0.0000        0.0000        0.0000        0.0000        0.0000        0.0000        0.0000        0.0000        0.0000        0.0000        0.0000        0.0000        0.0000        0.0000        0.0000       18.9332       18.3894       19.4235       16.9853       14.3241       13.8347       14.0325       11.0211        9.3811        9.0577        8.4691       10.1795        6.0129       17.4742        6.5277        8.9869       10.2672        8.6207        8.0668        8.5094        9.0110        8.8467        9.6257        7.4006       10.0378        8.7642       13.2445       12.0384       14.2207       13.8420       12.9343       12.2154       13.3602       13.8380       13.0265       11.0005        7.7543        0.0000        0.0000        0.0000        0.0000        0.0000        0.0000        0.0000        0.0000        0.0000        0.0000        0.0000        0.0000        0.0000        0.0000        0.0000        0.0000        0.0000        0.0000        0.0000        0.0000        0.0000        0.0000        0.0000        0.0000        0.0000        0.0000        0.0000        0.0000        0.0000        0.0000        0.0000        0.0000        0.0000        0.0000        0.0000        0.0000        0.0000        0.0000        0.0000        0.0000        0.0000        0.0000        0.0000        0.0000        0.0000        0.0000        0.0000        0.0000        0.0000        0.0000        0.0000        0.0000        0.0000        0.0000        0.0000        0.0000        0.0000        0.0000        0.0000        0.0000        0.0000        0.0000        0.0000        0.0000        0.0000        0.0000        0.0000        0.0000        0.0000        0.0000        0.0000        0.0000        0.0000        0.0000        0.0000        0.0000        0.0000        0.0000        0.0000        0.0000        0.0000        0.0000        0.0000        0.0000        0.0000        0.0000        0.0000        0.0000        0.0000        0.0000        0.0000        0.0000        0.0000        0.0000        0.0000        0.0000        0.0000        0.0000        0.0000       12.6898       12.2307       12.1143       13.0281       13.7637       13.1449       14.2824       15.2792       14.1743       15.0683       16.9924       19.0821       17.5529       15.5458       16.1668       14.2435       11.2554       11.7170       10.5999        9.4329        9.0336        5.7822        3.6836        3.1433        5.7926        5.4624        5.6007        5.0795        5.9968        7.6929        8.9472        9.6279       20.9579       26.1461       20.2487       19.6427       22.8051       19.5693       20.9701       20.9819       22.6814       24.0824       26.0554       27.1477       29.5728       30.9853       31.3316       31.1687       30.4932       33.4590       33.5937       33.3192       36.2859       35.0242       31.9833       29.2856       29.1799       29.2504       26.6684       26.6879       23.1925       23.6839       26.6340       28.7149       28.1350       30.1524       35.0553       40.1852       51.2177       54.9131       60.8310       56.2504       56.1620        0.0000        0.0000        0.0000        0.0000        0.0000
        0.0000        0.0000        0.0000        0.0000        0.0000        0.0000        0.0000        0.0000        0.0000        0.0000        0.0000        0.0000        0.0000        0.0000        0.0000        0.0000        0.0000        0.0000        0.0000        0.0000        0.0000        0.0000        0.0000        0.0000        0.0000        0.0000        0.0000        0.0000        0.0000        0.0000        0.0000        0.0000        0.0000        0.0000        0.0000       12.0817       10.7262       12.8306       22.0278       16.5997       11.0875       11.0455       10.8793        9.1116        7.7443        8.1513        7.8268        5.9906        4.4251        9.5250       18.1563       96.6221       42.5365        7.4011       12.5824       13.5676       11.5218       10.9551       12.1026       13.6454       12.2137       12.1464       12.5597       13.0540       12.6345       12.4731       12.4883       14.2751       14.0337       13.2339       11.5045        9.1374        0.0000        0.0000        0.0000        0.0000        0.0000        0.0000        0.0000        0.0000        0.0000        0.0000        0.0000        0.0000        0.0000        0.0000        0.0000        0.0000        0.0000        0.0000        0.0000        0.0000        0.0000        0.0000        0.0000        0.0000        0.0000        0.0000        0.0000        0.0000        0.0000        0.0000        0.0000        0.0000        0.0000        0.0000        0.0000        0.0000        0.0000        0.0000        0.0000        0.0000        0.0000        0.0000        0.0000        0.0000        0.0000        0.0000        0.0000        0.0000        0.0000        0.0000        0.0000        0.0000        0.0000        0.0000        0.0000        0.0000        0.0000        0.0000        0.0000        0.0000        0.0000        0.0000        0.0000        0.0000        0.0000        0.0000        0.0000        0.0000        0.0000        0.0000        0.0000        0.0000        0.0000        0.0000        0.0000        0.0000        0.0000        0.0000        0.0000        0.0000        0.0000        0.0000        0.0000        0.0000        0.0000        0.0000        0.0000        0.0000        0.0000        0.0000        0.0000        0.0000        0.0000        0.0000        0.0000        0.0000        0.0000        0.0000       12.0231       12.7631       13.4756       13.6557       13.5135       12.4201       13.7418       13.8446       15.2506       10.9540       11.2996       12.1069       13.4473       10.6089       11.4754       11.3166       10.1779       10.3409       10.1555        8.7504        7.9576        8.4410        7.9364        6.2145        5.2258        5.7090        7.1039        5.4140        4.7950        6.3471        7.0202        9.4813       24.0463       13.1298       15.3749       21.7073       17.0729       19.2049       23.6584       26.2600       26.1452       26.9670       27.3912       29.2396       31.3668       33.1351       34.3655       34.8727       36.3565       36.4662       41.1856       44.6868       38.1283       36.0879       36.7604       34.7630       33.6721       27.6562       24.6651       23.6524       25.1317       23.6933       24.4546       26.0345       27.4444       30.4544       31.9049       36.4309       43.8943       60.2323       66.6944       69.4623       65.1391        0.0000        0.0000        0.0000        0.0000        0.0000        0.0000
        0.0000        0.0000        0.0000        0.0000        0.0000        0.0000        0.0000        0.0000        0.0000        0.0000        0.0000        0.0000        0.0000        0.0000        0.0000        0.0000        0.0000        0.0000        0.0000        0.0000        0.0000        0.0000        0.0000        0.0000        0.0000        0.0000        0.0000        0.0000        0.0000        0.0000        0.0000        0.0000        0.0000        0.0000        0.0000       10.7892        9.6910       11.2607       12.7833       10.7692       10.1913       10.5534       10.3518        8.3349        6.7783        7.6518        7.9766        6.8594        4.4679        5.9794       11.6680       34.2444       10.3287        7.5839        8.7224        7.8992        5.8986       10.1656       13.5123       17.6553       15.0692       14.9131       17.3023       14.4472       12.4725       10.9766       10.3453       12.3721       12.2233       11.2441        9.9343        0.0000        0.0000        0.0000        0.0000        0.0000        0.0000        0.0000        0.0000        0.0000        0.0000        0.0000        0.0000        0.0000        0.0000        0.0000        0.0000        0.0000        0.0000        0.0000        0.0000        0.0000        0.0000        0.0000        0.0000        0.0000        0.0000        0.0000        0.0000        0.0000        0.0000        0.0000        0.0000        0.0000        0.0000        0.0000        0.0000        0.0000        0.0000        0.0000        0.0000        0.0000        0.0000        0.0000        0.0000        0.0000        0.0000        0.0000        0.0000        0.0000        0.0000        0.0000        0.0000        0.0000        0.0000        0.0000        0.0000        0.0000        0.0000        0.0000        0.0000        0.0000        0.0000        0.0000        0.0000        0.0000        0.0000        0.0000        0.0000        0.0000        0.0000        0.0000        0.0000        0.0000        0.0000        0.0000        0.0000        0.0000        0.0000        0.0000        0.0000        0.0000        0.0000        0.0000        0.0000        0.0000        0.0000        0.0000        0.0000        0.0000        0.0000        0.0000        0.0000        0.0000        0.0000       11.9860       12.1216        0.0000       11.5923       12.3294       12.7717       12.9338       13.3774       13.4465       13.6776       12.4764       13.5807       15.2623       13.3772        9.7678        8.6990        8.3402        8.9936        9.4582       10.1438       10.0275        8.7755        9.3321        7.4216        6.4550        6.9398        6.3859        5.4323        4.5875        4.6019        5.5765        6.1320        6.3481        5.8801        6.4550        9.0253        9.2058       33.7133       12.8190       13.0153       15.1860       17.6407       18.1032       18.3513       23.7634       28.3556       28.0170       29.5353       30.9950       32.6481       33.8415       36.6289       34.2461       36.3782       34.6709       34.9904       36.9554       36.1857       32.5912       33.2876       32.5404       28.0934       24.9268       26.6711       25.7370       26.6073       25.0244       25.1973       26.2906       28.2598       33.5857       35.8285       40.8736       49.3632       63.8704       68.0974       71.4135        0.0000        0.0000        0.0000        0.0000        0.0000        0.0000        0.0000
        0.0000        0.0000        0.0000        0.0000        0.0000        0.0000        0.0000        0.0000        0.0000        0.0000        0.0000        0.0000        0.0000        0.0000        0.0000        0.0000        0.0000        0.0000        0.0000        0.0000        0.0000        0.0000        0.0000        0.0000        0.0000        0.0000        0.0000        0.0000        0.0000       49.3028       42.0884       32.0137       22.5922       18.7183       15.5506       11.0226       10.1421       11.5288       14.2003       14.3493       15.5231       14.7192       12.1977        8.7943        7.4304        7.7654        6.4760        5.3440        3.8595        3.3555        4.3508        5.5306        6.9007        8.9167       16.9243       10.6315        7.1495        6.1591        6.2416       13.8959       15.0451       13.4517       13.7211       15.2908       15.6011       14.1385       11.6056       12.7299       11.7872       11.4636       10.3674        6.9341        5.9028        0.0000        0.0000        0.0000        0.0000        0.0000        0.0000        0.0000        0.0000        0.0000        0.0000        0.0000        0.0000        0.0000        0.0000        0.0000        0.0000        0.0000        0.0000        0.0000        0.0000        0.0000        0.0000        0.0000        0.0000        0.0000        0.0000        0.0000        0.0000        0.0000        0.0000        0.0000        0.0000        0.0000        0.0000        0.0000        0.0000        0.0000        0.0000        0.0000        0.0000        0.0000        0.0000        0.0000        0.0000        0.0000        0.0000        0.0000        0.0000        0.0000        0.0000        0.0000        0.0000        0.0000        0.0000        0.0000        0.0000        0.0000        0.0000        0.0000        0.0000        0.0000        0.0000        0.0000        0.0000        0.0000        0.0000        0.0000        0.0000        0.0000        0.0000        0.0000        0.0000        0.0000        0.0000        0.0000        0.0000        0.0000        0.0000        0.0000        0.0000        0.0000        0.0000        0.0000        0.0000        0.0000        0.0000        0.0000        0.0000        0.0000        0.0000        0.0000       10.1318       10.6393       12.2982       11.4421       10.5710       11.4663       11.9229       12.0745       12.4904       12.9953       12.5689       11.5980       24.2830       24.9926       10.6001        7.9192        8.3749        7.7361        7.8984        8.5140       12.2587       12.9662        9.4018        6.5914        6.8290        7.7158        6.7913        6.3112        5.2427        4.0053       54.8383        5.2038        5.1904        6.1519        6.3970        8.0308        9.2898       12.0886       11.0438       23.5216       15.4603       16.2027       17.5840       20.8264       17.1981       24.5623       25.1569       27.1237       30.8102       30.5407       30.5748       31.5326       32.7882       33.3088       31.0745       30.5346       32.7695       38.5556       37.7904       32.9731       27.2787       30.4285       29.5906       24.3391       23.7352       25.8679       27.3652       27.5838       28.7208       30.0089       32.5897       36.5870       37.7606       42.0909       47.5113       62.5507       71.3232        0.0000        0.0000        0.0000        0.0000        0.0000        0.0000        0.0000        0.0000
        0.0000        0.0000        0.0000        0.0000        0.0000        0.0000        0.0000        0.0000        0.0000        0.0000        0.0000        0.0000        0.0000        0.0000        0.0000        0.0000        0.0000        0.0000        0.0000        0.0000        0.0000        0.0000        0.0000        0.0000        0.0000        0.0000       77.4277       67.8444       54.2154       42.1931       31.5406       26.1287       18.8195       16.1758       19.2113       13.0411       10.2278       10.7281       13.6443       14.4715       18.2785       17.1914       14.6463        9.6146        8.8712        7.4221        5.8111        5.7120        4.1100        4.2709        5.2706        7.6813        9.9819       13.6409       19.0589       18.0306       14.7086       12.1551        9.6585       16.4240       16.1955       15.9019       15.8639       15.9846       16.4012       15.1566       14.6755       16.1543       14.0762       11.9517       11.8400        7.8642        6.6335        5.9575        5.7309        4.2432        3.6932        3.8820        3.9981        3.7752        3.9699        4.0724        0.0000        0.0000        0.0000        0.0000        0.0000        0.0000        0.0000        0.0000        0.0000        0.0000        0.0000        0.0000        0.0000        0.0000        0.0000        0.0000        0.0000        0.0000        0.0000        0.0000        0.0000        0.0000        0.0000        0.0000        0.0000        0.0000        0.0000        0.0000        0.0000        0.0000        0.0000        0.0000        0.0000        0.0000        0.0000        0.0000        0.0000        0.0000        0.0000        0.0000        0.0000        0.0000        0.0000        0.0000        0.0000        0.0000        0.0000        0.0000        0.0000        0.0000        0.0000        0.0000        0.0000        0.0000        0.0000        0.0000        0.0000        0.0000        0.0000        0.0000        0.0000        0.0000        0.0000        0.0000        0.0000        0.0000        0.0000        0.0000        0.0000        0.0000        0.0000        7.5526        7.9321        8.5308        8.8572       10.5946        0.0000        0.0000        0.0000        0.0000       10.7066        9.8040        8.9336        9.3412       10.3325       10.0162        9.2966        9.5795        9.9854       10.0511       10.3503       10.3528       10.5806        9.2900        9.3358        8.5216        9.4323        7.9235        7.4569        6.1422        5.9257        6.2489        6.7916        9.2782        6.4053        6.0140        7.0684        8.3309        7.8860        5.7351        4.7904        3.8803       65.5673        5.4394        5.9956        6.2014        6.0575        7.2669        9.3857       10.6076        9.9495       21.3770       22.7528       13.3831       14.0495       15.3322       17.1522       17.5351       20.7362       24.0903       26.2203       28.4438       27.6880       28.0582       29.6912       31.5240       28.8251       27.8734       30.2000       36.1959       35.7404       27.7837       26.3356       26.9406       26.3878       22.1500       21.7392       24.1534       28.8393       29.0339       30.1951       33.2657       35.4830       39.8265       44.5227       45.8729       51.0353       65.6722       70.0885        0.0000        0.0000        0.0000        0.0000        0.0000        0.0000        0.0000        0.0000
        0.0000        0.0000        0.0000        0.0000        0.0000        0.0000        0.0000        0.0000        0.0000        0.0000        0.0000        0.0000        0.0000        0.0000        0.0000        0.0000        0.0000        0.0000        0.0000        0.0000        0.0000        0.0000        0.0000        0.0000        0.0000      101.1910       96.8923       34.3569       20.7160       14.2095       12.6106       14.6928       12.2408       10.7794        9.8052        9.4489        8.8951       13.0117       12.2468       11.8912       12.0069       13.7069       10.8641       10.6763        8.5978        6.7912        6.2368        6.7085        6.9710        7.8042        9.5164        9.4129       12.9598       18.8039       24.6071       24.8244       20.1084       18.0669       17.1911       21.4752       22.9671       21.0039       17.8540       17.6199       18.2032       17.5450       17.3927       17.3415       14.6007       12.8664       10.4522        7.6690        6.7602        6.1483        6.0697        5.4395        4.5059        4.5191        4.4830        3.1316        3.0553        3.5999        3.4157        2.0723        0.0000        0.0000        0.0000        0.0000        0.0000        0.0000        0.0000        0.0000        0.0000        0.0000        0.0000        0.0000        0.0000        0.0000        0.0000        0.0000        0.0000        0.0000        0.0000        0.0000        0.0000        0.0000        0.0000        0.0000        0.0000        0.0000        0.0000        0.0000        0.0000        0.0000        0.0000        0.0000        0.0000        0.0000        0.0000        0.0000        0.0000        0.0000        0.0000        0.0000        0.0000        0.0000        0.0000        0.0000        0.0000        0.0000        0.0000        0.0000        0.0000        0.0000        0.0000        0.0000        0.0000        0.0000        0.0000        0.0000        0.0000        0.0000        0.0000        0.0000        0.0000        0.0000        0.0000        0.0000        0.0000        0.0000        0.0000        0.0000        7.0746        6.7612        7.6775        7.5596        6.8699        8.5623        7.6514        8.4347        9.2610        8.6624        9.4114        8.1416        8.3820        8.6279        6.9058        6.1857        6.4684        6.4081        6.9041        7.4204        7.8364        7.9897        7.6008        6.4881        5.9825        6.0181        6.1804        6.4161        5.2611        4.7886        4.1246        3.4262        4.0032        3.9928        3.2467        3.7823        3.5545        4.3235        4.3312        5.0344        3.8226        3.8270        4.3914        6.1367        6.4951        6.5968       50.1125       10.1685       10.9607       26.1933       27.1706       11.6213       12.2783       13.3325       14.4115       14.9208       17.8964       15.5137       16.8447       21.0246       20.8351       25.8043       26.8847       28.7380       29.4585       29.8917       30.0726       28.0181       27.5587       30.6743       26.2653       22.0465       20.5400       21.2191       21.1757       24.1687       25.4941       27.4246       30.0904       32.5639       37.0595       43.8041        0.0000        0.0000       56.4413       51.3330       53.9538       52.9741        0.0000        0.0000        0.0000        0.0000        0.0000        0.0000        0.0000        0.0000        0.0000
        0.0000        0.0000        0.0000        0.0000        0.0000        0.0000        0.0000        0.0000        0.0000        0.0000        0.0000        0.0000        0.0000        0.0000        0.0000        0.0000        0.0000        0.0000        0.0000        0.0000        0.0000        0.0000        0.0000        0.0000        0.0000        0.0000       36.3032       24.6820       20.7661       18.4442       14.9685       14.2318       11.2625        9.2247        9.5204        8.2477       11.5089       12.6477       14.1415       17.7814       15.6670       10.6783       10.2774        9.2537        7.8948        7.3018        7.7822        8.0702        8.3548        9.1391       11.8924       10.5693       11.7773       17.2027       20.6197       18.8561       17.8429       15.7008       17.0703       23.3740       22.2855       21.9800       17.9627       17.3496       19.0591       19.5260       18.0904       18.2207       16.0184       13.4948       11.0772        8.2890        7.3813        6.4962        6.2068        4.9547        4.9994        5.1314        4.7078        2.1467        2.4644        2.6846        2.7930        2.3192        1.7123        1.7202        0.0000        0.0000        0.0000        0.0000        0.0000        0.0000        0.0000        0.0000        0.0000        0.0000        0.0000        0.0000        0.0000        0.0000        0.0000        0.0000        0.0000        0.0000        0.0000        0.0000        0.0000        0.0000        0.0000        0.0000        0.0000        0.0000        0.0000        0.0000        0.0000        0.0000        0.0000        0.0000        0.0000        0.0000        0.0000        0.0000        0.0000        0.0000        0.0000        0.0000        0.0000        0.0000        0.0000        0.0000        0.0000        0.0000        0.0000        0.0000        0.0000        0.0000        0.0000        0.0000        0.0000        0.0000        0.0000        0.0000        0.0000        0.0000        0.0000        0.0000        0.0000        0.0000        0.0000        0.0000        0.0000        0.0000        5.3349        6.3098        7.2813        5.7975        6.0699        5.8463        5.2678        5.6889        6.0119        6.0378        6.8438        7.6675        7.3277        6.3292        5.4922        4.6588        4.5185        4.9745        5.2105        5.2842        6.1222        5.8802        5.1944        4.5555        4.1096        4.0387        3.7884        4.6107        5.3919        3.0611        2.7928        2.5891        3.5822        2.8690        2.3699        3.4398        2.7261        3.3605        3.8587        3.8704        3.7900       43.3551        3.9062        5.9136        6.8117        6.8120        7.0243       10.6314       11.2869       18.6309       12.0798       12.4512       12.5127       13.0374       12.3893       14.6794       16.3853       16.2640       15.1849       16.0877       16.4426       21.2898       21.6968       24.9137       27.8422       28.1541       26.9390       23.8905       21.2089       21.0736       20.6944       19.0143       19.4471       27.5814       27.0383       25.9997       27.8247       30.4372       31.9908       35.3940       38.3429        0.0000        0.0000        0.0000        0.0000        0.0000        0.0000        0.0000        0.0000        0.0000        0.0000        0.0000        0.0000        0.0000        0.0000        0.0000        0.0000
        0.0000        0.0000        0.0000        0.0000        0.0000        0.0000        0.0000        0.0000        0.0000        0.0000        0.0000        0.0000        0.0000        0.0000        0.0000        0.0000        0.0000        0.0000        0.0000        0.0000        0.0000        0.0000        0.0000        0.0000        0.0000        0.0000        0.0000       30.2887       26.9341       30.8106       19.6720       19.6119       16.7083       10.5132        9.1786       10.2266        9.2073       19.8747       20.1176       12.7889        9.0344        7.3918        9.0255        8.5517        8.6545       10.9028       11.8715       10.9289       10.4085       10.3578       11.3378       10.1001       11.7020       14.0979       14.2575       12.1799       13.8094       15.3983       20.7584       24.2106       23.7821       21.9336       17.4727       18.5168       20.8399       20.2941       18.3819       17.1239       14.2019       12.6477       11.8556        8.8031        7.1073        6.4445        6.2150        5.0275        5.2254        4.8824        4.6688        2.6983        3.0485        2.7553        2.1917        1.4002        1.1595        0.8917        0.7636        0.7722        0.5954        0.6967        0.0000        0.0000        0.0000        0.0000        0.0000        0.0000        0.0000        0.0000        0.0000        0.0000        0.0000        0.0000        0.0000        0.0000        0.0000        0.0000        0.0000        0.0000        0.0000        0.0000        0.0000        0.0000        0.0000        0.0000        0.0000        0.0000        0.0000        0.0000        0.0000        0.0000        0.0000        0.0000        0.0000        0.0000        0.0000        0.0000        0.0000        0.0000        0.0000        0.0000        0.0000        0.0000        0.0000        0.0000        0.0000        0.0000        0.0000        0.0000        0.0000        0.0000        0.0000        0.0000        0.0000        0.0000        0.0000        0.0000        0.0000        0.0000        0.0000        0.0000        0.0000        4.5312        4.3441        5.2025        4.7377        3.6920        4.1973        4.6026        4.5510        5.2471        5.6780        5.9669        6.0009        5.0556        4.3764        4.0682        3.8453        3.5186        4.0345        5.7193        5.6771        4.8150        4.4201        5.0694        4.1691        3.3486        3.4849        3.9129        3.7361        4.0734        6.7946        3.7637        3.3342        2.1675        2.5792        2.1275        2.2698        3.0561        2.5792        2.4135        2.7206       26.4884       51.0516        6.0413        4.5671        6.5630        7.2921        7.7181        9.0758        9.7476       10.1834       10.8227       12.1435       11.6881       13.5626       30.9848       44.8991       10.2564       10.3510       11.1575       13.0636       16.5369       17.5875       19.2152       18.5441       24.5751       23.8397       24.9797       22.7553       20.3883       19.4054       18.0620       17.8939       16.3833       15.9648       17.7379       20.2882       26.5432       27.6874       31.2852       33.6415       35.2498       39.3119        0.0000        0.0000        0.0000        0.0000        0.0000        0.0000        0.0000        0.0000        0.0000        0.0000        0.0000        0.0000        0.0000        0.0000        0.0000        0.0000
        0.0000        0.0000        0.0000        0.0000        0.0000        0.0000        0.0000        0.0000        0.0000        0.0000        0.0000        0.0000        0.0000        0.0000        0.0000        0.0000        0.0000        0.0000        0.0000        0.0000        0.0000        0.0000        0.0000        0.0000        0.0000        0.0000        0.0000       30.5277       34.2275       28.3721       22.6280       15.7647       13.4682       11.2469       18.1760       12.5582        9.3359       23.8470       19.2487       21.3471       25.8427       14.1251        9.2807        8.2964        7.7387        9.1695       10.7405       12.4604       11.6496       11.5008       11.2884       10.1383       11.9853       14.4430       12.3594       11.3705       11.8093       16.2877       22.2143       22.9106       20.9488       19.6213       18.7494       18.7695       19.9517       19.7549       18.2362       16.2352       14.8941       12.0061       10.5196        8.3174        6.9640        6.4240        6.9294        4.7823        4.6614        4.7315        4.9326        3.7220        3.2465        2.8201        2.0097        1.1542        1.0701        0.7558        0.7428        0.4435        0.5146        0.5912        0.0000        0.0000        0.0000        0.0000        0.0000        0.0000        0.0000        0.0000        0.0000        0.0000        0.0000        0.0000        0.0000        0.0000        0.0000        0.0000        0.0000        0.0000        0.0000        0.0000        0.0000        0.0000        0.0000        0.0000        0.0000        0.0000        0.0000        0.0000        0.0000        0.0000        0.0000        0.0000        0.0000        0.0000        0.0000        0.0000        0.0000        0.0000        0.0000        0.0000        0.0000        0.0000        0.0000        0.0000        0.0000        0.0000        0.0000        0.0000        0.0000        0.0000        0.0000        0.0000        0.0000        0.0000        0.0000        0.0000        0.0000        0.0000        0.0000        0.0000        0.0000        0.0000        3.8485        4.0363        3.1125        2.6623        3.7202        4.2710        4.2049        5.0323        5.5465        5.6390        5.6592        4.2012        3.5010        3.7525        3.8090        3.6042        4.0791        4.1284        3.9023        3.9344        4.1303        4.4552        4.7204        3.6606        3.5208        4.0174        3.2177        3.4781        2.8948        3.2372        3.9110        2.2921        2.3304        2.8251        1.7788        2.2610        2.3662        3.0217        3.1384       15.6016       15.3321        5.3172        5.8134        6.7579        7.2104        7.7374        9.0276        9.7890        8.7359        8.8058       10.7207       10.6613       14.1718       12.8901       26.5895       10.2579       11.8357       13.4867       15.5104       15.7332       15.8208       16.8146       17.2829       20.3593       21.5797       22.5064       22.5660       21.1206       17.7376       15.5454       15.1199       13.9404       15.0804       16.4596       19.3606       27.7036       27.8737       31.5104       36.0868       36.7460       37.5539        0.0000        0.0000        0.0000        0.0000        0.0000        0.0000        0.0000        0.0000        0.0000        0.0000        0.0000        0.0000        0.0000        0.0000        0.0000        0.0000
        0.0000        0.0000        0.0000        0.0000        0.0000        0.0000        0.0000        0.0000        0.0000        0.0000        0.0000        0.0000        0.0000        0.0000        0.0000        0.0000        0.0000        0.0000        0.0000        0.0000        0.0000        0.0000        0.0000        0.0000        0.0000        0.0000        0.0000        0.0000       27.4942       32.6487       28.7056       17.6838        9.1338        9.2526        9.1950        8.7082        9.3077       16.0315       14.5817       15.0637       16.6310       18.3755       14.3635       14.7247        9.3880        8.4952        8.5480       10.2971        9.4517        9.9086       10.9502       15.0123       16.5225       14.2359       15.1466       16.2967       18.5724       21.6392       23.5419       27.0216       25.3185       18.4380       17.0355       18.6872       20.5274       19.3484       16.3650       14.1966       10.8416       10.1614        8.4897        4.2323        2.8589        2.5758        2.3677        4.0855        4.8177        6.9814        5.6480        6.3979        6.3045        4.9086        4.0007        3.8557        3.7822        3.4882        3.1011        0.6385        0.7912        0.9409        0.9344        0.0000        0.0000        0.0000        0.0000        0.0000        0.0000        0.0000        0.0000        0.0000        0.0000        0.0000        0.0000        0.0000        0.0000        0.0000        0.0000        0.0000        0.0000        0.0000        0.0000        0.0000        0.0000        0.0000        0.0000        0.0000        0.0000        0.0000        0.0000        0.0000        0.0000        0.0000        0.0000        0.0000        0.0000        0.0000        0.0000        0.0000        0.0000        0.0000        0.0000        0.0000        0.0000        0.0000        0.0000        0.0000        0.0000        0.0000        0.0000        0.0000        0.0000        0.0000        0.0000        0.0000        0.0000        0.0000        0.0000        0.0000        0.0000        0.0000        0.0000        0.0000        0.0000        2.5223        2.5630        1.4964        1.6258        2.9841        3.4169        4.5374        5.7986        6.4380        6.6424        7.2362        6.6495        7.3953        6.6808        3.9179        3.2207        3.1641        3.3723        3.3282        3.4617        3.5875        3.9469        4.2568        5.3592        7.9822        4.4851        3.9044        4.4368        4.8925        4.5551        4.6081        2.7824        2.2233        2.6093        2.7109        3.2055        3.4664        3.5943        4.1295        4.4785        5.1872        5.7832        6.3648        7.1852        8.1601        8.7422        8.3527        8.2706        8.3451        9.5699       10.3400       14.5523       13.2732       13.4649       15.0236       15.6312       16.0196       16.7841       21.1053       21.3513       21.2216       18.3157       17.4582       20.5335       21.8440       18.8987       14.8608       14.3206       14.7838       21.4157       13.9280       14.9772       15.1969       15.4190       20.6947       28.0163       31.5167       34.5539       40.9392       41.7139        0.0000        0.0000        0.0000        0.0000        0.0000        0.0000        0.0000        0.0000        0.0000        0.0000        0.0000        0.0000        0.0000        0.0000        0.0000        0.0000
        0.0000        0.0000        0.0000        0.0000        0.0000        0.0000        0.0000        0.0000        0.0000        0.0000        0.0000        0.0000        0.0000        0.0000        0.0000        0.0000        0.0000        0.0000        0.0000        0.0000        0.0000        0.0000        0.0000        0.0000        0.0000        0.0000        0.0000        0.0000       13.6067       12.3446       13.0911       12.6863       14.1322       13.6399        9.5003       12.1717       11.1297       14.9132       16.9526       15.4402       17.9292       15.3390       11.3855       15.3254       11.1218       10.3925        7.4749        9.1314        9.2203       10.7541       10.8500       12.9103       14.5019       14.3577       14.3477       18.3998       20.5139       21.2793       23.4756       18.0320       16.7068       16.1989       16.8147       16.8206       16.5909       12.1277       10.6676       14.8128        9.6438        8.4388        6.8768        3.4546        2.4152        1.8833        2.1373        4.3914        4.9002        8.2132        6.8126        7.5738        5.1652        4.6716        3.9972        5.3664        4.3777        4.0604        4.0880        1.0109        1.0526        1.0108        1.0062        0.0000        0.0000        0.0000        0.0000        0.0000        0.0000        0.0000        0.0000        0.0000        0.0000        0.0000        0.0000        0.0000        0.0000        0.0000        0.0000        0.0000        0.0000        0.0000        0.0000        0.0000        0.0000        0.0000        0.0000        0.0000        0.0000        0.0000        0.0000        0.0000        0.0000        0.0000        0.0000        0.0000        0.0000        0.0000        0.0000        0.0000        0.0000        0.0000        0.0000        0.0000        0.0000        0.0000        0.0000        0.0000        0.0000        0.0000        0.0000        0.0000        0.0000        0.0000        0.0000        0.0000        0.0000        0.0000        0.0000        0.0000        0.0000        0.0000        0.0000        3.0646        2.6216        2.1161        1.6910        2.1843        2.5059        4.5647        4.8764        5.6346        6.6168        7.0009        6.3188        8.6788        9.3779        9.6244        6.7447        5.9441        3.7068        2.4598        2.9366        2.9726        2.5037        3.1822        3.3982        4.1712        8.7801        6.0520        3.9892        4.0572        3.9844        4.1201        3.7893        3.4122        2.7981        2.4422        2.4936        2.5878        3.2672        3.2316        3.8071        4.1112        4.0383       36.8114       41.0222        4.9783        5.9765        6.7869        7.6668        7.7527        7.9217        7.7685        8.2056       12.9005       13.2710       11.2791       13.1186       13.8188       21.1322       14.7228       15.9815       18.6414       19.4614       21.7288       19.0306       17.2438       25.2099       18.5264       16.2554       12.7489       12.8040       13.1632       14.9601       12.2599       11.6330       13.9092       15.8803       19.9810       22.3333       27.4012       30.5426       35.8440       39.4210        0.0000        0.0000        0.0000        0.0000        0.0000        0.0000        0.0000        0.0000        0.0000        0.0000        0.0000        0.0000        0.0000        0.0000        0.0000        0.0000
        0.0000        0.0000        0.0000        0.0000        0.0000        0.0000        0.0000        0.0000        0.0000        0.0000        0.0000        0.0000        0.0000        0.0000        0.0000        0.0000        0.0000        0.0000        0.0000        0.0000        0.0000        0.0000        0.0000        0.0000        0.0000        0.0000        0.0000        0.0000       35.6059       31.2070       17.1312       21.6866       21.6564       21.9186       18.7648       19.9180       12.6973       15.9767       14.7902       10.7078       11.1527       11.7510        9.2793       11.6978       10.4009        9.6455        9.7563        9.7186        8.8190        7.6826        9.2986       12.7378       15.0322       15.3252       16.0856       22.9840       20.7957       17.6851       16.6751       14.2010       13.0569       13.8135       14.1615       14.2951       13.7195       11.1963        8.7923        9.0695        7.8331        6.9234        5.5475        2.5354        1.6909        1.7486        2.3928        4.2219        4.6631        5.5941        6.1722        6.5988        7.7929        5.2860        4.9216        4.4513        4.7099        4.3552        4.5700        2.1062        1.2144        1.1808        1.3600        0.8372        0.0000        0.0000        0.0000        0.0000        0.0000        0.0000        0.0000        0.0000        0.0000        0.0000        0.0000        0.0000        0.0000        0.0000        0.0000        0.0000        0.0000        0.0000        0.0000        0.0000        0.0000        0.0000        0.0000        0.0000        0.0000        0.0000        0.0000        0.0000        0.0000        0.0000        0.0000        0.0000        0.0000        0.0000        0.0000        0.0000        0.0000        0.0000        0.0000        0.0000        0.0000        0.0000        0.0000        0.0000        0.0000        0.0000        0.0000        0.0000        0.0000        0.0000        0.0000        0.0000        0.0000        0.0000        0.0000        0.0000        0.0000        0.0000        4.3533        3.3104        2.4497        2.1272        2.0675        3.6645        4.0757        6.9038        4.6573        4.4585        4.9432        5.2479        5.6212       71.2369        8.9360       49.2383       79.9286        5.7452        4.4678        4.6870        4.1422        4.4272        5.0535       37.4494        4.1039        4.9344        4.5958        4.2331        4.3810        4.2906        3.5608        3.4874       44.1750       11.0204       10.2723       40.5040        2.5048        2.6632        2.8553       53.4203       41.7810        4.4940        4.3311        5.1804        5.3023        6.2973        6.2802        6.0630        6.8555        7.0176        7.4195        7.7700       11.8794       12.9688       14.3043       15.1947       30.6558       12.5868       12.1901       12.4029       14.0315       16.1426       18.8089       18.6832       20.0526       18.6038       19.6302       20.1748       16.2389       12.4493        9.9277       10.1661       13.2162       10.6647        9.7766       12.3574       15.3550       20.2890       21.7826       29.6758       30.4526       36.2316       38.7872       43.2809        0.0000        0.0000        0.0000        0.0000        0.0000        0.0000        0.0000        0.0000        0.0000        0.0000        0.0000        0.0000        0.0000        0.0000        0.0000
        0.0000        0.0000        0.0000        0.0000        0.0000        0.0000        0.0000        0.0000        0.0000        0.0000        0.0000        0.0000        0.0000        0.0000        0.0000        0.0000        0.0000        0.0000        0.0000        0.0000        0.0000        0.0000        0.0000        0.0000        0.0000        0.0000        0.0000       19.6363       30.6460       17.7795       17.3127       15.6078       13.3201       13.4611       15.9503       25.7535       24.5372       20.5223       14.2337        9.7968        9.8274        7.5296        6.9287       10.1052        8.2857        8.3960        7.7064       10.2102        8.9367        8.2911        8.4525       11.5118       12.2393       11.3649       14.4979       17.6596       15.5797       15.5249       13.1615       12.0592       10.4852        9.6378        9.2507        9.8183        8.7202        7.5701        7.8709        7.3853        6.3662        5.3366        4.1364        1.8801        1.5107        1.4101        1.8969        3.3777        3.8648        4.5897        4.8437        4.8412        5.1482        5.1106        4.8737        6.7109       14.7370        9.4576        4.9885        1.7587        1.5317        1.4492        1.4302        1.1764        1.3311        0.0000        0.0000        0.0000        0.0000        0.0000        0.0000        0.0000        0.0000        0.0000        0.0000        0.0000        0.0000        0.0000        0.0000        0.0000        0.0000        0.0000        0.0000        0.0000        0.0000        0.0000        0.0000        0.0000        0.0000        0.0000        0.0000        0.0000        0.0000        0.0000        0.0000        0.0000        0.0000        0.0000        0.0000        0.0000        0.0000        0.0000        0.0000        0.0000        0.0000        0.0000        0.0000        0.0000        0.0000        0.0000        0.0000        0.0000        0.0000        0.0000        0.0000        0.0000        0.0000        0.0000        0.0000        0.0000        0.0000        3.4005        4.1719        2.5951        2.0781        1.8546        2.3595        4.3876        4.6546        4.9300        4.1827        5.5073        6.0784        4.2456        4.7670       74.3225        6.7415        6.2605        6.2390        5.4788        4.5864        6.1860        4.8225        3.4034        4.3913       45.8498        5.7460        6.4948        4.8622        4.4983        4.5847        4.5915        3.9083        3.4867       53.6831       11.2985       11.7665       18.3674        2.6451        3.5918        3.8815        3.5512        3.8064        5.2309        4.4677        4.6206        5.0050        5.5957        6.3978        6.6821        7.9820        7.2686        8.0572        8.7794       11.7663       14.0610       13.6132       14.5879       23.6365       11.9043       10.6938       12.1771       13.3670       14.6336       16.7022       17.9287       18.0019       17.8958       18.3901       18.1724       13.8254        8.8316        9.1184        9.0701       10.4249       10.2988       11.8892       10.6461       13.3399       20.2113       23.2523       29.4680       30.4812       35.9074       39.3806        0.0000        0.0000        0.0000        0.0000        0.0000        0.0000        0.0000        0.0000        0.0000        0.0000        0.0000        0.0000        0.0000        0.0000        0.0000        0.0000
        0.0000        0.0000        0.0000        0.0000        0.0000        0.0000        0.0000        0.0000        0.0000        0.0000        0.0000        0.0000        0.0000        0.0000        0.0000        0.0000        0.0000        0.0000        0.0000        0.0000        0.0000        0.0000        0.0000        0.0000        0.0000        0.0000        0.0000       30.6810       27.6215       27.3554       20.2306       15.5570       13.6755       13.7672       14.8770       18.8742       24.5351       15.2459       12.5602       11.1988        8.6086        7.3821        9.0875       12.5430       13.6653       12.1746        8.0892        6.1717        6.8449        6.8369        7.8089        6.4354        5.9637        6.5318        6.0007        7.4194        7.3253        6.8188        6.8638        6.1927        4.2827        4.6059        3.4035        2.9907        5.1497        2.6463        2.1270        2.6421        2.2729        2.0415        1.8200        1.5451        1.6566        1.2738        1.7066        2.5912        3.0476        3.6451        3.9433        3.3077        3.4381        3.4665        3.6112        4.4026        4.6390        6.1239        5.8004        2.8456        1.8925        1.6402        1.5515        2.0199        1.8430        1.7028        1.7837        1.8640        1.8488        1.5891        1.5686        1.3320        1.1387        0.0000        0.0000        0.0000        0.0000        0.0000        0.0000        0.7498        0.7957        0.8982        0.9014        0.0000        0.0000        0.0000        0.0000        0.0000        0.0000        0.0000        0.0000        0.0000        0.0000        0.0000        0.0000        0.0000        0.0000        0.0000        0.0000        0.0000        0.0000        0.0000        0.0000        0.0000        0.0000        0.0000        0.0000        0.0000        0.0000        0.0000        0.0000        0.0000        0.0000        0.0000        0.0000        0.0000        0.0000        0.0000        0.0000        2.9951        3.0350        3.0530        3.0156        3.0467        3.2579        3.3059        6.1058        6.1432        6.2476        8.1551        7.5830        6.2505        6.3743        5.9717        7.5205        8.9306        9.6314        7.8827        9.5725        6.8019        6.3316        7.8583        6.4025        5.9567        6.3115        7.3076        6.2549        5.9888        5.3081        5.6857        6.0205        4.3237        3.6543        3.7164        2.9174        3.1778        3.3612        7.9752       11.2396        4.6715        5.0097        3.7190        4.8619        4.7794        4.6027        4.7519        5.4270        5.8369        6.2145        7.0840       10.5714       23.8249       29.5177       14.3534       13.4607       15.0350       14.1862       15.0751       14.8377       13.6512       13.8289       15.9344       16.9715       19.5236       17.7472       17.9907       18.8937       20.2127       19.0519       15.3876       16.1073       12.2328       10.2931       10.1720       11.3269       14.2268       14.4691       15.2434       17.8920       22.9238       27.3636       31.4352       38.5047       35.3624       38.1217        0.0000        0.0000        0.0000        0.0000        0.0000        0.0000        0.0000        0.0000        0.0000        0.0000        0.0000        0.0000        0.0000        0.0000        0.0000        0.0000
        0.0000        0.0000        0.0000        0.0000        0.0000        0.0000        0.0000        0.0000        0.0000        0.0000        0.0000        0.0000        0.0000        0.0000        0.0000        0.0000        0.0000        0.0000        0.0000        0.0000        0.0000        0.0000        0.0000        0.0000        0.0000        0.0000       20.8760       27.6126       26.0991       23.1106       26.0865       23.1853       21.3421       15.6153        9.4750        8.7365       10.7978       10.2476        8.6264       11.2536       11.5298       10.9721       12.9268       17.5546       16.7765       16.1779       14.1177        9.9528        7.1557        6.6845        6.3463        7.3919       10.2633       10.1332        6.8313        6.1039        5.1032        4.3439        5.8690       12.0176        9.6413        3.3906        2.8377        2.6105        2.2676        2.5380        0.8947        1.2627        1.8914        1.8991        1.5045        1.7829        1.3910        1.2463        1.9993        2.2871        2.5586        2.9822        3.7182        3.3888        3.1850        3.3513        3.4893        4.3702        4.0739        4.1759        3.8469        2.3906        2.1693        1.9304        1.7990        1.8418        1.4220        1.3551        1.4481        1.7384        1.5624        1.3109        1.2141        0.8390        0.6564        0.6057        0.4730        0.6840        0.7759        0.5022        0.5024        0.5541        0.6202        0.6929        0.6769        0.7580        0.8304        0.9124        0.9115        0.0000        0.0000        0.0000        0.0000        0.0000        0.0000        0.0000        0.0000        0.0000        0.0000        0.0000        0.0000        0.0000        0.0000        0.0000        0.0000        0.0000        0.0000        0.0000        0.0000        0.0000        1.1341        1.2955        1.6412        1.7083        1.5938        2.2304        1.9207        2.1587        2.1785        2.7936        3.2924        3.0913        3.1914        3.4619        4.2289        4.1736        3.7936        5.1781        6.6045        8.8823        7.8060        8.8573        9.9974        8.6237       10.4014       10.3562        9.2367        9.7544        9.0170        7.4341        7.9043        7.9761       63.6454        8.2419        6.9903        6.6086        7.3455        6.7240        6.6062        6.3666        5.6389        6.5639        7.1300        5.4590        4.3890        3.7537        3.1820        3.2406        3.2827       37.8368       29.3079        4.7318        4.6328        4.3266        5.3097        5.5106        5.1567        5.0346        5.7046       27.9154       41.6372        8.5479        9.3245       24.3556       27.9565       14.1438       12.2043       21.5560       14.1114       13.3706       13.8397       12.4934       12.4394       13.0388       13.9107       15.7050       15.0015       14.5879       16.3981       17.9589       17.6687       15.3519       14.5344       11.1405        9.4511       11.6326       11.8392       14.3572       14.4829       16.3178       19.1887       23.2047       28.2920       30.6657       30.9058        0.0000        0.0000        0.0000        0.0000        0.0000        0.0000        0.0000        0.0000        0.0000        0.0000        0.0000        0.0000        0.0000        0.0000        0.0000        0.0000        0.0000        0.0000
        0.0000        0.0000        0.0000        0.0000        0.0000        0.0000        0.0000        0.0000        0.0000        0.0000        0.0000        0.0000        0.0000        0.0000        0.0000        0.0000        0.0000        0.0000        0.0000        0.0000        0.0000        0.0000        0.0000        0.0000        0.0000        0.0000       16.2927       16.7957       19.5179       17.9363       17.6401       15.6328       16.8649       14.1301       10.8988       11.8538        9.1021        7.9259        7.8059        5.1667        4.6928        9.0060       10.7555       17.6088       16.9493       18.6807       18.0720       10.7571       10.9911       11.4797        8.5561        9.0206        7.4086        7.0501        6.9120        5.2283        3.3863        2.6957        2.7540        8.5307        8.2890        5.2715        3.2324        0.5342        1.1801        1.4987        1.2741        1.9914        1.2970        1.1575        0.9625        0.7880        0.5720        0.9526        1.7872        2.1406        2.4525        2.5214        2.8821        2.4228        2.8078        3.9486        3.8927        4.0849        3.7423        3.4846        3.2657        2.0225        1.9259        2.4509        2.5036        1.8669        1.1006        0.9462        1.1920        1.3547        1.0769        0.9905        0.8006        0.5139        0.4339        0.5697        0.5882        0.4067        0.3368        0.3917        0.3783        0.4688        0.5952        0.5335        0.5617        0.7131        0.7986        0.8095        0.8087        0.7796        0.8930        0.8830        0.0000        0.0000        0.0000        0.0000        0.0000        0.0000        0.0000        0.0000        0.0000        0.0000        0.0000        0.0000        1.4059        1.2254        1.2596        1.0325        0.9374        1.9664        1.7991        1.4249        2.2947        2.5174        2.3124        2.3089        2.3364        2.9239        3.2846        3.9429        3.2416        3.3045        3.7336        4.6322        5.8129        4.9915        6.2353        6.8702        7.2716        7.6435        6.5521        7.6724        7.7713        6.3175        7.9612        8.6049        9.9592        8.0720        5.8656        5.8364        4.9000        5.9632        8.4539        7.8438        6.4880        6.4917        7.2722        7.5851        7.7034        6.9575        6.7742        6.0847        5.7738        4.1344        4.0206        3.6607        3.8679        3.2390        3.3321        4.8491        5.2699        3.4502        4.4670        4.7885        6.9185        8.0058        6.7115        7.2091        6.1370        7.4899        9.1313        7.4036        8.3923       10.7075       12.4206       12.8528       11.3363       11.0377       11.2957       11.6980       11.0188       10.0171       10.7819       11.9910       12.0671       15.3333       18.8583       17.0943       15.5930       15.6293       15.7032       15.1499       15.2354       12.8828       12.9515       14.1818       14.2368       15.8480       16.1964       16.1259       18.9965        0.0000       26.1925       29.6131       28.9177        0.0000        0.0000        0.0000        0.0000        0.0000        0.0000        0.0000        0.0000        0.0000        0.0000        0.0000        0.0000        0.0000        0.0000        0.0000        0.0000        0.0000        0.0000
        0.0000        0.0000        0.0000        0.0000        0.0000        0.0000        0.0000        0.0000        0.0000        0.0000        0.0000        0.0000        0.0000        0.0000        0.0000        0.0000        0.0000        0.0000        0.0000        0.0000        0.0000        0.0000        0.0000        0.0000        0.0000       13.7686       11.8526       17.1683       17.5283       11.9549        9.5669        7.7175        9.1781       13.8548       13.4978       14.0615       15.5884       10.8860        8.2568        5.7164        5.0087        5.4529        4.3820        5.7240        6.0767        7.2463        6.9339       11.1270        9.7574        5.2665        6.6566        7.2771        6.5713        5.7905        6.1071        5.3047        4.7909        3.3839        2.4844        4.5437        6.2609        4.2307        2.5469        1.1317        0.5581        0.7646        0.9515        1.1145        0.7887        0.6569        0.7865        0.8600        0.8543        0.9647        1.5751        2.2659        2.4306        2.5766        2.7532        2.2968        3.3688        3.4113        3.3547        3.6639        3.5509        3.3681        3.3393        2.8253        2.7962        2.5643        2.0992        1.5830        1.1818        1.0908        1.1846        1.2301        1.0655        0.8915        0.6305        0.4085        0.4340        0.5653        0.3667        0.4063        0.2402        0.2701        0.3942        0.5043        0.5424        0.8451        0.6720        0.7397        0.6114        0.5902        0.5865        0.6033        0.6632        0.7420        0.8961        1.1438        1.2300        0.0000        0.0000        0.0000        0.0000        0.0000        0.0000        0.0000        0.0000        1.4917        1.4031        1.3951        1.3581        1.3280        1.5932        1.9948        1.7184        2.0269        3.2208        7.3448        5.4445        4.4332        4.9982        5.4335        6.3664        7.3201        6.1097        4.4691        4.7921        5.9610        7.7002        8.2416        8.6459        8.9804        7.3315        6.1331        6.1467        6.9511        6.5475        5.6927        5.6820        5.8225        5.9485        4.7407        5.2108        5.3412        5.4847        7.1774        7.8054        9.9531        8.5283        7.9649        7.6581        7.5471        6.9750        6.2913        5.9564        5.4208        5.4974        4.3047        4.1083        3.8130        4.0151        4.0724        4.4272        4.3202        5.0189        4.6056        5.1537        6.9528        5.0921        6.5215        7.9130        7.1793        6.3952        7.5913        8.3628        9.2443       10.0451       11.4412       11.2752       11.8271       11.3607       10.8463       10.8435       11.3309       10.6053       10.0228       10.2309       10.4791       11.5604       14.5558       16.5016       15.8183       14.2957       15.2235       16.2923       17.1717       17.5497       19.2363       15.6618       14.8631       16.0355       16.4343       16.0519        0.0000        0.0000        0.0000        0.0000        0.0000        0.0000        0.0000        0.0000        0.0000        0.0000        0.0000        0.0000        0.0000        0.0000        0.0000        0.0000        0.0000        0.0000        0.0000        0.0000        0.0000        0.0000        0.0000        0.0000
        0.0000        0.0000        0.0000        0.0000        0.0000        0.0000        0.0000        0.0000        0.0000        0.0000        0.0000        0.0000        0.0000        0.0000        0.0000        0.0000        0.0000        0.0000        0.0000        0.0000        0.0000        0.0000       14.3748        8.8793        7.9691        8.6525       11.1827       17.7153       16.0517       11.4219        8.9359        6.4695        7.3889        8.5483        7.0224        8.6947       12.6114        5.2746        5.2675       11.4191        8.0084        8.5232        7.2145        7.0110        7.8632        7.0128        6.2753        5.3732        6.1409        5.6741        4.0044        3.9077        3.6821        3.1571        3.8347        3.9340        4.3814        5.9398        2.9054        3.7974        3.9578        2.5503        2.0149        1.2881        0.8206        1.4072        2.3491        1.5935        0.7191        0.3905        0.4664        0.3195        0.6146        2.0116        1.8577        2.7891        2.8308        1.9978        2.2010        2.8525        3.1869        3.2957        3.2864        3.1180        3.2256        3.1570        3.0304        2.4740        2.5853        1.9880        1.7056        1.3837        1.1390        1.0782        1.0446        0.9542        0.8212        0.6887        0.5033        0.1689        0.1911        0.1772        0.0913        0.1896        0.1962        0.4051        0.3496        0.2713        0.3100        0.3392        0.4726        0.5058        1.1123        0.9413        0.5624        0.3031        0.3462        0.4164        0.3257        0.4841        0.5790        0.7598        0.8901        0.8835        0.7568        2.2953        1.7005        1.2671        0.9636        0.9618        1.0798        1.0926        1.0275        1.9887        2.1989        2.1654        2.5096        4.1953        4.3296        4.7220        5.1530        4.4594        4.1803        5.1915        6.5292        7.0405        5.5352        3.7047        4.2464        6.1211        8.1101        9.3686        9.2935        9.1780        8.1408        6.1130        5.6377        6.0630        5.5831        4.8734        4.4732        4.1090        3.9772        5.0144        5.5124        6.4700        6.3220        8.8271       11.3743        9.8309        9.6305        9.8381        5.9670        5.4295        4.9860        5.3267        5.1228        4.9990        4.6431        4.3094        4.2928        6.5360        6.3331        4.3153        4.6247        3.2709        5.0508        6.5127        3.8075        3.7703        4.7407        5.6718        7.1863        7.8347        7.2137        8.4513        9.3873        9.4522       10.7425       12.7713       14.0242       14.3522       13.6645       11.4729       12.2237       12.0186       11.4524       12.3538       12.1627       12.5869       12.0802       13.5310       14.0438       13.7929       13.0776       15.8729       17.0146       17.0588       18.1587       18.9296       21.9462       20.9768       18.7062       19.6047        0.0000        0.0000        0.0000        0.0000        0.0000        0.0000        0.0000        0.0000        0.0000        0.0000        0.0000        0.0000        0.0000        0.0000        0.0000        0.0000        0.0000        0.0000        0.0000        0.0000        0.0000        0.0000        0.0000        0.0000        0.0000
        0.0000        0.0000        0.0000        0.0000        0.0000        0.0000        0.0000        0.0000        0.0000        0.0000        0.0000        0.0000        0.0000        0.0000        0.0000        0.0000        0.0000        0.0000       10.3455       13.2299       14.3366       11.6612        8.7610        7.2999        7.2979        8.2382        8.2385       14.3816       15.0631        9.5672        8.3583        7.7672        6.9996        8.3350        3.6097        4.3440        5.3341        5.5872        2.4035        3.1181        2.8119        1.3430        1.5789        2.8000        1.9897        1.0908        5.1389        4.3238        4.5154        4.6738        3.7234        3.3330        2.0871        2.2048        2.3659        2.5116        3.0757        2.5895        1.7892        1.2085        1.7123        1.7425        2.2683        0.9821        0.7885        2.0875        1.8277        1.1283        0.7565        0.4727        0.4956        0.3465        1.8842        1.1646        1.9446        3.0054        3.1670        2.4132        2.4298        2.9216        2.8739        2.9607        2.8757        2.8445        2.8801        2.9049        2.7867        2.2756        2.1216        2.7523        1.8877        1.5511        1.3127        1.2446        1.0634        0.9156        0.8569        0.7779        0.5911        0.2559        0.1242        0.0841        0.0904        0.1275        0.1406        0.2497        0.3305        0.3818        0.4378        0.4618        0.4457        0.6307        0.8324        0.9949        0.7050        0.6723        0.5082        0.3896        0.4171        0.5045        0.6300        0.7288        0.6566        0.7838        1.0120        1.4135        0.7820        0.8711        0.9162        1.0236        1.2387        1.8194        1.8199        1.6399        2.0712        2.9059        3.1909        3.9312        4.0974        3.7971        3.9230        3.9310        3.9504        4.6705        5.7105        6.1532        5.9882        6.4646        5.6365        6.9728        8.4445       10.5610       11.1154        9.9950        9.2045        6.4369        6.0731        6.0242        5.7912        3.9290        3.4829        3.4617        3.7903        5.2363        6.4350        7.6862        6.9281        8.4219        8.7337        9.6574        9.7656        8.3516        6.1657        4.7678        4.4935        4.8801        4.9935        5.3116        5.8276        5.8418        7.1321        6.6914        6.5584        4.8053        3.6618        3.3032        2.4921        2.0864        2.2493        3.3580        4.9469        5.3458        7.8479        7.4669        7.5699        8.1363        8.8900        9.1502        9.9609       13.4059       14.3567       15.9790       15.0822       12.0769       11.6225       12.1989       11.2141       11.5877       12.9609       12.5936       12.5228       12.1868       13.2536       12.8274       13.8605       15.8229       16.7401       16.4842       18.4751       18.6484       19.1590        0.0000        0.0000        0.0000        0.0000        0.0000        0.0000        0.0000        0.0000        0.0000        0.0000        0.0000        0.0000        0.0000        0.0000        0.0000        0.0000        0.0000        0.0000        0.0000        0.0000        0.0000        0.0000        0.0000        0.0000        0.0000        0.0000        0.0000        0.0000
        0.0000        0.0000        0.0000        0.0000        0.0000        0.0000        0.0000        0.0000        0.0000        0.0000        0.0000        0.0000        0.0000        0.0000        0.0000       11.7264       10.7297       10.0160        8.2338       10.6614       12.3205        9.6632        6.8988        5.8757        6.9892        7.1512        5.0784        8.2914       10.9292        5.5273        3.2792        5.1687        5.7684        4.0700        2.6106        2.5093        2.7139        1.8040        1.5562        0.8076        0.5578        0.9365        2.0788        3.3150        2.8668        2.6231        4.5801        2.9467        3.1296        1.3859        1.4845        1.4839        1.4176        1.2491        1.0150        0.8579        1.5772        1.1385        1.3403        1.6278        1.7418        1.2256        1.0745        0.7708        0.9786        1.9106        0.9039        0.6568        1.0596        0.7858        0.3515        0.3920        0.4265        0.3315        0.5714        1.6415        1.8641        2.0580        2.2194        2.5973        2.7416        2.6799        2.9258        2.6856        2.6387        2.8082        2.9101        2.1362        1.8376        1.8536        1.9518        1.6385        1.3949        1.4043        1.1690        0.9986        0.9852        0.8780        0.3156        0.4211        0.6043        0.6515        0.1597        0.1206        0.1472        0.1842        0.2205        0.4979        0.5326        0.5642        0.8637        0.6614        1.2313        1.6729        1.5260        1.1710        1.3136        1.3800        1.2419        0.6743        0.9619        1.1046        0.7434        0.8509        0.8468        1.2926        0.6308        0.7193        1.0030        2.1939        2.2525        3.6387        2.8985        1.7258        2.3094        2.4611        2.7858        3.2158        3.3119        3.1993        3.4460        3.7777        4.5371        5.0888        5.4200        5.0732        6.4962        6.9536        6.9937        6.9152        7.8750       10.0620       11.2310       10.6802        9.6334        7.7559        6.4006        5.7339        4.9385        3.9904        3.8449        3.8142        4.5430        6.5041        6.8469        8.1499        8.1656        9.2599       10.2456        9.0781        8.0758        7.0654        5.3681        5.3052        5.9159        4.9970        5.6292        5.2130        5.1707        5.1457        4.8711        5.3410        5.5462        4.0524        3.8982        3.3006        3.4858        4.0875        3.6388        3.6665        5.2782        4.6621        7.0731        8.7110        8.4968        8.7077        8.8360        9.9961       11.7701       13.8865       14.5517       14.3206       13.9002       11.3357       11.3866       12.2247       11.7002       11.2672       12.4384       13.0059       14.1609       13.2812       13.7941       14.1148        0.0000       15.3196       15.5677       16.1165       18.7609       20.0347       20.8862        0.0000        0.0000        0.0000        0.0000        0.0000        0.0000        0.0000        0.0000        0.0000        0.0000        0.0000        0.0000        0.0000        0.0000        0.0000        0.0000        0.0000        0.0000        0.0000        0.0000        0.0000        0.0000        0.0000        0.0000        0.0000        0.0000        0.0000        0.0000
        0.0000        0.0000        0.0000        0.0000        0.0000        0.0000        0.0000        0.0000        0.0000        0.0000        0.0000        0.0000        0.0000       14.9699       14.7299       11.0388       11.1609       10.9205       10.4661       11.5437        9.0398        7.3364        7.2617        5.3046        4.8312        4.2625        3.5097        7.0678        5.9547        3.2295        3.4467        2.8597        2.1303        3.5865        2.1267        1.7332        1.4183        1.1664        1.0754        0.5679        0.4170        0.3886        0.8817        1.1607        1.0874        2.5242        1.3454        1.1513        0.9439        1.1127        1.2737        2.0467        1.0165        0.9520        0.8430        0.7380        0.7208        0.6538        0.8419        1.7267        2.5860        1.8983        1.4252        1.2156        1.4143        1.0701        1.1503        1.3121        1.2163        1.0136        0.8413        0.3645        0.1691        0.1745        0.6944        1.3604        1.5376        1.9313        2.2177        2.6040        2.4909        2.5377        3.0093        2.4778        2.4666        2.4276        2.6069        2.2913        1.7048        1.6355        1.6552        1.4108        1.3890        1.3616        1.4160        1.3996        1.2522        0.6334        0.4061        0.2197        0.5926        0.4807        0.2723        0.5153        0.5714        0.7814        0.8321        0.5210        0.5303        0.7251        0.8323        1.3493        2.1365        1.9996        3.0093        2.7317        2.5842        2.7564        2.6384        3.1617        2.3293        2.6629        2.9578        2.2111        1.5562        1.2379        1.3962        1.2265        1.0352        1.6460        2.6640        4.1296        2.9312        2.0600        2.5246        2.4814        2.9154        3.2670        3.6002        3.5158        3.4966        3.6611        4.1029        4.6153        4.8421        5.5451        6.3771        6.2507        6.3704        6.8590        8.7653        9.3633        9.7352        9.6436        9.4030        7.7257        6.1205        5.7937        5.3139        4.5239        3.9503        3.9669        5.2640        6.6716        6.8991        7.7767        8.9068        9.6895       11.6619        9.6503        8.0964        6.1617        6.3368        5.2517        7.0311        8.3281        7.0848        7.3282        5.6148        5.4201        5.1941        4.7044        5.0992        4.9286        5.9493        5.7381        4.0664        3.7053        3.1083        3.5993        3.3756        4.5679        7.3700       10.4280        9.4836       11.5273       13.8739       13.9347       13.2594       15.7535       15.9240       15.0015       14.8427       14.8885       12.4597       12.6516       12.9451       14.3015       13.3986       14.1735       15.2427       16.3986       17.4126        0.0000        0.0000        0.0000        0.0000        0.0000        0.0000        0.0000        0.0000        0.0000        0.0000        0.0000        0.0000        0.0000        0.0000        0.0000        0.0000        0.0000        0.0000        0.0000        0.0000        0.0000        0.0000        0.0000        0.0000        0.0000        0.0000        0.0000        0.0000        0.0000        0.0000        0.0000        0.0000        0.0000        0.0000        0.0000        0.0000
        0.0000        0.0000        0.0000        0.0000        0.0000        0.0000        0.0000        0.0000        0.0000       20.7586        0.0000        0.0000       22.3856       21.8069       18.3287       12.7964       15.1976       18.1587       17.8515       18.7718       14.1302       11.8299        5.2568        9.3574        6.3565        4.2205        4.7615        8.7797        0.5026        1.1570        0.7464        0.5610        1.0173        1.4491        1.5242        0.8855        0.8815        0.7544        0.7223        0.7746        1.1305        0.9462        0.6021        0.9693        1.4558        1.0056        0.9808        1.2623        1.3128        1.6223        1.3817        0.8587        1.3266        1.7462        1.8047        0.9959        0.9733        0.9737        0.8097        0.7870        0.6830        0.6293        1.0636        1.1349        1.7814        1.6021        2.1951        2.7341        3.2425        2.3220        1.3768        1.0818        0.4399        0.5702        0.9819        1.0446        0.8005        1.2653        1.9699        1.7619        1.9116        2.2228        2.9168        2.9277        2.9269        2.8235        2.1337        2.3266        1.2451        1.5148        1.2029        1.0834        1.0433        1.0050        0.9869        1.0121        0.6099        0.5508        0.5324        0.3797        0.6647        0.5665        0.3852        0.6352        0.7057        0.5750        0.5230        0.5984        0.6927        0.9117        1.0919        2.1894        3.4457        1.9773        1.7618        1.5377        1.7560        1.9004        2.0053        2.6527        3.4938        4.7448        4.0129        3.3532        1.1643        1.4147        1.3684        1.1463        1.5885        1.2996        2.2409        2.5237        2.5144        2.8412        2.1533        2.6834        2.9053        3.7526        3.4396        3.7979        4.1634        4.7416        5.1754        7.1013        6.9121        7.1765        7.6262        8.7741        9.2163       18.1785       10.2967       10.2430       10.6864       10.9115        9.7728        9.4072        9.8297        8.3501        7.5659       22.0047       20.8068        5.8020        7.2159        8.9055        8.1443        8.3088       11.0160       10.1230       11.2039        9.9777        9.0537        7.4222        6.6479        6.7283        6.6629        7.1738        7.0082        6.6444        6.3516        6.0548        6.9305        5.9458        7.3997        8.4458        8.7057        6.8189        5.1197        5.3698        4.8983        4.9297        3.3031        4.0885        4.8405        6.5812        7.9182       10.7464       10.8057       13.5368       16.5209       14.5432       16.8935       18.1357       15.8599       17.6235       16.4862       16.2401       15.7499       15.2021       15.2958       16.9980       19.2530       19.0282        0.0000        0.0000        0.0000        0.0000        0.0000        0.0000        0.0000        0.0000        0.0000        0.0000        0.0000        0.0000        0.0000        0.0000        0.0000        0.0000        0.0000        0.0000        0.0000        0.0000        0.0000        0.0000        0.0000        0.0000        0.0000        0.0000        0.0000        0.0000        0.0000        0.0000        0.0000        0.0000        0.0000        0.0000        0.0000        0.0000        0.0000
        0.0000        0.0000        0.0000        0.0000        0.0000       20.5001       19.8882       16.2963       17.9707       17.8001       16.5822       21.0078       19.2640       18.9490       15.0989       14.4446       13.6823       14.4915       13.6182       12.8622        8.7134        8.2711        6.8443        2.5504        1.5508        0.9493        0.7710        0.1791        0.2165        0.3005        0.2229        0.3524        0.2516        0.2228        0.2204        0.4948        0.5325        0.5323        0.4940        0.3855        1.1052        0.8142        0.3934        0.3754        0.3918        0.2334        0.2928        0.8007        1.1914        1.3181        1.0453        0.7115        0.6098        1.3536        1.6544        1.7154        1.7725        1.7287        1.4108        0.8591        0.7554        0.7022        0.7437        1.4832        1.6671        2.3821        3.6024        4.3861        3.5820        3.5020        3.4229        2.4557        1.1965        1.0349        1.8428        1.6488        1.5661        1.3787        1.4856        1.3960        1.3724        1.5938        2.1245        1.2848        1.5192        1.5448        0.7925        0.7912        0.6708        0.7729        1.1541        0.9579        0.8619        0.9196        0.7180        0.6850        0.6670        0.5955        0.5359        0.3365        0.4185        0.4501        0.4750        0.7231        0.9110        0.8815        1.0118        1.1474        1.1487        1.3965        1.6317        2.7026        2.9392        1.7766        1.4782        1.0482        0.6350        0.7468        1.2723        2.4260        2.1405        2.6113        4.0354        4.1848        1.8458        2.2531        3.4265        4.0209        3.9740        2.5110        2.7595        2.0832        2.0175        2.4030        1.9525        2.5016        2.9324        3.4591        3.5125        3.8417        4.3190        5.1042        5.9778        7.3969        9.3737        8.3916        8.3609       15.0547        8.8252        9.3711        9.3133       10.5014       10.9852       11.4560       11.2028       10.5220       11.3204       11.9232       12.8636       13.4079        9.7014       11.7486       12.2191       10.4659       10.0691       11.3477       12.2519       12.0255       12.8648       11.8267       10.5560        7.5955        6.8653        6.8875        8.4316        7.5876        7.0965        6.8905        7.0120        6.4276        6.3984        7.7823        9.0271        7.8361        7.1898       10.1405       10.6437        6.2466        7.2046        3.3969        3.4009        4.8651        0.0000        0.0000        6.8695        8.3668       10.1193       11.6718       11.4480       13.6423       16.3906       16.1629       12.7820       14.8851       20.6335       17.0066       25.8996       19.5858       18.9803       18.7323       19.1795        0.0000        0.0000        0.0000        0.0000        0.0000        0.0000        0.0000        0.0000        0.0000        0.0000        0.0000        0.0000        0.0000        0.0000        0.0000        0.0000        0.0000        0.0000        0.0000        0.0000        0.0000        0.0000        0.0000        0.0000        0.0000        0.0000        0.0000        0.0000        0.0000        0.0000        0.0000        0.0000        0.0000        0.0000        0.0000        0.0000        0.0000        0.0000
        0.0000        0.0000        0.0000        0.0000       17.5043       15.1091       16.8341       16.8690       16.7069       12.6905       13.5705       14.1642       10.8334       11.8469       14.4668       13.5110       11.1561        6.5977        6.6079        6.6470        4.8994        3.9226        2.1950        1.7375        1.0710        0.7586        0.6115        0.6632        0.7844        0.7635        0.1374        0.1567        0.1014        0.0815        0.1932        0.7073        0.3437        0.3708        0.3615        0.3033        1.0653        0.3085        0.3281        0.1587        0.1125        0.1749        0.1217        0.4559        0.4661        0.5098        0.5025        0.6400        0.6206        0.5276        0.6052        0.7457        0.8631        1.1931        1.2873        1.5266        1.5209        1.3335        1.2700        0.7945        0.7437        0.8780        1.5354        0.8997        1.0559        1.3960        1.2881        1.3054        1.8643        2.4176        2.9023        1.7813        2.9464        2.9298        2.1730        1.2141        0.8949        1.0713        1.2069        0.8555        0.5509        1.3217        1.1439        1.1141        1.4812        1.5475        1.4769        1.2044        1.0378        1.1563        1.2885        0.7904        0.7508        0.8230        0.7454        0.4473        0.3963        0.5238        0.4369        0.9062        0.8062        0.7264        0.8949        1.4903        1.4000        1.7415        2.0014        2.0909        1.9227        1.7409        1.6286        1.2133        0.5618        0.5222        0.9035        1.6807        2.4078        3.6402        2.9429        2.3285        2.2246        3.2882        3.6272        3.6712        2.9286        1.4241        1.8918        2.4022        1.7623        1.8166        2.2883        3.4726        3.4854        4.0388        4.9654        6.5163        8.1979        7.9530        6.2910        6.5178        7.4232        8.8759        8.7465       18.7990       18.2479        9.4198        9.0046       10.0428       10.8066       12.1275       11.6354       10.9287        9.6305       21.8064       22.5873        9.8849       10.6191       10.5275       10.6616       12.4009       13.8127       13.3151       11.0059       11.2450       11.6166       37.6401       41.0007        8.6255        6.8730        6.5065        9.4268        8.6406        8.0017        8.0058        8.2993        7.4365        7.3674       11.7193        8.8056       10.7894       10.1169        9.4048        6.8583        6.1535        3.8512        5.0537        4.1875        0.0000        0.0000        0.0000        6.7390        8.8521       11.0643       12.8861       16.2106       14.2105       14.3091       12.4328       12.6955       15.4583       19.9127       22.1881       19.8959       16.7815        0.0000        0.0000        0.0000        0.0000        0.0000        0.0000        0.0000        0.0000        0.0000        0.0000        0.0000        0.0000        0.0000        0.0000        0.0000        0.0000        0.0000        0.0000        0.0000        0.0000        0.0000        0.0000        0.0000        0.0000        0.0000        0.0000        0.0000        0.0000        0.0000        0.0000        0.0000        0.0000        0.0000        0.0000        0.0000        0.0000        0.0000        0.0000        0.0000        0.0000        0.0000
        0.0000        0.0000       34.4557       18.7083       15.8692       15.3182       14.8956       11.3531        9.0151        7.3547        6.4753        8.1902        6.9989        6.5816        5.3028        5.8241        5.0870        4.3215        4.1752        4.1820        3.9892        2.2232        1.7670        1.2837        1.0305        0.6780        0.7326        0.3414        0.3916        1.0554        0.1824        0.0349        0.2338        0.4428        0.1632        0.2152        0.2461        0.2693        0.2669        0.4322        0.1884        0.2001        0.2275        0.0789        0.0875        0.1316        0.1518        0.3953        0.3950        0.4468        0.4442        0.5697        0.5102        0.4918        0.4911        0.6435        0.6853        0.6447        0.8733        0.6917        0.8253        0.8114        0.9204        0.8294        0.8585        0.6386        0.5375        0.6111        0.8107        1.1173        1.8345        2.3590        2.6295        2.4702        2.6079        3.3391        4.4256        3.8446        1.6428        0.8000        1.2326        1.6939        1.5512        0.8909        1.7455        2.7931        3.9380        2.5188        2.6563        2.3682        2.1112        1.7180        2.0316        2.2237        2.0066        1.7235        1.6305        1.7877        2.2271        1.3187        0.5590        0.4332        0.5210        1.0431        1.4812        1.9160        0.9590        0.9291        0.9712        0.9319        1.1618        1.0209        0.8093        0.5944        0.5168        0.3886        0.4265        0.5157        1.2700        2.0877        2.4654        3.6895        3.2680        2.5119        2.0512        3.2055        2.6612        2.8787        2.7578        2.6950        2.7841        2.6419        2.5043        2.3324        2.6322        4.0685        4.0995        5.1466        5.8908        5.8415        7.1456        7.8299        7.5341        7.8171        6.6002        7.7831        9.4588        8.6259        7.9723        8.2080        8.4338       10.0284       11.2726       11.9547       11.2760       11.0008        9.4386        8.8384        9.1438        8.3503        8.7450        8.3651        8.1309       10.3782       11.1939       11.1498       13.9972       18.9874       13.2801       16.7726        9.2503        8.4909        7.2077        6.5967        6.7258        7.8577       10.0473       10.7339       11.6289        8.9943        9.4506        9.6960        8.7274        8.3398        7.4120        6.9105        6.5119        3.8451        3.6197        3.7242        0.0000        0.0000        0.0000        6.5338        6.9241       10.2176       13.0089       14.5332       16.9159       16.8896       15.0545       13.0563       11.8268       14.3902       18.1467       17.8646       18.4465        0.0000        0.0000        0.0000        0.0000        0.0000        0.0000        0.0000        0.0000        0.0000        0.0000        0.0000        0.0000        0.0000        0.0000        0.0000        0.0000        0.0000        0.0000        0.0000        0.0000        0.0000        0.0000        0.0000        0.0000        0.0000        0.0000        0.0000        0.0000        0.0000        0.0000        0.0000        0.0000        0.0000        0.0000        0.0000        0.0000        0.0000        0.0000        0.0000        0.0000        0.0000        0.0000
        0.0000       16.5921       13.0821       21.1752       16.3664       14.7183        7.2547        9.1213        6.3444        6.3118        9.1808        7.5624        4.8089        6.3920        3.0975        1.6369        1.4061        1.0278        0.8614        0.2015        0.1543        0.8292        0.2599        0.3658        0.4106        0.2553        0.1498        0.1563        0.0670        0.4176        0.0599        0.0763        0.9834        0.6058        0.6482        0.3311        0.0211        0.0120        0.0090        0.0244        0.0242        0.0265        0.0470        0.1389        0.2742        0.3886        0.4347        0.4663        0.1443        0.1128        0.0862        0.3453        0.4118        0.3929        0.3465        0.4891        0.5311        0.7489        0.6240        0.6182        0.7248        0.8405        1.1207        1.6510        2.3053        2.3725        2.0846        1.9999        1.0228        1.1381        1.5465        0.9187        1.2687        1.4440        1.1927        1.0709        0.7638        0.8829        0.6308        1.0596        1.6883        2.0966        1.6376        1.1760        1.8092        1.8175        1.5532        1.7980        2.0991        1.6920        1.8985        1.8852        2.3324        2.2620        3.5744        1.8012        2.1161        2.1187        2.0248        2.1394        1.8827        1.7200        0.8916        0.9437        1.1648        1.1123        0.9163        0.4825        0.4257        0.4317        0.6843        0.5056        0.3393        0.3288        0.0970        0.1718        0.2277        1.0030        2.4317        1.9469        1.7171        2.9636        1.8244        1.6325        1.3441        1.6248        2.1033        3.1917        2.6167       10.3471       12.3703        3.7199        4.8084       15.0576       14.2413        3.7646        5.6506        8.6412       10.0951        9.3281        7.7919        8.0446        7.6474        8.0903        8.7157        8.2362        7.1817        8.4001        8.3232        8.7400       10.9278       10.1607       11.5869       11.5775       10.4311        9.3072        8.3093        7.7375        7.2691        9.3477       10.4547       10.5230       12.2283       10.6336       10.0478       11.5274       15.5526       15.0199       12.5405       12.3524       12.4130       12.9473       10.6927       10.3418        8.5792        9.5710        9.6963       11.1021       10.2957       28.4081       19.1775        8.0649        7.5781       10.6633        7.0929        6.0013        5.7085        0.0000        0.0000        0.0000        0.0000        0.0000        5.3263        5.5835        8.0629       17.9020       11.0545       14.0436       20.0581       14.9980       12.1671       10.8538       10.2937       13.2699       14.2636       15.5241        0.0000        0.0000        0.0000        0.0000        0.0000        0.0000        0.0000        0.0000        0.0000        0.0000        0.0000        0.0000        0.0000        0.0000        0.0000        0.0000        0.0000        0.0000        0.0000        0.0000        0.0000        0.0000        0.0000        0.0000        0.0000        0.0000        0.0000        0.0000        0.0000        0.0000        0.0000        0.0000        0.0000        0.0000        0.0000        0.0000        0.0000        0.0000        0.0000        0.0000        0.0000        0.0000        0.0000
        0.0000       10.1525        9.6923       15.5402       13.7717       11.9002        8.5931        9.3064        6.5454        5.4246        3.5401        2.6171        1.6517        1.9784        2.2733        1.1626        0.6721        0.4592        0.0894        0.1520        1.1417        0.1158        1.0073        0.1370        0.1395        0.2505        0.1950        0.1955        0.1373        0.3725        0.5221        0.3096        0.2477        0.3627        0.6943        0.5252        0.1088        0.0000        0.0000        0.0407        0.0803        0.0276        0.0237        0.1587        0.2411        0.3205        0.1738        0.2919        0.3681        0.3042        0.2794        0.4832        0.5737        0.4520        0.3924        0.4846        0.4565        0.6518        0.8464        0.7332        0.7707        1.3511        1.4370        1.9933        2.1039        2.4032        2.1488        2.3136        2.5800        1.9092        1.4182        1.1658        0.9848        1.2110        0.8699        1.0016        0.8991        0.8224        1.2259        1.1591        1.3584        1.5674        2.1004        1.8686        2.2113        2.6432        2.2277        3.2757        2.7812        2.9896        2.8202        2.4553        3.0334        2.2574        3.5826        2.3286        2.4117        1.9054        2.0812        1.7445        1.7301        1.7112        2.0066        1.6423        1.4786        1.3476        1.1436        0.7640        0.9650        0.6193        0.7323        0.7078        0.6509        1.7597        0.8016        1.3374        1.5189        2.2010        1.3856        1.4973        1.8878        2.0793        2.0344        8.4372        9.4020       38.9189       17.8336        2.1328        2.3025       12.9730       12.0189        3.1767        3.6618        7.9869        9.8414        4.8209        8.5623       12.2083       14.7160       14.4956       11.8181       10.5721       10.8212       11.9954        8.6021        7.4530        7.6433        8.6509        8.9572        9.3810        8.5912       10.8313       13.5887       12.3120       10.4806       10.6212        9.1409        7.3797        7.5018       10.5522       12.3412       13.6401       16.7023       13.0538       13.0767       14.0767       13.1587       13.8264       13.9738       13.4334       15.2230       14.6959       12.2954       11.8531        9.3860       10.4796       11.9616       11.5915       10.1165       15.2278       21.1685        9.4086       10.2981        7.7882        6.8271        6.5372        0.0000        0.0000        0.0000        0.0000        0.0000        7.2487        7.8470        7.8203       15.5134       16.1229       16.1660       12.4847        9.9207       12.0422       11.9394       11.5455       11.9578       13.2623        0.0000        0.0000        0.0000        0.0000        0.0000        0.0000        0.0000        0.0000        0.0000        0.0000        0.0000        0.0000        0.0000        0.0000        0.0000        0.0000        0.0000        0.0000        0.0000        0.0000        0.0000        0.0000        0.0000        0.0000        0.0000        0.0000        0.0000        0.0000        0.0000        0.0000        0.0000        0.0000        0.0000        0.0000        0.0000        0.0000        0.0000        0.0000        0.0000        0.0000        0.0000        0.0000        0.0000        0.0000        0.0000
        7.6798        5.8535        6.5075       11.8697       17.2364       18.5886       14.3687       11.5478        9.6835        5.7922        3.8256        3.2531        1.7255        0.8767        2.7386        0.7323        1.1994        1.9147        0.7042        1.8081        0.7406        0.4852        0.6066        0.0375        0.0680        0.1123        0.1264        0.0832        0.0530        0.1060        0.0756        0.1792        0.1409        0.3708        0.7294        0.4606        0.2548        0.2244        0.1847        0.1063        0.3630        0.2424        0.1670        0.1696        0.9764        0.6874        0.7563        0.5610        0.8170        1.0003        2.0728        0.8131        0.5220        0.6500        1.0301        0.5901        0.4829        0.6441        0.8183        2.9683       11.6773        0.8673        1.3962        1.3931        1.3943        1.7217        2.7910        4.9313        5.5476        4.8314        5.2887        3.0271        2.6539        2.4106        3.0179        2.2629        1.2458        1.8354        4.5304        3.6926        3.3243        2.1447        3.4092        2.4154        2.3125        3.4080        3.8703        3.2909        2.9890        2.3153        2.8294        3.1497        2.4201        3.1077        3.5741        2.7178        2.4753        2.3187        2.1159        1.8805        1.9553        2.1080        2.4245        2.0345        1.9579        1.9861        1.5299        1.6544        6.4770        1.0280        0.8504        0.5381        0.4843        0.7893        0.8272        2.3631        1.7997        1.7425        2.5819        2.5075        2.1587        3.6679        3.3461        2.8648        2.2520        3.5607        3.0333        7.7898        9.3622        2.4005        2.7839        5.4901        6.3600        9.4930       11.0007        5.1279       10.8072       12.9835       13.7824       13.5161       55.9173       10.3692        9.1748        9.8514        8.6068       10.5385        9.6758        8.4044        9.5389       11.2352        8.3731        9.5673       10.4664       12.7745       15.9703       11.5836        8.7403        8.8747        6.2562       10.7257       14.5653       14.8550       13.0908       12.8904       13.0366       13.7060       12.9904       13.6404       13.6727       13.1754       13.7555       14.6714       18.2796       17.7708       13.7934       12.4596       12.4068       10.9481       10.8688        9.6401        9.5173        9.6679       11.3599        7.6025        7.3139        0.0000        0.0000        0.0000        0.0000        0.0000        0.0000        8.8036        8.0088        7.8456        8.0966        8.7025        9.5829       11.4397        9.9705       12.3827       13.1389        0.0000        0.0000        0.0000        0.0000        0.0000        0.0000        0.0000        0.0000        0.0000        0.0000        0.0000        0.0000        0.0000        0.0000        0.0000        0.0000        0.0000        0.0000        0.0000        0.0000        0.0000        0.0000        0.0000        0.0000        0.0000        0.0000        0.0000        0.0000        0.0000        0.0000        0.0000        0.0000        0.0000        0.0000        0.0000        0.0000        0.0000        0.0000        0.0000        0.0000        0.0000        0.0000        0.0000        0.0000        0.0000        0.0000        0.0000        0.0000
        5.3815        5.0446        5.0954       11.1304       10.5666       22.4412       25.0082       17.4969        8.4172        6.9291        6.6711        4.1660        2.4436        1.0143        1.4996        0.8143        0.4483        0.6749        0.7303        0.7194        0.4697        0.3901        0.3851        0.0375        0.1341        0.0742        0.0650        0.0000        0.0000        0.0000        0.1059        2.2173        1.6905        1.1603        0.5635        0.3655        0.2953        0.3355        0.1851        0.0879        0.3997        0.3535        0.5627        0.3241        0.8342        0.8056        0.5729        1.6407        4.5983        4.1198        4.2248        1.9809        0.7827        0.6138        1.1692        0.9995        1.3744        0.9773        1.1366        1.2369        1.6942        1.1141        1.2410        1.1435        1.4460        2.2218        3.7384        4.0896        4.9563        4.0019        4.5725        5.4931        6.2926        5.1599        6.9661        5.5853        5.6919        3.9088        3.3948        1.7511        1.2298        1.6762        1.6089        1.7736        2.6255        3.1095        3.0890        2.6584        2.4140        3.2938        3.8647        3.8360        3.6295        3.4667        4.3462        2.9261        2.6801        2.5230        2.5999        2.0711        2.3827        2.3624        2.9737        2.9232        2.9268        3.4595        2.3243        1.9546        5.8745        5.4090        1.9835        1.0123        0.8035        0.4465        0.7505        0.6733        0.5783        0.4697        1.0120        1.5125        1.3565       43.9184       14.0167        1.2451        1.9774        2.2231        2.2720       21.6954       27.3622        3.6606        3.6680        4.3589        4.2681        7.0325        8.6407        7.6077        9.7893       10.2473        9.9302        8.8768       48.3678        7.6987        7.7401       11.0154       10.3020        9.5633        8.7831        8.6471        8.8147        9.9551       10.3243       10.1382       11.2066       12.5672       12.6202       11.4961       10.0476        9.5716        8.5677       10.9004       14.6602       16.0248       11.4689       11.8430        9.8281       10.2360       10.8267       11.7177       13.6302       14.4437       14.4680       13.7418       13.9606       13.7836       11.4153       11.4802       11.6644       11.5033       11.8348       10.6264       10.7290       10.6446       10.1001        8.3904        0.0000        0.0000        0.0000        0.0000        0.0000        0.0000        5.1300        9.5891        9.4312        8.0462        7.7931        8.0413        8.1782        7.6119        7.6144       10.7075       11.8510        0.0000        0.0000        0.0000        0.0000        0.0000        0.0000        0.0000        0.0000        0.0000        0.0000        0.0000        0.0000        0.0000        0.0000        0.0000        0.0000        0.0000        0.0000        0.0000        0.0000        0.0000        0.0000        0.0000        0.0000        0.0000        0.0000        0.0000        0.0000        0.0000        0.0000        0.0000        0.0000        0.0000        0.0000        0.0000        0.0000        0.0000        0.0000        0.0000        0.0000        0.0000        0.0000        0.0000        0.0000        0.0000        0.0000        0.0000        0.0000
       23.0995       20.3469       15.1834        8.6649        9.0951       17.0645       16.9383       18.5269       14.0091        9.6308       11.4180        4.3435        1.1479        0.2258        0.5894        0.2254        0.4789        0.6409        0.6080        0.2611        0.2652        0.2837        0.1161        0.0894        0.0993        0.1668        0.4374        0.3928        0.1370        0.1886        0.5683        3.3404        3.3419        0.5257        0.5374        0.4072        0.8422        0.6124        0.5699        0.2896        0.3627        0.2787        0.2252        0.4314        0.8249        0.5211        1.5022        2.9018        4.0295        4.1234        3.7429        3.2347        0.8161        0.6913        0.5373        1.1229        0.9791        1.6562        2.2941        2.4371        1.3871        3.7723        4.5869        2.1914        2.1190        2.5241        3.8070        2.4453        2.1641        2.3337        2.6614        1.5496        2.3211        1.7977        1.5473        1.8847        1.9512        2.3008        3.4619        2.6709        2.7732        3.7269        3.8881        3.2907        2.8398        2.5042        2.2202        3.7249        4.2869        3.9441        4.2307        3.3009        2.3002        2.3010        2.2300        2.6527        2.5431        3.2014        2.6507        2.4358        3.0509        3.2285        5.1824        4.4492        4.4018        4.0681        3.2631        2.6597        2.3850        2.3572        1.9874        2.4608        2.0863        1.7729        1.2329        0.9796        0.8718        1.0046        0.6120        0.4354        0.4534        2.4024        1.1118        2.0435        3.4130        2.9544        2.6843        4.2037        7.3526        5.1328        5.1192        4.4828        5.6809       12.7563        9.9542        6.7623        6.1624        6.1976        6.7352        7.6672        8.1278        8.7341        8.2121        8.8502        7.6038        9.5086        9.9002       10.0481        9.7644        9.8779       10.6553       10.5900       11.4332       14.2452       11.1037       11.6096        9.8712        8.2803        7.2643       11.4792       11.6908       11.1261       10.5544       10.0587       11.9372        9.7073        9.4566       12.6037       13.8316       15.6429       16.0442       14.1144       14.1309       14.6257       13.5672       11.6319       11.1804       11.4691       12.0253       11.6500       12.0684       11.9918        0.0000        0.0000        0.0000        0.0000        0.0000        0.0000        0.0000        0.0000        9.0000        9.2320        8.3769        9.0155        8.4247        3.9900        0.0000        4.6200        5.1900        9.0300        9.3900        0.0000        0.0000        0.0000        0.0000        0.0000        0.0000        0.0000        0.0000        0.0000        0.0000        0.0000        0.0000        0.0000        0.0000        0.0000        0.0000        0.0000        0.0000        0.0000        0.0000        0.0000        0.0000        0.0000        0.0000        0.0000        0.0000        0.0000        0.0000        0.0000        0.0000        0.0000        0.0000        0.0000        0.0000        0.0000        0.0000        0.0000        0.0000        0.0000        0.0000        0.0000        0.0000        0.0000        0.0000        0.0000        0.0000        0.0000        0.0000
       21.5095       16.3685        9.2740        7.3592       10.7713        5.3589        5.7455       11.5201       22.9655        9.3768        8.9736        1.9464        1.2104        0.5945        0.8142        0.6745        1.0833        0.3646        0.0943        0.0385        0.1018        0.2838        0.0000        0.1328        0.3095        0.2422        0.4312        0.4168        0.4645        0.3592        0.5694        3.5495        1.3013        0.7438        1.0946        0.9879        1.0125        0.7052        0.5563        0.5501        0.3176        0.1763        0.1766        0.8363        0.9383        1.8398        2.8873        4.7025        4.6706        3.4615        0.7993        1.7548        3.4999        5.3361        1.1718        1.4796        3.7090        5.2735        3.2280        1.9232        1.8432        3.0051        4.0619        2.5560        2.1025        1.2465        1.2764        1.9948        2.1768        1.8486        2.3437        2.6454        1.8655        3.0320        4.0462        3.3970        3.6091        5.4939        4.4943        4.7338        5.2615        2.5777        3.4676        1.5947        3.1700        5.3508        5.7176        4.7937        4.2763        3.7505        3.1835        2.1398        1.9045        2.1646        2.1804        2.2450        2.3508        2.6405        3.2051        2.9377        3.7591        6.1664        7.0005        6.6640        5.6139        4.8150        4.0878        3.2715        4.1216        3.1758        2.7235        3.1734        3.5647        2.8991        1.9436        1.5654        1.3578        1.2532        1.3511        0.6853        0.8247        0.7936        1.6997        2.7882        2.4136        2.7153        3.7626        5.2001        4.5783        6.5497        7.6982        5.8140        5.4436       11.6192        7.1933        7.4554        7.6822        9.1861        6.1734        6.8613        6.2812        7.0438        6.1260        5.0986        5.5506        6.7219        8.9190        9.1656       10.5013       10.0003        9.1344       10.9195       13.3800       14.9978       14.1598       12.7088        7.6901        5.6239        5.7806        9.0705       10.0304       10.6094       10.3719       10.7501       16.5771       10.1676       14.2096       13.4102       14.2927       14.2604       14.4887       14.7413       12.4431       12.0148       12.9367       12.2172       11.7049       12.3061       12.8130        0.0000        0.0000        0.0000        0.0000        0.0000        0.0000        0.0000        0.0000        0.0000        0.0000        0.0000       13.9800       10.0352       10.9269        9.5130        0.0000        0.0000        0.0000        0.0000        0.0000        0.0000        0.0000        0.0000        0.0000        0.0000        0.0000        0.0000        0.0000        0.0000        0.0000        0.0000        0.0000        0.0000        0.0000        0.0000        0.0000        0.0000        0.0000        0.0000        0.0000        0.0000        0.0000        0.0000        0.0000        0.0000        0.0000        0.0000        0.0000        0.0000        0.0000        0.0000        0.0000        0.0000        0.0000        0.0000        0.0000        0.0000        0.0000        0.0000        0.0000        0.0000        0.0000        0.0000        0.0000        0.0000        0.0000        0.0000        0.0000        0.0000        0.0000
        0.0000        0.0000        5.2628        5.4957        0.0000        4.7274        4.6026        3.7515        8.3117        6.0573        3.7001        3.2307        1.1389        1.0902        1.3058        1.8904        1.3892        0.3832        0.0483        0.0000        0.0041        0.0284        0.0365        0.2350        0.2046        0.3827        0.6374        0.8486        1.4271        1.3395        0.6421        1.8592        1.4760        2.7556        3.4581        1.7235        2.1268        0.9569        1.3912        0.9067        1.5561        0.6050        0.6850        0.9899        1.9471        2.8188        2.3712        6.6750        5.3414        3.0966        1.1166        0.2803        2.8304        1.0229        0.9606        1.1621        2.9295        4.6525        3.0680        2.0933        3.6545        3.5992        2.4937        1.5530        1.5050        1.3230        1.8959        2.5833        2.4726        2.9292        3.6924        4.6745        4.8367        3.7792        3.7217        3.4679        3.5940        3.0181        5.2120        3.5513        5.4543        3.0626        1.6314        1.0417        2.0580        4.8950        5.3771        3.8763        2.1006        2.1662        2.0854        1.8881        1.8968        2.1112        1.9584        2.2628        2.9995        2.8190        2.7652        3.1367        5.5800        6.3087        6.5305        6.7845        5.6491        4.8107        4.8942        3.4568        5.7023        4.1779        4.0898        4.1307        4.1478        3.5530        2.8459        2.3871        1.7460        1.4517        1.0194        1.3902        1.0349        0.7934        0.8141        1.2834        1.7725        2.3015        2.6526        4.4164        5.5327        6.4054        6.4342        5.2098       15.3264        6.2941        6.0213        5.1854        5.4934        6.4027        7.4570        7.5329        6.9933        6.7595        6.5639        5.9121        6.0484        4.8212        5.6559       10.0370       11.4050       10.7400       10.8890       13.5256       12.8040       11.4430       10.8898        9.5174        5.0845        6.0263        6.2791        8.6179        9.5963       10.3534       13.2533       10.0392        9.3891        8.4581        9.2791       12.3527       14.6805       17.8104       18.9715       13.9356       13.4661       12.3256       12.8694       12.1851       12.8102       12.8595       13.7889       13.4008        0.0000        0.0000       17.8204        0.0000        0.0000        0.0000        0.0000        0.0000        0.0000       12.0600       14.7900       14.4205        0.0000        0.0000        0.0000        0.0000        0.0000        0.0000        0.0000        0.0000        0.0000        0.0000        0.0000        0.0000        0.0000        0.0000        0.0000        0.0000        0.0000        0.0000        0.0000        0.0000        0.0000        0.0000        0.0000        0.0000        0.0000        0.0000        0.0000        0.0000        0.0000        0.0000        0.0000        0.0000        0.0000        0.0000        0.0000        0.0000        0.0000        0.0000        0.0000        0.0000        0.0000        0.0000        0.0000        0.0000        0.0000        0.0000        0.0000        0.0000        0.0000        0.0000        0.0000        0.0000        0.0000        0.0000        0.0000        0.0000        0.0000
        0.0000        0.0000        0.0000        0.0000        0.0000        5.1742        4.7315        7.9623        3.9918        6.7393        5.3417        2.9836        4.0826        0.5642        0.4788        0.6230        0.3793        0.0696        0.0168        0.0000        0.0792        0.0487        0.0446        0.3307        0.6182        0.8953        0.7657        1.6599        1.5378        0.6406        0.6438        1.2622        1.1878        2.8590        3.7568        2.9168        0.7161        0.7231        1.5462        1.4634        1.7756        0.7448        0.7641        0.9525        3.1224        3.7833        4.0810        4.6357        2.2912        1.6151        2.0419        0.8278        3.2612        2.2220        3.1499        2.3735        3.0273        4.3701        6.4660        4.0276        2.8402        2.9751        2.6175        1.9456        1.5461        2.0656        3.2302        2.7949        2.6015        3.2501        4.3168        6.3067        8.0044        6.3430        4.3536        4.9842        4.8423        4.2286        4.5257        4.7901        3.6794        3.9395        3.6988        1.4159        1.5613        2.7646        2.5206        3.6289        2.8432        1.8143        2.1611        1.8186        1.9876        2.0212        2.2915        2.4287        3.1928        3.4578        3.6307        3.6993        3.9336        6.5844        6.3834        5.3027        5.2084        4.4594        4.7118        4.1816        3.7869        4.5468        5.9458        6.3812        5.6632        5.1350        4.4046        4.5341        3.4604        2.6051        1.9793        1.2801        1.3241        1.2945        0.8426        1.7355        2.8886        1.7561        2.1233        4.1491        3.7900        3.2410        3.8167        4.4713        5.0932        5.6064        7.1882        7.4648        7.3208        9.0855        7.9238        8.5036        8.3635        7.7522        6.8926        5.7227        5.4245        5.9404        9.6765       12.5229       12.3393       10.8475       12.0431       15.1496       17.3339       15.8471       16.7818        9.0639        5.8899        5.6234        7.8754        9.4474        9.5585        9.2931        9.1587        7.7133       13.3100        7.9671        8.8086       12.0345       14.8376       14.8826       12.9185       11.2584       12.0220       12.6702       12.2905       12.4158       12.9563       14.6949       14.2652       14.1182       15.1225       15.7436       17.2116        6.5122        0.0000        0.0000        0.0000        0.0000        6.1500        8.1900       15.6000       16.1262        0.0000        0.0000        0.0000        0.0000        0.0000        0.0000        0.0000        0.0000        0.0000        0.0000        0.0000        0.0000        0.0000        0.0000        0.0000        0.0000        0.0000        0.0000        0.0000        0.0000        0.0000        0.0000        0.0000        0.0000        0.0000        0.0000        0.0000        0.0000        0.0000        0.0000        0.0000        0.0000        0.0000        0.0000        0.0000        0.0000        0.0000        0.0000        0.0000        0.0000        0.0000        0.0000        0.0000        0.0000        0.0000        0.0000        0.0000        0.0000        0.0000        0.0000        0.0000        0.0000        0.0000        0.0000        0.0000        0.0000        0.0000
        0.0000        0.0000        0.0000        0.0000        0.0000       12.1038        9.6021        7.6571        7.8231        7.2449        7.6479        3.2692        2.7464        1.8932        0.1643        0.7047        0.3114        0.1997        0.1660        0.0286        0.0164        0.6797        0.1070        0.7014        1.1792        1.4157        2.1653        2.8298        1.7150        1.6121        1.7946        1.7246        1.3048        1.1577        3.3855        1.2605        0.7009        1.5185        1.6375        0.7495        0.6477        0.9961        1.7795        3.0260        6.1819        5.1729        3.6581        0.9161        1.5424        2.0260        1.3387        1.0758        0.7158        1.3225        6.1801        5.1610        6.0883        4.2026        4.2957        4.8270        7.7105        4.0093        3.8025        0.8128        1.2369        2.2245        3.4294        2.5844        4.8860        7.6172        6.7630        5.6102        6.0299        5.6010        7.4587        5.9948        4.7394        3.2131        2.8921        2.7674        1.6809        1.6963        1.7816        1.9222        2.1467        2.5392        2.2727        2.5458        2.3596        1.7983        2.3953        2.6430        2.5733        2.5478        3.0469        3.3103        3.4026        3.2033        3.3008        3.6590        3.9322        4.2941        4.0620        3.9388        4.4405        3.4309        3.3074        3.9572        4.0495        4.5440        5.4489        8.1041        9.4129        9.0190        7.8318        5.1297        4.1553        3.5464        3.0936        1.1832        1.2775        1.3185        2.6245        3.2470        4.2334        2.9758        3.3361        2.0641        2.7911        2.4632       13.3274        3.1128        5.1652        7.0220        5.2988        6.7397        9.2694       11.2148       11.9165       10.4757        9.2301        7.9762        7.2310        6.7477        8.3949       10.2605       11.9356       12.7597       12.6119       11.7155       13.2238       15.6133       15.7514       15.1584       12.6286        9.6340       10.3524        7.0821        8.3217        9.6172        8.5466        7.4356        7.4675        6.5686        5.5039        6.6813        7.0339        9.1169       10.1670        9.5198        9.4802        9.3968        9.0079        9.3255       10.3631       12.7462       13.7230       14.4023       15.1028       17.3875       16.5878       17.8278       18.2259       19.3355        0.0000        0.0000        0.0000       18.3970       17.7975       16.8933       17.1888       20.0507       21.5747        0.0000        0.0000        0.0000        0.0000        0.0000        0.0000        0.0000        0.0000        0.0000        0.0000        0.0000        0.0000        0.0000        0.0000        0.0000        0.0000        0.0000        0.0000        0.0000        0.0000        0.0000        0.0000        0.0000        0.0000        0.0000        0.0000        0.0000        0.0000        0.0000        0.0000        0.0000        0.0000        0.0000        0.0000        0.0000        0.0000        0.0000        0.0000        0.0000        0.0000        0.0000        0.0000        0.0000        0.0000        0.0000        0.0000        0.0000        0.0000        0.0000        0.0000        0.0000        0.0000        0.0000        0.0000        0.0000        0.0000
        0.0000        0.0000        0.0000        0.0000        0.0000        7.0319        5.9940        3.5595        2.1155        8.6491       12.4149        5.2865        5.4675        5.8653        5.3560        2.4373        1.2076        0.2912        0.0000        0.0396        0.0785        0.2760        0.6460        1.7761        2.2580        2.3007        1.9511        1.6203        0.5965        0.6691        1.2593        1.6065        1.0800        0.9894        0.8962        0.8752        0.4453        0.9360        0.6853        1.0040        1.8454        2.7785        5.6475        6.5161        6.0500        4.7046        1.2340        1.3485        2.2637        3.0015        2.9435        2.5482        2.1427        2.8918        2.8559        2.6835        7.4286        5.9977        5.6965        5.1616        3.7389        3.0149        3.3918        1.8989        2.6152        1.6851        3.2927        2.4157        3.7390        7.3125        7.8556        4.6515        5.0586        4.9900        5.3498        4.5625        5.1483        3.7703        2.7163        1.5869        1.0485        1.1622        1.1101        0.9577        1.2759        1.8193        2.5249        2.9716        2.3360        2.5990        2.6659        2.1910        2.4957        2.9212        3.4653        3.1595        3.6536        3.5162        3.8412        4.0354        4.2198        4.7384        4.4990        2.8111        3.2633        3.9406        3.9409        4.1905        4.6208        4.9328        6.4983        9.4526       11.3873       11.8451       10.6346       10.3877        6.0287        4.4767        3.5744        2.3504        2.4954        2.3032        4.1211        4.0919        2.3229        0.9388        0.9330        1.8783        1.3050       21.9466       24.7073        3.3206        3.7517        4.7805        6.6062        7.3737        8.7493        8.8673        8.8431       10.4405       10.4129        9.3307        8.7947        9.1572       10.0504        9.7985       10.1371       13.3383       15.1165       14.3063       12.5904       14.5718       14.8617       15.4434       13.5453        9.0558        5.6524        5.8283        6.5917        6.8548        7.3263        8.1833        8.3172        7.1413        5.3059        6.0689        7.6122        8.3136       10.1457       12.3782        9.4883        9.2868        9.5543        9.5659       10.8184       14.4365       15.1195       15.4117       16.5753       17.2217       18.8506       17.8664       18.1553       19.2668        0.0000        0.0000       19.5687       19.0411       18.0570       19.3218       19.0555       23.8730       22.5357       25.0615       25.9268       22.0465       22.4861       22.7960        0.0000        0.0000        0.0000        0.0000        0.0000        0.0000        0.0000        0.0000        0.0000        0.0000        0.0000        0.0000        0.0000        0.0000        0.0000        0.0000        0.0000        0.0000        0.0000        0.0000        0.0000        0.0000        0.0000        0.0000        0.0000        0.0000        0.0000        0.0000        0.0000        0.0000        0.0000        0.0000        0.0000        0.0000        0.0000        0.0000        0.0000        0.0000        0.0000        0.0000        0.0000        0.0000        0.0000        0.0000        0.0000        0.0000        0.0000        0.0000        0.0000        0.0000        0.0000
        0.0000        0.0000        0.0000        0.0000        3.1397        4.5183        4.8250        9.8642        8.1484       11.9385        9.8981        6.3683        9.1629       11.5411       17.1573        7.9814        3.8324        5.0720        0.4610        0.3826        0.8557        2.2225        1.9146        2.2193        1.0006        1.1280        2.1570        2.0985        0.7244        0.8043        0.7080        0.6470        0.6540        0.5301        0.3143        0.5160        1.2637        1.0270        1.4943        1.8357        2.4572        2.7747        4.4703        4.0051        5.2697        2.4274        2.8025        3.8821        2.8016        2.6171        1.9839        3.6605        3.5749        2.5198        2.6733        3.4232        6.7631        6.5648        3.8100        2.8245        2.2274        2.3781        4.7780        4.2900        3.4050        2.7251        4.1358        5.9141        4.8371        5.9353        5.6474        4.6231        5.5465        5.2716        5.8008        3.1703        2.7438        2.2992        2.5967        2.1575        2.4756        1.4320        0.8761        1.0088        0.9363        1.2400        1.9007        3.6865        2.6417        1.7704        1.8403        2.1170        1.6914        1.7604        2.0210        2.6293        2.8185        3.0408        3.3436        3.5443        3.4145        3.4333        3.2922        3.1433        3.4004        3.9752        5.3287        5.4675        5.0476        5.8124        6.9660       10.8026       12.0641       12.0665       10.8477        9.4351        8.9579        5.7310        4.7418        5.7842        2.9266        1.4637        2.4056        7.2587        7.0040        5.6781       13.9368       12.5548        7.8494        2.6993        1.8936        3.8112        4.0420        5.0717        8.8631        8.5379        9.1947        9.9631       10.2558       10.6757       10.8516       10.0171        9.8442       10.3073       10.3700       13.5191       15.0738       14.2571       14.1568       13.8958       14.0641       14.7332       14.5979       13.2567       10.3041        7.7039        6.7840        7.3292        8.0787       12.5981       11.4419       11.2617       10.6748        9.5786        8.5339        6.2910        8.0066        9.6079       10.9456       12.0341       13.8083       12.1754       11.3280       11.4049       11.7750       14.5064       15.3776       16.4001       21.0774       21.6878       23.3845       19.1395       18.8124       20.4835        0.0000       19.7648       18.0729       19.2145       22.9835       24.6013       21.5707       28.9075       30.0762       27.9635       27.6470       21.7571       22.4086       22.8334       21.1262        0.0000        0.0000        0.0000        0.0000        0.0000        0.0000        0.0000        0.0000        0.0000        0.0000        0.0000        0.0000        0.0000        0.0000        0.0000        0.0000        0.0000        0.0000        0.0000        0.0000        0.0000        0.0000        0.0000        0.0000        0.0000        0.0000        0.0000        0.0000        0.0000        0.0000        0.0000        0.0000        0.0000        0.0000        0.0000        0.0000        0.0000        0.0000        0.0000        0.0000        0.0000        0.0000        0.0000        0.0000        0.0000        0.0000        0.0000        0.0000        0.0000        0.0000
        0.0000        0.0000        0.0000        0.0000        6.2670        8.4640        9.3996       18.6390       17.5964       13.9962       11.3069        8.3702       10.1022       13.2760       25.4049       13.1953        5.2840        3.7743        4.1893        3.6333        7.0841        9.7029        6.8902        4.6583        0.6349        1.0788        1.2014        0.8704        1.3102        1.8644        2.2367        3.2466        1.6546        0.2008        0.5291        1.3828        1.4322        1.2406        1.0256        0.6300        2.1064        4.9813        4.4520        2.7468        3.4631        3.5269        3.4043        6.1283        7.1967        6.3151        4.5381        4.3012        5.4118        7.9233        5.3643        6.6252        6.2405        4.2244        4.9962        4.5085        4.9190        7.9758        5.1886        3.3846        6.0588        5.5671        7.4961        7.2853        6.4430        5.2006        4.5927        3.7926        3.6787        4.1175        3.9775        4.2426        3.2525        3.5620        2.4981        1.7830        1.4092        1.0551        1.4688        0.9347        1.3026        1.3900        0.8463        1.6622        2.1664        1.2275        0.9809        1.4900        1.3683        1.6255        2.0735        2.7117        2.9642        3.4917        3.6966        3.7093        4.0335        4.7775        6.2880        4.4453        3.5674        4.1202        5.0026        7.0747        7.1346        6.0910        6.8281       11.1454       12.1405       11.9238       10.9463        8.4644        7.3172        8.0938        8.1610        7.9776        3.9997        2.1901        1.5234        2.5208        7.8308        3.5014        1.0675        3.0196        1.7249        2.0035        3.2213        6.0311        6.4236        6.2164        7.4434       11.0050       14.5373       14.5250       14.3524       15.0521       14.3972       13.0953       12.0221       13.1078       12.5582       11.9662       11.8871       14.1669       16.0467       12.6560       13.7919       14.5999       13.5130       11.7137       10.5498        8.3879        8.9890       10.7670       10.1092       10.9244       14.5972       12.0930       11.7118        9.8976        6.9241        7.5810       15.8552       15.9605       14.4976       15.2762       15.3214       18.6582       13.4982       14.2062       14.6967       15.5800       15.7444       20.6869       26.6524       27.2206       27.5622       21.2581       22.1418       24.7849       22.6694       20.4926       22.6149       28.7045       26.8653       25.6342       23.2210       29.6176       31.4181       30.5940       31.8628       25.0787       24.4131       24.3340       23.9714        0.0000        0.0000        0.0000        0.0000        0.0000        0.0000        0.0000        0.0000        0.0000        0.0000        0.0000        0.0000        0.0000        0.0000        0.0000        0.0000        0.0000        0.0000        0.0000        0.0000        0.0000        0.0000        0.0000        0.0000        0.0000        0.0000        0.0000        0.0000        0.0000        0.0000        0.0000        0.0000        0.0000        0.0000        0.0000        0.0000        0.0000        0.0000        0.0000        0.0000        0.0000        0.0000        0.0000        0.0000        0.0000        0.0000        0.0000        0.0000        0.0000        0.0000
        0.0000        0.0000        0.0000        0.0000        5.6586        6.1285       23.3249       39.6813       37.2838       15.1076        9.9496        7.2232       13.0073       15.0699       24.8141        8.2028       11.8663       16.0576       15.6807       18.3224       10.3835        7.6593        2.9200        1.3143        1.4125        0.9458        0.5217        0.4755        0.5203        0.9022        0.9728        1.8969        2.6567        1.7715        1.7468        3.5947        3.2439        2.7940        4.5464        0.9990        3.0532        3.0633        2.9436        2.1256        2.2481        2.2527        2.4348        5.0813        3.9905        1.8654        4.3018        6.3307        5.3317        7.1405        3.6759        3.8542        2.3291        6.9564        9.6372       11.8622        8.8851        7.8570        7.9508        7.5515        6.9444        6.4828       11.2951       12.7208       14.0572       12.9662       13.0856        7.0419        4.6496        4.2888        5.7676        4.0296        2.9287        3.1295        2.5186        1.8078        1.9610        2.1078        1.7534        1.8146        1.8289        1.6781        1.4978        2.5312        1.6231        2.2374        3.0107        3.5847        1.9633        1.1107        1.7678        5.0847        3.9200        5.1563        5.7287        6.2786        7.2408        7.9623        7.4139        4.5337        4.7247        4.1980        5.2265        4.9957        5.5018        6.5065        7.1856        9.8149       10.4801       11.5400       11.1638       11.4774       10.9076       10.0100        8.9211        5.8117        4.8770        3.3910        2.1947        4.1364        3.9057        2.6811        2.6820        5.4595        4.5667        5.7187        6.8886        7.9809        8.5821       10.0286       11.8583       13.2176       12.6757       12.6303       12.3486       12.8808       13.3652       16.3055       15.2674       15.3808       15.5177       12.8010       11.3254       13.8693       13.9834       14.6378       13.2003       16.3241       14.3162       12.6749       15.6215       16.0041       17.0285       12.8856       11.2353       13.8970       14.4023       11.6958       13.0252       14.4313       10.3689       11.2817       26.3842       34.7610       28.2914       31.8293       32.4330       25.8029       19.4557       18.1261       17.7448       15.5837       20.5830       21.2959       28.0077       40.5902       20.5852       21.4803       22.5247       25.3304       26.4194       24.2098       26.0643       30.6028       28.8477       35.9992       32.6857       32.5210       32.6998       33.4701       30.9447       25.8286       27.7665       28.3447       30.0950        0.0000        0.0000        0.0000        0.0000        0.0000        0.0000        0.0000        0.0000        0.0000        0.0000        0.0000        0.0000        0.0000        0.0000        0.0000        0.0000        0.0000        0.0000        0.0000        0.0000        0.0000        0.0000        0.0000        0.0000        0.0000        0.0000        0.0000        0.0000        0.0000        0.0000        0.0000        0.0000        0.0000        0.0000        0.0000        0.0000        0.0000        0.0000        0.0000        0.0000        0.0000        0.0000        0.0000        0.0000        0.0000        0.0000        0.0000        0.0000        0.0000        0.0000
        0.0000        0.0000        0.0000        0.0000        0.0000        0.0000        0.0000        0.0000       26.6133       23.3919        8.3958        8.3484       18.4115       20.1465       23.0101       18.0982       18.0655       18.5392       14.9646        8.8929        8.7149       10.0324       10.1402        4.3879        2.8992        2.8165        1.9320        3.2746        3.7255        1.5336        0.5724        0.7230        1.0847        1.6327        2.4689        1.7640        3.7410        7.8381        1.8820        1.8208        4.5126        4.3512        6.1753        7.0428        3.9907        2.1596        4.6022        9.6963        7.0208        6.8260        5.1661        6.2457        4.2044        3.2511        4.9914        6.1234        7.7351        7.9214        9.3387       11.4093        9.2513       11.3334       13.7587       11.3976        8.8774       10.3254        9.2931        7.7091        6.3434        6.5159        6.8271        4.5106        2.4230        3.4340        3.3937        3.0898        3.3783        3.6516        3.8166        2.1019        1.9166        2.2708        2.1138        1.9814        2.0968        1.4502        1.7549        2.0997        2.9459        1.9762        2.4210        3.8568        5.4772        2.9615        2.8822        4.3392        6.1358        7.2064        7.1120        6.9511        8.4595        7.1873        7.6194        5.6833        5.2753        4.4203        3.7803        6.0568        7.1479        8.2678        8.5438       10.3914       10.0145       10.7344       11.3760       11.0148       11.2291       10.2834        7.2989        4.9715        3.9066        2.8595        2.4499        3.2220        5.1825        4.0625        6.6479       16.9517        9.9194        8.7086        8.5373        9.8715       11.0840       13.5748       13.4031       15.4359       12.9745       15.4215       15.4482       14.4709       13.4804       13.6223       13.1829       12.6441       12.2460       12.7391       11.3439       15.8521       14.0214       14.0805       13.7804       13.5340       13.0701       10.8424       11.7075       14.2677       13.7467       13.8882       13.5176       15.1359       18.1091       17.0873       15.1411       11.5114       11.9862       13.0755       24.7041       37.1669       30.7643       33.3174       40.6981       36.9920       31.3180       31.1816       26.8689       16.9445       21.3703       18.8490       22.7571       37.4339       36.9123       33.6236       37.4458       29.5471       31.2428       27.2699       27.6091       32.2177       32.4632       31.1498       31.0598       31.7238       33.7310       33.8514       32.2389       24.9317       24.9798        0.0000        0.0000        0.0000        0.0000        0.0000        0.0000        0.0000        0.0000        0.0000        0.0000        0.0000        0.0000        0.0000        0.0000        0.0000        0.0000        0.0000        0.0000        0.0000        0.0000        0.0000        0.0000        0.0000        0.0000        0.0000        0.0000        0.0000        0.0000        0.0000        0.0000        0.0000        0.0000        0.0000        0.0000        0.0000        0.0000        0.0000        0.0000        0.0000        0.0000        0.0000        0.0000        0.0000        0.0000        0.0000        0.0000        0.0000        0.0000        0.0000        0.0000        0.0000        0.0000
        0.0000        0.0000        0.0000        0.0000        0.0000        0.0000        0.0000        0.0000        0.0000        0.0000        4.1843       12.5583       12.7967       16.6248       11.4714       18.2935       20.3469       10.8068        7.1267        5.4921        7.6887        6.0872        6.5128        5.6881        6.7945        3.8206        3.3246        4.1656        3.2291        5.4019        3.4710        2.0270        2.6606        3.1613        3.8149        6.8946        9.8475        7.5984        7.1694        6.0845        4.8189        5.9168        4.3615        3.2074        5.2789        5.0525        9.2596       11.3999        8.4170        5.2680        3.4199        4.2138        4.7927        6.3720        6.8457        6.1450        7.4000        7.8669        8.6386        7.8624       10.2442       13.5030       15.3094        5.6231        6.0697        9.9340        4.9716        5.4509        9.8754        7.6043        4.4766        2.8716        3.0628        2.7876        2.3728        3.2013        3.6797        3.0351        2.4699        2.5076        1.7831        1.6623        1.9688        2.1029        2.1966        2.1029        1.8905        2.3755        1.8188        1.9560        2.2450        2.5218        1.7492        0.8373        1.7217        4.4027        4.4614        5.7528        5.7318        6.9989        7.7102        7.2964        8.0977        7.2415        4.3546        4.0777        3.8966        9.9443        9.7679        9.5596        8.3000        9.2431        9.6180       10.0611       10.3053        8.4711        8.5066        9.1712        8.4881        5.5991        3.4836        3.2273        3.2717        4.4902        5.2538        5.0837        8.6960       12.3616       13.0558       15.3402       11.6885       13.0738       12.7409       13.4749       14.0404       14.9623       15.7871       16.0933       15.1796       16.6303       14.3382       11.8709       12.2253       12.6213       13.2973       16.0282       15.2136       17.1715       15.2775       14.6126       14.0764       14.9448       13.5764       12.0051       12.3737       15.2021       15.3487       17.7935       20.6952       24.2823       22.0147       16.4616       14.2520       16.3965       17.6203       22.7558       21.6939       36.5193       42.9214       38.8293       44.5770       37.5551       40.4196       43.8527       33.2976       22.3812       27.9835       27.2990       32.5608       31.8254       40.9559       36.2485       50.8664       33.0537       75.3443       30.6477       33.4237       35.9819       31.3840       30.7472       34.3777       32.1300       36.2798       37.9873        0.0000        0.0000        0.0000        0.0000        0.0000        0.0000        0.0000        0.0000        0.0000        0.0000        0.0000        0.0000        0.0000        0.0000        0.0000        0.0000        0.0000        0.0000        0.0000        0.0000        0.0000        0.0000        0.0000        0.0000        0.0000        0.0000        0.0000        0.0000        0.0000        0.0000        0.0000        0.0000        0.0000        0.0000        0.0000        0.0000        0.0000        0.0000        0.0000        0.0000        0.0000        0.0000        0.0000        0.0000        0.0000        0.0000        0.0000        0.0000        0.0000        0.0000        0.0000        0.0000        0.0000        0.0000        0.0000
        0.0000        0.0000        0.0000        0.0000        0.0000        0.0000        0.0000        0.0000        0.0000        0.0000       18.3897       24.9164       15.6973       18.5722       26.5352       28.5786       12.8297        7.9348       13.0908        5.5500        2.9130        4.8447        6.7570        5.2921        8.4620        9.9468        7.6882        7.9153        6.6901        6.8374        2.8567        1.5560        3.6383        8.0420        6.7454        6.3212        6.1527       11.2928       15.6507       14.7905        9.4597        8.5710        5.2510        4.5215        6.7431       13.0121        6.0852        7.6553        7.5884        8.1460        8.0228        7.7268        7.6474       11.4557        8.8139       12.7560       13.4258       13.7002       11.6860       13.4979       10.6644       13.2436       12.5134        9.0474        7.4001        7.7874        6.3796        4.0989        5.5828        4.2469        2.9040        2.1991        1.9629        1.5191        2.5438        2.6833        3.1411        2.7841        2.6142        2.2355        1.9572        2.0024        2.3441        2.8166        3.5217        2.7570        3.8702        3.1398        2.8971        2.4698        2.0178        1.7060        2.0462        1.2729        1.6844        3.9533        5.4670        5.5526        7.6594        9.4604        7.3012        7.9863        9.7811        5.3824        4.9882        4.8613        4.3858        5.8443        8.8592        6.3844        7.2506        8.6001        8.8165        9.2883        9.1592        8.4251        8.6754       12.8335        8.5153        6.9936        5.1265        4.6676        4.4657        6.4568       10.7797        8.2967        8.5325       14.2131       16.7593       18.5894       19.8549       16.6606       14.1109       15.7511       17.8088       17.0942       20.4231       21.2569       18.7837       21.0762       18.9590       15.8164       16.3879       15.0315       11.7485       13.2846       12.7873       15.7558       17.0052       17.8704       18.8094       17.0922       16.2563       16.7054       16.6932       16.9326       17.7787       19.9146       25.1944       33.4488       29.3456       23.1578       16.3110       19.7276       17.7323       16.1571       21.8649       33.2701       41.2312       44.2261       37.5694       84.0010       56.0511       27.9493       27.7677       23.3216       27.3726       24.1189       25.9723       30.6832       33.8870       41.6201       45.8174       46.5436       34.8548       33.2407       32.1632       32.2816       29.9899       30.1676       33.7356       32.3171       41.2476        0.0000        0.0000        0.0000        0.0000        0.0000        0.0000        0.0000        0.0000        0.0000        0.0000        0.0000        0.0000        0.0000        0.0000        0.0000        0.0000        0.0000        0.0000        0.0000        0.0000        0.0000        0.0000        0.0000        0.0000        0.0000        0.0000        0.0000        0.0000        0.0000        0.0000        0.0000        0.0000        0.0000        0.0000        0.0000        0.0000        0.0000        0.0000        0.0000        0.0000        0.0000        0.0000        0.0000        0.0000        0.0000        0.0000        0.0000        0.0000        0.0000        0.0000        0.0000        0.0000        0.0000        0.0000        0.0000        0.0000
        0.0000        0.0000        0.0000        0.0000        0.0000        0.0000        0.0000        0.0000        0.0000        0.0000       14.8246       24.3520       20.9937       33.8017       48.6466       25.4980       13.0165       11.9162       13.2843       10.6715       13.7529        5.1104        5.8929        6.5902       10.0063       26.0675       15.9066        9.7477       10.5341       12.4252       13.9239       12.3714       13.0273        7.6260        6.9048        4.7442        3.0272        4.8318        7.4778        4.5150        2.9564        4.2011        7.2555        6.3456        5.1744        4.4108        6.3904        3.5856        2.6633        3.7730        7.2495       11.1064       12.5373       10.3563        8.4611       12.5362        8.7127        8.2290        5.7168        6.4278       13.1435       11.6523       10.9900       10.2946        9.4691        8.4232       10.4106        7.2103        6.2832        4.2210        3.9005        3.6081        2.8795        2.9171        3.0304        3.2230        3.3202        2.6616        2.3053        2.3360        2.3004        2.7680        2.6384        2.9109        3.1257        3.5041        2.5738        2.4238        2.8108        3.0264        2.3124        2.1005        1.6219        2.3334        3.7119        4.7809        4.2116        4.6636        4.6253        5.8061        6.4295        6.0088        4.6707        4.5019        4.0244        3.9439        3.5920        4.5939        3.8186        3.9336        4.2583        5.7912        6.8259        7.0259        8.0212        7.4963        8.7669        8.2905        9.1870        9.8870        6.5571        6.2217        5.9388        7.3639       10.5633        9.0611        9.6166       15.8807       17.2197       15.6410       19.4909       24.6955       21.8865       17.6615       21.8991       28.0748       27.2058       28.6889       27.4726       25.2516       28.8585       21.1061       20.7246       25.9353       21.3638       21.2834       17.1405       22.5748       19.9742       19.3435       22.0679       16.7824       19.2558       23.2437       28.3512       31.8388       26.7027       24.3350       23.7448       23.4332       23.5936       26.1346       25.9696       25.4618       26.6080       25.5181       27.9551       27.2678       29.1253       29.1593       27.8335       90.2068       53.1911       29.7066       31.9940       27.8376       29.1951       39.4812       25.2991       35.4748       36.5937       42.1666       38.0000       38.0468       33.9677       34.1008       30.9147       29.1986       29.2192       29.2503        0.0000        0.0000        0.0000        0.0000        0.0000        0.0000        0.0000        0.0000        0.0000        0.0000        0.0000        0.0000        0.0000        0.0000        0.0000        0.0000        0.0000        0.0000        0.0000        0.0000        0.0000        0.0000        0.0000        0.0000        0.0000        0.0000        0.0000        0.0000        0.0000        0.0000        0.0000        0.0000        0.0000        0.0000        0.0000        0.0000        0.0000        0.0000        0.0000        0.0000        0.0000        0.0000        0.0000        0.0000        0.0000        0.0000        0.0000        0.0000        0.0000        0.0000        0.0000        0.0000        0.0000        0.0000        0.0000        0.0000        0.0000        0.0000        0.0000
        0.0000        0.0000        0.0000        0.0000        0.0000        0.0000        0.0000        0.0000        0.0000        0.0000        0.0000       14.7896       19.4051       23.5942       32.1349       17.9706       15.3190        5.8277        4.4806        9.5679        2.4635        2.2949        9.4551        6.0476       11.4462       24.2060       17.9663       13.1432       23.6747       26.7536       15.4697       12.4742        6.6452        4.3177        4.3848        6.1047        8.6578        5.3128        6.0800        2.2115        2.0963        3.5973        5.8343        8.0397        7.9398        6.1512        8.7910        3.0972        3.4387        7.6086        7.9561       10.9263        5.7519        6.4375        3.4449        2.9269        6.0244       11.0903        8.5097        6.2195        7.8567        8.2625        9.8827        8.1944        7.0160        7.4602        7.6573        8.7119        4.9907        3.9213        5.4817        6.4970        6.1565        5.2789        4.6901        4.5448        4.8961        3.9200        3.2983        2.9009        2.7433        2.7788        3.6802        3.9951        4.2063        4.0662        3.8655        3.9192        3.0230        2.8943        3.1601        2.3993        2.0388        2.0940        2.9624        4.0532        4.2079        4.3956        4.4642        5.1412        6.2590        6.2682        5.6805        5.2420        4.9069        5.1876        4.5105        4.2088        3.6672        4.5371        3.4010        4.6621        6.7640       13.7538        8.0672        6.9308        7.5380        7.7987        7.4851        7.9410        8.2364        6.6238        6.7889       10.3001       13.0618       11.1366       11.3401       15.1626       13.7550       13.9938       19.9676       23.9273       21.2383       14.3192       17.8516       24.7102       20.4197       29.2556       23.5344       26.7199       23.7980       19.9942       27.0120       34.9705       29.4041       19.5884       17.3972       17.4638       18.3877       20.9783       19.5555       18.4169       21.4943       24.6549       29.1956       32.4234       28.7654       29.5800       26.6286       19.9223       20.4796       23.7959       22.5271       25.5129       41.1958       37.8420       29.3415       29.7643       28.5738       31.0239       26.3640       24.8065       33.7333       32.9614       31.3948       29.0152       25.2412       32.3891       32.4022       43.1283       40.3341       35.2936       34.4911       32.1556       30.7014       30.4679       29.1979       30.0571       35.8933        0.0000        0.0000        0.0000        0.0000        0.0000        0.0000        0.0000        0.0000        0.0000        0.0000        0.0000        0.0000        0.0000        0.0000        0.0000        0.0000        0.0000        0.0000        0.0000        0.0000        0.0000        0.0000        0.0000        0.0000        0.0000        0.0000        0.0000        0.0000        0.0000        0.0000        0.0000        0.0000        0.0000        0.0000        0.0000        0.0000        0.0000        0.0000        0.0000        0.0000        0.0000        0.0000        0.0000        0.0000        0.0000        0.0000        0.0000        0.0000        0.0000        0.0000        0.0000        0.0000        0.0000        0.0000        0.0000        0.0000        0.0000        0.0000        0.0000        0.0000
        0.0000        0.0000        0.0000        0.0000        0.0000        0.0000        0.0000        0.0000        0.0000        0.0000        0.0000        0.0000        0.0000        0.0000       21.6982       16.0244       12.3749        6.4448        7.3980        2.1167        2.5017        4.3438        2.6077        3.1400        6.9365       14.1364       23.7720       17.4700       20.9775       33.1075       19.5435       14.4971       11.5147        9.9213        3.6095        1.8218        4.2352        9.7685        9.0809        4.7758        3.6246        2.9326        2.0485        2.0209        3.7518        3.9997        6.1102        3.1751        4.8710        6.4675        4.6204        7.2284        4.8201        9.3158        7.4972        8.2158        5.4574        9.2949        7.2244        9.6311       10.9443       10.2891       10.4272        6.9268        8.0666        7.5356        7.3893        3.7216        3.2249        5.3842        7.4938        5.6740        6.7975        6.9563        5.3758        4.0946        4.1613        3.2966        4.5082        4.6223        3.6433        3.3722        5.0689        3.8675        4.6691        6.3857        6.1072        5.9815        3.7392        3.4703        3.7381        2.6948        3.8679        5.1179        4.1788        5.1879        4.8534        5.1172        5.4749        6.3412        6.9084        6.7337        7.2191        5.8134        5.2980        6.1231        6.4350        6.8233        6.4916        8.1965        7.6574        6.4912        7.9690        9.6198        6.5863        8.4864        8.4139        8.0130        7.9308        7.4007        8.1532        8.6887        9.3602        9.7082       11.1943       11.9751       11.5048       15.0192       15.6028       15.9106       18.9521       24.9802       32.2344       25.7315       26.9412       25.4379       28.2458       26.8868       21.2038       26.0286       27.4420       24.7970       30.1387       32.8909       27.4990       20.8963       27.7708       23.6012       52.1217       26.7040       30.2584       26.3460       27.0074       27.6320       28.3078       28.2475       27.0154       29.5938       33.1061       22.7623       21.9218       24.5632       30.6090       37.9454       40.3608       40.4335       31.8539       31.2519       45.4871       36.1175       33.2765       27.5708       25.0140       28.2882       26.6524       36.9692       34.3200       27.3969       34.6999       45.8518       49.2349       36.1343       34.5252       36.1800       35.5529       32.8683        0.0000        0.0000        0.0000        0.0000        0.0000        0.0000        0.0000        0.0000        0.0000        0.0000        0.0000        0.0000        0.0000        0.0000        0.0000        0.0000        0.0000        0.0000        0.0000        0.0000        0.0000        0.0000        0.0000        0.0000        0.0000        0.0000        0.0000        0.0000        0.0000        0.0000        0.0000        0.0000        0.0000        0.0000        0.0000        0.0000        0.0000        0.0000        0.0000        0.0000        0.0000        0.0000        0.0000        0.0000        0.0000        0.0000        0.0000        0.0000        0.0000        0.0000        0.0000        0.0000        0.0000        0.0000        0.0000        0.0000        0.0000        0.0000        0.0000        0.0000        0.0000        0.0000        0.0000
        0.0000        0.0000        0.0000        0.0000        0.0000        0.0000        0.0000        0.0000        0.0000        0.0000        0.0000        0.0000        0.0000        0.0000        0.0000        0.0000        0.0000        0.0000        8.7891        5.0603        3.6361        4.8500        2.0711        4.6814        0.6390        6.0279       24.7710       20.9818       16.5908       31.1455       26.2943       18.6719       19.8011       11.1860       10.6955        5.8998        3.8706        5.7194        6.5709        3.7601        4.1407        2.1388        1.1223        0.7216        2.2329        7.5031        5.4356        3.8849        2.9740        3.5868        6.2719       11.2337        6.8452        3.2522        2.2492        1.9320        1.4490        3.1222        3.5842        4.3337        6.3240        5.8287        7.3521        6.6328        7.4162        6.3744        5.6656        2.5179        1.6869        6.0536        7.4874        6.1087        4.3697        3.0853        4.2420        3.4621        3.3092        3.2365        3.1195        3.2426        3.8598        3.7518        4.9703        4.3179        5.8226        7.8317        8.1195        5.4852        5.0296        4.6854        4.9908        4.0998        5.2888        6.1028        6.0420        6.2797        7.1550        6.3777        7.5531        8.1377        7.2798        7.9763        7.8935        6.4734        6.4942        7.1780        7.8003       10.6823        8.7031       11.3505        9.6815        8.4828        8.4919        9.3624        7.1668        8.1059        8.2589        8.4606        8.7319       10.4171       14.6946       10.4736       10.5482       10.0341       11.6282       11.0139       10.9352       15.4973       16.3656       21.0541       19.0596       23.6227       38.5035       37.5550       23.9729       21.8137       23.8378       25.2179       21.0121       26.4031       29.1571       24.1990       24.9625       31.6547       24.9011       25.8963       22.1490       33.0079       36.7660       34.7979       34.2898       27.0470       33.7590       28.9032       24.8694       21.7572       21.9519       21.5500       22.2695       22.5097       17.9907       17.4286       20.0245       36.7125       35.5820       39.9722       34.0733       44.2308       39.3112       33.4454       37.5788       26.4126       18.7332       36.4969       40.0642       31.0072       33.9076       35.5281       32.3483       36.4257       61.3288       55.6246       37.6986       33.6723       32.7203       34.5841        0.0000        0.0000        0.0000        0.0000        0.0000        0.0000        0.0000        0.0000        0.0000        0.0000        0.0000        0.0000        0.0000        0.0000        0.0000        0.0000        0.0000        0.0000        0.0000        0.0000        0.0000        0.0000        0.0000        0.0000        0.0000        0.0000        0.0000        0.0000        0.0000        0.0000        0.0000        0.0000        0.0000        0.0000        0.0000        0.0000        0.0000        0.0000        0.0000        0.0000        0.0000        0.0000        0.0000        0.0000        0.0000        0.0000        0.0000        0.0000        0.0000        0.0000        0.0000        0.0000        0.0000        0.0000        0.0000        0.0000        0.0000        0.0000        0.0000        0.0000        0.0000        0.0000        0.0000
        0.0000        0.0000        0.0000        0.0000        0.0000        0.0000        0.0000        0.0000        0.0000        0.0000        0.0000        0.0000        0.0000        0.0000        0.0000        0.0000        0.0000        0.0000        0.0000       18.0676       19.2184       28.4495       16.4159        0.5353        1.2287        3.6630       18.6034       13.1578       17.8618       24.8493       35.9042       24.0049       12.6489       20.7662       22.8278       10.3957        4.7223        1.8988        5.7985        5.9228        4.4330        3.0500        3.0858        2.3880        2.9760        5.4120        6.4920        4.3860        9.8160        7.8900        9.3960        8.9040        6.7320        7.2300        5.2620        4.4620        2.8043        1.4480        3.1215        4.2693        8.3739        5.8104        6.8126        7.3010        6.7119        8.3383        7.8290        5.5456        5.6824        5.8807        7.9538        6.5891        4.7414        5.3360        4.2554        3.3227        3.0673        3.4044        3.2180        2.8200        3.1248        2.7565        4.9951        4.8748        5.9460        9.4857        8.6926        5.3997        5.8005        6.0577        6.0974        7.5023        7.9486       10.1673       11.1297        9.3030        8.9175        9.5662        9.9917        7.6032        8.0994        8.9117        8.0554        9.0888       10.5724       10.0448        8.8129       13.5738       12.3301       13.1144       12.0147       11.6251        9.9140       10.2426       12.3093        9.6100        9.1451        9.5128        9.9569       11.8805       13.5503       11.6905       12.7191       16.9075       22.6937       16.5804       14.9538       17.1713       17.6855       23.6100       25.8760       25.8809       28.1370       30.7476       23.1439       24.2703       21.6109       21.2974       19.6841       20.4826       21.1453       17.7888       17.1017       18.4361       19.5540       22.0852       21.1755       49.5845       57.2485       26.6356       25.9009       20.5230       20.5197       19.5929       19.5320       19.4277       20.8277       24.6544       25.7666       20.3653       19.3204       24.2984       27.0605       21.7641       23.3506       26.1532       28.4160       28.6795       33.8270       32.3313       27.9064       29.9489       21.8237       25.4216       31.3018       28.2016       31.1446       35.6790       36.9218       37.4267       47.0324       53.0240       42.3578       34.2317       35.4838       34.0480        0.0000        0.0000        0.0000        0.0000        0.0000        0.0000        0.0000        0.0000        0.0000        0.0000        0.0000        0.0000        0.0000        0.0000        0.0000        0.0000        0.0000        0.0000        0.0000        0.0000        0.0000        0.0000        0.0000        0.0000        0.0000        0.0000        0.0000        0.0000        0.0000        0.0000        0.0000        0.0000        0.0000        0.0000        0.0000        0.0000        0.0000        0.0000        0.0000        0.0000        0.0000        0.0000        0.0000        0.0000        0.0000        0.0000        0.0000        0.0000        0.0000        0.0000        0.0000        0.0000        0.0000        0.0000        0.0000        0.0000        0.0000        0.0000        0.0000        0.0000        0.0000        0.0000        0.0000
        0.0000        0.0000        0.0000        0.0000        0.0000        0.0000        0.0000        0.0000        0.0000        0.0000        0.0000        0.0000        0.0000        0.0000        0.0000        0.0000        0.0000        0.0000        0.0000       25.1767       20.6128       13.6023        3.0315        0.3824        1.5005        2.3788        1.9749        3.8846       12.9668       12.4928       29.1271       15.4251       21.4765       20.4643       17.5345       10.5004        8.8396        7.5888        5.7263        4.1713        6.4555        4.2135        5.5520        3.7680        1.5900        4.4460        6.2280       10.2900       13.9800        9.2940        5.7660        3.3660        3.4440        2.8440        5.5560        7.5243        4.2802        4.2773        5.4495       10.1474        6.2373        3.9351        3.9297        3.4891        7.9337        7.8099        8.2352        5.3080        3.9497        6.0236        5.0002        3.2517        4.3234        3.0175        3.6785        3.1034        2.2608        3.1150        2.7965        3.6804        4.4576        3.2454        3.6251        6.1063        8.5701       10.0951        8.5790        6.2925        6.9073        7.0798        8.2944        8.0611       11.3941        9.0774       12.1061       11.4288        9.4960        9.8703       10.8728        9.7069        9.5888       10.9224       12.2838       11.4675       11.5262       12.0263       11.9664       16.0471       15.7530       13.5036       13.0452       11.5121       11.7500       11.6800       11.6822        9.0770       11.1943       11.8493       12.3657       15.9080       13.2970       13.5181       15.3439       24.1667       25.7905       19.9787       19.9845       25.4924       28.1866       26.0378       28.2240       27.8242       26.8586       26.3331       25.7756       25.2477       24.9837       23.5576       20.8938       21.6464       21.3672       16.7098       17.9448       22.9895       23.1784       24.2482       23.3661       41.9078       37.5802       27.0212       20.2045       18.9019       20.2739       20.3450       19.4113       19.3714       18.1574       22.8077       22.5197       21.5280       14.7870       16.2150       17.0308       24.5265       28.5832       24.9288       27.1862       30.0490       35.4153       31.5442       32.1973       31.2748       37.8470       38.7667       40.1341       42.6680       44.3635       30.1681       43.8134       44.4276       55.8182       55.5418       55.1621       46.5183       36.6711       34.2623       35.5190       41.3322        0.0000        0.0000        0.0000        0.0000        0.0000        0.0000        0.0000        0.0000        0.0000        0.0000        0.0000        0.0000        0.0000        0.0000        0.0000        0.0000        0.0000        0.0000        0.0000        0.0000        0.0000        0.0000        0.0000        0.0000        0.0000        0.0000        0.0000        0.0000        0.0000        0.0000        0.0000        0.0000        0.0000        0.0000        0.0000        0.0000        0.0000        0.0000        0.0000        0.0000        0.0000        0.0000        0.0000        0.0000        0.0000        0.0000        0.0000        0.0000        0.0000        0.0000        0.0000        0.0000        0.0000        0.0000        0.0000        0.0000        0.0000        0.0000        0.0000        0.0000        0.0000
        0.0000        0.0000        0.0000        0.0000        0.0000        0.0000        0.0000        0.0000        0.0000        0.0000        0.0000        0.0000        0.0000        0.0000        0.0000        0.0000        0.0000        0.0000        0.0000        0.0000        5.7499        8.4357        7.2142        5.5403        3.4187        3.5380       10.4442        3.1640        9.1614       11.5377        9.9557        4.6063       16.8948       14.8106       10.7747        5.8209        6.0669       11.9360        6.8369        9.0624        9.0224        8.1255       11.0656        4.6260        2.5800        2.2920        3.6180       10.2120       10.6800        6.3120        6.2340        3.2640        3.0720        2.1420        1.8180        4.1084        4.6214        8.9319        4.9458        7.9244        8.2034        7.5323        5.8673        5.6364        9.1252        9.5463        4.2283        4.8727        4.3152        5.2054        4.8263        2.6547        3.8213        3.2509        3.5323        3.5889        2.6599        2.4003        3.1077        3.0673        4.2162        3.6385        5.1941        7.3602       10.2344        9.0362        8.4660        7.1878        9.7464       12.0343        7.3629        8.9838        9.0809        9.9922       13.8809        9.8221       10.5358       10.4400       10.2968       10.0320       11.3377       12.1928       12.3902       11.6439       11.5798       11.4213       13.1845       15.5093       13.5041       14.9355       14.2103       13.0646       12.8142       14.0071       12.9982        9.8819       10.6127       11.5447       14.9431       18.0452       15.4401       18.2684       19.4919       20.8366       23.4106       22.4928       22.7979       31.0143       29.2157       28.9967       31.2030       31.2518       36.3795       33.8967       29.1557       29.5584       30.7585       30.2512       30.7348       30.8701       27.7688       21.3730       20.5588       25.0560       22.7091       22.0729       25.2949       27.5200       28.2809       28.6056       20.5788       21.5903       21.8961       21.6186       20.2338       22.0080       21.5541       22.5692       21.3889       18.5865       18.8732       17.9433       18.9121       27.0012       26.6641       33.0589       28.4080       35.2540       32.4870       25.1470       29.3869       35.3561       41.7758       43.8492       41.5230       43.3090       31.6710       30.5281       30.8744       41.4370       63.7865       54.0015       37.7663       36.7360       39.6778       41.2824       36.4152       41.3037       38.1081        0.0000        0.0000        0.0000        0.0000        0.0000        0.0000        0.0000        0.0000        0.0000        0.0000        0.0000        0.0000        0.0000        0.0000        0.0000        0.0000        0.0000        0.0000        0.0000        0.0000        0.0000        0.0000        0.0000        0.0000        0.0000        0.0000        0.0000        0.0000        0.0000        0.0000        0.0000        0.0000        0.0000        0.0000        0.0000        0.0000        0.0000        0.0000        0.0000        0.0000        0.0000        0.0000        0.0000        0.0000        0.0000        0.0000        0.0000        0.0000        0.0000        0.0000        0.0000        0.0000        0.0000        0.0000        0.0000        0.0000        0.0000        0.0000        0.0000        0.0000
        0.0000        0.0000        0.0000        0.0000        0.0000        0.0000        0.0000        0.0000        0.0000        0.0000        0.0000        0.0000        0.0000        0.0000        0.0000        0.0000        0.0000        0.0000        0.0000        0.0000        0.0000        5.1225        8.3450       10.6188        6.2851        5.8077        4.5236        0.6477        3.8333        3.0250        5.6780        8.3435       10.2424       17.2785       14.6741        3.4350        8.7513       14.7555       13.4366       10.9162        9.0480        7.7937        7.3744        4.0140        2.6400        6.8040        8.3520       11.7660       12.1980        8.0640        7.1940        5.0280        7.4520        6.2460        4.0500        7.4260        9.8726       12.1904        6.8905        7.0267       10.0676       11.1376       10.2457        8.7220        4.9211        5.2092        6.6008        4.7358        3.0584        1.7662        2.0710        3.7687        4.5406        2.0891        2.1965        2.8794        3.2257        3.1008        3.2562        2.6802        3.5130        5.0396        5.6242        6.4125        9.2820        9.2818        9.3402        7.8403        9.5597       12.3815        8.1692       10.6599       10.1250       11.0435       13.5985       16.4919       15.0939       12.3074       11.8597       11.7627       12.6930       16.4153       19.2426       12.8277       12.6829       14.6834       13.5102       14.4948       17.4033       17.5127       18.7910       16.2113       16.8353       16.5086       14.0011       13.7976       12.6088       12.4531       15.1033       15.9042       18.3623       20.2613       15.3932       21.3046       28.7733       27.1447       26.8797       40.1687       33.1683       34.1782       32.0897       35.4497       37.4773       36.9785       31.0349       30.0789       32.8369       33.0118       32.9265       33.1671       27.3948       21.5023       21.9448       24.1836       26.3933       23.7964       20.4418       22.8451       25.8062       26.0565       24.0293       24.2008       22.3000       22.8840       22.0221       25.2130       25.6053       23.1885       21.5933       17.8293       18.1563       20.3457       20.6947       26.1285       34.0844       34.8314       29.6611       31.8979       30.7132       27.3680       31.2624       36.6680       39.7142       39.2172       36.7735       36.1832       31.0890       27.3733       28.6487       60.0854       51.8028       33.0003       34.4765       33.6582       37.7693       41.7360       40.6625       37.6320       37.8287       39.5531        0.0000        0.0000        0.0000        0.0000        0.0000        0.0000        0.0000        0.0000        0.0000        0.0000        0.0000        0.0000        0.0000        0.0000        0.0000        0.0000        0.0000        0.0000        0.0000        0.0000        0.0000        0.0000        0.0000        0.0000        0.0000        0.0000        0.0000        0.0000        0.0000        0.0000        0.0000        0.0000        0.0000        0.0000        0.0000        0.0000        0.0000        0.0000        0.0000        0.0000        0.0000        0.0000        0.0000        0.0000        0.0000        0.0000        0.0000        0.0000        0.0000        0.0000        0.0000        0.0000        0.0000        0.0000        0.0000        0.0000        0.0000        0.0000        0.0000
        0.0000        0.0000        0.0000        0.0000        0.0000        0.0000        0.0000        0.0000        0.0000        0.0000        0.0000        0.0000        0.0000        0.0000        0.0000        0.0000        0.0000        0.0000        0.0000        0.0000        0.0000       34.8493       39.0355       17.4025       11.9779       21.1423       10.8626        3.7262       11.9126        7.7080        9.4659       16.5100       13.7040       17.1163       14.5362       12.1366        8.4398       10.0076        8.5831        6.0373        8.5521        7.3167        6.0647        4.9320        5.9340        6.7560        8.3040        8.7724       16.1763       12.5697        6.2199        4.6288        7.9559        8.4271       12.9146       17.1945       20.4988       16.6678       11.0655       12.6012       11.3385        7.4898        8.0967        5.6315        2.4682        7.5872        7.5067        4.1132        3.7065        2.7799        3.2096        4.1475        3.6929        2.7075        3.6337        4.4825        5.2310        3.4014        2.7770        2.3243        3.1939        4.9371        5.4051        8.5791       13.9910       10.2098       11.8845       11.4269       12.4948       11.7929       10.5217       13.6629       12.7442       13.4266       18.6127       16.6154       17.2654       22.1899       18.6690       17.0217       14.7220       19.3351       19.3247       14.1813       15.2934       18.1140       20.4372       18.1039       19.4720       21.4950       20.5102       16.5535       16.5985       16.8334       12.9364       13.4307       14.0480       13.8545       14.7997       18.7427       19.7040       21.4514       19.8650       27.3693       27.8026       22.2757       20.4378       42.9941       36.3545       35.3252       40.4763       30.4818       30.5076       31.3046       27.7893       29.1405       37.2867       41.7651       30.6918       26.4813       19.7752       22.4021       23.0185       23.1540       24.0640       24.9505       24.2758       25.9181       28.5825       28.9735       27.8282       28.4312       28.1831       28.4342       27.0063       27.9823       28.5255       27.6753       26.2773       25.8699       25.9782       25.8246       28.7515       28.8857       28.6406       29.7808       30.4976       29.9829       33.7566       37.0683       35.4225       36.7267       42.4721       44.9344       43.3528       45.3724       83.1681       46.3686       34.9430       31.7450       39.5300       38.2464       44.7619       40.5971       29.9723       37.6368       36.5551       36.8861       36.5619       38.6935        0.0000        0.0000        0.0000        0.0000        0.0000        0.0000        0.0000        0.0000        0.0000        0.0000        0.0000        0.0000        0.0000        0.0000        0.0000        0.0000        0.0000        0.0000        0.0000        0.0000        0.0000        0.0000        0.0000        0.0000        0.0000        0.0000        0.0000        0.0000        0.0000        0.0000        0.0000        0.0000        0.0000        0.0000        0.0000        0.0000        0.0000        0.0000        0.0000        0.0000        0.0000        0.0000        0.0000        0.0000        0.0000        0.0000        0.0000        0.0000        0.0000        0.0000        0.0000        0.0000        0.0000        0.0000        0.0000        0.0000        0.0000        0.0000        0.0000
        0.0000        0.0000        0.0000        0.0000        0.0000        0.0000        0.0000        0.0000        0.0000        0.0000        0.0000        0.0000        0.0000        0.0000        0.0000        0.0000        0.0000        0.0000        0.0000        0.0000        0.0000       39.4868       35.0621       11.8813        8.7848       11.1131       17.2881       14.0171       14.8523        9.6915       13.2853        9.8982       13.2403       13.6826        6.6794        4.5769        6.9222        6.2287        6.5316        2.3447        2.5179        2.8506        2.9306        3.8394        4.4411        6.8220       16.1040       14.3800       14.4808       13.1348       12.5228       14.0292       10.4326        6.6219       13.4959       21.7586       21.4033       18.1657       14.8365       17.0073       13.9353        6.7288        2.9161        4.3623       13.3760       11.2687        5.1287        5.9933        5.4817        5.8686        3.4069        3.3835        3.7015        5.1167        4.6060        5.9781        4.0588        5.3484        5.6437        5.8914        5.2146        4.9696        5.8631        6.6677        7.3868        8.6609       10.2276       10.8561       11.6656       12.1454       12.4423       14.3244       15.7445       15.6110       17.0010       16.2041       17.9914       18.0321       17.4566       16.9416       17.4043       18.6382       18.9409       16.9673       17.6212       16.2210       14.1739       15.2055       16.8985       16.7775       16.9642       16.7074       17.2916       17.8310       15.5494       15.3739       14.9673       14.2972       16.5541       20.9626       23.1109       27.5683       24.3687       30.3897       27.6933       23.7111       41.1173       51.2717       51.6796       42.9213       42.4122       41.7398       37.3037       31.6185       27.5414       25.2730       30.6213       28.4375       33.9659       29.9535       18.6612       20.5492       20.6338       21.7625       23.6795       23.9819       25.9794       27.9040       28.5229       29.0886       28.1764       28.2960       30.8731       30.0778       29.2793       31.3879       30.3946       28.3133       28.9638       31.7181       24.5683       27.1199       30.7388       33.3525       33.2510       51.3523       49.7789       42.5462       43.6786       42.9854       42.0418       35.8932       41.7095       40.1487       39.9674       39.3459       57.7448       86.0393       49.4615       37.0441       31.6311       41.2742       39.6890       33.5851       42.6176       47.2034       40.5060       41.2103       35.8199       37.4682        0.0000        0.0000        0.0000        0.0000        0.0000        0.0000        0.0000        0.0000        0.0000        0.0000        0.0000        0.0000        0.0000        0.0000        0.0000        0.0000        0.0000        0.0000        0.0000        0.0000        0.0000        0.0000        0.0000        0.0000        0.0000        0.0000        0.0000        0.0000        0.0000        0.0000        0.0000        0.0000        0.0000        0.0000        0.0000        0.0000        0.0000        0.0000        0.0000        0.0000        0.0000        0.0000        0.0000        0.0000        0.0000        0.0000        0.0000        0.0000        0.0000        0.0000        0.0000        0.0000        0.0000        0.0000        0.0000        0.0000        0.0000        0.0000        0.0000
        0.0000        0.0000        0.0000        0.0000        0.0000        0.0000        0.0000        0.0000        0.0000        0.0000        0.0000        0.0000        0.0000        0.0000        0.0000        0.0000        0.0000        0.0000        0.0000        0.0000        0.0000       25.0467       17.2703       16.4336        6.6529       11.5583       22.6399       12.8068        7.1963       16.4715       27.2710       16.0629       12.0903        6.6936        2.5884        3.1093        2.2016        3.5055        8.8273        5.5720        3.9230        4.5556        3.5753        5.5060        6.3656        6.4389        7.3967       11.6570       10.0971        9.9544        6.7776        3.7064        2.7834        3.3326        5.3370       15.1979       19.3747       12.5699       13.2636       13.1662        9.1844        9.8280        7.1506        9.0399        7.6850        6.5353        6.3987        5.9607        6.4293        3.6688        2.0435        2.1880        3.0074        3.9185        5.6535        6.3138        6.4143        6.0634        6.5430        4.1929        5.4225        7.0105        4.6704        8.4135        9.2053       10.1611       10.0622       10.1814       10.6484       10.7921       11.3507       16.3304       18.0894       20.0716       17.5175       14.5339       15.1988       16.9718       17.3375       17.0378       17.2115       18.6085       18.6362       15.5413       14.1808       13.3296       13.8811       13.3347       12.7407       11.9576       14.3185       16.4740       16.0973       15.1671       15.9318       14.8818       14.9868       15.0861       16.0452       20.1625       20.1223       28.3179       22.8611       21.5461       23.0895       27.9880       34.7625       51.0885       55.3105       44.6612       37.0718       37.8155       26.9614       27.6461       30.7769       35.5438       40.4296       45.1420       33.1306       30.4333       17.7610       17.2564       18.9269       23.5117       25.2681       24.5025       25.7480       29.0249       28.7649       27.6315       25.8898       28.9492       34.4873       35.1318       31.4514       27.8472       27.1454       32.6373       28.0284       28.6690       31.0581       33.0769       35.0336       33.8493       36.7222       47.0829       39.3799       47.1674       54.8373       58.2952       51.9957       49.8462       43.8560       42.7886       54.7144       65.0277       57.6194       65.3368       54.9416       34.3576       28.4723       30.4306       33.2095       35.4711       56.1378       66.9199       41.3253       41.3845       38.7688       38.4649       42.2456        0.0000        0.0000        0.0000        0.0000        0.0000        0.0000        0.0000        0.0000        0.0000        0.0000        0.0000        0.0000        0.0000        0.0000        0.0000        0.0000        0.0000        0.0000        0.0000        0.0000        0.0000        0.0000        0.0000        0.0000        0.0000        0.0000        0.0000        0.0000        0.0000        0.0000        0.0000        0.0000        0.0000        0.0000        0.0000        0.0000        0.0000        0.0000        0.0000        0.0000        0.0000        0.0000        0.0000        0.0000        0.0000        0.0000        0.0000        0.0000        0.0000        0.0000        0.0000        0.0000        0.0000        0.0000        0.0000        0.0000        0.0000        0.0000
        0.0000        0.0000        0.0000        0.0000        0.0000        0.0000        0.0000        0.0000        0.0000        0.0000        0.0000        0.0000        0.0000        0.0000        0.0000        0.0000        0.0000        0.0000        0.0000        0.0000        0.0000        0.0000        4.4680       11.4729       14.9349       10.7979       19.4844        3.7995        3.4272        7.9832       13.0009        6.8895       13.2950       14.1380        9.3910       11.0633        7.4773        6.5115       21.1274       16.7439       11.0456        7.1223        2.7907        2.7714        1.5788        3.3801        4.5059        7.0875        9.0300        9.9017        3.3281        1.5139        3.1032        3.0787        6.7764        8.0712        8.2977        9.4873        8.4012        9.7858       10.5605        8.4673        8.3001        6.4302        5.2648        8.7035        9.5319        7.3730        7.4464        5.6275        3.3030        3.8074        7.5775        9.9911        7.3901        4.0846        4.7757        4.1747        7.1641        5.4774        6.5157        5.9974        7.3422       11.1922        9.9287       10.5227       11.7474        9.1823        9.3913        9.1370        9.6597       13.2133       18.8914       16.9831       16.6757       15.9529       16.4116       15.3530       16.3651       14.9189       14.4590       14.4505       14.6397       12.9640       11.6887       12.1284       12.3713       14.2395       11.9551       12.4615       12.2553       14.8352       14.0456       13.8925       14.9127       14.3067       17.7930       17.0789       15.9608       17.9242       21.7049       20.0118       19.2434       22.2840       36.5072       31.5613       26.0629       46.2492       46.2397       44.0303       28.2815       22.3188       24.4549       30.2106       39.5450       48.7558       44.1678       34.6486       33.0246       25.5402       19.1527       20.1950       20.2409       22.0105       23.7268       24.5054       24.2513       26.6485       27.8081       26.2440       26.5427       28.8749       29.9778       28.8724       28.1732       26.5578       28.0590       27.7672       30.1381       31.6430       30.9774       32.5878       35.0679       43.7090       51.9794       53.7269       49.8932       63.0541       61.0163       62.9282       60.3675       57.9691       56.4606       55.6973       65.1585       66.7668       66.6700       74.2032       76.4258       64.8248       43.2567       41.5136       81.5918       48.2731       68.4323       55.4065       41.6804       50.5118       36.1098       38.2465       40.9041        0.0000        0.0000        0.0000        0.0000        0.0000        0.0000        0.0000        0.0000        0.0000        0.0000        0.0000        0.0000        0.0000        0.0000        0.0000        0.0000        0.0000        0.0000        0.0000        0.0000        0.0000        0.0000        0.0000        0.0000        0.0000        0.0000        0.0000        0.0000        0.0000        0.0000        0.0000        0.0000        0.0000        0.0000        0.0000        0.0000        0.0000        0.0000        0.0000        0.0000        0.0000        0.0000        0.0000        0.0000        0.0000        0.0000        0.0000        0.0000        0.0000        0.0000        0.0000        0.0000        0.0000        0.0000        0.0000        0.0000        0.0000        0.0000
        0.0000        0.0000        0.0000        0.0000        0.0000        0.0000        0.0000        0.0000        0.0000        0.0000        0.0000        0.0000        0.0000        0.0000        0.0000        0.0000        0.0000        0.0000        0.0000        0.0000        0.0000        6.3993        6.4838       18.5879       19.6758       18.2628       19.3865       20.8915       14.4288       25.5596        8.9240        2.3302       10.4329        5.5430       12.9697       17.3716       18.1868       19.0606       17.9370       23.8493       10.1891       11.7041        6.8999       10.4477        9.9403        6.7238        5.4555        7.6171       10.5045        8.3259        8.2277        5.2794        8.1169        6.3192        7.6392        8.8973        5.2649        5.1230        3.6450        2.9517        5.0946        5.2939        8.4935        5.8528        3.9282        5.7208        7.6572        7.8359        6.8728        5.7391        5.7142        4.9055        6.7603        6.0458        6.1773        4.5084        4.6663        6.3611        6.3063        8.4745        7.6724        7.2391       11.6279       12.6404       10.7892       16.8363       16.7680       13.9426       10.4610       11.4683        9.5766       12.4899       14.6921       16.1903       17.6660       16.4559       16.7342       15.8465       14.1577       12.8853       14.1639       17.5754       18.1712       16.0079       15.1483       15.7771       14.4309       23.2619       25.9529       23.0858       18.9539       12.2641       12.9004       13.3084       13.4519       15.1776       19.5296       27.0878       22.6514       23.7689       24.2971       27.7311       25.8452       26.6731       25.7242       26.6237       24.0340       53.6068       47.4229       44.7885       44.6725       36.4597       43.3837       59.4933       51.6183       51.0786       51.7885       46.9840       32.3856       29.7050       19.1796       17.5484       18.6196       16.8566       17.6968       41.9341       21.2849       22.3585       26.4797       23.3952       22.2867       24.4973       26.2066       25.1277       24.4694       25.2358       29.1171       28.6927       27.1896       33.1021       34.4253       41.0613       42.0598       49.4844       53.2062       58.8410       71.6766       85.2478       80.9694       74.7039       69.0259       68.9600       71.3371       65.5745       69.2982       70.5454       81.4522       82.2512       73.3631       90.2676       80.6212       82.0765       69.7380       59.3638       65.6516       75.4771       59.1172       41.8800       37.3564       38.1008       47.5796       47.2054        0.0000        0.0000        0.0000        0.0000        0.0000        0.0000        0.0000        0.0000        0.0000        0.0000        0.0000        0.0000        0.0000        0.0000        0.0000        0.0000        0.0000        0.0000        0.0000        0.0000        0.0000        0.0000        0.0000        0.0000        0.0000        0.0000        0.0000        0.0000        0.0000        0.0000        0.0000        0.0000        0.0000        0.0000        0.0000        0.0000        0.0000        0.0000        0.0000        0.0000        0.0000        0.0000        0.0000        0.0000        0.0000        0.0000        0.0000        0.0000        0.0000        0.0000        0.0000        0.0000        0.0000        0.0000        0.0000        0.0000        0.0000
        0.0000        0.0000        0.0000        0.0000        0.0000        0.0000        0.0000        0.0000        0.0000        0.0000        0.0000        0.0000        0.0000        0.0000        0.0000        0.0000        0.0000        0.0000        0.0000        0.0000        6.6127       17.8356        5.1596        8.4423        5.6912       14.6550       25.2697       17.1245       27.7988       22.6059       13.3586        8.0373       12.5253       18.5639       13.4207       32.5143       32.3888       31.7248       32.4395       16.4679       15.7062       11.5611       27.3167       24.4511       18.7032       10.7782        3.8301        3.5934        7.0692        7.2605        9.1422       11.6095        9.4823       10.1805        8.5032        6.7950        3.8551        5.5900        4.1878       10.7740        7.7649        7.7799        6.4169        6.4521        4.8187        4.5490        4.6935        6.7015        5.7795        6.3619        5.7611        4.4733        5.5048        6.5658        6.3528        5.6674        5.2535        5.8373        5.9497        6.5173        8.0386        6.7971       11.3491       12.2997       17.1563       20.1202       18.6262       13.0118       11.7713       11.9333       15.6291       11.7802       14.6080       16.6340       19.1402       18.6818       15.0652       14.3505       14.0279       13.1069       12.5737       12.8276       12.7955       13.0375       13.3706       16.6438       16.5821       19.9374       27.3379       23.3035       18.7826       13.8310       13.2502       14.2667       13.4998       13.9495       15.2956       20.6544       17.8967       21.5197       23.7346       26.9128       25.3290       20.9273       26.2191       31.2097       30.2607       42.5657       23.1579       22.5145       23.1429       35.2762       38.7331       46.9519       39.7173       46.7703       19.7302       17.8053       23.8392       31.6903       29.7311       16.7962       15.3891       17.7696       26.8044       40.9873       19.5486       21.0088       21.5798       23.0322       25.0595       30.3368       30.2713       27.7383       26.9578       29.6933       32.3849       28.9064       31.6717       35.3151       39.4136       41.3749       40.3178       40.5518       48.3170       65.9857       69.0200       81.6833       91.1192       87.1198       78.4233       72.4764       88.9378       82.5680       75.9083       67.3135       59.9289       52.0247       45.9747       45.7387       59.7790       44.5445       44.4020       57.8135       59.2202       72.0567       76.6669       44.0581       39.8289       38.9954       43.1199       44.0294       44.6459        0.0000        0.0000        0.0000        0.0000        0.0000        0.0000        0.0000        0.0000        0.0000        0.0000        0.0000        0.0000        0.0000        0.0000        0.0000        0.0000        0.0000        0.0000        0.0000        0.0000        0.0000        0.0000        0.0000        0.0000        0.0000        0.0000        0.0000        0.0000        0.0000        0.0000        0.0000        0.0000        0.0000        0.0000        0.0000        0.0000        0.0000        0.0000        0.0000        0.0000        0.0000        0.0000        0.0000        0.0000        0.0000        0.0000        0.0000        0.0000        0.0000        0.0000        0.0000        0.0000        0.0000        0.0000        0.0000        0.0000
        0.0000        0.0000        0.0000        0.0000        0.0000        0.0000        0.0000        0.0000        0.0000        0.0000        0.0000        0.0000        0.0000        0.0000        0.0000        0.0000        0.0000        0.0000        0.0000        0.0000       12.0112        6.0435        7.9846        9.1549        9.1532        8.9595       19.1967       29.6352       30.4234       22.9097        9.2690        7.7516       17.2668        8.3664        6.9810       22.5061       34.3793       42.2232       29.1998       11.6982       17.6274       21.8950       32.4356       28.3838       23.5124       26.9107       20.4954       14.6214       12.4729       13.4378       20.2104       21.2873       17.4195       15.8949        8.6971       10.6046        9.6793       12.2220       13.2978       16.6078       11.3221       10.8754        7.2534        6.9037        9.5906        5.8881        6.4357        8.6095        8.7130        4.9163        6.0269        4.2155        4.4048        5.2730        4.9045        4.4936        4.8241        4.9357        5.9701        6.1483        9.9160        9.9266        9.8881       10.4850       10.7573       13.4041       10.7499        8.8398        8.5733       14.3866       17.3610       12.6700       13.2628       15.7705       16.5153       14.1686       13.7304       13.0531       12.0446       10.5874       11.1467       11.0004       11.4800       11.7317       13.7241       14.5477       14.8408       16.8675       20.4740       22.9470       20.8655       16.2347       18.8108       15.1203       14.5463       14.5132       14.9702       20.3553       24.6480       23.8749       24.0102       24.1736       26.2929       22.4593       27.0830       28.0866       30.7480       20.2296       21.5664       21.0723       18.2677       23.6115       26.1395       33.2885       46.6048       34.5003       36.2273       28.8120       41.0380       33.9711       32.5410       30.5976       19.4926       26.7335       45.5061       48.2726       44.5067       24.0239       25.0153       26.8584       31.3442       28.5455       26.4222       27.8066       27.0242       28.9449       28.7000       32.5039       28.1007       37.4669       37.3231       36.8783       37.2437       44.1631       49.1685       49.5746       64.8891       64.4379       66.0963       74.2736       64.3947       79.0309       97.3030       72.1813       94.0744       59.2157       57.3961       57.0648       51.8462       54.4064       72.2229       60.4649       62.9422       66.1669       69.4421       65.4272       64.3595       49.1970       45.9762       47.0810       43.8160       52.3673       47.1378       40.7887        0.0000        0.0000        0.0000        0.0000        0.0000        0.0000        0.0000        0.0000        0.0000        0.0000        0.0000        0.0000        0.0000        0.0000        0.0000        0.0000        0.0000        0.0000        0.0000        0.0000        0.0000        0.0000        0.0000        0.0000        0.0000        0.0000        0.0000        0.0000        0.0000        0.0000        0.0000        0.0000        0.0000        0.0000        0.0000        0.0000        0.0000        0.0000        0.0000        0.0000        0.0000        0.0000        0.0000        0.0000        0.0000        0.0000        0.0000        0.0000        0.0000        0.0000        0.0000        0.0000        0.0000        0.0000        0.0000
        0.0000        0.0000        0.0000        0.0000        0.0000        0.0000        0.0000        0.0000        0.0000        0.0000        0.0000        0.0000        0.0000        0.0000        0.0000        0.0000        0.0000        0.0000        0.0000        0.0000       20.1743        7.7693        6.7674        8.0653       10.1754       14.2978        4.9799       21.0613       14.2579        8.1220       12.1273       25.4709       19.3212       16.2211       18.8232       12.6611       14.8643        8.7750       11.2216       18.3212       21.1572       34.9257       31.8180       30.1148       25.2215       25.5154       33.5301       21.2389       10.9715        9.6197       23.4997       24.6409       22.1582       18.8697       18.0227       14.8575       17.1156       12.6138       16.3577       12.7429       11.5814       10.1123       10.1547        9.3063        6.3638        4.9871        4.6933        6.4459        5.8951        5.4152        4.3729        4.3743        4.3179        4.7533        4.1711        4.0813        4.9021        4.8638        5.8411        7.3359       14.3742       11.7989       12.8913       10.3569       11.2143       10.6302       12.1750       10.8392        8.6147       10.2791       14.9563       13.4585       13.7621       16.3136       15.4700       12.7559       13.1486       12.3887       12.4647       10.4853       10.2983        9.7509       11.4193       11.6462       12.9088       13.6403       13.0865       15.5334       16.0483       22.8201       23.4569       18.2239       17.0075       20.1387       14.0292       12.6130       18.5716       17.3117       15.8146       22.5014       25.3192       27.2887       27.0287       27.0545       28.3475       23.5135       15.4447       21.1166       24.7960       21.9836       25.4064       31.8095       31.9278       30.8128       25.3952       34.0881       30.8544       30.3883       34.0973       24.1747       40.3599       48.6265       48.6614       52.1948       55.7948       54.2762       28.8718       41.4976       73.4517       40.9288       30.2452       29.5577       29.1595       29.2484       28.8001       26.3550       25.4669       24.9954       26.5821       34.2043       34.6837       37.1792       65.2482       48.1392       57.2130       50.8146       57.7217       58.7633       56.4152       62.2851       67.1432       84.8071      100.2228       87.9674       72.8090       66.1112       55.6540       57.0544       53.4914       64.6710       65.0902       61.1145       67.1107       67.8903       69.3303       65.6588       57.3711       54.0759       49.5782       58.1960       51.5380       53.5828       47.0715       41.6245       46.4499        0.0000        0.0000        0.0000        0.0000        0.0000        0.0000        0.0000        0.0000        0.0000        0.0000        0.0000        0.0000        0.0000        0.0000        0.0000        0.0000        0.0000        0.0000        0.0000        0.0000        0.0000        0.0000        0.0000        0.0000        0.0000        0.0000        0.0000        0.0000        0.0000        0.0000        0.0000        0.0000        0.0000        0.0000        0.0000        0.0000        0.0000        0.0000        0.0000        0.0000        0.0000        0.0000        0.0000        0.0000        0.0000        0.0000        0.0000        0.0000        0.0000        0.0000        0.0000        0.0000        0.0000        0.0000
        0.0000        0.0000        0.0000        0.0000        0.0000        0.0000        0.0000        0.0000        0.0000        0.0000        0.0000        0.0000        0.0000        0.0000        0.0000        0.0000        0.0000        0.0000        0.0000        0.0000        0.0000       42.7265       32.2245       50.9976       48.1556       42.4479       39.8520       24.0123       21.5860       18.6737       38.1313       44.0963       44.6799       39.2382       30.5311       31.4121       18.5072       16.8642       36.2518       38.4408       61.9269       64.5394       58.9611       29.6992       25.5909       37.2904       30.1962       20.7958       28.3412       19.2891       18.5873        8.2710        5.6254        8.4888        9.9547        9.9523       12.6479       11.4908        8.8294        7.3029        6.3498        7.6893        7.2262        7.4125        6.1333        4.7365        3.2040        2.1777        2.5934        2.6885        5.3887        7.1267        6.1460        4.9734        5.5119        7.8893       10.0114        8.0534        9.2263       11.1579       10.8160       13.6912       14.5134       13.3175       13.6044       15.4134       15.8458       12.8293       15.5023       15.5517       13.6700       12.5145       29.1873       26.6114       17.4791       14.7264       18.2318       14.1028       13.4393       10.7857       10.8466       12.5474       15.6426       12.0782       11.3534       11.0411       12.6413       11.7437       13.1779       18.9420       20.7500       20.9972       19.6260       17.6406       14.3214       12.7149       12.7332       16.0233       21.1336       27.5535       28.2928       27.3348       30.6905       32.8655       32.3594       21.9594       14.1981       20.4482       36.8827       25.1228       28.1113       33.0869       33.8127       44.0303       35.3356       35.8220       49.3308       43.4121       50.2594       37.7949       40.5277       62.4632       53.0565       55.6446       37.6852       38.2486       58.4868       40.0065       37.4854       36.7555       35.2993       34.3405       31.6801       31.1555       29.8495       30.9695       32.0403       31.6659       33.4588       33.7465       36.0848       37.7684       39.6294       40.4900       43.1678       41.7909       40.9894       47.3492       50.6306       77.7445       75.9701      106.5153      113.9871      130.5618      107.7941       84.1563       66.4652       66.6925       67.8873       70.5439       68.0508       76.5395       74.6439       78.7376       87.4826       57.6513       52.6694       52.4338       58.9586       66.4996       65.4107       52.7635       51.5654       41.2026       42.0184       29.4900        0.0000        0.0000        0.0000        0.0000        0.0000        0.0000        0.0000        0.0000        0.0000        0.0000        0.0000        0.0000        0.0000        0.0000        0.0000        0.0000        0.0000        0.0000        0.0000        0.0000        0.0000        0.0000        0.0000        0.0000        0.0000        0.0000        0.0000        0.0000        0.0000        0.0000        0.0000        0.0000        0.0000        0.0000        0.0000        0.0000        0.0000        0.0000        0.0000        0.0000        0.0000        0.0000        0.0000        0.0000        0.0000        0.0000        0.0000        0.0000        0.0000        0.0000        0.0000        0.0000        0.0000
        0.0000        0.0000        0.0000        0.0000        0.0000        0.0000        0.0000        0.0000        0.0000        0.0000        0.0000        0.0000        0.0000        0.0000        0.0000        0.0000        0.0000        0.0000        0.0000        0.0000        0.0000       34.6705       33.1470       58.3135       60.9772       58.7737       54.4240       32.7735       27.9168       28.8852       27.2470       17.8182       37.1320       38.8294       25.7062       46.5531       54.8539       63.4717       71.7584       62.0069       41.9204       39.5503       68.4026       43.5485       31.4727       20.4766       29.0497       21.7775       23.0741       15.1167        8.3222       10.4401        1.7528        4.4860       11.2334       12.2236       10.2427       10.3013        9.1349       11.0663        9.5168        6.2453        3.6788        6.5972        3.8335        2.4468        2.7196        3.1203        3.1356        5.7449        7.8035        6.0251        8.4143        6.0902        9.0482        7.1032       10.2443       13.5666       12.2791       11.8619       11.7517       10.7441       13.1894       12.9629       14.8194       15.1316       13.1933       10.4841        8.1028        8.1651        7.8209       10.2891       19.3426       18.1328       12.9014       13.2924       12.7906       19.0797       10.6887        8.0369        8.4581       12.2436       11.6916       11.0026       16.8067       13.7718        9.4003       10.4086       14.2182       20.5539       24.2730       24.9640       15.4514       15.9990       17.6577       15.3847       17.3931       20.9282       22.3456       31.5904       31.1318       32.4412       44.4144       31.6676       21.6575       18.1798       14.8796       16.3300       18.6724       25.5346       37.3862       34.6605       34.7107       31.8883       37.4455       42.6722       67.7832       72.7807       62.9665       46.7745       48.6461       65.1025       59.5769       54.0300       68.3636       46.8626       43.0555       43.5132       40.9164       44.3533       59.0480       36.7177       30.6327       29.1352       32.3203       32.0477       36.8468       38.4260       37.7554       39.1519       40.6849       49.6637       42.0777       46.9097       49.3437       51.7284       51.9826       49.2229       53.9269       65.0190       71.1373       99.0312      113.1023      133.1193      105.2851       84.7303       68.9658       84.2614       83.2153       79.2318       76.1989       97.5774      104.6660       83.4139       70.0071       71.9939       87.0244       68.8886       62.6551       76.8376       70.9606       58.8057       52.5308       47.6895       42.3544       30.5100        0.0000        0.0000        0.0000        0.0000        0.0000        0.0000        0.0000        0.0000        0.0000        0.0000        0.0000        0.0000        0.0000        0.0000        0.0000        0.0000        0.0000        0.0000        0.0000        0.0000        0.0000        0.0000        0.0000        0.0000        0.0000        0.0000        0.0000        0.0000        0.0000        0.0000        0.0000        0.0000        0.0000        0.0000        0.0000        0.0000        0.0000        0.0000        0.0000        0.0000        0.0000        0.0000        0.0000        0.0000        0.0000        0.0000        0.0000        0.0000        0.0000        0.0000        0.0000        0.0000        0.0000
        0.0000        0.0000        0.0000        0.0000        0.0000        0.0000        0.0000        0.0000        0.0000        0.0000        0.0000        0.0000        0.0000        0.0000        0.0000        0.0000        0.0000        0.0000        0.0000        0.0000        0.0000       33.7110       36.1967       57.5188       60.3989       60.8810       53.4863       34.9079       34.9999       33.5749       32.1115       15.4243       10.7978        9.5040       11.2839       12.5511       36.4136       29.0622       32.6378       52.4262       59.9868       41.0352       43.1077       27.3764       33.6423       25.9090       20.5914       25.3955       31.4491       26.1298       18.7334       16.1644       19.9247        8.6756       13.9564       14.9926       15.3768        9.6093        9.1689       13.1999        9.5143        6.7311        6.4868        7.4543        4.6389        3.6248        2.7029        2.2527        3.5659        6.1583        7.1411       10.9692       13.5955       12.6761        9.8038        6.4400       10.7781       14.3670       13.9683       11.3313       10.9861       10.0858       14.0963       15.0632       16.0042       16.9103       12.8806       13.4166        7.8508        7.7753        7.7964       10.2785       12.9313       13.4911       13.2207       11.5976       12.4598       18.5164       14.8281        7.8237       13.4434        9.3885        7.6600        8.0511        9.7769       11.1368       10.1365       10.6955        9.5581        9.3939       16.5877       18.9854       17.4798       21.5139       18.2438       14.5567       20.9742       28.4220       22.6862       29.6751       28.4568       33.9873       27.1821       18.6452       13.7636       13.4296       14.6625       21.6401       18.6937       31.3793       43.3074       29.7913       33.3989       35.9625       41.0772       46.0072       56.7004      106.4441       78.3568       62.3620       62.1190      107.1240      112.7274       95.9262       72.0276       53.9806       61.9884       50.6694       54.1404       45.1490       38.4090       38.5295       35.7010       33.2232       34.4862       35.0444       38.4404       37.5341       40.7462       42.0508       44.8030       47.4648       50.1498       50.2958       58.0913       57.0473       59.5684       71.5914       73.9180       77.5664       71.5903       97.9821      110.3649      122.2063      129.8166       99.2177       86.3949       86.7882       84.9510       84.0159       84.5202      118.6042      123.4395      136.6357       91.6819       87.7456       77.2598       79.9760       64.3158       71.4579       67.3255       53.1439       53.8390       52.7246       56.4371       32.5200        0.0000        0.0000        0.0000        0.0000        0.0000        0.0000        0.0000        0.0000        0.0000        0.0000        0.0000        0.0000        0.0000        0.0000        0.0000        0.0000        0.0000        0.0000        0.0000        0.0000        0.0000        0.0000        0.0000        0.0000        0.0000        0.0000        0.0000        0.0000        0.0000        0.0000        0.0000        0.0000        0.0000        0.0000        0.0000        0.0000        0.0000        0.0000        0.0000        0.0000        0.0000        0.0000        0.0000        0.0000        0.0000        0.0000        0.0000        0.0000        0.0000        0.0000        0.0000        0.0000        0.0000
        0.0000        0.0000        0.0000        0.0000        0.0000        0.0000        0.0000        0.0000        0.0000        0.0000        0.0000        0.0000        0.0000        0.0000        0.0000        0.0000        0.0000        0.0000        0.0000        0.0000        0.0000       28.7585       36.1281       58.3062       60.9229       57.1662       51.4081       29.3192       31.1917       50.8340       45.8089       20.9360       13.6714       11.1913       14.0514        9.2353        7.0967       14.0378       20.0218       27.8232       31.9384       37.3578       19.7087       24.1355       28.9336       17.9410       29.9417       40.4746       45.5366       33.5986       26.2402       21.6928       25.2215        8.5168       12.0310        8.1421       11.1905        8.4085        8.2556       16.8810       17.3851       13.6006        8.7880        8.0597        5.0855        3.5318        3.2062        4.0923        5.3208        5.3027        4.7797        8.3190        9.6960       10.7230       12.3992        9.2607       14.5301       23.4661       17.2130       15.8231       14.9999       15.9086       15.3923       14.6264       12.1744       12.7387       11.4128       10.9415       10.8622       14.4099       11.9519       13.3193       13.0290       17.0247       20.5757       14.5597       18.1275       22.2076       25.3883        7.6294       11.2445        9.4790        8.2257        7.0635       10.8442       10.8380       12.3274        8.6292        8.6189        9.7403       13.6783       16.9075       12.7933       14.7578       16.8416       15.9767       24.2619       22.5843       23.2826       34.6038       28.8490       25.0022       19.6918       14.0862       14.1806       13.8802       17.0576       30.2086       17.6331       18.9586       18.8432       25.7874       36.1945       35.3811       49.5909       55.3667       65.6896       72.5354       75.4457       74.1723       72.3639       76.7422       90.6861       72.1561       61.8549       51.9598       56.9142       51.1560       50.3724       48.1837       59.5672       44.8411       40.1232       35.2263       34.0229       32.7624       34.0655       33.9299       36.0699       42.6532       47.2783       51.8854       54.1023       57.5763       58.6648       60.2797       66.2220       90.6958       94.0805       92.5998       84.4261       88.1240      108.4190      110.9099       95.5108       93.6850       86.3926       90.7300       98.4292       97.2431      111.8207      120.5899      130.3906      145.6739       82.5009       77.7665       76.4716       81.9049       76.5916       69.6521       63.2945       52.9366       55.0137       54.5812       57.4648        0.0000        0.0000        0.0000        0.0000        0.0000        0.0000        0.0000        0.0000        0.0000        0.0000        0.0000        0.0000        0.0000        0.0000        0.0000        0.0000        0.0000        0.0000        0.0000        0.0000        0.0000        0.0000        0.0000        0.0000        0.0000        0.0000        0.0000        0.0000        0.0000        0.0000        0.0000        0.0000        0.0000        0.0000        0.0000        0.0000        0.0000        0.0000        0.0000        0.0000        0.0000        0.0000        0.0000        0.0000        0.0000        0.0000        0.0000        0.0000        0.0000        0.0000        0.0000        0.0000        0.0000        0.0000
        0.0000        0.0000        0.0000        0.0000        0.0000        0.0000        0.0000        0.0000        0.0000        0.0000        0.0000        0.0000        0.0000        0.0000        0.0000        0.0000        0.0000        0.0000        0.0000        0.0000        0.0000        0.0000       25.6088       57.8889       56.9264       54.2269       37.2647       21.6506       12.9924       15.4299       19.1028       21.0754       24.7159       18.9428       12.3198       12.0570       12.6824        6.5773       13.8876       14.7667       15.5714       15.8619        6.4614       22.1973       36.7316       35.5636       28.3562       33.0498       32.1835       40.7292       43.8232       39.1283       23.2186       16.1718       15.7871        6.0300        9.7274        8.9250        8.4064        8.6285        8.4766        7.8696        6.3646        5.9014        6.3776        6.1513        4.2585        6.7150        5.8279        9.4199       12.0174        9.7793       10.3258       10.8902       12.1672       19.2548       26.3338       22.1233       27.4079       17.7511       18.1558       20.5186       21.0135       20.5883       22.0636       17.7950       18.7566       25.1216       27.7381       27.6235       24.4942       27.7480       35.4236       49.4840       46.2389       19.7376       17.5003       22.0916       44.5498       12.4889       11.2968       19.4705       16.6856       17.2435       21.0497       11.6954       11.7135       20.6995       26.1927       27.4152       26.6703       17.0907       21.3346       23.1300       19.4208       33.3157       42.9355       46.1736       42.2793       47.2689       39.1749       33.0433       28.2248       22.4566       20.5702       17.6648       16.1402       18.0743       20.1659       18.5727       19.9349       23.9634       29.4779       41.3877       61.8969       70.6584       75.5551       71.6554       72.0223       95.5132       91.3746       83.3444       85.5383       93.1756       64.3757       67.6585       51.4304       56.0932       61.5940       59.4372       57.9811       47.9264       39.0232       36.6036       33.0216       31.7624       31.9236       36.2945       39.8508       43.2749       49.1740       63.6875       59.0854       64.6530       67.8753       85.4414       83.4019       86.6325       92.7495       87.7886      102.1979      110.1729      110.0035      113.0164      111.6477      113.1116      106.2072      116.0956      124.2914      116.6454      111.8684      103.9012      118.5618      119.4193      102.0363       97.4186       97.5700       76.7942       87.3333       86.6411       83.1612       66.1134       65.9501       66.2487       73.7897       67.2850       76.6641       93.0221      102.2586        0.0000        0.0000        0.0000        0.0000        0.0000        0.0000        0.0000        0.0000        0.0000        0.0000        0.0000        0.0000        0.0000        0.0000        0.0000        0.0000        0.0000        0.0000        0.0000        0.0000        0.0000        0.0000        0.0000        0.0000        0.0000        0.0000        0.0000        0.0000        0.0000        0.0000        0.0000        0.0000        0.0000        0.0000        0.0000        0.0000        0.0000        0.0000        0.0000        0.0000        0.0000        0.0000        0.0000        0.0000        0.0000        0.0000        0.0000        0.0000        0.0000        0.0000
        0.0000        0.0000        0.0000        0.0000        0.0000        0.0000        0.0000        0.0000        0.0000        0.0000        0.0000        0.0000        0.0000        0.0000        0.0000        0.0000        0.0000        0.0000        0.0000        0.0000        0.0000        0.0000        0.0000        0.0000        0.0000        0.0000       52.6499       35.6339       18.5176        3.8996        6.4657        9.7462       19.5698       26.9970       19.8684       11.4405       12.3879       13.3089        8.7149       10.1255        9.8134       17.0142       15.1884       18.6432       38.0302       22.5576       23.9827       35.5089       31.4996       48.3412       36.5576       25.6905       27.3010       27.4284       23.2629        6.9968        9.8318        9.2758        8.9746        7.3401        6.3020        6.4223        6.1558        7.0210        6.2149        6.8712        4.6876        6.1702        6.4469        9.0377        8.9024       10.1835       11.3994       11.1501       13.6453       18.1114       21.9185       19.7425       21.2642       19.0260       16.3723       15.7865       15.0729       17.6047       23.4996       24.7353       32.7293       54.1668       51.5116       42.0475       36.8612       30.9055       31.7726       40.5026       31.9939       23.5241       17.6849       14.2032       28.0227       10.2282        8.5892       31.4090       20.3944       11.6368       16.2269       10.5099       11.6689       20.3840       22.7436       23.4657       17.5531       16.8297       25.2771       33.5834       24.9313       38.5347       39.0961       37.5168       35.1839       38.7106       36.7284       29.7327       24.5100       18.5040       14.9168       13.1591       12.9344       17.3598       18.3946       19.3845       20.8005       25.3743       34.8782       39.6769       59.2729       85.1566       77.3310       73.5252       81.3290       87.2224       71.5902       93.7981       97.9841       71.4992       70.1207       92.9999       72.8607       66.6355       96.9158       65.7679       81.4392       55.8812       46.3834       35.5527       44.6795       43.1345       37.2019       44.5702       43.9855       44.2302       46.9151       54.7310       57.7659       65.4150       67.5611       99.7296       90.8658       98.3900      104.9979      124.1151      118.8698      123.0065      109.5201      123.7715      113.7451      112.7400      116.5102      121.1602      115.9216      124.0947      125.4595      118.1109      114.7116      110.8218      111.2336      107.1014      116.0136       90.0441       91.9069      106.4409      103.4568       76.5672       74.4470       72.1075       83.6259       81.1674       86.2167       92.9883      101.0386        0.0000        0.0000        0.0000        0.0000        0.0000        0.0000        0.0000        0.0000        0.0000        0.0000        0.0000        0.0000        0.0000        0.0000        0.0000        0.0000        0.0000        0.0000        0.0000        0.0000        0.0000        0.0000        0.0000        0.0000        0.0000        0.0000        0.0000        0.0000        0.0000        0.0000        0.0000        0.0000        0.0000        0.0000        0.0000        0.0000        0.0000        0.0000        0.0000        0.0000        0.0000        0.0000        0.0000        0.0000        0.0000        0.0000        0.0000        0.0000        0.0000        0.0000
        0.0000        0.0000        0.0000        0.0000        0.0000        0.0000        0.0000        0.0000        0.0000        0.0000        0.0000        0.0000        0.0000        0.0000        0.0000        0.0000        0.0000        0.0000        0.0000        0.0000        0.0000        0.0000        0.0000        0.0000        0.0000        0.0000        0.0000       33.5756       35.5410       25.7270        4.0658        8.3764        4.0517        1.9227        2.2483        3.0362       13.5229       12.4577        8.3150       15.2392       12.0275       14.8330       12.9523       16.7019       27.1207       16.3028       14.5786       22.2955       26.0421       27.5458       40.8893       26.0324       22.3463       32.2018       36.5898        8.7240        6.2689        8.3644        6.1534        5.1740        7.5932        8.3577        6.6074        8.1925        7.8105        3.9258        4.5626        7.6184        6.0325        6.0955        7.7890        8.8928       11.6902       17.4309       18.0427       17.8047       17.0309       17.8160       19.0823       20.8036       20.6017       18.9408       22.0340       24.9033       28.6359       30.7162       26.9776       36.0425       39.8222       40.5880       45.6363       43.8608       35.1935       31.1055       28.9424       19.7361       16.1448       20.4766       11.3779        4.9568        5.2627       12.2770        9.4686        7.3576        8.0321        6.0278        5.7909        7.8955        8.5674       12.3977       15.0953       22.2293       28.0486       30.7014       28.2237       31.2530       34.7236       32.7339       30.7428       31.7294       31.8363       29.5210       25.9076       17.6147       13.6235       12.1484       13.0452       17.0656       17.7704       18.9726       22.5870       27.1086       37.1817       46.1857       40.5809       54.0488       76.0390       94.1982       73.8874       58.2396       70.9760       73.9895       68.0698       65.0780       96.1601       85.4800       54.7487       58.0865       59.8247       56.0510       53.0656       41.9799       40.1789       41.5379       47.0012       41.3235       65.7782       43.0764       47.4286       53.1328       55.3197       58.8772       85.2614       96.4943       95.3679       85.5871       77.7130      105.1592      116.2420      130.6438      125.5432      119.1773      131.1491      148.8996      143.0439      139.9736      139.7545      128.0480      122.9181      139.2785      125.5512      129.5142      130.5080      122.2167      123.2262      125.1272      123.9388      108.9220      107.2307      106.2686       99.3710       89.4864       83.8323       85.5630       88.7512       76.7204       83.3126       90.7934       95.1530       75.4800        0.0000        0.0000        0.0000        0.0000        0.0000        0.0000        0.0000        0.0000        0.0000        0.0000        0.0000        0.0000        0.0000        0.0000        0.0000        0.0000        0.0000        0.0000        0.0000        0.0000        0.0000        0.0000        0.0000        0.0000        0.0000        0.0000        0.0000        0.0000        0.0000        0.0000        0.0000        0.0000        0.0000        0.0000        0.0000        0.0000        0.0000        0.0000        0.0000        0.0000        0.0000        0.0000        0.0000        0.0000        0.0000        0.0000        0.0000        0.0000        0.0000
        0.0000        0.0000        0.0000        0.0000        0.0000        0.0000        0.0000        0.0000        0.0000        0.0000        0.0000        0.0000        0.0000        0.0000        0.0000        0.0000        0.0000        0.0000        0.0000        0.0000        0.0000        0.0000        0.0000        0.0000        0.0000        0.0000        0.0000        0.0000        0.0000        0.0000       23.0647       13.3030       10.5448       11.8167       10.4996        6.2768        2.7186        2.9584        3.2832        5.7568       10.4987        7.7145        2.8137       15.2937       30.3300       13.9310       18.4685       21.0523       21.9108       18.6727       12.7352       13.9051       15.9290       30.4887       31.1980       12.7189        7.5850        5.7035        5.3506        9.2179        8.9529        7.2782        9.3744        8.3135        7.4823        7.2838        5.2350        6.7005        5.7956        8.9334       15.5620       12.8433       12.2383       13.5397       17.5095       17.2236       14.1191       15.1666       18.3963       21.8833       22.2712       22.5480       23.6844       22.8040       21.9297       24.0617       31.8272       33.5875       41.2187       39.8168       45.8351       48.1206       44.3010       36.8447       26.7548       17.8843       13.8071       28.2013       15.5452        7.0933        4.2661        4.4408        5.8611        6.8964       12.2763       10.7581        8.4744        7.9963        8.1488        8.6459       11.7562       15.6406       18.7407       18.8195       23.5293       29.5826       31.5390       31.0596       29.8658       35.1383       35.9585       30.5207       25.7129       16.0541       13.8614       13.2704       20.1622       28.3979       17.9652       19.8631       21.8212       26.6118       31.0673       34.2981       40.5228       47.3764       49.9582       47.6384       55.8472       63.7163       73.0372       62.6210       56.0993       62.5306       80.7254       62.2941       55.7555       58.9078       58.1431       61.4543       59.7386       50.2142       42.9491       44.1018       46.5150       50.9885       53.8086       49.8988       52.7932       61.8149       73.0121       77.2710       91.5834      113.6623      117.0957      119.0646       97.9814      108.3745      113.2560      131.7512      138.5654      160.3587      145.5778      158.3835      147.9627      148.3164      141.7194      144.0770      138.2760      143.4673      155.3119      144.5589      139.1688      132.6626      146.3809      145.5097      128.6233      118.1285      118.4971      122.5271      112.9199       92.6211       87.3685       90.0156       89.0828       80.5979       83.6973       90.4281      101.9609      111.7500        0.0000        0.0000        0.0000        0.0000        0.0000        0.0000        0.0000        0.0000        0.0000        0.0000        0.0000        0.0000        0.0000        0.0000        0.0000        0.0000        0.0000        0.0000        0.0000        0.0000        0.0000        0.0000        0.0000        0.0000        0.0000        0.0000        0.0000        0.0000        0.0000        0.0000        0.0000        0.0000        0.0000        0.0000        0.0000        0.0000        0.0000        0.0000        0.0000        0.0000        0.0000        0.0000        0.0000        0.0000        0.0000        0.0000        0.0000        0.0000        0.0000
        0.0000        0.0000        0.0000        0.0000        0.0000        0.0000        0.0000        0.0000        0.0000        0.0000        0.0000        0.0000        0.0000        0.0000        0.0000        0.0000        0.0000        0.0000        0.0000        0.0000        0.0000        0.0000        0.0000        0.0000        0.0000        0.0000        0.0000        0.0000        0.0000        0.0000        0.0000       85.2518       72.5306        0.0000        0.0000       44.0273       15.8759        8.4507       10.6704       22.0746        9.7811       31.1813       13.2813       20.9679       23.7443       30.2695       33.1079       33.8457       30.3437       32.4082       23.3658       17.5082       12.7804        7.0735       10.8291        3.6973        3.2038        2.8909        7.2237       12.1950        7.4124        5.0713        5.1968       10.3354       12.5430        8.6850        6.9215        9.3100        4.5514        4.6931        9.3292        6.4634       11.4432       16.4511       17.7893       26.0004       17.2786       13.7413       25.4303       30.3517       29.1801       27.7230       31.1717       34.9298       35.4541       29.2795       17.4529       32.3156       46.8877       58.7430       71.1934       79.6614       81.2586       55.7309       58.0813       27.9784       15.0443       17.7357       30.5765       12.2820       11.8413       11.7522       14.2970       10.9930       13.6683        9.4486        4.3975        6.6518        6.9543        8.8411       13.4095       22.9539       25.4043       33.7633       56.8381       43.5001       34.2418       21.9106       27.8086       42.6793       33.3175       31.1006       26.5296       18.6866       18.1802       16.4574       25.5753       17.9666       16.5236       18.8612       20.8228       27.8743       33.4523       36.9710       41.8675       36.9698       38.3375       46.2234       54.4170       53.3866       53.4108       50.2647       42.6973       55.1852       66.8615       64.1240       57.3680       56.5739       64.7760       77.2827       96.1497       95.2442       83.1871       75.1088       75.9755       75.8307       72.5911       75.5826       85.3105      112.8713      173.0073      133.0597      143.4520      196.6872      229.4496      183.1862      175.3865      136.4643      166.3803      189.5749      163.0093      178.3058      156.6982      150.6292      157.1965      168.9467      161.9827      133.3787      142.2528      140.1683      129.6510      132.2225      123.6996      133.3989      162.7065      168.8457      152.4930      144.9112      145.4263      115.6438      118.6589      116.3820      116.2314      118.2438      124.1031      101.2598       98.3019      100.7128        0.0000        0.0000        0.0000        0.0000        0.0000        0.0000        0.0000        0.0000        0.0000        0.0000        0.0000        0.0000        0.0000        0.0000        0.0000        0.0000        0.0000        0.0000        0.0000        0.0000        0.0000        0.0000        0.0000        0.0000        0.0000        0.0000        0.0000        0.0000        0.0000        0.0000        0.0000        0.0000        0.0000        0.0000        0.0000        0.0000        0.0000        0.0000        0.0000        0.0000        0.0000        0.0000        0.0000        0.0000        0.0000        0.0000        0.0000        0.0000        0.0000        0.0000        0.0000
        0.0000        0.0000        0.0000        0.0000        0.0000        0.0000        0.0000        0.0000        0.0000        0.0000        0.0000        0.0000        0.0000        0.0000        0.0000        0.0000        0.0000        0.0000        0.0000        0.0000        0.0000        0.0000        0.0000        0.0000        0.0000        0.0000        0.0000        0.0000        0.0000        0.0000        0.0000        0.0000        0.0000        0.0000        0.0000        0.0000        0.0000       23.3771       31.0438       39.7383       28.6544       17.6004       24.1577       22.7898       14.2667       12.2275       10.5332       27.8640       29.2963       30.7016       36.4164       10.2863        7.7392        6.7307        8.3127        3.4948        3.7205        5.1516        9.6186        7.6532        5.9479        7.0740        6.9449        8.1953       10.1361        6.6900        6.2905        5.0945        4.6515        7.4008        4.3014        4.5416       12.5864       26.2039       24.1356       20.0539       16.3423       18.8081       24.2082       25.8795       20.2676       20.5939       17.8581       25.6843       15.6706       23.4736       14.3511       39.6155       49.3971       64.7476       59.1408       36.7209       32.7283       36.3942       36.9151       49.4234       25.4405       17.1156       29.1915       22.1813        9.5304       12.2126       15.0348        5.5531        5.0990        9.4434        3.9476        7.6241        6.1552        7.8560        9.5483       17.5082       16.6120       26.3027       76.9116       34.4448       30.5308       26.2567       24.9209       29.7997       26.8084       23.3165       23.1889       20.4995       23.7402       24.7406       21.5894       21.2167       18.7846       18.5587       20.4912       24.1960       28.2809       35.9240       33.1340       36.7920       42.6741       53.6951       62.4577       55.4404       36.3293       39.6443       41.6095       53.4055       67.8039       53.0435       66.1374       68.5199       72.0653       79.8479       88.4511      106.7939       96.8315       83.1265       83.8709       94.5531      101.9354      103.6706      111.4582      130.8474      153.5811      159.1354      157.3692      194.2533      223.2666      192.4927      180.4065      151.1633      159.6521      164.2820      162.7210      163.9778      160.5211      146.5177      184.3159      188.0913      155.5315      145.1661      142.0066      144.4262      149.1586      152.8959      229.3274      211.2853      186.6077      170.1591      136.3743      152.2482      159.6252      130.8922      123.9744      124.7229      127.7581      128.0456      123.7598      100.2958      102.4754        0.0000        0.0000        0.0000        0.0000        0.0000        0.0000        0.0000        0.0000        0.0000        0.0000        0.0000        0.0000        0.0000        0.0000        0.0000        0.0000        0.0000        0.0000        0.0000        0.0000        0.0000        0.0000        0.0000        0.0000        0.0000        0.0000        0.0000        0.0000        0.0000        0.0000        0.0000        0.0000        0.0000        0.0000        0.0000        0.0000        0.0000        0.0000        0.0000        0.0000        0.0000        0.0000        0.0000        0.0000        0.0000        0.0000        0.0000        0.0000        0.0000        0.0000        0.0000        0.0000
        0.0000        0.0000        0.0000        0.0000        0.0000        0.0000        0.0000        0.0000        0.0000        0.0000        0.0000        0.0000        0.0000        0.0000        0.0000        0.0000        0.0000        0.0000        0.0000        0.0000        0.0000        0.0000        0.0000        0.0000        0.0000        0.0000        0.0000        0.0000        0.0000        0.0000        0.0000        0.0000        0.0000        0.0000        0.0000        0.0000        0.0000        0.0000        0.0000       36.1885       22.8738       16.5180       24.0699       20.4190        7.2388       25.7774        7.6736       10.8191       12.4816       15.4682       17.9498       10.4087        4.7798        3.7264        3.2021        1.0713        2.4653        5.6014        7.1232        7.0051        4.9866        4.7395        5.1428        5.8651        5.7922        8.1555        9.9344        5.2389        4.4145        4.0135        3.3066        5.5796        9.2283        9.1366        9.7945        8.8574       18.2649       33.2310       29.9542       31.0788       26.6271       22.2630       20.3283       19.6834       17.1878       22.5853       23.8960       36.6222       52.5970       54.9017       62.7407       51.3164       62.5865       83.8754       38.0546       33.3683       34.1220       26.1024       16.9154       13.3335        9.0386        9.2528        9.4145        2.9321        2.4713        2.1140        2.0786        4.8878        4.7963        6.2477        8.8430       14.8645       21.3361       24.2109       21.3998       27.2234       32.8729       27.7928       22.8318       28.4694       29.7457       30.6250       36.0566       29.8593       25.6017       28.2091       22.0952       23.3453       20.8254       22.0402       22.4366       23.6206       28.3829       34.6017       29.9043       37.4073       40.1997       55.8332       49.6791       45.0414       35.9173       34.2951       59.6053       68.8431       73.6513       67.5952       73.1722       76.0901       73.9151       80.3847       80.2669      101.8942       91.0265       97.3760      110.8636      153.5795      157.7840      157.8236      169.0557      138.2485      129.4682      161.0535      163.6191      190.1003      183.1544      192.7963      233.6969      174.9721      168.9762      152.3541      151.9943      158.6394      172.3979      154.7287      167.5172      167.7568      168.0930      152.2763      157.3870      167.7827      196.0769      203.8807      196.5482      189.8486      158.8761      154.4015      165.9679      173.5764      150.9497      134.5429      141.0586      124.2821      130.2551      128.2660      126.8310       98.8408      105.1388        0.0000        0.0000        0.0000        0.0000        0.0000        0.0000        0.0000        0.0000        0.0000        0.0000        0.0000        0.0000        0.0000        0.0000        0.0000        0.0000        0.0000        0.0000        0.0000        0.0000        0.0000        0.0000        0.0000        0.0000        0.0000        0.0000        0.0000        0.0000        0.0000        0.0000        0.0000        0.0000        0.0000        0.0000        0.0000        0.0000        0.0000        0.0000        0.0000        0.0000        0.0000        0.0000        0.0000        0.0000        0.0000        0.0000        0.0000        0.0000        0.0000        0.0000        0.0000        0.0000
        0.0000        0.0000        0.0000        0.0000        0.0000        0.0000        0.0000        0.0000        0.0000        0.0000        0.0000        0.0000        0.0000        0.0000        0.0000        0.0000        0.0000        0.0000        0.0000        0.0000        0.0000        0.0000        0.0000        0.0000        0.0000        0.0000        0.0000        0.0000        0.0000        0.0000        0.0000        0.0000        0.0000        0.0000        0.0000        0.0000        0.0000        0.0000        0.0000        0.0000       13.3832       14.4264        6.7543        6.5285        3.5194        5.8921        5.4614       12.0270       11.0034       10.8341        8.1910        6.7297        8.4946        2.3929        2.5248        1.9470        1.8839        4.3972        7.1113        7.7737        6.8751        3.9735        2.7834        6.6183        5.1452        7.6055        7.8939        9.9503        6.9734        6.5381        7.7892        7.4865        8.9658        7.6001        7.8126        8.5753       15.6273       16.5865       19.1685       19.7692       25.5219       24.8622       25.9928       23.3353       22.6439       23.9912       31.1856       42.7953       60.6185       50.6194       47.2264       49.4214       62.3522       66.0536       54.9586       40.6043       36.0472       45.5395       16.5498       13.7811       15.3442       12.7927       10.8951        3.2685        2.7570        2.3527        2.1301        4.9397        5.5577        6.5946        7.3844       19.0482       20.3633       27.3323       28.3958       31.2491       34.4996       23.2461       26.2301       33.6221       37.5006       36.0416       30.6748       26.1499       23.2738       26.0349       26.3840       25.7103       22.9742       23.8930       24.5284       28.6848       40.1254       34.0686       38.5118       41.0432       42.0055       40.1703       42.9065       50.8460       42.0011       52.5913       58.0282       66.9307       72.8988       67.5779       60.4142       69.7429       61.7013       76.9413       82.9620      102.0967       93.7598      103.5903      136.6006      167.1374      179.2218      157.2518      129.4456      113.0045      136.8128      138.9936      166.3121      190.5824      208.2087      230.5101      246.6350      184.0420      165.2956      160.5311      160.9087      181.0094      177.1086      166.6944      164.9257      174.9577      168.2349      157.5841      184.5949      186.3460      211.8349      207.0605      208.3868      199.1311      178.2507      171.0948      168.9999      173.2819      149.7260      141.7154      134.5052      127.8044      132.4954      137.6631      127.9826      104.8633        0.0000        0.0000        0.0000        0.0000        0.0000        0.0000        0.0000        0.0000        0.0000        0.0000        0.0000        0.0000        0.0000        0.0000        0.0000        0.0000        0.0000        0.0000        0.0000        0.0000        0.0000        0.0000        0.0000        0.0000        0.0000        0.0000        0.0000        0.0000        0.0000        0.0000        0.0000        0.0000        0.0000        0.0000        0.0000        0.0000        0.0000        0.0000        0.0000        0.0000        0.0000        0.0000        0.0000        0.0000        0.0000        0.0000        0.0000        0.0000        0.0000        0.0000        0.0000        0.0000        0.0000
        0.0000        0.0000        0.0000        0.0000        0.0000        0.0000        0.0000        0.0000        0.0000        0.0000        0.0000        0.0000        0.0000        0.0000        0.0000        0.0000        0.0000        0.0000        0.0000        0.0000        0.0000        0.0000        0.0000        0.0000        0.0000        0.0000        0.0000        0.0000        0.0000        0.0000        0.0000        0.0000        0.0000        0.0000        0.0000        0.0000        0.0000        0.0000        0.0000        0.0000        0.0000        0.0000        0.0000       39.5500       45.3383       49.5093       49.7448       29.1338       29.3128       28.1237       26.2735       26.4503       23.0893       15.8599       12.2652       15.4072       15.4958       16.8505       15.4518       12.0433       12.4508       10.3753        8.4983        4.5664        6.5221        4.4729        7.1217       14.5921       13.8784       15.2529       15.8609       19.5875       21.2090       19.6573       17.4172       12.6069       14.3496       16.5847       13.3420       31.9945       32.0637       31.4060       40.5540       59.8718       82.0349       84.3815       83.1883       61.2815       90.3198       63.8001       66.9736       73.9037       77.8682       74.8460       67.3263       51.1019       42.4554       33.8235       27.0605       28.2920       27.7127       23.1473       19.6551        9.1639        5.9819        4.5393        4.6842        8.8041        7.3029        6.7978        7.6676       10.1773       11.7509       18.1351       27.1145       44.3216       44.0600       29.3350       45.4583       58.5225       37.5979       35.3875       29.8997       30.1910       28.5789       31.3312       30.7369       26.8465       27.6402       25.4046       30.4660       42.4529       50.7024       35.4320       30.5290       33.1422       38.0725       42.9730       42.6985       46.5692       47.0130       54.6718       52.8700       71.7404       78.9897       67.2988       65.8026       76.4962       77.6026       93.7097      107.6359      103.5109       97.4940      125.5814      141.8712      165.3592      152.4989      167.6395      147.3681      152.5429      153.4179      131.7194      147.6492      194.2512      213.5267      219.0744      257.7212      219.2132      201.8714      202.8588      188.0016      219.6958      245.2249      202.7093      192.6090      200.0660      197.3806      193.7292      209.8946      224.3917      245.4604      240.4545      224.5366      202.3815      192.6251      212.9023      189.3894      176.2529      182.9821      170.7912      152.5661      129.0845      148.1084      146.7582      121.8926       66.1200        0.0000        0.0000        0.0000        0.0000        0.0000        0.0000        0.0000        0.0000        0.0000        0.0000        0.0000        0.0000        0.0000        0.0000        0.0000        0.0000        0.0000        0.0000        0.0000        0.0000        0.0000        0.0000        0.0000        0.0000        0.0000        0.0000        0.0000        0.0000        0.0000        0.0000        0.0000        0.0000        0.0000        0.0000        0.0000        0.0000        0.0000        0.0000        0.0000        0.0000        0.0000        0.0000        0.0000        0.0000        0.0000        0.0000        0.0000        0.0000        0.0000        0.0000        0.0000        0.0000        0.0000
        0.0000        0.0000        0.0000        0.0000        0.0000        0.0000        0.0000        0.0000        0.0000        0.0000        0.0000        0.0000        0.0000        0.0000        0.0000        0.0000        0.0000        0.0000        0.0000        0.0000        0.0000        0.0000        0.0000        0.0000        0.0000        0.0000        0.0000        0.0000        0.0000        0.0000        0.0000        0.0000        0.0000        0.0000        0.0000        0.0000        0.0000        0.0000        0.0000        0.0000        0.0000        0.0000        0.0000        0.0000       56.6162       58.7801       62.0981       32.7032       30.1143       32.9377       42.1405       32.7812       20.7465       23.2951       20.5113       22.4528       20.9125       21.0355       17.5212       16.5636       14.3854       12.3635        9.7426        6.3029        4.5643        5.0692        6.8463       16.1807       19.8260       21.5545       20.7379       25.4718       22.5331       20.7295       18.2838       15.0376       11.9985       11.1970       12.5522       27.5429       31.6958       40.7784       48.8513       74.0340       83.3118      100.7174      108.2024       92.4147      115.4999       79.2168       59.9032       83.6455      104.9206      102.1395       75.7632       32.9338       33.4796       46.1090       45.9141       37.7455       31.1849       27.8287       21.8138       12.7789        7.7465        5.4336        6.2915       13.3035        7.0459        6.4168        6.6339        8.5495        9.9338       14.3280       16.0470       28.3991       21.1636       28.9247       21.9581       35.0656       33.0261       30.3507       29.5935       30.8513       29.0603       30.0100       32.7910       29.1052       29.8615       37.4504       45.6622       35.8642       29.5432       25.2503       33.0847       35.6709       30.1609       27.5943       29.3801       33.9444       37.3057       52.4408       60.9484       72.7298       85.5407       74.0216       73.7948       79.3214       88.1676       84.2244      103.0813      104.2560      118.1017      127.4305      136.1782      145.7411      157.1732      175.4815      134.8719      124.3259      129.3521      160.5623      180.7864      208.5822      198.1498      189.4188      208.4012      247.2348      217.6038      218.3513      226.5776      257.7582      276.6355      223.8645      209.7694      218.2807      225.2696      227.6608      233.9035      227.3645      225.8352      220.7335      233.1512      222.0832      237.8049      259.7660      227.2853      225.1557      200.0469      176.0541      162.2553      154.8201      142.9598      155.4552      128.5615      101.5200        0.0000        0.0000        0.0000        0.0000        0.0000        0.0000        0.0000        0.0000        0.0000        0.0000        0.0000        0.0000        0.0000        0.0000        0.0000        0.0000        0.0000        0.0000        0.0000        0.0000        0.0000        0.0000        0.0000        0.0000        0.0000        0.0000        0.0000        0.0000        0.0000        0.0000        0.0000        0.0000        0.0000        0.0000        0.0000        0.0000        0.0000        0.0000        0.0000        0.0000        0.0000        0.0000        0.0000        0.0000        0.0000        0.0000        0.0000        0.0000        0.0000        0.0000        0.0000        0.0000        0.0000
        0.0000        0.0000        0.0000        0.0000        0.0000        0.0000        0.0000        0.0000        0.0000        0.0000        0.0000        0.0000        0.0000        0.0000        0.0000        0.0000        0.0000        0.0000        0.0000        0.0000        0.0000        0.0000        0.0000        0.0000        0.0000        0.0000        0.0000        0.0000        0.0000        0.0000        0.0000        0.0000        0.0000        0.0000        0.0000        0.0000        0.0000        0.0000        0.0000        0.0000        0.0000        0.0000        0.0000        0.0000        0.0000        0.0000       60.1957       44.1273       35.0427       32.2822       28.1657       25.2323       18.8778       17.7965       17.1138       24.6121       24.9332       24.0306       21.5532       20.5760       16.5904       13.3800       10.9429        5.8914        4.9298        5.4680        7.2691       17.9551       22.9716       23.8866       22.8090       23.2133       23.4515       22.1727       17.0639        6.0507        4.8115        5.4474       10.1757       24.0744       30.9356       43.9556       50.4436       79.6337       95.5660      129.2734      101.5494       74.2403       73.1137       90.6421       95.2364       97.0340      102.4833       61.4674       77.6602       35.7375       53.3409       44.1818       43.2860       39.6391       39.4908       40.7641       32.4632       17.6865       11.5715        8.4478        8.3646       10.1308       14.0495        6.1431        6.3690        8.1454        9.8196       10.0485       10.1049       14.8190       21.4695       17.5977       18.9734       33.2770       31.0575       25.4037       22.9702       30.8963       30.8142       31.5196       36.4405       33.0681       33.4427       41.2999       43.9741       45.5545       31.9384       28.3396       29.1017       27.2331       32.7261       30.7994       27.9095       33.4358       44.5575       53.0581       53.8797       58.8235       70.8559       63.5484       76.2875       83.9158       73.5617       96.3504      103.6640      106.1841      103.0275      123.1894      147.5860      143.3294      140.4656      127.9791      111.0439      130.5177      149.3198      166.9011      169.0025      167.5043      184.4492      190.7922      205.0755      228.6845      230.6952      221.7459      229.4083      231.4871      247.9390      232.9991      246.5361      222.5691      225.1925      243.2738      216.6396      216.8727      228.5979      233.0239      236.2923      245.8740      254.8421      214.4154      210.3588      225.5353      196.5046      202.6168      183.6515      153.5116      140.7702      157.3792      142.6997      115.7400        0.0000        0.0000        0.0000        0.0000        0.0000        0.0000        0.0000        0.0000        0.0000        0.0000        0.0000        0.0000        0.0000        0.0000        0.0000        0.0000        0.0000        0.0000        0.0000        0.0000        0.0000        0.0000        0.0000        0.0000        0.0000        0.0000        0.0000        0.0000        0.0000        0.0000        0.0000        0.0000        0.0000        0.0000        0.0000        0.0000        0.0000        0.0000        0.0000        0.0000        0.0000        0.0000        0.0000        0.0000        0.0000        0.0000        0.0000        0.0000        0.0000        0.0000        0.0000        0.0000        0.0000
        0.0000        0.0000        0.0000        0.0000        0.0000        0.0000        0.0000        0.0000        0.0000        0.0000        0.0000        0.0000        0.0000        0.0000        0.0000        0.0000        0.0000        0.0000        0.0000        0.0000        0.0000        0.0000        0.0000        0.0000        0.0000        0.0000        0.0000        0.0000        0.0000        0.0000        0.0000        0.0000        0.0000        0.0000        0.0000        0.0000        0.0000        0.0000        0.0000        0.0000        0.0000        0.0000        0.0000        0.0000        0.0000        0.0000        0.0000       38.6284       42.3037       33.0119       31.4020       35.1991       22.0299       16.4024       17.3896       27.5554       28.0725       27.4636       23.0732       23.3219       19.0593       15.8755       13.7754        7.4138        5.9350        5.9586        7.3690       21.0957       24.5823       26.3092       26.9086       25.7711       24.9521       23.0820       20.5223        6.6154        5.1467        6.4721       12.5965       20.3524       24.7323       40.0820       59.0330       79.0870       91.8049       98.8500       89.3498       72.8529       71.2584       79.4977       84.1346       81.7534       54.3175       45.4149       62.8676       50.9170       41.8546       32.9669       37.3136       49.3379       52.7442       47.7689       39.7275       24.2909       17.7111       13.2634       12.2611       13.1413        8.1468        5.9195        6.7643        7.1825        7.0186        6.4948        6.1125       12.6368       13.5144       16.0221       25.2753       25.8312       22.0858       21.0849       17.6604       25.4305       27.7145       27.8329       29.1971       26.2687       32.5746       44.0467       46.5393       66.8786       32.7415       27.9248       29.2316       29.5644       29.2377       26.8770       31.7509       30.1392       44.6452       52.7300       46.2932       75.0918       78.6805       70.5299       72.3997       89.0182       83.9323       82.6531       98.6901      119.3822      123.6423      110.4674      136.5475      116.7781      123.2696      117.8017      118.4600      143.0189      136.9206      154.2205      152.2883      192.6498      214.1809      195.4417      213.6545      219.4487      213.1009      213.6859      241.0924      244.0809      256.6225      278.6785      247.7319      231.1362      245.6797      249.8053      248.7205      254.3701      247.8133      254.8994      243.4926      273.6188      237.9056      225.3054      222.2740      204.4259      189.2695      193.0874      195.0490      156.2426      156.6762      153.4684      163.5309        0.0000        0.0000        0.0000        0.0000        0.0000        0.0000        0.0000        0.0000        0.0000        0.0000        0.0000        0.0000        0.0000        0.0000        0.0000        0.0000        0.0000        0.0000        0.0000        0.0000        0.0000        0.0000        0.0000        0.0000        0.0000        0.0000        0.0000        0.0000        0.0000        0.0000        0.0000        0.0000        0.0000        0.0000        0.0000        0.0000        0.0000        0.0000        0.0000        0.0000        0.0000        0.0000        0.0000        0.0000        0.0000        0.0000        0.0000        0.0000        0.0000        0.0000        0.0000        0.0000        0.0000        0.0000
        0.0000        0.0000        0.0000        0.0000        0.0000        0.0000        0.0000        0.0000        0.0000        0.0000        0.0000        0.0000        0.0000        0.0000        0.0000        0.0000        0.0000        0.0000        0.0000        0.0000        0.0000        0.0000        0.0000        0.0000        0.0000        0.0000        0.0000        0.0000        0.0000        0.0000        0.0000        0.0000        0.0000        0.0000        0.0000        0.0000        0.0000        0.0000        0.0000        0.0000        0.0000        0.0000        0.0000        0.0000        0.0000        0.0000        0.0000        0.0000        0.0000        0.0000       26.4400       37.6670       36.3540       29.5296       25.9354       38.2738       43.2898       43.8591       35.7589       30.2018       25.7250       23.5413       22.1047       16.7440       14.8565       15.2678        0.0000        0.0000       32.8000       35.0711       33.2366       30.4029       32.6630       30.3978       26.7371       18.4480       16.6142       17.5670       23.3147       29.3726       40.0998       55.9945       65.2595       52.9955       50.7749       62.4385       67.3782       66.3869       58.5274        0.0000        0.0000        0.0000        0.0000       61.6198       63.4650       53.2185       63.5867       62.0301        0.0000       75.8357       86.3536       77.3596       71.4208       42.8149       32.8156       28.3870       20.8018        9.9291        6.0001        3.9302        3.2191        2.7042        2.2789        2.6054        3.1555       13.2990       13.8693       13.3781       13.3496       18.9989       18.7519       18.7371       19.9755       24.3959       30.0783       30.7605       25.6983       25.0848       27.7192       31.7124       62.8925       44.8208       61.3504       45.7592       41.2728       44.7517       33.9229       39.5479       35.3620       55.1896       55.1545       46.5780       59.3298       92.5652       96.3662       96.2371       87.5910      100.0866      100.9918       95.7131      123.2947      121.0328      119.6139      109.4606      118.2044      112.7573      119.2235      125.1882      144.0676      135.5197      135.4966      130.7234      148.0865      203.7542      193.6793      200.9559      215.7568      192.4151      205.8796      240.2274      265.7964      271.2010      288.4373      335.8016      325.7501      286.0961      307.0840      306.4302      314.5045      300.2870      294.1115      293.8383      302.6668      272.5696      247.1926      248.7804      232.6021      202.9879      194.3658      213.1445      240.0637      204.9807      160.6352        0.0000        0.0000        0.0000        0.0000        0.0000        0.0000        0.0000        0.0000        0.0000        0.0000        0.0000        0.0000        0.0000        0.0000        0.0000        0.0000        0.0000        0.0000        0.0000        0.0000        0.0000        0.0000        0.0000        0.0000        0.0000        0.0000        0.0000        0.0000        0.0000        0.0000        0.0000        0.0000        0.0000        0.0000        0.0000        0.0000        0.0000        0.0000        0.0000        0.0000        0.0000        0.0000        0.0000        0.0000        0.0000        0.0000        0.0000        0.0000        0.0000        0.0000        0.0000        0.0000        0.0000        0.0000        0.0000        0.0000
        0.0000        0.0000        0.0000        0.0000        0.0000        0.0000        0.0000        0.0000        0.0000        0.0000        0.0000        0.0000        0.0000        0.0000        0.0000        0.0000        0.0000        0.0000        0.0000        0.0000        0.0000        0.0000        0.0000        0.0000        0.0000        0.0000        0.0000        0.0000        0.0000        0.0000        0.0000        0.0000        0.0000        0.0000        0.0000        0.0000        0.0000        0.0000        0.0000        0.0000        0.0000        0.0000        0.0000        0.0000        0.0000        0.0000        0.0000        0.0000        0.0000        0.0000        0.0000        0.0000        0.0000        0.0000        0.0000       45.5562       48.4802       49.0567        0.0000        0.0000        0.0000       25.0047       23.3590       20.0071       17.8562        0.0000        0.0000        0.0000        0.0000        0.0000        0.0000        0.0000       33.6773       31.6180       29.7899       21.6402       20.0943       21.2709       28.1759       35.2055       53.5542       62.0896       66.3902       64.7162       49.8915       44.3380       53.9767       54.8218        0.0000        0.0000        0.0000        0.0000        0.0000        0.0000      137.4514       86.0673        0.0000        0.0000        0.0000       76.5517      100.3267       95.3582       73.0652       55.0820       42.3546       32.9148       25.9938       10.4602        6.0662        3.2342        2.8812        2.3623        1.7900        5.4161        7.4242       11.8959       14.4416       10.4573       13.3294       17.4731       17.2365       19.9700       19.3982       22.0657       30.7301       28.2814       25.6883       22.5799       24.2419       32.3380       60.1129       47.0946       74.6389       41.6045       31.7951       44.0310       37.1093       36.8206       41.2524       80.9933       69.9328       62.9343       69.3460       90.9078       90.3739       93.3755       98.8095      112.9111       97.2011      122.6244      105.0291       97.7398       92.1979       92.9829       98.2761      116.7194      122.0569      144.6189      133.5059      125.3175      153.8159      171.0891      180.4012      228.8749      204.0451      207.4243      203.8995      179.7370      165.6872      229.3856      220.1057      253.4429      287.3970      348.6084      326.7137      340.4402      324.5961      319.8891      329.0259      316.2023      330.8648      352.6724      313.2003      267.4311      264.7895      257.6436      220.5610      228.6996      201.9295      207.2594      228.2843      198.1053      173.9739        0.0000        0.0000        0.0000        0.0000        0.0000        0.0000        0.0000        0.0000        0.0000        0.0000        0.0000        0.0000        0.0000        0.0000        0.0000        0.0000        0.0000        0.0000        0.0000        0.0000        0.0000        0.0000        0.0000        0.0000        0.0000        0.0000        0.0000        0.0000        0.0000        0.0000        0.0000        0.0000        0.0000        0.0000        0.0000        0.0000        0.0000        0.0000        0.0000        0.0000        0.0000        0.0000        0.0000        0.0000        0.0000        0.0000        0.0000        0.0000        0.0000        0.0000        0.0000        0.0000        0.0000        0.0000        0.0000        0.0000
        0.0000        0.0000        0.0000        0.0000        0.0000        0.0000        0.0000        0.0000        0.0000        0.0000        0.0000        0.0000        0.0000        0.0000        0.0000        0.0000        0.0000        0.0000        0.0000        0.0000        0.0000        0.0000        0.0000        0.0000        0.0000        0.0000        0.0000        0.0000        0.0000        0.0000        0.0000        0.0000        0.0000        0.0000        0.0000        0.0000        0.0000        0.0000        0.0000        0.0000        0.0000        0.0000        0.0000        0.0000        0.0000        0.0000        0.0000        0.0000        0.0000        0.0000        0.0000        0.0000        0.0000        0.0000        0.0000        0.0000        0.0000        0.0000        0.0000        0.0000        0.0000       31.6950       26.4542       22.6661       20.7160        0.0000        0.0000        0.0000        0.0000        0.0000        0.0000        0.0000        0.0000       32.7321       30.0324       21.7059       19.7322       22.9744       29.9732       41.1407       54.2096       77.2752       69.5316       54.3695       46.4456        0.0000        0.0000        0.0000        0.0000        0.0000        0.0000        0.0000        0.0000        0.0000        0.0000        0.0000        0.0000        0.0000        0.0000        0.0000       89.3029       97.5347       75.7695       55.3377       40.2060       32.3429       24.5320       11.1551        5.6529        2.8300        2.3200        2.0749        1.8237        3.0226        3.5788       14.2952       10.2492       14.2691       16.5795       16.7125       19.1516       21.9427       21.7785       25.2963       25.4243       22.4765       23.1955       28.1726       34.0199       31.8125       35.0029       83.4540       54.6570       25.1879       28.2249       47.1987       51.4177       37.8683       53.3216       63.0890       53.6818       50.4402       69.6872       99.1619       93.5531      105.7143      104.6116      125.9293      123.7659      126.5894      104.8077       85.0133       87.4163      101.1271      105.3857      124.8649      127.7213      128.6119      130.4960      134.3890      184.8123      172.1276      181.1595      237.3543      187.9008      180.4280      188.7655      192.5341      193.4554      221.9889      228.7009      240.8085      283.6491      354.2717      333.3423      313.6645      322.5269      330.1488      349.1071      330.0657      343.9974      319.4263      282.4738      226.9073      240.8115      230.1424      217.4179      207.4844      179.2652      189.8236      231.9582      156.1653        0.0000        0.0000        0.0000        0.0000        0.0000        0.0000        0.0000        0.0000        0.0000        0.0000        0.0000        0.0000        0.0000        0.0000        0.0000        0.0000        0.0000        0.0000        0.0000        0.0000        0.0000        0.0000        0.0000        0.0000        0.0000        0.0000        0.0000        0.0000        0.0000        0.0000        0.0000        0.0000        0.0000        0.0000        0.0000        0.0000        0.0000        0.0000        0.0000        0.0000        0.0000        0.0000        0.0000        0.0000        0.0000        0.0000        0.0000        0.0000        0.0000        0.0000        0.0000        0.0000        0.0000        0.0000        0.0000        0.0000        0.0000
        0.0000        0.0000        0.0000        0.0000        0.0000        0.0000        0.0000        0.0000        0.0000        0.0000        0.0000        0.0000        0.0000        0.0000        0.0000        0.0000        0.0000        0.0000        0.0000        0.0000        0.0000        0.0000        0.0000        0.0000        0.0000        0.0000        0.0000        0.0000        0.0000        0.0000        0.0000        0.0000        0.0000        0.0000        0.0000        0.0000        0.0000        0.0000        0.0000        0.0000        0.0000        0.0000        0.0000        0.0000        0.0000        0.0000        0.0000        0.0000        0.0000        0.0000        0.0000        0.0000        0.0000        0.0000        0.0000        0.0000        0.0000        0.0000        0.0000        0.0000        0.0000        0.0000       23.4376       25.0106        0.0000        0.0000        0.0000        0.0000        0.0000        0.0000        0.0000        0.0000        0.0000        0.0000       32.0466       23.2006       20.4778       22.0522       28.0358       34.4334       39.4868       49.4403       68.4524       56.0346        0.0000        0.0000        0.0000        0.0000        0.0000        0.0000        0.0000        0.0000        0.0000        0.0000        0.0000        0.0000        0.0000        0.0000        0.0000        0.0000        0.0000       98.3891       93.4833       51.2107       40.9517       30.8817       23.8997       14.4773        5.0756        2.2737        1.8270        1.6647        2.2861        3.2136        2.1184       27.1311       28.4732       36.8352       35.2395       28.9202       20.8847       19.0589       18.9181       21.0389       21.4883       20.5818       28.3104       24.4322       30.1358       25.5612       32.1657       32.7319       29.3747       30.6435       34.0019       61.8947       60.4516       37.5424       61.2973       54.5702       53.8950       57.5332       77.5223      100.6024      117.3010      106.4023      103.5376      118.8464      123.6432      100.3140       89.5382       78.4519       88.7197      105.4444      134.7955      152.9221      127.8309      133.9786      131.6706      138.4269      159.3491      177.4588      176.9775      200.7959      167.4726      154.9680      172.7353      164.1346      205.0473      200.6510      224.5479      305.2999      280.8871      320.5231      302.2414      265.9053      283.4385      289.9107      298.1707      267.6991      257.6754      242.3678      227.9631      188.7108      195.3163      202.7328      201.8875      187.4407      163.7630      193.6165      189.3954        0.0000        0.0000        0.0000        0.0000        0.0000        0.0000        0.0000        0.0000        0.0000        0.0000        0.0000        0.0000        0.0000        0.0000        0.0000        0.0000        0.0000        0.0000        0.0000        0.0000        0.0000        0.0000        0.0000        0.0000        0.0000        0.0000        0.0000        0.0000        0.0000        0.0000        0.0000        0.0000        0.0000        0.0000        0.0000        0.0000        0.0000        0.0000        0.0000        0.0000        0.0000        0.0000        0.0000        0.0000        0.0000        0.0000        0.0000        0.0000        0.0000        0.0000        0.0000        0.0000        0.0000        0.0000        0.0000        0.0000        0.0000        0.0000
        0.0000        0.0000        0.0000        0.0000        0.0000        0.0000        0.0000        0.0000        0.0000        0.0000        0.0000        0.0000        0.0000        0.0000        0.0000        0.0000        0.0000        0.0000        0.0000        0.0000        0.0000        0.0000        0.0000        0.0000        0.0000        0.0000        0.0000        0.0000        0.0000        0.0000        0.0000        0.0000        0.0000        0.0000        0.0000        0.0000        0.0000        0.0000        0.0000        0.0000        0.0000        0.0000        0.0000        0.0000        0.0000        0.0000        0.0000        0.0000        0.0000        0.0000        0.0000        0.0000        0.0000        0.0000        0.0000        0.0000        0.0000        0.0000        0.0000        0.0000        0.0000        0.0000        0.0000        0.0000        0.0000        0.0000        0.0000        0.0000        0.0000        0.0000        0.0000        0.0000        0.0000        0.0000       29.4870       22.3013       19.7645       21.5466       28.4146       29.2529       33.0990       41.5180       51.9487        0.0000        0.0000        0.0000        0.0000        0.0000        0.0000        0.0000        0.0000        0.0000        0.0000        0.0000        0.0000        0.0000        0.0000        0.0000        0.0000        0.0000        0.0000       89.5156       82.6695       66.7901       54.3105       42.5412       31.6998        3.9972        1.8367        1.0851        0.6845        1.9227        1.0890        1.7569        2.4732       22.9682       24.0295       19.9779       22.6621       24.0904       12.0835       13.2038       13.7563       21.8568       22.1069       19.9084       20.8021       22.3599       27.2070       29.2860       34.5056       32.8458       35.1952       47.1469       57.9050       60.6649       62.4574       56.9019       68.0388       77.2694       84.0179       93.9774      106.4898      110.4210      104.6580      119.2723      128.2421      116.0683      118.8440      113.5680      110.5298      100.2819       99.7383      121.3643      148.1924      147.3112      134.1901      130.5093      124.4320      136.6053      157.1970      147.3893      165.0274      163.6226      152.4133      143.0859      156.6332      179.3836      184.0948      242.2331      254.8235      287.3266      296.3755      311.5497      281.5200      254.0231      289.5665      280.2685      264.2582      218.2794      205.8405      207.1623      195.3488      163.2228      161.5236      170.4146      174.5349      172.4178      168.1209      237.4716      256.4371        0.0000        0.0000        0.0000        0.0000        0.0000        0.0000        0.0000        0.0000        0.0000        0.0000        0.0000        0.0000        0.0000        0.0000        0.0000        0.0000        0.0000        0.0000        0.0000        0.0000        0.0000        0.0000        0.0000        0.0000        0.0000        0.0000        0.0000        0.0000        0.0000        0.0000        0.0000        0.0000        0.0000        0.0000        0.0000        0.0000        0.0000        0.0000        0.0000        0.0000        0.0000        0.0000        0.0000        0.0000        0.0000        0.0000        0.0000        0.0000        0.0000        0.0000        0.0000        0.0000        0.0000        0.0000        0.0000        0.0000        0.0000        0.0000
        0.0000        0.0000        0.0000        0.0000        0.0000        0.0000        0.0000        0.0000        0.0000        0.0000        0.0000        0.0000        0.0000        0.0000        0.0000        0.0000        0.0000        0.0000        0.0000        0.0000        0.0000        0.0000        0.0000        0.0000        0.0000        0.0000        0.0000        0.0000        0.0000        0.0000        0.0000        0.0000        0.0000        0.0000        0.0000        0.0000        0.0000        0.0000        0.0000        0.0000        0.0000        0.0000        0.0000        0.0000        0.0000        0.0000        0.0000        0.0000        0.0000        0.0000        0.0000        0.0000        0.0000        0.0000        0.0000        0.0000        0.0000        0.0000        0.0000        0.0000        0.0000        0.0000        0.0000        0.0000        0.0000        0.0000        0.0000        0.0000        0.0000        0.0000        0.0000        0.0000        0.0000        0.0000        0.0000        0.0000        0.0000        0.0000        0.0000        0.0000        0.0000        0.0000        0.0000        0.0000        0.0000        0.0000        0.0000        0.0000        0.0000        0.0000        0.0000        0.0000        0.0000        0.0000        0.0000        0.0000        0.0000        0.0000        0.0000        0.0000        0.0000       71.9085       63.8555       61.9648       53.2805       42.5186       30.8504        3.8034        1.6076        0.5183        0.4412        0.8488        0.7156        1.2194        2.0884       12.8830       16.2856       16.4778       15.0017       19.9812       17.0135       10.9624       13.5505       28.8690       28.3273       19.1664       20.7800       29.3797       35.5502       53.7963       43.7270       36.4126       36.7652       48.1104       70.5360       72.6620       65.1009       64.5905       69.4859       85.9279      107.3680      116.7396      140.1115      124.2790      128.5138      149.3639      152.7522      162.6274      150.4178      147.3328      145.1055      110.5012      124.0568      133.1172      142.2225      139.7041      178.6845      158.8879      159.6038      126.2063      129.1151      140.2040      162.7138      168.4911      173.2575      178.5150      176.0817      192.8254      200.8998      249.2372      241.9970      249.9420      256.8663      261.4564      274.5824      232.8994      243.6485      250.0635      229.3180      191.9752      196.0530      190.3920      174.3404      154.3411      151.1620      163.1464      200.9367      198.3463      186.5745      252.6556        0.0000        0.0000        0.0000        0.0000        0.0000        0.0000        0.0000        0.0000        0.0000        0.0000        0.0000        0.0000        0.0000        0.0000        0.0000        0.0000        0.0000        0.0000        0.0000        0.0000        0.0000        0.0000        0.0000        0.0000        0.0000        0.0000        0.0000        0.0000        0.0000        0.0000        0.0000        0.0000        0.0000        0.0000        0.0000        0.0000        0.0000        0.0000        0.0000        0.0000        0.0000        0.0000        0.0000        0.0000        0.0000        0.0000        0.0000        0.0000        0.0000        0.0000        0.0000        0.0000        0.0000        0.0000        0.0000        0.0000        0.0000        0.0000        0.0000
        0.0000        0.0000        0.0000        0.0000        0.0000        0.0000        0.0000        0.0000        0.0000        0.0000        0.0000        0.0000        0.0000        0.0000        0.0000        0.0000        0.0000        0.0000        0.0000        0.0000        0.0000        0.0000        0.0000        0.0000        0.0000        0.0000        0.0000        0.0000        0.0000        0.0000        0.0000        0.0000        0.0000        0.0000        0.0000        0.0000        0.0000        0.0000        0.0000        0.0000        0.0000        0.0000        0.0000        0.0000        0.0000        0.0000        0.0000        0.0000        0.0000        0.0000        0.0000        0.0000        0.0000        0.0000        0.0000        0.0000        0.0000        0.0000        0.0000        0.0000        0.0000        0.0000        0.0000        0.0000        0.0000        0.0000        0.0000        0.0000        0.0000        0.0000        0.0000        0.0000        0.0000        0.0000        0.0000        0.0000        0.0000        0.0000        0.0000        0.0000        0.0000        0.0000        0.0000        0.0000        0.0000        0.0000        0.0000        0.0000        0.0000        0.0000        0.0000        0.0000        0.0000        0.0000        0.0000        0.0000        0.0000        0.0000        0.0000        0.0000        0.0000       64.4633       53.1062       53.3261       48.1421       38.1835       28.2823        3.6067        1.5617        0.4444        0.3938        0.8571        0.6850        1.2848        2.7834        7.8290       10.9152        8.8781       19.3253       34.5551       28.8929       15.3912       17.9668       32.1372       26.6667       24.7599       29.0571       52.6622       36.8551       45.6521       38.3248       42.9703       53.0920       54.1495       74.7059       97.6172       73.0261       78.8940       81.7952       96.8129      127.6081      139.2843      131.0401      147.2598      160.0184      180.9626      165.7605      173.3441      183.8792      188.4451      152.1013      166.2567      176.8956      155.3799      160.5421      153.7801      149.9520      141.3547      143.5606      142.5580      145.1818      158.2901      151.7389      153.1330      188.1956      193.6251      173.4707      198.6356      223.1062      256.9389      242.6164      239.3707      240.1080      223.9891      241.6770      218.7122      224.3797      214.6904      193.2703      182.5888      190.0554      174.0305      151.2372      138.7534      131.4053      146.8975      197.0011      176.6543      293.8559      246.8695        0.0000        0.0000        0.0000        0.0000        0.0000        0.0000        0.0000        0.0000        0.0000        0.0000        0.0000        0.0000        0.0000        0.0000        0.0000        0.0000        0.0000        0.0000        0.0000        0.0000        0.0000        0.0000        0.0000        0.0000        0.0000        0.0000        0.0000        0.0000        0.0000        0.0000        0.0000        0.0000        0.0000        0.0000        0.0000        0.0000        0.0000        0.0000        0.0000        0.0000        0.0000        0.0000        0.0000        0.0000        0.0000        0.0000        0.0000        0.0000        0.0000        0.0000        0.0000        0.0000        0.0000        0.0000        0.0000        0.0000        0.0000        0.0000        0.0000
        0.0000        0.0000        0.0000        0.0000        0.0000        0.0000        0.0000        0.0000        0.0000        0.0000        0.0000        0.0000        0.0000        0.0000        0.0000        0.0000        0.0000        0.0000        0.0000        0.0000        0.0000        0.0000        0.0000        0.0000        0.0000        0.0000        0.0000        0.0000        0.0000        0.0000        0.0000        0.0000        0.0000        0.0000        0.0000        0.0000        0.0000        0.0000        0.0000        0.0000        0.0000        0.0000        0.0000        0.0000        0.0000        0.0000        0.0000        0.0000        0.0000        0.0000        0.0000        0.0000        0.0000        0.0000        0.0000        0.0000        0.0000        0.0000        0.0000        0.0000        0.0000        0.0000        0.0000        0.0000        0.0000        0.0000        0.0000        0.0000        0.0000        0.0000        0.0000        0.0000        0.0000        0.0000        0.0000        0.0000        0.0000        0.0000        0.0000        0.0000        0.0000        0.0000        0.0000        0.0000        0.0000        0.0000        0.0000        0.0000        0.0000        0.0000        0.0000        0.0000        0.0000        0.0000        0.0000        0.0000        0.0000        0.0000        0.0000        0.0000       59.1645       55.5106       44.4737       44.8723       39.8894       31.7555       23.9262        3.0062        1.4631        0.6153        0.5821        1.1878        0.9300        1.1115        2.4422        7.5934        9.2129       17.9380       34.6199       24.4377       29.8554       28.6698       20.8698       32.7608       25.1913       28.1731       34.3445       32.6795       33.7025       42.1670       43.4566       54.6811       80.0526       71.6896       72.3673       85.8742       87.9269      101.0178      106.1367      129.7633      140.8185      132.6145      164.3282      204.5055      210.8263      206.7654      180.6491      196.8115      218.5029      243.2651      189.4231      189.4343      166.8259      154.1353      165.6195      184.8006      169.2892      135.8830      125.2424      139.2096      146.5185      152.7811      175.0270      194.9076      195.9098      156.4242      175.0114      225.3552      235.1670      238.1071      251.2475      227.4545      201.5862      217.4314      217.3896      195.2504      211.6172      189.9229      182.6189      166.1477      163.6582      141.6380      139.1739      125.1376      140.6766      154.3661      158.4209      200.9979        0.0000        0.0000        0.0000        0.0000        0.0000        0.0000        0.0000        0.0000        0.0000        0.0000        0.0000        0.0000        0.0000      200.8200        0.0000        0.0000        0.0000      195.0600        0.0000        0.0000        0.0000        0.0000        0.0000        0.0000        0.0000        0.0000        0.0000        0.0000        0.0000        0.0000        0.0000        0.0000        0.0000        0.0000        0.0000        0.0000        0.0000        0.0000        0.0000        0.0000        0.0000        0.0000        0.0000        0.0000        0.0000        0.0000        0.0000        0.0000        0.0000        0.0000        0.0000        0.0000        0.0000        0.0000        0.0000        0.0000        0.0000        0.0000        0.0000        0.0000        0.0000
        0.0000        0.0000        0.0000        0.0000        0.0000        0.0000        0.0000        0.0000        0.0000        0.0000        0.0000        0.0000        0.0000        0.0000        0.0000        0.0000        0.0000        0.0000        0.0000        0.0000        0.0000        0.0000        0.0000        0.0000        0.0000        0.0000        0.0000        0.0000        0.0000        0.0000        0.0000        0.0000        0.0000        0.0000        0.0000        0.0000        0.0000        0.0000        0.0000        0.0000        0.0000        0.0000        0.0000        0.0000        0.0000        0.0000        0.0000        0.0000        0.0000        0.0000        0.0000        0.0000        0.0000        0.0000        0.0000        0.0000        0.0000        0.0000        0.0000        0.0000        0.0000        0.0000        0.0000        0.0000        0.0000        0.0000        0.0000        0.0000        0.0000        0.0000        0.0000        0.0000        0.0000        0.0000        0.0000        0.0000        0.0000        0.0000        0.0000        0.0000        0.0000        0.0000        0.0000        0.0000        0.0000        0.0000        0.0000        0.0000        0.0000        0.0000        0.0000        0.0000        0.0000        0.0000        0.0000        0.0000        0.0000        0.0000        0.0000        0.0000       53.9952       44.4989       38.0699       30.0767       25.9660       20.3229       17.9521       17.9576        7.7086        3.8078        3.6549        1.7454        1.1728        1.2007        2.0359        4.1060        5.1154       10.9733       22.3974       22.6001       14.5339       17.0200       19.1497       35.0185       37.3651       35.2329       42.6771       50.8673       55.7834       57.5983       72.4016       87.6031       76.9854       70.8951       78.2964      100.2833      120.2889      117.3013      112.1267      131.2352      127.0742      146.1240      164.7035      198.7544      211.1674      216.9184      180.3787      219.0283      240.3683      218.5386      170.1742      166.2540      160.7119      146.1233      151.5531      136.5372      146.5289      145.1785      145.0943      161.9832      150.1721      154.7890      198.1383      210.2502      186.2633      171.6262      192.7512      204.2517      196.7470      197.8751      185.0156      178.1664      174.5278      194.4463      184.7138      213.0562      217.9172      194.8151      203.9225      177.1013      133.6302      121.6847      120.9193      107.9526      140.7989      145.4908      133.5337      275.7177        0.0000        0.0000        0.0000        0.0000        0.0000        0.0000        0.0000        0.0000        0.0000        0.0000        0.0000        0.0000      203.8200      182.6699      157.6199        0.0000      142.2000      138.6300        0.0000        0.0000        0.0000        0.0000        0.0000        0.0000        0.0000        0.0000        0.0000        0.0000        0.0000        0.0000        0.0000        0.0000        0.0000        0.0000        0.0000        0.0000        0.0000        0.0000        0.0000        0.0000        0.0000        0.0000        0.0000        0.0000        0.0000        0.0000        0.0000        0.0000        0.0000        0.0000        0.0000        0.0000        0.0000        0.0000        0.0000        0.0000        0.0000        0.0000        0.0000        0.0000        0.0000
        0.0000        0.0000        0.0000        0.0000        0.0000        0.0000        0.0000        0.0000        0.0000        0.0000        0.0000        0.0000        0.0000        0.0000        0.0000        0.0000        0.0000        0.0000        0.0000        0.0000        0.0000        0.0000        0.0000        0.0000        0.0000        0.0000        0.0000        0.0000        0.0000        0.0000        0.0000        0.0000        0.0000        0.0000        0.0000        0.0000        0.0000        0.0000        0.0000        0.0000        0.0000        0.0000        0.0000        0.0000        0.0000        0.0000        0.0000        0.0000        0.0000        0.0000        0.0000        0.0000        0.0000        0.0000        0.0000        0.0000        0.0000        0.0000        0.0000        0.0000        0.0000        0.0000        0.0000        0.0000        0.0000        0.0000        0.0000        0.0000        0.0000        0.0000        0.0000        0.0000        0.0000        0.0000        0.0000        0.0000        0.0000        0.0000        0.0000        0.0000        0.0000        0.0000        0.0000        0.0000        0.0000        0.0000        0.0000        0.0000        0.0000        0.0000        0.0000        0.0000        0.0000        0.0000        0.0000        0.0000        0.0000        0.0000        0.0000       44.1694       36.8487       36.3248       29.8577       23.2465       19.6522       15.3840       12.2807       13.8327        8.2006        4.4596        3.7328        1.8161        1.2344        1.4021        2.5127        4.4933        6.9103        8.1330       12.2366       16.7447       18.8384       20.4244       27.0691       35.1496       35.7431       36.7308       48.4928       57.4947       66.8340       74.6785       87.8262       87.2348       77.3753       63.6440       79.5376       92.8813      108.8859      119.0592      122.8639      135.7293      155.5008      144.6895      163.8548      188.6560      186.4210      202.8986      203.3719      207.6334      216.1753      201.6897      175.0095      182.5093      159.6470      147.4007      144.6099      119.7734      137.7857      154.8677      137.3220      170.2766      154.2969      168.4957      158.7639      153.7045      151.0994      186.4222      208.6066      216.8429      202.2093      175.0313      168.0985      164.5598      161.6124      161.4157      158.6641      182.7638      193.8951      187.8043      173.5184      150.9813      130.9174      114.6588      117.9291      128.1777      141.2013      121.1510      114.9007      232.6713        0.0000        0.0000        0.0000        0.0000        0.0000        0.0000      259.8741      209.9400        0.0000        0.0000        0.0000        0.0000      162.8699      184.1100        0.0000        0.0000        0.0000        0.0000        0.0000        0.0000        0.0000        0.0000        0.0000        0.0000        0.0000        0.0000        0.0000        0.0000        0.0000        0.0000        0.0000        0.0000        0.0000        0.0000        0.0000        0.0000        0.0000        0.0000        0.0000        0.0000        0.0000        0.0000        0.0000        0.0000        0.0000        0.0000        0.0000        0.0000        0.0000        0.0000        0.0000        0.0000        0.0000        0.0000        0.0000        0.0000        0.0000        0.0000        0.0000        0.0000        0.0000
        0.0000        0.0000        0.0000        0.0000        0.0000        0.0000        0.0000        0.0000        0.0000        0.0000        0.0000        0.0000        0.0000        0.0000        0.0000        0.0000        0.0000        0.0000        0.0000        0.0000        0.0000        0.0000        0.0000        0.0000        0.0000        0.0000        0.0000        0.0000        0.0000        0.0000        0.0000        0.0000        0.0000        0.0000        0.0000        0.0000        0.0000        0.0000        0.0000        0.0000        0.0000        0.0000        0.0000        0.0000        0.0000        0.0000        0.0000        0.0000        0.0000        0.0000        0.0000        0.0000        0.0000        0.0000        0.0000        0.0000        0.0000        0.0000        0.0000        0.0000        0.0000        0.0000        0.0000        0.0000        0.0000        0.0000        0.0000        0.0000        0.0000        0.0000        0.0000        0.0000        0.0000        0.0000        0.0000        0.0000        0.0000        0.0000        0.0000        0.0000        0.0000        0.0000        0.0000        0.0000        0.0000        0.0000        0.0000        0.0000        0.0000        0.0000        0.0000        0.0000        0.0000        0.0000        0.0000        0.0000        0.0000       18.4548       30.3679       25.6368       29.6121       26.6427       26.3101       15.9960       13.6466       11.8138       10.8572        8.4378        6.3251        4.7322        4.1102        2.3295        1.6527        1.6781        3.6842        6.8161        5.7666        9.6215       15.3010       20.9710       21.0846       26.2260       26.1373       34.1256       36.9778       41.8833       52.6318       59.1363       71.7547       71.0130       84.4467       80.8837       72.8466       67.0144       73.5683       95.1364      112.2727      122.6648      142.5105      155.2877      160.9264      142.8136      148.1824      170.8857      184.1692      183.1615      202.9750      214.5314      214.1695      206.5872      190.4932      166.8364      169.9137      149.1902      137.1244      134.7774      155.5549      156.9600      154.1568      178.1303      166.8199      163.9804      159.8637      144.6969      129.6609      162.5811      174.8268      179.0038      177.3604      179.7885      190.2862      151.6492      148.4101      161.0186      146.7262      165.7389      187.6595      189.1521      186.2364      141.0069      136.5636      115.7949      116.3559      112.5201      135.3567      105.7927      131.0421        0.0000        0.0000        0.0000        0.0000        0.0000      187.7742      188.6530      178.0275      144.8100        0.0000        0.0000        0.0000        0.0000        0.0000        0.0000        0.0000        0.0000        0.0000        0.0000        0.0000        0.0000        0.0000        0.0000        0.0000        0.0000        0.0000        0.0000        0.0000        0.0000        0.0000        0.0000        0.0000        0.0000        0.0000        0.0000        0.0000        0.0000        0.0000        0.0000        0.0000        0.0000        0.0000        0.0000        0.0000        0.0000        0.0000        0.0000        0.0000        0.0000        0.0000        0.0000        0.0000        0.0000        0.0000        0.0000        0.0000        0.0000        0.0000        0.0000        0.0000        0.0000        0.0000
        0.0000        0.0000        0.0000        0.0000        0.0000        0.0000        0.0000        0.0000        0.0000        0.0000        0.0000        0.0000        0.0000        0.0000        0.0000        0.0000        0.0000        0.0000        0.0000        0.0000        0.0000        0.0000        0.0000        0.0000        0.0000        0.0000        0.0000        0.0000        0.0000        0.0000        0.0000        0.0000        0.0000        0.0000        0.0000        0.0000        0.0000        0.0000        0.0000        0.0000        0.0000        0.0000        0.0000        0.0000        0.0000        0.0000        0.0000        0.0000        0.0000        0.0000        0.0000        0.0000        0.0000        0.0000        0.0000        0.0000        0.0000        0.0000        0.0000        0.0000        0.0000        0.0000        0.0000        0.0000        0.0000        0.0000        0.0000        0.0000        0.0000        0.0000        0.0000        0.0000        0.0000        0.0000        0.0000        0.0000        0.0000        0.0000        0.0000        0.0000        0.0000        0.0000        0.0000        0.0000        0.0000        0.0000        0.0000        0.0000        0.0000        0.0000        0.0000        0.0000        0.0000        0.0000        0.0000        0.0000        0.0000       28.8619       38.5532       24.4982       22.1837       20.7748       20.5958       12.7036       12.0770       11.8668        9.2889        7.9600        5.9324        5.9087        4.5284        2.8959        2.2894        2.4553        3.3062        7.7541        7.0828       11.9951       16.4437       30.8455       30.0206       28.6090       29.2487       36.6854       47.3113       57.7697       62.5996       73.4339       69.0470       86.1939       76.5139       61.6310       59.0616       65.3369       77.4868       88.5891      108.4238      127.2499      133.5471      133.0189      124.2171      130.8016      127.8161      147.5887      174.5347      200.9263      158.8942      184.0970      207.3962      207.7041      190.6141      171.8762      156.1094      140.8095      137.7658      134.7661      140.3871      149.2915      154.1592      171.0079      172.2223      164.2476      150.9922      140.4803      131.4529      144.1172      151.2018      151.0327      151.3836      164.2914      173.4435      150.3661      143.6271      172.5147      172.5701      185.4567      167.9160      161.9798      173.7728      149.8405      122.8694      117.6892      116.6872      113.9003      118.6666      103.1942      147.2609        0.0000        0.0000        0.0000       85.2300      161.2843      178.6428      161.8107      145.1430       35.5800        0.0000        0.0000        0.0000        0.0000        0.0000        0.0000        0.0000        0.0000        0.0000        0.0000        0.0000        0.0000        0.0000        0.0000        0.0000        0.0000        0.0000        0.0000        0.0000        0.0000        0.0000        0.0000        0.0000        0.0000        0.0000        0.0000        0.0000        0.0000        0.0000        0.0000        0.0000        0.0000        0.0000        0.0000        0.0000        0.0000        0.0000        0.0000        0.0000        0.0000        0.0000        0.0000        0.0000        0.0000        0.0000        0.0000        0.0000        0.0000        0.0000        0.0000        0.0000        0.0000        0.0000
        0.0000        0.0000        0.0000        0.0000        0.0000        0.0000        0.0000        0.0000        0.0000        0.0000        0.0000        0.0000        0.0000        0.0000        0.0000        0.0000        0.0000        0.0000        0.0000        0.0000        0.0000        0.0000        0.0000        0.0000        0.0000        0.0000        0.0000        0.0000        0.0000        0.0000        0.0000        0.0000        0.0000        0.0000        0.0000        0.0000        0.0000        0.0000        0.0000        0.0000        0.0000        0.0000        0.0000        0.0000        0.0000        0.0000        0.0000        0.0000        0.0000        0.0000        0.0000        0.0000        0.0000        0.0000        0.0000        0.0000        0.0000        0.0000        0.0000        0.0000        0.0000        0.0000        0.0000        0.0000        0.0000        0.0000        0.0000        0.0000        0.0000        0.0000        0.0000        0.0000        0.0000        0.0000        0.0000        0.0000        0.0000        0.0000        0.0000        0.0000        0.0000        0.0000        0.0000        0.0000        0.0000        0.0000        0.0000        0.0000        0.0000        0.0000        0.0000        0.0000        0.0000        0.0000        0.0000        0.0000       19.6206       22.1852       22.6411       16.2666       15.2296       18.5434       18.0450       10.4879        8.9733        9.3595        8.0713        5.7325        5.8982        6.3434        4.2612        6.2595        4.7432        5.1746        6.6311       13.0297       10.1970       34.3077       23.0339       30.2032       34.1960       33.2360       32.9511       31.0267       42.3276       72.1722       44.9966       51.4444       45.8604       41.1801       48.8962       40.4695       44.4298       50.7858       65.3478       83.0170       87.5273       88.7941      100.6471      125.9007      128.5017      127.8274       98.9281       93.3903      122.4354      141.7617      134.7723      151.0866      161.5599      167.1558      148.5269      120.0831      124.4059      131.1256      123.8885      134.4020      138.4814      126.2247      152.9691      158.1611      146.9068      144.7322      155.0883      163.4357      168.8160      175.2862      178.9486      159.1384      140.2964      164.7482      178.3407      178.6713      186.2853      189.7564      177.5003      161.0661      148.7493      141.4237      139.7242      118.2491      115.7055      104.8788      111.3330      116.8215      119.3357      158.4590        0.0000        0.0000        0.0000        0.0000      161.7479      158.8748      153.7043      140.2255      132.0517       52.9500        0.0000        0.0000        0.0000        0.0000        0.0000        0.0000        0.0000        0.0000        0.0000        0.0000        0.0000        0.0000        0.0000        0.0000        0.0000        0.0000        0.0000        0.0000        0.0000        0.0000        0.0000        0.0000        0.0000        0.0000        0.0000        0.0000        0.0000        0.0000        0.0000        0.0000        0.0000        0.0000        0.0000        0.0000        0.0000        0.0000        0.0000        0.0000        0.0000        0.0000        0.0000        0.0000        0.0000        0.0000        0.0000        0.0000        0.0000        0.0000        0.0000        0.0000        0.0000        0.0000        0.0000
        0.0000        0.0000        0.0000        0.0000        0.0000        0.0000        0.0000        0.0000        0.0000        0.0000        0.0000        0.0000        0.0000        0.0000        0.0000        0.0000        0.0000        0.0000        0.0000        0.0000        0.0000        0.0000        0.0000        0.0000        0.0000        0.0000        0.0000        0.0000        0.0000        0.0000        0.0000        0.0000        0.0000        0.0000        0.0000        0.0000        0.0000        0.0000        0.0000        0.0000        0.0000        0.0000        0.0000        0.0000        0.0000        0.0000        0.0000        0.0000        0.0000        0.0000        0.0000        0.0000        0.0000        0.0000        0.0000        0.0000        0.0000        0.0000        0.0000        0.0000        0.0000        0.0000        0.0000        0.0000        0.0000        0.0000        0.0000        0.0000        0.0000        0.0000        0.0000        0.0000        0.0000        0.0000        0.0000        0.0000        0.0000        0.0000        0.0000        0.0000        0.0000        0.0000        0.0000        0.0000        0.0000        0.0000        0.0000        0.0000        0.0000        0.0000        0.0000        0.0000        0.0000        0.0000        0.0000        0.0000       17.0769       15.2487       17.5331       11.9802       18.4492       15.8844       11.8252        7.0644        6.8616        6.0395        5.2313        4.3604        4.4640        5.7045        5.3372       14.6097       12.9520        6.6436       12.9538       19.5529       26.4342       24.4864       35.4065       31.6805       41.1408       36.9178       42.9212       38.0605       42.2689       58.4553       50.6681       44.0252       37.5310       43.4064       42.8613       35.1167       41.5229       47.8315       49.2836       58.5358       55.6257       59.5532       81.0144      114.3773       91.6077       97.6416       87.9620       95.4352      112.1556      133.5669      136.4264      139.5749      132.3069      131.2623      125.1948      112.3164      123.4206      134.3228      145.5774      129.2139      122.5987      117.8596      119.5161      137.6229      136.8204      148.3871      150.4021      174.2457      200.8144      183.5797      183.2892      162.1906      169.1352      156.6347      197.9294      212.2379      195.6295      207.8172      181.8230      150.9613      146.6098      143.2092      142.7392      128.4238      118.1948      120.6215      145.9414        0.0000        0.0000        0.0000        0.0000        0.0000        0.0000      154.0127      155.2548      181.1563      151.0736      128.9036      127.7286        0.0000        0.0000        0.0000        0.0000        0.0000        0.0000        0.0000        0.0000        0.0000        0.0000        0.0000        0.0000        0.0000        0.0000        0.0000        0.0000        0.0000        0.0000        0.0000        0.0000        0.0000        0.0000        0.0000        0.0000        0.0000        0.0000        0.0000        0.0000        0.0000        0.0000        0.0000        0.0000        0.0000        0.0000        0.0000        0.0000        0.0000        0.0000        0.0000        0.0000        0.0000        0.0000        0.0000        0.0000        0.0000        0.0000        0.0000        0.0000        0.0000        0.0000        0.0000        0.0000        0.0000        0.0000
        0.0000        0.0000        0.0000        0.0000        0.0000        0.0000        0.0000        0.0000        0.0000        0.0000        0.0000        0.0000        0.0000        0.0000        0.0000        0.0000        0.0000        0.0000        0.0000        0.0000        0.0000        0.0000        0.0000        0.0000        0.0000        0.0000        0.0000        0.0000        0.0000        0.0000        0.0000        0.0000        0.0000        0.0000        0.0000        0.0000        0.0000        0.0000        0.0000        0.0000        0.0000        0.0000        0.0000        0.0000        0.0000        0.0000        0.0000        0.0000        0.0000        0.0000        0.0000        0.0000        0.0000        0.0000        0.0000        0.0000        0.0000        0.0000        0.0000        0.0000        0.0000        0.0000        0.0000        0.0000        0.0000        0.0000        0.0000        0.0000        0.0000        0.0000        0.0000        0.0000        0.0000        0.0000        0.0000        0.0000        0.0000        0.0000        0.0000        0.0000        0.0000        0.0000        0.0000        0.0000        0.0000        0.0000        0.0000        0.0000        0.0000        0.0000        0.0000        0.0000        0.0000        0.0000        0.0000        0.0000        3.0322        6.1748       18.0647       12.7939       17.3280        8.2888        6.8256        4.9189        4.7008        4.7416        4.2900        3.7635        4.1905        5.7107       10.8290       15.8167       11.7823        9.2630       10.8288       13.6984       13.0292       16.7552       26.9412       36.4665       37.9520       40.3711       37.9788       36.1084       34.2249       72.2573       29.3851       34.7547       23.1117       46.6813       43.2029       37.1005       37.6489       56.3982       65.1854       48.8783       58.1515       56.9507       60.3561       80.1350       81.6628       93.0666      105.6617       97.1991       85.9717      120.9525      128.4801       99.2959      110.3828      123.6120      138.2631      141.6229      143.8316      157.2681      137.7543      136.2300      135.1716      127.4671      125.4148      137.0216      149.1401      151.2537      163.7286      191.1830      191.9257      179.8882      174.4174      176.1492      178.2820      161.5898      200.8428      186.9860      185.6047      195.8897      169.1694      149.1234      146.7137      154.1442      156.2550      136.7984      149.5058      156.0849        0.0000        0.0000        0.0000        0.0000        0.0000        0.0000      135.8511      156.7047      163.2249      178.2063      150.7724      133.8056      126.4693        0.0000        0.0000        0.0000        0.0000        0.0000        0.0000        0.0000        0.0000        0.0000        0.0000        0.0000        0.0000        0.0000        0.0000        0.0000        0.0000        0.0000        0.0000        0.0000        0.0000        0.0000        0.0000        0.0000        0.0000        0.0000        0.0000        0.0000        0.0000        0.0000        0.0000        0.0000        0.0000        0.0000        0.0000        0.0000        0.0000        0.0000        0.0000        0.0000        0.0000        0.0000        0.0000        0.0000        0.0000        0.0000        0.0000        0.0000        0.0000        0.0000        0.0000        0.0000        0.0000        0.0000        0.0000
        0.0000        0.0000        0.0000        0.0000        0.0000        0.0000        0.0000        0.0000        0.0000        0.0000        0.0000        0.0000        0.0000        0.0000        0.0000        0.0000        0.0000        0.0000        0.0000        0.0000        0.0000        0.0000        0.0000        0.0000        0.0000        0.0000        0.0000        0.0000        0.0000        0.0000        0.0000        0.0000        0.0000        0.0000        0.0000        0.0000        0.0000        0.0000        0.0000        0.0000        0.0000        0.0000        0.0000        0.0000        0.0000        0.0000        0.0000        0.0000        0.0000        0.0000        0.0000        0.0000        0.0000        0.0000        0.0000        0.0000        0.0000        0.0000        0.0000        0.0000        0.0000        0.0000        0.0000        0.0000        0.0000        0.0000        0.0000        0.0000        0.0000        0.0000        0.0000        0.0000        0.0000        0.0000        0.0000        0.0000        0.0000        0.0000        0.0000        0.0000        0.0000        0.0000        0.0000        0.0000        0.0000        0.0000        0.0000        0.0000        0.0000        0.0000        0.0000        0.0000        0.0000        0.0000        0.0000        0.0000        0.0000        1.2912        4.4765        7.1985       12.0863        5.4749        7.4190        3.9729        4.1913        4.0640        3.9291        4.0667        4.1038        6.1504       13.2559       12.0824        9.8392        9.1371        9.8242       16.6553       21.9711       19.8125       22.5923       34.3303       36.0902       37.2920       37.2417       31.0756       31.0628       27.2371       24.2464       26.3396       25.6081       20.6021       27.3066       30.9260       27.8993       46.0335       30.2685       40.4319       43.0792       44.7783       54.3671       78.9084       94.2021       95.7496       83.5392       87.0179       83.8465       98.9922      108.6147       96.7263      118.4280      138.7827      143.5936      128.7728      146.9799      147.1436      130.2957      135.0768      130.7729      121.8607      126.5401      148.1750      159.2771      169.5199      169.2733      176.5191      169.5434      174.1117      177.5657      177.0541      163.1089      176.6593      173.4892      183.9557      181.5705      208.5098      177.9756      142.3865      130.0029      142.2530      145.7979      157.0109      144.9668        0.0000        0.0000        0.0000        0.0000        0.0000        0.0000        0.0000      138.8434      139.8907      154.0115      143.2214      121.9076      115.7714       99.6140        0.0000        0.0000        0.0000        0.0000        0.0000        0.0000        0.0000        0.0000        0.0000        0.0000        0.0000        0.0000        0.0000        0.0000        0.0000        0.0000        0.0000        0.0000        0.0000        0.0000        0.0000        0.0000        0.0000        0.0000        0.0000        0.0000        0.0000        0.0000        0.0000        0.0000        0.0000        0.0000        0.0000        0.0000        0.0000        0.0000        0.0000        0.0000        0.0000        0.0000        0.0000        0.0000        0.0000        0.0000        0.0000        0.0000        0.0000        0.0000        0.0000        0.0000        0.0000        0.0000        0.0000        0.0000
        0.0000        0.0000        0.0000        0.0000        0.0000        0.0000        0.0000        0.0000        0.0000        0.0000        0.0000        0.0000        0.0000        0.0000        0.0000        0.0000        0.0000        0.0000        0.0000        0.0000        0.0000        0.0000        0.0000        0.0000        0.0000        0.0000        0.0000        0.0000        0.0000        0.0000        0.0000        0.0000        0.0000        0.0000        0.0000        0.0000        0.0000        0.0000        0.0000        0.0000        0.0000        0.0000        0.0000        0.0000        0.0000        0.0000        0.0000        0.0000        0.0000        0.0000        0.0000        0.0000        0.0000        0.0000        0.0000        0.0000        0.0000        0.0000        0.0000        0.0000        0.0000        0.0000        0.0000        0.0000        0.0000        0.0000        0.0000        0.0000        0.0000        0.0000        0.0000        0.0000        0.0000        0.0000        0.0000        0.0000        0.0000        0.0000        0.0000        0.0000        0.0000        0.0000        0.0000        0.0000        0.0000        0.0000        0.0000        0.0000        0.0000        0.0000        0.0000        0.0000        0.0000        0.0000        0.0000        0.0000        1.9414        0.0221        0.0451        9.2131        0.0000       13.2162        2.8784        4.2092        4.3367        3.6531        3.2462        4.4852        4.7076        5.6656        7.3524       10.9880       15.2038       13.8829       14.6754       21.6287       30.4638       32.8087       26.5716       37.4698       40.9466       36.1837       32.3229       39.7374       28.3612       22.2194       35.7775       35.5135       21.3801       27.5185       21.8324       14.6239       13.4886       14.6500       18.9785       30.2095       34.8017       43.3706       60.5498       76.8690       70.9956       67.7861       67.2211       87.9528       98.5030      106.1540      115.0368      141.4927      162.5727      167.1396      160.7362      154.8398      141.2611      126.2264      126.8553      154.8852      159.9663      145.1782      151.5166      164.7927      180.1582      198.0878      195.6989      162.6764      154.6673      185.9262      157.2473      151.5802      171.3288      175.0870      169.9661      166.4881      198.3310      155.1482      122.4562       97.4207      107.9284      110.9025      123.9562        0.0000        0.0000        0.0000        0.0000        0.0000      207.3600      238.8300        0.0000      135.1509      120.3335      134.0066      142.4107      118.7738      109.0247      100.6614        0.0000        0.0000        0.0000        0.0000        0.0000        0.0000        0.0000        0.0000        0.0000        0.0000        0.0000        0.0000        0.0000        0.0000        0.0000        0.0000        0.0000        0.0000        0.0000        0.0000        0.0000        0.0000        0.0000        0.0000        0.0000        0.0000        0.0000        0.0000        0.0000        0.0000        0.0000        0.0000        0.0000        0.0000        0.0000        0.0000        0.0000        0.0000        0.0000        0.0000        0.0000        0.0000        0.0000        0.0000        0.0000        0.0000        0.0000        0.0000        0.0000        0.0000        0.0000        0.0000        0.0000        0.0000        0.0000
        0.0000        0.0000        0.0000        0.0000        0.0000        0.0000        0.0000        0.0000        0.0000        0.0000        0.0000        0.0000        0.0000        0.0000        0.0000        0.0000        0.0000        0.0000        0.0000        0.0000        0.0000        0.0000        0.0000        0.0000        0.0000        0.0000        0.0000        0.0000        0.0000        0.0000        0.0000        0.0000        0.0000        0.0000        0.0000        0.0000        0.0000        0.0000        0.0000        0.0000        0.0000        0.0000        0.0000        0.0000        0.0000        0.0000        0.0000        0.0000        0.0000        0.0000        0.0000        0.0000        0.0000        0.0000        0.0000        0.0000        0.0000        0.0000        0.0000        0.0000        0.0000        0.0000        0.0000        0.0000        0.0000        0.0000        0.0000        0.0000        0.0000        0.0000        0.0000        0.0000        0.0000        0.0000        0.0000        0.0000        0.0000        0.0000        0.0000        0.0000        0.0000        0.0000        0.0000        0.0000        0.0000        0.0000        0.0000        0.0000        0.0000        0.0000        0.0000        0.0000        0.0000        0.0000        0.0000        0.0000        0.0000        2.8310        0.0000        0.0000        0.0000        8.5816        4.8793        2.4112        3.4736        3.1851        2.7442        4.3995        5.9582        6.4589       10.1281       13.8343       24.8719       25.1241       18.4426       27.8303       34.4943       30.9738       27.0563       47.2097       41.8037       26.3738       21.8734       24.2341       22.8032       27.6432       30.1222       39.0299       28.2783       23.7832       13.0748       12.3835       14.3521       15.9829       16.6080       23.9727       36.6749       47.9405       50.6976       57.0304       65.8270       79.0852       86.9960      113.4801      105.3337      115.2628      140.1002      160.5257      175.5253      163.4008      163.8667      122.2938      140.0694      143.5365      149.0096      179.8720      163.9119      171.6692      158.5040      176.3449      219.3167      209.8934      185.4709      165.5685      174.6711      178.4249      165.4697      161.2346      175.0374      147.6249      140.8586      143.4480      153.3613      137.6667      128.2592       99.8884       91.4471       88.8432      115.7263        0.0000        0.0000        0.0000        0.0000        0.0000      206.3100      151.9800       83.6100      120.4164      116.9979      140.3529      136.8775       98.9166       95.3537       92.4609        0.0000        0.0000        0.0000        0.0000        0.0000        0.0000        0.0000        0.0000        0.0000        0.0000        0.0000        0.0000        0.0000        0.0000        0.0000        0.0000        0.0000        0.0000        0.0000        0.0000        0.0000        0.0000        0.0000        0.0000        0.0000        0.0000        0.0000        0.0000        0.0000        0.0000        0.0000        0.0000        0.0000        0.0000        0.0000        0.0000        0.0000        0.0000        0.0000        0.0000        0.0000        0.0000        0.0000        0.0000        0.0000        0.0000        0.0000        0.0000        0.0000        0.0000        0.0000        0.0000        0.0000        0.0000        0.0000
        0.0000        0.0000        0.0000        0.0000        0.0000        0.0000        0.0000        0.0000        0.0000        0.0000        0.0000        0.0000        0.0000        0.0000        0.0000        0.0000        0.0000        0.0000        0.0000        0.0000        0.0000        0.0000        0.0000        0.0000        0.0000        0.0000        0.0000        0.0000        0.0000        0.0000        0.0000        0.0000        0.0000        0.0000        0.0000        0.0000        0.0000        0.0000        0.0000        0.0000        0.0000        0.0000        0.0000        0.0000        0.0000        0.0000        0.0000        0.0000        0.0000        0.0000        0.0000        0.0000        0.0000        0.0000        0.0000        0.0000        0.0000        0.0000        0.0000        0.0000        0.0000        0.0000        0.0000        0.0000        0.0000        0.0000        0.0000        0.0000        0.0000        0.0000        0.0000        0.0000        0.0000        0.0000        0.0000        0.0000        0.0000        0.0000        0.0000        0.0000        0.0000        0.0000        0.0000        0.0000        0.0000        0.0000        0.0000        0.0000        0.0000        0.0000        0.0000        0.0000        0.0000        0.0000        0.0000        0.0000        0.0000        0.0000        0.0000        0.0000        0.0000        7.2970        5.8659        2.5514        3.5056        3.3641        3.9648        5.2713        6.9086        7.9359       14.4171       18.3240       22.8372       22.0692       20.6250       25.3973       26.5460       34.4285       34.2255       34.9351       38.1289       28.3614       24.3275       36.0269       30.2701       25.8446       25.4100       27.8890       24.2370       15.1602       12.2238       13.9755       38.8615       16.7977       17.1719       28.9507       36.3165       35.5592       34.2569       43.4860       55.0940       49.6838       60.2515       91.3160      106.9463      120.4363      150.6292      165.5602      154.5872      150.8903      128.5377      111.1962      158.9838      168.6469      134.8766      184.5778      172.4313      162.0486      165.6476      200.9017      211.4086      219.2964      178.9160      168.7075      149.1856      177.3816      175.3267      191.8606      169.4415      130.6938      133.0418      138.5105      158.8687      141.7078      117.6361      113.4005       97.0250        0.0000        0.0000        0.0000        0.0000        0.0000        0.0000      178.2300      152.0100       76.1100       54.7800       88.3968       87.3090       89.1836       97.3107       89.3736       85.5651       74.1352        0.0000        0.0000        0.0000        0.0000        0.0000        0.0000        0.0000        0.0000        0.0000        0.0000        0.0000        0.0000        0.0000        0.0000        0.0000        0.0000        0.0000        0.0000        0.0000        0.0000        0.0000        0.0000        0.0000        0.0000        0.0000        0.0000        0.0000        0.0000        0.0000        0.0000        0.0000        0.0000        0.0000        0.0000        0.0000        0.0000        0.0000        0.0000        0.0000        0.0000        0.0000        0.0000        0.0000        0.0000        0.0000        0.0000        0.0000        0.0000        0.0000        0.0000        0.0000        0.0000        0.0000        0.0000        0.0000
        0.0000        0.0000        0.0000        0.0000        0.0000        0.0000        0.0000        0.0000        0.0000        0.0000        0.0000        0.0000        0.0000        0.0000        0.0000        0.0000        0.0000        0.0000        0.0000        0.0000        0.0000        0.0000        0.0000        0.0000        0.0000        0.0000        0.0000        0.0000        0.0000        0.0000        0.0000        0.0000        0.0000        0.0000        0.0000        0.0000        0.0000        0.0000        0.0000        0.0000        0.0000        0.0000        0.0000        0.0000        0.0000        0.0000        0.0000        0.0000        0.0000        0.0000        0.0000        0.0000        0.0000        0.0000        0.0000        0.0000        0.0000        0.0000        0.0000        0.0000        0.0000        0.0000        0.0000        0.0000        0.0000        0.0000        0.0000        0.0000        0.0000        0.0000        0.0000        0.0000        0.0000        0.0000        0.0000        0.0000        0.0000        0.0000        0.0000        0.0000        0.0000        0.0000        0.0000        0.0000        0.0000        0.0000        0.0000        0.0000        0.0000        0.0000        0.0000        0.0000        0.0000        0.0000        0.0000        0.0000        0.0000        0.0000        0.0000        0.0000        0.0000        0.0000        8.2752        5.1061        3.4072        4.0713        6.7987        8.0682        9.6455        9.8552       12.5542       22.6317       24.4926       20.9891       21.4967       29.3407       29.9785       40.2132       41.3378       54.1407       45.9967       35.7294       31.5053       34.2880       32.2038       30.3124       24.8743       21.6675       15.8842       14.6310       13.7665       13.5838       38.4771       16.4347       19.1773       28.2087       27.2783       32.1513       42.4307       51.2274       40.7140       38.1477       63.8641       98.7917      105.8933      137.0995      127.4132      120.6926      126.7745      125.5435      122.8448      102.1880      123.7052      108.7357      141.6011      143.0134      144.2475      138.8678      140.5736      189.7414      200.7475      187.5141      180.7440      161.7376      167.8803      191.7384      145.8587      164.9233      154.9367      115.1270      137.4332      132.6222      132.4782      138.0945      171.1817      127.7687      133.2147        0.0000        0.0000        0.0000        0.0000        0.0000        0.0000        0.0000      123.0600       83.1600       45.2700       78.2640       69.7596       72.2862       79.7224       78.1355       81.2263       71.8721        0.0000        0.0000        0.0000        0.0000        0.0000        0.0000        0.0000        0.0000        0.0000        0.0000        0.0000        0.0000        0.0000        0.0000        0.0000        0.0000        0.0000        0.0000        0.0000        0.0000        0.0000        0.0000        0.0000        0.0000        0.0000        0.0000        0.0000        0.0000        0.0000        0.0000        0.0000        0.0000        0.0000        0.0000        0.0000        0.0000        0.0000        0.0000        0.0000        0.0000        0.0000        0.0000        0.0000        0.0000        0.0000        0.0000        0.0000        0.0000        0.0000        0.0000        0.0000        0.0000        0.0000        0.0000        0.0000
        0.0000        0.0000        0.0000        0.0000        0.0000        0.0000        0.0000        0.0000        0.0000        0.0000        0.0000        0.0000        0.0000        0.0000        0.0000        0.0000        0.0000        0.0000        0.0000        0.0000        0.0000        0.0000        0.0000        0.0000        0.0000        0.0000        0.0000        0.0000        0.0000        0.0000        0.0000        0.0000        0.0000        0.0000        0.0000        0.0000        0.0000        0.0000        0.0000        0.0000        0.0000        0.0000        0.0000        0.0000        0.0000        0.0000        0.0000        0.0000        0.0000        0.0000        0.0000        0.0000        0.0000        0.0000        0.0000        0.0000        0.0000        0.0000        0.0000        0.0000        0.0000        0.0000        0.0000        0.0000        0.0000        0.0000        0.0000        0.0000        0.0000        0.0000        0.0000        0.0000        0.0000        0.0000        0.0000        0.0000        0.0000        0.0000        0.0000        0.0000        0.0000        0.0000        0.0000        0.0000        0.0000        0.0000        0.0000        0.0000        0.0000        0.0000        0.0000        0.0000        0.0000        0.0000        0.0000        0.0000        0.0000        0.0000        0.0000        0.0000        0.0000        0.0000        0.0000       12.9037       13.3465       13.9536       14.2864       13.9146       15.5713       15.1213       17.1454       20.3349       23.7993       24.1459       28.0814       33.0821       41.2667       56.7118       45.6145       79.3700       73.2730       65.1224       55.2373       46.8688       45.1343       46.0861       36.7615        0.0000        0.0000       19.8583       19.3561       21.6741       20.3288       21.2994       27.7528       28.5294       41.9202       42.5167       45.7982       40.8500       36.5739       43.6476       59.1296       92.4622      106.0808       95.7967      103.0024      127.8845      140.9322      134.7768      114.4835       90.5971       91.4448      104.5815      127.9796      144.3829      153.2758      139.5035      123.4936      151.7154      169.6314      198.6607      174.2531      149.8505      132.5527      127.8266      149.4627      129.5252      111.1112      102.5093      114.2344       96.8815      167.5476      232.5873        0.0000        0.0000        0.0000        0.0000        0.0000        0.0000        0.0000        0.0000        0.0000        0.0000        0.0000        0.0000        0.0000       60.4801       58.6165       63.0453       62.1344       58.9085       60.9742        0.0000        0.0000        0.0000        0.0000        0.0000        0.0000        0.0000        0.0000        0.0000        0.0000        0.0000        0.0000        0.0000        0.0000        0.0000        0.0000        0.0000        0.0000        0.0000        0.0000        0.0000        0.0000        0.0000        0.0000        0.0000        0.0000        0.0000        0.0000        0.0000        0.0000        0.0000        0.0000        0.0000        0.0000        0.0000        0.0000        0.0000        0.0000        0.0000        0.0000        0.0000        0.0000        0.0000        0.0000        0.0000        0.0000        0.0000        0.0000        0.0000        0.0000        0.0000        0.0000        0.0000        0.0000        0.0000        0.0000
        0.0000        0.0000        0.0000        0.0000        0.0000        0.0000        0.0000        0.0000        0.0000        0.0000        0.0000        0.0000        0.0000        0.0000        0.0000        0.0000        0.0000        0.0000        0.0000        0.0000        0.0000        0.0000        0.0000        0.0000        0.0000        0.0000        0.0000        0.0000        0.0000        0.0000        0.0000        0.0000        0.0000        0.0000        0.0000        0.0000        0.0000        0.0000        0.0000        0.0000        0.0000        0.0000        0.0000        0.0000        0.0000        0.0000        0.0000        0.0000        0.0000        0.0000        0.0000        0.0000        0.0000        0.0000        0.0000        0.0000        0.0000        0.0000        0.0000        0.0000        0.0000        0.0000        0.0000        0.0000        0.0000        0.0000        0.0000        0.0000        0.0000        0.0000        0.0000        0.0000        0.0000        0.0000        0.0000        0.0000        0.0000        0.0000        0.0000        0.0000        0.0000        0.0000        0.0000        0.0000        0.0000        0.0000        0.0000        0.0000        0.0000        0.0000        0.0000        0.0000        0.0000        0.0000        0.0000        0.0000        0.0000        0.0000        0.0000        0.0000        0.0000        0.0000        0.0000       20.6787       16.1007       12.4249       15.1421       14.9694       19.0257       18.0886       19.5876       21.0800       24.3406       26.7644       29.6044       34.7891       43.6132       42.9999       46.5545       70.5082       72.5287       78.1651       68.3051       63.2081       61.0101       58.4275        0.0000        0.0000        0.0000        0.0000        0.0000        0.0000       19.7792       21.6269       24.6475       35.3098       36.5353       39.8382       43.3501       41.3674       39.3083       39.2687       45.6157       91.2523       99.0311      113.5958      123.9532      133.5378      148.9313      136.2266      133.8680       97.7017      100.4415      135.9887      146.4035      167.9606      208.6422      182.0516      145.3186      156.6622      162.3917      165.7345      162.9886      139.7034      113.5920      107.0275      113.8271      111.2749      112.9854      112.3222      134.1142      155.7239        0.0000        0.0000        0.0000        0.0000        0.0000        0.0000        0.0000        0.0000        0.0000        0.0000        0.0000        0.0000        0.0000        0.0000        0.0000       38.8507       40.3440       45.6907       40.6029       35.6641       38.1641      115.0472        0.0000        0.0000        0.0000        0.0000        0.0000        0.0000        0.0000        0.0000        0.0000        0.0000        0.0000        0.0000        0.0000        0.0000        0.0000        0.0000        0.0000        0.0000        0.0000        0.0000        0.0000        0.0000        0.0000        0.0000        0.0000        0.0000        0.0000        0.0000        0.0000        0.0000        0.0000        0.0000        0.0000        0.0000        0.0000        0.0000        0.0000        0.0000        0.0000        0.0000        0.0000        0.0000        0.0000        0.0000        0.0000        0.0000        0.0000        0.0000        0.0000        0.0000        0.0000        0.0000        0.0000        0.0000        0.0000
        0.0000        0.0000        0.0000        0.0000        0.0000        0.0000        0.0000        0.0000        0.0000        0.0000        0.0000        0.0000        0.0000        0.0000        0.0000        0.0000        0.0000        0.0000        0.0000        0.0000        0.0000        0.0000        0.0000        0.0000        0.0000        0.0000        0.0000        0.0000        0.0000        0.0000        0.0000        0.0000        0.0000        0.0000        0.0000        0.0000        0.0000        0.0000        0.0000        0.0000        0.0000        0.0000        0.0000        0.0000        0.0000        0.0000        0.0000        0.0000        0.0000        0.0000        0.0000        0.0000        0.0000        0.0000        0.0000        0.0000        0.0000        0.0000        0.0000        0.0000        0.0000        0.0000        0.0000        0.0000        0.0000        0.0000        0.0000        0.0000        0.0000        0.0000        0.0000        0.0000        0.0000        0.0000        0.0000        0.0000        0.0000        0.0000        0.0000        0.0000        0.0000        0.0000        0.0000        0.0000        0.0000        0.0000        0.0000        0.0000        0.0000        0.0000        0.0000        0.0000        0.0000        0.0000        0.0000        0.0000        0.0000        0.0000        0.0000        0.0000        0.0000        0.0000        0.0000       15.1140       19.4580       17.3837       16.7963       18.0431       18.5508       20.2482       21.6829       25.3724       26.7508       30.3697       33.1756       36.5792       40.2387        0.0000       45.1023       52.8079        0.0000        0.0000       95.2309       81.9397        0.0000        0.0000        0.0000        0.0000        0.0000        0.0000        0.0000        0.0000       23.0745       23.1404       25.8591       31.7946       35.3966       38.6281       42.1162       35.9371       39.8813       43.3117       49.2946       84.0044       88.6825      103.0737       92.1001      128.1770      130.1551      132.8257      129.5103      102.5603      111.6444      110.5433      104.9408       99.4772      111.1963      128.3881      134.3990      129.9468      144.5575      166.2444      159.2070      149.6762      122.9538      115.2628      139.2013        0.0000        0.0000        0.0000        0.0000        0.0000        0.0000        0.0000        0.0000        0.0000        0.0000        0.0000        0.0000        0.0000        0.0000        0.0000        0.0000        0.0000        0.0000        0.0000        0.0000       30.8054       27.1438       26.6911       47.3754       41.9938        0.0000        0.0000        0.0000        0.0000        0.0000        0.0000        0.0000        0.0000        0.0000        0.0000        0.0000        0.0000        0.0000        0.0000        0.0000        0.0000        0.0000        0.0000        0.0000        0.0000        0.0000        0.0000        0.0000        0.0000        0.0000        0.0000        0.0000        0.0000        0.0000        0.0000        0.0000        0.0000        0.0000        0.0000        0.0000        0.0000        0.0000        0.0000        0.0000        0.0000        0.0000        0.0000        0.0000        0.0000        0.0000        0.0000        0.0000        0.0000        0.0000        0.0000        0.0000        0.0000        0.0000        0.0000        0.0000        0.0000        0.0000
        0.0000        0.0000        0.0000        0.0000        0.0000        0.0000        0.0000        0.0000        0.0000        0.0000        0.0000        0.0000        0.0000        0.0000        0.0000        0.0000        0.0000        0.0000        0.0000        0.0000        0.0000        0.0000        0.0000        0.0000        0.0000        0.0000        0.0000        0.0000        0.0000        0.0000        0.0000        0.0000        0.0000        0.0000        0.0000        0.0000        0.0000        0.0000        0.0000        0.0000        0.0000        0.0000        0.0000        0.0000        0.0000        0.0000        0.0000        0.0000        0.0000        0.0000        0.0000        0.0000        0.0000        0.0000        0.0000        0.0000        0.0000        0.0000        0.0000        0.0000        0.0000        0.0000        0.0000        0.0000        0.0000        0.0000        0.0000        0.0000        0.0000        0.0000        0.0000        0.0000        0.0000        0.0000        0.0000        0.0000        0.0000        0.0000        0.0000        0.0000        0.0000        0.0000        0.0000        0.0000        0.0000        0.0000        0.0000        0.0000        0.0000        0.0000        0.0000        0.0000        0.0000        0.0000        0.0000        0.0000        0.0000        0.0000        0.0000        0.0000        0.0000        0.0000        0.0000       13.3960       14.4024       16.1841       17.3345       21.7718       20.4894       22.4082       23.4888       41.2198       29.8618       34.2433        0.0000        0.0000        0.0000        0.0000        0.0000        0.0000        0.0000        0.0000        0.0000        0.0000        0.0000        0.0000        0.0000        0.0000        0.0000        0.0000        0.0000        0.0000        0.0000       25.6801       31.3981       36.7317       40.3676       40.2706       40.2554       42.0032       41.6873       48.7126       50.7634       72.7139       81.4642       97.2868       99.0928      121.8843      109.8478      146.9189      175.4144      104.6413      103.9625      103.4621       90.7291       95.4407      114.2792      138.4897      116.9399      126.5091      128.1072      150.7343      135.5474      122.8589      117.9709      140.8429        0.0000        0.0000        0.0000        0.0000        0.0000        0.0000        0.0000        0.0000        0.0000        0.0000        0.0000        0.0000        0.0000        0.0000        0.0000        0.0000        0.0000        0.0000        0.0000        0.0000        0.0000        0.0000       26.9664       34.6728       36.7831        0.0000       47.8329       51.0805        0.0000        0.0000        0.0000        0.0000        0.0000        0.0000        0.0000        0.0000        0.0000        0.0000        0.0000        0.0000        0.0000        0.0000        0.0000        0.0000        0.0000        0.0000        0.0000        0.0000        0.0000        0.0000        0.0000        0.0000        0.0000        0.0000        0.0000        0.0000        0.0000        0.0000        0.0000        0.0000        0.0000        0.0000        0.0000        0.0000        0.0000        0.0000        0.0000        0.0000        0.0000        0.0000        0.0000        0.0000        0.0000        0.0000        0.0000        0.0000        0.0000        0.0000        0.0000        0.0000        0.0000        0.0000        0.0000
        0.0000        0.0000        0.0000        0.0000        0.0000        0.0000        0.0000        0.0000        0.0000        0.0000        0.0000        0.0000        0.0000        0.0000        0.0000        0.0000        0.0000        0.0000        0.0000        0.0000        0.0000        0.0000        0.0000        0.0000        0.0000        0.0000        0.0000        0.0000        0.0000        0.0000        0.0000        0.0000        0.0000        0.0000        0.0000        0.0000        0.0000        0.0000        0.0000        0.0000        0.0000        0.0000        0.0000        0.0000        0.0000        0.0000        0.0000        0.0000        0.0000        0.0000        0.0000        0.0000        0.0000        0.0000        0.0000        0.0000        0.0000        0.0000        0.0000        0.0000        0.0000        0.0000        0.0000        0.0000        0.0000        0.0000        0.0000        0.0000        0.0000        0.0000        0.0000        0.0000        0.0000        0.0000        0.0000        0.0000        0.0000        0.0000        0.0000        0.0000        0.0000        0.0000        0.0000        0.0000        0.0000        0.0000        0.0000        0.0000        0.0000        0.0000        0.0000        0.0000        0.0000        0.0000        0.0000        0.0000        0.0000        0.0000        0.0000        0.0000        0.0000        0.0000        0.0000        0.0000        0.0000       25.7201       29.9931       26.9600       41.5329       28.6035       27.3886       29.6796       36.3349       32.8358       30.9340        0.0000        0.0000        0.0000        0.0000        0.0000        0.0000        0.0000        0.0000        0.0000        0.0000        0.0000        0.0000        0.0000        0.0000        0.0000        0.0000        0.0000        0.0000       27.0356       28.2555       32.7983       38.4753       40.5626       38.7926       44.7969       51.6471       53.9219       57.8521       58.4508       60.1194       64.9476       67.3440       89.4057       88.8206       84.8366      139.9956       95.7920      105.1294       87.1876       84.9304       89.1542      121.1396       91.6208       87.8595       92.9858      101.6863      138.5934      155.1191      254.0100      282.7500        0.0000        0.0000        0.0000        0.0000        0.0000        0.0000        0.0000        0.0000        0.0000        0.0000        0.0000        0.0000        0.0000        0.0000        0.0000        0.0000        0.0000        0.0000        0.0000        0.0000        0.0000        0.0000        0.0000        0.0000       32.2618       31.4110        0.0000       29.0700       87.7800        0.0000        0.0000        0.0000        0.0000        0.0000        0.0000        0.0000        0.0000        0.0000        0.0000        0.0000        0.0000        0.0000        0.0000        0.0000        0.0000        0.0000        0.0000        0.0000        0.0000        0.0000        0.0000        0.0000        0.0000        0.0000        0.0000        0.0000        0.0000        0.0000        0.0000        0.0000        0.0000        0.0000        0.0000        0.0000        0.0000        0.0000        0.0000        0.0000        0.0000        0.0000        0.0000        0.0000        0.0000        0.0000        0.0000        0.0000        0.0000        0.0000        0.0000        0.0000        0.0000        0.0000        0.0000        0.0000
        0.0000        0.0000        0.0000        0.0000        0.0000        0.0000        0.0000        0.0000        0.0000        0.0000        0.0000        0.0000        0.0000        0.0000        0.0000        0.0000        0.0000        0.0000        0.0000        0.0000        0.0000        0.0000        0.0000        0.0000        0.0000        0.0000        0.0000        0.0000        0.0000        0.0000        0.0000        0.0000        0.0000        0.0000        0.0000        0.0000        0.0000        0.0000        0.0000        0.0000        0.0000        0.0000        0.0000        0.0000        0.0000        0.0000        0.0000        0.0000        0.0000        0.0000        0.0000        0.0000        0.0000        0.0000        0.0000        0.0000        0.0000        0.0000        0.0000        0.0000        0.0000        0.0000        0.0000        0.0000        0.0000        0.0000        0.0000        0.0000        0.0000        0.0000        0.0000        0.0000        0.0000        0.0000        0.0000        0.0000        0.0000        0.0000        0.0000        0.0000        0.0000        0.0000        0.0000        0.0000        0.0000        0.0000        0.0000        0.0000        0.0000        0.0000        0.0000        0.0000        0.0000        0.0000        0.0000        0.0000        0.0000        0.0000        0.0000        0.0000        0.0000        0.0000        0.0000        0.0000        0.0000        0.0000       46.1119       46.6861       26.0155       30.2375       28.4423       34.9721       31.9601       28.6749       34.7641        0.0000        0.0000        0.0000        0.0000        0.0000        0.0000        0.0000        0.0000        0.0000        0.0000        0.0000        0.0000        0.0000        0.0000        0.0000        0.0000        0.0000        0.0000        0.0000        0.0000       34.7120       37.3144       38.9299       40.9057       63.5603       72.5459       89.9241       81.2927       64.0906       54.9490       66.1383       49.6752       60.6072       67.1643       72.3078       82.1014       86.9504      102.1604       87.9630       94.4368       72.9231       78.6412      138.8264       89.7396      105.7248        0.0000        0.0000      152.8824        0.0000        0.0000        0.0000        0.0000        0.0000        0.0000        0.0000        0.0000        0.0000        0.0000        0.0000        0.0000        0.0000        0.0000        0.0000        0.0000        0.0000        0.0000        0.0000        0.0000        0.0000        0.0000        0.0000        0.0000        0.0000        0.0000       33.1573       54.4159        0.0000        0.0000        0.0000        0.0000        0.0000        0.0000        0.0000        0.0000        0.0000        0.0000        0.0000        0.0000        0.0000        0.0000        0.0000        0.0000        0.0000        0.0000        0.0000        0.0000        0.0000        0.0000        0.0000        0.0000        0.0000        0.0000        0.0000        0.0000        0.0000        0.0000        0.0000        0.0000        0.0000        0.0000        0.0000        0.0000        0.0000        0.0000        0.0000        0.0000        0.0000        0.0000        0.0000        0.0000        0.0000        0.0000        0.0000        0.0000        0.0000        0.0000        0.0000        0.0000        0.0000        0.0000        0.0000        0.0000        0.0000        0.0000
[truncated: 212,709 more chars]
