# Supplementary material for: Multidimensional evaluation of the TRMM 3B43V7 satellite-based precipitation product in mainland China from 1998–2016
Source: PeerJ. 2020 Feb 20;8:e8615. doi: 10.7717/peerj.8615 (PMC7036276; doi:10.7717/peerj.8615)
Supplement: Supplemental Information 2 [file peerj-08-8615-s002.zip › TRMM_3B43 data/TRMM 3B43 data-Year-Month/2009-04.txt]

ncols         249
nrows         175
xllcorner     73.250
yllcorner     6.500
cellsize      0.25000
        0.0000        0.0000        0.0000        0.0000        0.0000        0.0000        0.0000        0.0000        0.0000        0.0000        0.0000        0.0000        0.0000        0.0000        0.0000        0.0000        0.0000        0.0000        0.0000        0.0000        0.0000        0.0000        0.0000        0.0000        0.0000        0.0000        0.0000        0.0000        0.0000        0.0000        0.0000        0.0000        0.0000        0.0000        0.0000        0.0000        0.0000        0.0000        0.0000        0.0000        0.0000        0.0000        0.0000        0.0000        0.0000        0.0000        0.0000        0.0000        0.0000        0.0000        0.0000        0.0000        0.0000        0.0000        0.0000        0.0000        0.0000        0.0000        0.0000        0.0000        0.0000        0.0000        0.0000        0.0000        0.0000        0.0000        0.0000        0.0000        0.0000        0.0000        0.0000        0.0000        0.0000        0.0000        0.0000        0.0000        0.0000        0.0000        0.0000        0.0000        0.0000        0.0000        0.0000        0.0000        0.0000        0.0000        0.0000        0.0000        0.0000        0.0000        0.0000        0.0000        0.0000        0.0000        0.0000        0.0000        0.0000        0.0000        0.0000        0.0000        0.0000        0.0000        0.0000        0.0000        0.0000        0.0000        0.0000        0.0000        0.0000        0.0000        0.0000        0.0000        0.0000        0.0000        0.0000        0.0000        0.0000        0.0000        0.0000        0.0000        0.0000        0.0000        0.0000        0.0000        0.0000        0.0000        0.0000        0.0000        0.0000        0.0000        0.0000        0.0000        0.0000        0.0000        0.0000        0.0000        0.0000        0.0000        0.0000        0.0000        0.0000        0.0000        0.0000        0.0000        0.0000        0.0000        0.0000        0.0000        0.0000        0.0000        0.0000        0.0000        0.0000        0.0000        0.0000        0.0000        0.0000        0.0000        0.0000        0.0000        0.0000        0.0000        0.0000        0.0000        0.0000        0.0000        0.0000        0.0000        0.0000        0.0000        0.0000        0.0000        0.0000        2.4449        2.6368        2.0785        0.0000        0.0000        0.0000        2.0966        2.2220        2.5967        3.2626        3.7651        4.4615        5.3579        5.6257        5.1489        4.3734        4.4212        4.1673        5.1685        3.3255        2.8813        2.8247        3.2289        2.9257        2.9059        3.1255        1.8124        2.0681        2.1461        2.1791        4.1685        4.5787        5.1721        4.5307        5.6857        7.8856        7.7349       14.2003       10.1476       10.0976        9.0567       10.9201       10.2552       10.2969        9.3003       11.2009        0.0000        0.0000        0.0000        0.0000        0.0000        0.0000        0.0000        0.0000        0.0000        0.0000        0.0000        0.0000        0.0000        0.0000        0.0000        0.0000        0.0000        0.0000        0.0000        0.0000        0.0000        0.0000        0.0000        0.0000        0.0000        0.0000        0.0000        0.0000        0.0000        0.0000
        0.0000        0.0000        0.0000        0.0000        0.0000        0.0000        0.0000        0.0000        0.0000        0.0000        0.0000        0.0000        0.0000        0.0000        0.0000        0.0000        0.0000        0.0000        0.0000        0.0000        0.0000        0.0000        0.0000        0.0000        0.0000        0.0000        0.0000        0.0000        0.0000        0.0000        0.0000        0.0000        0.0000        0.0000        0.0000        0.0000        0.0000        0.0000        0.0000        0.0000        0.0000        0.0000        0.0000        0.0000        0.0000        0.0000        0.0000        0.0000        0.0000        0.0000        0.0000        0.0000        0.0000        0.0000        0.0000        0.0000        0.0000        0.0000        0.0000        0.0000        0.0000        0.0000        0.0000        0.0000        0.0000        0.0000        0.0000        0.0000        0.0000        0.0000        0.0000        0.0000        0.0000        0.0000        0.0000        0.0000        0.0000        0.0000        0.0000        0.0000        0.0000        0.0000        0.0000        0.0000        0.0000        0.0000        0.0000        0.0000        0.0000        0.0000        0.0000        0.0000        0.0000        0.0000        0.0000        0.0000        0.0000        0.0000        0.0000        0.0000        0.0000        0.0000        0.0000        0.0000        0.0000        0.0000        0.0000        0.0000        0.0000        0.0000        0.0000        0.0000        0.0000        0.0000        0.0000        0.0000        0.0000        0.0000        0.0000        0.0000        0.0000        0.0000        0.0000        0.0000        0.0000        0.0000        0.0000        0.0000        0.0000        0.0000        0.0000        0.0000        0.0000        0.0000        0.0000        0.0000        0.0000        0.0000        0.0000        0.0000        0.0000        0.0000        0.0000        0.0000        0.0000        0.0000        0.0000        0.0000        0.0000        0.0000        0.0000        0.0000        0.0000        0.0000        0.0000        0.0000        0.0000        0.0000        0.0000        0.0000        0.0000        0.0000        0.0000        0.0000        0.0000        0.0000        0.0000        0.0000        0.0000        0.0000        0.0000        0.0000        2.7567        2.8018        3.2706        2.1813        3.7248        3.3299        2.2363        3.1843        4.1058        3.3878        3.7455        3.4319        5.0101        4.5540        5.1165        6.6366        4.4257        4.3221        4.1288        4.0245        5.3463        4.2240        3.0961        2.8433        2.5645        2.8296        3.5464        1.5827        3.1282        4.5513        5.7023        7.8744        5.6585        5.5674        6.5869        9.3202        7.1189       15.9753       18.7815       11.2911        9.8758       10.3686       11.1102       10.0700        9.5800        9.7075       13.2026       13.5665       14.3971       16.4233       14.7521       15.0710       18.4697       19.9505        0.0000        0.0000        0.0000        0.0000        0.0000        0.0000        0.0000        0.0000        0.0000        0.0000        0.0000        0.0000        0.0000        0.0000        0.0000        0.0000        0.0000        0.0000        0.0000        0.0000        0.0000        0.0000        0.0000
        0.0000        0.0000        0.0000        0.0000        0.0000        0.0000        0.0000        0.0000        0.0000        0.0000        0.0000        0.0000        0.0000        0.0000        0.0000        0.0000        0.0000        0.0000        0.0000        0.0000        0.0000        0.0000        0.0000        0.0000        0.0000        0.0000        0.0000        0.0000        0.0000        0.0000        0.0000        0.0000        0.0000        0.0000        0.0000        0.0000        0.0000        0.0000        0.0000        0.0000        0.0000        0.0000        0.0000        0.0000        0.0000        0.0000        0.0000        0.0000        0.0000        0.0000        0.0000        0.0000        0.0000        0.0000        0.0000       35.0422        0.0000       20.4873       19.5381        0.0000        0.0000        0.0000        0.0000        0.0000        0.0000        0.0000        0.0000        0.0000        0.0000        0.0000        0.0000        0.0000        0.0000        0.0000        0.0000        0.0000        0.0000        0.0000        0.0000        0.0000        0.0000        0.0000        0.0000        0.0000        0.0000        0.0000        0.0000        0.0000        0.0000        0.0000        0.0000        0.0000        0.0000        0.0000        0.0000        0.0000        0.0000        0.0000        0.0000        0.0000        0.0000        0.0000        0.0000        0.0000        0.0000        0.0000        0.0000        0.0000        0.0000        0.0000        0.0000        0.0000        0.0000        0.0000        0.0000        0.0000        0.0000        0.0000        0.0000        0.0000        0.0000        0.0000        0.0000        0.0000        0.0000        0.0000        0.0000        0.0000        0.0000        0.0000        0.0000        0.0000        0.0000        0.0000        0.0000        0.0000        0.0000        0.0000        0.0000        0.0000        0.0000        0.0000        0.0000        0.0000        0.0000        0.0000        0.0000        0.0000        0.0000        0.0000        0.0000        0.0000        0.0000        0.0000        0.0000        0.0000        0.0000        0.0000        0.0000        0.0000        0.0000        0.0000        0.0000        0.0000        0.0000        0.0000        0.0000        0.0000        0.0000        0.0000        0.0000        3.0313        2.7958        4.4211        3.9716        2.4470        5.5389       19.6728        4.7102        3.9249        3.2048        4.9279        3.9823        3.9109        4.4475        5.3922        5.6791        6.9562        5.9251        4.6489        5.0359        4.7436        5.3368        8.6967        8.2377        4.2342        3.3945        3.2346        4.2756        3.4449        5.2164        6.2989        6.4324        6.9246        6.9333        6.5695        7.1521       10.3665       12.0655       18.7837       14.9693        9.7577        8.0688       10.1778        9.8050       11.8186       12.6764       10.3407       12.8490       11.7149       11.8819       12.7223       14.0552       19.0151       17.4695       19.3146       27.0486        0.0000        0.0000        0.0000        0.0000        0.0000        0.0000        0.0000        0.0000        0.0000        0.0000        0.0000        0.0000        0.0000        0.0000        0.0000        0.0000        0.0000        0.0000        0.0000        0.0000        0.0000        0.0000
        0.0000        0.0000        0.0000        0.0000        0.0000        0.0000        0.0000        0.0000        0.0000        0.0000        0.0000        0.0000        0.0000        0.0000        0.0000        0.0000        0.0000        0.0000        0.0000        0.0000        0.0000        0.0000        0.0000        0.0000        0.0000        0.0000        0.0000        0.0000        0.0000        0.0000        0.0000        0.0000        0.0000        0.0000        0.0000        0.0000        0.0000        0.0000        0.0000        0.0000        0.0000        0.0000        0.0000        0.0000        0.0000        0.0000        0.0000        0.0000        0.0000        0.0000        0.0000        0.0000        0.0000       56.1496       44.3900       35.6090       30.9647       26.2157       24.5464       12.9732        0.0000        0.0000        0.0000        0.0000        0.0000        0.0000        0.0000        0.0000        0.0000        0.0000        0.0000        0.0000        0.0000        0.0000        0.0000        0.0000        0.0000        0.0000        0.0000        0.0000        0.0000        0.0000        0.0000        0.0000        0.0000        0.0000        0.0000        0.0000        0.0000        0.0000        0.0000        0.0000        0.0000        0.0000        0.0000        0.0000        0.0000        0.0000        0.0000        0.0000        0.0000        0.0000        0.0000        0.0000        0.0000        0.0000        0.0000        0.0000        0.0000        0.0000        0.0000        0.0000        0.0000        0.0000        0.0000        0.0000        0.0000        0.0000        0.0000        0.0000        0.0000        0.0000        0.0000        0.0000        0.0000        0.0000        0.0000        0.0000        0.0000        0.0000        0.0000        0.0000        0.0000        0.0000        0.0000        0.0000        0.0000        0.0000        0.0000        0.0000        0.0000        0.0000        0.0000        0.0000        0.0000        0.0000        0.0000        0.0000        0.0000        0.0000        0.0000        0.0000        0.0000        0.0000        0.0000        0.0000        0.0000        0.0000        0.0000        0.0000        0.0000        0.0000        0.0000        0.0000        0.0000        0.0000        0.0000        0.0000        0.0000        0.0000        3.4827        5.3475        3.5551        5.8635        5.1352       12.8138       53.9929      135.8004       14.4071        6.2016        3.7725        4.3375        4.8392        5.2800        6.6572        6.8343        6.5019        5.9343        5.7819        6.1751        6.4339        6.0594        7.6024        9.3543        8.7259        6.5395        5.6867        5.3366        4.5482        4.6697        7.2550        6.3824        6.9050        7.5754        7.5498        7.8934        7.6221       10.4675        8.6800        7.9213        6.1363        8.9174        9.7341        8.7191       11.4151       13.5802       15.6209       14.2216       14.6895       12.8483       13.4437       14.3007       15.3006       18.5952       20.1588       25.1024       30.3790       19.1637       20.5872        0.0000        0.0000        0.0000        0.0000        0.0000        0.0000        0.0000        0.0000        0.0000        0.0000        0.0000        0.0000        0.0000        0.0000        0.0000        0.0000        0.0000        0.0000        0.0000        0.0000
        0.0000        0.0000        0.0000        0.0000        0.0000        0.0000        0.0000        0.0000        0.0000        0.0000        0.0000        0.0000        0.0000        0.0000        0.0000        0.0000        0.0000        0.0000        0.0000        0.0000        0.0000        0.0000        0.0000        0.0000        0.0000        0.0000        0.0000        0.0000        0.0000        0.0000        0.0000        0.0000        0.0000        0.0000        0.0000        0.0000        0.0000        0.0000        0.0000        0.0000        0.0000        0.0000        0.0000        0.0000        0.0000        0.0000        0.0000        0.0000        0.0000        0.0000        0.0000        0.0000        0.0000       31.4826       33.2258       33.8060       35.0529       38.2564       26.5997       14.6088        0.0000        0.0000        0.0000        0.0000        0.0000        0.0000        0.0000        0.0000        0.0000        0.0000        0.0000        0.0000        0.0000        0.0000        0.0000        0.0000        0.0000        0.0000        0.0000        0.0000        0.0000        0.0000        0.0000        0.0000        0.0000        0.0000        0.0000        0.0000        0.0000        0.0000        0.0000        0.0000        0.0000        0.0000        0.0000        0.0000        0.0000        0.0000        0.0000        0.0000        0.0000        0.0000        0.0000        0.0000        0.0000        0.0000        0.0000        0.0000        0.0000        0.0000        0.0000        0.0000        0.0000        0.0000        0.0000        0.0000        0.0000        0.0000        0.0000        0.0000        0.0000        0.0000        0.0000        0.0000        0.0000        0.0000        0.0000        0.0000        0.0000        0.0000        0.0000        0.0000        0.0000        0.0000        0.0000        0.0000        0.0000        0.0000        0.0000        0.0000        0.0000        0.0000        0.0000        0.0000        0.0000        0.0000        0.0000        0.0000        0.0000        0.0000        0.0000        0.0000        0.0000        0.0000        0.0000        0.0000        0.0000        0.0000        0.0000        0.0000        0.0000        0.0000        0.0000        0.0000        0.0000        0.0000        0.0000        0.0000        0.0000        0.0000        3.8131        3.1372        2.6370        6.9522       30.8042      109.9581      228.8483       51.2058       17.9479        8.3684        5.9914        6.1011        6.8881        7.2185       11.3272        8.9051        8.3396        7.6681        6.8339        7.2760        6.7034        6.1198        7.5549       11.6670       14.1229        9.7627        7.0397        7.6889        5.6885        6.5858        4.4712        5.3361        6.7464       10.1271       11.4897       12.0574        9.5407        9.0385        7.5720       11.4198       11.7725       11.0112       11.8748       11.3526       10.5798       10.9198       11.5417       14.1554       15.1745       18.1713       17.3040       18.2087       20.0031       19.7333       20.9275       21.6364       23.8780       21.3757       19.7841       22.5515       20.6989        0.0000        0.0000        0.0000        0.0000        0.0000        0.0000        0.0000        0.0000        0.0000        0.0000        0.0000        0.0000        0.0000        0.0000        0.0000        0.0000        0.0000        0.0000
        0.0000        0.0000        0.0000        0.0000        0.0000        0.0000        0.0000        0.0000        0.0000        0.0000        0.0000        0.0000        0.0000        0.0000        0.0000        0.0000        0.0000        0.0000        0.0000        0.0000        0.0000        0.0000        0.0000        0.0000        0.0000        0.0000        0.0000        0.0000        0.0000        0.0000        0.0000        0.0000        0.0000        0.0000        0.0000        0.0000        0.0000        0.0000        0.0000        0.0000        0.0000        0.0000        0.0000        0.0000        0.0000        0.0000        0.0000        0.0000        0.0000        0.0000       53.4991       42.2484       32.4324       30.9003       45.3221       32.8288       27.5263       26.5234       25.1722       18.3372       14.9477       12.9478        0.0000        0.0000        0.0000        0.0000        0.0000        0.0000        0.0000        0.0000        0.0000        0.0000        0.0000        0.0000        0.0000        0.0000        0.0000        0.0000        0.0000        0.0000        0.0000        0.0000        0.0000        0.0000        0.0000        0.0000        0.0000        0.0000        0.0000        0.0000        0.0000        0.0000        0.0000        0.0000        0.0000        0.0000        0.0000        0.0000        0.0000        0.0000        0.0000        0.0000        0.0000        0.0000        0.0000        0.0000        0.0000        0.0000        0.0000        0.0000        0.0000        0.0000        0.0000        0.0000        0.0000        0.0000        0.0000        0.0000        0.0000        0.0000        0.0000        0.0000        0.0000        0.0000        0.0000        0.0000        0.0000        0.0000        0.0000        0.0000        0.0000        0.0000        0.0000        0.0000        0.0000        0.0000        0.0000        0.0000        0.0000        0.0000        0.0000        0.0000        0.0000        0.0000        0.0000        0.0000        0.0000        0.0000        0.0000        0.0000        0.0000        0.0000        0.0000        0.0000        0.0000        0.0000        0.0000        0.0000        0.0000        0.0000        0.0000        0.0000        0.0000        0.0000        0.0000        0.0000        0.0000        0.0000        0.0000        2.7795        2.7757        2.7681        2.9148        8.3149       16.7874       80.1865       55.0050       10.4649       10.2152        6.3887        4.7711        6.3345        7.1700        9.8590       10.9430        9.1274        9.5590        9.7579        8.2365        8.5228        8.8321        7.0987       13.2543       14.9022       15.3137       13.9439       11.2667        9.9628        8.4328        7.0286        6.3462        8.5891       12.6154       10.7177       16.7602       22.9031        7.9794        8.5657       10.1707       10.7652        9.9831       11.1342       12.8988       13.4866       12.7995       14.7858       14.7415       14.9191       18.8732       23.1100       22.8896       22.3839       22.0099       22.3984       23.1024       27.3789       22.9250       16.8643       14.5728       16.3110       10.9302        0.0000        0.0000        0.0000        0.0000        0.0000        0.0000        0.0000        0.0000        0.0000        0.0000        0.0000        0.0000        0.0000        0.0000       12.9192       16.3616       27.8631        0.0000
        0.0000        0.0000        0.0000        0.0000        0.0000        0.0000        0.0000        0.0000        0.0000        0.0000        0.0000        0.0000        0.0000        0.0000        0.0000        0.0000        0.0000        0.0000        0.0000        0.0000        0.0000        0.0000        0.0000        0.0000        0.0000        0.0000        0.0000        0.0000        0.0000        0.0000        0.0000        0.0000        0.0000        0.0000        0.0000        0.0000        0.0000        0.0000        0.0000        0.0000        0.0000        0.0000        0.0000        0.0000        0.0000        0.0000        0.0000        0.0000       44.7352       48.5073       38.8663       37.5997       39.7710       33.7330       33.1008       30.6171       25.7666       22.3950       23.9509       28.2250       24.3535       16.5988       15.7384        0.0000        0.0000        0.0000        0.0000        0.0000        0.0000        0.0000        0.0000        0.0000        0.0000        0.0000        0.0000        0.0000        0.0000        0.0000        0.0000        0.0000        0.0000        0.0000        0.0000        0.0000        0.0000        0.0000        0.0000        0.0000        0.0000        0.0000        0.0000        0.0000        0.0000        0.0000        0.0000        0.0000        0.0000        0.0000        0.0000        0.0000        0.0000        0.0000        0.0000        0.0000        0.0000        0.0000        0.0000        0.0000        0.0000        0.0000        0.0000        0.0000        0.0000        0.0000        0.0000        0.0000        0.0000        0.0000        0.0000        0.0000        0.0000        0.0000        0.0000        0.0000        0.0000        0.0000        0.0000        0.0000        0.0000        0.0000        0.0000        0.0000        0.0000        0.0000        0.0000        0.0000        0.0000        0.0000        0.0000        0.0000        0.0000        0.0000        0.0000        0.0000        0.0000        0.0000        0.0000        0.0000        0.0000        0.0000        0.0000        0.0000        0.0000        0.0000        0.0000        0.0000        0.0000        0.0000        0.0000        0.0000        0.0000        0.0000        0.0000        0.0000        0.0000        0.0000        0.0000        0.0000        3.5642        3.2070        3.2033        3.3177        3.6034       10.8969        9.7049       10.1242       10.0076        9.7337        9.4377        5.9537        4.9713        5.4866        6.6345        9.4036       14.8477       10.8739       10.5283       11.6495       11.4708       12.2837       13.2194       10.2285       14.0998       13.9585       16.3326       12.0838       11.7041       13.9845       12.2143        9.1806       10.9488       12.1191       12.6274       12.5421        8.8425        8.8049       10.2856       12.3653       11.0055        9.6758       13.3404       14.7886       13.1525       14.3469       18.4907       21.5251       25.1574       26.5280       24.9937       40.0443       48.0070       35.8978       31.9342       25.1910       24.1162       26.9819       22.7288       16.3085       13.7257       12.6486       12.4154       11.9239        0.0000        0.0000        0.0000        0.0000        0.0000        0.0000        0.0000        0.0000        0.0000        2.9309        8.6784        9.9861       11.9058       14.3724       22.4618       21.3517       14.6808
        0.0000        0.0000        0.0000        0.0000        0.0000        0.0000        0.0000        0.0000        0.0000        0.0000        0.0000        0.0000        0.0000        0.0000        0.0000        0.0000        0.0000        0.0000        0.0000        0.0000        0.0000        0.0000        0.0000        0.0000        0.0000        0.0000        0.0000        0.0000        0.0000        0.0000        0.0000        0.0000        0.0000        0.0000        0.0000        0.0000        0.0000        0.0000        0.0000        0.0000        0.0000        0.0000        0.0000        0.0000        0.0000        0.0000        0.0000        0.0000       37.2399       36.3132       28.8039       20.9773       32.5048       20.8058       18.0564       23.0757       25.4717       22.8460       28.9580       38.5004       61.8353       33.8857       16.5248       15.6788       13.0834        9.4633        8.1130        0.0000        0.0000        0.0000        0.0000        0.0000        0.0000        0.0000        0.0000        0.0000        0.0000        0.0000        0.0000        0.0000        0.0000        0.0000        0.0000        0.0000        0.0000        0.0000        0.0000        0.0000        0.0000        0.0000        0.0000        0.0000        0.0000        0.0000        0.0000        0.0000        0.0000        0.0000        0.0000        0.0000        0.0000        0.0000        0.0000        0.0000        0.0000        0.0000        0.0000        0.0000        0.0000        0.0000        0.0000        0.0000        0.0000        0.0000        0.0000        0.0000        0.0000        0.0000        0.0000        0.0000        0.0000        0.0000        0.0000        0.0000        0.0000        0.0000        0.0000        0.0000        0.0000        0.0000        0.0000        0.0000        0.0000        0.0000        0.0000        0.0000        0.0000        0.0000        0.0000        0.0000        0.0000        0.0000        0.0000        0.0000        0.0000        0.0000        0.0000        0.0000        0.0000        0.0000        0.0000        0.0000        0.0000        0.0000        0.0000        0.0000        0.0000        0.0000        0.0000        0.0000        0.0000        0.0000        0.0000        0.0000        0.0000        0.0000        0.0000        0.0000        4.2469        4.3906        4.0385        3.9391        4.5323        4.2783        5.9930        7.6523        9.8443       11.0460        7.6760        7.9500        5.8449        6.1774        7.9519       12.0798       16.2677       15.7094       15.2745       16.3606       16.0539       15.7546       15.0365       14.5332       18.4530       15.7713       15.7180       11.8817       10.0722       17.6995       16.8217       11.6726       10.6279        9.4114        7.2944       11.4090       11.9579       12.6752       11.8651       11.5900        9.8036       10.1573       14.3082       17.7211       20.2763       22.2174       28.4738       36.5344       35.4347       33.1856       33.7732       42.8443       39.5223       30.5709       30.7883       29.2232       21.3202       14.9112       18.1962       14.1121       10.9439        9.5846        9.9129        0.0000        0.0000        0.0000        0.0000        0.0000        0.0000        4.8281        3.9514        9.7636       10.1334       12.9056       15.2556       17.4201       15.6983       19.8029       18.5348        0.0000        0.0000
        0.0000        0.0000        0.0000        0.0000        0.0000        0.0000        0.0000        0.0000        0.0000        0.0000        0.0000        0.0000        0.0000        0.0000        0.0000        0.0000        0.0000        0.0000        0.0000        0.0000        0.0000        0.0000        0.0000        0.0000        0.0000        0.0000        0.0000        0.0000        0.0000        0.0000        0.0000        0.0000        0.0000        0.0000        0.0000        0.0000        0.0000        0.0000        0.0000        0.0000        0.0000        0.0000        0.0000        0.0000        0.0000        0.0000        0.0000        0.0000       20.2024       21.1640       21.7765       22.4706       25.0246       20.5808       17.0649       14.1805       13.5631       13.0040       13.7168       14.0321       18.8665       15.4358       10.8126       18.3215       17.7081       11.9769       13.2097        8.5691        6.0458        0.0000        0.0000        0.0000        0.0000        0.0000        0.0000        0.0000        0.0000        0.0000        0.0000        0.0000        0.0000        0.0000        0.0000        0.0000        0.0000        0.0000        0.0000        0.0000        0.0000        0.0000        0.0000        0.0000        0.0000        0.0000        0.0000        0.0000        0.0000        0.0000        0.0000        0.0000        0.0000        0.0000        0.0000        0.0000        0.0000        0.0000        0.0000        0.0000        0.0000        0.0000        0.0000        0.0000        0.0000        0.0000        0.0000        0.0000        0.0000        0.0000        0.0000        0.0000        0.0000        0.0000        0.0000        0.0000        0.0000        0.0000        0.0000        0.0000        0.0000        0.0000        0.0000        0.0000        0.0000        0.0000        0.0000        0.0000        0.0000        0.0000        0.0000        0.0000        0.0000        0.0000        0.0000        0.0000        0.0000        0.0000        0.0000        0.0000        0.0000        0.0000        0.0000        0.0000        0.0000        0.0000        0.0000        0.0000        0.0000        0.0000        0.0000        0.0000        0.0000        0.0000        0.0000        0.0000        0.0000        0.0000        0.0000        0.0000        6.0061        6.1604        5.2721        5.5324        4.9882        6.6847        8.7399       13.9665       66.5633      282.9833      149.6817        6.7612        4.8148        4.5567        7.5880       10.5917       19.6706       18.2261       21.6907       24.9959       22.4279       23.6585       22.7598       17.2448       18.3596       18.8528       19.0936       16.6967       16.2979       24.0035       19.3571       20.0880       16.5443       13.4732       14.5852       17.4272       17.4595       13.8159       13.3071       12.9741       14.7053       15.9782       21.0474       19.4670       28.5836       30.8811       39.6384       43.0626       45.6974       45.3720       45.7901       36.5941       39.0170       26.6410       27.1794       17.4117       15.6692       15.6380       14.6074        8.4241        8.0783        6.8734        5.0727        5.6401        6.2562        5.9931        4.2959        5.1069        9.7689       12.3021       11.5474       13.7733       16.6820       14.8933       13.6292       16.5201       18.2825       20.8534       20.1028        0.0000        0.0000
        0.0000        0.0000        0.0000        0.0000        0.0000        0.0000        0.0000        0.0000        0.0000        0.0000        0.0000        0.0000        0.0000        0.0000        0.0000        0.0000        0.0000        0.0000        0.0000        0.0000        0.0000        0.0000        0.0000        0.0000        0.0000        0.0000        0.0000        0.0000        0.0000        0.0000        0.0000        0.0000        0.0000        0.0000        0.0000        0.0000        0.0000        0.0000        0.0000        0.0000        0.0000        0.0000        0.0000        0.0000        0.0000        0.0000        0.0000        0.0000       26.2839       23.8109       25.9796       27.2934       30.3622       27.0971       24.0624       16.2793       11.4850       12.8133       10.8058       10.6586       12.7565       12.0494        9.8627       13.2813       12.6524       13.2641       13.7975       11.9184        4.5398        2.0296        0.0000        0.0000        0.0000        0.0000        0.0000        0.0000        0.0000        0.0000        0.0000        0.0000        0.0000        0.0000        0.0000        0.0000        0.0000        0.0000        0.0000        0.0000        0.0000        0.0000        0.0000        0.0000        0.0000        0.0000        0.0000        0.0000        0.0000        0.0000        0.0000        0.0000        0.0000        0.0000        0.0000        0.0000        0.0000        0.0000        0.0000        0.0000        0.0000        0.0000        0.0000        0.0000        0.0000        0.0000        0.0000        0.0000        0.0000        0.0000        0.0000        0.0000        0.0000        0.0000        0.0000        0.0000        0.0000        0.0000        0.0000        0.0000        0.0000        0.0000        0.0000        0.0000        0.0000        0.0000        0.0000        0.0000        0.0000        0.0000        0.0000        0.0000        0.0000        0.0000        0.0000        0.0000        0.0000        0.0000        0.0000        0.0000        0.0000        0.0000        0.0000        0.0000        0.0000        0.0000        0.0000        0.0000        0.0000        0.0000        0.0000        0.0000        0.0000        0.0000        0.0000        0.0000        0.0000        0.0000        0.0000        0.0000        0.0000       11.2591       10.5850       17.0562       17.7879       18.8708        0.0000       17.8179       46.1803      190.0860        0.0000        0.0000        0.0000        6.5729        9.8841       15.7723       20.5070       21.3885       26.5536       27.1443       26.9880       25.4872       20.9421       13.9792       16.4072       20.1658       25.3014       28.8475       24.4443       20.8611       21.1716       26.8868       27.1286       24.7613       22.7280       23.5328       25.8086       20.0200       21.1132       22.7692       22.7941       26.1339       25.3023       23.8529       39.9631       38.1912       46.1143       44.5797       30.0117       31.8473       33.1387       26.2255       20.3552       17.9703       15.7796       17.4689       16.5372       18.5787       11.7513       10.3934        9.8938        4.9663        2.7365        4.3218        5.4252        5.8070        6.0085        6.6618       31.2791        8.1040        9.6263       20.1823       24.1495       20.1824       17.7110       20.5521       22.7158       20.1024       18.9281        0.0000        0.0000
        0.0000        0.0000        0.0000        0.0000        0.0000        0.0000        0.0000        0.0000        0.0000        0.0000        0.0000        0.0000        0.0000        0.0000        0.0000        0.0000        0.0000        0.0000        0.0000        0.0000        0.0000        0.0000        0.0000        0.0000        0.0000        0.0000        0.0000        0.0000        0.0000        0.0000        0.0000        0.0000        0.0000        0.0000        0.0000        0.0000        0.0000        0.0000       48.7523       48.9877       38.6206        0.0000        0.0000        0.0000        0.0000        0.0000        0.0000        0.0000       23.2016       20.2316       21.0531       27.6573       32.1472       37.1570       32.9194       67.9329       59.6138       24.5533        9.8357        7.9774        7.1731        7.7161        9.5368       17.6996       14.3648       10.9753       12.8791       10.0746        9.8644        3.9044        0.0000        0.0000        0.0000        0.0000        0.0000        0.0000        0.0000        0.0000        0.0000        0.0000        0.0000        0.0000        0.0000        0.0000        0.0000        0.0000        0.0000        0.0000        0.0000        0.0000        0.0000        0.0000        0.0000        0.0000        0.0000        0.0000        0.0000        0.0000        0.0000        0.0000        0.0000        0.0000        0.0000        0.0000        0.0000        0.0000        0.0000        0.0000        0.0000        0.0000        0.0000        0.0000        0.0000        0.0000        0.0000        0.0000        0.0000        0.0000        0.0000        0.0000        0.0000        0.0000        0.0000        0.0000        0.0000        0.0000        0.0000        0.0000        0.0000        0.0000        0.0000        0.0000        0.0000        0.0000        0.0000        0.0000        0.0000        0.0000        0.0000        0.0000        0.0000        0.0000        0.0000        0.0000        0.0000        0.0000        0.0000        0.0000        0.0000        0.0000        0.0000        0.0000        0.0000        0.0000        0.0000        0.0000        0.0000        0.0000        0.0000        0.0000        0.0000        0.0000        0.0000        0.0000        0.0000        0.0000        0.0000        0.0000        0.0000        0.0000        0.0000        0.0000        0.0000        0.0000        0.0000        0.0000        0.0000        0.0000        0.0000        0.0000        0.0000        0.0000        0.0000       15.8632       20.7308       22.6516       23.4838       23.1301       21.2602       20.5922       18.6587       14.7597       14.9112       16.4370       16.2032       21.6700       24.1801       23.0053       24.0664       25.7619       24.2920       22.4166       26.6418       33.1018       33.1438       29.1592       24.9294       28.3758       29.2195       30.1380       26.4626       23.8406       24.6766       36.4704       39.7298       30.9316       35.7630       22.6874       19.8695       21.5108       12.5989       16.2053       19.2102       16.5097       15.5694       17.0021       12.8754       15.4072       11.7547        7.6956        8.3015        7.2756        8.9134        8.0485        8.4177       10.5734       10.0780       12.8945       13.8360       15.1445       14.5623       17.4334       16.9450       26.8654       24.7662       20.2639        0.0000        0.0000        0.0000
        0.0000        0.0000        0.0000        0.0000        0.0000        0.0000        0.0000        0.0000        0.0000        0.0000        0.0000        0.0000        0.0000        0.0000        0.0000        0.0000        0.0000        0.0000        0.0000        0.0000        0.0000        0.0000        0.0000        0.0000        0.0000        0.0000        0.0000        0.0000        0.0000        0.0000        0.0000        0.0000        0.0000        0.0000        0.0000        0.0000        0.0000        0.0000       85.9034      129.5625      216.1709      133.4275       49.2184       43.3555       37.8443       34.9860       63.3826      102.3195      103.6044      116.8957       56.0909       43.1021       36.0456       30.2309       38.9189       51.7396       30.6250        8.0417       11.5842        5.1375        4.5802        4.9171        6.0651       12.2447       12.5248        9.9829        5.6461        8.9482       12.9192        7.4087        1.6622        3.2803        0.0000        0.0000        0.0000        0.0000        0.0000        0.0000        0.0000        0.0000        0.0000        0.0000        0.0000        0.0000        0.0000        0.0000        0.0000        0.0000        0.0000        0.0000        0.0000        0.0000        0.0000        0.0000        0.0000        0.0000        0.0000        0.0000        0.0000        0.0000        0.0000        0.0000        0.0000        0.0000        0.0000        0.0000        0.0000        0.0000        0.0000        0.0000        0.0000        0.0000        0.0000        0.0000        0.0000        0.0000        0.0000        0.0000        0.0000        0.0000        0.0000        0.0000        0.0000        0.0000        0.0000        0.0000        0.0000        0.0000        0.0000        0.0000        0.0000        0.0000        0.0000        0.0000        0.0000        0.0000        0.0000        0.0000        0.0000        0.0000        0.0000        0.0000        0.0000        0.0000        0.0000        0.0000        0.0000        0.0000        0.0000        0.0000        0.0000        0.0000        0.0000        0.0000        0.0000        0.0000        0.0000        0.0000        0.0000        0.0000        0.0000        0.0000        0.0000        0.0000        0.0000        0.0000        0.0000        0.0000        0.0000        0.0000        0.0000        0.0000        0.0000        0.0000        0.0000        0.0000        0.0000        0.0000        0.0000        0.0000        0.0000        0.0000        0.0000        0.0000       27.0521       30.1799       34.6576       28.5690       20.2555       18.9143       18.5851       14.4534       17.0589       16.5389       19.3834       23.5247       23.1701       25.7133       28.1187       27.7296       27.2525       22.9836       23.3838       29.8026       27.5483       28.1476       25.8445       30.1403       39.7756       45.5189       45.8189       30.6307       36.4507       37.9431       26.5045       17.0360       19.3912       17.9540       21.1189       22.2333       20.3248       16.1061       16.8995       21.0098       19.6148       12.4031       12.9595       10.7682       10.4620       26.3770       29.0851       12.6757       13.8431       12.1089       12.2122       15.5484       16.1243       16.9350       19.3839       20.9432       17.7708       19.9312       24.4434       29.8888       23.6037        0.0000        0.0000        0.0000        0.0000
        0.0000        0.0000        0.0000        0.0000        0.0000        0.0000        0.0000        0.0000        0.0000        0.0000        0.0000        0.0000        0.0000        0.0000        0.0000        0.0000        0.0000        0.0000        0.0000        0.0000        0.0000        0.0000        0.0000        0.0000        0.0000        0.0000        0.0000        0.0000        0.0000        0.0000        0.0000        0.0000        0.0000        0.0000        0.0000        0.0000        0.0000       46.2937       43.9563       41.2306       69.2134       79.2273       43.1333       33.5068       38.2814       38.0826       25.1135       25.3500       22.5443       21.3305       18.9676       30.8430       30.2002       37.9292       21.1493       26.2469       60.6326        3.9646        2.8457        3.0859        2.7659        2.4633        3.6921        4.2417        6.9793        6.7473        5.5932        5.7823        4.5669        4.3300        4.3643        3.1637        0.0000        0.0000        0.0000        0.0000        0.0000        0.0000        0.0000        0.0000        0.0000        0.0000        0.0000        0.0000        0.0000        0.0000        0.0000        0.0000        0.0000        0.0000        0.0000        0.0000        0.0000        0.0000        0.0000        0.0000        0.0000        0.0000        0.0000        0.0000        0.0000        0.0000        0.0000        0.0000        0.0000        0.0000        0.0000        0.0000        0.0000        0.0000        0.0000        0.0000        0.0000        0.0000        0.0000        0.0000        0.0000        0.0000        0.0000        0.0000        0.0000        0.0000        0.0000        0.0000        0.0000        0.0000        0.0000        0.0000        0.0000        0.0000        0.0000        0.0000        0.0000        0.0000        0.0000        0.0000        0.0000        0.0000        0.0000        0.0000        0.0000        0.0000        0.0000        0.0000        0.0000        0.0000        0.0000        0.0000        0.0000        0.0000        0.0000        0.0000        0.0000        0.0000        0.0000        0.0000        0.0000        0.0000        0.0000        0.0000        0.0000        0.0000        0.0000        0.0000        0.0000        0.0000        0.0000        0.0000        0.0000        0.0000        0.0000        0.0000        0.0000        0.0000        0.0000        0.0000        0.0000        0.0000        0.0000       15.7616       15.5139       12.2750       14.6998       18.0329        0.0000       24.7717       29.9048       18.3759       17.3698       14.9190       13.3654        9.4785       16.0779       14.6640       26.8328       26.4101       24.7226       28.1689       28.6283       28.4750       26.7402       25.2897       26.3172       68.7771       33.6879       28.5789       27.3215       22.5143       28.6892       46.7145       44.6136       31.5814       36.8321       37.2928       25.9437       21.2549       20.9418       23.4267       25.9040       18.1711       18.4732       19.0602       21.8658       18.9609       17.7892       20.8648       20.0648       17.2030       17.5734       22.5828       23.5051       20.6462       20.4860       22.9242       23.3466       25.6918       22.1907       22.0931       25.0610       24.6640       23.1245       20.6475       18.9763       26.0274       21.3576        0.0000        0.0000        0.0000        0.0000
        0.0000        0.0000        0.0000        0.0000        0.0000        0.0000        0.0000        0.0000        0.0000        0.0000        0.0000        0.0000        0.0000        0.0000        0.0000        0.0000        0.0000        0.0000        0.0000        0.0000        0.0000        0.0000        0.0000        0.0000        0.0000        0.0000        0.0000        0.0000        0.0000        0.0000        0.0000        0.0000        0.0000        0.0000        0.0000        0.0000        0.0000       42.7028       30.7807       27.5110       29.3243       27.4466       30.1764       35.8993       36.7178       21.8723       16.9857       13.1726       11.2345       11.1881       14.5026       19.1574       21.7860       24.3017       18.3171       17.4149        3.6147        2.9006        2.5877        2.8665        2.5792        3.2044        4.5354        4.2806        3.6382        4.1752        3.5245        3.9199        4.3952        2.9623        3.7038        5.7544        2.8247        0.0000        0.0000        0.0000        0.0000        0.0000        0.0000        0.0000        0.0000        0.0000        0.0000        0.0000        0.0000        0.0000        0.0000        0.0000        0.0000        0.0000        0.0000        0.0000        0.0000        0.0000        0.0000        0.0000        0.0000        0.0000        0.0000        0.0000        0.0000        0.0000        0.0000        0.0000        0.0000        0.0000        0.0000        0.0000        0.0000        0.0000        0.0000        0.0000        0.0000        0.0000        0.0000        0.0000        0.0000        0.0000        0.0000        0.0000        0.0000        0.0000        0.0000        0.0000        0.0000        0.0000        0.0000        0.0000        0.0000        0.0000        0.0000        0.0000        0.0000        0.0000        0.0000        0.0000        0.0000        0.0000        0.0000        0.0000        0.0000        0.0000        0.0000        0.0000        0.0000        0.0000        0.0000        0.0000        0.0000        0.0000        0.0000        0.0000        0.0000        0.0000        0.0000        0.0000        0.0000        0.0000        0.0000        0.0000        0.0000        0.0000        0.0000        0.0000        0.0000        0.0000        0.0000        0.0000        0.0000        0.0000        0.0000        0.0000        0.0000        0.0000        0.0000       10.4550       11.0464       12.5337       10.6036       11.7626       13.8130       14.2486       15.3401       18.4170       26.2119       22.2869       21.4817       15.5376       15.2307       15.5987       14.8525       11.7275       18.2851       19.0911       22.6489       24.0530       24.2264       21.5443       22.9197       24.4913       26.2283       34.7445       37.2440       64.5831       43.2469       29.8403       40.6892       49.5294       82.5194       30.1958       28.7950       30.5959       32.2600       33.5649       26.4119       23.3722       20.2653       22.6134       22.2906       20.1092       20.6654       20.3463       18.5339       18.2422       19.1782       23.1758       20.3538       21.8562       22.9457       26.0964       24.5332       23.5971       24.6818       26.9527       29.1786       30.5583       28.9641       28.9638       24.7793       28.6173       25.4207       24.4531       21.5164       21.8516        0.0000        0.0000        0.0000        0.0000        0.0000
        0.0000        0.0000        0.0000        0.0000        0.0000        0.0000        0.0000        0.0000        0.0000        0.0000        0.0000        0.0000        0.0000        0.0000        0.0000        0.0000        0.0000        0.0000        0.0000        0.0000        0.0000        0.0000        0.0000        0.0000        0.0000        0.0000        0.0000        0.0000        0.0000        0.0000        0.0000        0.0000        0.0000        0.0000        0.0000        0.0000       48.3478       44.9695       35.1459       28.6997       23.6229       24.3066       28.4445       53.9550       29.5174       15.7102       14.0905       10.1283        8.1853       11.7812       12.1929       13.2135       14.8921       15.9977       16.5502       13.0654        3.8558        3.4775        3.2089        3.5673        3.3342        3.2150        3.1724        5.0007        3.7586        3.7477        4.0195        4.7838        4.1997        3.6615        3.2234        3.1822        0.0000        0.0000        0.0000        0.0000        0.0000        0.0000        0.0000        0.0000        0.0000        0.0000        0.0000        0.0000        0.0000        0.0000        0.0000        0.0000        0.0000        0.0000        0.0000        0.0000        0.0000        0.0000        0.0000        0.0000        0.0000        0.0000        0.0000        0.0000        0.0000        0.0000        0.0000        0.0000        0.0000        0.0000        0.0000        0.0000        0.0000        0.0000        0.0000        0.0000        0.0000        0.0000        0.0000        0.0000        0.0000        0.0000        0.0000        0.0000        0.0000        0.0000        0.0000        0.0000        0.0000        0.0000        0.0000        0.0000        0.0000        0.0000        0.0000        0.0000        0.0000        0.0000        0.0000        0.0000        0.0000        0.0000        0.0000        0.0000        0.0000        0.0000        0.0000        0.0000        0.0000        0.0000        0.0000        0.0000        0.0000        0.0000        0.0000        0.0000        0.0000        0.0000        0.0000        0.0000        0.0000        0.0000        0.0000        0.0000        0.0000        0.0000        0.0000        0.0000        0.0000        0.0000        0.0000        0.0000        0.0000        0.0000        0.0000        0.0000       17.8995       27.5989       28.0561       22.5031       27.6132       23.1740       11.8837       12.9149       12.5503       16.3550       19.4878       20.4198       20.6258       21.5840       22.0062       16.4668       17.3033       16.6854       15.4444       11.7337       15.8065       20.5683       26.6237       23.4253       22.1022       19.3722       21.2046       25.4595       31.5892       37.2928       38.7164       41.8853       56.2293       40.7662       49.9036       41.9674       36.6750       31.3387       38.1022       37.5676       31.9504       33.4915       22.3672       27.9866       21.8049       21.3519       22.3945       23.6097       26.7928       29.2146       29.4732       23.2990       26.0644       22.9556       22.2717       24.8304       25.4012       26.3328       25.7431       27.1892       30.4436       31.8509       32.3320       35.9383       32.0197       30.2629       27.8169       29.9197       29.5462       25.2710       26.8424       20.9972        0.0000        0.0000        0.0000        0.0000        0.0000
        0.0000        0.0000        0.0000        0.0000        0.0000        0.0000        0.0000        0.0000        0.0000        0.0000        0.0000        0.0000        0.0000        0.0000        0.0000        0.0000        0.0000        0.0000        0.0000        0.0000        0.0000        0.0000        0.0000        0.0000        0.0000        0.0000        0.0000        0.0000        0.0000        0.0000        0.0000        0.0000        0.0000        0.0000        0.0000       31.5508       45.5896       46.9183       37.4961       30.3747       27.1017       33.8057       37.2262       27.5969       23.6534       11.5652       20.4991        7.0817        7.0367        9.5598       16.4640       16.5990       14.7605       19.8544       16.4258        6.0721        7.4607       11.0511        6.9950        5.0324        5.0455        4.8086        4.2844        5.6194        5.3447        5.6618        5.4511        6.0884        5.4434        4.8494        4.0711        2.7665        0.0000        0.0000        0.0000        0.0000        0.0000        0.0000        0.0000        0.0000        0.0000        0.0000        0.0000        0.0000        0.0000        0.0000        0.0000        0.0000        0.0000        0.0000        0.0000        0.0000        0.0000        0.0000        0.0000        0.0000        0.0000        0.0000        0.0000        0.0000        0.0000        0.0000        0.0000        0.0000        0.0000        0.0000        0.0000        0.0000        0.0000        0.0000        0.0000        0.0000        0.0000        0.0000        0.0000        0.0000        0.0000        0.0000        0.0000        0.0000        0.0000        0.0000        0.0000        0.0000        0.0000        0.0000        0.0000        0.0000        0.0000        0.0000        0.0000        0.0000        0.0000        0.0000        0.0000        0.0000        0.0000        0.0000        0.0000        0.0000        0.0000        0.0000        0.0000        0.0000        0.0000        0.0000        0.0000        0.0000        0.0000        0.0000        0.0000        0.0000        0.0000        0.0000        0.0000        0.0000        0.0000        0.0000        0.0000        0.0000        0.0000        0.0000        0.0000        0.0000        0.0000        0.0000        0.0000        0.0000        0.0000        0.0000        0.0000       25.9459       34.1881       49.3659       40.1449       37.2367       39.3516       30.4537       19.8121       20.7117       20.0382       16.9176       17.7934       17.5892       18.3691       19.3190       20.7782       17.2557       15.9804       15.5443       15.2001       12.6143       16.9487       15.9542       16.0507       21.0207       22.9040       25.9440       28.3819       28.9250       33.3824       35.0257       33.7801       39.7016       45.8975       49.8977       40.2141       35.1127       31.2153       28.2624       28.4574       31.4036       29.1725       26.2686       25.1779       27.0409       23.6330       23.4896       24.8699       24.3053       27.1902       26.6514       26.2798       30.9288       30.6159       28.2974       28.0203       31.4037       33.0941       32.3598       30.8056       29.3937       32.7225       33.4608       31.7154       26.9167       29.7619       27.5949       28.5737       30.0234       24.6474       22.2681       22.2334       20.1611        0.0000        0.0000        0.0000        0.0000        0.0000
        0.0000        0.0000        0.0000        0.0000        0.0000        0.0000        0.0000        0.0000        0.0000        0.0000        0.0000        0.0000        0.0000        0.0000        0.0000        0.0000        0.0000        0.0000        0.0000        0.0000        0.0000        0.0000        0.0000        0.0000        0.0000        0.0000        0.0000        0.0000        0.0000        0.0000        0.0000        0.0000        0.0000        0.0000        0.0000       46.0648       63.0583       91.8879       73.3677       59.3749       42.0434       43.4838       38.2318       26.9902       11.8849       10.6522       24.1727       15.4166        6.2216       27.8969       40.7166      156.7333       66.3123        7.2349        7.6295        4.1250        7.1886        9.0711        9.4795       11.9096        9.0662        7.7410        7.2609        7.8274        8.7645        8.2745        8.8175        7.8896        7.2166        6.3544        5.4375        4.3443        0.0000        0.0000        0.0000        0.0000        0.0000        0.0000        0.0000        0.0000        0.0000        0.0000        0.0000        0.0000        0.0000        0.0000        0.0000        0.0000        0.0000        0.0000        0.0000        0.0000        0.0000        0.0000        0.0000        0.0000        0.0000        0.0000        0.0000        0.0000        0.0000        0.0000        0.0000        0.0000        0.0000        0.0000        0.0000        0.0000        0.0000        0.0000        0.0000        0.0000        0.0000        0.0000        0.0000        0.0000        0.0000        0.0000        0.0000        0.0000        0.0000        0.0000        0.0000        0.0000        0.0000        0.0000        0.0000        0.0000        0.0000        0.0000        0.0000        0.0000        0.0000        0.0000        0.0000        0.0000        0.0000        0.0000        0.0000        0.0000        0.0000        0.0000        0.0000        0.0000        0.0000        0.0000        0.0000        0.0000        0.0000        0.0000        0.0000        0.0000        0.0000        0.0000        0.0000        0.0000        0.0000        0.0000        0.0000        0.0000        0.0000        0.0000        0.0000        0.0000        0.0000        0.0000        0.0000        0.0000        0.0000        0.0000       29.9274       32.5774       34.7743       41.8281       32.1089       31.1325       18.7735       18.9445       20.3731       22.9846       25.0116       24.1147       22.0975       17.5959       22.3505       21.0728       17.4688       18.1959       13.2623       12.1962       15.3526       16.7322       22.1438       20.6838       22.9088       26.2752       28.0560       29.5677       28.0428       29.7949       32.1903       32.1686       42.7633       35.9440       32.6895       57.4533       31.8343       28.1589       28.1822       28.4370       28.7757       28.5260       28.5544       68.2054       74.0800       29.3487       40.2080       23.1653       31.7694       22.9703       25.4419       26.4763       27.3449       29.6527       36.0878       33.2864       35.1454       43.9000       47.5810       47.8438       46.0070       40.0330       37.7116       39.6431       40.0114       31.2131       27.9511       23.2148       22.8083       25.6829       22.7377       22.7373       22.8514        0.0000        0.0000        0.0000        0.0000        0.0000        0.0000
        0.0000        0.0000        0.0000        0.0000        0.0000        0.0000        0.0000        0.0000        0.0000        0.0000        0.0000        0.0000        0.0000        0.0000        0.0000        0.0000        0.0000        0.0000        0.0000        0.0000        0.0000        0.0000        0.0000        0.0000        0.0000        0.0000        0.0000        0.0000        0.0000        0.0000        0.0000        0.0000        0.0000        0.0000        0.0000       41.8372       47.3088       57.9930       39.3164       35.2108       46.1779       47.4421       35.0492       18.3333       10.5530        7.2623        7.0433        5.7084        5.6830       14.4656       17.9732       41.3135       12.4806        8.2445        8.4339        6.7544        6.7202        8.6674       11.5496       25.9845       20.5677       19.4372       10.7989       11.1414        8.7628        7.7843        9.3979        9.2087        8.0506        7.4286        6.6649        0.0000        0.0000        0.0000        0.0000        0.0000        0.0000        0.0000        0.0000        0.0000        0.0000        0.0000        0.0000        0.0000        0.0000        0.0000        0.0000        0.0000        0.0000        0.0000        0.0000        0.0000        0.0000        0.0000        0.0000        0.0000        0.0000        0.0000        0.0000        0.0000        0.0000        0.0000        0.0000        0.0000        0.0000        0.0000        0.0000        0.0000        0.0000        0.0000        0.0000        0.0000        0.0000        0.0000        0.0000        0.0000        0.0000        0.0000        0.0000        0.0000        0.0000        0.0000        0.0000        0.0000        0.0000        0.0000        0.0000        0.0000        0.0000        0.0000        0.0000        0.0000        0.0000        0.0000        0.0000        0.0000        0.0000        0.0000        0.0000        0.0000        0.0000        0.0000        0.0000        0.0000        0.0000        0.0000        0.0000        0.0000        0.0000        0.0000        0.0000        0.0000        0.0000        0.0000        0.0000        0.0000        0.0000        0.0000        0.0000        0.0000        0.0000        0.0000        0.0000        0.0000        0.0000       38.4247       41.4277        0.0000       24.7537       33.5197       33.2675       26.3151       23.6616       19.1028       14.0179       21.5229       52.1683       48.3960       22.0970       26.9855       28.9357       29.0362       33.0566       34.1817       31.8204       26.3923       19.2611       15.9318       15.9813       15.1212       15.5618       18.7974       22.1883       24.2768       26.1803       29.3545       30.6133       30.7760       31.3274       30.9912       31.0999       34.1461       66.2379       34.2245       31.4753       35.7342       34.9250       33.0232       34.0737       45.5939       76.1579       32.4514       31.8215       28.1171       27.9087       27.1803       31.6230       26.8583       28.9877       28.1326       28.9827       30.5168       32.1375       35.3411       38.8562       37.8078       39.8797       51.0227       56.3907       59.2101       56.1946       48.7283       44.9429       44.3914       42.0455       32.9995       27.5463       24.8364       25.3070       25.8090       24.9590       23.3285        0.0000        0.0000        0.0000        0.0000        0.0000        0.0000        0.0000
        0.0000        0.0000        0.0000        0.0000        0.0000        0.0000        0.0000        0.0000        0.0000        0.0000        0.0000        0.0000        0.0000        0.0000        0.0000        0.0000        0.0000        0.0000        0.0000        0.0000        0.0000        0.0000        0.0000        0.0000        0.0000        0.0000        0.0000        0.0000        0.0000       77.7303       79.2710       82.3419      113.9544       87.4480       53.3273       35.9463       23.3184       19.1296       22.4603       25.4205       36.6388       42.1937       27.9690       10.6366        9.4184        9.2888       10.5398       11.9671       13.5562       13.5854       13.3511        9.1848        8.1901        8.8269        9.1291        3.4156        4.0634        6.5681       14.6840       18.5369       16.2253       16.3209       10.2124       10.2936       10.1770       10.0369        8.8505       10.2675       10.7942        9.1012        7.5267        5.8457        4.5982        0.0000        0.0000        0.0000        0.0000        0.0000        0.0000        0.0000        0.0000        0.0000        0.0000        0.0000        0.0000        0.0000        0.0000        0.0000        0.0000        0.0000        0.0000        0.0000        0.0000        0.0000        0.0000        0.0000        0.0000        0.0000        0.0000        0.0000        0.0000        0.0000        0.0000        0.0000        0.0000        0.0000        0.0000        0.0000        0.0000        0.0000        0.0000        0.0000        0.0000        0.0000        0.0000        0.0000        0.0000        0.0000        0.0000        0.0000        0.0000        0.0000        0.0000        0.0000        0.0000        0.0000        0.0000        0.0000        0.0000        0.0000        0.0000        0.0000        0.0000        0.0000        0.0000        0.0000        0.0000        0.0000        0.0000        0.0000        0.0000        0.0000        0.0000        0.0000        0.0000        0.0000        0.0000        0.0000        0.0000        0.0000        0.0000        0.0000        0.0000        0.0000        0.0000        0.0000        0.0000        0.0000        0.0000        0.0000        0.0000        0.0000        0.0000        0.0000       33.5588       35.5400       29.3410       27.4532       26.1415       28.7096       38.6121       30.0028       22.5560       25.8489       20.1789       27.4959      136.5804      120.5134       25.4927       17.4706       16.3388       15.0335       16.3716       19.0959       19.3194       19.0102       16.4686       14.7481       14.9864       14.8003       17.6913       23.1779       23.3022       23.1464       59.1742       28.5809       31.0300       34.1131       33.8871       32.2116       42.3429       47.0071       43.7339       82.5986       86.1086       58.8873       53.7442       61.4871       59.7849       80.0625       86.8625       35.3318       31.6101       31.8763       34.3152       37.7989       43.9001       36.5617       49.7738       50.0046       41.7825       40.5563       40.2449       39.6775       36.8920       36.0866       40.4679       55.7851       58.5125       58.9982       55.0672       50.8691       50.1208       49.7649       52.1881       40.8331       34.5131       35.7133       32.1231       35.0682       33.2472        0.0000        0.0000        0.0000        0.0000        0.0000        0.0000        0.0000        0.0000
        0.0000        0.0000        0.0000        0.0000        0.0000        0.0000        0.0000        0.0000        0.0000        0.0000        0.0000        0.0000        0.0000        0.0000        0.0000        0.0000        0.0000        0.0000        0.0000        0.0000        0.0000        0.0000        0.0000        0.0000        0.0000        0.0000      104.2347      111.6951      107.4595       93.6933       76.5547       45.9333       31.1790       28.3753       31.8975       25.3816       20.9895       34.6585       46.2497       27.8926       26.1842       24.7988       16.2274       14.4583       16.1408       17.1509       14.3668       10.6337        7.3862        8.3560        9.2985        9.1581       10.0795       10.5412       10.6712        3.8674        4.5196        4.9488        4.7366       15.3968       13.9220       13.0396       11.7739       12.6337       11.9598       11.1361       10.2907       12.2680       11.4357       10.5239        9.6960        6.1904        5.1780        4.5071        4.1180        2.0952        1.9386        1.7469        1.7067        0.9602        0.9417        0.8881        0.0000        0.0000        0.0000        0.0000        0.0000        0.0000        0.0000        0.0000        0.0000        0.0000        0.0000        0.0000        0.0000        0.0000        0.0000        0.0000        0.0000        0.0000        0.0000        0.0000        0.0000        0.0000        0.0000        0.0000        0.0000        0.0000        0.0000        0.0000        0.0000        0.0000        0.0000        0.0000        0.0000        0.0000        0.0000        0.0000        0.0000        0.0000        0.0000        0.0000        0.0000        0.0000        0.0000        0.0000        0.0000        0.0000        0.0000        0.0000        0.0000        0.0000        0.0000        0.0000        0.0000        0.0000        0.0000        0.0000        0.0000        0.0000        0.0000        0.0000        0.0000        0.0000        0.0000        0.0000        0.0000        0.0000        0.0000        0.0000        0.0000        0.0000        0.0000       19.1287       19.4176       13.2231        8.7036        7.5909        0.0000        0.0000        0.0000        0.0000       19.0299       29.4661       39.3211       35.6221       30.2270       26.3220       25.0225       22.8994       38.6832       27.4370       31.7094       30.8048       38.8006       16.2447       18.6824       21.0864       25.0543       18.6597       15.7255       16.1759       16.5939       22.4281       20.5471       14.5951       14.2295       14.6630       17.6715       18.5110       21.8526       22.3005       22.8464       24.0247       55.4340       25.8566       27.9060       30.4119       30.3967       31.6569       38.7280       43.2974       45.0409       68.3839       92.7376       60.6753       56.3134       49.7174       61.2907       60.4364       62.6127       40.6693       35.3417       35.3933       34.8625       40.8474       49.4870       63.2984       63.6070       56.1366       51.8859       42.0633       36.6302       38.7670       39.2062       43.1247       52.9400       67.3102       69.7509       71.2103       66.2372       59.6272       58.0719       53.5137       53.3332       47.5389       44.1102       42.6316       34.0868       37.0540       32.0204        0.0000        0.0000        0.0000        0.0000        0.0000        0.0000        0.0000        0.0000
        0.0000        0.0000        0.0000        0.0000        0.0000        0.0000        0.0000        0.0000        0.0000        0.0000        0.0000        0.0000        0.0000        0.0000        0.0000        0.0000        0.0000        0.0000        0.0000        0.0000        0.0000        0.0000        0.0000        0.0000        0.0000      208.7844      252.2620      148.8398       67.1723       52.0685       45.0645       41.9139       33.7793       27.9100       25.3877       25.1070       29.0880       40.6991       90.1899       82.0913       24.9685       25.5000       18.3243       19.0680       20.7192       15.2091       12.3097       12.0795       12.7477       14.6989       17.8403       18.3145       14.5404       15.2860       15.0875       14.7675       15.6334       15.1932       15.6742       20.5700       19.2418       17.1374       16.1999       15.2667       15.1568       13.7126       12.5376       13.5700       12.3993       11.3672       10.9924        6.7084        5.6315        4.9982        4.7703        3.4640        3.3023        3.1957        3.1502        0.7363        0.7286        0.6880        0.6128        0.4716        0.0000        0.0000        0.0000        0.0000        0.0000        0.0000        0.0000        0.0000        0.0000        0.0000        0.0000        0.0000        0.0000        0.0000        0.0000        0.0000        0.0000        0.0000        0.0000        0.0000        0.0000        0.0000        0.0000        0.0000        0.0000        0.0000        0.0000        0.0000        0.0000        0.0000        0.0000        0.0000        0.0000        0.0000        0.0000        0.0000        0.0000        0.0000        0.0000        0.0000        0.0000        0.0000        0.0000        0.0000        0.0000        0.0000        0.0000        0.0000        0.0000        0.0000        0.0000        0.0000        0.0000        0.0000        0.0000        0.0000        0.0000        0.0000        0.0000        0.0000        0.0000        0.0000        0.0000        0.0000        0.0000        0.0000        0.0000        0.0000       26.2946       22.7211       20.9592       22.6013       20.1418       18.1323       11.1176       12.8808       16.1909       18.9060       25.4666       30.7201       29.3967       29.0062       26.3414       28.5491       29.1967       26.1811       43.8078       47.5537       22.4245       21.6326       20.6929       21.0748       20.2652       20.7844       22.7235       22.8465       22.0151       23.7735       20.8858       20.8217       19.4304       19.0533       19.0125       19.3266       22.4097       19.8612       20.0961       24.6676       33.5940       38.3010       33.5466       34.4512       34.0906       36.1366       61.2227       35.1214       35.7536       85.6558       55.8522       55.8909       56.8695       61.1238       57.5901       55.2624       51.4258       50.2884       49.6782       40.3837       44.2610       54.3076       64.0544       66.1941       52.0753       48.1889       54.2191       63.5443       61.7935       56.5986       52.5956       55.1023       56.9530       54.2277       56.4259       65.7645       68.8693       69.3917       68.4010       69.8988       71.1035       61.9540        0.0000        0.0000       49.7057       42.0482       37.7347       29.2688        0.0000        0.0000        0.0000        0.0000        0.0000        0.0000        0.0000        0.0000        0.0000
        0.0000        0.0000        0.0000        0.0000        0.0000        0.0000        0.0000        0.0000        0.0000        0.0000        0.0000        0.0000        0.0000        0.0000        0.0000        0.0000        0.0000        0.0000        0.0000        0.0000        0.0000        0.0000        0.0000        0.0000        0.0000        0.0000      129.4719      130.2348       95.7469       71.8905       36.8958       43.4497       54.5728       27.4196       25.6949       23.0070       27.8078       25.8607       25.0264       27.8762       21.9254       22.7743       20.3155       25.8220       24.8225       18.9716       15.2621       15.3289       15.8397       20.0533       24.0164       20.2213       15.8095       16.0895       16.3751       16.5777       18.5297       18.3387       15.6569       28.0843       30.7046       24.8282       19.5015       17.9436       17.4865       16.4210       14.1896       15.5920       14.2439       12.8215       11.3332        7.7064        6.6390        5.7967        5.6921        4.2386        4.1787        4.1192        4.0737        0.9438        0.9350        0.8820        0.7805        0.5951        0.4973        0.4103        0.0000        0.0000        0.0000        0.0000        0.0000        0.0000        0.0000        0.0000        0.0000        0.0000        0.0000        0.0000        0.0000        0.0000        0.0000        0.0000        0.0000        0.0000        0.0000        0.0000        0.0000        0.0000        0.0000        0.0000        0.0000        0.0000        0.0000        0.0000        0.0000        0.0000        0.0000        0.0000        0.0000        0.0000        0.0000        0.0000        0.0000        0.0000        0.0000        0.0000        0.0000        0.0000        0.0000        0.0000        0.0000        0.0000        0.0000        0.0000        0.0000        0.0000        0.0000        0.0000        0.0000        0.0000        0.0000        0.0000        0.0000        0.0000        0.0000        0.0000        0.0000        0.0000        0.0000        0.0000        0.0000        0.0000       20.1220       23.6194       28.1013       33.5714       30.2388       23.1788       17.8407       15.8663       19.5096       22.5532       28.6346       26.5281       24.3550       24.8151       27.2189       29.9524       29.2754       28.3503       27.0355       27.1145       23.7306       23.6238       22.1544       22.5108       21.3119       21.2202       23.6661       27.1091       23.4233       25.4627       27.2408       24.1391       21.1286       19.8314       21.5379       23.2233       21.6023       22.1893       23.9335       36.2031       30.9683       94.8940       29.2184       36.0730       39.9896       41.8888       34.1909       37.1767       37.9729       57.6736       51.1751       62.4622       62.0517       45.2540       45.7466       47.9484       42.3430       60.5482       46.0566       46.3132       51.4768       53.3866       56.1986       63.1812       58.5757       62.9359       72.1097       80.7345       59.2766       49.5034       55.5858       62.9428       60.4755       55.6141       54.7074       63.4878       72.4972       74.7708       72.1426       70.3085       70.1018        0.0000        0.0000        0.0000        0.0000        0.0000        0.0000        0.0000        0.0000        0.0000        0.0000        0.0000        0.0000        0.0000        0.0000        0.0000        0.0000
        0.0000        0.0000        0.0000        0.0000        0.0000        0.0000        0.0000        0.0000        0.0000        0.0000        0.0000        0.0000        0.0000        0.0000        0.0000        0.0000        0.0000        0.0000        0.0000        0.0000        0.0000        0.0000        0.0000        0.0000        0.0000        0.0000        0.0000       52.7590       51.6955       45.8984       35.9361       42.0247       40.0748       39.4003       53.7592       26.2679       24.9476       22.4205       20.7421       26.0104       49.6028       20.9728       17.6875       18.3562       20.3913       20.2875       16.1564       16.9229       21.0245       18.7413       25.6984       22.0809       16.0105       16.3118       19.6984       23.0716       29.1140       25.5886       22.8118       30.9771       29.5030       29.6389       30.8151       23.7422       25.8275       20.2011       15.5620       17.6196       14.5692       13.0709       11.4618        7.7021        6.5967        5.7316        5.7728        4.6480        4.6120        4.6845        4.5845        1.0291        1.0266        0.9690        0.8585        0.6561        0.5470        0.4495        0.3683        0.1697        0.3431        0.2025        0.0000        0.0000        0.0000        0.0000        0.0000        0.0000        0.0000        0.0000        0.0000        0.0000        0.0000        0.0000        0.0000        0.0000        0.0000        0.0000        0.0000        0.0000        0.0000        0.0000        0.0000        0.0000        0.0000        0.0000        0.0000        0.0000        0.0000        0.0000        0.0000        0.0000        0.0000        0.0000        0.0000        0.0000        0.0000        0.0000        0.0000        0.0000        0.0000        0.0000        0.0000        0.0000        0.0000        0.0000        0.0000        0.0000        0.0000        0.0000        0.0000        0.0000        0.0000        0.0000        0.0000        0.0000        0.0000        0.0000        0.0000        0.0000        0.0000        0.0000        0.0000       18.9265       16.8502       16.2151       23.9897       42.2332       42.8555       29.3036       17.9363       20.8623       22.1415       25.8962       33.8413       39.6548       31.6493       33.2483       34.7505       37.7545       37.1092       37.8966       38.5044       28.2652       32.0746       28.5162       29.3567       23.9841       22.9231       24.6921       26.0236       23.7634       24.0867       26.8910       22.0485       20.6828       22.2161       23.8207       23.4440       21.0669       18.7535       19.4657       24.6700       40.9328      103.0049       36.2406       31.6897       38.5419       42.8586       46.1358       42.5355       45.1160       45.2749       48.6525       52.7527       49.9514       41.9522       55.0256       69.4923       40.9153       43.6907       65.0619       58.0306       55.1215       66.9198       59.7927       49.0929       52.7825       59.7774       69.5325       66.0361       56.9704       45.7717       44.5728       49.2014       55.5444       57.1128       59.1621       57.8580       63.9643       68.4998       66.5279       68.9749       67.2934       66.9535        0.0000        0.0000        0.0000        0.0000        0.0000        0.0000        0.0000        0.0000        0.0000        0.0000        0.0000        0.0000        0.0000        0.0000        0.0000        0.0000
        0.0000        0.0000        0.0000        0.0000        0.0000        0.0000        0.0000        0.0000        0.0000        0.0000        0.0000        0.0000        0.0000        0.0000        0.0000        0.0000        0.0000        0.0000        0.0000        0.0000        0.0000        0.0000        0.0000        0.0000        0.0000        0.0000        0.0000       60.7789       52.6217       41.9060       33.4839       38.3524       38.1452       41.2443       53.5581       49.0082       44.2231       46.1443       60.9215       76.4984      122.4917       54.9157       28.4235       18.2039       17.3848       20.0998       20.7807       24.0828       30.8657       27.7380       29.2752       42.1198       36.2473       25.3854       24.3593       27.0253       30.9773       32.7768       38.6385       40.6223       35.8843       30.4335       29.0727       24.4833       21.3435       18.4952       14.5001       16.1906       15.5972       13.0680       14.6438       12.3433        5.4383        5.0297        5.2457        4.3903        4.3927        4.4993        4.4498        1.0888        1.0930        0.9585        0.8492        0.6534        0.5521        0.4656        0.4709        0.6365        0.2939        0.0796        0.0000        0.0000        0.0000        0.0000        0.0000        0.0000        0.0000        0.0000        0.0000        0.0000        0.0000        0.0000        0.0000        0.0000        0.0000        0.0000        0.0000        0.0000        0.0000        0.0000        0.0000        0.0000        0.0000        0.0000        0.0000        0.0000        0.0000        0.0000        0.0000        0.0000        0.0000        0.0000        0.0000        0.0000        0.0000        0.0000        0.0000        0.0000        0.0000        0.0000        0.0000        0.0000        0.0000        0.0000        0.0000        0.0000        0.0000        0.0000        0.0000        0.0000        0.0000        0.0000        0.0000        0.0000        0.0000        0.0000        0.0000        0.0000        0.0000        0.0000        0.0000        0.0000       13.9182       12.6628       20.7045       32.3723       29.8277       26.8750       18.1489       19.2229       25.4774       27.4020       27.5161       38.3053       39.6818       45.1723       46.6563       47.1542       48.3621       52.3852       53.8913       57.8568       54.8039       51.1186       41.0260       24.2375       25.9104       32.3457       40.6616       33.7879       34.9013       38.3920       37.1722       25.0062       22.3022       22.6723       21.6982       20.0821       24.2815       28.6797       26.5212       45.7060       44.8550       35.2795       33.6126       40.4696       42.3050       38.6538       49.0510       55.2403       48.0372       46.9178       47.6042       44.4920       39.7265       40.0442       64.0605       45.5305       49.5059       63.7077       51.8825       49.3207       58.7971       57.5672       48.6629       52.1507       64.2586       60.7028       59.7784       52.8616       50.9179       48.7871       55.8693       54.9424       55.3283       55.4586       55.5553       63.4778       69.4406       72.6637       73.6419       72.7473       70.0759        0.0000        0.0000        0.0000        0.0000        0.0000        0.0000        0.0000        0.0000        0.0000        0.0000        0.0000        0.0000        0.0000        0.0000        0.0000        0.0000
        0.0000        0.0000        0.0000        0.0000        0.0000        0.0000        0.0000        0.0000        0.0000        0.0000        0.0000        0.0000        0.0000        0.0000        0.0000        0.0000        0.0000        0.0000        0.0000        0.0000        0.0000        0.0000        0.0000        0.0000        0.0000        0.0000        0.0000        0.0000       44.4478       40.4289       41.7909       41.4035       40.0114       36.4589       33.2466       33.7344       31.2297       28.0875       29.9989       34.2217       48.2696       95.6653       80.7585       29.8602       24.1443       29.1190       51.9121       38.9203       33.7961       37.0245       49.1971       50.7631       44.8100       35.4864       29.9495       33.6982       32.7760       41.6463       53.7274       88.8307      137.2695       95.5229       41.0297       48.3185       35.1361       33.4929       26.1256       18.3547       15.1215       14.2757       14.3726       14.3216       13.1145        6.4605        5.1941        8.4319        7.8029       15.0798       20.8176        4.9372        4.4725        7.1177        3.6178        3.1574        2.5043        2.1506        1.8411        0.4110        0.3057        0.2571        0.2161        0.0000        0.0000        0.0000        0.0000        0.0000        0.0000        0.0000        0.0000        0.0000        0.0000        0.0000        0.0000        0.0000        0.0000        0.0000        0.0000        0.0000        0.0000        0.0000        0.0000        0.0000        0.0000        0.0000        0.0000        0.0000        0.0000        0.0000        0.0000        0.0000        0.0000        0.0000        0.0000        0.0000        0.0000        0.0000        0.0000        0.0000        0.0000        0.0000        0.0000        0.0000        0.0000        0.0000        0.0000        0.0000        0.0000        0.0000        0.0000        0.0000        0.0000        0.0000        0.0000        0.0000        0.0000        0.0000        0.0000        0.0000        0.0000        0.0000        0.0000        0.0000        0.0000       10.3294       10.3730       12.3818       10.5986       12.3023       13.0892       18.3138       23.8976       26.7034       24.5545       21.5603       25.3041       28.6179       34.2294       37.8048       41.1193       52.7458       52.0295       43.1773       55.9621       49.8551       38.4863       41.8119       42.9767       43.9847       42.5310       45.5247       36.6613       36.9965       38.0504       38.3856       36.9169       33.0136       31.9237       28.2729       30.2439       33.5714       32.4057       38.5745       42.4365       43.5564       41.8754       38.6188       38.6896       39.1311       40.1927       43.7195       57.3069       52.6287       40.9207       38.4767       40.1075       42.6682       41.7024       45.3675       51.1019       51.6228       47.3450       48.0910       61.9620       58.7803       64.2720       62.9931       66.2566       72.9040       74.5476       62.8446       50.2410       50.8303       66.2248       53.2009       52.8727       54.2497       57.4597       61.9905       63.9917       67.6176       68.9066       74.3085       77.5093        0.0000        0.0000        0.0000        0.0000        0.0000        0.0000        0.0000        0.0000        0.0000        0.0000        0.0000        0.0000        0.0000        0.0000        0.0000        0.0000
        0.0000        0.0000        0.0000        0.0000        0.0000        0.0000        0.0000        0.0000        0.0000        0.0000        0.0000        0.0000        0.0000        0.0000        0.0000        0.0000        0.0000        0.0000        0.0000        0.0000        0.0000        0.0000        0.0000        0.0000        0.0000        0.0000        0.0000        0.0000       42.9262       41.5841       38.4234       43.9772       43.1554       41.8648       36.0381       40.3770       41.9761       38.5199       36.1548       25.6845       21.7837       19.3643       37.8466       38.5478       36.9908       30.4830       48.1987       44.0721       41.8139       43.7582       35.4232       29.4006       36.6410       32.5695       29.8648       33.0585       37.4439       35.3263       50.0066       29.2636       30.0820       63.0342      144.7703      159.2777      125.1406       87.8304       76.9252       82.8703       26.6126       19.2013       19.0873       24.8211       16.5820        9.3841        6.7324       10.5665        9.7303       22.4577       32.0936       15.8704       11.2055        5.9107        4.0998        2.9000        2.5156        2.1524        1.9498        0.4576        0.3631        0.3194        0.2728        0.0000        0.0000        0.0000        0.0000        0.0000        0.0000        0.0000        0.0000        0.0000        0.0000        0.0000        0.0000        0.0000        0.0000        0.0000        0.0000        0.0000        0.0000        0.0000        0.0000        0.0000        0.0000        0.0000        0.0000        0.0000        0.0000        0.0000        0.0000        0.0000        0.0000        0.0000        0.0000        0.0000        0.0000        0.0000        0.0000        0.0000        0.0000        0.0000        0.0000        0.0000        0.0000        0.0000        0.0000        0.0000        0.0000        0.0000        0.0000        0.0000        0.0000        0.0000        0.0000        0.0000        0.0000        0.0000        0.0000        0.0000        0.0000        0.0000        0.0000       10.1824        9.8878        8.2227        6.6619        6.3607        7.6915       13.6937       18.9599       21.6326       23.3818       27.4669       18.8300       18.3211       23.1724       24.9819       26.9253       38.6056       39.3255       43.6840       49.3969       46.2628       49.9118       35.5402       30.3516       37.9925       39.9803       42.4667       42.1775       45.0387       37.4968       34.4322       35.5789       36.2534       37.3762       34.5917       35.1134       40.6865       43.5638       30.8074       31.6937       38.3609       42.0449       66.2451       67.9888       47.4174       47.8097       42.9903       41.6675       44.2391       47.2718       48.3379       41.8276       41.4543       41.0538       40.6410       41.5367       47.0050       70.1179       49.9995       53.0540       52.3593       51.1588       68.4300       87.8102       71.2507       60.5234       54.3878       51.8647       50.6195       49.7464       50.3254       54.2732       45.1585       51.7847       53.6346       54.6536       63.0469       70.4883       71.9443       71.2279       75.3531       69.6378        0.0000        0.0000        0.0000        0.0000        0.0000        0.0000        0.0000        0.0000        0.0000        0.0000        0.0000        0.0000        0.0000        0.0000        0.0000        0.0000
        0.0000        0.0000        0.0000        0.0000        0.0000        0.0000        0.0000        0.0000        0.0000        0.0000        0.0000        0.0000        0.0000        0.0000        0.0000        0.0000        0.0000        0.0000        0.0000        0.0000        0.0000        0.0000        0.0000        0.0000        0.0000        0.0000        0.0000        0.0000      186.3252      158.5434       76.8390       91.2059       80.1575       48.9065       43.4245       50.3801       38.8430       31.3783       31.2775       27.5518       29.5872       23.3992       32.1773       24.5731       28.8344       51.4621       80.4160       45.4573       45.2992       45.5342       30.6236       31.3116       29.9573       25.9816       29.4150       31.0914       30.4661       26.2679       25.1721       18.2846       18.3202       20.2534       17.8225       22.7799       61.8469       73.5956       61.7769       40.8656       15.5079       12.8960        9.9938        5.9079        4.7044        2.2512        1.9465        4.5937        6.5735        9.2530       20.9396       42.0535       63.5421       15.3872       32.0884       23.8439       15.6343        2.1671        1.9065        0.4053        0.3711        0.3321        0.2844        0.2193        0.0000        0.0000        0.0000        0.0000        0.0000        0.0000        0.0000        0.0000        0.0000        0.0000        0.0000        0.0000        0.0000        0.0000        0.0000        0.0000        0.0000        0.0000        0.0000        0.0000        0.0000        0.0000        0.0000        0.0000        0.0000        0.0000        0.0000        0.0000        0.0000        0.0000        0.0000        0.0000        0.0000        0.0000        0.0000        0.0000        0.0000        0.0000        0.0000        0.0000        0.0000        0.0000        0.0000        0.0000        0.0000        0.0000        0.0000        0.0000        0.0000        0.0000        0.0000        0.0000        0.0000        0.0000        0.0000        0.0000        0.0000        0.0000       10.0165        7.9700        7.4849        6.6518        5.7667        7.8958       11.4445       11.6276       13.9596       18.4040       18.9571       24.8584       19.3508       72.4058       19.8146       56.0032      196.0059       28.7648       29.8056       31.5271       31.6545       38.5431       48.8504      144.5404       35.3935       37.0239       39.6742       39.4561       36.8430       34.2378       35.2766       36.6175       61.7386       39.9642       46.7330       74.5630       37.0492       40.4174       42.1352       60.9279       79.8211       41.5653       42.0447       48.9543       51.4015       51.8172       52.2171       50.6118       50.2401       49.6104       51.0889       51.9675       50.4011       48.8311       41.5859       40.2726       69.6583       53.2339       49.0273       55.6054       59.6284       61.0937       57.1615       54.3493       51.9991       61.6943       59.5332       83.7233       53.7459       52.2715       52.8987       59.6542       61.8216       53.9482       59.1110       59.2061       61.6460       66.2717       70.2139       73.2369       68.3478       68.2614       67.1138       62.5274        0.0000        0.0000        0.0000        0.0000        0.0000        0.0000        0.0000        0.0000        0.0000        0.0000        0.0000        0.0000        0.0000        0.0000        0.0000
        0.0000        0.0000        0.0000        0.0000        0.0000        0.0000        0.0000        0.0000        0.0000        0.0000        0.0000        0.0000        0.0000        0.0000        0.0000        0.0000        0.0000        0.0000        0.0000        0.0000        0.0000        0.0000        0.0000        0.0000        0.0000        0.0000        0.0000       55.7507       81.5076       61.1452       44.0724       52.0433       45.8572       43.5566       38.8626       34.1004       30.7342       25.5326       28.4096       24.9696       52.4485       67.5602       44.7385       42.4391       42.7354       54.1598       60.5672       44.9750       48.0078       26.8219       21.8382       20.8514       20.8606       26.0160       29.2447       28.5807       22.6460       18.7368       15.8963       14.7666       14.1967       11.9691       10.6586        9.2696        9.9004        9.5914       10.0700       10.1077        8.5446        7.1229        5.7399        1.5330        0.8621        0.7925        0.9160        2.9622        3.6122        4.7952        5.8821        5.2242        5.0992        5.8007        9.9153       59.5885       93.2522        5.6794        1.7304        0.3567        0.3275        0.2930        0.2528        0.1958        0.1575        0.0000        0.0000        0.0000        0.0000        0.0000        0.0000        0.0000        0.0000        0.0000        0.0000        0.0000        0.0000        0.0000        0.0000        0.0000        0.0000        0.0000        0.0000        0.0000        0.0000        0.0000        0.0000        0.0000        0.0000        0.0000        0.0000        0.0000        0.0000        0.0000        0.0000        0.0000        0.0000        0.0000        0.0000        0.0000        0.0000        0.0000        0.0000        0.0000        0.0000        0.0000        0.0000        0.0000        0.0000        0.0000        0.0000        0.0000        0.0000        0.0000        0.0000        0.0000        0.0000        0.0000        0.0000        0.0000        0.0000        8.0589        7.1182        5.8558        5.9455        6.2895        6.1260        9.0109       11.8997       14.3892       16.4573       16.1475       14.5882       14.9529       16.1281       48.9719       19.8556       23.6094       26.1712       30.4135       36.2037       32.3575       31.8093       26.9915       39.0947      134.2251       50.4052       38.5278       45.0006       47.6878       32.3221       34.5733       26.6568       28.6658       71.2783       44.9897       39.6144       41.5050       38.1674       49.4233       58.5782       50.1982       50.3072       47.1942       47.1758       48.3095       50.8585       53.9954       52.9533       56.4178       68.3184       71.0152       61.9406       55.4241       51.8417       46.3984       47.4102       49.7347       83.2159       52.0080       55.3689       57.9276       56.9256       54.9249       58.3799       58.3597       56.8219       53.6229       72.0696       66.2874       56.7351       59.5378       59.4626       63.9019       62.6920       61.2232       65.7714       62.0514       64.4193       68.0287       69.0902       70.0079       67.8703       69.2984       66.8140        0.0000        0.0000        0.0000        0.0000        0.0000        0.0000        0.0000        0.0000        0.0000        0.0000        0.0000        0.0000        0.0000        0.0000        0.0000        0.0000
        0.0000        0.0000        0.0000        0.0000        0.0000        0.0000        0.0000        0.0000        0.0000        0.0000        0.0000        0.0000        0.0000        0.0000        0.0000        0.0000        0.0000        0.0000        0.0000        0.0000        0.0000        0.0000        0.0000        0.0000        0.0000        0.0000        0.0000       41.6459       40.9323       45.5380       33.8537       37.8475       37.4547       33.1381       32.5277       28.7779       29.8026       22.5690       15.5595       14.3111       19.5115       23.3379       35.0401       33.6570       40.1096       54.6208       49.5412       23.0305       17.2156       14.4920       14.0231       11.7776       12.1801       17.4101       18.0596       24.8186       17.7092       12.1049        9.8055        7.4051        6.5215        4.7350        5.1197        3.0627        3.2033        2.6877        2.8553        3.1815        2.7625        2.2885        1.6768        0.5268        0.3433        0.3095        0.4282        1.7479        2.1136        2.3061        2.8606        2.4119        2.1868        2.0311        2.0676        2.7198        7.1809        1.9642        1.4840        0.3690        0.1735        0.1551        0.1345        0.6599        0.5348        0.4511        0.4093        0.3792        0.3365        0.3299        0.3617        0.3375        0.3640        0.0000        0.0000        0.0000        0.0000        0.0000        0.0000        0.5918        0.5520        0.5487        0.6057        0.0000        0.0000        0.0000        0.0000        0.0000        0.0000        0.0000        0.0000        0.0000        0.0000        0.0000        0.0000        0.0000        0.0000        0.0000        0.0000        0.0000        0.0000        0.0000        0.0000        0.0000        0.0000        0.0000        0.0000        0.0000        0.0000        0.0000        0.0000        0.0000        0.0000        0.0000        0.0000        0.0000        0.0000        0.0000        0.0000        5.5492        6.0336        7.0286        6.8752        6.5860        6.4237        7.4007        8.6038       13.3338       15.7412       14.0161       19.4252       12.4415       10.2804       12.6419       14.2453       13.8986       18.7057       26.7299       24.7569       27.9573       29.2020       28.6574       33.4537       29.7348       31.3006       38.7556       44.1667       40.7394       42.8928       40.3902       35.8867       33.0026       26.6118       28.6024       33.1771       33.3188       32.9266       36.9891       42.7629       43.3932       48.5540       53.2433       54.5281       62.1564       64.2136       58.5622       56.3721       58.5588       60.2764       64.2933       71.7180       76.3979       85.1832       66.3733       61.9928       54.0880       52.9860       58.4940       57.4480       60.8238       62.2477       65.4215       64.7460       66.0566       63.6331       61.8262       63.7752       63.1698       63.9280       63.4373       65.0102       63.5364       68.2312       73.5333       68.0170       60.9266       69.4316       72.6028       70.9829       75.4135       75.7218       73.4421       71.8083       66.6894       62.2486        0.0000        0.0000        0.0000        0.0000        0.0000        0.0000        0.0000        0.0000        0.0000        0.0000        0.0000        0.0000        0.0000        0.0000        0.0000        0.0000
        0.0000        0.0000        0.0000        0.0000        0.0000        0.0000        0.0000        0.0000        0.0000        0.0000        0.0000        0.0000        0.0000        0.0000        0.0000        0.0000        0.0000        0.0000        0.0000        0.0000        0.0000        0.0000        0.0000        0.0000        0.0000        0.0000       57.2684       34.5710       33.9975       36.9941       36.9893       51.0893       43.3998       39.1201       28.4808       23.3604       17.9721       17.9807       17.1889       16.1094       23.3301       42.5084       59.7708       61.2501       43.6734       33.2021       26.7735       22.3520       21.1684       14.8255       10.9182       10.1932        9.5036       13.4223       10.8685       15.7065       12.8241        8.4064        6.1051        6.9398        4.0581        3.1280        2.7358        1.8871        2.9616        1.4750        1.0331        1.4532        1.2256        1.0074        0.7917        0.2763        0.1861        0.1855        0.2752        1.1726        1.4526        1.5830        1.5981        0.9735        1.0862        1.2170        1.5945        1.2889        1.1858        1.1455        1.0599        0.1572        0.1447        0.1302        0.1140        0.5620        0.4631        0.3978        0.3663        0.3466        0.3139        0.2994        0.3048        0.2660        0.2698        0.2988        0.2924        0.0766        0.0799        0.0807        0.0796        0.5333        0.5240        0.5129        0.4983        0.5023        0.6178        0.5767        0.5727        0.0000        0.0000        0.0000        0.0000        0.0000        0.0000        0.0000        0.0000        0.0000        0.0000        0.0000        0.0000        0.0000        0.0000        0.0000        0.0000        0.0000        0.0000        0.0000        0.0000        0.0000        6.1672        5.5359        2.6309        1.6090        1.6350        2.0280        2.4917        3.9677        4.7348        5.1755        5.1949        5.4703        6.7723        7.3230        6.5489        7.2151        7.6447        8.0231        9.1014       14.8331       16.3741       17.0024       13.5797        8.6894        8.8491       10.6523       13.0073       13.6650       14.0811       20.2456       21.0767       23.8076       83.1645       32.0519       32.1957       31.5443       29.7709       32.5992       35.6843       36.7916       32.8483       41.0726       38.3675       33.1993       28.2247       31.1934       28.5718       32.0364       34.2679       69.9029       60.7941       46.9690       48.5817       52.3508       61.0037       67.6338       69.1164       70.7110       69.8973       78.4661       78.3641       67.5756       71.6521       93.0429      110.5712       86.6492       74.6156       74.3333       69.1743       67.2446       66.7315       67.0677       69.6311       72.1813       70.6241       62.9431       61.7104       72.2487       74.4691       74.8021       69.4236       69.8446       66.9434       63.0472       62.9197       66.2006       62.4386       63.7863       69.6004       75.7454       76.5597       77.4774       78.8511       78.4963       74.2109        0.0000        0.0000        0.0000        0.0000        0.0000        0.0000        0.0000        0.0000        0.0000        0.0000        0.0000        0.0000        0.0000        0.0000        0.0000        0.0000        0.0000        0.0000
        0.0000        0.0000        0.0000        0.0000        0.0000        0.0000        0.0000        0.0000        0.0000        0.0000        0.0000        0.0000        0.0000        0.0000        0.0000        0.0000        0.0000        0.0000        0.0000        0.0000        0.0000        0.0000        0.0000        0.0000        0.0000        0.0000       63.3637       47.1717       48.2142       50.9853       49.2229       61.2782       60.2743       75.3125       48.5251       31.9894       12.9630        9.7251       11.7292       11.5987       16.7243       32.1523       46.1138       75.6936       58.2705       39.4587       20.8924       12.7456       10.4824        9.0290        7.9366        6.5731        6.4355        4.1092        4.2023        5.4724        5.1338        4.6855        4.4032        4.1126        5.9404        3.3812        2.9127        2.3376        1.3465        0.5844        0.9705        0.8156        0.6512        0.4721        0.4963        0.1379        0.1003        0.1165        0.1865        0.8285        1.0483        1.1431        1.1192        0.6763        0.7735        1.2338        1.3634        1.0461        0.9467        0.9333        0.8683        0.1297        0.1190        0.1072        0.0948        0.4703        0.3947        0.3447        0.3212        0.3078        0.2831        0.2670        0.2600        0.2172        0.2105        0.2216        0.2500        0.0698        0.0773        0.0804        0.0802        0.5432        0.5429        0.5220        0.4794        0.4544        0.4350        0.6311        0.6841        0.4525        0.4237        0.6647        0.0000        0.0000        0.0000        0.0000        0.0000        0.0000        0.0000        0.0000        0.0000        0.0000        0.0000        0.0000        1.3222        0.9657        0.8528        0.8717        1.3007        0.9799        0.9885        1.2124        1.3427        1.4382        1.6232        2.0362        2.5108        3.7178        4.3490        5.0203        4.8381        5.3169        7.2052        7.3651        6.6463        7.1222        7.3081        8.0724        8.3810        8.8019        8.8767        8.9252        8.6338        8.3533        9.7186       10.6886       12.9450       15.5198       15.3815       18.6910       18.3222       19.5065       23.3354       23.7619       25.6583       21.2384       22.3240       21.8239       21.7354       23.2916       24.2723       23.8206       27.7126       28.7218       28.7269       27.1232       29.0941       31.1988       35.1817       42.1898       49.0457       57.9109       58.6923       64.0627       75.2093       74.6477       74.2098       77.4683       79.8061       76.1566       84.0115       89.7363       89.1462       88.0681       88.1852       82.1456       80.4952       72.8774       73.9821       72.9150       72.5287       72.7082       79.6591       76.0582       75.4862       86.1673       79.3260       81.4707       90.5338       88.8263       85.5289       86.5850       71.2420       67.1988       68.5767       66.2214       67.3451       70.3424       82.1371       85.9436       79.9370        0.0000       78.3454       76.8613       73.8448        0.0000        0.0000        0.0000        0.0000        0.0000        0.0000        0.0000        0.0000        0.0000        0.0000        0.0000        0.0000        0.0000        0.0000        0.0000        0.0000        0.0000        0.0000
        0.0000        0.0000        0.0000        0.0000        0.0000        0.0000        0.0000        0.0000        0.0000        0.0000        0.0000        0.0000        0.0000        0.0000        0.0000        0.0000        0.0000        0.0000        0.0000        0.0000        0.0000        0.0000        0.0000        0.0000        0.0000       56.6523       59.9201       45.4568       43.9519       36.7535       45.7205       52.0045       29.6988       22.4713       22.9869       22.4741       10.6131        8.2815        7.9937       13.6026       10.8428       21.1133       31.1440       27.8006       25.8934       24.6663       16.1855        8.7813       12.1320        6.7705        6.5931        4.5929        4.9714        3.0356        3.0184        4.1141        3.7323       13.2294        3.5588        4.7449        6.1754        2.9434        2.1071        2.1035        0.5127        0.4414        0.4229        0.6923        0.9720        0.3602        0.3016        0.1161        0.0879        0.1038        0.1644        0.7258        0.9171        1.0026        0.9886        0.5498        0.5419        0.8693        1.1782        0.7791        0.8006        0.7803        0.7181        0.1066        0.0965        0.0871        0.0777        0.3877        0.3300        0.2919        0.2880        0.2920        0.2595        0.2755        0.2286        0.1918        0.1871        0.2064        0.2493        0.0733        0.0838        0.0889        0.0891        0.6070        0.6094        0.6053        0.5240        0.4815        0.8519        0.3614        0.3684        0.2260        0.1865        0.2344        0.3476        0.9824        1.4356        0.0000        0.0000        0.0000        0.0000        0.0000        0.0000        0.0000        0.0000        1.3228        1.2356        1.0691        0.9794        1.0344        5.0703        2.4000        1.1234        1.2282        1.4033        1.5248        1.8624        2.1756        2.4765        3.7499        4.2042        4.6089        4.6650        5.5633        6.9594        6.6889        6.6156        7.5044        7.7607        8.4451        9.3836        8.2705        8.2682        8.1440        8.5861        9.0511       10.4075       11.6682       12.8989       15.0905       17.8968       16.6377       20.9308       19.6221       20.2919       21.5935       22.9849       20.5319       20.8222       20.8740       22.6453       23.5533       25.1771       26.5503       27.0968       23.8453       26.2622       27.4950       29.4708       38.0044       43.2705       45.1574       55.3072       56.8264       61.0506       75.6377       74.0594       80.9025       81.3624       73.5920       72.7566       75.5048       79.2129       86.2238       78.4935       77.2823       81.7978       77.0497       77.0441       73.8726       76.6051       77.6028       84.3366       86.3161       86.7023       86.4045      102.5149      112.2975      100.0264       88.8864       94.1212       91.3725       78.9029       79.7562      101.8232      118.3702       64.1115       56.4827       66.0891       74.2006       84.2288        0.0000        0.0000        0.0000        0.0000        0.0000        0.0000        0.0000        0.0000        0.0000        0.0000        0.0000        0.0000        0.0000        0.0000        0.0000        0.0000        0.0000        0.0000        0.0000        0.0000        0.0000        0.0000        0.0000        0.0000
        0.0000        0.0000        0.0000        0.0000        0.0000        0.0000        0.0000        0.0000        0.0000        0.0000        0.0000        0.0000        0.0000        0.0000        0.0000        0.0000        0.0000        0.0000        0.0000        0.0000        0.0000        0.0000       44.9754       49.4837       42.2392       35.6585       43.4906       22.1323       15.2691       13.9548       17.6018       19.6439       14.5109       10.1073        6.2995       10.3360        7.3917        5.9579        3.1883       20.6360       16.5217       11.2700       18.3368       16.6814       12.4192       11.3852        9.7679        4.8966        5.4952        7.2049        4.4593        3.5544        2.8614        2.6035        2.7107        5.3315        3.9086       34.8908       12.1758       12.1255        4.8450        2.5192        2.1962        1.2939        0.7984        0.4788        0.4123        0.3236        0.3042        0.2752        0.2361        0.0425        0.0340        0.0410        0.0637        0.5200        0.6523        0.7143        0.7110        0.9551        0.9517        0.9692        1.0847        0.8824        0.8867        0.8493        0.7702        0.3769        0.3350        0.2988        0.2685        0.3983        0.3473        1.8752        1.3510        0.8187        0.4361        0.2994        0.2848        0.2379        0.2337        0.2727        0.3546        0.1112        0.1314        0.1417        0.6743        0.7204        0.6565        0.7079        0.7478        0.3808        0.4418        0.2239        0.1928        0.0138        0.0000        0.0000        0.0000        0.2639        0.3694        0.5154        0.6593        0.9513        0.7476        0.7817        0.7956        1.2595        1.3335        1.2834        1.3001        1.9868        1.7781        1.3441        4.6900        1.9278        1.4083        1.9634        2.9731        1.7584        1.9979        2.6975        2.5999        4.3217        5.2174        4.5931        4.3162        4.3768        5.2682        5.8311        5.4816        7.2282        8.6000        8.4273        7.3389        7.2204        7.5497        8.1403        9.1980       11.2504       11.7604       13.4284       15.7028       18.5942       26.6942       30.7034       33.5454       25.5617       26.0631       24.2470       21.1764       20.7461       19.3007       20.9266       25.4455       25.9217       29.9720       25.1811       24.8488       28.9025       33.3714       34.2667       32.6730       36.1546       39.3176       47.0827       51.4662       53.1343       65.4063       66.3969       62.3225       66.3392       70.8942       69.4409       77.5643       79.1635       90.6135       89.8941       81.1068       92.1455       92.2813       94.7575       93.1281       86.9227       93.8207       95.1900       96.0753       89.8318       84.8222       86.3120       90.2329       91.8099       88.3609       85.5192       88.5452       67.4931       58.3764       59.3701      126.2819      161.0162       57.5140       52.7852       55.0683       75.9919        0.0000        0.0000        0.0000        0.0000        0.0000        0.0000        0.0000        0.0000        0.0000        0.0000        0.0000        0.0000        0.0000        0.0000        0.0000        0.0000        0.0000        0.0000        0.0000        0.0000        0.0000        0.0000        0.0000        0.0000        0.0000
        0.0000        0.0000        0.0000        0.0000        0.0000        0.0000        0.0000        0.0000        0.0000        0.0000        0.0000        0.0000        0.0000        0.0000        0.0000        0.0000        0.0000        0.0000       36.4256       32.1973       28.3500       26.5796       32.1134       34.8517       29.0138       23.5660       23.4353       10.9108        9.2223        7.9473        5.9862       11.9016       12.0027        5.8395        4.0213        3.1697        2.0950        4.9250        1.5582        4.5051        8.4515        9.0911        9.4913        7.8574        1.8919        8.8541        9.1102        3.0622        4.9708        8.8234        4.9589        2.3189        2.1627        1.9944        1.8517        1.8268        5.9392        8.5623        7.6075        9.1650        6.3343        3.8256        1.6203        0.8220        0.5344        0.3713        0.3344        0.2465        0.2157        0.1903        0.1706        0.0326        0.0283        0.0353        0.1551        3.0824        1.7845        0.5946        0.5997        0.8161        0.8229        0.8148        0.7926        0.7032        0.6804        0.6345        0.5615        0.2661        0.2276        0.2001        0.1854        0.2846        0.3880        0.9915        1.0472        0.4603        2.1676        1.4712        0.2408        2.1843        1.5219        0.2504        0.3520        0.1158        0.1409        0.1539        0.1544        0.6802        0.6709        0.5690        0.8058        0.5195        0.3326        0.2607        0.2990        0.5327        0.0559        0.0141        0.0988        0.2310        0.2586        0.4056        0.4699        0.7967        0.5766        0.6937        0.6805        1.1377        1.2138        1.3391        1.5190        1.4481        1.7668        1.5888        1.6978        2.1579        1.6086        1.9279        1.8366        1.4115        1.9163        2.5240        2.9507        3.6412        4.1385        5.1140        4.0615        3.7782        4.0201        4.2301        4.9289        7.1758        8.4261        8.0226        7.6644        7.7624        8.1686        8.7435        9.4681       11.4639       13.2465       20.7201       31.3954       25.6828       30.5247       34.9850       49.6849       42.6310       32.5137       28.7120       25.7671       24.5271       20.2493       20.6509       24.2269       21.6159       24.8042       23.3888       24.3653       28.9615       33.2922       28.7242       28.0045       32.9153       42.8204       56.1089       53.4515       47.5006       59.5543       57.3040       54.7105       60.5352       70.4096       87.0612       85.2397       89.4275       80.7368       95.0536       94.8036       97.8656       96.6199      100.1847      101.9440       93.9099       96.8368       98.4628      102.6123       93.8742       85.0104       85.5338       86.1023       87.2447       84.9224       77.0357       71.9075       57.6724       54.8510       54.2042       51.6829       48.7883       48.1899        0.0000        0.0000        0.0000        0.0000        0.0000        0.0000        0.0000        0.0000        0.0000        0.0000        0.0000        0.0000        0.0000        0.0000        0.0000        0.0000        0.0000        0.0000        0.0000        0.0000        0.0000        0.0000        0.0000        0.0000        0.0000        0.0000        0.0000        0.0000
        0.0000        0.0000        0.0000        0.0000        0.0000        0.0000        0.0000        0.0000        0.0000        0.0000        0.0000        0.0000        0.0000        0.0000        0.0000       35.8411       26.3739       22.9706       27.0071       24.3443       33.6897       32.7142       31.9899       21.8746       16.4508       14.7884       14.4297        7.4121        6.2581        5.3118        4.5912        5.6264        4.5650        5.6745        5.6112        9.7194        6.8119        3.8981        3.0750        7.6744        8.4675        3.9330        2.2964        4.1891        2.5132        5.4157        1.9156        1.5535        1.7526        2.2514        1.5677        1.5013        1.7387        3.0679        1.4145        1.0652        6.0016        6.9768        7.4196       11.2006        9.2945        5.6300        2.2132        0.6541        0.3486        0.3139        0.2744        0.1941        0.1604        0.1384        0.1277        0.0253        0.0231        0.1214        5.5826        8.3542        5.3493        3.9915        1.5460        0.7828        0.8043        0.6952        0.6619        0.5735        0.5416        0.4954        0.4335        0.2022        0.6150        1.0901        0.1548        0.2237        0.9793        1.5491        0.2078        1.3312        0.2070        0.7465        0.4054        0.8126        0.1941        2.1833        0.3200        0.1090        0.1806        0.1745        0.1569        0.6388        0.6785        0.6382        0.9530        0.7668        0.5053        0.3378        0.3582        0.2623        0.1450        0.3906        0.8158        0.1666        0.2319        0.4152        0.5573        0.9572        0.5249        0.5575        0.6475        1.2952        1.2610        1.6373        2.9635        1.4893        2.5946        2.7763        2.7030        3.1560        4.6713        3.5706        4.1674        5.7164        3.9994        3.3878        3.0255        3.7764        4.1828        5.5406        4.7061        4.1355        4.1914        4.5789        5.3860        7.5786        8.6332       15.1851       32.4530       13.6192       11.4888       13.4719       14.1483       12.9559       15.2415       16.7710       18.6404       20.8481       27.9643       37.6944       35.3056       25.7416       23.3096       20.6405       20.2520       25.8406       21.0618       21.4560       26.3248       24.7252       25.4507       27.9660       28.5073       36.2784       35.5146       31.0795       32.4539       39.0640       53.0981       54.3377       47.9614       50.5802       62.4664       62.7280       60.9376       62.9286       67.0336       71.6284       75.5754       83.2348       77.2916       76.9685       86.7163       98.5656      101.7747      101.0572      104.7496       94.9031      103.5326      106.9156      105.8587       93.9764       87.9135       85.7150       89.6133       97.9336       90.7111       80.9803        0.0000       59.6322       56.6186       56.0566       57.7463       55.0842       58.8529        0.0000        0.0000        0.0000        0.0000        0.0000        0.0000        0.0000        0.0000        0.0000        0.0000        0.0000        0.0000        0.0000        0.0000        0.0000        0.0000        0.0000        0.0000        0.0000        0.0000        0.0000        0.0000        0.0000        0.0000        0.0000        0.0000        0.0000        0.0000
        0.0000        0.0000        0.0000        0.0000        0.0000        0.0000        0.0000        0.0000        0.0000        0.0000        0.0000        0.0000        0.0000       44.1897       37.5869       26.2439       23.1825       24.1766       26.6542       28.5509       25.3157       30.8032       25.5988       13.0459       10.4662       10.0885        8.5973        6.6120        5.8539        5.2139        4.3144        5.3329        6.6132        4.1412        9.9966       11.9428        8.9851        6.4307        2.6932        1.7359        2.5375        4.1750        2.6398        0.8465        3.4533        0.9890        0.3060        1.2051        1.2718        1.5618        1.2028        1.3027        1.2386        1.1560        1.0548        0.8506        2.6635        4.3979        6.5373        9.2230        7.6419        3.1657        1.1899        0.4338        0.2882        0.2628        0.3578        0.2894        0.1390        0.1202        0.1085        0.0782        6.7521        4.7144        0.2112        3.3217        3.3311        5.5556        2.4788        1.1128        0.8689        0.6151        0.5679        0.4939        0.4690        0.4347        0.3884        0.2099        0.1744        0.1463        0.1381        0.2171        0.2763        0.2678        0.1988        0.2025        0.1973        0.2233        0.3882        0.2505        0.2081        0.2720        0.2997        0.0909        0.1345        0.2955        0.4590        0.7424        0.7747        1.9284        1.1531        0.8189        1.0132        0.4690        0.5271        0.5756        1.1461        1.0886        1.0737        0.8383        0.6857        0.7318        1.1393        1.9559        0.4635        0.6874        0.6148        0.9525        1.0894        1.1362        1.4142        1.8117        2.4350        2.5514        1.6422        1.4898        1.3434        1.5337        1.9085        1.6653        2.4862        4.3493        5.9818        7.4407        7.4571        5.3608        5.6296        5.3692        6.9984        8.9491        7.3965        9.0816        9.5038       11.8493       19.9763       15.2424       13.5178       12.6238       11.9565       13.6600       14.6803       16.2550       26.5262       28.1932       23.3946       36.2786       28.6345       34.9560       38.6900       24.1030       27.1949       29.5529       24.2686       28.1214       31.4781       31.6656       32.0576       30.1077       38.3039       35.3388       36.4299       39.5781       39.8050       47.5107       51.2596       48.7235       49.0459       50.8404       60.4322       62.5499       60.6818       63.0888       64.0452       65.4836       71.9881       74.9900       78.8518       83.1816       83.1712       95.6574      105.2809      108.2716      109.5301      103.4902      111.5226      110.7993      106.5149       97.1819       99.2263       98.2193       96.6013       99.6798       88.3704        0.0000        0.0000        0.0000        0.0000        0.0000        0.0000        0.0000        0.0000        0.0000        0.0000        0.0000        0.0000        0.0000        0.0000        0.0000        0.0000        0.0000        0.0000        0.0000        0.0000        0.0000        0.0000        0.0000        0.0000        0.0000        0.0000        0.0000        0.0000        0.0000        0.0000        0.0000        0.0000        0.0000        0.0000        0.0000        0.0000
        0.0000        0.0000        0.0000        0.0000        0.0000        0.0000        0.0000        0.0000        0.0000       66.5568        0.0000        0.0000       48.6134       52.8172       52.0807       33.8333       26.1386       21.4838       28.1686       21.6261       12.8994       12.8028       14.5454       14.9005        7.6261        7.0251        6.2638        9.8917       13.7444        5.6207       12.2748        8.4170        1.9881        1.0006        0.3910        0.8324        0.7710        0.8237        0.6730        0.3782        0.3475        0.3745        0.4578        0.2151        0.1997        0.2158        0.2227        0.9141        0.9437        0.9290        0.8700        0.9457        0.8754        0.7953        0.7054        2.5744        3.9655        7.2910       11.0605        9.1023        4.9632        2.5343        0.4890        0.2722        0.2036        0.2523        3.1913        4.2882        7.0008        0.7447        4.7905        5.0555        3.3709        0.1124        0.5812        0.1943        0.0633        0.1103        0.0730        0.4238        0.3429        0.3291        0.3170        0.3028        0.2897        0.2727        0.2514        0.2892        0.6884        0.2302        0.1969        0.2168        0.2347        0.2927        0.2203        0.2090        0.2253        0.1974        0.2398        0.1745        0.2612        0.3712        0.0642        0.1883        0.1944        0.2564        0.5001        1.1708        1.1416        0.9830        0.7320        1.1848        1.5466        0.5642        0.5571        0.2226        0.8084        1.1528        0.6258        0.7984        0.8893        0.7164        0.5400        0.5073        0.8403        0.6861        1.4682        1.7744        1.9985        1.7083        1.7737        1.7343        1.9048        4.0731        2.9379        1.4301        0.9434        1.0578        1.4418        2.6480        3.1895        3.9663        5.0250        8.3620        9.5252       10.5113       11.7124        9.1789       11.9740       17.2757       20.0354       13.9121       11.2863       12.7839       14.0869       17.6407       23.7015       15.7668       18.2483       29.6539       35.1522       29.2493       40.2138       45.2729       58.3556       47.8249       42.3181       41.0066       35.7428       39.6500       35.3848       30.9283       33.0155       31.7526       32.8758       33.1656       34.3173       32.6673       38.3296       45.1977       46.2066       48.8815       48.4707       61.4129       73.9300       68.5724       67.7551       61.2519       73.8327       77.2284       66.3733       65.5341       60.8330       62.9899       67.8272       81.4420       80.3834       82.2827       79.6881       95.7781      110.0040      112.8734      112.3923      109.9787      110.4632      116.3030      108.9405      105.0636      110.9799      108.3021      100.5190       95.3535        0.0000        0.0000        0.0000        0.0000        0.0000        0.0000        0.0000        0.0000        0.0000        0.0000        0.0000        0.0000        0.0000        0.0000        0.0000        0.0000        0.0000        0.0000        0.0000        0.0000        0.0000        0.0000        0.0000        0.0000        0.0000        0.0000        0.0000        0.0000        0.0000        0.0000        0.0000        0.0000        0.0000        0.0000        0.0000        0.0000        0.0000
        0.0000        0.0000        0.0000        0.0000        0.0000       84.1664       69.6557       54.1633       51.3921       54.7228       44.4002       44.6106       53.2745       60.8206       83.3482       32.0207       23.7317       25.4393       19.1892       10.9896        8.5628        8.2472        6.9961        5.6472        5.3020        4.8628        4.3423        7.4521        5.9997        3.9246        3.8538        1.5711        7.2384       10.7669        7.9462        3.8983        0.7558        0.5752        0.5627        0.2937        0.2892        0.3214        0.4442        0.1481        0.2404        0.2495        0.2523        0.8750        1.2040        0.8811        0.7381        0.7867        0.9764        0.7375        0.6557        0.5214        0.2081        1.6795        0.8539        0.1436        0.1331        0.1290        0.1322        0.1449        0.1486        0.1931        2.5604        3.8113        4.0482        2.5216        4.9758        5.1507        0.0903        0.0061        0.1823        0.0372        0.0480        0.0544        0.0564        0.5079        0.3058        0.2615        0.2535        0.2447        0.2368        0.2358        0.2266        0.2438        0.2344        0.2058        0.1927        0.2102        0.2018        0.2770        0.2019        0.1734        0.1679        0.2598        0.1632        0.0298        0.2670        0.2574        0.0079        0.1235        0.1499        0.2052        0.2775        0.6711        0.9038        1.0434        1.3412        1.6705        1.1307        0.5968        0.4346        0.3852        0.8579        1.6511        0.6075        1.4832        2.3553        2.1193        0.7773        1.0308        0.8742        0.7306        1.4947        3.8737        4.4073        2.5088        1.8134        1.9203        3.3453        2.2044        1.8206        1.1393        0.8934        0.9951        1.4890        2.8690        3.5643        4.5118        5.7035        7.1421        8.4367        9.3003        9.2427       49.0743       12.7830       16.2517       17.9427       14.7435       13.5513       15.8099       19.7470       31.6218       23.3711       21.2942       18.7960       23.2345       28.7085       53.7760       58.6460       61.7967       70.2551       58.7485       43.1778       41.0951       52.3763       48.9624       44.0207       40.4673       30.4001       29.0702       25.7646       28.5905       32.4711       39.4455       43.6123       51.0810       45.4388       50.5132       56.6276       72.8626       75.4839       72.7172       71.1662       59.2906       67.1385       68.6259       61.8299       61.7197        0.0000        0.0000       61.7991       79.8589       82.1212       83.8865       90.0515      107.0890      114.3445      114.1461      117.3265      114.0325      114.6990      118.9025      117.0468      104.7900      101.3777      101.2997      100.2023        0.0000        0.0000        0.0000        0.0000        0.0000        0.0000        0.0000        0.0000        0.0000        0.0000        0.0000        0.0000        0.0000        0.0000        0.0000        0.0000        0.0000        0.0000        0.0000        0.0000        0.0000        0.0000        0.0000        0.0000        0.0000        0.0000        0.0000        0.0000        0.0000        0.0000        0.0000        0.0000        0.0000        0.0000        0.0000        0.0000        0.0000        0.0000
        0.0000        0.0000        0.0000        0.0000       58.9676       67.1512       55.6402       40.4596       44.8502       57.6641       66.8701       69.5687       66.9118       61.9315       34.0636       26.0178       24.2251       21.0884       16.1444        7.4028        5.8005        4.8352        4.1857        3.4363        3.4480        3.2557        3.9410        5.8169        4.4186        3.5952        2.4137        0.8062        0.1797        0.2778        0.3333        0.4849        0.3296        0.3340        0.3888        0.3178        0.2969        0.3272        0.3289        0.1238        0.1410        0.1528        0.1605        0.6826        0.7456        0.7084        0.6245        0.6936        0.8591        0.5769        0.3882        0.2253        0.2263        0.2537        0.2014        0.1361        0.1043        0.1047        0.1094        0.1605        0.2429        0.2641        1.2053        3.1364        2.0613        3.3886        1.1330        2.9971        0.2096        0.0280        0.0424        0.0389        0.2673        0.6200        0.5085        0.2701        0.2268        0.2235        0.2073        0.2039        0.2012        0.3010        0.8010        0.5479        0.2064        0.4542        0.8980        0.5650        0.2754        0.2340        0.2667        0.2732        0.2322        0.2230        0.1953        0.0000        0.0224        0.0227        0.0233        0.2557        0.3411        1.1545        0.3676        0.8129        0.9392        1.0431        1.3090        0.9712        0.8917        0.7100        0.7487        0.2214        0.1697        1.8061        2.6404        2.8083        2.9156        1.8498        1.3082        1.4404        0.7839        0.7081        1.2213        2.3573        2.4307        1.0330        1.1491        1.4198        1.9394        1.6533        1.4902        2.1229        2.7776        2.4705        1.9228        3.1518        4.1290        4.7436        6.0869        7.7233        9.1908       10.2477       10.4562       69.2934       31.7926       11.8235       13.0596       13.7192       20.1351       38.8886       38.8414       39.6710       26.7095       32.4182       30.7747       25.5098       30.7319       42.7363       53.3310       59.2668       63.6248       50.3701       42.4796       42.2269       39.7781       38.3596       38.4288       23.2824       23.8525       23.4554       25.6209       33.7228       37.9711       46.0695       48.5211       49.0888       47.6297       57.5264       62.4840       68.0346       64.2041       65.9368       67.5147       75.4870       59.7566       60.9157       52.1225        0.0000        0.0000        0.0000       68.9003       88.6422       96.1082       92.1998       87.5322      103.4648      107.4012      109.2649      109.2598      110.5977      112.5557      111.4328      111.4905      102.5831        0.0000        0.0000        0.0000        0.0000        0.0000        0.0000        0.0000        0.0000        0.0000        0.0000        0.0000        0.0000        0.0000        0.0000        0.0000        0.0000        0.0000        0.0000        0.0000        0.0000        0.0000        0.0000        0.0000        0.0000        0.0000        0.0000        0.0000        0.0000        0.0000        0.0000        0.0000        0.0000        0.0000        0.0000        0.0000        0.0000        0.0000        0.0000        0.0000        0.0000        0.0000
        0.0000        0.0000       81.8642       63.9458       59.3628       55.3783       56.9796       44.6761       60.5599       79.3738       47.1660       36.8932       33.0370       15.3664       17.8952       13.4497       14.6019       18.3218       22.4886        7.9856        5.9522        5.3070        3.0426        2.3097        2.2308        2.0387        2.3210        4.1152        3.6278        2.7043        2.3970        2.8234        0.6984        5.4951        0.7416        0.4403        0.6084        0.3221        0.2496        0.3269        0.9182        0.3793        0.3429        0.1972        0.1138        0.1225        0.1271        0.5199        0.5390        0.5272        0.5111        1.3614        0.9618        0.4361        0.3578        0.2416        0.2064        0.5058        0.6950        0.4030        0.1539        0.1364        0.1342        0.3212        0.2977        0.1502        0.1121        0.3506        0.0753        0.7735        0.9536        1.3371        0.0949        0.0977        0.2691        0.7146        0.7226        0.3959        0.1911        0.1616        0.2323        0.4149        0.9423        1.2013        1.1403        1.5144        1.2855        0.5558        0.3040        0.1989        0.2034        0.2400        0.2409        0.2605        0.3259        0.3525        0.3910        0.6559        0.9539        0.6356        0.5743        0.0827        0.1466        0.2989        0.3494        0.7904        0.5265        0.9595        1.0865        1.0985        1.1411        1.2049        1.0323        0.8166        0.8101        0.7778        0.2649        4.6076        3.4043        2.2740        2.5015        1.1711        1.6419        1.7985        1.8093        2.0013        2.5390        2.2425        1.8723        1.1826        0.9956        1.2655        1.3170        1.2695        1.2820        0.9805        1.0443        1.0971        2.1277        3.6217        4.4276        5.0505        6.5839        7.7011        9.1257       10.2298       11.9318       11.9073       11.8091       12.2543       16.8928       27.1690       38.6801       42.5473       34.6021       26.7997       23.2465       20.6428       20.5482       18.9713       20.5960       32.3031       30.2775       36.6363       30.5896       32.0178       40.0190       40.1832       27.8095       29.9819       23.4030       22.3358       23.8159       26.1616       27.6823       39.7231       41.6831       48.4186       48.7581       52.3394       52.3958       51.6359       67.4995       79.4896       64.7089       54.0251       52.6912       44.2806       53.9535       50.2426        0.0000        0.0000        0.0000       72.8279       81.7874      101.4131      109.2109      104.3518       98.6589      107.6882      111.3797      115.5652      116.5091      121.1745      110.9516      111.0672      107.0837        0.0000        0.0000        0.0000        0.0000        0.0000        0.0000        0.0000        0.0000        0.0000        0.0000        0.0000        0.0000        0.0000        0.0000        0.0000        0.0000        0.0000        0.0000        0.0000        0.0000        0.0000        0.0000        0.0000        0.0000        0.0000        0.0000        0.0000        0.0000        0.0000        0.0000        0.0000        0.0000        0.0000        0.0000        0.0000        0.0000        0.0000        0.0000        0.0000        0.0000        0.0000        0.0000
        0.0000       59.9851       55.3172       49.6891       49.9705       41.4906       25.1525       29.6276       37.0597       30.6270       19.9297       16.8303       10.3123       14.2416       17.8845        4.6647        7.8173        9.7346        7.1302        3.7628        0.7474        0.6933        0.7267        1.4685        1.2944        1.5582        6.7535       10.2655        8.8922        2.5799        3.0416        5.7174        1.0281        0.1835        0.1251        0.1073        0.1373        0.1584        0.1706        0.1613        0.1721        0.2530        0.4755        1.2608        1.1901        0.5887        0.6713        0.2025        0.0970        3.6373        4.7998        1.0143        0.3606        0.2417        0.2165        0.3502        0.3165        0.6816        1.0140        1.4756        1.3868        0.3506        0.3069        0.3041        0.2878        0.2659        0.2375        0.3578        0.3182        0.2018        0.6638        0.1540        0.2395        0.2099        0.2113        0.1106        0.0638        0.0531        0.0478        0.1773        0.2840        0.2385        0.3321        0.5243        0.3451        0.3366        0.4468        0.3614        0.3379        0.4216        0.8245        1.4392        1.6816        1.1818        0.9105        1.1455        1.8831        1.8421        1.1937        0.6820        1.3364        0.7752        0.8318        0.8952        0.9218        1.5965        1.4196        1.0888        1.2703        1.2510        1.0938        0.9297        0.8859        0.7068        0.6618        0.7092        1.7037        7.8073        4.6212        1.6760        0.6754        0.7092        0.8545        1.1873        1.8185        3.0680        2.4882        1.7728        1.4081        8.2449        8.0416        0.7243        0.7899       22.3573       20.4508        0.6674        0.6397        1.8459        3.0073        2.8396        3.4982        4.3120        5.6877        6.3051        7.3606        8.4359        8.4240       10.5731       12.6066       22.4362       29.5721       24.0989       21.2392       19.9411       29.2477       24.0542       24.5352       23.5727       20.1940       21.0598       23.8782       23.3201       22.0906       20.1980       21.3196       24.6077       27.1164       24.0014       22.1306       18.3580       20.2769       23.4988       25.7137       28.3346       37.0204       45.0447       46.8531       48.0301       57.7922       68.0618       65.2965       62.8657       63.1257       67.4576       48.4327       47.6428       64.9544       64.4065        0.0000        0.0000        0.0000        0.0000       80.7082      103.0580      108.1984      111.5517      109.6036      111.4761      113.8085      119.7557      115.5954      118.2831      121.9697      120.3531      117.1350      117.2632        0.0000        0.0000        0.0000        0.0000        0.0000        0.0000        0.0000        0.0000        0.0000        0.0000        0.0000        0.0000        0.0000        0.0000        0.0000        0.0000        0.0000        0.0000        0.0000        0.0000        0.0000        0.0000        0.0000        0.0000        0.0000        0.0000        0.0000        0.0000        0.0000        0.0000        0.0000        0.0000        0.0000        0.0000        0.0000        0.0000        0.0000        0.0000        0.0000        0.0000        0.0000        0.0000        0.0000
        0.0000       50.8483       43.9770       40.1232       41.5750       34.9723       28.1051       30.5661       28.4194       16.1834       13.3470       10.5561       10.2883       23.4111       33.2230       12.3620       15.2245       11.8156        3.6988        1.1820        0.6890        0.3915        0.3729        0.5960        0.8587        7.5918        3.2980       15.9431       10.5572        5.0613        5.2326        8.0509        2.7573        0.7763        0.1512        0.1210        0.2577        1.7951        3.1895        5.6858        8.0822        4.5129        4.6544        2.0099        1.7945        0.6954        0.6275        0.5463        0.1694        1.5847        3.5961        1.3586        0.2033        0.3142        0.4535        0.4944        0.3748        0.3640        0.5229        0.5164        0.4846        0.3894        0.3834        0.3282        0.3125        0.2684        0.2185        0.1473        0.1038        0.0443        0.0861        0.0526        0.0983        0.0420        0.6174        0.1136        0.0851        0.1002        0.4559        0.6883        0.9416        1.0210        0.4706        0.9692        0.9629        0.6702        1.4878        2.4335        2.4721        0.8171        1.2664        2.0072        1.4430        1.6110        5.0499        6.6981        4.9626        4.1583        3.1505        2.5601        1.6440        1.6015        1.4900        1.1991        1.2560        1.4982        1.4284        1.5129        1.6219        1.4608        1.2433        1.0848        0.9969        0.8300        0.6851        0.4399        0.8314        2.5223        1.8228        0.7478        0.6856        0.6889        0.8189        7.0918        8.4111       75.3619       21.5357        1.6512        1.9587        7.6356        8.2646        0.7014        0.5450       13.6207       14.4670        0.4553        1.0501        2.3364        3.4216        5.4477        4.5457        4.6633        5.9189        6.2353        7.5915        8.4345        9.3951       11.4143       12.0833       12.5974       13.1120       12.8248       21.2313       20.2846       21.3188       25.5748       26.0030       20.6490       14.8166       19.5836       17.6395       20.1619       29.8899       21.1135       18.1827       18.6209       18.4803       17.6506       16.8394       19.4445       26.9191       34.5492       33.5292       30.5734       34.6348       44.8177       45.8951       52.5844       63.9548       71.7322       74.3408       70.6244       69.8987       64.8232       66.6316       63.4017        0.0000        0.0000        0.0000        0.0000        0.0000       59.2774       92.8076      109.9450      119.0313      115.1282      113.5306      109.7807      114.1340      118.8756      118.5358      122.1323      125.9518      125.1265        0.0000        0.0000        0.0000        0.0000        0.0000        0.0000        0.0000        0.0000        0.0000        0.0000        0.0000        0.0000        0.0000        0.0000        0.0000        0.0000        0.0000        0.0000        0.0000        0.0000        0.0000        0.0000        0.0000        0.0000        0.0000        0.0000        0.0000        0.0000        0.0000        0.0000        0.0000        0.0000        0.0000        0.0000        0.0000        0.0000        0.0000        0.0000        0.0000        0.0000        0.0000        0.0000        0.0000        0.0000        0.0000
       37.4652       37.2353       34.6899       43.2822       51.8123       48.0078       28.2744       28.0152       21.6124       11.7267        5.5623        6.2417        3.1954       16.5574       19.3455        6.1131        4.7959        4.8801        3.5496        2.2063        1.0179        0.5682        1.4366        2.8813        1.2437        0.7513        0.6881        1.7270        0.7692        0.1722        0.3330        0.2002        0.4414        0.4046        0.0873        0.0854        0.0963        0.1953        1.0759        1.4122        0.2861        1.6124        3.3421        0.2147        0.1634        0.1265        0.1182        0.2383        0.0896        0.0244        0.1674        0.3465        0.1662        0.8889        1.0832        0.7107        0.5566        0.4245        0.4915        7.5224       20.0596        0.5474        0.4249        0.4321        0.3284        0.2814        0.2268        0.0860        0.0969        0.0603        0.0188        0.0375        0.2984        0.3439        0.3442        0.4294        1.1572        1.7048        2.4648        1.7083        1.2834        2.0569        2.6929        2.6382        1.4353        1.2987        2.0578        3.2805        2.9253        0.6755        0.3179        0.4235        1.5551        3.0998        4.5090        5.2808        3.1767        1.4405        1.9459        3.4682        4.0576        4.2394        2.0863        2.0082        1.8192        1.9358        1.9799        4.1597       22.0571        2.1566        1.6244        1.3288        1.1982        1.0407        0.8438        0.8175        2.6797        0.6857        0.8453        0.5881        0.6742        0.7168        0.8086        1.8476        2.4376        3.2475        2.3206        8.4683        7.0012        1.5961        1.7009        1.8728        0.8973        6.6554       12.1707        1.0303        2.4871        4.1036        7.1777        6.6201       67.6451        5.8330        5.4336        6.1579        7.7595        8.1653        9.1228       10.5119       11.6371       11.4205       11.6948       11.7501        9.8918       14.1442       21.2719       24.6694       19.5147       15.7398       13.1104       14.9060       15.9358       20.2298       23.1279       18.9665       16.5593       17.8463       20.5611       19.0772       20.5723       21.0540       37.0324       29.3770       27.8060       29.2755       34.5299       43.7839       46.9426       63.6452       73.9258       73.8037       69.7299       73.4978       69.8316       74.8137       72.3055        0.0000        0.0000        0.0000        0.0000        0.0000        0.0000       91.0649       90.8042       90.1043       87.2465       79.5307       79.5022       80.9905      116.5654      120.6180      119.5665        0.0000        0.0000        0.0000        0.0000        0.0000        0.0000        0.0000        0.0000        0.0000        0.0000        0.0000        0.0000        0.0000        0.0000        0.0000        0.0000        0.0000        0.0000        0.0000        0.0000        0.0000        0.0000        0.0000        0.0000        0.0000        0.0000        0.0000        0.0000        0.0000        0.0000        0.0000        0.0000        0.0000        0.0000        0.0000        0.0000        0.0000        0.0000        0.0000        0.0000        0.0000        0.0000        0.0000        0.0000        0.0000        0.0000        0.0000        0.0000
       31.0927       28.6272       26.9480       38.5567       54.6611       48.6945       41.9716       12.2257        7.8771        6.7595        5.8186        6.4425        3.9054        5.7261        6.0686        1.3438        3.5580        3.7174        2.4122        1.0399        0.2176        0.2711        0.2917        0.8658        0.7663        0.4299        0.5580        1.0308        0.5164        0.3753        0.1743        0.2559        0.0000        0.0000        0.0000        0.1483        0.7017        0.1627        0.1331        0.1173        0.1411        0.1624        0.2420        0.1164        0.1064        0.1033        0.0973        0.0133        0.0552        0.0530        0.0164        0.1426        0.1646        0.1849        0.2036        0.3855        0.4397        0.4479        0.4694        0.7232        0.5634        0.5394        0.9756        0.4755        0.3732        0.4090        0.7491        1.7915        1.6242        1.2371        1.6165        1.0627        2.7403        2.9241        2.0583        2.0887        3.1173        2.7844        1.5358        1.4799        0.9508        0.4008        0.5787        0.9166        0.3789        0.2158        0.2930        0.5232        0.8369        1.1858        0.5095        0.7899        3.2666        4.0593        6.4601        4.1261        4.0529        2.0641        2.1917        2.6918        2.8927        4.9603        4.4500        3.0516        3.2680        3.4674        3.2660        4.3906       20.6031       18.4697        2.0546        1.9020        1.7205        1.2975        1.0517        0.7022        0.6099        0.4200        0.5255        0.7256        1.3950       68.3038       15.4372        1.3938        1.7110        1.9871        2.0808       22.0772       29.0976        2.0545        1.5281        0.9743        0.6826        2.9907        5.3749        0.6671        2.4488        3.3327        4.0021        4.7500       18.5149        4.3615        6.1861        6.0654        6.3165        7.0915        7.3877        9.2243       10.3230       11.0287       11.2310       10.2715       11.5922       13.3891       11.3182       13.9603       14.1110       16.8886       13.4330       15.7150       17.1678       15.7406       17.2591       14.2369       13.6994       14.3703       16.1451       18.5579       15.8110       16.8647       18.9757       23.5543       27.2336       29.1649       48.6524       57.9713       54.3139       57.6352       67.6461       82.9982       77.4472       72.6840       72.5373       83.6940        0.0000        0.0000        0.0000        0.0000        0.0000        0.0000       54.4800      101.9698      103.6485       92.2681       89.1578       80.5007       81.4381       82.1978       85.8079      113.7262      116.0605        0.0000        0.0000        0.0000        0.0000        0.0000        0.0000        0.0000        0.0000        0.0000        0.0000        0.0000        0.0000        0.0000        0.0000        0.0000        0.0000        0.0000        0.0000        0.0000        0.0000        0.0000        0.0000        0.0000        0.0000        0.0000        0.0000        0.0000        0.0000        0.0000        0.0000        0.0000        0.0000        0.0000        0.0000        0.0000        0.0000        0.0000        0.0000        0.0000        0.0000        0.0000        0.0000        0.0000        0.0000        0.0000        0.0000        0.0000        0.0000
       53.6739       32.5185       24.1874       28.1938       25.5412       15.7044       24.7595       15.4400       11.5691        7.8212        5.1292        4.6812        5.5421        4.9875        7.7919        1.8358        2.1946        2.8096        1.2660        0.5483        0.3273        0.4203        0.6734        0.6647        0.3861        0.3322        0.4639        0.3205        0.2070        0.1860        0.2114        0.1603        0.1292        0.0773        0.0685        0.1713        0.1463        0.1599        0.1420        0.1143        0.1068        0.1017        0.0990        0.1128        0.1023        0.1174        0.1105        0.0434        0.0260        0.0128        0.0164        0.0292        0.1087        0.0307        0.0631        0.3165        0.3451        0.3754        0.3505        0.3392        0.3703        0.4612        0.5578        1.4320        1.2848        1.2739        1.6277        0.5600        0.1215        0.1751        0.1902        0.0944        0.1736        0.1890        0.0151        0.0038        0.0151        0.0038        0.0113        0.9668        0.5211        1.2770        1.2399        0.6243        0.2647        0.1501        0.4990        0.9216        0.9795        0.7805        0.5144        1.0234        2.0981        3.5344        2.8991        3.4968        4.0503        4.2314        3.7630        6.2235        6.3689        5.2046        5.3389        8.8946        8.8632        8.3069       11.7897       11.3107       10.9047       13.9163       11.3978        3.4249        3.0489        2.2795        1.8359        1.0282        0.7629        0.6848        0.5835        0.6146        3.0998        2.7471        0.6080        1.4469        2.1115        2.4610        3.3712        3.7401        2.8375        2.3234        2.4090        1.6969        1.1906        6.0960        4.9872        2.0857        3.4483        2.5873        3.3210        4.6167        4.9015        3.3945        4.5943        4.8926        3.9930        4.5322        4.7549        7.5369        8.8048       10.5733       10.6990       13.8038       13.5031       12.9247       12.2516       12.6389        9.8751       11.1915       10.9480       14.5602       16.2378       15.3751       12.7791       10.4417       12.5291       19.1548       12.4082       10.8702       11.5692       13.7383       16.1338       26.2955       29.6034       34.2424       47.2102       60.7838       60.0453       62.4654       74.1679      106.6483       96.4377       87.0074        0.0000        0.0000        0.0000        0.0000        0.0000        0.0000        0.0000        0.0000       48.7500      103.9559      105.1845      101.7281      101.0850       58.5300        0.0000       78.9900       96.8700      110.9400      109.7400        0.0000        0.0000        0.0000        0.0000        0.0000        0.0000        0.0000        0.0000        0.0000        0.0000        0.0000        0.0000        0.0000        0.0000        0.0000        0.0000        0.0000        0.0000        0.0000        0.0000        0.0000        0.0000        0.0000        0.0000        0.0000        0.0000        0.0000        0.0000        0.0000        0.0000        0.0000        0.0000        0.0000        0.0000        0.0000        0.0000        0.0000        0.0000        0.0000        0.0000        0.0000        0.0000        0.0000        0.0000        0.0000        0.0000        0.0000        0.0000
       46.5647       35.4185       20.2871       20.3282       17.6218       16.4125        9.1177       15.5586       18.0650       12.0325       19.8945       11.8920        6.8848        0.2349        0.3520        0.3246        0.7309        1.1777        0.7113        0.3468        0.3026        1.1500        3.2422        1.2069        0.3726        0.4365        0.5220        0.5284        0.5604        0.3341        0.2860        0.0963        0.1340        0.1061        0.0915        0.2215        0.1798        0.1509        0.1810        0.1568        0.2493        0.1931        0.0906        0.1178        0.1111        0.0839        0.0801        0.0241        0.0099        0.0117        0.0280        0.1009        0.0335        0.0320        0.0418        0.3360        0.3694        0.4031        0.3985        0.4468        0.7803        1.1065        1.4787        1.4274        0.9863        0.4900        0.1775        0.0227        0.0076        0.0837        0.0114        0.0603        0.1131        0.1586        0.3907        0.0377        0.0000        0.0264        0.0076        0.1011        0.6092        0.6723        0.9753        1.0461        0.8707        1.3114        1.6573        2.3651        2.9076        2.2587        1.2715        0.7540        1.0101        2.6347        2.2975        2.8126        3.2796        3.6491        4.2387        4.8938        6.2186        6.8021        7.4521        8.1313        9.7229       12.8543       17.6526       18.0214       11.6643       10.1904       10.3638        3.7468        3.3875        2.9270        2.1453        1.1754        0.9069        1.9345        0.8090        2.6036        2.1621        0.8870        0.8562        3.1968        3.5793        3.2782        3.1944        3.1644        3.1235        3.2401        3.1971        1.5793        1.5263        5.5389        1.9751        1.8622        6.2738        2.6616        2.2131        2.2492        2.4817        5.4048        5.3856        3.1289        3.4142        4.1750        4.4348        6.5357        7.8365        9.3056        9.4440       10.6341       11.9035       12.4348       13.1454       13.1880       11.4560        9.3544        9.0014       11.0760       14.3670       14.0580       11.2798       11.4528       13.0132       12.5411       11.2650       10.5115       10.8409       16.8922       18.6701       28.0206       30.2471       32.5646       42.4157       51.6723       50.3180       58.2652       66.2089        0.0000        0.0000        0.0000        0.0000        0.0000        0.0000        0.0000        0.0000        0.0000        0.0000        0.0000       48.6600      105.9123      103.2663      101.7430        0.0000        0.0000        0.0000        0.0000        0.0000        0.0000        0.0000        0.0000        0.0000        0.0000        0.0000        0.0000        0.0000        0.0000        0.0000        0.0000        0.0000        0.0000        0.0000        0.0000        0.0000        0.0000        0.0000        0.0000        0.0000        0.0000        0.0000        0.0000        0.0000        0.0000        0.0000        0.0000        0.0000        0.0000        0.0000        0.0000        0.0000        0.0000        0.0000        0.0000        0.0000        0.0000        0.0000        0.0000        0.0000        0.0000        0.0000        0.0000        0.0000        0.0000        0.0000        0.0000        0.0000        0.0000        0.0000
        0.0000        0.0000       12.2049       22.0521        0.0000       18.4162       17.2130       27.2935       31.8300       15.3137       22.6954       15.6790        8.5239        0.9188        0.8013        0.2219        0.2812        0.3508        0.3731        0.3376        0.3203        0.7463        1.0080        0.6201        0.5947        0.9611        0.5758        0.3936        0.2826        0.3171        0.3641        0.1216        0.1355        0.8321        0.1689        0.2823        0.2303        0.1914        0.2728        0.2123        0.3322        0.2935        0.1274        0.1009        0.1051        0.0767        0.0742        0.0331        0.0094        0.0115        0.0158        0.1945        0.0511        0.2500        0.4315        0.8419        0.8884        1.4645        1.1542        1.1727        1.0160        0.8798        0.9341        0.5792        0.4251        0.2413        0.1276        0.0413        0.1324        0.0379        0.1560        0.4404        0.2647        0.1889        0.2118        0.1665        0.0113        0.1967        0.6845        0.3686        0.6813        0.8163        0.6061        0.8453        1.0725        1.4818        2.8582        3.0725        1.9961        0.9388        0.8822        1.1746        0.9942        3.2777        4.6915        3.5440        3.3686        3.8643        4.6274        4.5949        6.3708        8.6812       10.4457       10.0486       10.2883       10.6466       11.5828       12.3785       24.2025       17.5700       14.7672       10.4708        9.9499        6.2205        5.8481        2.8198        1.4913        1.7403        2.0733        4.8796        5.6781        1.9571        1.1259        1.7774        2.9684        2.2530        2.4841        2.7630        2.8291        2.4286        1.9909        1.6906        5.7761        1.8077        2.1497        2.4405        3.8108        7.1007        3.0403        2.7829        3.0764        3.4860        3.7090        3.3886        3.8231        5.2091        5.0575        7.3637        8.7065        9.8825        9.2404       11.4353       11.7770       11.1310       10.4075       11.4605       11.7535        9.0069       17.4865       13.0354       13.2159       13.8274       13.2232       11.3544        9.1537        9.9564        9.4103       10.6280       12.6772       16.8233       19.0189       24.8234       27.1549       31.3369       45.1524       41.8755       41.0918       50.7889       58.0373       56.3219        0.0000        0.0000       47.8904        0.0000        0.0000        0.0000        0.0000        0.0000        0.0000       52.6200       57.7800       89.2979        0.0000        0.0000        0.0000        0.0000        0.0000        0.0000        0.0000        0.0000        0.0000        0.0000        0.0000        0.0000        0.0000        0.0000        0.0000        0.0000        0.0000        0.0000        0.0000        0.0000        0.0000        0.0000        0.0000        0.0000        0.0000        0.0000        0.0000        0.0000        0.0000        0.0000        0.0000        0.0000        0.0000        0.0000        0.0000        0.0000        0.0000        0.0000        0.0000        0.0000        0.0000        0.0000        0.0000        0.0000        0.0000        0.0000        0.0000        0.0000        0.0000        0.0000        0.0000        0.0000        0.0000        0.0000        0.0000        0.0000        0.0000
        0.0000        0.0000        0.0000        0.0000        0.0000       19.4499       24.0835       19.7049       20.2427       13.6510       10.7000        7.1981        8.1146        5.0379        0.4086        0.2654        0.4128        0.5284        0.3846        0.3244        0.3227        0.3505        0.4703        0.6379        0.7520        0.5689        0.5865        0.3337        0.3525        0.3950        0.9555        0.4272        0.2022        0.2059        1.1653        0.3540        0.3175        0.5275        0.8180        0.2199        0.1515        0.2067        0.1215        0.1029        0.1364        0.0881        0.0867        0.0214        0.0212        0.0119        0.2308        0.4805        0.1424        0.1525        0.5613        0.9506        1.2296        1.4314        1.6065        1.5205        0.6637        0.4797        0.5980        0.4290        0.7080        0.4467        0.1634        0.1304        0.0486        0.7532        1.0531        0.3743        0.7194        1.1800        0.6488        0.1184        0.0874        0.1287        0.5455        0.3769        1.0120        0.7042        0.8004        0.8157        0.4012        0.4013        2.5436        2.7622        2.0777        1.6888        0.7439        0.8167        0.6481        0.5517        2.4246        4.5395        4.1569        3.2872        4.3041        6.6619        6.7642       10.4598        9.8335       11.7781       11.0437       10.9430       10.8193       10.8949       11.7494       15.0951        9.5004        7.2317        8.1491       11.9586       12.8880        8.1091        4.0023        3.6119        1.7562        1.8263        1.6009        1.3332        2.3433        2.0387        1.9948        2.4034        3.4497        2.9110        2.2943        2.0642        2.2447        2.1239        1.9901        2.1458        2.5430        2.0869        2.6570        3.2028        4.0554        4.1499        4.3695        4.7878        6.2404        4.6455        6.4449       11.5112       16.4575       12.9237       10.4236        9.0262        9.3870       16.0292       10.6277       11.1126       12.2539       10.4587       10.0635        9.4408       21.5534       20.6588       11.8999       11.9904       13.4459        9.1142       10.1269       14.6817       16.7319       22.2707       17.8236       18.4869       18.9414       26.1534       28.8923       33.0432       33.4060       38.8299       48.0560       54.7463       55.6979       48.4669       48.8782       40.9123       41.5424       45.4713        0.0000        0.0000        0.0000        0.0000       67.3800       59.6400       61.7100       91.4190        0.0000        0.0000        0.0000        0.0000        0.0000        0.0000        0.0000        0.0000        0.0000        0.0000        0.0000        0.0000        0.0000        0.0000        0.0000        0.0000        0.0000        0.0000        0.0000        0.0000        0.0000        0.0000        0.0000        0.0000        0.0000        0.0000        0.0000        0.0000        0.0000        0.0000        0.0000        0.0000        0.0000        0.0000        0.0000        0.0000        0.0000        0.0000        0.0000        0.0000        0.0000        0.0000        0.0000        0.0000        0.0000        0.0000        0.0000        0.0000        0.0000        0.0000        0.0000        0.0000        0.0000        0.0000        0.0000        0.0000        0.0000
        0.0000        0.0000        0.0000        0.0000        0.0000       29.5103       25.6872       17.9189       33.6361       37.8912       38.8704       11.2405       12.0308       15.2029        8.8671        0.3835        0.1066        0.1123        0.1358        0.2774        0.2733        0.2699        0.3074        0.3410        0.6207        1.6890        0.4943        0.4290        0.4634        0.5358        0.6052        0.1538        0.1438        0.1423        0.1280        0.5070        0.4352        0.3715        0.3152        0.2079        0.2038        0.1505        0.1123        0.0791        0.0683        0.0648        0.0804        0.0071        0.0071        0.0085        0.0232        0.0711        0.9573        0.9775        1.6951        0.6521        3.7924        2.7916        5.4570        3.7125        2.3997        2.0460        0.4356        0.3975        1.2749        1.0670        0.5519        0.8813        0.8481        1.0512        2.8645        1.5882        2.1951        1.6053        0.9722        1.1918        0.3920        0.5303        0.2902        0.4470        0.0646        0.2052        0.5770        0.8153        0.8554        1.0630        0.7904        0.6006        0.2702        0.7232        1.6375        1.6556        0.7124        0.5326        1.0958        2.5908        2.6090        2.5401        1.8248        5.6118        5.7430        7.6690       10.6803       10.3236       10.1524       10.5079       12.2689       14.7712       14.0906       13.1925       17.5828       26.3719       27.6136       18.7261       15.0538        9.8653        8.0753        8.9255        9.4770        8.7123        4.7655        4.1152        4.6193        1.9164        1.1549        1.1842        0.8339        0.7642        0.7810        0.9705        7.3020        1.8416        2.1789        2.5357        2.8660        3.0078        4.1031        4.9054        5.0238        5.9180        6.5759        6.9882        7.4178        7.0440        7.8662       13.0358       14.4391       12.2369       10.1900        7.9850        7.7130        8.5427        8.4976        9.8061        9.7499        8.5121       10.2928        7.9130        8.4485       10.4000        9.7433        9.1609        9.5768       12.5926       13.5684       12.5935       15.7696       24.6883       22.5479       22.5044       25.8954       28.1490       32.2388       33.6674       38.8207       43.0419       41.2333       39.8333       40.5525       45.0650       39.2728       45.4046       47.4806       50.7083        0.0000        0.0000        0.0000       86.4186       88.7479       78.9459       81.6714       77.1925       82.8708        0.0000        0.0000        0.0000        0.0000        0.0000        0.0000        0.0000        0.0000        0.0000        0.0000        0.0000        0.0000        0.0000        0.0000        0.0000        0.0000        0.0000        0.0000        0.0000        0.0000        0.0000        0.0000        0.0000        0.0000        0.0000        0.0000        0.0000        0.0000        0.0000        0.0000        0.0000        0.0000        0.0000        0.0000        0.0000        0.0000        0.0000        0.0000        0.0000        0.0000        0.0000        0.0000        0.0000        0.0000        0.0000        0.0000        0.0000        0.0000        0.0000        0.0000        0.0000        0.0000        0.0000        0.0000        0.0000        0.0000
        0.0000        0.0000        0.0000        0.0000        0.0000       14.7686       15.1539       11.0018       39.5077       46.5515       56.6914       30.8719       30.2402       15.0755        8.2042        0.4651        0.3227        0.2260        0.2025        0.3093        0.3131        0.3196        0.3383        0.3930        1.2539        2.5613        0.6410        0.5237        0.5508        0.6333        0.6738        0.1506        0.1638        0.1624        0.1471        0.5904        0.5135        0.4807        0.5420        0.2705        0.1902        0.1463        0.1237        0.0848        0.0658        0.0567        0.0580        0.0250        0.1638        1.3745        1.6989        1.5338        0.9098        1.0562        2.0084        0.9837        1.0023        1.8365        4.4334        9.5404        6.8336        1.9960        0.3834        0.1550        0.2605        0.2820        1.1923        2.1081        2.3557        3.7335        3.3774        2.8464        3.7146        1.6503        0.3722        0.9341        0.1936        0.2542        0.1224        0.0447        0.1808        0.0480        0.0285        0.0228        0.1417        0.6929        1.2890        1.6128        1.7263        1.6942        2.4220        1.2762        1.6716        2.4245        2.8660        1.7766        1.0960        0.5936        2.1149        8.0892        7.5601        7.3569        8.8448        9.0116       10.0168       10.9368        8.6200       10.3617       14.9184       13.9589       14.4456       22.2032       48.2331       68.6405       44.3661       30.4550       21.3251       13.2409       10.7947        7.3597        4.0766        5.0560        5.1856        3.2408        2.3571        0.3303        0.2865        0.3905        0.4395        8.3927       15.1074        2.0305        2.3118        2.7063        3.3306        3.7095        4.3701        4.7472        5.5130        9.0120        8.6791        8.5655        8.8289        8.0400        8.8976       17.5350       16.3592       11.8210       12.4575       12.1093        8.8777        7.5299        9.5683        8.2393        9.0502        7.6225        6.9528        7.2323        9.3550        8.8941        8.4480        9.8063       13.3513       14.8227       16.8302       17.2185       19.4770       31.8377       28.8973       27.3678       29.8169       33.4013       34.6497       39.0654       40.7964       47.7745       41.5998       40.1001       45.3031       55.6940       43.6983       52.8009       60.0573       63.3019        0.0000        0.0000       84.8904       86.7415       88.8002       73.4625       77.3729       72.8761       69.3947       71.1969       64.2798       56.0402       59.7293       57.2090        0.0000        0.0000        0.0000        0.0000        0.0000        0.0000        0.0000        0.0000        0.0000        0.0000        0.0000        0.0000        0.0000        0.0000        0.0000        0.0000        0.0000        0.0000        0.0000        0.0000        0.0000        0.0000        0.0000        0.0000        0.0000        0.0000        0.0000        0.0000        0.0000        0.0000        0.0000        0.0000        0.0000        0.0000        0.0000        0.0000        0.0000        0.0000        0.0000        0.0000        0.0000        0.0000        0.0000        0.0000        0.0000        0.0000        0.0000        0.0000        0.0000        0.0000        0.0000
        0.0000        0.0000        0.0000        0.0000       21.1603       12.9248       12.3860       13.3357       33.2740       43.7053       67.6808       30.9021       19.9589       11.8320        4.2278        0.8852        0.3777        0.4158        0.8452        0.9641        1.0747        0.5591        0.7727        1.1681        1.2316        1.2629        1.3798        1.6084        0.6138        0.8262        0.8735        0.1635        0.1772        0.1769        0.1608        0.6536        0.5771        0.5017        0.4358        0.2882        0.2237        0.1803        0.1534        0.1157        0.0867        0.8420        2.6961        4.0793        2.4772        2.7024        2.3117        1.0026        0.3693        1.3411        3.2466        2.3830        1.7976        2.6603        0.7741        1.1339        1.4956        2.8367        1.7728        0.2754        0.4329        0.6559        2.4028        1.4542        1.7626        2.9300        3.5048        3.5085        3.8949        2.4403        1.4266        1.4053        0.1362        0.1047        0.0239        0.0218        0.0216        0.5485        0.4188        0.2834        0.2684        0.8893        0.8192        1.5849        1.2197        1.8939        1.9093        2.5987        2.2887        1.5739        2.1018        1.3790        0.5264        0.4214        1.0461        5.3185        6.7771        8.5259        6.9832        6.7057        9.2612       11.0986        9.4862       13.8612       14.6923       13.4455       16.6254       22.9795       22.6882       21.9845       30.1535       29.1443       29.4150       17.4666       15.6870       14.7983       14.6025        7.9145        3.6386        0.9378        0.6350        5.0534       14.4169       14.0894        3.4532        0.9881        4.5024        3.7875        2.9545        3.4953        4.1012        3.8788        4.7322        4.9703        5.7844        8.6431       11.4166       10.3415       12.1835       11.3496       19.0827       22.1654       19.3871       13.1132        9.2336        6.8857        7.6667       10.2512       28.1913       12.2566        7.6434        6.5909        7.2605        8.5481       11.9872       11.9563       11.7532       14.4623       13.2618       13.7959       18.9927       28.3697       29.9357       45.9917       45.1833       31.3644       32.9405       35.6351       38.6538       39.8212       41.0016       46.3271       42.3361       41.6725       37.0035       42.9596       33.6120       41.9326       51.2994       59.0289        0.0000       45.7071       51.6742       77.1638       95.6579       93.5833       73.4902       70.7563       70.8636       68.6297       68.8309       60.0841       60.7851       61.1200       71.6753        0.0000        0.0000        0.0000        0.0000        0.0000        0.0000        0.0000        0.0000        0.0000        0.0000        0.0000        0.0000        0.0000        0.0000        0.0000        0.0000        0.0000        0.0000        0.0000        0.0000        0.0000        0.0000        0.0000        0.0000        0.0000        0.0000        0.0000        0.0000        0.0000        0.0000        0.0000        0.0000        0.0000        0.0000        0.0000        0.0000        0.0000        0.0000        0.0000        0.0000        0.0000        0.0000        0.0000        0.0000        0.0000        0.0000        0.0000        0.0000        0.0000        0.0000
        0.0000        0.0000        0.0000        0.0000       19.8632       18.7204       20.4122       26.1396       32.7817       40.5110       43.7930       24.6393       24.1649        9.3740        4.3697        1.4488        1.2383        1.0172        1.1812        1.0027        1.4614        2.1034        1.6289        1.7281        1.4140        1.0905        1.1998        0.5538        0.8353        1.0725        1.1004        0.2114        0.1846        0.2016        0.5325        0.7353        0.6239        0.5524        0.4832        0.3350        0.2801        0.2407        0.2300        0.2298        0.1521        0.2580        0.7218        1.3161        1.3147        2.4184        3.0479        1.5987        1.9448        1.4015        2.4753        2.3545        0.8366        0.7736        0.6180        0.9829        2.6797        4.0187        4.4688        1.9360        0.7789        1.4295        1.9854        2.5866        3.0225        2.4211        2.5840        3.8917        2.2646        3.0077        1.8372        0.6146        0.0430        0.1892        0.1224        0.1503        0.2302        0.1224        0.0879        0.1276        0.0851        0.1042        0.3697        1.4550        1.2713        1.9479        1.8710        1.7353        1.0754        1.1775       18.7006        0.9035        0.9348        1.2902        0.5747        4.5634        4.6443        7.7474        8.6637        7.5415        6.7586        8.1882        7.3913        8.2332        9.3813       10.0239       14.5060       25.0603       26.2468       24.5725       20.2343       18.9140       21.1726       25.2069       28.8994       31.9725       24.1954       14.1038        4.0918        2.2517        2.9042        1.5431        1.3108        0.8738        0.7141        0.7525        1.1613        2.7745        3.4203        3.3019        4.2159        6.0200        8.6515        9.9681        9.1743       11.0343       12.1829       13.3338       14.9842       16.3391       23.6703       23.4977       23.6481       17.5815       12.7435        8.7639        7.1234       10.2465       22.3121       13.3448        7.7607        8.2761       11.8186       12.5386       12.6623       11.8765       12.0371       13.7194       17.7583       18.6381       18.5406       29.2823       27.2161       36.9000       41.9981       36.0014       37.9980       37.5822       46.5094       43.3392       43.5057       45.2703       39.9404       41.6529       40.0203       42.7629       34.5897       32.7603       53.9195       84.9262       53.7973       50.8303       54.7400       69.1812       78.8879       88.8970       69.9797       69.1049       68.6516       68.7304       68.6165       57.3226       58.3836       55.3299       80.6640        0.0000        0.0000        0.0000        0.0000        0.0000        0.0000        0.0000        0.0000        0.0000        0.0000        0.0000        0.0000        0.0000        0.0000        0.0000        0.0000        0.0000        0.0000        0.0000        0.0000        0.0000        0.0000        0.0000        0.0000        0.0000        0.0000        0.0000        0.0000        0.0000        0.0000        0.0000        0.0000        0.0000        0.0000        0.0000        0.0000        0.0000        0.0000        0.0000        0.0000        0.0000        0.0000        0.0000        0.0000        0.0000        0.0000        0.0000        0.0000        0.0000        0.0000
        0.0000        0.0000        0.0000        0.0000       22.9981       35.6429       45.6768       38.5770       26.1268       38.3106       46.5261       44.0201       25.3303       16.3301       11.8238        7.6366        9.6080       20.2671       13.6171        9.4196        5.1375        4.0737        3.0843        1.2215        1.6660        0.9404        0.9287        0.6114        0.7119        0.7604        0.8756        0.1172        0.1670        0.2349        0.2562        0.4215        0.4419        0.9466        0.4165        0.0201        0.1416        0.0271        0.3977        0.6790        1.0731        2.8695        3.2771        2.0315        0.9232        3.6646        1.6400        3.5771        0.7929        3.0921        1.2589        1.1705        2.0894        1.1712        1.5838        2.3318        4.4835        4.4148        3.5202        5.3428        4.0394        2.8188        3.0947        5.5520        4.9779        4.9826        3.1781        5.4192        1.8092        2.9488        2.9564        2.0507        0.6264        0.6263        0.6643        0.6477        0.9182        0.6792        0.6945        0.6077        0.6370        0.6938        0.9204        2.1970        1.7331        1.7627        1.7289        2.0401        2.7465        4.2296        4.1475        0.8829        0.3951        1.7330        1.6026        4.0287        3.5441        4.7353        7.1265        5.8532        7.1186        7.9427        6.1079        7.8170        8.9359       20.6952       16.9462       17.8458       19.2395       17.6154       20.2889       30.7147       21.6973       37.6093       52.5558       36.7870       22.8257       11.1426        2.7824        1.9289        1.7729        1.7533        1.3707        2.1609        2.8053        4.4343        4.3687        6.2175        5.1696        4.5882        7.0198       10.0089        9.7286        8.7065        8.1395       11.5217       13.4520       17.1493       26.1470       25.9275       33.8811       31.3695       24.4468       15.2610       13.1610       12.4156       10.1860        9.7071        9.7891        8.9448        8.6638        8.4500        9.2222        8.8609        9.4443       13.8119       14.3194       15.1195       17.5014       23.5058       27.5804       40.1410       42.8048       38.2277       39.6334       39.0278       36.8613       42.8509       53.9962       61.0991       50.0454       51.6569       49.3554       47.7030       45.6067       40.0553       39.9182       39.8727       48.5900       67.2180       42.6221       41.3485       52.3866       58.5542       72.1417       81.7277       88.7604       65.9914       69.7319       65.1180       63.2679       48.0060       55.8906       64.1768       80.5864        0.0000        0.0000        0.0000        0.0000        0.0000        0.0000        0.0000        0.0000        0.0000        0.0000        0.0000        0.0000        0.0000        0.0000        0.0000        0.0000        0.0000        0.0000        0.0000        0.0000        0.0000        0.0000        0.0000        0.0000        0.0000        0.0000        0.0000        0.0000        0.0000        0.0000        0.0000        0.0000        0.0000        0.0000        0.0000        0.0000        0.0000        0.0000        0.0000        0.0000        0.0000        0.0000        0.0000        0.0000        0.0000        0.0000        0.0000        0.0000        0.0000        0.0000
        0.0000        0.0000        0.0000        0.0000        0.0000        0.0000        0.0000        0.0000       35.5341       38.8601       28.5418       10.2672        9.9447        9.7783        7.8617        8.7601       18.0118       23.7436       20.1083       11.5457       12.5857        9.7913        4.4691        2.6824        2.6640        5.8066        2.3899        3.3040        4.6629        1.3395        0.8328        0.1251        0.4045        0.1825        0.1850        0.4340        0.1214        0.6633        0.8502        0.3493        0.7128        0.4976        1.3578        1.9579        1.8138        0.4886        2.2958        2.5745        2.8810        2.4552        3.5754        3.4010        2.4505        2.8340        0.3521        2.2971        3.2063        1.5475        1.5945        2.7045        4.2071        2.7950        4.8531        6.0996        5.7413        2.4489        2.7347        4.0761        5.2409        3.5750        3.2831        4.4798        4.1924        5.5162        1.6485        2.0853        0.9634        1.2593        2.6444        2.4228        1.2940        2.6230        1.4627        0.8750        1.4817        1.4465        2.4114        2.8340        1.7888        1.3039        2.7629        4.0507        4.0340        3.5958        3.0276        2.6866        0.6091        0.9661        2.2132        3.4509        4.9515        5.0245       10.1101        8.2312        6.7504        7.2529        7.7447        8.7956        9.0405       10.7114       16.7010       19.3582       14.8104       16.1303       14.7243       10.8403       19.4137       30.4198       39.1470       23.7615       13.8769        6.5368        6.8966        2.8422        2.6462        2.7507        3.2015        4.8285        4.4665        4.5870        4.7193        5.0449        7.6155        9.9083        7.4447        6.8061        6.7640        9.9197       10.0267       12.2179       15.4590       19.9804       23.4546       15.6559       25.2927       16.4572       14.0457       15.7448       13.8862       12.6279       10.6660       10.0429       10.5502       10.1908        8.9881        7.6442        7.8916        9.1910       10.8628       14.5251       15.7590       17.5601       21.1696       23.7977       23.8053       35.3505       41.2133       42.1321       44.5556       48.6854       48.8865       53.6404       53.2124       56.1040       51.4314       52.8627       59.9881       58.5375       48.1511       47.1961       45.5166       41.4182       45.0272       48.1310       52.3928       47.1362       37.9992       53.2542       75.1200       83.3116       80.5958       64.5367       67.1955       60.1651       59.7808       49.0844       73.7555        0.0000        0.0000        0.0000        0.0000        0.0000        0.0000        0.0000        0.0000        0.0000        0.0000        0.0000        0.0000        0.0000        0.0000        0.0000        0.0000        0.0000        0.0000        0.0000        0.0000        0.0000        0.0000        0.0000        0.0000        0.0000        0.0000        0.0000        0.0000        0.0000        0.0000        0.0000        0.0000        0.0000        0.0000        0.0000        0.0000        0.0000        0.0000        0.0000        0.0000        0.0000        0.0000        0.0000        0.0000        0.0000        0.0000        0.0000        0.0000        0.0000        0.0000        0.0000        0.0000
        0.0000        0.0000        0.0000        0.0000        0.0000        0.0000        0.0000        0.0000        0.0000        0.0000       17.7733       15.5760       15.3670       13.1581       14.7248        9.4151       14.2500       18.1406       28.0039       16.9707       22.3226       19.8276       13.0505        7.4836        9.3187        4.6061        5.0133        6.4719        3.5917        3.0287        3.7784        3.2479        0.2829        2.7396        1.0866        3.8528        3.4217        4.7933        4.2501        4.7497        3.8481        2.5031        0.9881        1.1208        0.3922        0.3490        0.5247        3.7019        4.6102        1.8268        1.8507        1.7005        2.5093        2.9682        1.2702        3.4870        4.0001        2.9533        3.5111        0.4613        1.0157        1.3380        5.2074        4.4866        3.6442        2.7910        3.4084        2.8141        5.9081        4.6015        3.7387        2.9085        5.3967        7.7232        3.9845        2.9612        3.1629        3.3383        4.0814        5.4649        4.9455        4.5998        3.6162        1.4181        1.3261        1.6357        2.1808        2.2629        2.4518        2.3177        3.6200        4.0523        4.7212        4.5545        6.3158        7.4248        5.9710        4.8101        3.3308        7.5515       10.4954        7.7590       10.2520        7.1911        6.7779        7.6137        7.0601        8.0008       11.1058       11.2612       19.6385       30.6643       19.2190       18.5445       16.5855       23.6672       17.9385       17.2193       22.5846       16.6775       15.0636       15.1090        9.9105        5.4060        5.2406        2.6174        2.9972        7.7144        7.8957        9.0619        7.7460        7.3142        7.4676        8.8599        7.9877        7.9084        6.1959        9.6109       10.4889       18.6427       20.9534       23.5968       26.0437       20.5852       24.8306       29.0738       23.9256       18.3860       14.9335       13.1963       11.8702       11.9798       10.6013       10.7322       10.5902        9.2978        9.0612        9.4907       10.9348       13.7917       17.2763       19.7456       22.5720       27.2989       28.1027       30.7862       37.8442       46.7955       49.6685       54.8074       55.3350       61.8443       58.9611       56.1166       54.1181       58.2194       58.6220       55.7487       53.5423       44.2172       45.3151       44.7924       39.1160       39.7813      160.4962       48.0739       50.5473       46.3847       57.6886       65.7496       72.5162       60.8234       70.3350       78.1356        0.0000        0.0000        0.0000        0.0000        0.0000        0.0000        0.0000        0.0000        0.0000        0.0000        0.0000        0.0000        0.0000        0.0000        0.0000        0.0000        0.0000        0.0000        0.0000        0.0000        0.0000        0.0000        0.0000        0.0000        0.0000        0.0000        0.0000        0.0000        0.0000        0.0000        0.0000        0.0000        0.0000        0.0000        0.0000        0.0000        0.0000        0.0000        0.0000        0.0000        0.0000        0.0000        0.0000        0.0000        0.0000        0.0000        0.0000        0.0000        0.0000        0.0000        0.0000        0.0000        0.0000        0.0000        0.0000
        0.0000        0.0000        0.0000        0.0000        0.0000        0.0000        0.0000        0.0000        0.0000        0.0000       49.1133       42.7659       27.5271       25.0738       22.5048       11.0754        5.3923        6.0765        6.3421        9.0900        9.0229       10.0551       13.1581       12.5474       12.1768        9.4584       10.3425        8.3421        6.2749        5.5391        4.6364        8.0724        4.1696        1.7308        1.7924        4.6534        3.1851        3.7228        3.8053        2.6994        1.3136        1.4649        1.6933        1.3533        1.3276        1.0954        1.7321        3.5333        4.1023        1.9588        1.1376        1.3425        1.7905        2.1163        3.0321        7.3145        7.3699        7.3266        3.1223        2.8679        1.9621        2.1826        3.4649        1.1916        2.1849        3.0356        2.3890        3.0022        3.0987        2.7382        1.4210        2.2799        3.1569        3.9462        3.0233        3.2842        3.8032        4.0348        4.9303        5.2446        4.7138        2.6309        4.8387        3.2138        3.3117        2.5876        5.0870        4.8990        3.7345        6.8711        7.9187        4.8920        5.0687        4.8749        7.0303        6.6938        4.3436        7.6252        8.3686        9.9135        9.6720       10.6077       14.7180       11.7034        8.6427        8.2318        7.6423        8.8775       10.5766        9.6172       12.3208       15.4546       13.2549       15.0463       13.9581       21.9017       20.1836       15.8952       19.5409       13.3210       15.0689       13.3268       10.7538        8.2853        7.4033        2.7751        6.5179        9.8634        8.6585        7.6696        7.4050        8.6622        9.8886       12.2357        8.3260        7.6903        8.0556       11.0537       11.6924       13.0291       24.3113       22.7231       27.1055       31.2513       36.2152       29.0445       32.8289       20.4302       19.9224       18.8923       19.5174       15.2035       13.0572       12.6938       12.6395       10.1210        9.2660        9.7971       11.6143       14.5873       18.4258       20.5383       23.8010       29.7902       27.0542       27.3384       29.1365       43.9265       48.4478       55.6513       60.8361       94.1249       79.8837       59.0685       52.2847       52.1792       52.5686       45.0039       48.6777       52.1145       48.4156       62.7514       39.7854       31.7725       31.7054       31.3685       45.1083       48.9759       57.0981       57.9614       64.6174       61.6137       71.7643        0.0000        0.0000        0.0000        0.0000        0.0000        0.0000        0.0000        0.0000        0.0000        0.0000        0.0000        0.0000        0.0000        0.0000        0.0000        0.0000        0.0000        0.0000        0.0000        0.0000        0.0000        0.0000        0.0000        0.0000        0.0000        0.0000        0.0000        0.0000        0.0000        0.0000        0.0000        0.0000        0.0000        0.0000        0.0000        0.0000        0.0000        0.0000        0.0000        0.0000        0.0000        0.0000        0.0000        0.0000        0.0000        0.0000        0.0000        0.0000        0.0000        0.0000        0.0000        0.0000        0.0000        0.0000        0.0000        0.0000
        0.0000        0.0000        0.0000        0.0000        0.0000        0.0000        0.0000        0.0000        0.0000        0.0000       48.3135       52.9574       45.7528       43.9865       23.2686       11.1051        6.2087        3.8207        3.3588        4.5839        8.8279       10.7916       16.7144       21.5801       18.9742       20.5672       16.5173       10.4536       14.7830       15.8239       10.9287       11.6812        9.1802        8.5904        5.7450        5.5551        9.9476        5.2453        4.8120        1.0236        0.5763        2.1622        0.3350        0.2282        1.1597        1.1755        1.0200        1.3961        1.2997        3.2330        2.3392        3.3378        3.8582        4.4616        3.3318        5.9244        6.0673        4.9818        5.6592        3.8373        5.7646        6.8496        3.6236        2.5629        2.3501        2.8486        2.5704        5.6440        5.4427        0.9590        0.9132        3.7217        2.6604        3.0940        3.4906        4.3386        4.6245        4.4628        4.8071        6.0757        4.7894        3.0190        2.7617        3.7809        4.1803        4.6381        4.0504        4.0644        4.4211        4.1317        6.6020        5.9705        6.4743        8.6454       12.1060       10.7685        7.5548        8.3726        7.5283        7.4960        8.3545        8.6047        9.3943       11.6385       14.4302       13.1742       11.8792       13.5775       12.8312       12.7405       12.9335       15.7387       17.1891       21.9770       22.1721       17.3525       21.4972       20.3355       21.5621       15.4071       14.1745       18.5896       15.9983       16.0884       11.1584        8.1654       10.1640        8.5143        7.6475        7.5007       10.3323       16.1072       14.9390       17.3996       11.6585       11.6760       12.7987       12.8878       11.8259        9.8649       15.1476       16.7790       19.3081       18.9854       19.5352       20.3633       22.5852       26.8314       26.1067       26.8203       26.7779       21.0882       19.8059       16.0654       17.4809       14.6029       13.1768       14.2397       13.4708       16.0392       21.3249       23.1308       25.1917       36.9843       34.3811       34.2902       35.2374       49.9286       50.6683       56.0279       70.5704      122.1613      103.3357       91.0146       69.1759       46.5032       40.6538       38.4925       39.4449       36.4313       29.3047       31.8271       32.2369       30.1576       24.9418       34.3540       36.8734       41.4425       50.0034       44.2618        0.0000        0.0000        0.0000        0.0000        0.0000        0.0000        0.0000        0.0000        0.0000        0.0000        0.0000        0.0000        0.0000        0.0000        0.0000        0.0000        0.0000        0.0000        0.0000        0.0000        0.0000        0.0000        0.0000        0.0000        0.0000        0.0000        0.0000        0.0000        0.0000        0.0000        0.0000        0.0000        0.0000        0.0000        0.0000        0.0000        0.0000        0.0000        0.0000        0.0000        0.0000        0.0000        0.0000        0.0000        0.0000        0.0000        0.0000        0.0000        0.0000        0.0000        0.0000        0.0000        0.0000        0.0000        0.0000        0.0000        0.0000        0.0000        0.0000
        0.0000        0.0000        0.0000        0.0000        0.0000        0.0000        0.0000        0.0000        0.0000        0.0000        0.0000       31.1506       31.9059       31.5595       26.4884       20.8075       16.5243        6.9232        2.3006        2.1072        2.2824        6.1253       13.2243       18.6021       18.2758        8.4974        4.6717        6.1149        8.1013       15.3985        7.2566       13.4152       10.9378       11.3463        7.6231        7.1145        6.3367        6.7322        2.4111        0.5905        2.3797        0.4532        3.9252        3.9979        1.8242        0.7817        0.4312        0.1098        0.2082        1.7024        1.7314        2.8421        2.2443        1.8897        1.1518        1.3225        3.3890        5.9060        4.7991        2.2833        1.0557        3.2121        5.8256        4.9351        4.2503        4.4700        4.4830        5.3500        8.0097        1.9223        3.5306        3.3739        4.2314        3.3497        3.6641        5.0866        4.9379        4.7434        3.9421        3.8242        5.3020        4.5102        3.3481        2.8980        3.4207        3.2861        2.5044        2.9072        3.5357        6.3902        4.5692        6.4271        7.5715        7.2211        7.6356        9.5298        9.1523        7.5579        6.9345        7.3590        6.3457        7.3678        8.7948       12.5133       15.2791       14.5235       14.6906       15.3512       16.4549       14.9137       14.9594       16.9142       30.3063       46.2385       24.7755       19.9391       27.2390       49.4455       31.9086       17.8109       18.2944       15.9324       16.2248       16.2049       14.2568       13.9880        8.7427        9.3181       11.1211       10.6895       11.9703       16.3657       14.6625       14.8626       13.8649       11.9841       11.5049       14.0604       15.2125       14.4808       15.1062       17.0821       19.4435       14.9397       15.1764       15.6064       16.9130       22.9008       21.1254       21.2966       20.7275       22.2698       19.9862       16.4968       15.6757       12.6979       12.0458       14.3711       17.1969       22.0273       21.0412       23.1863       27.1924       39.8364       37.1213       35.5419       39.2420       54.5129       65.6281       67.0136       56.5760       64.6632       75.1788       90.3842       71.9894       49.2330       35.3404       31.8661       37.0456       33.4508       25.3838       25.0136       25.6576       24.1596       24.3516       30.8234       31.5743       33.9317       37.3343        0.0000        0.0000        0.0000        0.0000        0.0000        0.0000        0.0000        0.0000        0.0000        0.0000        0.0000        0.0000        0.0000        0.0000        0.0000        0.0000        0.0000        0.0000        0.0000        0.0000        0.0000        0.0000        0.0000        0.0000        0.0000        0.0000        0.0000        0.0000        0.0000        0.0000        0.0000        0.0000        0.0000        0.0000        0.0000        0.0000        0.0000        0.0000        0.0000        0.0000        0.0000        0.0000        0.0000        0.0000        0.0000        0.0000        0.0000        0.0000        0.0000        0.0000        0.0000        0.0000        0.0000        0.0000        0.0000        0.0000        0.0000        0.0000        0.0000        0.0000
        0.0000        0.0000        0.0000        0.0000        0.0000        0.0000        0.0000        0.0000        0.0000        0.0000        0.0000        0.0000        0.0000        0.0000       33.1640       35.4048       28.3604       14.8962        5.7381        1.2751        5.2698        3.0415        5.6122       16.3791       18.1821       27.6711       31.2441       15.9912       15.3773       19.4093       18.0946       15.9229       14.6900        9.8980        1.4742        6.1519        5.2510        4.2208        1.9218        0.6171        0.3222        0.1376        1.0184        0.1616        1.2587        0.4514        0.1130        0.2054        0.1269        1.8034        1.8088        1.8427        1.5763        0.2184        0.5803        2.7915        4.7536        4.0599        4.5904        2.9485        2.4092        1.9266        7.3142        3.5208        5.1144        5.9320        2.9635        2.2844        4.9297        4.4048        1.6832        3.6787        3.8850        3.5478        4.7706        5.5676        6.2754        4.6610        4.2244        5.1973        4.2235        3.4641        3.6209        4.3691        5.9698        4.8531        5.4709        4.9228        3.9308        5.5460        5.6484        7.6293        9.5529        7.0895        8.4954        8.3879        9.7372        9.2891       10.6175        9.8959       12.9950       14.4949       11.5142       13.2848       14.0246       17.9309       17.6819       17.5210       19.3466       18.1332       18.8469       19.3073       33.6953       42.0899       28.6785       32.6678       29.2995       43.1807       27.6494       20.7376       20.8881       24.2547       21.6616       14.9436       13.3970       11.1535       11.3909       12.4229       14.7065       16.4951       16.7968       23.7875       20.0363       17.8854       17.7602       18.9015       17.1780       16.8293       17.6043       17.4450       17.5833       18.3720       19.8508       15.3278       14.9995       14.7765       18.1539       18.0114       21.5189       18.6850       17.1115       21.2712       19.1670       16.9175       16.0036       16.5614       15.1787       14.5973       18.4457       25.5625       23.3591       23.6377       28.1129       33.4452       37.5554       38.5479       43.0326       50.9769       67.9386       64.9828       57.2204       58.6071       61.5989       59.1265       51.8224       41.0157       32.4922       31.7018       29.1374       31.7366       25.4872       22.9250       23.6762       24.2947       24.5503       23.3354        0.0000        0.0000        0.0000        0.0000        0.0000        0.0000        0.0000        0.0000        0.0000        0.0000        0.0000        0.0000        0.0000        0.0000        0.0000        0.0000        0.0000        0.0000        0.0000        0.0000        0.0000        0.0000        0.0000        0.0000        0.0000        0.0000        0.0000        0.0000        0.0000        0.0000        0.0000        0.0000        0.0000        0.0000        0.0000        0.0000        0.0000        0.0000        0.0000        0.0000        0.0000        0.0000        0.0000        0.0000        0.0000        0.0000        0.0000        0.0000        0.0000        0.0000        0.0000        0.0000        0.0000        0.0000        0.0000        0.0000        0.0000        0.0000        0.0000        0.0000        0.0000        0.0000        0.0000
        0.0000        0.0000        0.0000        0.0000        0.0000        0.0000        0.0000        0.0000        0.0000        0.0000        0.0000        0.0000        0.0000        0.0000        0.0000        0.0000        0.0000        0.0000        9.2861        2.7304        3.9240        3.6826        4.1613        3.0503       12.2799       24.6097       28.5481       25.0183       10.0248       14.0279       33.2505       19.1840       13.8014       11.1455        8.7609       12.3020        4.1736        4.8586        2.4196        3.0675        0.2044        0.0665        1.7862        1.8366        1.2490        0.3443        0.0421        0.0464        0.1042        0.0305        0.4672        1.1687        1.2512        0.5987        1.3512        0.8064        1.6832        2.1743        0.9539        1.4345        2.5360        1.5988        2.3099        2.9678        4.0468        5.5484        4.0819        3.4620        3.2133        1.7705        2.8103        3.6929        3.7061        3.9616        3.1824        5.1565        5.2685        4.0230        5.1192        5.6691        4.7084        4.4302        5.3033        5.5357        6.1107        8.7659       10.0715       15.4066        8.2604        9.3555        9.3683        9.1881       10.9544       10.7760       11.5969       11.2895       11.0888       13.7081       14.1974       13.8615       14.1156       14.1986       14.2455       17.3497       17.9989       22.8355       19.9971       19.2328       19.0454       19.7080       23.6771       27.1580       25.2877       25.4497       28.9384       30.0139       33.8272       40.2891       21.5493       20.6004       26.7658       32.5614       26.7237       16.6694       15.7106       14.1923       12.5604       16.2229       20.9741       21.2658       21.9143       25.8345       25.9028       24.3529       20.1558       26.3974       24.5982       19.8098       21.6948       20.5025       20.6516       24.2576       24.8110       19.2507       15.7488       16.0283       15.6305       16.3737       17.6469       17.9167       17.9384       19.5005       19.5671       19.8732       19.4092       20.9149       17.8755       19.2030       22.6572       22.6283       27.9477       27.3692       29.2682       36.6923       43.5478       45.1001       51.4729       49.1463       53.5176       59.4077       52.2906       54.5522       53.4020       64.2229       54.9563       32.1854       29.5648       30.1926       29.7293       26.1484       29.3655       23.3510       22.6475       22.9050       21.2513       21.6612        0.0000        0.0000        0.0000        0.0000        0.0000        0.0000        0.0000        0.0000        0.0000        0.0000        0.0000        0.0000        0.0000        0.0000        0.0000        0.0000        0.0000        0.0000        0.0000        0.0000        0.0000        0.0000        0.0000        0.0000        0.0000        0.0000        0.0000        0.0000        0.0000        0.0000        0.0000        0.0000        0.0000        0.0000        0.0000        0.0000        0.0000        0.0000        0.0000        0.0000        0.0000        0.0000        0.0000        0.0000        0.0000        0.0000        0.0000        0.0000        0.0000        0.0000        0.0000        0.0000        0.0000        0.0000        0.0000        0.0000        0.0000        0.0000        0.0000        0.0000        0.0000        0.0000        0.0000
        0.0000        0.0000        0.0000        0.0000        0.0000        0.0000        0.0000        0.0000        0.0000        0.0000        0.0000        0.0000        0.0000        0.0000        0.0000        0.0000        0.0000        0.0000        0.0000       18.3623       17.2198       11.7994       11.4534       11.6823       20.8652       24.8794       17.8123       20.9124       17.2113       27.6764       24.5042       16.8386       14.9109       22.1817        7.1859        5.7614        5.0903        3.4741        3.9520        3.2283        1.2598        0.6021        0.4934        2.4120        1.0380        0.9360        0.5880        1.5600        0.0720        0.1680        1.5480        1.5660        1.5660        2.2440        4.2720        3.3558        4.5722        3.6320        1.3069        3.0460        4.0800        3.4823        2.5018        4.8177        6.9226        6.3564        7.4669        8.1829        9.6235        3.8798        2.6582        4.3185        4.0352        4.3837        4.2261        5.4814        5.3031        4.8101        5.3406        6.2133        4.2581        4.5577        4.6235        5.7253        6.7060        9.2197        9.2844        9.9288       12.2098        8.1547        9.5892       10.8717       15.4406       15.8607       16.5115       16.7523       17.5402       22.9713       19.8723       17.4994       17.4560       18.5803       19.5086       22.1283       29.5856       31.0570       23.7459       26.0394       23.6614       22.8147       28.2452       34.2147       30.0313       27.4360       26.9079       27.1292       23.0810       24.6494       23.0485       24.4046       27.2595       26.2524       22.6236       19.2826       17.1568       17.7268       19.7833       25.5175       26.6819       26.7311       25.3700       27.3022       26.0293       23.0596       22.1914       32.5284       26.8498       24.1865       26.0970       19.7917       18.5392       21.7345       21.5282       19.1968       17.4832       16.7670       15.5717       27.4417       30.3780       21.1596       27.3886       27.1617       27.3822       24.7486       24.1685       24.6888       25.2842       27.3463       30.6348       30.4834       37.7459       37.2129       39.6427       33.5190       37.8077       44.6661       45.3986       50.9616       52.4787       63.3455       53.5521       47.1995       41.3648       38.1512       44.8790       26.6821       23.2560       22.4530       22.0829       22.6462       23.9702       20.1002       20.2281       21.1975       19.3426       21.3233        0.0000        0.0000        0.0000        0.0000        0.0000        0.0000        0.0000        0.0000        0.0000        0.0000        0.0000        0.0000        0.0000        0.0000        0.0000        0.0000        0.0000        0.0000        0.0000        0.0000        0.0000        0.0000        0.0000        0.0000        0.0000        0.0000        0.0000        0.0000        0.0000        0.0000        0.0000        0.0000        0.0000        0.0000        0.0000        0.0000        0.0000        0.0000        0.0000        0.0000        0.0000        0.0000        0.0000        0.0000        0.0000        0.0000        0.0000        0.0000        0.0000        0.0000        0.0000        0.0000        0.0000        0.0000        0.0000        0.0000        0.0000        0.0000        0.0000        0.0000        0.0000        0.0000        0.0000
        0.0000        0.0000        0.0000        0.0000        0.0000        0.0000        0.0000        0.0000        0.0000        0.0000        0.0000        0.0000        0.0000        0.0000        0.0000        0.0000        0.0000        0.0000        0.0000       28.9378       22.1373       19.6093       17.8383       13.9653       18.4748       18.9578        9.9201       15.6830       14.2052        8.0751       14.7770        8.0438        3.4904        8.5798        7.0418        2.7568        5.1298        2.6186        3.6152        5.5550        3.7005        1.6685        0.4720        0.0060        0.0540        0.7980        0.3120        0.0780        1.1460        0.4260        2.6520        1.2720        1.8780        2.2260        3.0600        4.2943        4.0241        3.3395        2.8324        4.7418        6.8747        1.9764        2.1686        4.3895        4.6697        5.3054        5.7301        8.9745       10.8654        5.0545        4.6410        4.9364        4.9929        4.5491        4.9553        6.1049        6.2923        5.7128        4.9976        5.8055        5.8838        4.7399        4.7718        6.2181        6.7092        8.0475       10.6393        9.4017       10.9304        9.7295        8.0757       11.5283       14.4106       15.6996       15.1626       15.6107       16.2673       16.0406       17.9327       21.2736       19.5868       19.2159       21.2106       23.6146       30.9637       33.4519       28.2315       26.8613       24.5250       23.4262       28.3829       29.3471       30.9873       28.9520       30.5321       40.5801       37.1919       30.1774       34.6999       26.1689       26.7207       27.5072       24.6152       22.5153       20.3252       20.9291       29.9828       26.1270       23.4998       25.5825       25.8915       29.6178       34.1968       32.2389       26.5752       27.3891       26.3536       27.2806       27.9135       18.0983       18.1378       24.7978       20.9647       23.6077       46.8422       47.8119       31.0658       23.8672       29.4477       34.3395       39.0311       28.2571       29.2348       27.0399       29.7235       30.0468       32.0870       34.7241       33.0850       34.5659       35.8165       38.9749       37.6073       37.6190       42.2520       53.3221       51.3682       53.1271       53.5088       62.3125       53.9711       45.5950       41.4343       37.9915       43.4652      102.4237       50.3462       22.3034       20.7148       21.4220       21.4389       21.0935       20.6352       19.2926       21.0281       25.6323       26.4177       23.4863        0.0000        0.0000        0.0000        0.0000        0.0000        0.0000        0.0000        0.0000        0.0000        0.0000        0.0000        0.0000        0.0000        0.0000        0.0000        0.0000        0.0000        0.0000        0.0000        0.0000        0.0000        0.0000        0.0000        0.0000        0.0000        0.0000        0.0000        0.0000        0.0000        0.0000        0.0000        0.0000        0.0000        0.0000        0.0000        0.0000        0.0000        0.0000        0.0000        0.0000        0.0000        0.0000        0.0000        0.0000        0.0000        0.0000        0.0000        0.0000        0.0000        0.0000        0.0000        0.0000        0.0000        0.0000        0.0000        0.0000        0.0000        0.0000        0.0000        0.0000        0.0000
        0.0000        0.0000        0.0000        0.0000        0.0000        0.0000        0.0000        0.0000        0.0000        0.0000        0.0000        0.0000        0.0000        0.0000        0.0000        0.0000        0.0000        0.0000        0.0000        0.0000       31.6755       25.3744       27.7260       21.3326       13.7775        9.0871        9.6542       10.2190       17.0385       12.2774        5.8268        2.0158        3.4354        2.8994        2.2984        6.0279        6.2999        4.9917        1.6390        3.6643        7.0821        4.9895        2.3220        1.2180        0.6240        0.4200        0.3060        0.6300        0.5040        0.3240        3.0180        1.6860        3.4200        6.2820        5.6040        5.5698        4.0192        3.3220        3.9216        4.2424        4.9399        5.1365        4.0735        6.8903        8.6660        5.7205        6.1992        7.1578       10.4240        9.8508        6.6167        5.7626        4.5704        5.1716        5.9018        6.9574        6.9892        6.3299        5.3794        5.6793        6.2151        4.9605        5.6150        7.0452        8.6361        7.2211        9.7095        9.5309       13.8089        9.9110       11.4149       11.6651       11.6950       18.6474       17.9913       19.0366       19.5834       16.4986       16.9032       21.7351       18.5188       21.6349       24.7746       27.1744       29.4435       34.4461       32.4675       30.0712       29.2223       33.8696       34.2591       33.8436       35.1171       30.4317       36.9206       46.3823       46.8771       34.3212       26.6986       28.3147       30.7009       35.0540       30.4403       23.9961       21.6158       25.4885       25.3518       24.0921       23.2596       25.6758       23.0204       27.8983       31.4661       37.5872       30.5410       29.9598       31.6438       34.0561       33.7429       27.3175       23.3712       18.9508       19.4447       43.5331       51.2529       37.6201       39.1339       29.6811       30.6722       35.0765       39.4670       36.2780       34.0893       31.3089       33.5900       35.6216       36.2980       37.6268       42.6050       46.4621       47.9184       51.8865       49.2154       54.9706       63.3574       57.9084       54.9130       53.5113       52.5258       51.1468       44.5834       42.2344       36.9073       34.7839       35.4299       39.1815       28.6240       22.6456       24.0130       23.3999       22.9978       21.5796       21.0857       20.9133       23.1348       22.9262       22.8752       21.4187       19.9603        0.0000        0.0000        0.0000        0.0000        0.0000        0.0000        0.0000        0.0000        0.0000        0.0000        0.0000        0.0000        0.0000        0.0000        0.0000        0.0000        0.0000        0.0000        0.0000        0.0000        0.0000        0.0000        0.0000        0.0000        0.0000        0.0000        0.0000        0.0000        0.0000        0.0000        0.0000        0.0000        0.0000        0.0000        0.0000        0.0000        0.0000        0.0000        0.0000        0.0000        0.0000        0.0000        0.0000        0.0000        0.0000        0.0000        0.0000        0.0000        0.0000        0.0000        0.0000        0.0000        0.0000        0.0000        0.0000        0.0000        0.0000        0.0000        0.0000        0.0000
        0.0000        0.0000        0.0000        0.0000        0.0000        0.0000        0.0000        0.0000        0.0000        0.0000        0.0000        0.0000        0.0000        0.0000        0.0000        0.0000        0.0000        0.0000        0.0000        0.0000        0.0000       21.3304       18.0193       12.5513       15.4517       23.1137       13.1002       12.1364       25.5678        7.6876       10.1641        4.9530        8.7657        6.6642        2.7911        3.1389        4.3698        9.2998        5.6963        3.5082        4.5731        2.3486        2.0951        1.1220        1.2540        1.1640        3.0780        3.3660        4.0140        3.1380        6.1380        1.6140        4.8600        4.8480        4.4820        5.1060        6.4354        8.0492        6.4230        4.3741        4.9023        4.2797        4.6394        4.8660        5.3544        3.5938        5.0678        6.3812        5.7433        5.5314        8.1280        5.4042        5.3372        4.7839        5.0304        7.1795        7.0853        6.1678        6.4823        9.6948        8.4019        6.8694        7.8691       12.2655       10.0532        8.7525        9.0844       10.4487       13.1761        9.9328        9.1508       13.0972       13.1630       21.8142       18.1347       20.2596       16.9372       16.2541       18.1382       18.0665       18.1065       22.0194       24.1373       27.2382       30.7436       29.2927       33.0724       32.7044       30.4797       31.8829       35.1311       40.0188       38.2802       37.7523       39.4515       49.3910       49.2333       36.5386       31.2081       28.1219       35.8369       31.0956       25.9815       25.0123       26.7470       24.4720       23.4941       26.1244       25.1515       25.2465       26.6402       35.5983       33.1123       36.6499       36.2130       30.7635       30.3042       32.7574       34.1158       28.3962       30.3143       35.0559       31.2474       36.2681       29.9910       26.2943       32.1062       35.2039       36.6887       39.6148       40.2283       36.8473       37.4911       37.3500       38.6117       38.4553       41.7112       45.4219       50.2306       51.6761       50.1462       55.0893       58.9025       64.0267       65.2617       59.7766       57.6140       58.8720       52.5131       44.9845       41.6846       37.6435       35.3209       30.6140       32.5883       31.2781       29.1317       24.1680       26.8827       71.1479       53.7822       29.4374       30.7919       22.1734       24.7582       23.9564       24.4261       26.4463       22.1674       20.6341        0.0000        0.0000        0.0000        0.0000        0.0000        0.0000        0.0000        0.0000        0.0000        0.0000        0.0000        0.0000        0.0000        0.0000        0.0000        0.0000        0.0000        0.0000        0.0000        0.0000        0.0000        0.0000        0.0000        0.0000        0.0000        0.0000        0.0000        0.0000        0.0000        0.0000        0.0000        0.0000        0.0000        0.0000        0.0000        0.0000        0.0000        0.0000        0.0000        0.0000        0.0000        0.0000        0.0000        0.0000        0.0000        0.0000        0.0000        0.0000        0.0000        0.0000        0.0000        0.0000        0.0000        0.0000        0.0000        0.0000        0.0000        0.0000        0.0000
        0.0000        0.0000        0.0000        0.0000        0.0000        0.0000        0.0000        0.0000        0.0000        0.0000        0.0000        0.0000        0.0000        0.0000        0.0000        0.0000        0.0000        0.0000        0.0000        0.0000        0.0000       21.0936       46.2347       40.8449       36.5089       26.4262       17.5516       10.8880       17.1828       16.9176       17.6229        6.8106        1.5316        5.2717        6.5462        1.3653        0.6431        0.2688        1.7238        6.7763        6.2343        4.6337        3.3960        2.0865        4.2000        2.0820        1.8000        2.4471        5.9826        6.7405        5.7925        3.2139        7.0419        9.8386        7.2788        6.2117        8.7260        7.8680        6.2815        6.1779        7.4987        6.9247        5.4162        5.7231        3.3592        3.3053        6.1885        5.1853        6.4939        6.6581        5.8731       11.0055       11.0948        7.7177        6.6993        6.8936        5.7002        5.6349        7.5491        7.8017        9.2444       10.1697        9.8218       14.1619       12.9703       14.9154       15.4178       10.3738       10.2838        8.3938       12.4530       10.1179       11.0839       12.5255       14.3382       18.7233       14.7514       13.1337       16.8158       19.3250       21.0766       23.1431       25.3921       27.7376       28.5635       33.7826       36.5536       39.7404       38.0468       35.2354       32.8196       34.2268       36.5538       33.6155       35.2618       27.0034       27.4617       24.7668       29.5484       25.9452       26.1247       26.8172       27.2179       27.2351       29.1654       26.5732       24.9092       36.5535       33.4618       29.5217       27.0554       42.2766       41.2104       33.0688       29.8422       30.1727       28.3243       39.1012       36.3348       40.9290       61.5246       63.4749       56.8671       47.3286       46.4186       38.3239       41.9188       40.9884       43.5664       41.5133       39.5920       43.7024       45.6239       46.7725       50.3186       47.0268       52.1320       50.6005       52.3748       54.3456       55.8711       59.2864       62.2976       66.9200       60.2337       60.7797       55.0851       50.8634       47.9441       43.7268       40.2283       41.2312       37.2991       36.1321       38.1986       35.0321       32.5215       29.3701       20.9156       29.4798       28.3366       25.9916       25.9803       26.2826       28.4099       28.9383       28.5055       26.5745       26.9771       29.4403        0.0000        0.0000        0.0000        0.0000        0.0000        0.0000        0.0000        0.0000        0.0000        0.0000        0.0000        0.0000        0.0000        0.0000        0.0000        0.0000        0.0000        0.0000        0.0000        0.0000        0.0000        0.0000        0.0000        0.0000        0.0000        0.0000        0.0000        0.0000        0.0000        0.0000        0.0000        0.0000        0.0000        0.0000        0.0000        0.0000        0.0000        0.0000        0.0000        0.0000        0.0000        0.0000        0.0000        0.0000        0.0000        0.0000        0.0000        0.0000        0.0000        0.0000        0.0000        0.0000        0.0000        0.0000        0.0000        0.0000        0.0000        0.0000        0.0000
        0.0000        0.0000        0.0000        0.0000        0.0000        0.0000        0.0000        0.0000        0.0000        0.0000        0.0000        0.0000        0.0000        0.0000        0.0000        0.0000        0.0000        0.0000        0.0000        0.0000        0.0000       30.3627       31.4037       17.2094        9.1771       13.4170       12.2963       12.9790        5.8621        4.3227       10.4480        7.5517        4.9372        5.9292        2.9734        0.3955        4.3688        2.0199        0.7247        2.0692        1.8322        2.3829        3.3940        1.9241        3.0283        5.5020        5.6040        7.1462        5.6448        9.2084        4.8744        6.9169        6.4493       10.1633        8.8425        7.1105        5.8374        8.1250        7.9100        6.9233        6.2229        5.6177        2.4827        6.5897        5.3623        3.6355        8.0779       10.0417       10.3520        9.2685        7.3626        8.7149        9.0872       10.5205        8.4597        8.1799        9.5160        6.6907       11.0081       14.6166        8.3505        7.0711       12.0476       12.5635       12.7850       12.0020       20.9961       17.2778       11.7085       10.2371        9.8198        9.9765        8.7579       10.6941       13.1550       15.5654       16.5210       18.2583       19.7764       21.2255       23.4939       23.6138       26.8198       32.8992       33.7646       35.5714       37.4991       37.4033       38.3400       41.6367       38.1210       38.1945       42.2004       43.5378       43.2278       31.0144       32.0100       33.2845       32.8375       29.8820       30.0671       33.8438       32.4036       33.2923       33.5113       39.6450       44.6270       45.6225       42.2069       34.5400       32.7388       58.3218       57.8929       39.9598       30.7108       40.9678       42.5799       45.0812       42.8156       51.9874       66.1477       70.7842       67.4946       66.3549       68.0736       68.4249       57.1070       54.5056       51.2894       45.0676       48.3589       57.0027       66.8841       70.6501       65.9874       62.7123       57.0812       64.8868       66.0275       55.9454       55.3528       57.8031       66.4843       66.1800       57.2500       53.3915       56.5572       52.6926       47.7865       45.0219       43.6313       45.2471       45.1306       46.9274       49.2022       37.8503       31.4727       28.4686       23.7208       29.4898       33.5112       33.2166       39.4423       53.5953       42.3677       43.7942       43.9319       41.5640       29.9923       35.1351        0.0000        0.0000        0.0000        0.0000        0.0000        0.0000        0.0000        0.0000        0.0000        0.0000        0.0000        0.0000        0.0000        0.0000        0.0000        0.0000        0.0000        0.0000        0.0000        0.0000        0.0000        0.0000        0.0000        0.0000        0.0000        0.0000        0.0000        0.0000        0.0000        0.0000        0.0000        0.0000        0.0000        0.0000        0.0000        0.0000        0.0000        0.0000        0.0000        0.0000        0.0000        0.0000        0.0000        0.0000        0.0000        0.0000        0.0000        0.0000        0.0000        0.0000        0.0000        0.0000        0.0000        0.0000        0.0000        0.0000        0.0000        0.0000        0.0000
        0.0000        0.0000        0.0000        0.0000        0.0000        0.0000        0.0000        0.0000        0.0000        0.0000        0.0000        0.0000        0.0000        0.0000        0.0000        0.0000        0.0000        0.0000        0.0000        0.0000        0.0000       13.8246       21.8848        9.0109        9.3168       11.9608       15.1308        8.4790        6.4075        3.4522        2.0466        0.9222        1.7024        1.3152        1.2605        7.7456       11.3846       16.1577        7.0628        3.3677        2.4987        4.1875        1.8225        3.8774        2.3098        6.6236        3.4440        1.5772        1.4649        2.8080        4.8278        1.6812        1.9888        2.7179        5.7415        8.7803        6.5924        6.8437        8.9419        5.5883        5.6235        9.1318        8.0683        7.3932        5.1031        6.1450        8.1302        8.2430        7.6774        7.1509        5.7262        7.8722        7.8235        9.2374        7.9647       10.0586        8.1289        9.9917       12.3026       12.2242       10.6379        6.8859        9.3366       12.6564       10.6242        9.1105       10.2706        9.2386       11.8062        8.8366        9.1964       11.3406       11.4703        9.8743       13.5661       15.1245       16.5782       18.8558       17.0616       21.3472       24.6977       27.2509       28.4475       35.7480       41.5421       44.7689       48.3291       42.5265       42.1837       42.6624       49.4830       47.1056       48.9402       57.9876       56.3044       38.2780       35.0287       39.5380       38.7916       30.5782       31.4811       34.3835       35.2486       41.5452       44.9293       49.2688       41.8481       48.6299       40.8346       39.6079       42.6987       56.5906       60.2809       39.0899       33.5895       37.3834       48.3702       43.9331       43.2670       56.7751       63.4302       71.5792       81.2746      108.2700       75.9706       98.1703      100.1808       77.3171       96.3199       84.9796       89.3665       87.1617       85.9488       78.1255       73.5084       66.8882       59.9179       61.7027       58.9846       57.9550       57.2575       61.2531       59.6900       62.7083       61.7009       60.7200       58.9074       53.6782       55.2869       50.4747       52.7799       50.5702       51.6423       53.9270       49.5715       39.6842       32.6440       30.6623       32.2468       33.0511       36.1835       45.5717       38.8993       38.1757       39.4708       40.6805       42.0063       38.7446       32.3616       31.7559       30.8829        0.0000        0.0000        0.0000        0.0000        0.0000        0.0000        0.0000        0.0000        0.0000        0.0000        0.0000        0.0000        0.0000        0.0000        0.0000        0.0000        0.0000        0.0000        0.0000        0.0000        0.0000        0.0000        0.0000        0.0000        0.0000        0.0000        0.0000        0.0000        0.0000        0.0000        0.0000        0.0000        0.0000        0.0000        0.0000        0.0000        0.0000        0.0000        0.0000        0.0000        0.0000        0.0000        0.0000        0.0000        0.0000        0.0000        0.0000        0.0000        0.0000        0.0000        0.0000        0.0000        0.0000        0.0000        0.0000        0.0000        0.0000        0.0000
        0.0000        0.0000        0.0000        0.0000        0.0000        0.0000        0.0000        0.0000        0.0000        0.0000        0.0000        0.0000        0.0000        0.0000        0.0000        0.0000        0.0000        0.0000        0.0000        0.0000        0.0000        0.0000        9.2776        9.7243        9.9935        8.2037        9.0949        3.4708        4.1432        6.8905        4.8210        2.5335        2.2598        1.5425        1.1558       12.4077       16.2667        7.8178       11.4364       17.0932        8.3665        3.8083        0.1433        0.0000        0.1724        0.8511        0.5090        0.0649        0.1165        0.2525        1.8906        1.4626        0.7056        1.4518        1.1043        2.3935        3.4316        5.6178        6.1085        4.6490        5.2683        4.8022        6.5582        7.7894        7.2439        5.7249        4.1977        6.8862        7.4660        5.8239        7.6350        7.8296        7.8390        9.0935        7.7045        8.4224        7.8780        7.7491        8.5587        4.8968        4.8369        4.5463        5.6609        7.5670       12.0004       10.2503       10.1388        9.3199       13.9585       16.2543       10.9704       11.2076       11.0949       11.1388       12.2664       15.8772       14.9596       14.1440       17.5201       22.3708       25.0992       29.3763       28.7351       35.8690       45.3475       54.3235       54.2141       55.0962       52.8605       49.2253       59.9930       57.4967       59.5413       56.4714       54.8385       43.0463       42.7730       45.2285       40.6432       42.7062       46.7633       52.7043       50.7316       70.5435       68.8367       56.0998       45.0926       56.8649       45.1438       44.4051       45.4286       52.4234       49.1461       38.3666       32.0931       39.0808       45.1235       45.6778       44.6618       56.4458       69.4028       74.1429       77.0858       92.6818       70.0039       79.2116       89.0566       83.9050       91.0314       93.6425       87.5509       81.8929       80.9038       82.5752       80.2560       66.9519       65.8649       65.0397       61.6630       64.7509       70.4356       68.2173       65.1615       73.2138       73.4078       62.5123       61.8959       62.1260       55.8649       51.1971       52.7295       46.2985       44.8699       46.1083       40.0172       32.2082       34.2663       37.4758       42.3193       43.6098       45.0599       41.8201       43.0065       42.3817       45.1623       43.1061       41.2523       40.7054       36.0204       37.8496       38.4139        0.0000        0.0000        0.0000        0.0000        0.0000        0.0000        0.0000        0.0000        0.0000        0.0000        0.0000        0.0000        0.0000        0.0000        0.0000        0.0000        0.0000        0.0000        0.0000        0.0000        0.0000        0.0000        0.0000        0.0000        0.0000        0.0000        0.0000        0.0000        0.0000        0.0000        0.0000        0.0000        0.0000        0.0000        0.0000        0.0000        0.0000        0.0000        0.0000        0.0000        0.0000        0.0000        0.0000        0.0000        0.0000        0.0000        0.0000        0.0000        0.0000        0.0000        0.0000        0.0000        0.0000        0.0000        0.0000        0.0000        0.0000        0.0000
        0.0000        0.0000        0.0000        0.0000        0.0000        0.0000        0.0000        0.0000        0.0000        0.0000        0.0000        0.0000        0.0000        0.0000        0.0000        0.0000        0.0000        0.0000        0.0000        0.0000        0.0000       13.3912       10.3858       11.4971       11.6517       12.3397        9.7712        9.2978        6.9053        7.3023        6.0732        0.7153        2.2312        2.1236        1.0697        2.5978       12.5320       13.6785        7.8890       19.3694        9.3006        4.8831        4.5831        2.2889        0.2674        0.0489        0.7759        0.9176        0.7786        1.3536        1.2168        4.8974        9.0515        7.0486        4.7114        4.8894        6.1766        5.5019        3.3074        3.5601        4.1544        4.8632        6.0361        5.4800        3.8936        3.3188        4.8853        4.3247        4.2721        5.5963        8.0341        9.0156       10.3394        7.4951        5.2728        3.8186        5.2449        3.5783        3.2644        4.2321        4.2525        5.2856        6.0487       10.4709       13.0786       14.3046       16.7382       22.1931       23.5286       21.4813       17.6683       13.5393       12.5970       14.8094       14.5174       13.9098       15.5826       19.1832       17.6629       18.9130       20.7535       22.0578       25.6625       34.4083       40.5623       48.9654       54.1575       57.5329       58.6645       63.0691       59.8062       60.2119       55.7368       49.0026       56.0416       55.5762       76.8638       86.2035       74.5137       66.8695       69.4691       75.8592       91.3429       93.6655       80.1777       75.9626       68.3118       76.5681       77.1125       79.2304       66.2217       63.1703       52.7041       51.6492       50.2888       52.7405       51.3439       61.0348       71.5730       76.1420       74.5864       72.7334       74.3803       91.3281       92.2694       86.5284       94.7698      112.8107      112.1318       97.2482       86.6062       73.0495       75.0266       71.1024       78.2329       74.5331       77.5592       72.8311       74.6599       82.9408       89.4120       90.3533       86.3973       85.3418       79.4557       75.2435       76.7724       69.8747       64.1940       55.3318       50.9112       47.8449       47.7473       46.5136       46.2251       43.0142       42.2872       38.4495       40.6010       55.2744       48.4825       46.5636       48.9749       57.3418       57.1702       50.7013       47.6536       48.3394       40.1566       41.6986       43.6353       51.1625        0.0000        0.0000        0.0000        0.0000        0.0000        0.0000        0.0000        0.0000        0.0000        0.0000        0.0000        0.0000        0.0000        0.0000        0.0000        0.0000        0.0000        0.0000        0.0000        0.0000        0.0000        0.0000        0.0000        0.0000        0.0000        0.0000        0.0000        0.0000        0.0000        0.0000        0.0000        0.0000        0.0000        0.0000        0.0000        0.0000        0.0000        0.0000        0.0000        0.0000        0.0000        0.0000        0.0000        0.0000        0.0000        0.0000        0.0000        0.0000        0.0000        0.0000        0.0000        0.0000        0.0000        0.0000        0.0000        0.0000        0.0000
        0.0000        0.0000        0.0000        0.0000        0.0000        0.0000        0.0000        0.0000        0.0000        0.0000        0.0000        0.0000        0.0000        0.0000        0.0000        0.0000        0.0000        0.0000        0.0000        0.0000       12.4640        5.8823        5.8487       11.0830       13.8574        9.1955       10.1335        5.8916        4.4568        6.6670        6.9275        5.2524        0.9009        0.9673        2.5126        0.4558        0.0324        2.7318       10.7905        5.0844        0.5572       11.8260       20.5519       13.7511        4.7416        1.9412        0.6597        0.0788        0.9874        0.9762        0.9727        0.4733        4.2198        5.2838        3.4237        4.7691        2.4078        4.1112        3.8134        3.2284        3.9509        6.7763        4.0174        2.7386        3.3898        3.4724        2.8277        2.9339        3.5755        4.7126        3.2408        5.9980       10.8060        7.1054        4.6641        4.4129        3.3479        2.2970        2.2778        6.1636        5.3521        6.8054        9.7912       12.7305       15.5998       16.4282       18.5657       23.3479       22.5219       21.0841       18.6344       12.5776       12.9254       18.2047       24.4009       23.9978       22.5465       19.8416       21.2332       23.2425       24.6741       25.1428       26.3916       34.0215       42.0792       50.1726       55.9033       68.8886       66.0735       59.8259       60.6148       58.5006       58.5464       59.1851       57.6323       69.4556       88.8596       93.2011       90.3907       73.3341       72.1416       80.1231       90.0029       82.8992       80.8664       83.1198       75.3063       77.0677       78.0400       76.4860       78.6613       75.7959       66.6497       64.5026       59.8321       67.3133       70.3535       72.4114       65.4519       73.7393       77.4514       77.5911       85.5948       94.4810      100.0022      118.9079      125.7822      117.8752      113.7220      103.4720       88.4099       78.5876       80.5608       75.9175       79.0784       83.2069       76.7587       79.7507       84.2839       86.9286       91.0725       91.7884       86.3769       79.6584       81.1082       73.2562       74.3823       71.2806       65.2590       57.1380       50.8624       48.1117       46.0718       55.9877       46.2176       45.4739       45.6058       45.7028       45.1779       47.2707       49.4500       51.0389       51.0752       63.0706       70.9499       52.2668       45.4118       43.6498       40.8875       42.9876       46.5735       53.4810       59.6329        0.0000        0.0000        0.0000        0.0000        0.0000        0.0000        0.0000        0.0000        0.0000        0.0000        0.0000        0.0000        0.0000        0.0000        0.0000        0.0000        0.0000        0.0000        0.0000        0.0000        0.0000        0.0000        0.0000        0.0000        0.0000        0.0000        0.0000        0.0000        0.0000        0.0000        0.0000        0.0000        0.0000        0.0000        0.0000        0.0000        0.0000        0.0000        0.0000        0.0000        0.0000        0.0000        0.0000        0.0000        0.0000        0.0000        0.0000        0.0000        0.0000        0.0000        0.0000        0.0000        0.0000        0.0000        0.0000        0.0000
        0.0000        0.0000        0.0000        0.0000        0.0000        0.0000        0.0000        0.0000        0.0000        0.0000        0.0000        0.0000        0.0000        0.0000        0.0000        0.0000        0.0000        0.0000        0.0000        0.0000       20.6074        7.1132        5.9942       17.2138       15.8338        5.8216        5.9955       13.1102        4.8184        5.7602        4.5455        4.4393        3.6155        1.7603        1.8491        1.2486        0.0474        0.0476       12.9859       11.3236        4.6194       17.7870       18.3019       14.5575        8.1613       10.3264        8.7459        1.8901        1.8824        2.7503        1.7653        2.4128        5.3039        4.1764        1.9740        5.5594        2.5397        4.6520        6.0118        4.3075        3.3659        7.3565        4.5750        1.8611        2.0985        1.7699        2.1921        3.2342        2.7149        2.1940        4.8407        4.5968        5.7428        5.6046        7.4901        5.9739        3.4397        3.5858        4.8296        3.5742        5.4758        9.8655       14.7920       16.4865       14.7501       15.1709       17.9174       21.3790       22.9371       30.5713       27.8335       17.9824       17.9981       16.7038       19.0986       22.8731       25.0447       23.5459       23.1321       23.9694       23.8831       28.1005       28.2457       36.8203       43.4248       50.5113       51.4097       54.8286       60.3468       65.6637       60.5773       66.1228       78.2313       68.3115       64.8838       78.9728       78.2072      101.1350       86.0573       73.7932       73.3436       80.0854       81.6049       85.0198       83.7273       84.2060       65.6970       77.2273       75.3034       67.0915       71.9825       76.6276       74.3085       80.7967       75.2329       80.3004       73.8585       67.8924       73.0179       85.1583       89.2574       84.8968       90.5252       97.0224      100.0163      106.4962      129.1846      119.2579      106.2994      104.5176      108.0313       93.4570       86.6769       78.4985       77.1664       76.1948       75.9619       81.0248       81.4607       92.6005       95.1352       96.6846       92.7312       87.8098       87.5174       83.3495       80.3416       75.0313       64.1538       61.8802       63.7100       64.5762       66.7841       52.5826       75.7045       48.8805       45.4938       50.1838       53.4425       59.4300       60.0358       58.9111       56.8204       61.2506       61.8749       57.1597       51.3933       49.1959       45.9170       44.9993       48.8313       53.1948       58.9292       60.9252        0.0000        0.0000        0.0000        0.0000        0.0000        0.0000        0.0000        0.0000        0.0000        0.0000        0.0000        0.0000        0.0000        0.0000        0.0000        0.0000        0.0000        0.0000        0.0000        0.0000        0.0000        0.0000        0.0000        0.0000        0.0000        0.0000        0.0000        0.0000        0.0000        0.0000        0.0000        0.0000        0.0000        0.0000        0.0000        0.0000        0.0000        0.0000        0.0000        0.0000        0.0000        0.0000        0.0000        0.0000        0.0000        0.0000        0.0000        0.0000        0.0000        0.0000        0.0000        0.0000        0.0000        0.0000        0.0000
        0.0000        0.0000        0.0000        0.0000        0.0000        0.0000        0.0000        0.0000        0.0000        0.0000        0.0000        0.0000        0.0000        0.0000        0.0000        0.0000        0.0000        0.0000        0.0000        0.0000       40.9977       32.1581       18.6325       18.3127       18.1855        8.6610        5.6821        5.6587        4.0266        6.5896        6.3230        6.5293        3.4376        1.8507        2.6624        0.1813        0.0752        0.2143        3.3271        8.1153        6.1980        1.7093       16.5067       11.8960       13.3045        2.7334        8.2141        8.3203       10.0248        7.8124        5.4499        6.6376        7.8271        3.9248        5.5866        8.6597        7.5834        6.5750        7.0002        4.2727        5.8023        5.2402        3.1736        2.5750        1.9389        3.4774        3.9025        2.1649        2.8795        1.9979        6.6418        8.7677        5.3941        1.6837        1.5516        1.7961        2.2252        3.0350        3.7741        4.0366        4.1022       16.3646       18.6545       14.3453       20.3240       26.4976       30.3812       21.7692       22.6186       25.7397       25.6726       20.7378       20.1451       15.5048       17.2238       28.1463       23.4103       23.2395       25.3523       24.8669       25.8966       32.9420       43.9203       43.2032       44.6369       43.7592       38.0867       46.2885       52.1384       70.3197       83.3094       92.7133       92.7038       87.4419       90.4645       92.6194      104.6224       88.6870       75.6740       77.8688       82.1730       88.2476       77.6448       71.8735       75.0324       72.7502       71.1443       80.9271       77.3090       80.0351       63.5726       68.5044       78.7584       78.7076       78.6249       89.5650       84.4093       83.9270       91.7102       98.4834       94.1546      100.5177      105.9124      112.2170      123.9413      119.1863      127.2665      123.6327      133.7357      123.0144      107.2877       92.9394       81.1430       76.3193       80.3897       82.6918       77.4272       83.4001       90.9473       99.0346      109.6241      114.3007      117.8954       99.3432       90.9720       86.8601       85.2095       74.6614       68.3166       68.2192       73.1824       68.5639       67.8439       59.6987       65.2648       56.6416       53.1578       55.3639       61.5634       65.9248       65.2529       68.8129       59.6474       62.6466       59.2446       68.3483       62.4448       48.4414       49.1799       49.3190       52.6025       57.4966       59.4679       62.8881       59.9315        0.0000        0.0000        0.0000        0.0000        0.0000        0.0000        0.0000        0.0000        0.0000        0.0000        0.0000        0.0000        0.0000        0.0000        0.0000        0.0000        0.0000        0.0000        0.0000        0.0000        0.0000        0.0000        0.0000        0.0000        0.0000        0.0000        0.0000        0.0000        0.0000        0.0000        0.0000        0.0000        0.0000        0.0000        0.0000        0.0000        0.0000        0.0000        0.0000        0.0000        0.0000        0.0000        0.0000        0.0000        0.0000        0.0000        0.0000        0.0000        0.0000        0.0000        0.0000        0.0000        0.0000        0.0000
        0.0000        0.0000        0.0000        0.0000        0.0000        0.0000        0.0000        0.0000        0.0000        0.0000        0.0000        0.0000        0.0000        0.0000        0.0000        0.0000        0.0000        0.0000        0.0000        0.0000        0.0000       53.4935       42.2197       45.5747       40.4810       29.8243       21.8791       12.8679       21.1481       21.9367       18.1076       13.4088       10.4192        6.0534        5.1150        0.2565        0.3688        0.4770        3.1249       25.9561       31.5721       17.0840        9.7568        9.0555       14.9888       14.3483       11.1804        7.6015        8.2131        9.0282        9.7689        7.0686       11.1238       11.8172       10.5993       10.7974        4.9781        3.6041        4.9119        8.5449       10.8825        7.4055        6.7394        4.2043        4.5602        6.4201        7.3652        5.4487        3.6432        3.6075        2.4735        1.1736        1.1782        1.3003        1.4539        2.3254        1.6587        2.4133        6.4089       11.8773       14.0220       21.3373       23.3098       14.2641       18.4738       30.2451       39.5839       37.2806       34.9482       35.1314       31.9811       28.1073       22.3631       20.9094       19.1119       23.2527       21.1210       26.1428       32.8069       29.6528       30.4782       35.4153       57.7805       46.1453       36.9859       32.9949       32.3122       39.7230       44.2818       47.7327       48.5361       56.2431       76.2515       76.8573       75.9186       91.4104       96.1684      106.5056      109.7712       96.0650      102.2796       89.8800       71.9627       72.4221       72.9354       73.4696       69.8143      100.1711       99.6674      103.0130       89.3609      102.9124      131.1812      122.4933      109.6824      103.6376      105.2534      119.4500      129.7296      120.3292      118.0786      111.8279      120.7250      117.6905      145.1160      139.6800      137.3751      121.0012      135.4216      137.1381      132.4669      122.6001      108.9573       99.5580       95.2338       93.5541       90.0499       96.2467      103.4356      112.2021      121.9708      120.7733      116.9749      116.3301      109.0274       93.3350       88.4176       77.0503       72.6537       78.6776       81.1415       76.8726       72.5152       84.0433       79.6215       74.5479       71.8047       80.0261       80.0309       77.6867       67.6721       73.5252       65.9478       66.1903       63.1056       66.5597       62.0193       60.5273       58.4417       60.0460       71.7595       73.0546       73.0071       66.1359       66.9053       60.9300        0.0000        0.0000        0.0000        0.0000        0.0000        0.0000        0.0000        0.0000        0.0000        0.0000        0.0000        0.0000        0.0000        0.0000        0.0000        0.0000        0.0000        0.0000        0.0000        0.0000        0.0000        0.0000        0.0000        0.0000        0.0000        0.0000        0.0000        0.0000        0.0000        0.0000        0.0000        0.0000        0.0000        0.0000        0.0000        0.0000        0.0000        0.0000        0.0000        0.0000        0.0000        0.0000        0.0000        0.0000        0.0000        0.0000        0.0000        0.0000        0.0000        0.0000        0.0000        0.0000        0.0000
        0.0000        0.0000        0.0000        0.0000        0.0000        0.0000        0.0000        0.0000        0.0000        0.0000        0.0000        0.0000        0.0000        0.0000        0.0000        0.0000        0.0000        0.0000        0.0000        0.0000        0.0000       61.5212       45.1097       53.9836       39.8076       39.1310       31.1679       17.5373       15.0670       13.7206        9.2204        8.0440        8.0695        4.1102        6.5116        0.7129        0.5937        0.3074       12.2226       41.3698       27.1305       19.2540       16.6238       18.2223       16.3563        7.1951        5.3967        2.9359        3.4600        3.1093        3.9412        2.7025        5.8321        6.4862        7.0434        9.2919        7.0702        6.7135        6.4767       11.2464       15.6819       15.7264        9.1997        6.6069        4.5685        2.7580        4.3154        3.5911        3.6181        2.3214        1.9205        3.0257        2.3211        1.6246        2.7708        3.8597        4.3692        6.7859       12.1381       16.2639       15.3632       10.9543       12.4438       14.3176       28.2631       22.3145       28.1139       24.6208       28.8848       43.7038       49.1776       28.4838       18.9087       20.9487       22.6635       14.0954       13.7882       20.8302       23.7341       29.1952       24.3575       19.6553       23.9423       35.5177       36.7889       35.2342       32.2887       38.4857       45.5139       39.8649       47.6866       58.8508       68.8242       73.5730       69.8239       89.9974      119.4047      135.7574      110.3692      109.0379       98.6472       91.6652       75.9435       75.3015       75.4803       66.1463       68.1128       92.0109       85.9274       81.1397       90.8616      115.2312      130.1652      124.9215      128.5992      112.0990      112.8114      124.1504      133.0864      124.9542      131.8802      123.8714      132.0359      124.1768      136.9751      144.0546      138.8239      139.4220      141.4671      139.9355      133.9773      135.0385      130.2439      111.6853      101.8354       85.9946       80.7379       94.0108      106.2551      115.5548      120.9332      121.5591      113.7402      113.4213      108.7091       98.0922       90.8968       82.5056       79.4792       93.7405       87.7868       91.4111       76.8753       85.8499       79.4811       74.6545       92.8364      110.8815       84.1366       77.0434       80.0974       74.1567       79.2628       80.4400       71.4633       80.8810       69.3426       65.0450       58.8630       71.3701       77.9963       84.6595       91.2037       93.5300       84.7006      110.8800        0.0000        0.0000        0.0000        0.0000        0.0000        0.0000        0.0000        0.0000        0.0000        0.0000        0.0000        0.0000        0.0000        0.0000        0.0000        0.0000        0.0000        0.0000        0.0000        0.0000        0.0000        0.0000        0.0000        0.0000        0.0000        0.0000        0.0000        0.0000        0.0000        0.0000        0.0000        0.0000        0.0000        0.0000        0.0000        0.0000        0.0000        0.0000        0.0000        0.0000        0.0000        0.0000        0.0000        0.0000        0.0000        0.0000        0.0000        0.0000        0.0000        0.0000        0.0000        0.0000        0.0000
        0.0000        0.0000        0.0000        0.0000        0.0000        0.0000        0.0000        0.0000        0.0000        0.0000        0.0000        0.0000        0.0000        0.0000        0.0000        0.0000        0.0000        0.0000        0.0000        0.0000        0.0000       66.0303       46.3072       56.0364       42.2839       36.0069       30.3829       26.7097       26.2345       12.4862       14.9484       10.6045        6.7762        9.1583        7.1407        4.6376        0.4159        5.5731       15.1297       24.9233       18.2316       13.9445       18.9103       14.2467        7.9120        6.7901       10.3233       10.0467       15.3585       15.3988       13.3030        8.3575        7.5565        6.0583        6.3603        8.1804       12.0913       15.5501       16.8549       19.3140       14.5778       12.9544        9.6788        3.7564        4.2873        2.3077        2.7556        5.9498        7.8998       10.4499        9.1865       12.8306        7.1039        8.5559        7.0730        8.5195        8.6336        9.0640       17.1707       31.0685       17.4753       15.9720       14.2691       18.4082       27.4610       22.7007       26.3083       29.1219       35.0837       44.7198       46.2893       30.5824       24.1638       28.2076       24.6583       31.2790       18.0443       23.1484       23.2274       25.2722       25.6723       18.7886       28.7546       28.6344       30.1480       30.3917       35.5065       50.6221       48.2592       41.0288       48.1546       58.1049       80.2035       87.0674       85.2975       96.5017      107.0981      117.8551      112.1290      101.6718       88.2587       83.7662       73.2020       81.9724       76.1398       70.3501       75.0939       95.5737       90.6943       86.3097       89.2040      106.0175      109.7520      113.9039      132.7007      120.2376      113.5758      124.7410      130.8600      118.0276      123.6678      120.1691      126.6777      133.6204      137.2012      135.7927      134.1753      134.7633      140.7426      133.8855      122.5834      132.3376      118.7792      107.2364      110.9709      111.0142       99.1492       95.1110      104.7633      122.4865      126.1275      122.0430      118.2920      111.9319      106.7713      102.5818      103.3110      106.5840      117.4354      112.5247      103.8620       93.2200       87.5257       95.9486       87.7314       81.8867      102.6025       98.2377       86.0721       88.5334       90.0890       85.9103       97.8709       84.0648       76.5340       74.5660       69.0732      105.8133       86.1479       87.7789       95.7032       99.6865      103.7367      105.8366       91.1507       96.4500        0.0000        0.0000        0.0000        0.0000        0.0000        0.0000        0.0000        0.0000        0.0000        0.0000        0.0000        0.0000        0.0000        0.0000        0.0000        0.0000        0.0000        0.0000        0.0000        0.0000        0.0000        0.0000        0.0000        0.0000        0.0000        0.0000        0.0000        0.0000        0.0000        0.0000        0.0000        0.0000        0.0000        0.0000        0.0000        0.0000        0.0000        0.0000        0.0000        0.0000        0.0000        0.0000        0.0000        0.0000        0.0000        0.0000        0.0000        0.0000        0.0000        0.0000        0.0000        0.0000        0.0000
        0.0000        0.0000        0.0000        0.0000        0.0000        0.0000        0.0000        0.0000        0.0000        0.0000        0.0000        0.0000        0.0000        0.0000        0.0000        0.0000        0.0000        0.0000        0.0000        0.0000        0.0000       58.4293       45.7212       50.4609       40.5906       30.7042       29.2550       23.8158       25.8896       27.4033       20.9310       15.3600       15.1942       11.0807       14.2371        9.3166        8.0011        6.4917        1.2102       15.7321       16.4497       11.0546        3.7089       10.5767       11.9605        8.7321       16.3493       15.4765       11.7737       11.5469       12.4197        8.5766       13.5557       10.8830       10.1922       11.8694       14.2752       19.3179       21.4022       23.4345       19.3805        5.1569        4.0978        4.8319        9.6663        8.5168        4.1317        5.5862        2.7935        3.9234        6.2397        6.9361        7.4258        7.3902        6.1695        7.7903       11.0666       14.8369       21.5601       40.6189       45.1114       31.6712       15.9771       19.8463       20.1187       20.7779       22.6559       27.7630       40.3192       38.3363       33.6909       28.3365       46.2759       34.5761       21.3451       18.4411       14.9635       29.1629       29.8853       21.0528       19.8047       19.7568       30.0745       30.4044       32.1506       33.8810       38.4678       45.2644       44.2237       50.1823       56.4926       71.9923       86.8428       78.0512       84.5265       84.8400       91.5846      100.6441      108.3359       90.6337       82.9690       74.3393       63.1309       72.3930       67.3791       60.4780       61.3846       87.7152       96.5813       78.7065       81.4225       92.8280      108.2698      109.3695      107.8236       99.6273      100.3806      110.8797      116.0584      111.8371      103.3006      111.4423      126.6064      126.0514      121.8369      119.8483      121.0320      128.4405      136.9278      143.3264      139.5880      136.3098      129.6023      113.8963      113.2565      128.6876      121.0429      106.9351      118.9560      127.7825      129.4849      129.7748      125.0071      126.2394      113.9026      111.1189      120.3326      129.7497      149.6347      140.4432      124.3359      111.8407      125.0493      122.4876      106.4771       95.2635       90.9870       94.0240       94.8252      100.6755       92.5201       88.6977       94.2946       89.5827       83.2712       84.1123       86.6778       99.9845       86.5697       95.9376       89.3024       91.6344       90.4980       94.2513       86.0959        0.0000        0.0000        0.0000        0.0000        0.0000        0.0000        0.0000        0.0000        0.0000        0.0000        0.0000        0.0000        0.0000        0.0000        0.0000        0.0000        0.0000        0.0000        0.0000        0.0000        0.0000        0.0000        0.0000        0.0000        0.0000        0.0000        0.0000        0.0000        0.0000        0.0000        0.0000        0.0000        0.0000        0.0000        0.0000        0.0000        0.0000        0.0000        0.0000        0.0000        0.0000        0.0000        0.0000        0.0000        0.0000        0.0000        0.0000        0.0000        0.0000        0.0000        0.0000        0.0000        0.0000        0.0000
        0.0000        0.0000        0.0000        0.0000        0.0000        0.0000        0.0000        0.0000        0.0000        0.0000        0.0000        0.0000        0.0000        0.0000        0.0000        0.0000        0.0000        0.0000        0.0000        0.0000        0.0000        0.0000       58.8280       77.2470       82.1630       70.6181       43.9035       23.8949       16.0215       29.2521       18.3266       29.2057       13.7808       21.0283       16.8430       29.9574       37.9923       32.9788       22.0731       33.0523       20.2083       12.4643       14.2381       20.5875       21.4649       25.8867       19.7382       17.8276        8.8778        6.2066       10.2967        3.9397       12.8983       16.7688       17.7416        8.6874       15.3155       16.7165       20.5141       20.2144       16.7145        7.6856        5.2574        9.2025       10.8882        8.4811        6.7697        5.9357        4.5292        6.2273        8.7568        6.9732        8.4216       12.9545       15.4661       15.6626       14.8838       23.4122       30.4208       34.5573       40.6073       45.0612       34.6592       40.9340       44.3163       38.0826       38.3172       50.0560       56.7240       51.2183       47.7877       47.4277       63.3925       64.3904       45.9298       10.5281        9.0747       13.0676       12.7989       13.1384       14.9875       16.7969       21.6643       28.6902       29.7891       27.5292       30.3409       37.4643       41.2125       42.2176       45.7534       57.8795       83.6657       85.4996       80.8498       94.9473      109.9643      103.2204       95.7613       85.0632       80.4340       69.0349       72.1775       70.1480       69.9984       70.0047       67.3690       95.3354       79.8647       90.8911       99.7491       91.5880       98.9554       81.9359       86.7778       86.4113       97.3697       96.2022       98.2807       99.4059      106.9591      101.3537      112.8767      119.7044      104.1784      111.5519      116.3910      119.5016      125.0221      137.4886      146.4349      148.3289      138.3128      122.8711      116.1459      119.4847      128.3035      128.2775      139.1677      146.4746      151.7327      154.2139      151.1455      153.5015      154.4243      150.0514      154.0268      141.5732      145.0140      145.0504      139.2693      125.5266      123.2481      116.3859      127.6969      146.4498      150.2659      143.8802      141.1489      138.7486      124.9008      121.3450      115.3415      101.8582      101.4587      103.5447      103.7794      122.0794      110.2849      106.8289       97.9368      106.0424      110.3414      111.0200      108.5379      100.3227      105.2558      121.1032      122.6788        0.0000        0.0000        0.0000        0.0000        0.0000        0.0000        0.0000        0.0000        0.0000        0.0000        0.0000        0.0000        0.0000        0.0000        0.0000        0.0000        0.0000        0.0000        0.0000        0.0000        0.0000        0.0000        0.0000        0.0000        0.0000        0.0000        0.0000        0.0000        0.0000        0.0000        0.0000        0.0000        0.0000        0.0000        0.0000        0.0000        0.0000        0.0000        0.0000        0.0000        0.0000        0.0000        0.0000        0.0000        0.0000        0.0000        0.0000        0.0000        0.0000        0.0000
        0.0000        0.0000        0.0000        0.0000        0.0000        0.0000        0.0000        0.0000        0.0000        0.0000        0.0000        0.0000        0.0000        0.0000        0.0000        0.0000        0.0000        0.0000        0.0000        0.0000        0.0000        0.0000        0.0000        0.0000        0.0000        0.0000       39.3147       36.3361       23.6690       18.6439       18.8958        9.2022       10.8525       16.1753       19.6406       45.7670       47.3179       34.0583       24.6339       30.3835       18.7435       18.0472        8.6320       10.1255       12.7148       16.5724       17.6047       24.7419       19.4263       16.2340       15.5561        7.8703       15.5150       18.6821       20.7249       10.0090       11.5627       16.5072       19.1977       15.9915       19.5028       10.0596        5.8108        7.7150       11.1521       14.1960       11.2401        9.5510        7.3860       11.1491       16.7507        9.5122        7.9625       16.1952       21.0116       20.9648       20.6205       20.1659       32.7431       32.9195       33.0951       51.1436       47.2929       56.4494       54.9087       69.0758       61.5555      121.3050      112.1883      104.2521      103.2262       63.0652       52.6945       48.9871       38.9354       14.5074       18.6412        8.1338       10.5147       11.7367       15.4406       15.8277       21.4178       23.4476       32.0063       30.8134       32.0707       33.4214       40.5651       39.9268       45.2657       59.1871       68.6237       76.1356       85.9889       91.8567      113.4471      102.0947       93.7135       85.8159       77.3756       72.8110       64.4762       58.4644       61.2310       74.4291       70.6975       92.9700       86.4049       90.4856       89.8293       84.4345       89.1797       81.2050       95.6981       92.2426       92.1116       96.5282       97.8737       91.5231       97.5682       99.2969       97.5419      101.8392      111.3085      106.4110      110.6485      117.6470      128.7290      141.0181      146.2518      141.6238      145.3414      140.1494      138.3791      130.4770      127.0725      138.7112      149.3985      189.4677      167.8091      183.2059      209.5443      208.1550      209.0641      210.5354      215.8519      164.2022      147.8791      130.8663      131.6022      124.9227      133.6417      138.3719      142.8996      165.4678      165.0581      164.2226      157.3258      157.4193      145.6287      141.7192      141.3205      118.6667      123.1893      123.7723      113.5384      135.5928      116.9847      119.5176      101.2475      103.6721      112.4178      114.6542      113.5241      108.7486      108.8624      115.5656      114.4016        0.0000        0.0000        0.0000        0.0000        0.0000        0.0000        0.0000        0.0000        0.0000        0.0000        0.0000        0.0000        0.0000        0.0000        0.0000        0.0000        0.0000        0.0000        0.0000        0.0000        0.0000        0.0000        0.0000        0.0000        0.0000        0.0000        0.0000        0.0000        0.0000        0.0000        0.0000        0.0000        0.0000        0.0000        0.0000        0.0000        0.0000        0.0000        0.0000        0.0000        0.0000        0.0000        0.0000        0.0000        0.0000        0.0000        0.0000        0.0000        0.0000        0.0000
        0.0000        0.0000        0.0000        0.0000        0.0000        0.0000        0.0000        0.0000        0.0000        0.0000        0.0000        0.0000        0.0000        0.0000        0.0000        0.0000        0.0000        0.0000        0.0000        0.0000        0.0000        0.0000        0.0000        0.0000        0.0000        0.0000        0.0000       43.1527       40.0477       24.0861       17.8180       27.4098       20.7650       12.7018       19.7634       18.9969       17.6095        7.7019        5.3459        8.5894        8.7597       10.1369        8.6214       13.5389       25.2136       20.5518       13.1503       11.6840       15.7885        9.3429       18.3696        8.1816       11.0405       16.2628       13.1042        9.1099       10.2386       10.7432       12.3658       19.2636       23.3294       19.5513        7.6434        6.7772       10.0826       12.2662       12.8384       14.0221       14.5127       12.6559       10.3846        9.5119        7.1798       10.0933       22.2720       17.4494       17.1580       22.5708       32.4687       42.8070       59.6164       75.5248       71.8188       65.4545       55.0659       62.5965       58.6516       88.0623      105.1406      118.2997       81.2545       64.5269       61.6110       49.9612       46.1287       14.7722       10.9617        9.1267        8.0982       10.9742       11.6469       13.7383       18.3210       18.4000       23.0596       25.5696       27.4541       28.8184       32.9975       34.4448       44.4405       59.1834       71.8634       81.5835       81.8725       76.0747       87.7953       96.1953       90.6581       78.9806       75.9156       73.1244       64.2624       56.5311       52.5271       56.8935       65.4159       80.0706       70.3116       83.5375       88.9205       88.6760       87.6825       84.4423      107.4854       89.8149       89.8778       97.5651      107.4912       98.8576      102.2407      114.5628      105.7118       98.4890       97.7204       98.6110       95.9477      124.5672      141.8270      140.2191      141.7436      155.9785      157.3533      152.4445      153.2664      155.4924      205.1565      157.4526      170.6928      204.2804      209.0454      200.0042      222.8512      251.3440      222.2061      227.4075      216.1826      178.4431      144.8835      136.2523      132.1675      127.9065      129.1102      158.5546      171.9842      191.0391      181.2517      176.7753      183.1430      168.5157      158.9796      163.9169      156.1581      144.1018      147.5994      140.2706      117.7211      110.1748      155.8572      153.5508      103.2071      109.7910      113.3766      131.5023      126.7836       96.1855      100.7452      108.1112      108.1529       72.0000        0.0000        0.0000        0.0000        0.0000        0.0000        0.0000        0.0000        0.0000        0.0000        0.0000        0.0000        0.0000        0.0000        0.0000        0.0000        0.0000        0.0000        0.0000        0.0000        0.0000        0.0000        0.0000        0.0000        0.0000        0.0000        0.0000        0.0000        0.0000        0.0000        0.0000        0.0000        0.0000        0.0000        0.0000        0.0000        0.0000        0.0000        0.0000        0.0000        0.0000        0.0000        0.0000        0.0000        0.0000        0.0000        0.0000        0.0000        0.0000        0.0000
        0.0000        0.0000        0.0000        0.0000        0.0000        0.0000        0.0000        0.0000        0.0000        0.0000        0.0000        0.0000        0.0000        0.0000        0.0000        0.0000        0.0000        0.0000        0.0000        0.0000        0.0000        0.0000        0.0000        0.0000        0.0000        0.0000        0.0000        0.0000        0.0000        0.0000       26.2797       24.5202       40.9993       47.2378       33.2087       19.6238       18.7817        7.6804        1.7672        6.1667       10.2444       12.7669        4.0405       10.8367       11.2031       14.9412       16.9601       17.3884       13.0888        9.3492       13.7883        6.3524        6.9722       12.1052       19.0530       14.5126       12.8500       13.9452       17.6794       20.5736       21.4164       15.5901        5.3086        8.4154        8.6842        4.3719        3.3946        9.1131        9.7319       11.7374        9.5843       10.9198        9.4661        8.7293       12.8522       22.0944       29.8511       30.0271       28.2820       45.6138       58.2357       65.1577       70.1787       77.0771       74.7089       70.1441       68.3197       75.5575       90.8992      112.9131       93.7253       81.0081       60.1600       59.5073       45.4897       17.8490       11.2207       10.4295        8.2165       11.7225       12.9322       12.3849       14.7083       16.7098       22.2645       25.4754       22.3707       26.1808       30.2449       31.5125       40.2451       53.4317       63.4891       71.1848       77.9349       79.2645       82.6324       86.0353       81.1710       82.1731       76.2061       80.7503       69.3532       65.1735       57.1769       54.9715       58.0382       64.5756       60.5723       63.9542       68.1068       76.9753       94.1741       90.3700      114.6200       97.9224      111.3013      110.7971      113.9638      108.7237      108.2200      117.2066      115.9262      117.5513      102.3230      108.9588      109.3023      135.7344      142.6139      146.8187      150.0857      180.0547      175.7793      175.1856      175.0623      181.4789      183.4228      171.8707      184.9273      206.6602      220.0471      213.6537      237.5726      236.8936      205.0257      218.8515      214.2355      198.8431      180.9997      144.1910      142.8643      135.5058      154.8663      153.8708      156.2382      190.8658      198.0527      195.6126      180.1658      176.1445      186.9870      181.9819      174.2717      146.2329      150.5276      139.1475      123.1078      142.2729      120.5389      139.1283      132.2224      112.1899      114.8563      124.8350      119.4763       97.1020      112.6020      113.4473      112.3499       84.4500        0.0000        0.0000        0.0000        0.0000        0.0000        0.0000        0.0000        0.0000        0.0000        0.0000        0.0000        0.0000        0.0000        0.0000        0.0000        0.0000        0.0000        0.0000        0.0000        0.0000        0.0000        0.0000        0.0000        0.0000        0.0000        0.0000        0.0000        0.0000        0.0000        0.0000        0.0000        0.0000        0.0000        0.0000        0.0000        0.0000        0.0000        0.0000        0.0000        0.0000        0.0000        0.0000        0.0000        0.0000        0.0000        0.0000        0.0000        0.0000        0.0000
        0.0000        0.0000        0.0000        0.0000        0.0000        0.0000        0.0000        0.0000        0.0000        0.0000        0.0000        0.0000        0.0000        0.0000        0.0000        0.0000        0.0000        0.0000        0.0000        0.0000        0.0000        0.0000        0.0000        0.0000        0.0000        0.0000        0.0000        0.0000        0.0000        0.0000        0.0000       37.9797       29.8087        0.0000        0.0000       39.7767       46.0403       33.2025        7.1137        4.2800        8.8121        7.8010        6.7757       19.2678       19.2814       42.2328       36.4000       37.3713       28.3842       22.4862       11.3472        7.6574       10.7740       12.9362       10.2449       10.5846       14.0505       17.7579       18.7472       19.4222       19.6793        8.0036       14.3362       28.6385        9.0989        8.2423        4.7329       10.3846       12.6054       11.7934       18.1577       11.6281        6.9788       17.5177       19.1482       22.6332       33.3168       33.8947       43.2671       68.9717       65.0977       59.1804       92.8462      120.4010       80.9679       77.6634      109.4225       99.5249      103.8220      117.8119      112.8320       94.8068       89.7955      127.3869      152.7997       48.5368       41.7902       28.6745       20.2809       12.8481       11.3611       13.9631       17.1669       17.6391       19.3389       22.3132       19.2573       25.5240       27.4957       31.8936       39.0281       55.2534       64.3145       81.8841      109.2320       84.4947       78.6751       82.5287       77.1692       91.2340       93.4343       87.6166       73.6655       57.1841       57.3680       48.0282       47.1661       48.1607       45.7390       60.8389       58.8393       70.8212      116.2630      118.7622      111.5435      116.6010      130.4788      126.7130      138.8933      147.5655      153.0031      148.2148      154.9401      160.4458      141.8522      131.2551      132.9363      141.5995      150.8720      153.2211      157.7669      186.5452      202.6206      208.9735      205.8197      206.2374      215.0302      205.8403      216.1290      249.2311      283.8329      218.2577      234.3936      263.8497      259.7488      227.3509      214.6615      179.8269      177.6894      182.5283      179.8630      182.8564      171.1048      175.1944      163.6270      199.4159      209.0951      231.6650      194.2614      179.7369      178.3764      177.7845      158.6250      146.4942      133.5476      126.4788      122.5529      151.4449      130.4048      116.7209      118.2357      125.9174      127.0597      142.2180      149.9387      140.1422      131.3888      166.9577        0.0000        0.0000        0.0000        0.0000        0.0000        0.0000        0.0000        0.0000        0.0000        0.0000        0.0000        0.0000        0.0000        0.0000        0.0000        0.0000        0.0000        0.0000        0.0000        0.0000        0.0000        0.0000        0.0000        0.0000        0.0000        0.0000        0.0000        0.0000        0.0000        0.0000        0.0000        0.0000        0.0000        0.0000        0.0000        0.0000        0.0000        0.0000        0.0000        0.0000        0.0000        0.0000        0.0000        0.0000        0.0000        0.0000        0.0000        0.0000        0.0000        0.0000        0.0000
        0.0000        0.0000        0.0000        0.0000        0.0000        0.0000        0.0000        0.0000        0.0000        0.0000        0.0000        0.0000        0.0000        0.0000        0.0000        0.0000        0.0000        0.0000        0.0000        0.0000        0.0000        0.0000        0.0000        0.0000        0.0000        0.0000        0.0000        0.0000        0.0000        0.0000        0.0000        0.0000        0.0000        0.0000        0.0000        0.0000        0.0000       16.6842       11.1261       14.8719       13.4986        8.0761       10.0580       14.9669       17.6365       23.7846       17.8803       20.3811       21.9702       21.2868       18.8764        9.5594        8.9546       11.1633       10.8289       10.1974        8.2649       11.9497       12.9265       10.2694       11.1890       10.8727       13.6760       15.2172       10.2893        8.1195       12.0534        5.9973        4.7633        8.0748        6.8206       20.0556       13.5012        8.8883       24.9269       20.7355       33.6337       51.6507       55.5786      122.3283       90.7061       91.4587      117.7033      112.9354       87.0736       81.9248      130.6339      156.7780       69.2491       84.6354       97.2200       92.6743       97.2301      104.1323      152.7828       87.5132       43.5809       34.8065       33.9442       16.4881       11.4922       11.7662       14.9930       14.7566       14.0592       16.5357       18.3156       25.0245       28.5305       33.5529       40.1759       56.8338       58.1442       77.6941      122.3015       81.1666       73.6425       82.9125       83.3563       88.7074       94.0231      105.5822       73.7458       51.5843       45.3371       41.4977       40.2493       42.2662       39.5798       44.2438       51.6383       76.9512       96.8239      104.4140      114.5749      122.5424      137.7515      151.3181      153.6708      150.4737      155.7310      174.0670      189.5437      177.6264      160.4069      153.0968      147.5834      156.4974      170.9961      169.7954      176.8143      197.7230      201.8434      199.0710      190.8121      189.6474      232.6780      223.9337      226.7287      233.9822      241.0183      215.4720      245.7744      256.1363      256.3523      254.8593      202.7241      169.0010      172.6418      175.3461      184.4816      202.4674      200.8121      216.4242      222.8409      223.4020      222.0065      213.1163      213.8401      199.2181      194.1499      196.2325      243.2310      217.3995      139.1840      141.7064      142.1778      165.6767      159.4246      151.0533      135.1354      143.9584      147.7415      178.1395      171.6310      161.0128      134.1420        0.0000        0.0000        0.0000        0.0000        0.0000        0.0000        0.0000        0.0000        0.0000        0.0000        0.0000        0.0000        0.0000        0.0000        0.0000        0.0000        0.0000        0.0000        0.0000        0.0000        0.0000        0.0000        0.0000        0.0000        0.0000        0.0000        0.0000        0.0000        0.0000        0.0000        0.0000        0.0000        0.0000        0.0000        0.0000        0.0000        0.0000        0.0000        0.0000        0.0000        0.0000        0.0000        0.0000        0.0000        0.0000        0.0000        0.0000        0.0000        0.0000        0.0000        0.0000        0.0000
        0.0000        0.0000        0.0000        0.0000        0.0000        0.0000        0.0000        0.0000        0.0000        0.0000        0.0000        0.0000        0.0000        0.0000        0.0000        0.0000        0.0000        0.0000        0.0000        0.0000        0.0000        0.0000        0.0000        0.0000        0.0000        0.0000        0.0000        0.0000        0.0000        0.0000        0.0000        0.0000        0.0000        0.0000        0.0000        0.0000        0.0000        0.0000        0.0000       11.4741        4.8471        5.9644        6.2315       21.7532       16.4417       19.7349       16.0889       22.1358       23.3967       21.6892       20.6838       10.0540        7.3544        8.4397        5.9910        3.4767        4.9908        8.6155       13.8245        6.4256        3.3869        5.3261       11.7474       13.4191        5.8424        5.5533       12.8386       28.5832       13.7376       11.5499        9.1410       10.9837       16.5053       14.7653       24.8560       25.2684       42.1331       55.3376       48.1878       82.6558       67.1286      110.1759      102.0359       74.3047       67.5002       79.3443       97.3365       77.2814       76.3968      100.0590      112.5234       93.4156      113.2412      106.6820      113.3087       65.1282       55.7402       47.5641       31.7439       19.8695       15.0993       12.6570       13.2941       12.9802       13.4685       18.1936       20.4911       24.9525       25.6467       30.8073       35.0813       56.8591       68.2503       78.8442       85.6813       77.8468       76.1530       74.4453       69.1817       77.9634       83.6172       88.1512       74.1821       53.0362       37.0754       33.2002       34.5361       37.0710       39.1613       39.8476       49.0739       75.1064       73.3028       93.1167      131.4619      126.8129      168.3894      167.2391      172.2712      179.6846      163.8329      170.2124      183.4816      184.0283      187.9338      185.3920      174.8647      177.3978      162.0532      165.2049      174.7014      208.8962      208.8332      199.7100      202.6009      195.0868      200.0786      232.9024      243.6870      225.9288      220.1728      228.4489      228.6384      229.0715      221.2988      221.9196      197.7795      168.1418      183.6478      197.9127      191.1523      193.6142      182.1248      193.1245      189.9900      213.2428      228.3024      227.3606      246.3464      219.4871      228.1923      223.8759      217.1265      164.6656      139.5417      145.6321      131.4200      146.7772      154.5943      175.1378      165.7959      155.0010      157.6014      192.8107      190.7874      165.0431      163.4586        0.0000        0.0000        0.0000        0.0000        0.0000        0.0000        0.0000        0.0000        0.0000        0.0000        0.0000        0.0000        0.0000        0.0000        0.0000        0.0000        0.0000        0.0000        0.0000        0.0000        0.0000        0.0000        0.0000        0.0000        0.0000        0.0000        0.0000        0.0000        0.0000        0.0000        0.0000        0.0000        0.0000        0.0000        0.0000        0.0000        0.0000        0.0000        0.0000        0.0000        0.0000        0.0000        0.0000        0.0000        0.0000        0.0000        0.0000        0.0000        0.0000        0.0000        0.0000        0.0000
        0.0000        0.0000        0.0000        0.0000        0.0000        0.0000        0.0000        0.0000        0.0000        0.0000        0.0000        0.0000        0.0000        0.0000        0.0000        0.0000        0.0000        0.0000        0.0000        0.0000        0.0000        0.0000        0.0000        0.0000        0.0000        0.0000        0.0000        0.0000        0.0000        0.0000        0.0000        0.0000        0.0000        0.0000        0.0000        0.0000        0.0000        0.0000        0.0000        0.0000       16.8630        6.6331        7.6380       12.9836        7.8490        9.8775       13.8169       17.8638       22.4631       23.3133       19.5139       10.7814        4.1674        3.7755        3.2622        1.3409        2.7000        2.1205        7.9277        5.8168        2.6864        9.0008       14.6618       17.7400       15.9839       12.0164       12.7690       31.4891       44.5516       23.2320       19.8193       25.4237       24.8067       26.5961       21.5895       30.5554       27.1350       31.8949       38.1146       61.0723       71.0885       73.6274       73.4269       65.1152       80.4795       71.7303       96.4676      119.5538      139.2511      172.4940      172.8686      113.7189      119.8348       90.6765       92.6206       59.8190       52.2319       49.9688       32.8867       20.8460       23.3293       16.0424       15.2319       17.1978       14.4783       17.0808       20.8705       23.3577       23.5427       28.8358       34.4037       57.6846       69.8439       76.2803       80.0840       83.1891       88.1332       74.5189       72.1148       73.7248       75.6934       74.7857       61.8282       41.7750       35.1104       32.3408       35.2894       34.3852       40.2970       43.8238       48.0570       60.7444       76.4572      125.7456      145.4609      139.1479      157.4666      158.9664      189.7240      182.5669      214.4436      247.7382      198.6189      211.3843      199.9207      181.6438      169.8980      172.5591      183.5295      166.9380      190.1108      225.2937      219.2968      215.2183      226.0566      220.9159      257.5592      239.2814      224.4096      246.2191      230.9148      208.8486      221.2260      212.3072      200.5938      203.1155      207.7048      187.2113      200.7277      176.3911      186.3972      225.2886      213.2241      200.6629      197.5757      201.6448      231.4229      238.4290      284.6546      227.5295      208.7938      193.5498      185.0277      141.3154      130.0224      141.4768      146.9043      166.4762      146.7392      160.1379      166.5580      159.1268      164.1531      200.9445      150.9285      139.8016        0.0000        0.0000        0.0000        0.0000        0.0000        0.0000        0.0000        0.0000        0.0000        0.0000        0.0000        0.0000        0.0000        0.0000        0.0000        0.0000        0.0000        0.0000        0.0000        0.0000        0.0000        0.0000        0.0000        0.0000        0.0000        0.0000        0.0000        0.0000        0.0000        0.0000        0.0000        0.0000        0.0000        0.0000        0.0000        0.0000        0.0000        0.0000        0.0000        0.0000        0.0000        0.0000        0.0000        0.0000        0.0000        0.0000        0.0000        0.0000        0.0000        0.0000        0.0000        0.0000        0.0000
        0.0000        0.0000        0.0000        0.0000        0.0000        0.0000        0.0000        0.0000        0.0000        0.0000        0.0000        0.0000        0.0000        0.0000        0.0000        0.0000        0.0000        0.0000        0.0000        0.0000        0.0000        0.0000        0.0000        0.0000        0.0000        0.0000        0.0000        0.0000        0.0000        0.0000        0.0000        0.0000        0.0000        0.0000        0.0000        0.0000        0.0000        0.0000        0.0000        0.0000        0.0000        0.0000        0.0000       48.6820       28.2966       52.9661       58.6751       47.4326       42.7105       51.0798       39.1881       39.3780       38.3537       39.3729       37.8248       33.0912       30.0762       24.0821       29.8164       14.6025        9.9529       32.5129       30.3299       15.0251       16.8675       19.7498       22.8557       79.8559      104.1287      118.1586      115.4950      105.6473      107.7845       92.7628       72.7593       27.0050       27.5164       33.3469       32.1639       89.9220       87.9002       95.7501      106.4941      152.3093      171.2969      194.8846      208.9224      217.6591      246.2491      214.5781      237.4874      218.0566      208.0867      170.5558      145.0221      117.7559      113.7045      136.7921      166.4779       67.6356       45.0709       46.3595       61.5001       17.9382       12.9237       12.9735       18.7384       22.3450       23.9555       28.2640       43.4810       62.8078       59.0574       57.2010       65.2046       85.3813      107.6203       90.5409       72.1033       72.6985       71.9757       62.7308       56.5938       46.1401       38.1760       36.9583       37.6533       44.9061       48.3712       51.6775       55.4768       51.7556       71.8645       92.0827      115.2115      142.2573      152.6595      165.0580      210.5465      227.3835      269.6118      273.6607      239.7949      249.1227      220.7757      210.2761      188.5351      188.1283      220.6622      243.9984      235.4850      246.8308      246.6433      241.7502      232.9790      248.1816      231.5432      232.6433      223.1985      228.4010      206.1236      206.8043      195.9918      210.6272      196.2148      200.1685      215.1236      232.1750      239.3586      223.0496      212.6075      278.9898      263.8691      258.1286      211.9903      220.0561      235.5622      278.1531      277.8218      248.9518      214.3412      194.6261      171.6976      131.6673      122.5656      127.7048      124.0047      136.5686      127.6161      112.4463      111.9566      142.1020      143.2819      150.3396      121.2489      166.6500        0.0000        0.0000        0.0000        0.0000        0.0000        0.0000        0.0000        0.0000        0.0000        0.0000        0.0000        0.0000        0.0000        0.0000        0.0000        0.0000        0.0000        0.0000        0.0000        0.0000        0.0000        0.0000        0.0000        0.0000        0.0000        0.0000        0.0000        0.0000        0.0000        0.0000        0.0000        0.0000        0.0000        0.0000        0.0000        0.0000        0.0000        0.0000        0.0000        0.0000        0.0000        0.0000        0.0000        0.0000        0.0000        0.0000        0.0000        0.0000        0.0000        0.0000        0.0000        0.0000        0.0000
        0.0000        0.0000        0.0000        0.0000        0.0000        0.0000        0.0000        0.0000        0.0000        0.0000        0.0000        0.0000        0.0000        0.0000        0.0000        0.0000        0.0000        0.0000        0.0000        0.0000        0.0000        0.0000        0.0000        0.0000        0.0000        0.0000        0.0000        0.0000        0.0000        0.0000        0.0000        0.0000        0.0000        0.0000        0.0000        0.0000        0.0000        0.0000        0.0000        0.0000        0.0000        0.0000        0.0000        0.0000       71.4383       75.3870       97.1826       66.2529       69.0095       51.1573       38.3910       32.5907       25.8119       42.6233       40.3874       47.3258       42.5554       34.7590       39.1036       24.7374       21.6705       28.5037       27.4609       14.7612       22.0141       23.1311       27.2114      102.6148      140.6664      155.7215      151.6960      136.5824      133.5355      118.5204       91.2686       27.2682       22.7752       24.8225       27.1960       59.2242       69.7493       81.3326      109.5801      167.4735      197.9078      257.8532      259.7066      259.8220      252.9519      227.3988      259.0161      236.9142      187.7872      190.1564      105.7600       74.5831       96.5370      203.8049      200.2789       72.4288       48.0345       49.4923       47.1278       19.8616       15.1736       14.9492       23.3668       23.0753       23.0673       29.3350       36.5337       41.9348       49.6373       57.2805       60.2121       77.8745      100.2013       92.2631       79.9520       82.7498       69.9905       60.3087       52.2243       47.1724       41.3289       38.2549       37.9184       44.7454       44.4946       49.6268       51.1551       49.9162       62.9794       74.9508      105.2923      149.0368      152.4663      177.4661      197.5782      190.5744      213.9557      254.7727      232.8864      233.4152      220.7780      197.9513      211.0769      223.4907      216.8176      233.2829      255.1613      247.0847      252.6123      234.6162      228.0867      207.6530      208.1776      220.5211      200.2825      226.6427      231.0909      209.5569      210.9931      224.9667      201.7421      214.8975      221.3176      220.5029      215.8348      220.5766      225.2340      298.7227      315.0831      218.8761      214.3963      219.9993      219.9858      263.5270      237.2574      239.6274      205.4805      190.0881      176.3486      144.2463      122.7967      120.9363      133.8564      137.9984      127.2905      111.5109      101.6148      115.0899      115.7399      135.7650      126.1913      185.3100        0.0000        0.0000        0.0000        0.0000        0.0000        0.0000        0.0000        0.0000        0.0000        0.0000        0.0000        0.0000        0.0000        0.0000        0.0000        0.0000        0.0000        0.0000        0.0000        0.0000        0.0000        0.0000        0.0000        0.0000        0.0000        0.0000        0.0000        0.0000        0.0000        0.0000        0.0000        0.0000        0.0000        0.0000        0.0000        0.0000        0.0000        0.0000        0.0000        0.0000        0.0000        0.0000        0.0000        0.0000        0.0000        0.0000        0.0000        0.0000        0.0000        0.0000        0.0000        0.0000        0.0000
        0.0000        0.0000        0.0000        0.0000        0.0000        0.0000        0.0000        0.0000        0.0000        0.0000        0.0000        0.0000        0.0000        0.0000        0.0000        0.0000        0.0000        0.0000        0.0000        0.0000        0.0000        0.0000        0.0000        0.0000        0.0000        0.0000        0.0000        0.0000        0.0000        0.0000        0.0000        0.0000        0.0000        0.0000        0.0000        0.0000        0.0000        0.0000        0.0000        0.0000        0.0000        0.0000        0.0000        0.0000        0.0000        0.0000       69.0365      102.8772       51.8139       58.0846       52.4556       32.5052       27.5818       26.1557       28.3498       34.5130       36.8801       39.1075       52.1318       34.6795       33.9997       27.8063       23.0870       10.1962       14.1647       13.2037       19.2085      111.5214      148.3018      163.1046      161.9521      147.4502      142.1131      126.0691       97.1856       21.0393       15.8148       19.6540       29.7795       57.5815       71.3201       93.1954      117.4331      199.4374      244.6546      270.7610      275.0143      249.2175      229.7256      250.1275      261.9462      259.2580      246.2619      201.4893      174.3885      100.7185      156.0150      122.2719       77.3914       54.0417       50.6377      107.0166       65.1864       28.2635       17.1041       13.5906       20.4999       20.7220       31.3257       22.1791       25.3678       38.5972       50.3404       60.5260       63.9097       79.0965      103.0233      100.2752       91.6337       86.6067       73.7292       58.4000       59.0012       52.8360       43.7395       42.2801       41.7699       41.5693       38.2457       45.1477       61.7055       65.1418       70.0939       76.4949      114.0279      113.9576      129.8378      150.5621      140.9343      144.2602      187.0257      220.5101      205.7314      204.9951      230.6711      236.3299      231.4515      254.4865      242.6260      217.5683      228.4286      253.4395      256.2128      261.4367      235.4296      241.8341      198.4108      178.4633      192.8722      241.2758      243.9931      224.9043      221.9402      234.5042      234.2029      215.5123      196.6363      201.7551      199.6743      192.1130      203.1332      254.6788      224.5018      215.6245      233.5864      219.8203      215.6534      219.5309      207.8527      217.9691      221.3794      232.8519      201.2227      139.1566      114.6174      109.9511      132.5728      127.7128      127.6534      116.9366      103.0363      125.5854      113.0464      138.4770      125.4991      184.0800        0.0000        0.0000        0.0000        0.0000        0.0000        0.0000        0.0000        0.0000        0.0000        0.0000        0.0000        0.0000        0.0000        0.0000        0.0000        0.0000        0.0000        0.0000        0.0000        0.0000        0.0000        0.0000        0.0000        0.0000        0.0000        0.0000        0.0000        0.0000        0.0000        0.0000        0.0000        0.0000        0.0000        0.0000        0.0000        0.0000        0.0000        0.0000        0.0000        0.0000        0.0000        0.0000        0.0000        0.0000        0.0000        0.0000        0.0000        0.0000        0.0000        0.0000        0.0000        0.0000        0.0000
        0.0000        0.0000        0.0000        0.0000        0.0000        0.0000        0.0000        0.0000        0.0000        0.0000        0.0000        0.0000        0.0000        0.0000        0.0000        0.0000        0.0000        0.0000        0.0000        0.0000        0.0000        0.0000        0.0000        0.0000        0.0000        0.0000        0.0000        0.0000        0.0000        0.0000        0.0000        0.0000        0.0000        0.0000        0.0000        0.0000        0.0000        0.0000        0.0000        0.0000        0.0000        0.0000        0.0000        0.0000        0.0000        0.0000        0.0000       76.9138       85.7257       74.2004       61.4299       48.1909       43.7023       37.3014       37.9780       49.6631       46.2978       48.0051       64.3361       41.3168       37.6903       32.8485       29.8817       10.6602        9.9232       14.0805       15.7162      108.8531      138.7687      151.2325      150.8135      134.9859      135.6689      121.2688       96.0732       19.0955       15.3027       19.3600       28.4728       60.5414       85.1234      119.3492      153.4598      219.2100      242.2140      270.4770      248.4340      232.9540      208.4759      211.7147      208.4354      207.1340      226.1310      233.6699      258.9640      120.1399      107.5303       56.0639       61.8608       62.7383       60.4234       58.5250       63.2831       33.3642       24.9524       17.1570       24.6587       24.1012       24.0032       23.5337       25.1401       34.0609       46.1178       55.5735       79.8616       93.0474      108.9531      123.6831      102.9565       82.7055       71.0607       61.4832       59.9666       51.3119       41.4259       41.5670       37.1228       39.7092       47.4165       52.0532       63.0612       76.8048       81.7568       71.3890      101.4169      114.6656      126.3706      126.8291      148.3284      154.6262      200.6260      262.4119      243.1353      227.7419      240.7050      249.0247      250.2620      241.7248      249.1626      239.6378      215.9211      235.4946      252.3515      263.8150      284.2780      245.7899      233.6669      196.7940      204.5301      233.0467      246.7932      240.0364      242.4026      253.8472      231.2515      200.1483      167.0073      178.6941      206.7568      203.0249      203.6872      180.0311      171.6417      192.8371      231.7484      227.5699      216.5760      213.8900      214.0564      190.6734      205.6299      208.4618      172.2419      138.6003      125.9160      121.4153      122.1222      133.0229      125.8660      115.4893      114.6148      147.5983      112.4953      109.9457      132.1698        0.0000        0.0000        0.0000        0.0000        0.0000        0.0000        0.0000        0.0000        0.0000        0.0000        0.0000        0.0000        0.0000        0.0000        0.0000        0.0000        0.0000        0.0000        0.0000        0.0000        0.0000        0.0000        0.0000        0.0000        0.0000        0.0000        0.0000        0.0000        0.0000        0.0000        0.0000        0.0000        0.0000        0.0000        0.0000        0.0000        0.0000        0.0000        0.0000        0.0000        0.0000        0.0000        0.0000        0.0000        0.0000        0.0000        0.0000        0.0000        0.0000        0.0000        0.0000        0.0000        0.0000        0.0000
        0.0000        0.0000        0.0000        0.0000        0.0000        0.0000        0.0000        0.0000        0.0000        0.0000        0.0000        0.0000        0.0000        0.0000        0.0000        0.0000        0.0000        0.0000        0.0000        0.0000        0.0000        0.0000        0.0000        0.0000        0.0000        0.0000        0.0000        0.0000        0.0000        0.0000        0.0000        0.0000        0.0000        0.0000        0.0000        0.0000        0.0000        0.0000        0.0000        0.0000        0.0000        0.0000        0.0000        0.0000        0.0000        0.0000        0.0000        0.0000        0.0000        0.0000       49.5094       50.3179       66.7774       80.7163       73.1345       98.9354       89.4655      105.8104      119.2500       91.0931       77.4176       69.7280       72.9638       38.9871       35.5382       38.9265        0.0000        0.0000       99.6842      106.8098      104.8528      109.5854      115.2930      109.0757       87.7210       57.5874       43.9832       43.1143       59.4342      101.9538      131.3513      154.8676      199.9440      193.2798      186.6869      209.2454      208.5513      196.2244      191.4302        0.0000        0.0000        0.0000        0.0000      216.5244      181.4963      128.0119      121.6370      111.8585        0.0000      104.0243       86.4964       96.4834       91.7607       51.5227       37.0911       33.1872       29.6049       22.1959       14.1940       16.1903       19.3313       41.7285       50.9071       90.9161       83.5583       86.4954       85.9920       99.2424       91.3530       67.7705       68.2055       60.0466       54.1264       61.7715       53.2512       44.3110       38.7315       44.2357       51.1172       52.9435       61.1047       72.9422       71.3703       82.4366       93.9929      118.0558      125.1200      139.6902      137.7367      167.9634      196.6374      238.0400      242.0447      247.7345      236.6201      260.7192      268.9610      285.8239      284.9067      261.9027      238.5292      233.4188      257.7357      278.7032      289.6282      258.0070      234.6212      213.8671      202.9432      210.9520      252.4422      249.5154      245.5952      312.0755      296.3347      246.2102      191.2439      184.4367      213.0630      208.4964      199.6452      164.2564      174.3063      215.2382      243.3905      217.7302      224.9787      218.7120      201.7960      204.0749      180.7367      185.8697      175.3477      158.2312      151.8663      140.9006      138.2696      110.4021      105.7783      113.3724      124.8738      117.6713       99.0655        0.0000        0.0000        0.0000        0.0000        0.0000        0.0000        0.0000        0.0000        0.0000        0.0000        0.0000        0.0000        0.0000        0.0000        0.0000        0.0000        0.0000        0.0000        0.0000        0.0000        0.0000        0.0000        0.0000        0.0000        0.0000        0.0000        0.0000        0.0000        0.0000        0.0000        0.0000        0.0000        0.0000        0.0000        0.0000        0.0000        0.0000        0.0000        0.0000        0.0000        0.0000        0.0000        0.0000        0.0000        0.0000        0.0000        0.0000        0.0000        0.0000        0.0000        0.0000        0.0000        0.0000        0.0000        0.0000        0.0000
        0.0000        0.0000        0.0000        0.0000        0.0000        0.0000        0.0000        0.0000        0.0000        0.0000        0.0000        0.0000        0.0000        0.0000        0.0000        0.0000        0.0000        0.0000        0.0000        0.0000        0.0000        0.0000        0.0000        0.0000        0.0000        0.0000        0.0000        0.0000        0.0000        0.0000        0.0000        0.0000        0.0000        0.0000        0.0000        0.0000        0.0000        0.0000        0.0000        0.0000        0.0000        0.0000        0.0000        0.0000        0.0000        0.0000        0.0000        0.0000        0.0000        0.0000        0.0000        0.0000        0.0000        0.0000        0.0000       85.5884      115.8608      119.6541        0.0000        0.0000        0.0000       93.7153       89.1643       49.4702       44.9274        0.0000        0.0000        0.0000        0.0000        0.0000        0.0000        0.0000      107.8377      102.6156       89.8658       63.2627       50.9397       53.0990       74.0594      103.5714      122.3105      137.0383      144.4896      156.9349      181.5677      224.0361      176.6848      166.4961        0.0000        0.0000        0.0000        0.0000        0.0000        0.0000      294.5682      120.7623        0.0000        0.0000        0.0000      135.6129      126.5134      120.7980       91.4333       55.3277       36.5726       31.9134       36.0023       19.0955       16.3467       17.5375       20.6544       42.5450       49.6690       64.7335       71.2885       61.6306       67.0801       68.9358       64.8314       60.6490       59.9795       53.4426       46.2547       41.9500       43.5475       39.7525       39.4986       37.0297       42.7908       52.1920       60.4346       64.4325       63.0040       82.8017      106.7168      137.0627      148.1761      155.1734      148.3132      165.4965      204.9772      271.8763      280.4295      244.2912      256.5702      253.9375      248.9465      266.2806      254.6275      266.4723      270.6942      275.5658      284.1245      305.5684      285.8996      263.2099      235.4378      219.2257      179.6541      182.2610      224.9482      247.4287      238.1474      239.7218      203.2214      182.1766      202.7804      181.5199      181.8583      164.5839      172.6839      170.9202      225.3431      204.2569      219.8517      206.9506      215.4501      198.2684      191.3445      196.9973      185.3331      182.2411      177.5940      151.9737      141.9328      137.5819      144.3259      116.9564      114.9047      122.6654      136.6410      133.4784      104.9896        0.0000        0.0000        0.0000        0.0000        0.0000        0.0000        0.0000        0.0000        0.0000        0.0000        0.0000        0.0000        0.0000        0.0000        0.0000        0.0000        0.0000        0.0000        0.0000        0.0000        0.0000        0.0000        0.0000        0.0000        0.0000        0.0000        0.0000        0.0000        0.0000        0.0000        0.0000        0.0000        0.0000        0.0000        0.0000        0.0000        0.0000        0.0000        0.0000        0.0000        0.0000        0.0000        0.0000        0.0000        0.0000        0.0000        0.0000        0.0000        0.0000        0.0000        0.0000        0.0000        0.0000        0.0000        0.0000        0.0000
        0.0000        0.0000        0.0000        0.0000        0.0000        0.0000        0.0000        0.0000        0.0000        0.0000        0.0000        0.0000        0.0000        0.0000        0.0000        0.0000        0.0000        0.0000        0.0000        0.0000        0.0000        0.0000        0.0000        0.0000        0.0000        0.0000        0.0000        0.0000        0.0000        0.0000        0.0000        0.0000        0.0000        0.0000        0.0000        0.0000        0.0000        0.0000        0.0000        0.0000        0.0000        0.0000        0.0000        0.0000        0.0000        0.0000        0.0000        0.0000        0.0000        0.0000        0.0000        0.0000        0.0000        0.0000        0.0000        0.0000        0.0000        0.0000        0.0000        0.0000        0.0000      106.9528      102.3788       64.5898       57.5190        0.0000        0.0000        0.0000        0.0000        0.0000        0.0000        0.0000        0.0000      101.9351       90.4011       64.0362       54.3079       53.9737       72.9937      107.1391      125.0801      133.5249      150.0247      172.4106      180.0921        0.0000        0.0000        0.0000        0.0000        0.0000        0.0000        0.0000        0.0000        0.0000        0.0000        0.0000        0.0000        0.0000        0.0000        0.0000      163.2341      159.6069      118.4086       52.7216       35.3325       29.7032       25.9367       24.1814       11.3233       13.8451       14.7898       32.5029       45.7714       58.7973       61.3610       63.4325       63.5517       58.6142       55.1825       51.6144       51.3069       45.7758       40.4375       36.2742       36.0616       37.7804       36.9593       36.0372       43.1147       55.5380       63.8203       71.9874       79.8119       95.0723      125.0349      158.1323      176.0668      165.9471      182.2935      197.3555      215.5749      254.5281      281.9838      257.8564      239.5864      244.9046      253.6696      255.0191      256.1077      287.4915      282.2044      293.7101      268.8066      278.4757      285.7095      259.4547      249.5691      235.5040      176.0237      199.4982      205.0715      234.8979      227.8812      204.0521      189.9077      173.4526      158.3339      142.7341      143.1113      139.7809      149.1879      164.7110      196.8987      182.9738      235.0435      209.2292      184.8507      185.0599      186.9935      191.3008      171.8757      170.1499      181.4072      150.6250      153.8703      173.9239      164.5638      125.3753      129.7481      146.5016      148.0800      107.7960        0.0000        0.0000        0.0000        0.0000        0.0000        0.0000        0.0000        0.0000        0.0000        0.0000        0.0000        0.0000        0.0000        0.0000        0.0000        0.0000        0.0000        0.0000        0.0000        0.0000        0.0000        0.0000        0.0000        0.0000        0.0000        0.0000        0.0000        0.0000        0.0000        0.0000        0.0000        0.0000        0.0000        0.0000        0.0000        0.0000        0.0000        0.0000        0.0000        0.0000        0.0000        0.0000        0.0000        0.0000        0.0000        0.0000        0.0000        0.0000        0.0000        0.0000        0.0000        0.0000        0.0000        0.0000        0.0000        0.0000        0.0000
        0.0000        0.0000        0.0000        0.0000        0.0000        0.0000        0.0000        0.0000        0.0000        0.0000        0.0000        0.0000        0.0000        0.0000        0.0000        0.0000        0.0000        0.0000        0.0000        0.0000        0.0000        0.0000        0.0000        0.0000        0.0000        0.0000        0.0000        0.0000        0.0000        0.0000        0.0000        0.0000        0.0000        0.0000        0.0000        0.0000        0.0000        0.0000        0.0000        0.0000        0.0000        0.0000        0.0000        0.0000        0.0000        0.0000        0.0000        0.0000        0.0000        0.0000        0.0000        0.0000        0.0000        0.0000        0.0000        0.0000        0.0000        0.0000        0.0000        0.0000        0.0000        0.0000      138.7308       92.0829        0.0000        0.0000        0.0000        0.0000        0.0000        0.0000        0.0000        0.0000        0.0000        0.0000       90.9833       59.0924       51.5989       54.7866       72.2335      117.7330      131.5228      129.3772      146.7577      142.6729        0.0000        0.0000        0.0000        0.0000        0.0000        0.0000        0.0000        0.0000        0.0000        0.0000        0.0000        0.0000        0.0000        0.0000        0.0000        0.0000        0.0000      148.2320      121.3119       53.9973       33.5617       26.2921       22.8908       46.7071       10.7553        8.2561       11.1484       24.5532       34.1514       40.8883       49.9326       54.3520       57.5616       51.2659       45.4101       44.8342       43.3215       42.5959       37.7780       34.8392       34.4362       35.4224       45.5988       51.3787       57.6685       92.2835       88.7723       99.9478      141.3986      151.9355      169.1166      167.5883      177.4960      180.3216      195.7694      221.7054      229.9743      255.3705      297.9674      267.8135      252.1768      230.4430      229.4850      235.3860      229.5512      257.3382      271.7200      292.9262      289.4362      285.6846      255.5074      231.3295      231.4858      243.8400      174.6255      187.0645      183.1405      214.8011      198.4462      219.7014      163.9415      144.5407      116.2305      127.5241      140.6134      163.6483      161.1215      169.9441      150.3996      178.8924      205.4547      200.7276      176.7271      175.5186      189.3360      187.5157      175.3357      191.0174      212.4004      167.1192      153.3529      155.7123      162.9720      123.0530      135.0925      142.6452      115.2718        0.0000        0.0000        0.0000        0.0000        0.0000        0.0000        0.0000        0.0000        0.0000        0.0000        0.0000        0.0000        0.0000        0.0000        0.0000        0.0000        0.0000        0.0000        0.0000        0.0000        0.0000        0.0000        0.0000        0.0000        0.0000        0.0000        0.0000        0.0000        0.0000        0.0000        0.0000        0.0000        0.0000        0.0000        0.0000        0.0000        0.0000        0.0000        0.0000        0.0000        0.0000        0.0000        0.0000        0.0000        0.0000        0.0000        0.0000        0.0000        0.0000        0.0000        0.0000        0.0000        0.0000        0.0000        0.0000        0.0000        0.0000        0.0000
        0.0000        0.0000        0.0000        0.0000        0.0000        0.0000        0.0000        0.0000        0.0000        0.0000        0.0000        0.0000        0.0000        0.0000        0.0000        0.0000        0.0000        0.0000        0.0000        0.0000        0.0000        0.0000        0.0000        0.0000        0.0000        0.0000        0.0000        0.0000        0.0000        0.0000        0.0000        0.0000        0.0000        0.0000        0.0000        0.0000        0.0000        0.0000        0.0000        0.0000        0.0000        0.0000        0.0000        0.0000        0.0000        0.0000        0.0000        0.0000        0.0000        0.0000        0.0000        0.0000        0.0000        0.0000        0.0000        0.0000        0.0000        0.0000        0.0000        0.0000        0.0000        0.0000        0.0000        0.0000        0.0000        0.0000        0.0000        0.0000        0.0000        0.0000        0.0000        0.0000        0.0000        0.0000       91.5294       70.3219       57.5715       60.8276       72.4757       98.0308       95.8757      100.6135      121.4859        0.0000        0.0000        0.0000        0.0000        0.0000        0.0000        0.0000        0.0000        0.0000        0.0000        0.0000        0.0000        0.0000        0.0000        0.0000        0.0000        0.0000        0.0000      151.2390      116.6367       71.8062       50.9996       43.8804       32.4601       16.9738       13.5111       13.5588       14.2958       22.4677       28.9242       29.9756       43.5188       44.5906       44.9156       44.0654       41.0401       41.6136       41.5050       43.7113       38.4127       39.3640       45.6333       46.0995       53.0391       74.2169       92.7458      105.5594      132.9782      139.1793      209.3818      250.6355      214.1215      215.8765      240.5949      225.2480      224.1295      209.6718      261.8609      264.2411      292.5727      268.4852      255.7221      241.4930      253.6333      212.3366      210.9751      207.7839      232.8065      251.2825      275.6237      254.3773      250.2547      206.1804      225.9955      212.2230      191.2560      193.4918      193.0437      192.6537      179.3457      164.6332      167.5410      158.3893      108.7926      131.1799      140.8252      160.4972      165.6164      152.9158      158.9958      165.6388      185.5341      197.5023      191.9429      193.0351      202.4792      198.2575      197.8233      201.7616      191.9911      140.9620      136.9617      129.7563      137.0586      116.3731      141.0938      129.8802      129.8285        0.0000        0.0000        0.0000        0.0000        0.0000        0.0000        0.0000        0.0000        0.0000        0.0000        0.0000        0.0000        0.0000        0.0000        0.0000        0.0000        0.0000        0.0000        0.0000        0.0000        0.0000        0.0000        0.0000        0.0000        0.0000        0.0000        0.0000        0.0000        0.0000        0.0000        0.0000        0.0000        0.0000        0.0000        0.0000        0.0000        0.0000        0.0000        0.0000        0.0000        0.0000        0.0000        0.0000        0.0000        0.0000        0.0000        0.0000        0.0000        0.0000        0.0000        0.0000        0.0000        0.0000        0.0000        0.0000        0.0000        0.0000        0.0000
        0.0000        0.0000        0.0000        0.0000        0.0000        0.0000        0.0000        0.0000        0.0000        0.0000        0.0000        0.0000        0.0000        0.0000        0.0000        0.0000        0.0000        0.0000        0.0000        0.0000        0.0000        0.0000        0.0000        0.0000        0.0000        0.0000        0.0000        0.0000        0.0000        0.0000        0.0000        0.0000        0.0000        0.0000        0.0000        0.0000        0.0000        0.0000        0.0000        0.0000        0.0000        0.0000        0.0000        0.0000        0.0000        0.0000        0.0000        0.0000        0.0000        0.0000        0.0000        0.0000        0.0000        0.0000        0.0000        0.0000        0.0000        0.0000        0.0000        0.0000        0.0000        0.0000        0.0000        0.0000        0.0000        0.0000        0.0000        0.0000        0.0000        0.0000        0.0000        0.0000        0.0000        0.0000        0.0000        0.0000        0.0000        0.0000        0.0000        0.0000        0.0000        0.0000        0.0000        0.0000        0.0000        0.0000        0.0000        0.0000        0.0000        0.0000        0.0000        0.0000        0.0000        0.0000        0.0000        0.0000        0.0000        0.0000        0.0000        0.0000        0.0000      114.2169       87.6743       69.3411       54.7768       46.5266       34.1179       16.9767       11.3217       11.0687       17.4062       21.4498       22.0486       22.7072       31.8363       31.5638       34.3464       34.1403       37.3346       41.4235       40.7295       43.3192       39.0808       48.1731       44.0971       54.6485       55.2863       84.9789      120.8917      126.1232      173.6956      204.1556      239.5855      218.4625      193.4105      217.5731      214.3757      192.8777      178.9580      188.9433      223.8574      242.8005      234.2139      216.3438      215.7476      230.8515      243.3620      217.3472      216.0075      197.7445      210.3585      208.9152      213.2743      193.3343      235.2201      225.8490      197.6912      199.5813      170.8591      178.0819      177.4022      158.9827      162.3679      176.5934      152.6036      150.6135      124.2941      133.7739      140.3270      160.7737      174.6584      166.3073      168.6762      196.2769      203.4027      193.7821      192.4021      185.4517      190.1196      191.9857      198.3487      191.8770      177.6962      141.4871      134.2486      139.6652      140.9255      119.1203      142.2677      109.6304        0.0000        0.0000        0.0000        0.0000        0.0000        0.0000        0.0000        0.0000        0.0000        0.0000        0.0000        0.0000        0.0000        0.0000        0.0000        0.0000        0.0000        0.0000        0.0000        0.0000        0.0000        0.0000        0.0000        0.0000        0.0000        0.0000        0.0000        0.0000        0.0000        0.0000        0.0000        0.0000        0.0000        0.0000        0.0000        0.0000        0.0000        0.0000        0.0000        0.0000        0.0000        0.0000        0.0000        0.0000        0.0000        0.0000        0.0000        0.0000        0.0000        0.0000        0.0000        0.0000        0.0000        0.0000        0.0000        0.0000        0.0000        0.0000        0.0000
        0.0000        0.0000        0.0000        0.0000        0.0000        0.0000        0.0000        0.0000        0.0000        0.0000        0.0000        0.0000        0.0000        0.0000        0.0000        0.0000        0.0000        0.0000        0.0000        0.0000        0.0000        0.0000        0.0000        0.0000        0.0000        0.0000        0.0000        0.0000        0.0000        0.0000        0.0000        0.0000        0.0000        0.0000        0.0000        0.0000        0.0000        0.0000        0.0000        0.0000        0.0000        0.0000        0.0000        0.0000        0.0000        0.0000        0.0000        0.0000        0.0000        0.0000        0.0000        0.0000        0.0000        0.0000        0.0000        0.0000        0.0000        0.0000        0.0000        0.0000        0.0000        0.0000        0.0000        0.0000        0.0000        0.0000        0.0000        0.0000        0.0000        0.0000        0.0000        0.0000        0.0000        0.0000        0.0000        0.0000        0.0000        0.0000        0.0000        0.0000        0.0000        0.0000        0.0000        0.0000        0.0000        0.0000        0.0000        0.0000        0.0000        0.0000        0.0000        0.0000        0.0000        0.0000        0.0000        0.0000        0.0000        0.0000        0.0000        0.0000        0.0000       97.5135       67.6158       66.4414       53.8236       42.5826       35.2987       17.0856       11.0454       16.4022       21.8010       19.4755       17.6859       19.5345       23.3355       31.9341       34.9871       30.8890       33.0140       36.9923       42.5340       39.1263       41.5182       48.7153       58.6861       65.9737       60.7940      108.1139      131.9737      115.9156      120.6153      193.7133      178.2907      164.9524      160.6365      170.0975      178.2032      153.3454      178.3321      182.0714      182.1491      184.7577      187.9573      195.6291      198.3795      227.7741      255.8011      233.9233      220.6644      205.6895      187.1741      194.0187      221.4033      235.4965      218.7460      191.4346      175.6942      169.7859      160.7575      171.9894      161.9681      178.9143      161.9619      177.9928      144.5083      146.5235      139.2102      148.1004      159.3996      159.0941      156.6675      170.2640      169.3308      202.7002      184.3039      193.6786      192.5307      182.7841      182.8134      185.5425      192.7521      173.3651      170.0845      150.9791      117.5712      121.1183      148.9854      109.7790      137.8163      111.2250        0.0000        0.0000        0.0000        0.0000        0.0000        0.0000        0.0000        0.0000        0.0000        0.0000        0.0000        0.0000        0.0000        0.0000        0.0000        0.0000        0.0000        0.0000        0.0000        0.0000        0.0000        0.0000        0.0000        0.0000        0.0000        0.0000        0.0000        0.0000        0.0000        0.0000        0.0000        0.0000        0.0000        0.0000        0.0000        0.0000        0.0000        0.0000        0.0000        0.0000        0.0000        0.0000        0.0000        0.0000        0.0000        0.0000        0.0000        0.0000        0.0000        0.0000        0.0000        0.0000        0.0000        0.0000        0.0000        0.0000        0.0000        0.0000        0.0000
        0.0000        0.0000        0.0000        0.0000        0.0000        0.0000        0.0000        0.0000        0.0000        0.0000        0.0000        0.0000        0.0000        0.0000        0.0000        0.0000        0.0000        0.0000        0.0000        0.0000        0.0000        0.0000        0.0000        0.0000        0.0000        0.0000        0.0000        0.0000        0.0000        0.0000        0.0000        0.0000        0.0000        0.0000        0.0000        0.0000        0.0000        0.0000        0.0000        0.0000        0.0000        0.0000        0.0000        0.0000        0.0000        0.0000        0.0000        0.0000        0.0000        0.0000        0.0000        0.0000        0.0000        0.0000        0.0000        0.0000        0.0000        0.0000        0.0000        0.0000        0.0000        0.0000        0.0000        0.0000        0.0000        0.0000        0.0000        0.0000        0.0000        0.0000        0.0000        0.0000        0.0000        0.0000        0.0000        0.0000        0.0000        0.0000        0.0000        0.0000        0.0000        0.0000        0.0000        0.0000        0.0000        0.0000        0.0000        0.0000        0.0000        0.0000        0.0000        0.0000        0.0000        0.0000        0.0000        0.0000        0.0000        0.0000        0.0000        0.0000       88.2439       92.5169       62.7600       53.2254       45.7793       40.7664       33.1017       16.6153       12.1407       11.8743       13.0861       17.9615       19.3250       23.8460       25.1270       37.2066       39.0564       30.1503       31.5156       31.0420       41.5013       38.3482       44.4921       49.8314       54.1511       69.3437       83.9601       92.7884      113.2225      112.0160      122.2847      133.6396      125.9866      120.3345      109.8613      129.4796      125.8486      122.2443      130.4793      165.4517      147.9337      152.0426      158.0319      188.7009      219.0544      217.5724      229.5377      217.4308      215.4575      209.8289      204.8161      213.0437      210.1367      213.9846      213.4307      184.6503      172.1996      158.4161      159.3725      172.2818      171.5385      175.6486      176.8493      189.2586      175.2468      192.0090      165.5839      167.1463      169.7758      174.8326      151.8839      172.5901      189.4411      182.2862      189.2092      190.4657      193.7444      177.4983      174.2664      173.9585      181.8609      170.2692      170.7668      144.4152      122.0968      110.6922      109.2999      124.4361        0.0000        0.0000        0.0000        0.0000        0.0000        0.0000        0.0000        0.0000        0.0000        0.0000        0.0000        0.0000        0.0000      236.7601        0.0000        0.0000        0.0000      173.1600        0.0000        0.0000        0.0000        0.0000        0.0000        0.0000        0.0000        0.0000        0.0000        0.0000        0.0000        0.0000        0.0000        0.0000        0.0000        0.0000        0.0000        0.0000        0.0000        0.0000        0.0000        0.0000        0.0000        0.0000        0.0000        0.0000        0.0000        0.0000        0.0000        0.0000        0.0000        0.0000        0.0000        0.0000        0.0000        0.0000        0.0000        0.0000        0.0000        0.0000        0.0000        0.0000        0.0000
        0.0000        0.0000        0.0000        0.0000        0.0000        0.0000        0.0000        0.0000        0.0000        0.0000        0.0000        0.0000        0.0000        0.0000        0.0000        0.0000        0.0000        0.0000        0.0000        0.0000        0.0000        0.0000        0.0000        0.0000        0.0000        0.0000        0.0000        0.0000        0.0000        0.0000        0.0000        0.0000        0.0000        0.0000        0.0000        0.0000        0.0000        0.0000        0.0000        0.0000        0.0000        0.0000        0.0000        0.0000        0.0000        0.0000        0.0000        0.0000        0.0000        0.0000        0.0000        0.0000        0.0000        0.0000        0.0000        0.0000        0.0000        0.0000        0.0000        0.0000        0.0000        0.0000        0.0000        0.0000        0.0000        0.0000        0.0000        0.0000        0.0000        0.0000        0.0000        0.0000        0.0000        0.0000        0.0000        0.0000        0.0000        0.0000        0.0000        0.0000        0.0000        0.0000        0.0000        0.0000        0.0000        0.0000        0.0000        0.0000        0.0000        0.0000        0.0000        0.0000        0.0000        0.0000        0.0000        0.0000        0.0000        0.0000        0.0000        0.0000       64.3636       64.5445       57.7213       43.3994       37.3372       34.9490       33.2791       72.0546       24.0600       22.3516       19.0144       19.6392       25.2695       30.1459       43.8545       50.4533       40.9421       43.5129       28.0523       28.8536       35.2166       47.4526       38.3323       46.6050       47.1157       58.6045       87.3987      111.6734      108.3492      106.8921       97.2556       81.5379       88.1470       80.9276       80.2265       97.3152       96.5504      106.2372      129.4749      141.9359      120.9007      135.9571      148.4169      188.3724      213.1371      229.4909      229.5505      217.1878      208.0168      233.1628      244.4119      216.8011      213.6638      224.1679      237.5188      203.4247      148.1109      176.3911      175.0959      174.3650      176.8413      180.6519      170.8995      206.7211      217.4841      200.4981      163.1400      174.3278      191.2014      174.5898      170.2690      173.7594      179.6433      207.6732      206.8898      188.0872      170.3752      160.7076      159.5839      141.8262      138.4595      140.6217      133.3871      124.3738      101.4119       90.0325      105.1416      127.2949        0.0000        0.0000        0.0000        0.0000        0.0000        0.0000        0.0000        0.0000        0.0000        0.0000        0.0000        0.0000      433.2600      319.1700      246.8400        0.0000      223.9199      325.7399        0.0000        0.0000        0.0000        0.0000        0.0000        0.0000        0.0000        0.0000        0.0000        0.0000        0.0000        0.0000        0.0000        0.0000        0.0000        0.0000        0.0000        0.0000        0.0000        0.0000        0.0000        0.0000        0.0000        0.0000        0.0000        0.0000        0.0000        0.0000        0.0000        0.0000        0.0000        0.0000        0.0000        0.0000        0.0000        0.0000        0.0000        0.0000        0.0000        0.0000        0.0000        0.0000        0.0000
        0.0000        0.0000        0.0000        0.0000        0.0000        0.0000        0.0000        0.0000        0.0000        0.0000        0.0000        0.0000        0.0000        0.0000        0.0000        0.0000        0.0000        0.0000        0.0000        0.0000        0.0000        0.0000        0.0000        0.0000        0.0000        0.0000        0.0000        0.0000        0.0000        0.0000        0.0000        0.0000        0.0000        0.0000        0.0000        0.0000        0.0000        0.0000        0.0000        0.0000        0.0000        0.0000        0.0000        0.0000        0.0000        0.0000        0.0000        0.0000        0.0000        0.0000        0.0000        0.0000        0.0000        0.0000        0.0000        0.0000        0.0000        0.0000        0.0000        0.0000        0.0000        0.0000        0.0000        0.0000        0.0000        0.0000        0.0000        0.0000        0.0000        0.0000        0.0000        0.0000        0.0000        0.0000        0.0000        0.0000        0.0000        0.0000        0.0000        0.0000        0.0000        0.0000        0.0000        0.0000        0.0000        0.0000        0.0000        0.0000        0.0000        0.0000        0.0000        0.0000        0.0000        0.0000        0.0000        0.0000        0.0000        0.0000        0.0000       63.1061       56.7896       52.4928       43.0359       37.9350       37.4310       41.2782       34.5979       52.0036       36.7704       23.9032       26.2090       25.7114       26.7262       25.7374       38.7163       42.2260       40.9473       32.9667       25.7873       27.2036       31.0922       34.5693       33.4129       39.1462       47.0488       50.4479       68.4760       76.8922       69.9915       71.9696       74.7841       71.2686       65.5360       59.6874       58.4548       77.3565       84.9865       85.5859      105.9427      101.7832      106.3300      114.7122      121.8214      179.5738      186.8040      207.1744      203.1148      189.9723      212.5563      195.0091      211.5487      192.9712      215.4257      215.8807      202.8944      179.4475      144.7851      168.5738      178.2042      163.0631      163.8214      178.0146      156.6654      168.8566      156.4611      144.5954      147.1618      193.2951      198.7263      175.8189      200.1600      206.1925      211.2779      218.9099      191.2598      169.7860      164.8547      168.2682      145.8342      120.0814      120.6198      121.4505      117.4796       98.2481       90.5802      102.1628      117.4885      174.3274        0.0000        0.0000        0.0000        0.0000        0.0000        0.0000      143.0040      107.2500        0.0000        0.0000        0.0000        0.0000      243.3000      284.0700        0.0000        0.0000        0.0000        0.0000        0.0000        0.0000        0.0000        0.0000        0.0000        0.0000        0.0000        0.0000        0.0000        0.0000        0.0000        0.0000        0.0000        0.0000        0.0000        0.0000        0.0000        0.0000        0.0000        0.0000        0.0000        0.0000        0.0000        0.0000        0.0000        0.0000        0.0000        0.0000        0.0000        0.0000        0.0000        0.0000        0.0000        0.0000        0.0000        0.0000        0.0000        0.0000        0.0000        0.0000        0.0000        0.0000        0.0000
        0.0000        0.0000        0.0000        0.0000        0.0000        0.0000        0.0000        0.0000        0.0000        0.0000        0.0000        0.0000        0.0000        0.0000        0.0000        0.0000        0.0000        0.0000        0.0000        0.0000        0.0000        0.0000        0.0000        0.0000        0.0000        0.0000        0.0000        0.0000        0.0000        0.0000        0.0000        0.0000        0.0000        0.0000        0.0000        0.0000        0.0000        0.0000        0.0000        0.0000        0.0000        0.0000        0.0000        0.0000        0.0000        0.0000        0.0000        0.0000        0.0000        0.0000        0.0000        0.0000        0.0000        0.0000        0.0000        0.0000        0.0000        0.0000        0.0000        0.0000        0.0000        0.0000        0.0000        0.0000        0.0000        0.0000        0.0000        0.0000        0.0000        0.0000        0.0000        0.0000        0.0000        0.0000        0.0000        0.0000        0.0000        0.0000        0.0000        0.0000        0.0000        0.0000        0.0000        0.0000        0.0000        0.0000        0.0000        0.0000        0.0000        0.0000        0.0000        0.0000        0.0000        0.0000        0.0000        0.0000        0.0000       74.2941       56.4500       54.2550       54.7327       57.2094       44.7922       40.6061       35.8200       42.7800       35.8321       29.0398       26.0782       33.2092       42.7210       28.9008       24.1196       21.3359       30.4807       24.1526       30.2035       26.8900       23.2006       27.3367       27.6109       28.8101       35.2478       42.8018       49.5020       55.4359       54.8207      110.1177      114.0925       82.2598       71.1674       58.5062       89.0113       55.8089       50.5937       65.8822       72.1899       80.6614       81.1075       81.3923       94.8025       98.1263      129.5240      185.1991      193.0692      215.3204      190.9051      182.6039      204.3104      194.8353      178.5334      170.5637      167.3170      172.0227      173.2655      153.7518      131.6335      129.2982      152.1079      149.5144      166.5862      167.5749      141.2316      143.2048      153.7978      135.4190      163.6310      207.4632      208.6283      194.1570      182.8314      176.4221      173.1320      235.9728      189.0659      154.7762      147.8928      146.1728      135.0508      119.8320      125.4419      153.5429      116.5189       93.9699       89.1348      116.8571      137.9700        0.0000        0.0000        0.0000        0.0000        0.0000      138.4783      128.0354      132.0265      152.3700        0.0000        0.0000        0.0000        0.0000        0.0000        0.0000        0.0000        0.0000        0.0000        0.0000        0.0000        0.0000        0.0000        0.0000        0.0000        0.0000        0.0000        0.0000        0.0000        0.0000        0.0000        0.0000        0.0000        0.0000        0.0000        0.0000        0.0000        0.0000        0.0000        0.0000        0.0000        0.0000        0.0000        0.0000        0.0000        0.0000        0.0000        0.0000        0.0000        0.0000        0.0000        0.0000        0.0000        0.0000        0.0000        0.0000        0.0000        0.0000        0.0000        0.0000        0.0000        0.0000        0.0000
        0.0000        0.0000        0.0000        0.0000        0.0000        0.0000        0.0000        0.0000        0.0000        0.0000        0.0000        0.0000        0.0000        0.0000        0.0000        0.0000        0.0000        0.0000        0.0000        0.0000        0.0000        0.0000        0.0000        0.0000        0.0000        0.0000        0.0000        0.0000        0.0000        0.0000        0.0000        0.0000        0.0000        0.0000        0.0000        0.0000        0.0000        0.0000        0.0000        0.0000        0.0000        0.0000        0.0000        0.0000        0.0000        0.0000        0.0000        0.0000        0.0000        0.0000        0.0000        0.0000        0.0000        0.0000        0.0000        0.0000        0.0000        0.0000        0.0000        0.0000        0.0000        0.0000        0.0000        0.0000        0.0000        0.0000        0.0000        0.0000        0.0000        0.0000        0.0000        0.0000        0.0000        0.0000        0.0000        0.0000        0.0000        0.0000        0.0000        0.0000        0.0000        0.0000        0.0000        0.0000        0.0000        0.0000        0.0000        0.0000        0.0000        0.0000        0.0000        0.0000        0.0000        0.0000        0.0000        0.0000        0.0000       78.0653       57.9632       56.0737       52.2230       53.4113       52.4303       46.9232       49.8765       56.6410       37.7978       35.0220       27.2071       34.7262       34.7428       24.5961       21.1848       20.7274       21.8478       21.3077       31.7754       24.5283       27.7319       27.5146       25.0941       29.5142       33.8272       43.4112       47.4632       50.9305       60.9559      128.7256      146.5283      114.9732       69.6267       57.2214       60.5524       56.4160       58.1175       73.6447       70.0961       73.8449       75.5800       76.9527       80.5729      103.5870      141.5828      176.1857      191.4056      189.2303      181.2309      186.0817      194.8782      208.7650      200.6566      166.8746      166.0090      175.7609      187.5241      153.9229      158.9701      142.4999      138.7109      135.7153      154.1648      143.3363      130.3630      133.0447      148.5238      134.9496      170.0329      201.1400      172.3046      195.1235      183.0330      193.6841      192.8024      179.3784      156.8611      144.0718      141.8992      140.3979      129.1721      112.1618      109.3302      121.4466      118.7383       95.7299       94.0318      123.8834      156.9289        0.0000        0.0000        0.0000       83.7300      133.3570      107.8902      108.2451      112.5259       98.8500        0.0000        0.0000        0.0000        0.0000        0.0000        0.0000        0.0000        0.0000        0.0000        0.0000        0.0000        0.0000        0.0000        0.0000        0.0000        0.0000        0.0000        0.0000        0.0000        0.0000        0.0000        0.0000        0.0000        0.0000        0.0000        0.0000        0.0000        0.0000        0.0000        0.0000        0.0000        0.0000        0.0000        0.0000        0.0000        0.0000        0.0000        0.0000        0.0000        0.0000        0.0000        0.0000        0.0000        0.0000        0.0000        0.0000        0.0000        0.0000        0.0000        0.0000        0.0000        0.0000        0.0000
        0.0000        0.0000        0.0000        0.0000        0.0000        0.0000        0.0000        0.0000        0.0000        0.0000        0.0000        0.0000        0.0000        0.0000        0.0000        0.0000        0.0000        0.0000        0.0000        0.0000        0.0000        0.0000        0.0000        0.0000        0.0000        0.0000        0.0000        0.0000        0.0000        0.0000        0.0000        0.0000        0.0000        0.0000        0.0000        0.0000        0.0000        0.0000        0.0000        0.0000        0.0000        0.0000        0.0000        0.0000        0.0000        0.0000        0.0000        0.0000        0.0000        0.0000        0.0000        0.0000        0.0000        0.0000        0.0000        0.0000        0.0000        0.0000        0.0000        0.0000        0.0000        0.0000        0.0000        0.0000        0.0000        0.0000        0.0000        0.0000        0.0000        0.0000        0.0000        0.0000        0.0000        0.0000        0.0000        0.0000        0.0000        0.0000        0.0000        0.0000        0.0000        0.0000        0.0000        0.0000        0.0000        0.0000        0.0000        0.0000        0.0000        0.0000        0.0000        0.0000        0.0000        0.0000        0.0000        0.0000      100.9003       73.3780       66.1372       69.4465       67.6440       75.1415       71.7773       71.8663       63.7095       67.1756       51.6952       47.1040       39.7962       37.1127       37.0540       21.7117       18.8192       19.3890       21.4110       26.3961       22.1376      110.1445       49.6366       30.8478       25.1201       29.4354       32.0837       36.0857       38.7700       47.1831       86.8824       96.6365      101.1151       91.6966       66.7818       68.3455       74.8100       80.5511       89.4538       95.9590       78.3396       80.9047       80.4811       87.1237       90.5760      142.3194      138.4872      169.2117      157.1602      166.1301      197.7193      201.9030      225.6884      233.5738      210.0496      179.1086      179.3591      171.5078      177.4863      155.9616      167.3573      154.0634      155.4683      176.3286      179.5195      182.5125      180.8266      152.5052      152.2236      155.4964      156.6872      156.3424      176.1940      196.9286      187.2620      177.8113      162.8524      142.9937      134.2059      139.3969      156.5557      132.9802      121.5171      135.6994      108.2031      110.0904      116.9405      129.1633      147.0720      191.9211        0.0000        0.0000        0.0000        0.0000      175.9374      125.3238      106.2411      105.5193      108.2084       78.2700        0.0000        0.0000        0.0000        0.0000        0.0000        0.0000        0.0000        0.0000        0.0000        0.0000        0.0000        0.0000        0.0000        0.0000        0.0000        0.0000        0.0000        0.0000        0.0000        0.0000        0.0000        0.0000        0.0000        0.0000        0.0000        0.0000        0.0000        0.0000        0.0000        0.0000        0.0000        0.0000        0.0000        0.0000        0.0000        0.0000        0.0000        0.0000        0.0000        0.0000        0.0000        0.0000        0.0000        0.0000        0.0000        0.0000        0.0000        0.0000        0.0000        0.0000        0.0000        0.0000        0.0000
        0.0000        0.0000        0.0000        0.0000        0.0000        0.0000        0.0000        0.0000        0.0000        0.0000        0.0000        0.0000        0.0000        0.0000        0.0000        0.0000        0.0000        0.0000        0.0000        0.0000        0.0000        0.0000        0.0000        0.0000        0.0000        0.0000        0.0000        0.0000        0.0000        0.0000        0.0000        0.0000        0.0000        0.0000        0.0000        0.0000        0.0000        0.0000        0.0000        0.0000        0.0000        0.0000        0.0000        0.0000        0.0000        0.0000        0.0000        0.0000        0.0000        0.0000        0.0000        0.0000        0.0000        0.0000        0.0000        0.0000        0.0000        0.0000        0.0000        0.0000        0.0000        0.0000        0.0000        0.0000        0.0000        0.0000        0.0000        0.0000        0.0000        0.0000        0.0000        0.0000        0.0000        0.0000        0.0000        0.0000        0.0000        0.0000        0.0000        0.0000        0.0000        0.0000        0.0000        0.0000        0.0000        0.0000        0.0000        0.0000        0.0000        0.0000        0.0000        0.0000        0.0000        0.0000        0.0000        0.0000      101.0277       92.4759       73.9073       73.9089       82.5345       94.2332       88.8693       77.1142       67.6516       64.8774       65.4953       56.1475       44.4238       37.0748       33.8725       22.1957       17.2818       18.6683       23.4660       33.8987       26.0290       51.8056       58.8424       23.6842       34.9969       35.9487       25.7108       28.8037       32.8764       38.8197       54.9756       79.7492       77.8358       75.9731       60.0540       70.5809       72.9983       89.5787       89.2484      110.2193      113.1666       81.2799       98.1777       83.0187       86.1033       90.7355      120.5026      150.1406      136.8656      189.3888      227.2052      212.2866      208.9870      196.3101      193.1375      169.0493      166.5815      185.4049      166.7974      162.3828      156.6947      148.6572      150.2563      178.0831      190.9058      191.4516      191.7644      165.3325      176.0370      189.6635      182.9061      172.1361      190.3027      157.8616      163.5081      154.3786      140.1960      147.6338      142.1010      147.8088      129.6535      126.9777      120.7987      116.1258      127.3614      131.1624      153.4784        0.0000        0.0000        0.0000        0.0000        0.0000        0.0000      196.7525      168.5555      131.9966      111.9941      114.3265      125.2124        0.0000        0.0000        0.0000        0.0000        0.0000        0.0000        0.0000        0.0000        0.0000        0.0000        0.0000        0.0000        0.0000        0.0000        0.0000        0.0000        0.0000        0.0000        0.0000        0.0000        0.0000        0.0000        0.0000        0.0000        0.0000        0.0000        0.0000        0.0000        0.0000        0.0000        0.0000        0.0000        0.0000        0.0000        0.0000        0.0000        0.0000        0.0000        0.0000        0.0000        0.0000        0.0000        0.0000        0.0000        0.0000        0.0000        0.0000        0.0000        0.0000        0.0000        0.0000        0.0000        0.0000        0.0000
        0.0000        0.0000        0.0000        0.0000        0.0000        0.0000        0.0000        0.0000        0.0000        0.0000        0.0000        0.0000        0.0000        0.0000        0.0000        0.0000        0.0000        0.0000        0.0000        0.0000        0.0000        0.0000        0.0000        0.0000        0.0000        0.0000        0.0000        0.0000        0.0000        0.0000        0.0000        0.0000        0.0000        0.0000        0.0000        0.0000        0.0000        0.0000        0.0000        0.0000        0.0000        0.0000        0.0000        0.0000        0.0000        0.0000        0.0000        0.0000        0.0000        0.0000        0.0000        0.0000        0.0000        0.0000        0.0000        0.0000        0.0000        0.0000        0.0000        0.0000        0.0000        0.0000        0.0000        0.0000        0.0000        0.0000        0.0000        0.0000        0.0000        0.0000        0.0000        0.0000        0.0000        0.0000        0.0000        0.0000        0.0000        0.0000        0.0000        0.0000        0.0000        0.0000        0.0000        0.0000        0.0000        0.0000        0.0000        0.0000        0.0000        0.0000        0.0000        0.0000        0.0000        0.0000        0.0000        0.0000      113.8303       91.0839       77.1049       75.4931       87.3443       87.5062       79.5812       71.4681       66.8218       69.7368       59.3383       52.5350       52.9408       38.2848       35.4372       28.9690       19.7762       19.3324       19.5915       33.9676       40.1844       27.3713       35.4045       20.0310       27.3937       28.0780       24.8826       36.5917       38.5394       50.7363       49.4381       58.6838       74.8965       81.3459       89.2803       87.6519       94.7758       84.8256       82.7545       96.2018      110.2845       91.6709       97.6640       98.4759      102.2924       99.4790       97.8908      146.4879      137.8674      150.6764      205.3311      214.1706      205.3051      204.1601      207.3954      187.2196      159.3121      179.5710      182.1022      172.2532      173.0044      155.5173      156.9118      180.2313      187.5569      189.5865      183.5284      173.7411      183.9477      190.2946      174.9680      167.9989      162.0070      145.0106      130.5620      127.7140      138.4583      129.1084      120.9503      124.4747      115.7835      120.4321      147.2185      129.5389      132.3189      150.2251        0.0000        0.0000        0.0000        0.0000        0.0000        0.0000      196.7616      184.5418      183.9140      169.7667      139.1818      124.0569      131.8669        0.0000        0.0000        0.0000        0.0000        0.0000        0.0000        0.0000        0.0000        0.0000        0.0000        0.0000        0.0000        0.0000        0.0000        0.0000        0.0000        0.0000        0.0000        0.0000        0.0000        0.0000        0.0000        0.0000        0.0000        0.0000        0.0000        0.0000        0.0000        0.0000        0.0000        0.0000        0.0000        0.0000        0.0000        0.0000        0.0000        0.0000        0.0000        0.0000        0.0000        0.0000        0.0000        0.0000        0.0000        0.0000        0.0000        0.0000        0.0000        0.0000        0.0000        0.0000        0.0000        0.0000        0.0000
        0.0000        0.0000        0.0000        0.0000        0.0000        0.0000        0.0000        0.0000        0.0000        0.0000        0.0000        0.0000        0.0000        0.0000        0.0000        0.0000        0.0000        0.0000        0.0000        0.0000        0.0000        0.0000        0.0000        0.0000        0.0000        0.0000        0.0000        0.0000        0.0000        0.0000        0.0000        0.0000        0.0000        0.0000        0.0000        0.0000        0.0000        0.0000        0.0000        0.0000        0.0000        0.0000        0.0000        0.0000        0.0000        0.0000        0.0000        0.0000        0.0000        0.0000        0.0000        0.0000        0.0000        0.0000        0.0000        0.0000        0.0000        0.0000        0.0000        0.0000        0.0000        0.0000        0.0000        0.0000        0.0000        0.0000        0.0000        0.0000        0.0000        0.0000        0.0000        0.0000        0.0000        0.0000        0.0000        0.0000        0.0000        0.0000        0.0000        0.0000        0.0000        0.0000        0.0000        0.0000        0.0000        0.0000        0.0000        0.0000        0.0000        0.0000        0.0000        0.0000        0.0000        0.0000        0.0000        0.0000        0.0000       75.9986       73.4834       85.1722       86.4531       82.6016       77.0548       72.2850       69.6583       70.3245       65.8670       57.1074       59.7436       44.6411       38.9146       31.5733       32.6864       27.2201       31.3330       39.6513       34.5368       28.4144       29.9363       37.2300       32.7281       41.8412       43.6371       52.5396       48.8466       54.0080       56.7285       68.7851       93.8047       98.7204       91.2437       90.4409      114.1548      110.4348      106.1568      117.4946       94.2254       93.7734       80.4622       75.2519       87.0211       94.4091       70.5893      116.9667      114.6581      121.0223      151.7953      180.1028      200.3067      206.6765      206.7623      183.3138      165.1022      197.2477      193.3055      180.7952      181.1201      167.7277      170.4983      189.1155      211.7464      205.9066      188.0912      179.6820      184.1712      182.9015      172.5112      160.6961      157.2479      133.7345      137.8322      126.9383      117.8459      122.6838      135.0426      149.4579      129.5496      115.6391      127.1172      119.7324      121.2775        0.0000        0.0000        0.0000        0.0000        0.0000        0.0000        0.0000      178.0580      175.8690      187.9480      194.1565      160.8432      120.6622      133.9859        0.0000        0.0000        0.0000        0.0000        0.0000        0.0000        0.0000        0.0000        0.0000        0.0000        0.0000        0.0000        0.0000        0.0000        0.0000        0.0000        0.0000        0.0000        0.0000        0.0000        0.0000        0.0000        0.0000        0.0000        0.0000        0.0000        0.0000        0.0000        0.0000        0.0000        0.0000        0.0000        0.0000        0.0000        0.0000        0.0000        0.0000        0.0000        0.0000        0.0000        0.0000        0.0000        0.0000        0.0000        0.0000        0.0000        0.0000        0.0000        0.0000        0.0000        0.0000        0.0000        0.0000        0.0000
        0.0000        0.0000        0.0000        0.0000        0.0000        0.0000        0.0000        0.0000        0.0000        0.0000        0.0000        0.0000        0.0000        0.0000        0.0000        0.0000        0.0000        0.0000        0.0000        0.0000        0.0000        0.0000        0.0000        0.0000        0.0000        0.0000        0.0000        0.0000        0.0000        0.0000        0.0000        0.0000        0.0000        0.0000        0.0000        0.0000        0.0000        0.0000        0.0000        0.0000        0.0000        0.0000        0.0000        0.0000        0.0000        0.0000        0.0000        0.0000        0.0000        0.0000        0.0000        0.0000        0.0000        0.0000        0.0000        0.0000        0.0000        0.0000        0.0000        0.0000        0.0000        0.0000        0.0000        0.0000        0.0000        0.0000        0.0000        0.0000        0.0000        0.0000        0.0000        0.0000        0.0000        0.0000        0.0000        0.0000        0.0000        0.0000        0.0000        0.0000        0.0000        0.0000        0.0000        0.0000        0.0000        0.0000        0.0000        0.0000        0.0000        0.0000        0.0000        0.0000        0.0000        0.0000        0.0000        0.0000      122.4337      109.3081       81.7580       81.2838        0.0000       86.2601       82.2757       82.8452       95.2040       76.9273       74.5532       78.9513       67.8903       48.2046       49.6786       43.1357       48.1685       43.8535       45.8659       44.8349       38.2628       33.1625       37.7416       52.5909       42.5291       42.9976       49.9728       53.3789       54.3693       58.3131       55.3993       62.1429       64.8641       68.2569       68.6145       76.5412       98.4410      104.5449       97.0956      144.0227      138.5277      167.0303      124.5583      121.8000      129.2161       99.7530      109.1719      109.1002      106.6223      151.8776      191.1931      196.1759      221.8877      210.4151      195.8113      183.9232      199.7921      216.3315      164.7112      181.8014      188.3620      187.6679      192.0563      191.5745      204.1623      204.3785      191.4364      178.4071      164.2020      152.8026      149.7012      135.9196      136.8737      128.0988      131.2325      126.2145      128.0731      136.5599      119.6159      117.5151       95.4184      103.1946      126.5077        0.0000        0.0000        0.0000        0.0000        0.0000      125.1000      116.4600        0.0000      185.7780      177.4113      159.3759      190.3899      175.3614      143.7422      136.8405        0.0000        0.0000        0.0000        0.0000        0.0000        0.0000        0.0000        0.0000        0.0000        0.0000        0.0000        0.0000        0.0000        0.0000        0.0000        0.0000        0.0000        0.0000        0.0000        0.0000        0.0000        0.0000        0.0000        0.0000        0.0000        0.0000        0.0000        0.0000        0.0000        0.0000        0.0000        0.0000        0.0000        0.0000        0.0000        0.0000        0.0000        0.0000        0.0000        0.0000        0.0000        0.0000        0.0000        0.0000        0.0000        0.0000        0.0000        0.0000        0.0000        0.0000        0.0000        0.0000        0.0000        0.0000        0.0000
        0.0000        0.0000        0.0000        0.0000        0.0000        0.0000        0.0000        0.0000        0.0000        0.0000        0.0000        0.0000        0.0000        0.0000        0.0000        0.0000        0.0000        0.0000        0.0000        0.0000        0.0000        0.0000        0.0000        0.0000        0.0000        0.0000        0.0000        0.0000        0.0000        0.0000        0.0000        0.0000        0.0000        0.0000        0.0000        0.0000        0.0000        0.0000        0.0000        0.0000        0.0000        0.0000        0.0000        0.0000        0.0000        0.0000        0.0000        0.0000        0.0000        0.0000        0.0000        0.0000        0.0000        0.0000        0.0000        0.0000        0.0000        0.0000        0.0000        0.0000        0.0000        0.0000        0.0000        0.0000        0.0000        0.0000        0.0000        0.0000        0.0000        0.0000        0.0000        0.0000        0.0000        0.0000        0.0000        0.0000        0.0000        0.0000        0.0000        0.0000        0.0000        0.0000        0.0000        0.0000        0.0000        0.0000        0.0000        0.0000        0.0000        0.0000        0.0000        0.0000        0.0000        0.0000        0.0000        0.0000        0.0000      157.2106        0.0000        0.0000        0.0000       98.8808       92.3189      100.6292      102.3943       80.3820       84.6389       88.6022       73.0320       65.1398       56.2250       60.6393       53.6473       55.8757       68.3474       51.3256       40.0070       39.5665       48.5056       51.6814       47.3104       52.1151       52.8911       58.8187       64.1838       61.9313       66.9741       60.2142       61.8268       54.4311       65.2831       89.0873       86.2362      116.2578      109.0108      199.4396      180.3139      169.2724      146.7043      136.7993      127.5218      100.7635      104.8072      112.0158      109.3920      127.9185      166.1962      194.6639      205.2975      210.2269      177.2813      172.7738      202.6294      210.9989      190.5680      194.9647      196.3963      199.0085      195.2825      192.8820      189.4468      189.2512      189.8760      178.0728      158.0887      149.5067      140.3889      131.0053      135.0112      125.1065      128.2864      117.6416      124.7234      126.1299       91.9677       94.2191       69.3767       72.1393       92.7024        0.0000        0.0000        0.0000        0.0000        0.0000       95.5200      106.1100       83.2500      195.3212      186.3720      154.6557      163.0463      152.2010      141.1050      140.3478        0.0000        0.0000        0.0000        0.0000        0.0000        0.0000        0.0000        0.0000        0.0000        0.0000        0.0000        0.0000        0.0000        0.0000        0.0000        0.0000        0.0000        0.0000        0.0000        0.0000        0.0000        0.0000        0.0000        0.0000        0.0000        0.0000        0.0000        0.0000        0.0000        0.0000        0.0000        0.0000        0.0000        0.0000        0.0000        0.0000        0.0000        0.0000        0.0000        0.0000        0.0000        0.0000        0.0000        0.0000        0.0000        0.0000        0.0000        0.0000        0.0000        0.0000        0.0000        0.0000        0.0000        0.0000        0.0000
        0.0000        0.0000        0.0000        0.0000        0.0000        0.0000        0.0000        0.0000        0.0000        0.0000        0.0000        0.0000        0.0000        0.0000        0.0000        0.0000        0.0000        0.0000        0.0000        0.0000        0.0000        0.0000        0.0000        0.0000        0.0000        0.0000        0.0000        0.0000        0.0000        0.0000        0.0000        0.0000        0.0000        0.0000        0.0000        0.0000        0.0000        0.0000        0.0000        0.0000        0.0000        0.0000        0.0000        0.0000        0.0000        0.0000        0.0000        0.0000        0.0000        0.0000        0.0000        0.0000        0.0000        0.0000        0.0000        0.0000        0.0000        0.0000        0.0000        0.0000        0.0000        0.0000        0.0000        0.0000        0.0000        0.0000        0.0000        0.0000        0.0000        0.0000        0.0000        0.0000        0.0000        0.0000        0.0000        0.0000        0.0000        0.0000        0.0000        0.0000        0.0000        0.0000        0.0000        0.0000        0.0000        0.0000        0.0000        0.0000        0.0000        0.0000        0.0000        0.0000        0.0000        0.0000        0.0000        0.0000        0.0000        0.0000        0.0000        0.0000        0.0000       94.1743       80.9868       88.7100       92.2860       79.6445       74.5079       71.3782       77.1553       78.6421       71.0640       50.6266       65.9902       59.7522       57.7997       54.3057       53.7100       60.5288       59.7574       75.1564       69.1670       69.4456       66.6723       82.0134       98.2697       89.8747       83.6070       73.2689       62.2001       69.2451       72.9569       85.5019       91.3286       97.8268       89.6867      147.3593      171.1462      175.3829      175.8555      178.8403      189.5210      165.6203      128.9155      110.0857      104.5855      101.4478      133.0163      129.8338      167.0768      203.5950      187.3112      194.4295      202.7221      223.5657      215.7086      195.0941      199.8012      190.2914      183.4729      185.7852      187.7961      181.3100      165.4098      158.0753      146.8647      143.9114      141.0959      133.3103      132.9140      123.8723      137.4610      110.9087       89.4843       86.5528       83.1529       91.5295       79.5897        0.0000        0.0000        0.0000        0.0000        0.0000        0.0000       96.0900      112.6200       89.7000       84.7800      149.0160      146.8440      149.2782      171.0354      138.8652      133.0894      149.0330        0.0000        0.0000        0.0000        0.0000        0.0000        0.0000        0.0000        0.0000        0.0000        0.0000        0.0000        0.0000        0.0000        0.0000        0.0000        0.0000        0.0000        0.0000        0.0000        0.0000        0.0000        0.0000        0.0000        0.0000        0.0000        0.0000        0.0000        0.0000        0.0000        0.0000        0.0000        0.0000        0.0000        0.0000        0.0000        0.0000        0.0000        0.0000        0.0000        0.0000        0.0000        0.0000        0.0000        0.0000        0.0000        0.0000        0.0000        0.0000        0.0000        0.0000        0.0000        0.0000        0.0000        0.0000        0.0000
        0.0000        0.0000        0.0000        0.0000        0.0000        0.0000        0.0000        0.0000        0.0000        0.0000        0.0000        0.0000        0.0000        0.0000        0.0000        0.0000        0.0000        0.0000        0.0000        0.0000        0.0000        0.0000        0.0000        0.0000        0.0000        0.0000        0.0000        0.0000        0.0000        0.0000        0.0000        0.0000        0.0000        0.0000        0.0000        0.0000        0.0000        0.0000        0.0000        0.0000        0.0000        0.0000        0.0000        0.0000        0.0000        0.0000        0.0000        0.0000        0.0000        0.0000        0.0000        0.0000        0.0000        0.0000        0.0000        0.0000        0.0000        0.0000        0.0000        0.0000        0.0000        0.0000        0.0000        0.0000        0.0000        0.0000        0.0000        0.0000        0.0000        0.0000        0.0000        0.0000        0.0000        0.0000        0.0000        0.0000        0.0000        0.0000        0.0000        0.0000        0.0000        0.0000        0.0000        0.0000        0.0000        0.0000        0.0000        0.0000        0.0000        0.0000        0.0000        0.0000        0.0000        0.0000        0.0000        0.0000        0.0000        0.0000        0.0000        0.0000        0.0000        0.0000       89.0897       84.8409       78.0368       74.8875       72.0164       68.1430       84.3155       64.9880       59.6299       62.7665       69.9656       80.4542       80.2955       78.9728       81.1099       88.2329       88.9395      115.0890      115.4859      114.0741      102.6377      122.6797      126.8568      120.1852      112.8894       97.0468       82.6290       83.8997       80.6194      106.3845       98.8440       97.9227       92.1003      105.0431      104.7413      145.2540      185.8779      192.7014      195.5892      180.4640      106.2510      106.8200      105.3703      106.7881      113.0886      134.7772      198.1391      194.3155      170.4780      153.8173      160.7042      183.3002      196.0735      186.3155      186.5742      189.2618      174.1938      160.7578      173.8489      154.8449      150.0442      142.4720      145.9790      137.9439      132.1365      128.2269      122.2457      115.4386      106.8455       91.3138       88.0252       90.9499       93.0458       91.4395       88.4951        0.0000        0.0000        0.0000        0.0000        0.0000        0.0000        0.0000       91.3500       88.6500       61.1700      123.4908      119.1697      132.5262      142.1163      126.9951      122.1380      130.8365        0.0000        0.0000        0.0000        0.0000        0.0000        0.0000        0.0000        0.0000        0.0000        0.0000        0.0000        0.0000        0.0000        0.0000        0.0000        0.0000        0.0000        0.0000        0.0000        0.0000        0.0000        0.0000        0.0000        0.0000        0.0000        0.0000        0.0000        0.0000        0.0000        0.0000        0.0000        0.0000        0.0000        0.0000        0.0000        0.0000        0.0000        0.0000        0.0000        0.0000        0.0000        0.0000        0.0000        0.0000        0.0000        0.0000        0.0000        0.0000        0.0000        0.0000        0.0000        0.0000        0.0000        0.0000        0.0000
        0.0000        0.0000        0.0000        0.0000        0.0000        0.0000        0.0000        0.0000        0.0000        0.0000        0.0000        0.0000        0.0000        0.0000        0.0000        0.0000        0.0000        0.0000        0.0000        0.0000        0.0000        0.0000        0.0000        0.0000        0.0000        0.0000        0.0000        0.0000        0.0000        0.0000        0.0000        0.0000        0.0000        0.0000        0.0000        0.0000        0.0000        0.0000        0.0000        0.0000        0.0000        0.0000        0.0000        0.0000        0.0000        0.0000        0.0000        0.0000        0.0000        0.0000        0.0000        0.0000        0.0000        0.0000        0.0000        0.0000        0.0000        0.0000        0.0000        0.0000        0.0000        0.0000        0.0000        0.0000        0.0000        0.0000        0.0000        0.0000        0.0000        0.0000        0.0000        0.0000        0.0000        0.0000        0.0000        0.0000        0.0000        0.0000        0.0000        0.0000        0.0000        0.0000        0.0000        0.0000        0.0000        0.0000        0.0000        0.0000        0.0000        0.0000        0.0000        0.0000        0.0000        0.0000        0.0000        0.0000        0.0000        0.0000        0.0000        0.0000        0.0000        0.0000        0.0000       73.1891       75.6969       73.9999       80.7039       71.1975       72.9523       57.7889       66.3080       75.9025       87.0217       92.9217      104.8186      127.8120      134.5710      148.1074      159.5702      187.7781      190.7720      184.3829      163.5112      167.3709      171.9750      168.6673      157.3521        0.0000        0.0000      114.1218      131.1304      129.4773      122.3951      123.9531      111.8306      118.0109      120.2327      125.7747      135.0106      134.3401      120.8601      120.8884       82.8671      110.9137      133.8325      119.1834      119.2339      138.3296      182.2732      156.9795      160.1580      143.7066      134.8188      158.0977      175.7476      167.0740      166.6141      183.8362      179.1979      155.2523      133.3713      136.1925      143.7958      120.4027      124.9315      123.2541      117.1971      129.9687      116.5935       97.1551       92.9809       74.5226       77.3801       67.2592        0.0000        0.0000        0.0000        0.0000        0.0000        0.0000        0.0000        0.0000        0.0000        0.0000        0.0000        0.0000        0.0000       89.7758       74.1271       84.8339       86.8310       85.5963       84.1056        0.0000        0.0000        0.0000        0.0000        0.0000        0.0000        0.0000        0.0000        0.0000        0.0000        0.0000        0.0000        0.0000        0.0000        0.0000        0.0000        0.0000        0.0000        0.0000        0.0000        0.0000        0.0000        0.0000        0.0000        0.0000        0.0000        0.0000        0.0000        0.0000        0.0000        0.0000        0.0000        0.0000        0.0000        0.0000        0.0000        0.0000        0.0000        0.0000        0.0000        0.0000        0.0000        0.0000        0.0000        0.0000        0.0000        0.0000        0.0000        0.0000        0.0000        0.0000        0.0000        0.0000        0.0000        0.0000        0.0000
        0.0000        0.0000        0.0000        0.0000        0.0000        0.0000        0.0000        0.0000        0.0000        0.0000        0.0000        0.0000        0.0000        0.0000        0.0000        0.0000        0.0000        0.0000        0.0000        0.0000        0.0000        0.0000        0.0000        0.0000        0.0000        0.0000        0.0000        0.0000        0.0000        0.0000        0.0000        0.0000        0.0000        0.0000        0.0000        0.0000        0.0000        0.0000        0.0000        0.0000        0.0000        0.0000        0.0000        0.0000        0.0000        0.0000        0.0000        0.0000        0.0000        0.0000        0.0000        0.0000        0.0000        0.0000        0.0000        0.0000        0.0000        0.0000        0.0000        0.0000        0.0000        0.0000        0.0000        0.0000        0.0000        0.0000        0.0000        0.0000        0.0000        0.0000        0.0000        0.0000        0.0000        0.0000        0.0000        0.0000        0.0000        0.0000        0.0000        0.0000        0.0000        0.0000        0.0000        0.0000        0.0000        0.0000        0.0000        0.0000        0.0000        0.0000        0.0000        0.0000        0.0000        0.0000        0.0000        0.0000        0.0000        0.0000        0.0000        0.0000        0.0000        0.0000        0.0000       71.3664       63.3232       71.4814       57.5186       52.2534       50.6637       54.3539       69.6113       83.1289      102.8227      114.6469      142.1836      149.0170      143.3022      166.8285      188.8186      199.6215      211.4460      208.4489      202.9930      206.1640      201.7031      207.9150        0.0000        0.0000        0.0000        0.0000        0.0000        0.0000      151.1740      150.7737      137.7402      136.9346      134.1824      143.9476      117.5700      103.1992      138.2328      127.4509      104.9844      137.1157      147.3064      143.2415      132.4057      111.5451      129.2723      129.4595      135.7737      130.3948      158.4874      132.7181      154.6792      168.2096      171.2436      176.0448      174.1477      149.3265      138.6268      139.3018      141.9982      116.6147      114.7342      110.5224      101.9427      112.2686      112.9551      100.1593      108.2099      126.3529        0.0000        0.0000        0.0000        0.0000        0.0000        0.0000        0.0000        0.0000        0.0000        0.0000        0.0000        0.0000        0.0000        0.0000        0.0000       85.0304       60.5108       61.4381       66.1491       62.5250       65.8380      108.3248        0.0000        0.0000        0.0000        0.0000        0.0000        0.0000        0.0000        0.0000        0.0000        0.0000        0.0000        0.0000        0.0000        0.0000        0.0000        0.0000        0.0000        0.0000        0.0000        0.0000        0.0000        0.0000        0.0000        0.0000        0.0000        0.0000        0.0000        0.0000        0.0000        0.0000        0.0000        0.0000        0.0000        0.0000        0.0000        0.0000        0.0000        0.0000        0.0000        0.0000        0.0000        0.0000        0.0000        0.0000        0.0000        0.0000        0.0000        0.0000        0.0000        0.0000        0.0000        0.0000        0.0000        0.0000        0.0000
        0.0000        0.0000        0.0000        0.0000        0.0000        0.0000        0.0000        0.0000        0.0000        0.0000        0.0000        0.0000        0.0000        0.0000        0.0000        0.0000        0.0000        0.0000        0.0000        0.0000        0.0000        0.0000        0.0000        0.0000        0.0000        0.0000        0.0000        0.0000        0.0000        0.0000        0.0000        0.0000        0.0000        0.0000        0.0000        0.0000        0.0000        0.0000        0.0000        0.0000        0.0000        0.0000        0.0000        0.0000        0.0000        0.0000        0.0000        0.0000        0.0000        0.0000        0.0000        0.0000        0.0000        0.0000        0.0000        0.0000        0.0000        0.0000        0.0000        0.0000        0.0000        0.0000        0.0000        0.0000        0.0000        0.0000        0.0000        0.0000        0.0000        0.0000        0.0000        0.0000        0.0000        0.0000        0.0000        0.0000        0.0000        0.0000        0.0000        0.0000        0.0000        0.0000        0.0000        0.0000        0.0000        0.0000        0.0000        0.0000        0.0000        0.0000        0.0000        0.0000        0.0000        0.0000        0.0000        0.0000        0.0000        0.0000        0.0000        0.0000        0.0000        0.0000        0.0000       59.9535       52.8139       55.9786       53.5792       49.9424       49.9160       60.8254       77.2429       77.0752      112.3603      125.6587      114.3556      129.4991      157.3198        0.0000      191.0040      230.5222        0.0000        0.0000      220.9565      222.6778        0.0000        0.0000        0.0000        0.0000        0.0000        0.0000        0.0000        0.0000      160.8197      166.0427      145.5911      145.5354      140.3712      137.9456      106.9761       99.5501      116.4851      126.1487      125.0049      160.9480      159.6236      133.4145      121.0218       90.1288      100.6523      132.0894      142.7756      147.7604      135.3830      140.7724      147.3039      145.7385      164.5971      177.0615      180.9295      158.6247      145.8147      159.8405      148.2861      119.1403      110.9978      116.8378      127.5614        0.0000        0.0000        0.0000        0.0000        0.0000        0.0000        0.0000        0.0000        0.0000        0.0000        0.0000        0.0000        0.0000        0.0000        0.0000        0.0000        0.0000        0.0000        0.0000        0.0000       70.4657       67.5861       49.9426       63.7627       65.1451        0.0000        0.0000        0.0000        0.0000        0.0000        0.0000        0.0000        0.0000        0.0000        0.0000        0.0000        0.0000        0.0000        0.0000        0.0000        0.0000        0.0000        0.0000        0.0000        0.0000        0.0000        0.0000        0.0000        0.0000        0.0000        0.0000        0.0000        0.0000        0.0000        0.0000        0.0000        0.0000        0.0000        0.0000        0.0000        0.0000        0.0000        0.0000        0.0000        0.0000        0.0000        0.0000        0.0000        0.0000        0.0000        0.0000        0.0000        0.0000        0.0000        0.0000        0.0000        0.0000        0.0000        0.0000        0.0000        0.0000        0.0000
        0.0000        0.0000        0.0000        0.0000        0.0000        0.0000        0.0000        0.0000        0.0000        0.0000        0.0000        0.0000        0.0000        0.0000        0.0000        0.0000        0.0000        0.0000        0.0000        0.0000        0.0000        0.0000        0.0000        0.0000        0.0000        0.0000        0.0000        0.0000        0.0000        0.0000        0.0000        0.0000        0.0000        0.0000        0.0000        0.0000        0.0000        0.0000        0.0000        0.0000        0.0000        0.0000        0.0000        0.0000        0.0000        0.0000        0.0000        0.0000        0.0000        0.0000        0.0000        0.0000        0.0000        0.0000        0.0000        0.0000        0.0000        0.0000        0.0000        0.0000        0.0000        0.0000        0.0000        0.0000        0.0000        0.0000        0.0000        0.0000        0.0000        0.0000        0.0000        0.0000        0.0000        0.0000        0.0000        0.0000        0.0000        0.0000        0.0000        0.0000        0.0000        0.0000        0.0000        0.0000        0.0000        0.0000        0.0000        0.0000        0.0000        0.0000        0.0000        0.0000        0.0000        0.0000        0.0000        0.0000        0.0000        0.0000        0.0000        0.0000        0.0000        0.0000        0.0000       50.8298       54.6857       44.7477       44.6168       53.0576       58.7196       58.7872       70.6074       83.4488      116.7231      127.4572        0.0000        0.0000        0.0000        0.0000        0.0000        0.0000        0.0000        0.0000        0.0000        0.0000        0.0000        0.0000        0.0000        0.0000        0.0000        0.0000        0.0000        0.0000        0.0000      149.4060      130.6804      140.7877      141.9161      127.9721      103.4361       84.6461       94.9928       75.8992      107.6739      129.1936      142.4400      129.6997      132.0047       94.9935      105.6985      115.0565      131.5275      174.0948      161.2085      145.8556      144.0390      142.8625      184.6993      192.0889      180.8983      151.9093      151.1815      173.2382      166.7943      136.3592      125.2655      107.0378        0.0000        0.0000        0.0000        0.0000        0.0000        0.0000        0.0000        0.0000        0.0000        0.0000        0.0000        0.0000        0.0000        0.0000        0.0000        0.0000        0.0000        0.0000        0.0000        0.0000        0.0000        0.0000       68.9456       49.9685       48.3563        0.0000       59.2371       68.6682        0.0000        0.0000        0.0000        0.0000        0.0000        0.0000        0.0000        0.0000        0.0000        0.0000        0.0000        0.0000        0.0000        0.0000        0.0000        0.0000        0.0000        0.0000        0.0000        0.0000        0.0000        0.0000        0.0000        0.0000        0.0000        0.0000        0.0000        0.0000        0.0000        0.0000        0.0000        0.0000        0.0000        0.0000        0.0000        0.0000        0.0000        0.0000        0.0000        0.0000        0.0000        0.0000        0.0000        0.0000        0.0000        0.0000        0.0000        0.0000        0.0000        0.0000        0.0000        0.0000        0.0000        0.0000        0.0000
        0.0000        0.0000        0.0000        0.0000        0.0000        0.0000        0.0000        0.0000        0.0000        0.0000        0.0000        0.0000        0.0000        0.0000        0.0000        0.0000        0.0000        0.0000        0.0000        0.0000        0.0000        0.0000        0.0000        0.0000        0.0000        0.0000        0.0000        0.0000        0.0000        0.0000        0.0000        0.0000        0.0000        0.0000        0.0000        0.0000        0.0000        0.0000        0.0000        0.0000        0.0000        0.0000        0.0000        0.0000        0.0000        0.0000        0.0000        0.0000        0.0000        0.0000        0.0000        0.0000        0.0000        0.0000        0.0000        0.0000        0.0000        0.0000        0.0000        0.0000        0.0000        0.0000        0.0000        0.0000        0.0000        0.0000        0.0000        0.0000        0.0000        0.0000        0.0000        0.0000        0.0000        0.0000        0.0000        0.0000        0.0000        0.0000        0.0000        0.0000        0.0000        0.0000        0.0000        0.0000        0.0000        0.0000        0.0000        0.0000        0.0000        0.0000        0.0000        0.0000        0.0000        0.0000        0.0000        0.0000        0.0000        0.0000        0.0000        0.0000        0.0000        0.0000        0.0000        0.0000        0.0000       45.0871       42.1924       43.4041       44.0141       49.5917       79.7218       96.5472      105.2383      124.8594      122.2072        0.0000        0.0000        0.0000        0.0000        0.0000        0.0000        0.0000        0.0000        0.0000        0.0000        0.0000        0.0000        0.0000        0.0000        0.0000        0.0000        0.0000        0.0000      127.9695      114.5000      114.5899       99.5499       92.1594       82.9138       77.5723       84.5836       70.1550       72.6524      100.4201       96.1908      102.3920      122.0002       80.1841       75.6925       75.0165       80.5477      114.7499      133.2220      131.5611      132.4740      168.8980      210.6546      223.0914      189.8549      201.9846      222.6899      205.3829      158.0533      137.6400      147.0900        0.0000        0.0000        0.0000        0.0000        0.0000        0.0000        0.0000        0.0000        0.0000        0.0000        0.0000        0.0000        0.0000        0.0000        0.0000        0.0000        0.0000        0.0000        0.0000        0.0000        0.0000        0.0000        0.0000        0.0000       74.1778       72.1286        0.0000       89.1000       98.5800        0.0000        0.0000        0.0000        0.0000        0.0000        0.0000        0.0000        0.0000        0.0000        0.0000        0.0000        0.0000        0.0000        0.0000        0.0000        0.0000        0.0000        0.0000        0.0000        0.0000        0.0000        0.0000        0.0000        0.0000        0.0000        0.0000        0.0000        0.0000        0.0000        0.0000        0.0000        0.0000        0.0000        0.0000        0.0000        0.0000        0.0000        0.0000        0.0000        0.0000        0.0000        0.0000        0.0000        0.0000        0.0000        0.0000        0.0000        0.0000        0.0000        0.0000        0.0000        0.0000        0.0000        0.0000        0.0000
        0.0000        0.0000        0.0000        0.0000        0.0000        0.0000        0.0000        0.0000        0.0000        0.0000        0.0000        0.0000        0.0000        0.0000        0.0000        0.0000        0.0000        0.0000        0.0000        0.0000        0.0000        0.0000        0.0000        0.0000        0.0000        0.0000        0.0000        0.0000        0.0000        0.0000        0.0000        0.0000        0.0000        0.0000        0.0000        0.0000        0.0000        0.0000        0.0000        0.0000        0.0000        0.0000        0.0000        0.0000        0.0000        0.0000        0.0000        0.0000        0.0000        0.0000        0.0000        0.0000        0.0000        0.0000        0.0000        0.0000        0.0000        0.0000        0.0000        0.0000        0.0000        0.0000        0.0000        0.0000        0.0000        0.0000        0.0000        0.0000        0.0000        0.0000        0.0000        0.0000        0.0000        0.0000        0.0000        0.0000        0.0000        0.0000        0.0000        0.0000        0.0000        0.0000        0.0000        0.0000        0.0000        0.0000        0.0000        0.0000        0.0000        0.0000        0.0000        0.0000        0.0000        0.0000        0.0000        0.0000        0.0000        0.0000        0.0000        0.0000        0.0000        0.0000        0.0000        0.0000        0.0000        0.0000       53.3428       47.1612       54.9507       60.4705       88.3421      109.4200      116.6926      127.8992      139.2830        0.0000        0.0000        0.0000        0.0000        0.0000        0.0000        0.0000        0.0000        0.0000        0.0000        0.0000        0.0000        0.0000        0.0000        0.0000        0.0000        0.0000        0.0000        0.0000        0.0000      106.0011      100.2237       93.8405       83.8163       77.0617       58.9358       57.6262       69.0857       80.4100      101.6624       87.5940       84.4671       54.5318       50.8688       56.5418       73.0849       91.5600      124.4311      141.9734      153.3331      193.2573      181.6244      183.5759      178.3434      156.2343        0.0000        0.0000      174.4470        0.0000        0.0000        0.0000        0.0000        0.0000        0.0000        0.0000        0.0000        0.0000        0.0000        0.0000        0.0000        0.0000        0.0000        0.0000        0.0000        0.0000        0.0000        0.0000        0.0000        0.0000        0.0000        0.0000        0.0000        0.0000        0.0000       69.9290       69.3384        0.0000        0.0000        0.0000        0.0000        0.0000        0.0000        0.0000        0.0000        0.0000        0.0000        0.0000        0.0000        0.0000        0.0000        0.0000        0.0000        0.0000        0.0000        0.0000        0.0000        0.0000        0.0000        0.0000        0.0000        0.0000        0.0000        0.0000        0.0000        0.0000        0.0000        0.0000        0.0000        0.0000        0.0000        0.0000        0.0000        0.0000        0.0000        0.0000        0.0000        0.0000        0.0000        0.0000        0.0000        0.0000        0.0000        0.0000        0.0000        0.0000        0.0000        0.0000        0.0000        0.0000        0.0000        0.0000        0.0000        0.0000        0.0000
[truncated: 212,709 more chars]
