# Supplementary material for: Multidimensional evaluation of the TRMM 3B43V7 satellite-based precipitation product in mainland China from 1998–2016
Source: PeerJ. 2020 Feb 20;8:e8615. doi: 10.7717/peerj.8615 (PMC7036276; doi:10.7717/peerj.8615)
Supplement: Supplemental Information 2 [file peerj-08-8615-s002.zip › TRMM_3B43 data/TRMM 3B43 data-Year-Month/2009-05.txt]

ncols         249
nrows         175
xllcorner     73.250
yllcorner     6.500
cellsize      0.25000
        0.0000        0.0000        0.0000        0.0000        0.0000        0.0000        0.0000        0.0000        0.0000        0.0000        0.0000        0.0000        0.0000        0.0000        0.0000        0.0000        0.0000        0.0000        0.0000        0.0000        0.0000        0.0000        0.0000        0.0000        0.0000        0.0000        0.0000        0.0000        0.0000        0.0000        0.0000        0.0000        0.0000        0.0000        0.0000        0.0000        0.0000        0.0000        0.0000        0.0000        0.0000        0.0000        0.0000        0.0000        0.0000        0.0000        0.0000        0.0000        0.0000        0.0000        0.0000        0.0000        0.0000        0.0000        0.0000        0.0000        0.0000        0.0000        0.0000        0.0000        0.0000        0.0000        0.0000        0.0000        0.0000        0.0000        0.0000        0.0000        0.0000        0.0000        0.0000        0.0000        0.0000        0.0000        0.0000        0.0000        0.0000        0.0000        0.0000        0.0000        0.0000        0.0000        0.0000        0.0000        0.0000        0.0000        0.0000        0.0000        0.0000        0.0000        0.0000        0.0000        0.0000        0.0000        0.0000        0.0000        0.0000        0.0000        0.0000        0.0000        0.0000        0.0000        0.0000        0.0000        0.0000        0.0000        0.0000        0.0000        0.0000        0.0000        0.0000        0.0000        0.0000        0.0000        0.0000        0.0000        0.0000        0.0000        0.0000        0.0000        0.0000        0.0000        0.0000        0.0000        0.0000        0.0000        0.0000        0.0000        0.0000        0.0000        0.0000        0.0000        0.0000        0.0000        0.0000        0.0000        0.0000        0.0000        0.0000        0.0000        0.0000        0.0000        0.0000        0.0000        0.0000        0.0000        0.0000        0.0000        0.0000        0.0000        0.0000        0.0000        0.0000        0.0000        0.0000        0.0000        0.0000        0.0000        0.0000        0.0000        0.0000        0.0000        0.0000        0.0000        0.0000        0.0000        0.0000        0.0000        0.0000        0.0000        0.0000        0.0000        0.0000       14.3422       14.3069       12.1146        0.0000        0.0000        0.0000        6.2606        5.1575        4.9831        5.0999        5.8316        5.1446        5.5147        4.2602        2.4037        2.7158        2.9099        2.3320        3.3935        3.7760        4.8782        6.7703        6.7962       10.4121       16.5823       25.7098       26.2842       18.8382        9.8140        8.2681       10.5666       11.4159       13.1059       15.4314       13.5759       16.6829       18.1177       20.0271       28.8057       29.8103       31.8634       31.6273       32.3951       31.3608       35.8575       36.3336        0.0000        0.0000        0.0000        0.0000        0.0000        0.0000        0.0000        0.0000        0.0000        0.0000        0.0000        0.0000        0.0000        0.0000        0.0000        0.0000        0.0000        0.0000        0.0000        0.0000        0.0000        0.0000        0.0000        0.0000        0.0000        0.0000        0.0000        0.0000        0.0000        0.0000
        0.0000        0.0000        0.0000        0.0000        0.0000        0.0000        0.0000        0.0000        0.0000        0.0000        0.0000        0.0000        0.0000        0.0000        0.0000        0.0000        0.0000        0.0000        0.0000        0.0000        0.0000        0.0000        0.0000        0.0000        0.0000        0.0000        0.0000        0.0000        0.0000        0.0000        0.0000        0.0000        0.0000        0.0000        0.0000        0.0000        0.0000        0.0000        0.0000        0.0000        0.0000        0.0000        0.0000        0.0000        0.0000        0.0000        0.0000        0.0000        0.0000        0.0000        0.0000        0.0000        0.0000        0.0000        0.0000        0.0000        0.0000        0.0000        0.0000        0.0000        0.0000        0.0000        0.0000        0.0000        0.0000        0.0000        0.0000        0.0000        0.0000        0.0000        0.0000        0.0000        0.0000        0.0000        0.0000        0.0000        0.0000        0.0000        0.0000        0.0000        0.0000        0.0000        0.0000        0.0000        0.0000        0.0000        0.0000        0.0000        0.0000        0.0000        0.0000        0.0000        0.0000        0.0000        0.0000        0.0000        0.0000        0.0000        0.0000        0.0000        0.0000        0.0000        0.0000        0.0000        0.0000        0.0000        0.0000        0.0000        0.0000        0.0000        0.0000        0.0000        0.0000        0.0000        0.0000        0.0000        0.0000        0.0000        0.0000        0.0000        0.0000        0.0000        0.0000        0.0000        0.0000        0.0000        0.0000        0.0000        0.0000        0.0000        0.0000        0.0000        0.0000        0.0000        0.0000        0.0000        0.0000        0.0000        0.0000        0.0000        0.0000        0.0000        0.0000        0.0000        0.0000        0.0000        0.0000        0.0000        0.0000        0.0000        0.0000        0.0000        0.0000        0.0000        0.0000        0.0000        0.0000        0.0000        0.0000        0.0000        0.0000        0.0000        0.0000        0.0000        0.0000        0.0000        0.0000        0.0000        0.0000        0.0000        0.0000        0.0000       12.9496       12.4799       11.6231        8.8114        8.1229        7.1839        6.4001        5.1201        4.3679        3.8975        4.6247        5.0473        4.9908        4.3427        3.7595        2.9823        3.0376        2.9210        3.1792        4.5075        4.5821        4.4371        7.0442       12.3142       17.1791       19.1018       21.7597       15.7478       11.4995        8.3761        6.8743        9.0886       10.1028       11.1045       12.0925       11.9102       12.4475       15.6319       15.0097       25.1243       30.5039       30.9679       34.0058       32.0829       31.7596       33.3017       39.5464       49.4115       40.7738       45.9361       40.8443       51.0650       45.3336       44.0288        0.0000        0.0000        0.0000        0.0000        0.0000        0.0000        0.0000        0.0000        0.0000        0.0000        0.0000        0.0000        0.0000        0.0000        0.0000        0.0000        0.0000        0.0000        0.0000        0.0000        0.0000        0.0000        0.0000
        0.0000        0.0000        0.0000        0.0000        0.0000        0.0000        0.0000        0.0000        0.0000        0.0000        0.0000        0.0000        0.0000        0.0000        0.0000        0.0000        0.0000        0.0000        0.0000        0.0000        0.0000        0.0000        0.0000        0.0000        0.0000        0.0000        0.0000        0.0000        0.0000        0.0000        0.0000        0.0000        0.0000        0.0000        0.0000        0.0000        0.0000        0.0000        0.0000        0.0000        0.0000        0.0000        0.0000        0.0000        0.0000        0.0000        0.0000        0.0000        0.0000        0.0000        0.0000        0.0000        0.0000        0.0000        0.0000       53.7930        0.0000       26.9034       25.8945        0.0000        0.0000        0.0000        0.0000        0.0000        0.0000        0.0000        0.0000        0.0000        0.0000        0.0000        0.0000        0.0000        0.0000        0.0000        0.0000        0.0000        0.0000        0.0000        0.0000        0.0000        0.0000        0.0000        0.0000        0.0000        0.0000        0.0000        0.0000        0.0000        0.0000        0.0000        0.0000        0.0000        0.0000        0.0000        0.0000        0.0000        0.0000        0.0000        0.0000        0.0000        0.0000        0.0000        0.0000        0.0000        0.0000        0.0000        0.0000        0.0000        0.0000        0.0000        0.0000        0.0000        0.0000        0.0000        0.0000        0.0000        0.0000        0.0000        0.0000        0.0000        0.0000        0.0000        0.0000        0.0000        0.0000        0.0000        0.0000        0.0000        0.0000        0.0000        0.0000        0.0000        0.0000        0.0000        0.0000        0.0000        0.0000        0.0000        0.0000        0.0000        0.0000        0.0000        0.0000        0.0000        0.0000        0.0000        0.0000        0.0000        0.0000        0.0000        0.0000        0.0000        0.0000        0.0000        0.0000        0.0000        0.0000        0.0000        0.0000        0.0000        0.0000        0.0000        0.0000        0.0000        0.0000        0.0000        0.0000        0.0000        0.0000        0.0000        0.0000       15.3973       13.5785       12.9350       11.1870        8.7439        7.6024        9.3185        7.4658        5.1280        4.1312        3.8886        3.9845        5.0556        4.0463        3.1300        3.6834        3.2950        2.7063        2.8527        3.3170        4.0953        4.8255        6.0466        6.7459        7.2103        8.8454        9.4324        9.6417       13.1354        6.6233        6.3996        7.7130        9.7680        8.6056        9.2538       10.8086       11.4943       11.7586       11.4544       12.6387       22.3032       27.8548       37.3069       40.2356       32.2318       30.8542       31.8846       32.1488       33.6147       32.6768       35.8144       37.2796       44.9612       46.8916       50.8264       57.7103        0.0000        0.0000        0.0000        0.0000        0.0000        0.0000        0.0000        0.0000        0.0000        0.0000        0.0000        0.0000        0.0000        0.0000        0.0000        0.0000        0.0000        0.0000        0.0000        0.0000        0.0000        0.0000
        0.0000        0.0000        0.0000        0.0000        0.0000        0.0000        0.0000        0.0000        0.0000        0.0000        0.0000        0.0000        0.0000        0.0000        0.0000        0.0000        0.0000        0.0000        0.0000        0.0000        0.0000        0.0000        0.0000        0.0000        0.0000        0.0000        0.0000        0.0000        0.0000        0.0000        0.0000        0.0000        0.0000        0.0000        0.0000        0.0000        0.0000        0.0000        0.0000        0.0000        0.0000        0.0000        0.0000        0.0000        0.0000        0.0000        0.0000        0.0000        0.0000        0.0000        0.0000        0.0000        0.0000       65.1059       62.7785       52.6289       41.2033       40.8301       36.4858       22.7815        0.0000        0.0000        0.0000        0.0000        0.0000        0.0000        0.0000        0.0000        0.0000        0.0000        0.0000        0.0000        0.0000        0.0000        0.0000        0.0000        0.0000        0.0000        0.0000        0.0000        0.0000        0.0000        0.0000        0.0000        0.0000        0.0000        0.0000        0.0000        0.0000        0.0000        0.0000        0.0000        0.0000        0.0000        0.0000        0.0000        0.0000        0.0000        0.0000        0.0000        0.0000        0.0000        0.0000        0.0000        0.0000        0.0000        0.0000        0.0000        0.0000        0.0000        0.0000        0.0000        0.0000        0.0000        0.0000        0.0000        0.0000        0.0000        0.0000        0.0000        0.0000        0.0000        0.0000        0.0000        0.0000        0.0000        0.0000        0.0000        0.0000        0.0000        0.0000        0.0000        0.0000        0.0000        0.0000        0.0000        0.0000        0.0000        0.0000        0.0000        0.0000        0.0000        0.0000        0.0000        0.0000        0.0000        0.0000        0.0000        0.0000        0.0000        0.0000        0.0000        0.0000        0.0000        0.0000        0.0000        0.0000        0.0000        0.0000        0.0000        0.0000        0.0000        0.0000        0.0000        0.0000        0.0000        0.0000        0.0000        0.0000        0.0000       16.3801       15.0403       11.0428       10.9847       10.3834        9.5220       15.4219       34.5685       10.3724        7.5941        4.5823        3.9529        3.6453        3.9282        4.0234        3.4305        4.3030        2.8325        3.2217        2.8014        2.6028        5.2592        5.2303        6.6832        7.9166        6.3628        8.8710        8.9201        8.5045        9.3762        7.2507        8.1903        9.1977        9.3439        8.1773        8.6310       10.8519       11.2826       10.6553       10.7140       12.6548       22.7264       27.2740       30.7141       35.3714       31.0783       28.4181       29.6207       31.2656       35.1535       33.6304       34.6757       35.6507       41.2713       44.4096       47.7183       54.8381       38.8853       41.5466        0.0000        0.0000        0.0000        0.0000        0.0000        0.0000        0.0000        0.0000        0.0000        0.0000        0.0000        0.0000        0.0000        0.0000        0.0000        0.0000        0.0000        0.0000        0.0000        0.0000
        0.0000        0.0000        0.0000        0.0000        0.0000        0.0000        0.0000        0.0000        0.0000        0.0000        0.0000        0.0000        0.0000        0.0000        0.0000        0.0000        0.0000        0.0000        0.0000        0.0000        0.0000        0.0000        0.0000        0.0000        0.0000        0.0000        0.0000        0.0000        0.0000        0.0000        0.0000        0.0000        0.0000        0.0000        0.0000        0.0000        0.0000        0.0000        0.0000        0.0000        0.0000        0.0000        0.0000        0.0000        0.0000        0.0000        0.0000        0.0000        0.0000        0.0000        0.0000        0.0000        0.0000       32.8667       35.3080       41.2281       41.1275       36.1421       27.6411       22.0502        0.0000        0.0000        0.0000        0.0000        0.0000        0.0000        0.0000        0.0000        0.0000        0.0000        0.0000        0.0000        0.0000        0.0000        0.0000        0.0000        0.0000        0.0000        0.0000        0.0000        0.0000        0.0000        0.0000        0.0000        0.0000        0.0000        0.0000        0.0000        0.0000        0.0000        0.0000        0.0000        0.0000        0.0000        0.0000        0.0000        0.0000        0.0000        0.0000        0.0000        0.0000        0.0000        0.0000        0.0000        0.0000        0.0000        0.0000        0.0000        0.0000        0.0000        0.0000        0.0000        0.0000        0.0000        0.0000        0.0000        0.0000        0.0000        0.0000        0.0000        0.0000        0.0000        0.0000        0.0000        0.0000        0.0000        0.0000        0.0000        0.0000        0.0000        0.0000        0.0000        0.0000        0.0000        0.0000        0.0000        0.0000        0.0000        0.0000        0.0000        0.0000        0.0000        0.0000        0.0000        0.0000        0.0000        0.0000        0.0000        0.0000        0.0000        0.0000        0.0000        0.0000        0.0000        0.0000        0.0000        0.0000        0.0000        0.0000        0.0000        0.0000        0.0000        0.0000        0.0000        0.0000        0.0000        0.0000        0.0000        0.0000        0.0000       11.6871        9.5777        8.0059        8.1897       10.7534       23.4379       34.3409       10.1866        8.5092        6.5761        6.0556        5.0465        4.7217        3.9185        3.7064        3.7053        4.4784        5.9853        5.8720        4.8277        4.9226        4.9211        6.8482        6.1022        6.1218        6.8163        6.4489        6.0219        6.7710        7.3741        7.9983        8.6027        9.4497        9.3224       10.3062       11.9458       15.2736       13.6297       13.3775       15.3166       17.8634       20.9256       24.1019       28.7817       33.9615       31.0775       28.4211       26.1318       25.8720       29.7919       31.6554       30.4084       34.3642       37.4639       40.0712       41.7812       35.8290       34.3769       35.2307       46.7175       39.1993        0.0000        0.0000        0.0000        0.0000        0.0000        0.0000        0.0000        0.0000        0.0000        0.0000        0.0000        0.0000        0.0000        0.0000        0.0000        0.0000        0.0000        0.0000
        0.0000        0.0000        0.0000        0.0000        0.0000        0.0000        0.0000        0.0000        0.0000        0.0000        0.0000        0.0000        0.0000        0.0000        0.0000        0.0000        0.0000        0.0000        0.0000        0.0000        0.0000        0.0000        0.0000        0.0000        0.0000        0.0000        0.0000        0.0000        0.0000        0.0000        0.0000        0.0000        0.0000        0.0000        0.0000        0.0000        0.0000        0.0000        0.0000        0.0000        0.0000        0.0000        0.0000        0.0000        0.0000        0.0000        0.0000        0.0000        0.0000        0.0000       43.0582       19.4072       27.3853       31.0089       42.1722       36.1180       30.2435       28.5419       26.4634       20.1017       14.0413       16.5029        0.0000        0.0000        0.0000        0.0000        0.0000        0.0000        0.0000        0.0000        0.0000        0.0000        0.0000        0.0000        0.0000        0.0000        0.0000        0.0000        0.0000        0.0000        0.0000        0.0000        0.0000        0.0000        0.0000        0.0000        0.0000        0.0000        0.0000        0.0000        0.0000        0.0000        0.0000        0.0000        0.0000        0.0000        0.0000        0.0000        0.0000        0.0000        0.0000        0.0000        0.0000        0.0000        0.0000        0.0000        0.0000        0.0000        0.0000        0.0000        0.0000        0.0000        0.0000        0.0000        0.0000        0.0000        0.0000        0.0000        0.0000        0.0000        0.0000        0.0000        0.0000        0.0000        0.0000        0.0000        0.0000        0.0000        0.0000        0.0000        0.0000        0.0000        0.0000        0.0000        0.0000        0.0000        0.0000        0.0000        0.0000        0.0000        0.0000        0.0000        0.0000        0.0000        0.0000        0.0000        0.0000        0.0000        0.0000        0.0000        0.0000        0.0000        0.0000        0.0000        0.0000        0.0000        0.0000        0.0000        0.0000        0.0000        0.0000        0.0000        0.0000        0.0000        0.0000        0.0000        0.0000        0.0000        0.0000       11.8465       10.0898        8.0851        7.3100        7.6694        9.2022       14.2297       15.6996       11.7427        9.1440        7.2765        6.5990        6.1763        5.7272        4.2404        3.7871        4.0027        5.5399        7.4986        7.7695        6.3858        5.2466        4.7103        5.0320        5.3534        7.6444        6.4330        6.4103        5.6789        6.6945        7.8142        7.6270        6.0675        7.2342        9.0852        9.3107       11.7859       14.7788       15.5030       15.1703       19.4984       21.2856       19.5473       20.5935       24.3125       23.8343       33.1138       31.9165       24.8789       23.6141       29.7101       29.3847       29.4222       30.1381       33.3757       34.4780       34.3104       34.8944       33.3236       36.8110       44.0866       35.4510        0.0000        0.0000        0.0000        0.0000        0.0000        0.0000        0.0000        0.0000        0.0000        0.0000        0.0000        0.0000        0.0000        0.0000       29.6752       30.2537       43.9668        0.0000
        0.0000        0.0000        0.0000        0.0000        0.0000        0.0000        0.0000        0.0000        0.0000        0.0000        0.0000        0.0000        0.0000        0.0000        0.0000        0.0000        0.0000        0.0000        0.0000        0.0000        0.0000        0.0000        0.0000        0.0000        0.0000        0.0000        0.0000        0.0000        0.0000        0.0000        0.0000        0.0000        0.0000        0.0000        0.0000        0.0000        0.0000        0.0000        0.0000        0.0000        0.0000        0.0000        0.0000        0.0000        0.0000        0.0000        0.0000        0.0000       23.6971       18.6165       14.3538       14.1172       18.4622       24.6044       37.8753       34.0017       33.0400       28.3744       26.3309       26.0579       30.1516       37.4841       35.3587        0.0000        0.0000        0.0000        0.0000        0.0000        0.0000        0.0000        0.0000        0.0000        0.0000        0.0000        0.0000        0.0000        0.0000        0.0000        0.0000        0.0000        0.0000        0.0000        0.0000        0.0000        0.0000        0.0000        0.0000        0.0000        0.0000        0.0000        0.0000        0.0000        0.0000        0.0000        0.0000        0.0000        0.0000        0.0000        0.0000        0.0000        0.0000        0.0000        0.0000        0.0000        0.0000        0.0000        0.0000        0.0000        0.0000        0.0000        0.0000        0.0000        0.0000        0.0000        0.0000        0.0000        0.0000        0.0000        0.0000        0.0000        0.0000        0.0000        0.0000        0.0000        0.0000        0.0000        0.0000        0.0000        0.0000        0.0000        0.0000        0.0000        0.0000        0.0000        0.0000        0.0000        0.0000        0.0000        0.0000        0.0000        0.0000        0.0000        0.0000        0.0000        0.0000        0.0000        0.0000        0.0000        0.0000        0.0000        0.0000        0.0000        0.0000        0.0000        0.0000        0.0000        0.0000        0.0000        0.0000        0.0000        0.0000        0.0000        0.0000        0.0000        0.0000        0.0000        0.0000        0.0000        9.4185        9.8241        9.3077        9.1564        8.2738        9.0370        7.9592        9.2879       10.1824        8.3112        8.4121        8.4019        8.5006        8.1013        7.6336        5.7575        5.3150        5.3890        6.4944        8.8725        7.9741        6.5280        8.3728        7.2722        5.5835        6.3702        7.5215        5.6167        5.8575        6.7035        7.8376        6.7019        5.7673        5.4237        5.0995        9.0532        9.0991       10.0246       11.5792       12.1460       13.5591       15.5579       15.3181       14.8443       15.8268       17.2699       20.4395       23.4244       27.0757       23.7728       26.4365       26.7218       32.1867       34.5626       32.6867       33.7937       32.6846       31.2623       36.8254       31.9375       37.8104       36.7605       33.8993       23.8190        0.0000        0.0000        0.0000        0.0000        0.0000        0.0000        0.0000        0.0000        0.0000       13.3727       20.7808       23.3196       29.6645       32.4473       39.4012       36.6334       36.0448
        0.0000        0.0000        0.0000        0.0000        0.0000        0.0000        0.0000        0.0000        0.0000        0.0000        0.0000        0.0000        0.0000        0.0000        0.0000        0.0000        0.0000        0.0000        0.0000        0.0000        0.0000        0.0000        0.0000        0.0000        0.0000        0.0000        0.0000        0.0000        0.0000        0.0000        0.0000        0.0000        0.0000        0.0000        0.0000        0.0000        0.0000        0.0000        0.0000        0.0000        0.0000        0.0000        0.0000        0.0000        0.0000        0.0000        0.0000        0.0000       16.6692       14.4574       13.1773       13.2852       13.5949       19.2868       22.4271       30.7601       31.1923       29.4616       30.8884       36.0309       39.2516       29.4944       16.3313       19.3617       15.4738        9.9249       10.0758        0.0000        0.0000        0.0000        0.0000        0.0000        0.0000        0.0000        0.0000        0.0000        0.0000        0.0000        0.0000        0.0000        0.0000        0.0000        0.0000        0.0000        0.0000        0.0000        0.0000        0.0000        0.0000        0.0000        0.0000        0.0000        0.0000        0.0000        0.0000        0.0000        0.0000        0.0000        0.0000        0.0000        0.0000        0.0000        0.0000        0.0000        0.0000        0.0000        0.0000        0.0000        0.0000        0.0000        0.0000        0.0000        0.0000        0.0000        0.0000        0.0000        0.0000        0.0000        0.0000        0.0000        0.0000        0.0000        0.0000        0.0000        0.0000        0.0000        0.0000        0.0000        0.0000        0.0000        0.0000        0.0000        0.0000        0.0000        0.0000        0.0000        0.0000        0.0000        0.0000        0.0000        0.0000        0.0000        0.0000        0.0000        0.0000        0.0000        0.0000        0.0000        0.0000        0.0000        0.0000        0.0000        0.0000        0.0000        0.0000        0.0000        0.0000        0.0000        0.0000        0.0000        0.0000        0.0000        0.0000        0.0000        0.0000        0.0000        0.0000        0.0000       13.8943       21.6993        8.4393        7.5726        7.0176        7.0214        7.6718        9.2841       10.4082       11.0781        8.2633       10.2406        8.9237        7.3968        7.6507        7.5269        7.8446        8.0416        8.8330        9.1570       10.6083       10.5527       10.2492        8.7621        9.4514        9.0560        7.4043        8.2378        9.6444        9.1347        8.6002        8.5415        6.1036        5.2971        4.8366       11.9782       10.8184       10.0038       10.3853       14.8304       15.5809       16.8254       13.5507       13.1925       14.1469       14.0569       15.6157       20.3076       25.4346       22.2926       23.1016       25.9753       26.6197       31.4824       34.0772       35.5401       35.7737       34.3819       43.8224       34.5620       28.8704       25.9890       28.1395        0.0000        0.0000        0.0000        0.0000        0.0000        0.0000       15.8334       14.7771       15.9145       14.4588       16.7680       15.9677       22.8081       26.4067       33.0638       29.9665        0.0000        0.0000
        0.0000        0.0000        0.0000        0.0000        0.0000        0.0000        0.0000        0.0000        0.0000        0.0000        0.0000        0.0000        0.0000        0.0000        0.0000        0.0000        0.0000        0.0000        0.0000        0.0000        0.0000        0.0000        0.0000        0.0000        0.0000        0.0000        0.0000        0.0000        0.0000        0.0000        0.0000        0.0000        0.0000        0.0000        0.0000        0.0000        0.0000        0.0000        0.0000        0.0000        0.0000        0.0000        0.0000        0.0000        0.0000        0.0000        0.0000        0.0000       13.5455       12.6536       12.8619       12.7167       12.6344       12.1441       11.9110       16.2097       16.6517       14.9067       13.7691       15.3410       18.0477       15.6170       19.0809       20.7002       24.6629       32.8009       17.4808       15.3917       14.3368        0.0000        0.0000        0.0000        0.0000        0.0000        0.0000        0.0000        0.0000        0.0000        0.0000        0.0000        0.0000        0.0000        0.0000        0.0000        0.0000        0.0000        0.0000        0.0000        0.0000        0.0000        0.0000        0.0000        0.0000        0.0000        0.0000        0.0000        0.0000        0.0000        0.0000        0.0000        0.0000        0.0000        0.0000        0.0000        0.0000        0.0000        0.0000        0.0000        0.0000        0.0000        0.0000        0.0000        0.0000        0.0000        0.0000        0.0000        0.0000        0.0000        0.0000        0.0000        0.0000        0.0000        0.0000        0.0000        0.0000        0.0000        0.0000        0.0000        0.0000        0.0000        0.0000        0.0000        0.0000        0.0000        0.0000        0.0000        0.0000        0.0000        0.0000        0.0000        0.0000        0.0000        0.0000        0.0000        0.0000        0.0000        0.0000        0.0000        0.0000        0.0000        0.0000        0.0000        0.0000        0.0000        0.0000        0.0000        0.0000        0.0000        0.0000        0.0000        0.0000        0.0000        0.0000        0.0000        0.0000        0.0000        0.0000        0.0000       13.9288        9.0360        8.1842        7.6755        8.0530        7.9402        8.0249       10.0538       39.9755      274.2090      150.9365        9.0019        8.0395       10.7842       11.5491       13.3380       13.8571       17.6833       22.8653       17.4654       15.0396       15.8002       17.3561       12.7374       10.9234        8.5399        6.9767       10.0525        9.8500        7.7357        6.3839        4.8976        4.3062        4.5626        5.5612        9.7348       11.2875       11.0120       14.2458       16.9198       16.1483       13.4519       11.3746       10.9247       15.6663       12.2943       14.4883       18.4626       22.8665       22.0455       21.3383       26.2403       17.3504       32.8215       39.0170       36.7443       38.7266       37.2372       37.3956       30.1653       15.9315       13.6292       20.1627       30.5003       19.4711       20.3735       20.7193       20.0671       21.4986       16.6726       15.7264       20.8320       22.2082       22.2204       25.6500       30.8185       29.8595       28.5682       29.6801        0.0000        0.0000
        0.0000        0.0000        0.0000        0.0000        0.0000        0.0000        0.0000        0.0000        0.0000        0.0000        0.0000        0.0000        0.0000        0.0000        0.0000        0.0000        0.0000        0.0000        0.0000        0.0000        0.0000        0.0000        0.0000        0.0000        0.0000        0.0000        0.0000        0.0000        0.0000        0.0000        0.0000        0.0000        0.0000        0.0000        0.0000        0.0000        0.0000        0.0000        0.0000        0.0000        0.0000        0.0000        0.0000        0.0000        0.0000        0.0000        0.0000        0.0000       18.4420       22.8352       15.7372       14.6099       11.0812        9.5042       14.1892       15.2456       16.4484       17.8519       12.6839       13.4422       11.2718       14.0892       21.3087       19.9072       21.5767       17.2193       27.7744       29.4534       18.7142       14.9184        0.0000        0.0000        0.0000        0.0000        0.0000        0.0000        0.0000        0.0000        0.0000        0.0000        0.0000        0.0000        0.0000        0.0000        0.0000        0.0000        0.0000        0.0000        0.0000        0.0000        0.0000        0.0000        0.0000        0.0000        0.0000        0.0000        0.0000        0.0000        0.0000        0.0000        0.0000        0.0000        0.0000        0.0000        0.0000        0.0000        0.0000        0.0000        0.0000        0.0000        0.0000        0.0000        0.0000        0.0000        0.0000        0.0000        0.0000        0.0000        0.0000        0.0000        0.0000        0.0000        0.0000        0.0000        0.0000        0.0000        0.0000        0.0000        0.0000        0.0000        0.0000        0.0000        0.0000        0.0000        0.0000        0.0000        0.0000        0.0000        0.0000        0.0000        0.0000        0.0000        0.0000        0.0000        0.0000        0.0000        0.0000        0.0000        0.0000        0.0000        0.0000        0.0000        0.0000        0.0000        0.0000        0.0000        0.0000        0.0000        0.0000        0.0000        0.0000        0.0000        0.0000        0.0000        0.0000        0.0000        0.0000        0.0000        0.0000        7.8407        9.3786       10.8163        9.9725        8.5984        0.0000       10.6059       26.6353      144.6395        0.0000        0.0000        0.0000       14.7088       16.0629       16.5214       17.9579       20.6470       19.0122       16.2563       17.4253       20.8889       20.6009       17.3352       11.0269        9.0794       10.1024       11.9718       10.1909        8.6446        8.4020        6.5591        5.4324        4.1188        6.0311        8.6995        8.4235       10.4575       12.8505       15.8384       20.2878       24.9765       13.1860       10.8343       10.9487       18.3427       14.9627       15.2839       14.4011       16.0604       18.1933       18.5225       24.7785       16.3414       21.2407       41.9970       36.3677       38.9878       34.1551       23.9523       12.1661        8.9484       15.1396       19.0602       11.3999       14.6762       10.5866       10.4399       14.3027       11.9999       16.7695       24.6237       24.9056       24.3067       23.3272       35.9674       34.1764       32.1067       31.9016        0.0000        0.0000
        0.0000        0.0000        0.0000        0.0000        0.0000        0.0000        0.0000        0.0000        0.0000        0.0000        0.0000        0.0000        0.0000        0.0000        0.0000        0.0000        0.0000        0.0000        0.0000        0.0000        0.0000        0.0000        0.0000        0.0000        0.0000        0.0000        0.0000        0.0000        0.0000        0.0000        0.0000        0.0000        0.0000        0.0000        0.0000        0.0000        0.0000        0.0000       22.5432       24.8384       24.7443        0.0000        0.0000        0.0000        0.0000        0.0000        0.0000        0.0000       20.0280       22.7526       16.6448       15.7851        8.2907        7.1367       15.9307       54.0762       58.7053       31.4058       10.0791       12.0718       10.9281       12.7521       18.6258       23.1172       23.4089       17.5309       19.6619       20.5123       27.1214       23.5264        0.0000        0.0000        0.0000        0.0000        0.0000        0.0000        0.0000        0.0000        0.0000        0.0000        0.0000        0.0000        0.0000        0.0000        0.0000        0.0000        0.0000        0.0000        0.0000        0.0000        0.0000        0.0000        0.0000        0.0000        0.0000        0.0000        0.0000        0.0000        0.0000        0.0000        0.0000        0.0000        0.0000        0.0000        0.0000        0.0000        0.0000        0.0000        0.0000        0.0000        0.0000        0.0000        0.0000        0.0000        0.0000        0.0000        0.0000        0.0000        0.0000        0.0000        0.0000        0.0000        0.0000        0.0000        0.0000        0.0000        0.0000        0.0000        0.0000        0.0000        0.0000        0.0000        0.0000        0.0000        0.0000        0.0000        0.0000        0.0000        0.0000        0.0000        0.0000        0.0000        0.0000        0.0000        0.0000        0.0000        0.0000        0.0000        0.0000        0.0000        0.0000        0.0000        0.0000        0.0000        0.0000        0.0000        0.0000        0.0000        0.0000        0.0000        0.0000        0.0000        0.0000        0.0000        0.0000        0.0000        0.0000        0.0000        0.0000        0.0000        0.0000        0.0000        0.0000        0.0000        0.0000        0.0000        0.0000        0.0000        0.0000        0.0000        0.0000        0.0000        0.0000       16.6079       18.5180       17.1121       16.1308       17.2620       18.0615       18.4809       17.5884       15.7526       14.9369       13.7225       19.7347       15.1457       11.8133        9.5330        7.8449        6.5068        5.8698        7.5503        8.5131        8.5497       11.1800       12.2244       12.5057       20.2152       20.4483       23.9134       21.6709       12.6621       13.1012       22.1753       19.5492       14.6634       18.8113       15.4598       19.3065       19.6970       22.4980       26.6347       25.0035       31.7398       44.7283       42.4582       31.4085       18.4378       12.7405       11.0232       17.7187        8.4663       10.3873       10.1790        8.1357        9.5437       11.1979       12.5671       16.3537       23.4697       24.4368       25.9078       26.7271       30.0353       42.4340       41.8442        0.0000        0.0000        0.0000
        0.0000        0.0000        0.0000        0.0000        0.0000        0.0000        0.0000        0.0000        0.0000        0.0000        0.0000        0.0000        0.0000        0.0000        0.0000        0.0000        0.0000        0.0000        0.0000        0.0000        0.0000        0.0000        0.0000        0.0000        0.0000        0.0000        0.0000        0.0000        0.0000        0.0000        0.0000        0.0000        0.0000        0.0000        0.0000        0.0000        0.0000        0.0000       39.2245       57.7624      108.0364       68.5186       25.0110       18.9227       15.0649       17.0786       48.1961       94.3461       90.5375       58.0895       34.0098       24.8133       15.3363       18.4899       21.7860       44.2706       43.3461       11.4464       14.0197       11.7775       15.0696       14.6171       14.7691       15.1638       21.7271       21.9970       23.5534       23.1061       24.0248       18.2599       13.9273       17.1953        0.0000        0.0000        0.0000        0.0000        0.0000        0.0000        0.0000        0.0000        0.0000        0.0000        0.0000        0.0000        0.0000        0.0000        0.0000        0.0000        0.0000        0.0000        0.0000        0.0000        0.0000        0.0000        0.0000        0.0000        0.0000        0.0000        0.0000        0.0000        0.0000        0.0000        0.0000        0.0000        0.0000        0.0000        0.0000        0.0000        0.0000        0.0000        0.0000        0.0000        0.0000        0.0000        0.0000        0.0000        0.0000        0.0000        0.0000        0.0000        0.0000        0.0000        0.0000        0.0000        0.0000        0.0000        0.0000        0.0000        0.0000        0.0000        0.0000        0.0000        0.0000        0.0000        0.0000        0.0000        0.0000        0.0000        0.0000        0.0000        0.0000        0.0000        0.0000        0.0000        0.0000        0.0000        0.0000        0.0000        0.0000        0.0000        0.0000        0.0000        0.0000        0.0000        0.0000        0.0000        0.0000        0.0000        0.0000        0.0000        0.0000        0.0000        0.0000        0.0000        0.0000        0.0000        0.0000        0.0000        0.0000        0.0000        0.0000        0.0000        0.0000        0.0000        0.0000        0.0000        0.0000        0.0000        0.0000        0.0000        0.0000        0.0000        0.0000        0.0000       21.8187       21.1424       19.0593       18.8353       17.0199       15.8543       15.5238       14.4713       15.9082       17.2824       20.5721       13.4011       11.4098       10.5744       12.1221       11.2640       11.7826       14.8892       16.8575       14.0440       16.9745       17.1081       19.5243       19.3099       18.6705       31.2434       26.0052       13.5710       11.5172       12.8627       13.2207       11.0603       23.2720       39.2075       33.2779       19.1095       15.1028       14.6591       17.0056       21.8462       42.6299       48.3387       28.3507       15.0637       13.3385       49.3563       53.7733        8.1127        8.3173       11.6195       11.7661       12.4127       12.8971       14.3255       17.1900       23.2449       24.7989       26.4790       27.4717       29.4913       33.5525        0.0000        0.0000        0.0000        0.0000
        0.0000        0.0000        0.0000        0.0000        0.0000        0.0000        0.0000        0.0000        0.0000        0.0000        0.0000        0.0000        0.0000        0.0000        0.0000        0.0000        0.0000        0.0000        0.0000        0.0000        0.0000        0.0000        0.0000        0.0000        0.0000        0.0000        0.0000        0.0000        0.0000        0.0000        0.0000        0.0000        0.0000        0.0000        0.0000        0.0000        0.0000       30.6798       24.2029       24.2458       33.4278       43.9360       19.9230       16.6791       22.5846       26.5808       15.2661       27.1806       29.6198       31.0801       17.3004       21.1359       30.5181       22.4597       25.4384       22.2021       43.4029        8.1871        7.1232        8.2410       10.3262        7.1211        6.9486        8.9196        9.6340       10.5332       10.0199       15.8457       18.2943       16.4083       13.1354        8.6711        0.0000        0.0000        0.0000        0.0000        0.0000        0.0000        0.0000        0.0000        0.0000        0.0000        0.0000        0.0000        0.0000        0.0000        0.0000        0.0000        0.0000        0.0000        0.0000        0.0000        0.0000        0.0000        0.0000        0.0000        0.0000        0.0000        0.0000        0.0000        0.0000        0.0000        0.0000        0.0000        0.0000        0.0000        0.0000        0.0000        0.0000        0.0000        0.0000        0.0000        0.0000        0.0000        0.0000        0.0000        0.0000        0.0000        0.0000        0.0000        0.0000        0.0000        0.0000        0.0000        0.0000        0.0000        0.0000        0.0000        0.0000        0.0000        0.0000        0.0000        0.0000        0.0000        0.0000        0.0000        0.0000        0.0000        0.0000        0.0000        0.0000        0.0000        0.0000        0.0000        0.0000        0.0000        0.0000        0.0000        0.0000        0.0000        0.0000        0.0000        0.0000        0.0000        0.0000        0.0000        0.0000        0.0000        0.0000        0.0000        0.0000        0.0000        0.0000        0.0000        0.0000        0.0000        0.0000        0.0000        0.0000        0.0000        0.0000        0.0000        0.0000        0.0000        0.0000        0.0000        0.0000        0.0000        0.0000       18.5785       16.9182       19.5210       20.4381       24.7850        0.0000       27.7976       22.6753       19.0979       14.7115       15.4406       19.2183       15.5442       17.6625       20.4504       18.0967       14.3598       11.9323       10.8219       12.4445       12.2295       11.3754       14.7685       13.1300       36.5006       21.7720       19.0608       22.2412       22.0030       18.7458       18.6479       18.4344       14.9442       14.4006       15.3649       14.8275       23.9009       28.5739       28.8130       26.4498       16.5339       14.5238       13.8961       21.8401       16.9277       23.1952       26.3980       13.5232       11.9264       14.1292        9.6270       13.6671       13.1258       13.2211       12.6676       15.4980       19.7472       19.1493       18.1155       19.6570       22.8302       29.6519       29.2693       37.9688       42.1054       37.6413        0.0000        0.0000        0.0000        0.0000
        0.0000        0.0000        0.0000        0.0000        0.0000        0.0000        0.0000        0.0000        0.0000        0.0000        0.0000        0.0000        0.0000        0.0000        0.0000        0.0000        0.0000        0.0000        0.0000        0.0000        0.0000        0.0000        0.0000        0.0000        0.0000        0.0000        0.0000        0.0000        0.0000        0.0000        0.0000        0.0000        0.0000        0.0000        0.0000        0.0000        0.0000       25.6503       32.9083       29.7519       23.1087       17.4039       17.1620       18.7414       22.6298       18.0048       11.8032        9.1274       10.2657        8.8629        9.4719        8.5576        8.4708       12.3737       12.0306       10.6105        8.1883        8.4455        7.8083        8.1064        7.8213        8.4296        9.0882       10.8548       10.1770       10.5211       11.0862       19.3403       19.2946       15.9952       16.9071       14.2544       10.2783        0.0000        0.0000        0.0000        0.0000        0.0000        0.0000        0.0000        0.0000        0.0000        0.0000        0.0000        0.0000        0.0000        0.0000        0.0000        0.0000        0.0000        0.0000        0.0000        0.0000        0.0000        0.0000        0.0000        0.0000        0.0000        0.0000        0.0000        0.0000        0.0000        0.0000        0.0000        0.0000        0.0000        0.0000        0.0000        0.0000        0.0000        0.0000        0.0000        0.0000        0.0000        0.0000        0.0000        0.0000        0.0000        0.0000        0.0000        0.0000        0.0000        0.0000        0.0000        0.0000        0.0000        0.0000        0.0000        0.0000        0.0000        0.0000        0.0000        0.0000        0.0000        0.0000        0.0000        0.0000        0.0000        0.0000        0.0000        0.0000        0.0000        0.0000        0.0000        0.0000        0.0000        0.0000        0.0000        0.0000        0.0000        0.0000        0.0000        0.0000        0.0000        0.0000        0.0000        0.0000        0.0000        0.0000        0.0000        0.0000        0.0000        0.0000        0.0000        0.0000        0.0000        0.0000        0.0000        0.0000        0.0000        0.0000        0.0000        0.0000        0.0000        0.0000       11.3593       16.4955       18.0895       17.9222       20.4205       18.8132       23.3963       22.3553       22.5071       30.9208       27.1941       22.5892       17.5819       17.7328       15.5208       13.9382       12.2907       14.5445       16.4605       18.7702       18.7527       14.5184       12.5110       11.7037        9.8230        8.2368        7.2778        7.3568       89.4662       30.6315       17.6012       26.6096       41.8664       58.4055       22.2729       19.5001       15.7823       16.6086       17.4309       29.3376       32.3676       29.5058       27.5742       19.8908       13.8886       14.1618       16.8405       16.2486       16.2747       14.2228       17.9060       11.8743       12.5048       16.4455       11.7156       10.4242       13.4130       14.7270       15.1088       17.4609       19.3928       18.0289       20.2390       24.7941       28.9916       29.7633       32.0953       32.3507       29.7405        0.0000        0.0000        0.0000        0.0000        0.0000
        0.0000        0.0000        0.0000        0.0000        0.0000        0.0000        0.0000        0.0000        0.0000        0.0000        0.0000        0.0000        0.0000        0.0000        0.0000        0.0000        0.0000        0.0000        0.0000        0.0000        0.0000        0.0000        0.0000        0.0000        0.0000        0.0000        0.0000        0.0000        0.0000        0.0000        0.0000        0.0000        0.0000        0.0000        0.0000        0.0000       24.9065       22.7777       26.8740       30.2189       24.1709       17.8291       19.4443       33.3301       15.9885       13.1366       12.9429        8.4546        7.8458        7.1157        5.9993        4.8672        4.5803        5.0609        4.7248        5.1722        8.4972        5.4804        4.9343        7.4629        8.8650        9.5498       10.1362       12.7220       14.5360       13.0260       11.6465       21.3304       19.4110       17.0579       14.1294        9.3487        0.0000        0.0000        0.0000        0.0000        0.0000        0.0000        0.0000        0.0000        0.0000        0.0000        0.0000        0.0000        0.0000        0.0000        0.0000        0.0000        0.0000        0.0000        0.0000        0.0000        0.0000        0.0000        0.0000        0.0000        0.0000        0.0000        0.0000        0.0000        0.0000        0.0000        0.0000        0.0000        0.0000        0.0000        0.0000        0.0000        0.0000        0.0000        0.0000        0.0000        0.0000        0.0000        0.0000        0.0000        0.0000        0.0000        0.0000        0.0000        0.0000        0.0000        0.0000        0.0000        0.0000        0.0000        0.0000        0.0000        0.0000        0.0000        0.0000        0.0000        0.0000        0.0000        0.0000        0.0000        0.0000        0.0000        0.0000        0.0000        0.0000        0.0000        0.0000        0.0000        0.0000        0.0000        0.0000        0.0000        0.0000        0.0000        0.0000        0.0000        0.0000        0.0000        0.0000        0.0000        0.0000        0.0000        0.0000        0.0000        0.0000        0.0000        0.0000        0.0000        0.0000        0.0000        0.0000        0.0000        0.0000        0.0000        0.0000        0.0000        9.0783       11.4486       12.6075       11.3894       15.3334       17.2326       15.5775       14.0594       18.0306       19.6216       18.2104       20.2474       25.7599       24.5336       22.2667       17.2570       18.3579       16.3208       14.2374       12.2369       15.9700       18.4234       24.6644       21.4230       16.5268       16.4093       16.5643       10.1852        7.4307        6.5735        6.1688       16.0517       23.7867       18.8386       28.2618       30.6189       29.6120       22.7890       22.7525       27.8741       37.5273       35.2838       35.2752       29.7181       26.3050       21.8921       21.6039       17.1199       17.0253       18.3024       21.4546       18.2519       12.7286       11.9227       15.0995       12.7723       13.9356       10.8774       11.0706       14.2984       15.0273       20.7630       18.1061       18.0061       18.5591       20.2318       22.6963       26.5556       28.3111       31.0088       30.9006       29.8549        0.0000        0.0000        0.0000        0.0000        0.0000
        0.0000        0.0000        0.0000        0.0000        0.0000        0.0000        0.0000        0.0000        0.0000        0.0000        0.0000        0.0000        0.0000        0.0000        0.0000        0.0000        0.0000        0.0000        0.0000        0.0000        0.0000        0.0000        0.0000        0.0000        0.0000        0.0000        0.0000        0.0000        0.0000        0.0000        0.0000        0.0000        0.0000        0.0000        0.0000       30.2695       21.3967       26.3360       33.1249       34.8742       28.3217       23.5100       22.3950       16.6558       11.5112       11.5252       18.4282        5.6843        4.9409        4.5941        7.4435        5.2540        4.5222        4.5710        4.9179        5.1437        4.8791        5.3153       11.0239       15.3345       14.7627       14.3706       11.7697       13.4342       12.2502       10.1481       10.2687       11.2455       11.8836       11.5034       10.4279        9.5946        0.0000        0.0000        0.0000        0.0000        0.0000        0.0000        0.0000        0.0000        0.0000        0.0000        0.0000        0.0000        0.0000        0.0000        0.0000        0.0000        0.0000        0.0000        0.0000        0.0000        0.0000        0.0000        0.0000        0.0000        0.0000        0.0000        0.0000        0.0000        0.0000        0.0000        0.0000        0.0000        0.0000        0.0000        0.0000        0.0000        0.0000        0.0000        0.0000        0.0000        0.0000        0.0000        0.0000        0.0000        0.0000        0.0000        0.0000        0.0000        0.0000        0.0000        0.0000        0.0000        0.0000        0.0000        0.0000        0.0000        0.0000        0.0000        0.0000        0.0000        0.0000        0.0000        0.0000        0.0000        0.0000        0.0000        0.0000        0.0000        0.0000        0.0000        0.0000        0.0000        0.0000        0.0000        0.0000        0.0000        0.0000        0.0000        0.0000        0.0000        0.0000        0.0000        0.0000        0.0000        0.0000        0.0000        0.0000        0.0000        0.0000        0.0000        0.0000        0.0000        0.0000        0.0000        0.0000        0.0000        0.0000        0.0000        0.0000       10.7215        9.8433       14.2931       13.3147       15.5487       19.1560       14.2112       16.3026       17.1282       19.3375       18.2375       16.8498       16.3341       16.5855       19.4661       17.8700       16.1995       16.3427       15.1901       14.9207       14.7072       17.2695       16.8751       24.5309       30.3925       23.3839       21.6311       20.1157       13.3457        7.5798        7.6941        8.6773       22.9904       21.8699       29.2463       33.1402       31.2113       20.5829       17.0147       17.2557       30.7292       43.5554       40.4652       31.7455       22.3487       20.9522       19.6608       20.6938       17.1723       16.9465       17.0855       16.1758       13.3989       11.9385       12.1798       14.3825       11.6876       10.1513       10.7171       12.7757       14.5156       16.2823       21.3961       19.8531       17.1376       16.2773       19.3271       21.5676       24.2220       26.2121       27.6512       29.5402       30.9060        0.0000        0.0000        0.0000        0.0000        0.0000
        0.0000        0.0000        0.0000        0.0000        0.0000        0.0000        0.0000        0.0000        0.0000        0.0000        0.0000        0.0000        0.0000        0.0000        0.0000        0.0000        0.0000        0.0000        0.0000        0.0000        0.0000        0.0000        0.0000        0.0000        0.0000        0.0000        0.0000        0.0000        0.0000        0.0000        0.0000        0.0000        0.0000        0.0000        0.0000       35.2359       31.5387       41.6673       42.1512       35.3124       23.6682       23.5517       17.7734       12.0811       10.4931       12.7840       14.6185        9.9976        4.6592       15.7594       18.7076       88.9441       23.6593        6.0914        6.2337        3.4754        3.5466        6.0091       10.2474       19.9527       20.9121       18.5048       12.0924       10.9837       11.2357       11.2087        9.9930       10.3148        9.7350        9.1268        8.3969        5.5804        0.0000        0.0000        0.0000        0.0000        0.0000        0.0000        0.0000        0.0000        0.0000        0.0000        0.0000        0.0000        0.0000        0.0000        0.0000        0.0000        0.0000        0.0000        0.0000        0.0000        0.0000        0.0000        0.0000        0.0000        0.0000        0.0000        0.0000        0.0000        0.0000        0.0000        0.0000        0.0000        0.0000        0.0000        0.0000        0.0000        0.0000        0.0000        0.0000        0.0000        0.0000        0.0000        0.0000        0.0000        0.0000        0.0000        0.0000        0.0000        0.0000        0.0000        0.0000        0.0000        0.0000        0.0000        0.0000        0.0000        0.0000        0.0000        0.0000        0.0000        0.0000        0.0000        0.0000        0.0000        0.0000        0.0000        0.0000        0.0000        0.0000        0.0000        0.0000        0.0000        0.0000        0.0000        0.0000        0.0000        0.0000        0.0000        0.0000        0.0000        0.0000        0.0000        0.0000        0.0000        0.0000        0.0000        0.0000        0.0000        0.0000        0.0000        0.0000        0.0000        0.0000        0.0000        0.0000        0.0000        0.0000        0.0000       15.8036       11.3505       10.0609       13.2382       13.0696       11.6894       12.4408       11.2556       12.0336       12.1507       14.4142       14.2560       11.8946       11.6701       11.0609       16.4973       13.7506       12.4104       11.6343       12.6081       13.0788       14.0368       13.7403       13.7422       18.6182       21.5009       24.8105       25.1210       22.6748       15.4617        9.5762        9.0261       43.4124       12.4261       29.5460       46.2554       32.3971       21.5017       20.3387       23.1701       24.4793       27.9745       34.9083       86.5949       87.4523       23.4715       20.8821       17.6887       22.1160       17.5754       15.4321       12.6785       12.5547       11.7585       15.0135       21.0682       15.8961       12.9821       10.9543       11.0664       10.4561       11.5301       11.7037       12.5067       12.9030       14.7951       16.0451       18.8875       21.5373       25.4227       27.0184       30.2452       32.0747        0.0000        0.0000        0.0000        0.0000        0.0000        0.0000
        0.0000        0.0000        0.0000        0.0000        0.0000        0.0000        0.0000        0.0000        0.0000        0.0000        0.0000        0.0000        0.0000        0.0000        0.0000        0.0000        0.0000        0.0000        0.0000        0.0000        0.0000        0.0000        0.0000        0.0000        0.0000        0.0000        0.0000        0.0000        0.0000        0.0000        0.0000        0.0000        0.0000        0.0000        0.0000       38.0114       35.0089       45.6705       34.9668       25.2680       22.3855       25.8018       19.7176       15.4904       12.5356        8.9485        7.0704        6.5896        7.1816       10.1527        9.1703       22.7423        6.9265        6.6733        7.0237        4.0204        5.7480        8.1827        9.5915       19.5266       21.5139       21.3508       15.9389       14.0054       11.6926       10.1201        9.4991       10.3150        9.5873        8.8983        8.0304        0.0000        0.0000        0.0000        0.0000        0.0000        0.0000        0.0000        0.0000        0.0000        0.0000        0.0000        0.0000        0.0000        0.0000        0.0000        0.0000        0.0000        0.0000        0.0000        0.0000        0.0000        0.0000        0.0000        0.0000        0.0000        0.0000        0.0000        0.0000        0.0000        0.0000        0.0000        0.0000        0.0000        0.0000        0.0000        0.0000        0.0000        0.0000        0.0000        0.0000        0.0000        0.0000        0.0000        0.0000        0.0000        0.0000        0.0000        0.0000        0.0000        0.0000        0.0000        0.0000        0.0000        0.0000        0.0000        0.0000        0.0000        0.0000        0.0000        0.0000        0.0000        0.0000        0.0000        0.0000        0.0000        0.0000        0.0000        0.0000        0.0000        0.0000        0.0000        0.0000        0.0000        0.0000        0.0000        0.0000        0.0000        0.0000        0.0000        0.0000        0.0000        0.0000        0.0000        0.0000        0.0000        0.0000        0.0000        0.0000        0.0000        0.0000        0.0000        0.0000        0.0000        0.0000       15.0569       12.0861        0.0000       11.7635        8.8699       11.5416       11.5318       12.5172       11.3719        9.9805       12.1681       19.5087       13.0264       12.8462       10.7198       10.8252       12.7837       15.8670       15.0579       13.7318       16.7696       13.5849       12.0256       12.6558       11.6251       12.2448       15.1251       15.0136       15.9670       13.4478       18.2272       19.8820       19.0792       13.9581       10.5973        9.2063        7.8386       43.9336       14.2426       22.9757       18.0374       17.4785       16.5597       21.6658       32.6095       35.3182       21.6260       22.4708       27.8635       26.5730       22.8188       21.5243       21.5442       21.5906       17.1537       15.1469       14.8795       16.9866       26.0170       24.0877       16.6615       18.2287       16.8388       16.1735       15.2434       13.3660       10.8036       11.1546       11.6181       12.5756       14.5309       15.8194       17.8105       21.0048       25.1629       26.8464       29.1497        0.0000        0.0000        0.0000        0.0000        0.0000        0.0000        0.0000
        0.0000        0.0000        0.0000        0.0000        0.0000        0.0000        0.0000        0.0000        0.0000        0.0000        0.0000        0.0000        0.0000        0.0000        0.0000        0.0000        0.0000        0.0000        0.0000        0.0000        0.0000        0.0000        0.0000        0.0000        0.0000        0.0000        0.0000        0.0000        0.0000       61.7404       65.7328       72.2766       82.8855       64.3350       46.5787       36.4280       22.9390       16.4551       20.1174       23.7314       19.1730       18.3652       20.7376       15.2351       11.3247        9.2305        8.7537        8.8824        8.4603        8.3405        7.9354        7.4130        8.9942       11.2959       11.8433        9.5324       11.4658       12.0369       10.0506       15.5724       14.3152       13.3182       14.5372       16.2089       13.3193       11.5224       11.5146       11.6470       10.8674       11.3873        8.6763        6.6513        5.4189        0.0000        0.0000        0.0000        0.0000        0.0000        0.0000        0.0000        0.0000        0.0000        0.0000        0.0000        0.0000        0.0000        0.0000        0.0000        0.0000        0.0000        0.0000        0.0000        0.0000        0.0000        0.0000        0.0000        0.0000        0.0000        0.0000        0.0000        0.0000        0.0000        0.0000        0.0000        0.0000        0.0000        0.0000        0.0000        0.0000        0.0000        0.0000        0.0000        0.0000        0.0000        0.0000        0.0000        0.0000        0.0000        0.0000        0.0000        0.0000        0.0000        0.0000        0.0000        0.0000        0.0000        0.0000        0.0000        0.0000        0.0000        0.0000        0.0000        0.0000        0.0000        0.0000        0.0000        0.0000        0.0000        0.0000        0.0000        0.0000        0.0000        0.0000        0.0000        0.0000        0.0000        0.0000        0.0000        0.0000        0.0000        0.0000        0.0000        0.0000        0.0000        0.0000        0.0000        0.0000        0.0000        0.0000        0.0000        0.0000        0.0000        0.0000        0.0000       12.3550       11.1090       11.8882       11.6393        8.4481        8.0720        8.4114        8.4004        8.4239        9.3717       11.7235       20.3897       47.8656       42.6371       17.9918       11.4868       10.1682        9.4574       17.1916       14.2260       12.8614       16.5938       11.1039       10.4618       13.4705       16.7205       17.4470       18.9412       17.4212       15.8566       16.5484       15.2109       16.1470       14.9673       10.6321        8.2091        7.4579        7.8666       10.7111       73.5899       72.1059       22.6677       23.9261       27.5643       23.4897       33.2321       36.3215       21.6875       19.9521       24.9785       27.4069       23.1214       21.0932       16.5132       17.9160       17.0591       19.3492       21.6119       25.4695       28.5723       18.5626       17.6730       19.9142       18.7597       17.6191       16.2087       16.0133        9.8312       11.6876       13.6968       15.5087       16.2466       16.9043       18.9827       20.0937       25.5618       29.5756        0.0000        0.0000        0.0000        0.0000        0.0000        0.0000        0.0000        0.0000
        0.0000        0.0000        0.0000        0.0000        0.0000        0.0000        0.0000        0.0000        0.0000        0.0000        0.0000        0.0000        0.0000        0.0000        0.0000        0.0000        0.0000        0.0000        0.0000        0.0000        0.0000        0.0000        0.0000        0.0000        0.0000        0.0000      102.9405       87.0181       81.7460       65.4667       62.6942       47.8516       42.4881       42.0789       43.2658       35.5591       19.6564       32.2432       35.3058       17.6518       15.1336       15.8989       14.6397       11.2959        9.3852        9.5464       10.7888        8.4488        9.7713       10.8729       11.5377       11.9602       13.6619       13.7466       12.7257        5.6475        8.5563        9.5584       11.0127       20.9840       18.6539       15.5130       15.3113       16.3808       15.3028       13.5713       13.0668       14.3273       13.8670       13.7534       12.5869        7.6578        6.0404        5.2978        5.3206        5.4356        5.4780        5.8384        6.5046        5.0887        5.5266        5.7071        0.0000        0.0000        0.0000        0.0000        0.0000        0.0000        0.0000        0.0000        0.0000        0.0000        0.0000        0.0000        0.0000        0.0000        0.0000        0.0000        0.0000        0.0000        0.0000        0.0000        0.0000        0.0000        0.0000        0.0000        0.0000        0.0000        0.0000        0.0000        0.0000        0.0000        0.0000        0.0000        0.0000        0.0000        0.0000        0.0000        0.0000        0.0000        0.0000        0.0000        0.0000        0.0000        0.0000        0.0000        0.0000        0.0000        0.0000        0.0000        0.0000        0.0000        0.0000        0.0000        0.0000        0.0000        0.0000        0.0000        0.0000        0.0000        0.0000        0.0000        0.0000        0.0000        0.0000        0.0000        0.0000        0.0000        0.0000        0.0000        0.0000        0.0000        0.0000       33.3149       19.6151       15.1278       10.1663        9.6875        0.0000        0.0000        0.0000        0.0000       12.7280       13.1385       13.8634        8.9859        8.6933        7.8562        9.1537        9.3459        9.4148        9.3153        9.7144       12.0743       10.8424       12.6184       23.2397       25.9788       16.5413       13.3046       12.0187       12.0121       12.4098       12.1692       10.5839       10.7412       11.7301       11.3270       15.0837       19.1903       26.2924       20.5430       26.1217       21.6887       25.9944       16.3449       15.1598       13.7958       11.6685       11.0147       14.7972       13.1337        9.8944       54.4510       81.3011       24.9492       22.5654       22.9199       24.8101       25.5528       27.9323       23.1254       20.3014       21.3861       24.7360       22.4204       18.6851       17.7359       17.8352       15.3823       17.0964       23.9796       26.1566       26.8431       19.0674       18.8988       19.8059       23.1159       21.8379       17.1182       16.7333       12.4172       12.7615       14.1051       15.1040       17.5496       18.8883       20.5570       22.0937       28.3338       33.4489        0.0000        0.0000        0.0000        0.0000        0.0000        0.0000        0.0000        0.0000
        0.0000        0.0000        0.0000        0.0000        0.0000        0.0000        0.0000        0.0000        0.0000        0.0000        0.0000        0.0000        0.0000        0.0000        0.0000        0.0000        0.0000        0.0000        0.0000        0.0000        0.0000        0.0000        0.0000        0.0000        0.0000      134.5044      128.6239       73.5223       47.0936       30.4725       20.7237       34.0634       38.5127       36.9198       28.0183       21.9058       14.2392       48.1914      121.6966       96.2757       13.4894       11.3133       12.4663       17.1605       19.9781       17.9952       13.3246       13.2536       15.0791       17.3408       20.6846       20.7414       18.9142       17.1992       18.8039       24.8780       30.2915       32.1958       25.9643       22.1046       21.2502       20.6900       19.3767       18.0532       17.2770       16.0456       15.1796       16.7900       15.3559       14.1731       12.6334        8.3109        7.3211        6.5432        6.5125        4.6195        4.6310        4.8176        5.1683        1.2543        1.3279        1.3451        1.3069        1.2295        0.0000        0.0000        0.0000        0.0000        0.0000        0.0000        0.0000        0.0000        0.0000        0.0000        0.0000        0.0000        0.0000        0.0000        0.0000        0.0000        0.0000        0.0000        0.0000        0.0000        0.0000        0.0000        0.0000        0.0000        0.0000        0.0000        0.0000        0.0000        0.0000        0.0000        0.0000        0.0000        0.0000        0.0000        0.0000        0.0000        0.0000        0.0000        0.0000        0.0000        0.0000        0.0000        0.0000        0.0000        0.0000        0.0000        0.0000        0.0000        0.0000        0.0000        0.0000        0.0000        0.0000        0.0000        0.0000        0.0000        0.0000        0.0000        0.0000        0.0000        0.0000        0.0000        0.0000        0.0000        0.0000        0.0000        0.0000        0.0000       25.4894       24.1351       23.1077       12.0143        8.6778        8.9598       10.4822       10.6095       10.0261       10.1878       12.0014        9.0506        9.2176        5.9033        6.5050        8.0925        9.1566       10.5011       10.1439       10.0026       10.1533       11.5054       11.2243       14.0344       15.4529       17.6229       20.2607       18.3488       18.0398       17.2316       15.9864       14.0466       11.3743        9.2007        9.5682       12.4118       18.7434       20.8992       24.2714       19.5889       17.5065       16.2959       20.7336       21.5473       32.9965       22.3720       25.6777       13.6193       14.5241       27.0438       24.8052       12.8626       16.6398       17.6845       19.0563       23.1606       24.8394       22.4238       21.8417       18.6668       17.5761       17.4569       17.0323       19.0857       19.3615       19.1080       21.5925       19.3705       21.4278       22.9884       25.4131       25.1312       20.5616       19.8054       22.0557       22.8238       22.7682       23.3971       22.5763       19.1849       17.9022       18.7842        0.0000        0.0000       26.4851       27.8411       30.2413       33.7264        0.0000        0.0000        0.0000        0.0000        0.0000        0.0000        0.0000        0.0000        0.0000
        0.0000        0.0000        0.0000        0.0000        0.0000        0.0000        0.0000        0.0000        0.0000        0.0000        0.0000        0.0000        0.0000        0.0000        0.0000        0.0000        0.0000        0.0000        0.0000        0.0000        0.0000        0.0000        0.0000        0.0000        0.0000        0.0000       99.3306       85.3414       56.7864       50.1659       19.8835       60.2548       48.1867       26.3182       25.3133       18.1946       14.2397       11.1449       20.8440       27.7077       21.2497       22.0873       23.0275       22.4193       33.6587       27.9564       20.5057       18.1493       22.7095       25.7666       23.5937       22.9147       20.7801       21.9534       34.9625       25.4347       26.8950       24.9456       21.0442       30.2021       32.8109       32.1288       26.6146       20.3739       20.8848       20.8758       18.7636       21.0265       18.6372       15.6160       13.8476        9.2908        8.1337        7.3819        7.3726        5.1942        5.1878        5.3089        5.5474        1.3103        1.3602        1.3820        1.3551        2.0140        2.0782        1.0374        0.0000        0.0000        0.0000        0.0000        0.0000        0.0000        0.0000        0.0000        0.0000        0.0000        0.0000        0.0000        0.0000        0.0000        0.0000        0.0000        0.0000        0.0000        0.0000        0.0000        0.0000        0.0000        0.0000        0.0000        0.0000        0.0000        0.0000        0.0000        0.0000        0.0000        0.0000        0.0000        0.0000        0.0000        0.0000        0.0000        0.0000        0.0000        0.0000        0.0000        0.0000        0.0000        0.0000        0.0000        0.0000        0.0000        0.0000        0.0000        0.0000        0.0000        0.0000        0.0000        0.0000        0.0000        0.0000        0.0000        0.0000        0.0000        0.0000        0.0000        0.0000        0.0000        0.0000        0.0000        0.0000        0.0000       19.4935       18.6153       15.6742       12.3053        7.7436        8.1350        9.0648        9.3597        9.5013        8.3227        8.3928        9.7074        9.0335        6.3204        7.1392        8.3110        9.1953       11.6502       11.3687       11.2154       11.8719       12.8357       11.5808       14.5168       16.2336       20.6831       19.1314       17.3105       18.8848       21.5666       19.9732       12.7651       10.5553        9.3618        8.6759       11.3119       15.1209       25.3682       20.1431       17.9653       14.2892       28.6664       20.8189       16.7165       18.2352       17.7401       15.8451       13.5276       12.1408       14.7155       13.1868       14.7522       17.7551       21.1782       20.5270       22.3177       25.3713       22.1163       18.9411       17.1057       17.8803       18.5566       21.6821       21.5522       20.8376       20.2747       26.3860       25.6662       24.6229       23.7171       21.9500       20.0324       17.9331       20.1233       21.2849       24.9332       26.0193       26.2779       24.2549       22.7891       22.4893        0.0000        0.0000        0.0000        0.0000        0.0000        0.0000        0.0000        0.0000        0.0000        0.0000        0.0000        0.0000        0.0000        0.0000        0.0000        0.0000
        0.0000        0.0000        0.0000        0.0000        0.0000        0.0000        0.0000        0.0000        0.0000        0.0000        0.0000        0.0000        0.0000        0.0000        0.0000        0.0000        0.0000        0.0000        0.0000        0.0000        0.0000        0.0000        0.0000        0.0000        0.0000        0.0000        0.0000       35.1705       27.3341       25.2782       27.8385       33.8455       32.4861       31.7132       35.2369       19.5805       25.7989       23.8319       29.2250       35.1828       36.7901       28.7737       27.1036       34.9569       36.8122       31.4321       24.4369       21.8410       25.9637       27.8073       28.0631       25.7612       27.2386       27.5064       21.5414       23.3058       20.4208       25.0337       33.9060       37.8523       28.0811       24.9445       22.1336       21.7154       19.8810       19.3621       19.4344       21.9991       18.4825       16.4821       15.1302        9.5254        8.0659        7.4937        7.4130        5.2575        5.2803        5.3748        5.5537        2.4972        7.5818        3.0668        6.4284        2.5109        1.5991        0.9608        0.8178        0.3736        0.2851        0.2162        0.0000        0.0000        0.0000        0.0000        0.0000        0.0000        0.0000        0.0000        0.0000        0.0000        0.0000        0.0000        0.0000        0.0000        0.0000        0.0000        0.0000        0.0000        0.0000        0.0000        0.0000        0.0000        0.0000        0.0000        0.0000        0.0000        0.0000        0.0000        0.0000        0.0000        0.0000        0.0000        0.0000        0.0000        0.0000        0.0000        0.0000        0.0000        0.0000        0.0000        0.0000        0.0000        0.0000        0.0000        0.0000        0.0000        0.0000        0.0000        0.0000        0.0000        0.0000        0.0000        0.0000        0.0000        0.0000        0.0000        0.0000        0.0000        0.0000        0.0000        0.0000       13.8379       15.0210       15.6275       15.2863       12.0573        8.7112        8.1427        7.6456        8.3364        8.4415        8.7707       11.1268        8.9229        8.7415        7.3824        9.3149        7.7900        8.8315       10.2199       10.4950       11.2575       12.2861       12.4204       13.3675       17.1842       18.8474       18.8580       20.1172       20.4725       15.4713       16.0294       13.7681        8.5910        7.3077        9.0679       10.5463       12.5145       14.9729       17.4596       30.2331       18.7020       31.5950       22.5181       15.2170       14.4211       17.1229       19.6867       12.8120       12.8123       16.8669       17.1090       17.8617       21.1985       24.6153       29.2172       33.8880       23.0612       23.5287       21.3311       26.1123       19.9829       22.2117       24.4112       25.4556       22.1577       21.6511       27.8666       29.5716       29.7582       28.1695       25.9141       22.0266       18.8571       19.4388       21.8802       23.6756       24.6616       24.9878       23.8317       24.8213       23.6128       23.1959        0.0000        0.0000        0.0000        0.0000        0.0000        0.0000        0.0000        0.0000        0.0000        0.0000        0.0000        0.0000        0.0000        0.0000        0.0000        0.0000
        0.0000        0.0000        0.0000        0.0000        0.0000        0.0000        0.0000        0.0000        0.0000        0.0000        0.0000        0.0000        0.0000        0.0000        0.0000        0.0000        0.0000        0.0000        0.0000        0.0000        0.0000        0.0000        0.0000        0.0000        0.0000        0.0000        0.0000       26.3685       21.7426       21.4066       26.9370       32.6554       32.9095       36.1845       35.1559       26.3389       39.7223       42.9695       65.0101       84.1708      112.5222       78.0666       62.9109       37.6651       31.8008       36.4762       29.1465       35.4990       41.9232       42.4143       35.9189       28.9457       30.0768       25.0037       23.9627       28.4705       25.5985       34.6280       41.2077       44.5375       41.5645       42.6091       29.2309       27.6745       26.6821       24.5582       21.8485       23.1049       17.6081       16.3694       13.4155        8.9329        7.6784        7.1401        7.3750        8.0279        6.9218        7.4995        5.7788        8.1220        9.7657        6.6159       17.5167       13.8477        1.9653        1.2439        0.8794        0.4964        0.5132        0.4102        0.0000        0.0000        0.0000        0.0000        0.0000        0.0000        0.0000        0.0000        0.0000        0.0000        0.0000        0.0000        0.0000        0.0000        0.0000        0.0000        0.0000        0.0000        0.0000        0.0000        0.0000        0.0000        0.0000        0.0000        0.0000        0.0000        0.0000        0.0000        0.0000        0.0000        0.0000        0.0000        0.0000        0.0000        0.0000        0.0000        0.0000        0.0000        0.0000        0.0000        0.0000        0.0000        0.0000        0.0000        0.0000        0.0000        0.0000        0.0000        0.0000        0.0000        0.0000        0.0000        0.0000        0.0000        0.0000        0.0000        0.0000        0.0000        0.0000        0.0000        0.0000        0.0000       11.8429       13.4252       15.4427       12.8508        7.7638        8.0824        8.0630        8.8938        8.6880        9.4088       13.0606       12.7403        9.3771        7.4408        8.3709        8.8517        9.5241        9.6051       11.3409       13.2402       18.8761       17.7563       22.8483       21.7628       18.3356       21.2252       23.5798       20.1006       14.0135       13.5375       13.0848       10.4929        9.6948        9.5561       15.5232       14.6695       24.5538       19.3874       27.6497       22.5261       27.3188       24.2079       20.1924       19.0116       20.4992       21.5997       18.4933       18.1773       18.8550       20.9453       32.2585       30.9762       31.8824       29.0749       29.5865       24.8019       24.8292       21.9728       24.2269       27.6527       32.4863       37.5770       29.2662       26.7888       26.9446       28.6983       28.8334       31.9894       30.0746       26.2711       25.0417       19.1990       19.3137       22.1197       22.0897       23.6603       22.9016       22.7596       21.0182       19.9222       21.4427        0.0000        0.0000        0.0000        0.0000        0.0000        0.0000        0.0000        0.0000        0.0000        0.0000        0.0000        0.0000        0.0000        0.0000        0.0000        0.0000
        0.0000        0.0000        0.0000        0.0000        0.0000        0.0000        0.0000        0.0000        0.0000        0.0000        0.0000        0.0000        0.0000        0.0000        0.0000        0.0000        0.0000        0.0000        0.0000        0.0000        0.0000        0.0000        0.0000        0.0000        0.0000        0.0000        0.0000        0.0000       39.3912       32.1351       33.0242       39.8046       40.9281       38.9226       40.2857       33.1487       35.2858       33.7259       38.4348       42.7291       59.7467      107.3437       94.7943       61.8699       42.1066       42.1180       38.6867       42.9585       39.3860       43.4771       48.6152       57.8865       54.7020       42.0385       34.9543       32.5895       35.6947       35.1866       39.5673      155.0607      293.7947      160.6831       52.2741       29.3071       29.2684       22.4738       14.9212       16.4731       15.4818       17.4833       12.1219        4.1099        4.9325        5.8930       17.4477       21.2424       20.2415       45.0075       40.9870       40.3673       19.4676        6.4512        5.5093        4.2452        4.1589        4.9172        3.0011        0.8679        2.1395        4.0819        2.2632        0.0000        0.0000        0.0000        0.0000        0.0000        0.0000        0.0000        0.0000        0.0000        0.0000        0.0000        0.0000        0.0000        0.0000        0.0000        0.0000        0.0000        0.0000        0.0000        0.0000        0.0000        0.0000        0.0000        0.0000        0.0000        0.0000        0.0000        0.0000        0.0000        0.0000        0.0000        0.0000        0.0000        0.0000        0.0000        0.0000        0.0000        0.0000        0.0000        0.0000        0.0000        0.0000        0.0000        0.0000        0.0000        0.0000        0.0000        0.0000        0.0000        0.0000        0.0000        0.0000        0.0000        0.0000        0.0000        0.0000        0.0000        0.0000        0.0000        0.0000        0.0000        0.0000       12.4616       13.0582       10.7608        8.0849        7.3866        7.7134       10.1280        9.9286        9.4937        9.6662       12.9935        8.3298        5.7717        8.0491       10.2104        9.9930       13.0759       16.2400       11.6812       23.4675       19.0410       17.0865       13.5980       14.1937       17.3389       16.4095       17.3783       18.1537       16.9106       13.8533       11.8058       10.4381       13.2057       13.6857       21.0879       24.8074       19.6068       20.2028       21.8010       20.2898       20.5883       16.6728       14.1990       12.8978       16.2910       16.2360       18.9711       18.5748       20.9853       32.0916       36.5984       33.6831       31.8625       32.2407       25.7157       23.0650       23.9352       24.6798       27.0395       30.3297       23.2054       24.2369       29.5224       29.7103       30.3029       34.9500       37.1755       36.2376       31.6699       29.8991       21.6084       21.4613       21.5148       20.5116       17.5066       14.8231       11.9611       11.5515       16.1957       18.0502        0.0000        0.0000        0.0000        0.0000        0.0000        0.0000        0.0000        0.0000        0.0000        0.0000        0.0000        0.0000        0.0000        0.0000        0.0000        0.0000
        0.0000        0.0000        0.0000        0.0000        0.0000        0.0000        0.0000        0.0000        0.0000        0.0000        0.0000        0.0000        0.0000        0.0000        0.0000        0.0000        0.0000        0.0000        0.0000        0.0000        0.0000        0.0000        0.0000        0.0000        0.0000        0.0000        0.0000        0.0000       45.0779       45.8541       45.1810       52.7122       57.4956       58.9888       51.7602       41.0739       38.3083       36.3530       42.1977       39.6864       39.5398       45.5325       49.0957       60.6696       58.3343       58.8947       66.9782       77.4191       74.1624       51.7912       56.2331       58.4216       52.3343       58.6758       50.3752       37.0073       35.1886       31.7666       53.3638       70.1470       83.8989       93.4716      136.6776      138.3541       71.2430       32.8692       42.4756       37.1159       21.5068       18.7745       11.1106        3.8980        3.9129       16.5152       27.5881       28.5644       20.4652       41.1599       73.9804       34.7907       16.3970       14.7896       14.4819       10.6066       10.4707       14.4587       11.4796        4.4086       10.3008       13.9244        9.1326        0.0000        0.0000        0.0000        0.0000        0.0000        0.0000        0.0000        0.0000        0.0000        0.0000        0.0000        0.0000        0.0000        0.0000        0.0000        0.0000        0.0000        0.0000        0.0000        0.0000        0.0000        0.0000        0.0000        0.0000        0.0000        0.0000        0.0000        0.0000        0.0000        0.0000        0.0000        0.0000        0.0000        0.0000        0.0000        0.0000        0.0000        0.0000        0.0000        0.0000        0.0000        0.0000        0.0000        0.0000        0.0000        0.0000        0.0000        0.0000        0.0000        0.0000        0.0000        0.0000        0.0000        0.0000        0.0000        0.0000        0.0000        0.0000        0.0000        0.0000       12.6741       11.6590       12.4891       12.7363       12.4941        8.5147        8.2975        9.2699       10.3647       10.8207       10.3651        9.8994        7.5047        6.0232        5.6375        6.0780       11.0115        9.7240       11.5477       11.3495       14.2215       25.0539       17.5812       19.8473       14.2329       15.6391       16.1315       15.7792       17.3283       17.8284       18.8455       16.6749       13.8716       12.3047       12.5024       16.4612       18.4971       23.6159       21.8939       19.9263       17.7777       14.0956       13.1823       17.2752       12.7949       14.1743       15.4943       15.9245       19.7243       22.7489       24.3283       28.3570       36.5881       34.9529       26.4275       25.2806       30.8773       46.4978       28.2943       38.6614       37.4262       26.6619       38.2079       68.2492       30.7410       38.4527       32.0071       33.1734       34.2044       38.9727       36.2844       26.9515       22.6684       23.7093       23.4551       28.3083       19.8077       13.7640       11.1854       13.2263       19.2350       18.7844        0.0000        0.0000        0.0000        0.0000        0.0000        0.0000        0.0000        0.0000        0.0000        0.0000        0.0000        0.0000        0.0000        0.0000        0.0000        0.0000
        0.0000        0.0000        0.0000        0.0000        0.0000        0.0000        0.0000        0.0000        0.0000        0.0000        0.0000        0.0000        0.0000        0.0000        0.0000        0.0000        0.0000        0.0000        0.0000        0.0000        0.0000        0.0000        0.0000        0.0000        0.0000        0.0000        0.0000        0.0000       90.1849       78.4157       80.0955       93.7745       94.4509       74.2126       54.5215       53.5472       50.4390       47.2387       52.4010       66.2792       54.7814       50.1744       44.1044       39.8499       45.6609       46.3735       57.5867       58.1241       60.8982       47.3079       43.2837       52.0618       49.3796       51.0855       48.9115       44.2636       50.7664       51.8397       40.5757       28.7985       22.8687       19.0588       21.6775       51.5451      108.4979      123.0507      119.5921       38.4394       18.3647       17.3005       13.7612        4.3148        2.9348       24.2225       27.6124       14.3448       12.3734       12.4553       12.4470       22.5744       40.7224       16.5055       23.2375       70.6191       51.6494       11.6631        8.4959        4.0639        1.5777        1.2268        1.6101        1.2016        0.0000        0.0000        0.0000        0.0000        0.0000        0.0000        0.0000        0.0000        0.0000        0.0000        0.0000        0.0000        0.0000        0.0000        0.0000        0.0000        0.0000        0.0000        0.0000        0.0000        0.0000        0.0000        0.0000        0.0000        0.0000        0.0000        0.0000        0.0000        0.0000        0.0000        0.0000        0.0000        0.0000        0.0000        0.0000        0.0000        0.0000        0.0000        0.0000        0.0000        0.0000        0.0000        0.0000        0.0000        0.0000        0.0000        0.0000        0.0000        0.0000        0.0000        0.0000        0.0000        0.0000        0.0000        0.0000        0.0000        0.0000        0.0000       12.2000       13.0886       11.2276       11.3672       12.2251       12.2299        9.7963        8.9438        8.6287       11.5115       12.0156       11.3522       10.2934       23.9580        7.2412       22.3782      182.9837       11.1147       11.4355       11.2384       12.1776       14.1887       35.5815      130.2019       23.6294       23.7482       18.9652       20.1168       20.2350       19.9312       15.2562       16.2994       18.3519       15.5352       16.3091       20.8880       20.5493       20.1613       17.0891       28.5858       27.8271       14.5328       12.8417       13.6238       16.1489       13.8797       14.2120       15.0000       18.1159       22.4163       30.6936       28.7091       32.7470       32.6884       35.3707       30.5567       35.3532       33.5661       36.5727       37.1907       39.4737       35.4663       27.0456       39.3415       29.2305       42.2804       43.3160       39.0827       32.5588       31.9266       38.7546       40.2677       32.6876       25.6214       27.3164       26.8391       25.8581       18.2928       14.9508       17.5480       16.8270       19.6287       17.6591       15.9197        0.0000        0.0000        0.0000        0.0000        0.0000        0.0000        0.0000        0.0000        0.0000        0.0000        0.0000        0.0000        0.0000        0.0000        0.0000
        0.0000        0.0000        0.0000        0.0000        0.0000        0.0000        0.0000        0.0000        0.0000        0.0000        0.0000        0.0000        0.0000        0.0000        0.0000        0.0000        0.0000        0.0000        0.0000        0.0000        0.0000        0.0000        0.0000        0.0000        0.0000        0.0000        0.0000       56.6260       81.6972       66.3221       52.5533       57.6052       65.7768       65.6859       59.1472       60.3335       56.1826       61.5786       51.7885       49.3525       57.7041       84.2244       60.4772       46.6454       34.7227       27.0534       26.1428       31.2359       29.5751       30.3550       32.8014       46.1991       57.7027       72.2306       82.2034       80.2458       50.2563       31.1634       22.6302       22.1278       16.3055       13.5874       11.7072       10.5747       10.0361       10.4945        9.4283       11.3550       13.3704       14.3295       13.5540        9.3896        4.0871        2.3503        2.5177       16.1396       12.9473        9.0391        5.4482       15.0639        6.6538       11.5059       18.2937      113.2474      260.7508       22.8776        9.0625        6.2145        4.2289        0.7303        0.6812        0.4994        0.4974        0.0000        0.0000        0.0000        0.0000        0.0000        0.0000        0.0000        0.0000        0.0000        0.0000        0.0000        0.0000        0.0000        0.0000        0.0000        0.0000        0.0000        0.0000        0.0000        0.0000        0.0000        0.0000        0.0000        0.0000        0.0000        0.0000        0.0000        0.0000        0.0000        0.0000        0.0000        0.0000        0.0000        0.0000        0.0000        0.0000        0.0000        0.0000        0.0000        0.0000        0.0000        0.0000        0.0000        0.0000        0.0000        0.0000        0.0000        0.0000        0.0000        0.0000        0.0000        0.0000        0.0000        0.0000        0.0000        0.0000       10.9900       10.8741       10.8291       11.1443       12.2646       13.3277       12.0205       11.3497       11.2752       10.4175       13.3752       13.7475       12.8522       12.1622       16.7333        9.3530        9.0704       12.0521       14.9517       14.6613       14.0037       16.5220       19.3525       26.0658      115.3225       30.0107       28.1051       21.9794       24.0346       26.4165       22.5695       16.7694       15.7210       20.8369       20.9748       20.4608       26.9936       20.0929       16.7331       14.6471       20.6292       16.1477       13.6313       13.3599       14.9089       17.2878       17.5843       16.5999       15.1972       23.2075       30.1576       34.1479       33.7449       30.9849       33.7217       39.3053       34.5892       61.8640       37.4646       36.6175       40.8700       37.0361       29.0609       33.6428       27.8797       32.9783       35.4673       32.0041       35.3236       28.7867       32.2285       39.5913       41.1804       32.1835       28.9576       29.9932       26.6196       28.6364       23.2730       19.5374       16.9034       18.2310       18.3711       16.4812        0.0000        0.0000        0.0000        0.0000        0.0000        0.0000        0.0000        0.0000        0.0000        0.0000        0.0000        0.0000        0.0000        0.0000        0.0000        0.0000
        0.0000        0.0000        0.0000        0.0000        0.0000        0.0000        0.0000        0.0000        0.0000        0.0000        0.0000        0.0000        0.0000        0.0000        0.0000        0.0000        0.0000        0.0000        0.0000        0.0000        0.0000        0.0000        0.0000        0.0000        0.0000        0.0000        0.0000       47.5745       47.4972       49.7833       47.5802       60.2016       72.6248       69.5992       61.5317       62.8748       75.8363       64.3286       64.1324       58.0927       37.4400       31.7119       26.7633       24.0727       20.8484       25.9787       29.4065       31.6616       30.5463       30.2141       30.7560       32.3366       35.8302       53.1536       63.1465       50.0114       30.6032       21.1480       16.3819        9.2528        7.8647        6.4783        5.7410        1.8700        4.1702        1.8301        1.7107        6.1303        7.1666        5.7118        4.6633        2.3376        2.7043        2.2334        2.3154        4.8642        7.2053        8.2296        9.9718       10.3979        1.2874        1.0739        1.2501        5.1877       43.6116       17.7344       13.7352       15.7858       15.2488        9.2977        1.2712        2.3618        2.4037        2.4278        2.4306        2.4597        2.4663        2.4114        2.3416        2.1168        2.1905        0.0000        0.0000        0.0000        0.0000        0.0000        0.0000        1.9485        1.4723        1.6759        2.0545        0.0000        0.0000        0.0000        0.0000        0.0000        0.0000        0.0000        0.0000        0.0000        0.0000        0.0000        0.0000        0.0000        0.0000        0.0000        0.0000        0.0000        0.0000        0.0000        0.0000        0.0000        0.0000        0.0000        0.0000        0.0000        0.0000        0.0000        0.0000        0.0000        0.0000        0.0000        0.0000        0.0000        0.0000        0.0000        0.0000       12.6112       12.4463       12.2583       12.5289       13.9529       14.4822       18.8053       18.9872       16.8268       17.0440       17.6187       16.7630       15.6074       15.2601       15.1492       15.7957       15.0593       16.8684       21.7394       21.4706       23.9967       39.2064       33.9020       38.1982       33.3214       31.0831       36.4149       36.7895       33.2483       24.7709       23.2808       25.3943       25.2008       19.3077       19.7400       23.3086       21.9016       21.8437       22.6426       22.7522       22.2760       19.6690       21.0319       18.6358       19.0019       18.6348       19.6287       20.7568       20.0738       20.5579       21.1449       29.2080       34.5433       40.4458       42.5071       39.2489       47.2719       49.3386       40.2978       38.2997       42.8050       44.4263       41.4418       40.1645       31.0508       29.8918       31.0348       37.0535       43.3583       40.9292       42.3556       38.7667       48.8503       43.8938       38.3432       32.6022       31.3155       29.6778       27.7436       25.7304       30.3581       25.3035       24.7308       21.4231       25.5275       12.1025        0.0000        0.0000        0.0000        0.0000        0.0000        0.0000        0.0000        0.0000        0.0000        0.0000        0.0000        0.0000        0.0000        0.0000        0.0000        0.0000
        0.0000        0.0000        0.0000        0.0000        0.0000        0.0000        0.0000        0.0000        0.0000        0.0000        0.0000        0.0000        0.0000        0.0000        0.0000        0.0000        0.0000        0.0000        0.0000        0.0000        0.0000        0.0000        0.0000        0.0000        0.0000        0.0000       55.9254       61.5555       62.8601       67.0401       60.4065       58.6674       74.9693       84.3176       65.6489       55.6476       67.1224       84.3295       97.4668       73.7432       66.3673       67.0191       53.2744       43.4985       26.7510       26.7683       38.9023       52.6539       52.0776       36.6248       27.2339       27.4632       28.6630       29.4262       28.6244       32.4328       22.8297       16.6796       13.3256        7.9293        6.2717        6.3639        5.4623        2.5165        2.0509        5.2195       11.3841        7.6059        5.0635        2.5763        2.7356        1.4571        2.6580        2.4549        3.5417        6.4788        4.9897        5.5249        4.9981        1.3573        1.4473        2.8196        3.4661        2.7794        1.6302        3.2799        2.3731        1.4684        2.3200        3.3432        3.2495        4.1443        4.0749        2.5837        2.5627        2.6102        2.6562        2.5854        2.4168        2.3150        2.2812        2.2873        3.4294        2.8248        3.4833        2.1150        1.4901        1.6467        0.9626        1.1287        1.4980        1.3925        1.5127        2.0026        3.3004        0.0000        0.0000        0.0000        0.0000        0.0000        0.0000        0.0000        0.0000        0.0000        0.0000        0.0000        0.0000        0.0000        0.0000        0.0000        0.0000        0.0000        0.0000        0.0000        0.0000        0.0000        6.6924        7.8094        8.4794        9.7312       10.3847       10.1182       10.9215       12.7692       13.8139       14.6778       15.7351       16.8756       15.7367       13.7436       13.3549       15.3288       16.8742       19.2664       22.2975       19.2974       18.7495       19.7574       19.8039       18.3919       17.8479       18.0048       20.7440       18.4930       22.5628       23.3380       25.1176       31.0880       45.0187       27.1390       30.5336       29.1324       27.1755       30.3975       32.6224       27.5307       26.3496       26.3959       27.1422       27.7906       24.8254       23.0374       27.4369       26.9363       24.6148       28.8009       25.3916       23.9982       34.8119       25.8676       24.4322       21.3014       22.0441       25.9700       27.8492       26.1855       30.8359       32.3986       36.3022       34.7749       39.3007       39.5983       40.1008       54.1306       53.0579       40.1106       41.4863       47.8043       45.7638       42.5654       38.5799       29.7838       27.8866       32.8708       37.0552       39.4340       40.2014       39.4934       38.7130       41.9859       41.3090       40.5990       35.9242       31.4165       34.7853       36.3663       30.2337       26.0724       23.5425       22.6314       18.6445        0.0000        0.0000        0.0000        0.0000        0.0000        0.0000        0.0000        0.0000        0.0000        0.0000        0.0000        0.0000        0.0000        0.0000        0.0000        0.0000        0.0000        0.0000
        0.0000        0.0000        0.0000        0.0000        0.0000        0.0000        0.0000        0.0000        0.0000        0.0000        0.0000        0.0000        0.0000        0.0000        0.0000        0.0000        0.0000        0.0000        0.0000        0.0000        0.0000        0.0000        0.0000        0.0000        0.0000        0.0000       80.7250       89.5650       75.3899       69.5687       75.0929       68.0781       71.2875       82.5601       85.6594       64.7837       39.6405       30.5626       28.4448       21.8311       22.2814       31.9300       25.2429       52.1213       39.0790       33.6515       23.8798       26.0158       21.3714       19.8023       20.4155       22.0870       21.0346       22.2208       18.4087       15.4820       13.8228       12.3437       11.3705        8.4214       10.0363       11.9237        5.7740        1.2481        0.5450        1.6094        4.6578        1.4948        1.3819        1.3643        1.9481        1.1791        1.2984        1.5713        1.6155        2.2888        1.5801        1.6456        1.4849        1.2854        2.1460        3.5653        2.6197        1.0879        1.3165        1.5949        2.1121        1.6278        1.9772        3.0260        2.5373        5.2637        7.5144        2.7813        2.5957        2.6322        2.6686        2.5985        2.5039        3.0101        2.8483        2.5470        2.5941        2.1338        2.6979        2.8253        1.7176        1.2967        0.8695        0.8936        0.9831        0.9296        1.0322        1.2906        1.8520        3.8356        5.2766        5.7083        0.0000        0.0000        0.0000        0.0000        0.0000        0.0000        0.0000        0.0000        0.0000        0.0000        0.0000        0.0000        5.7083        5.6629        5.6850        5.9997        5.7783        6.8770        7.5344        8.6591       12.1786       12.4122       12.3719       14.6585       13.9744       14.3350       14.6263       16.0339       25.4163       16.9678       16.2884       15.8834       22.9023       24.8112       20.0235       18.4515       21.8016       21.9284       23.7321       25.8466       23.7404       22.8278       21.3828       20.1610       21.2959       17.5803       21.5288       29.6084       25.8118       25.2844       22.8346       28.5836       27.6188       25.7550       24.4205       26.3312       28.8407       30.1606       30.4842       28.1942       29.6849       26.6313       30.7464       32.5492       31.6175       27.4150       26.0437       27.3039       26.5768       22.5289       28.2592       26.1432       25.7074       26.2289       35.4461       24.6219       27.5133       33.5563       37.0793       37.4442       35.8220       45.1609       46.4371       44.1390       41.8319       45.0442       50.9545       46.8516       47.7413       49.2100       46.4955       42.6960       41.8850       33.3027       31.8643       37.5437       33.4771       36.6203       37.8473       41.8917       45.7917       44.2298       44.9847       48.7036       42.4344       35.7442       32.8623       36.3380       29.4828        0.0000       18.6476       14.5416       13.2098        0.0000        0.0000        0.0000        0.0000        0.0000        0.0000        0.0000        0.0000        0.0000        0.0000        0.0000        0.0000        0.0000        0.0000        0.0000        0.0000        0.0000        0.0000
        0.0000        0.0000        0.0000        0.0000        0.0000        0.0000        0.0000        0.0000        0.0000        0.0000        0.0000        0.0000        0.0000        0.0000        0.0000        0.0000        0.0000        0.0000        0.0000        0.0000        0.0000        0.0000        0.0000        0.0000        0.0000       58.2861       78.2623       92.3606       78.9583       55.4429       49.7362       59.0649       47.4902       37.1394       27.8613       22.7812       19.4519       16.4879       14.9608       13.5380       12.4186       13.0821       11.9878       13.2899       17.1916       19.4403       13.6455       16.9618       17.7707       19.8018       17.6974       16.2562       18.7832       18.4834       54.3423       59.6122       21.4521       23.4120       10.4884        6.7299        5.9008        4.8474        2.3371        0.4648        0.6126        3.0609        2.3252        1.1731        1.0038        1.0648        1.2386        1.1289        1.0102        0.9203        3.1237        2.1980        1.4182        1.5150        1.4035        0.8021        1.0101        1.5021        1.1677        0.8367        0.9610        1.0942        1.2358        0.2402        0.2630        0.3524        0.3060        4.0884        7.1011        7.5357        6.6231        3.0769        2.8351        5.2834        4.4680        3.6571        3.9699        5.2281        3.9393        4.5737        4.8828        5.8723        2.9580        1.4283        1.0565        0.8677        0.9952        1.0877        1.0819        1.5943        3.1226        4.6131        5.1678        6.4508        8.2957       12.5461       10.8465        0.0000        0.0000        0.0000        0.0000        0.0000        0.0000        0.0000        0.0000        6.8951        6.0016        5.5136        5.9921        6.0786        6.0207        8.9334        8.9745       10.1728       11.4434       11.2006       11.7212       13.1621       14.7270       17.6726       20.0569       19.1256       25.5915       18.2458       18.4851       14.7087       15.7049       28.9595       24.1078       20.9889       23.2511       23.0548       26.8375       26.7089       21.5779       21.7699       19.8309       19.7724       19.2090       17.2245       21.3024       19.5186       20.2587       25.4388       24.0637       28.7565       32.1410       29.9034       28.2890       27.5648       30.7580       35.7189       34.5294       30.1752       28.1069       23.7652       28.3752       34.9225       43.0496       31.3426       29.8573       31.2633       27.2252       28.2699       24.3706       28.7468       32.4953       35.6786       28.0349       29.9802       37.5952       36.8169       33.8143       37.9914       48.9723       50.5803       42.8603       41.2267       44.9756       48.7829       50.8625       52.9605       52.7085       50.6403       46.4342       44.4665       45.5141       40.4489       40.3924       36.5804       37.0219       38.4762       39.9918       47.7023       57.6028       60.8212       47.6906       53.8178       43.1523       35.7989       42.1449        0.0000        0.0000        0.0000        0.0000        0.0000        0.0000        0.0000        0.0000        0.0000        0.0000        0.0000        0.0000        0.0000        0.0000        0.0000        0.0000        0.0000        0.0000        0.0000        0.0000        0.0000        0.0000        0.0000        0.0000
        0.0000        0.0000        0.0000        0.0000        0.0000        0.0000        0.0000        0.0000        0.0000        0.0000        0.0000        0.0000        0.0000        0.0000        0.0000        0.0000        0.0000        0.0000        0.0000        0.0000        0.0000        0.0000       27.0577       29.8474       26.6481       29.8574       38.7725       37.6574       24.1544       25.3699       25.8312       27.0525       18.1143       24.3448       11.9345        8.8343       10.2385        9.2114        7.4536        8.7980        6.9498        6.4554        8.4130        7.7947        5.1500        3.8490        2.3795        5.5814        7.3324        6.2714        6.3211        6.7137        5.8573       10.4332       33.4150       54.0445       19.7835       26.5889        4.8200        3.3343        2.6344        2.0903        1.6204        1.1438       10.5857        9.7088        5.3555        0.9435        0.6218        0.6622        1.0434        0.8754        1.6614        2.2415        1.0275        0.8922        0.8665        0.7551        0.6811        0.9056        0.8945        1.0573        1.1634        1.2196        1.3053        1.4823        1.6866        1.3494        1.4882        1.6309        1.7801        3.0459        4.0558        6.2257        7.0305        6.7077        6.9035        9.5811       10.8407        7.7957        6.8036        5.7250        5.6812        9.6024       10.3757        8.2311        3.5997        1.9496        1.7635        2.5630        2.2878        2.4484        1.7606        4.6794        4.8590        4.0794        4.7723        5.8506        6.1034        4.3791        4.6729        4.9481        3.0663        2.9724        3.7509        4.9715        5.1055        6.0316        7.2026        5.5989        5.2288        5.9467        6.6765        7.2705        9.6305        9.2706       10.3308       11.5309       11.8725       12.2408       11.9633       14.6508       16.7055       17.4031       17.0897       14.3753       15.4371       13.9447       15.3787       14.1215       15.2693       20.5583       26.2082       26.8916       26.7054       23.2248       22.9784       20.9515       22.0611       23.5751       22.5793       22.7569       21.3153       21.6382       22.4457       22.0801       23.4476       28.7626       31.9230       36.5436       38.5364       32.7637       30.3205       30.2643       29.5345       34.5476       33.8175       31.3411       33.8111       38.5681       43.8613       44.1840       50.3478       31.2318       24.4403       32.2392       32.4225       27.6474       23.3862       36.7352       29.0312       30.7779       33.0369       36.5654       38.4366       35.3967       37.1262       43.6719       53.3869       41.0000       38.1918       41.3390       46.7648       49.6833       47.5706       46.5711       47.4586       45.7580       44.4516       43.7256       42.8129       36.5055       39.8935       34.0999       39.8842       39.3109       36.2392       39.7677       47.6481       68.4218       43.2230       38.8860       41.6509       41.7586        0.0000        0.0000        0.0000        0.0000        0.0000        0.0000        0.0000        0.0000        0.0000        0.0000        0.0000        0.0000        0.0000        0.0000        0.0000        0.0000        0.0000        0.0000        0.0000        0.0000        0.0000        0.0000        0.0000        0.0000        0.0000
        0.0000        0.0000        0.0000        0.0000        0.0000        0.0000        0.0000        0.0000        0.0000        0.0000        0.0000        0.0000        0.0000        0.0000        0.0000        0.0000        0.0000        0.0000       28.7956       21.6742       21.1767       27.0031       27.2581       24.6907       16.7739       16.6964       15.3468       14.5608       16.4020       11.2950       13.3694        7.4832        5.8957       11.5459        5.6041        6.2802        6.6733        9.4067        5.5969        3.0725        1.7688        3.0949        8.7991        6.0110        5.3102        5.9960        3.2712        5.2709        4.8394        3.7603        4.1407        4.3056        3.7617        3.2946        3.7732        4.0911        5.7296        4.2680        3.2017        2.2044        2.0470        1.3765        1.2326        0.8701        0.7627        0.7164        0.6091        0.4669        0.4818        0.6919        0.7127        0.3474        0.2082        0.8583        0.4874        1.4524        1.0525        0.6117        0.5758        0.8032        0.7539        0.9645        1.2162        1.0759        1.1462        1.2984        1.4868        1.2005        1.3283        1.6381        2.7714        4.7075        5.5808        6.4837        8.7795       10.5606       13.0579       11.5165        7.9536        4.4195        5.6841        5.9384        5.2485       10.6271       10.1802        7.1604        4.2926        1.2075        0.7819        3.1538        5.4586        5.5953        3.8288        2.7873        1.4711        1.5083        1.1025        1.1104        1.2808        1.8448        2.1325        2.2716        2.7242        2.5805        3.2003        4.4135        4.9107        5.9934        5.8809        5.1346        4.7450        5.3049        6.4318        7.2819        9.6991       10.4079        9.9074       11.3921       15.1353       17.3703       14.2513       13.4301       17.2247       18.3949       17.4484       19.7960       23.5731       15.6143       16.6897       17.1274       17.2782       20.2868       21.2766       26.9610       37.2541       37.7388       50.9137       26.2946       24.2736       23.4518       21.6177       21.4717       22.6372       28.1036       21.7386       22.8111       25.7583       31.3795       34.1368       37.5845       36.8373       31.2961       30.0059       33.7702       33.9896       37.9490       37.3412       41.3354       54.2468       61.8773       57.8199       50.0026       52.0424       32.9472       34.7108       32.6209       28.5887       30.3797       28.6323       31.4321       29.2466       33.2737       34.2687       43.5011       47.2393       36.2840       36.2838       38.3983       37.4025       36.6615       38.0108       41.7347       45.0236       46.5538       39.8823       39.1451       41.9029       42.6363       44.8339       43.9279       39.7209       32.3803       33.8518       34.5521       34.2809       36.0576       34.5667       36.4457       36.9357       45.8865       46.2727        0.0000        0.0000        0.0000        0.0000        0.0000        0.0000        0.0000        0.0000        0.0000        0.0000        0.0000        0.0000        0.0000        0.0000        0.0000        0.0000        0.0000        0.0000        0.0000        0.0000        0.0000        0.0000        0.0000        0.0000        0.0000        0.0000        0.0000        0.0000
        0.0000        0.0000        0.0000        0.0000        0.0000        0.0000        0.0000        0.0000        0.0000        0.0000        0.0000        0.0000        0.0000        0.0000        0.0000       34.7776       31.6407       29.0369       24.5948       19.2070       21.3910       23.5849       21.9700       18.5587       13.4567       11.3266        9.4747        7.3038        6.9022        3.7484        5.2776        6.5643        3.8638        3.7910        3.9092        3.5772        2.1434       10.4698        7.5477        0.9958        2.0841        2.3330        4.1012        5.0841        3.7719        1.8055        0.9114        3.0487        3.4686        3.8438        3.7812        2.9784        1.6161        3.9575        2.7627        4.1019        4.6922        5.8327        4.4779        1.4620        1.1848        1.0799        0.8703        0.5674        0.4809        0.4484        0.4708        0.4303        0.4497        0.4898        0.5502        0.1869        0.4764        0.3027        0.1858        0.8047        0.6330        0.5107        0.4965        0.7159        0.6973        0.7317        0.8178        0.9227        1.0111        1.1398        1.3077        1.0576        1.2320        2.8837        2.8111        3.3025        3.5934        4.1552        6.2668        8.4842       10.5765        9.7077        9.8037        7.0526        5.0552        5.7897        5.8624        4.9573        5.6685        6.9188        7.3312        2.8266        1.8865        5.8010        6.4235        5.0759        3.6054        1.9991        0.6177        0.3236        1.2681        1.8954        1.1391        1.8042        2.0227        2.2624        2.5525        2.6828        3.3830        3.9977        4.4637        5.8175        5.2459        5.5108        5.7330        7.3827        7.7597        9.0964       11.7266       14.6649       18.1757       21.0984       24.9010       24.6696       21.0596       24.7391       30.8428       26.7536       21.7824       22.6738       14.9935       15.1537       16.6129       16.3662       17.0653       22.3744       24.5659       30.7119       56.2161       53.7049       43.8709       29.8972       24.7813       24.3701       24.3069       23.1818       23.3032       20.3834       21.1791       23.5979       26.5358       31.4703       35.6790       37.7455       40.8908       30.1853       31.1839       31.3300       36.9099       44.0217       54.9738       47.7868       57.3426       67.5955       55.6833       33.7936       35.0447       31.0570       53.2678       68.1572       48.9185       35.2401       38.6580       47.8245       36.0900       41.7455       37.0173       35.2232       49.2231       45.7743       45.6966       44.2990       36.7914       38.2910       47.4183       46.7288       43.2016       40.4252       40.9478       41.8617       39.9736       43.0438       43.4449       41.9807       40.5272       34.0914       30.1704       30.0172        0.0000       34.5018       36.6464       35.8014       37.4638       40.2753       46.2050        0.0000        0.0000        0.0000        0.0000        0.0000        0.0000        0.0000        0.0000        0.0000        0.0000        0.0000        0.0000        0.0000        0.0000        0.0000        0.0000        0.0000        0.0000        0.0000        0.0000        0.0000        0.0000        0.0000        0.0000        0.0000        0.0000        0.0000        0.0000
        0.0000        0.0000        0.0000        0.0000        0.0000        0.0000        0.0000        0.0000        0.0000        0.0000        0.0000        0.0000        0.0000       47.0676       45.5200       37.0364       36.9488       31.4981       29.4373       26.2380       17.3421       16.0426       23.1080       29.6129       23.2874       18.3791       11.8060        7.3319       11.1119       15.6346        7.5041        6.0973        2.9609        3.9504        2.2693        1.1613        1.1070        1.1890        1.0690        0.8897        2.5998        6.2114        3.8343        3.2884        0.8882        0.7187        0.6203        1.7290        2.9116        3.0909        3.0785        1.9578        1.4108        1.0615        1.0666        1.6183        2.1603        2.8553        1.4062        1.1701        0.7991        0.6855        0.6198        0.4379        0.3859        0.4429        0.5124        0.5824        0.5265        0.5814        1.0703        0.2993        0.2222        0.2166        0.1904        0.6135        0.5103        0.4528        0.4437        0.6439        0.6316        0.6624        0.7355        0.8254        0.9005        1.0088        1.1509        0.9265        1.0242        1.2874        1.8940        2.8086        3.3905        4.3236        4.2601        3.8638        4.7632        5.3053        5.4737        5.0339        4.3064        4.1897        3.3863        1.9464        3.2964        5.5227        7.0378        2.9558        3.2153        6.6185        5.1170        3.2083        3.4478        2.6694        1.7486        3.1791        1.8286        2.3572        2.6291        3.2281        2.6202        2.5697        2.9005        3.2167        4.0200        4.0050        4.0150        5.4732        5.4411        6.5608       12.6382       11.7221       11.3539       11.9123       18.5162       18.8462       19.1990       20.8234       15.9463       13.8975       20.4927       27.2135       29.3136       26.2156       24.5367       21.9109       16.6915       18.8893       24.2602       20.9494       18.5238       28.5591       49.5765       65.8616       80.4256       54.1018       32.2728       25.5672       25.4509       22.7430       25.1915       33.0357       34.4902       28.2173       25.8508       26.7730       24.2454       29.6788       32.2522       32.8020       32.7693       28.7319       33.1703       32.2151       33.9242       38.1992       53.2793       53.9779       69.7737       55.6689       44.2253       31.2025       30.8879       34.6655       37.0829       55.6621       50.0565       42.5291       43.1295       43.7682       34.7582       31.0074       28.8425       34.8917       53.2224       45.5290       45.4311       44.1531       40.6472       44.2173       43.5118       44.2215       43.0096       42.0789       44.0236       38.5102       39.4088       41.0387       43.4286       44.7215       43.1082       36.3046       34.6981        0.0000        0.0000        0.0000        0.0000        0.0000        0.0000        0.0000        0.0000        0.0000        0.0000        0.0000        0.0000        0.0000        0.0000        0.0000        0.0000        0.0000        0.0000        0.0000        0.0000        0.0000        0.0000        0.0000        0.0000        0.0000        0.0000        0.0000        0.0000        0.0000        0.0000        0.0000        0.0000        0.0000        0.0000        0.0000        0.0000
        0.0000        0.0000        0.0000        0.0000        0.0000        0.0000        0.0000        0.0000        0.0000       60.4161        0.0000        0.0000       37.8125       37.2667       31.8762       29.0424       28.6064       23.3357       20.9820       15.0369       14.1318       16.3675       20.9912       11.0445       11.9543        8.6023        3.0865        3.2008        4.5630        3.2048        2.5128        1.0053        0.7336        0.7183        0.7140        1.2230        1.2241        1.2276        1.2897        1.4494        2.5678        4.1212        4.2445        3.1049        3.2997        0.7720        0.3392        1.1734        1.1311        2.6877        3.0987        1.5365        0.9173        0.7052        0.6256        0.0000        0.1532        2.8307        1.1178        0.0595        0.0496        0.0436        0.0415        0.3149        0.7758        0.9038        3.1955       53.0776       36.2229        2.3042        0.2272        0.2183        0.2294        0.2711        0.2663        0.0991        0.0768        0.1616        0.1973        0.3772        0.3732        0.3912        0.4299        1.4466        2.5687        0.5797        0.5874        0.6204        0.7108        0.8399        0.9422        1.3643        1.7971        2.0122        2.4579        3.6796        4.2586        8.6242        4.6696        3.8038        3.7975        3.5919        3.1986        4.6978        3.6916        6.3997        7.4560        4.2695        7.1541        5.9739        2.7130        5.3323        5.9401        4.1893        3.4072        2.6033        3.8959        3.6992        3.0912        4.5725        6.0077        6.9708        4.8806        5.7102        5.6021        5.3164        4.9554        6.3259        8.2531        9.1155        9.2285        9.0900       11.5099       14.3454       15.0247       16.1457       12.7819       11.3239       11.4152       14.9452       17.8711       18.0191       19.8884       22.1350       20.2588       22.0460       22.5862       26.8687       26.4808       23.0175       21.3596       21.9770       27.5150       40.2647       47.9036       37.2135       26.4417       22.6805       30.3546       25.5005       23.0372       23.0866       22.9042       24.3181       22.9071       22.6601       22.7398       24.8730       26.3029       26.9684       25.4638       23.6616       23.5161       27.7992       37.3213       54.1980       55.0823       55.1282       56.0159       63.5188       61.6307       43.7064       35.0931       38.4135       54.7853       46.7718       37.4189       35.6488       40.7659       34.7720       21.7084       23.1133       26.3296       38.9050       56.0599       57.5940       47.8559       43.6680       43.6611       46.3532       44.3808       41.8923       41.4963       40.0416       38.1343       37.9812       37.6237       41.9466       42.4528       45.6769       47.7661       46.0689        0.0000        0.0000        0.0000        0.0000        0.0000        0.0000        0.0000        0.0000        0.0000        0.0000        0.0000        0.0000        0.0000        0.0000        0.0000        0.0000        0.0000        0.0000        0.0000        0.0000        0.0000        0.0000        0.0000        0.0000        0.0000        0.0000        0.0000        0.0000        0.0000        0.0000        0.0000        0.0000        0.0000        0.0000        0.0000        0.0000        0.0000
        0.0000        0.0000        0.0000        0.0000        0.0000       82.6017       66.3898       54.0785       48.3970       46.3535       46.1456       45.9673       47.0593       42.6384       31.6418       29.9490       25.9054       21.5025       19.9249       17.4866        9.1458        6.8205       20.8658        8.8792        3.5959        1.8616        0.7747        0.4296        0.5545        0.9311        1.9120        0.3553        0.2731        1.8466        0.5237        0.7665        1.9628        7.2529        8.5983        5.4427        3.6917        2.4061        2.2100        2.8244        3.7073        2.9009        2.7407        2.0642        1.6726        1.3075        2.1936        1.6731        0.6910        0.3625        0.3172        0.3427        0.3085        2.7020        2.3410        4.6041        3.9538        0.1006        0.1323        0.1854        0.6353        0.5516       16.9737       35.5751       23.1690       23.4475        0.2519        0.2378        0.2460        0.2301        0.1902        0.1751        0.2097        0.1149        0.1178        0.3295        0.3296        0.3952        1.0953        5.4481        6.6126        2.4132        0.8879        1.1989        0.5964        0.5831        0.7913        1.1217        1.4368        2.3864        2.6295        3.0736        8.9883       15.0021        5.5692        5.6633        5.5387        5.3145        5.6290        8.0309        9.0755       10.6472       12.5648        8.8339       11.7531        8.9112        5.2778        8.6152        8.4759        7.7753       12.6690        8.4232        4.8548        3.3420        3.2221        3.5029        3.5630        5.2063        6.1954        5.8899        5.3800        6.0020        7.6196        8.0320        8.2102        7.2589        8.2565       13.3585       17.0303       17.9182       15.9573       16.7394       13.9161       12.2333       11.5846       13.2846       15.1460       16.5465       18.8474       24.2960       21.0294       20.3579       19.8940       41.5647       22.9444       25.6887       24.3124       26.6950       26.2640       33.2569       36.4533       30.5448       30.8638       30.5292       31.8123       21.9952       20.2799       22.9800       39.6700       26.0840       21.8008       22.5243       22.6116       20.8575       21.5895       22.0337       22.6576       20.7034       21.6556       25.9459       33.0658       37.5166       35.8901       45.0105       47.8712       35.1318       37.7529       46.3697       37.1191       33.6643       39.6243       35.2802       33.9571       34.5910       31.6444       32.3139       26.4266       36.3211        0.0000        0.0000       60.7184       49.2564       47.3404       49.5159       48.2511       44.0497       44.4308       43.3562       43.0780       42.1530       38.7138       37.9831       37.5553       39.5055       41.7668       45.0751       46.5653        0.0000        0.0000        0.0000        0.0000        0.0000        0.0000        0.0000        0.0000        0.0000        0.0000        0.0000        0.0000        0.0000        0.0000        0.0000        0.0000        0.0000        0.0000        0.0000        0.0000        0.0000        0.0000        0.0000        0.0000        0.0000        0.0000        0.0000        0.0000        0.0000        0.0000        0.0000        0.0000        0.0000        0.0000        0.0000        0.0000        0.0000        0.0000
        0.0000        0.0000        0.0000        0.0000       61.1049       71.0578       62.4672       46.1770       44.8926       48.3447       49.9719       47.2904       42.7711       37.8914       31.5461       25.1711       20.4527       15.0268       14.2169        9.5808        8.4518        8.5516        4.3016        3.5743        2.3424        3.1028        1.4078        1.9806        0.7445        0.7740        0.4539        0.1268        0.5582        0.4699        0.3100        1.1929        5.0411        8.7155        6.8883        3.3864        1.3335        1.7377        1.8106        1.7514        1.1581        0.3278        0.3892        1.4105        1.0714        1.3326        0.9732        0.6280        0.3523        0.2407        0.1784        0.0814        0.2557        0.0289        0.1077        4.3298        4.9990        0.0072        0.0137        0.1645        0.5499        0.7025        4.6064       28.4415        7.7326       29.7237        0.3854        0.2656        0.2704        0.2506        0.2475        1.7326        1.5227        0.1617        0.1105        0.3129        0.3062        0.3240        0.9217        1.2966        1.6892        1.4088        1.5395        1.2862       10.7372        9.0265       14.6343       15.2194       18.1595       20.7428       36.7262        7.7388        7.7626        7.4595        7.3071        7.2244        7.6699        8.1385        8.6059       14.8943       19.8095       11.3538        7.0838       23.7471       30.5340       20.0011       14.9335       16.6082       18.9583       28.0762       35.0213       16.3617       13.3028       11.8854        9.4392       11.9830        9.1978        8.8231        4.5620        5.1888        5.4218        5.2732        5.5797        7.6652        7.2765        8.2003       11.5610       15.7391       15.9201       13.7027       14.6367       14.8082       13.0918       12.2888       12.7015       15.0480       17.4164       17.5452       18.3607       19.5036       21.7220       20.8250       20.4801       64.4323       46.6229       36.8669       26.4980       27.3076       29.5538       29.7113       38.3471       34.4196       34.8291       34.7959       35.0700       29.6745       27.5100       22.9977       19.6892       22.9070       22.0353       23.0073       24.1322       20.9363       20.0054       19.6085       21.6374       19.8843       21.1944       32.4310       30.0978       33.2370       46.7292       39.6384       36.1453       39.1511       35.1830       35.8439       32.9194       33.7437       33.4694       32.1914       36.3113       35.6357       37.5453       54.1971       53.4456        0.0000        0.0000        0.0000       67.6922       55.1661       47.6845       48.5586       57.4696       57.2757       52.7424       50.3828       43.4136       37.3197       39.8107       40.5407       41.1890       43.1637        0.0000        0.0000        0.0000        0.0000        0.0000        0.0000        0.0000        0.0000        0.0000        0.0000        0.0000        0.0000        0.0000        0.0000        0.0000        0.0000        0.0000        0.0000        0.0000        0.0000        0.0000        0.0000        0.0000        0.0000        0.0000        0.0000        0.0000        0.0000        0.0000        0.0000        0.0000        0.0000        0.0000        0.0000        0.0000        0.0000        0.0000        0.0000        0.0000        0.0000        0.0000
        0.0000        0.0000      115.7692       73.8402       52.2263       51.9108       64.3361       44.5006       43.9429       42.1816       46.3464       43.2506       38.4409       34.4722       28.0937       21.6991       15.0764       12.7871       13.5583       24.6680       17.3374        4.5151        3.0780        3.1012        2.9450        2.8325        0.4727        0.3354        0.7070        0.1743        1.3413        0.5749        0.0614        0.1595        2.1780        5.6286        5.4771        2.6431        0.6596        0.3843        0.4317        0.4544        0.7248        0.6245        0.4790        0.3772        0.2477        0.5526        0.4012        0.3494        0.4225        0.3529        0.1950        0.2187        1.3807        0.4295        0.0450        0.0000        0.0641        0.1639        0.0412        0.0470        0.0462        0.9648        2.0788        2.0171        1.5926        6.6360        1.3902        0.6361        0.3318        0.4747        0.5171        0.2793        0.2930        0.3587        0.3617        0.0635        0.0593        0.4900        0.6235        0.7145        0.8660        1.1804        1.9584        1.7109       24.0526       20.3034       14.6866       15.3998       15.2500       18.9702       23.4599       23.8234       23.7635       21.8418       18.6229       18.2709       17.5957        8.2877        8.3189        8.0608       10.8807       16.6123       14.6988       11.9572       19.3359       46.1905       36.0007       22.5987       22.4362        9.4616        8.6126       13.0273       14.5313       13.7137       16.7003        5.5104        7.2085       10.4679        5.2543        4.1313        4.2438        4.8773        5.6093        7.1368        7.0940        7.6292        7.9722        9.1722       12.9787       14.6217       14.4251       13.8818       13.5335       13.6556       14.6526       17.8431       19.0883       17.6396       21.2091       22.5841       22.2945       20.4039       21.2649       21.8232       24.0274       31.2070       33.2285       33.3247       29.1751       27.5204       30.8544       38.6724       38.4202       37.0391       36.8973       35.7247       37.5385       31.2647       27.9000       23.9749       22.4466       21.1587       20.5924       21.2544       23.2914       19.9203       19.5046       18.2712       19.1882       23.0697       19.9143       19.2019       24.0966       35.0255       37.9724       38.6004       41.7470       32.3696       33.2614       29.7849       33.3588       26.4907       28.5473       37.8636       47.8377       34.1197       39.8108       50.9627        0.0000        0.0000        0.0000       68.8923       64.4588       49.4554       50.3001       57.0344       64.5326       61.4027       56.8076       53.7373       48.2695       41.8046       41.9708       42.4985       45.8900        0.0000        0.0000        0.0000        0.0000        0.0000        0.0000        0.0000        0.0000        0.0000        0.0000        0.0000        0.0000        0.0000        0.0000        0.0000        0.0000        0.0000        0.0000        0.0000        0.0000        0.0000        0.0000        0.0000        0.0000        0.0000        0.0000        0.0000        0.0000        0.0000        0.0000        0.0000        0.0000        0.0000        0.0000        0.0000        0.0000        0.0000        0.0000        0.0000        0.0000        0.0000        0.0000
        0.0000      104.3561       90.9170       59.8323       47.4140       41.8939       36.9553       24.7750       28.0735       31.6069       31.4316       28.6260       25.3827       20.3024       17.1144        8.4049        8.8811        8.7817        7.6629        6.8393        3.7782        1.5379        1.9381        4.0389        4.2452        4.7888        0.9174        0.2951        0.3627        0.1751        0.0877        0.0374        0.9902        1.8982        2.5565        0.5392        0.3729        0.3661        0.7476        0.4251        0.4332        0.5806        1.6419        1.2963        1.4793        0.9453        0.6069        0.1645        0.1106        0.0000        0.0919        0.0645        0.0660        0.0539        0.0413        0.0837        0.0494        0.4905        1.4059        0.7560        0.1663        0.1536        0.2619        1.7589        3.0448        4.0066        4.7204        3.8602        2.4555        1.8399        1.7488        1.7157        1.6633        1.5304        1.2772        0.8651        0.6132        0.4584        0.5310        0.4373        0.4743        0.6188        2.7720        7.4792        3.5128        3.4301        9.4113       10.0077       10.3146        9.7332        7.0258       14.8769       25.2262       21.0932       23.6219       36.1505       31.1017       22.6495       12.8308       12.1208       11.9938       14.4301        7.9985        8.3976        9.5297        7.6394       10.6154       23.1843       18.8182       16.3171        9.3921        5.1516        8.9261       10.6785        3.8624        9.3885       16.9108       17.3963       10.5193        7.1930        4.7950        7.6622        5.1341        6.8889        8.0149       10.8050       10.7436        9.9003        9.8574       15.5150       17.9382       15.5562       14.5889       31.0501       31.8178       15.3178       16.1149       17.5152       19.0787       22.2565       22.9927       22.9884       26.2825       19.3152       20.1831       28.5288       31.2461       40.9892       38.6998       40.6837       36.5077       34.6585       34.8615       35.0069       41.9136       40.9575       43.0457       42.2089       39.6885       36.5449       33.2952       29.7715       27.3017       21.9354       20.5048       20.3668       20.5645       18.1413       15.5916       14.5583       16.5476       14.4681       11.4972       10.8406       20.2365       25.6580       19.6678       22.5309       22.2761       25.6093       26.4613       21.9395       24.5217       23.6691       22.6199       33.0791       51.6183       54.3534        0.0000        0.0000        0.0000        0.0000       83.8157       61.7353       64.2546       51.8466       62.1246       62.7277       80.3061       62.3738       57.0801       50.1993       46.6209       49.1225       49.9572       53.0021        0.0000        0.0000        0.0000        0.0000        0.0000        0.0000        0.0000        0.0000        0.0000        0.0000        0.0000        0.0000        0.0000        0.0000        0.0000        0.0000        0.0000        0.0000        0.0000        0.0000        0.0000        0.0000        0.0000        0.0000        0.0000        0.0000        0.0000        0.0000        0.0000        0.0000        0.0000        0.0000        0.0000        0.0000        0.0000        0.0000        0.0000        0.0000        0.0000        0.0000        0.0000        0.0000        0.0000
        0.0000       96.1469       88.4863       54.9547       47.8519       40.5209       31.9033       32.7196       33.1326       30.7386       27.7226       28.1308       21.9001       18.4225       13.8673        6.0188        4.8294        3.5673        2.6978        1.1900        1.0523        0.8918        2.2568        3.4880        3.1281        1.7793        0.3939        0.1962        0.1456        0.1131        0.1264        0.0359        2.4457        2.3561        1.3848        0.1961        0.2350        0.1963        0.2141        0.2759        0.3673        0.7256        0.6626        0.2998        0.2531        0.5420        0.2594        1.2661        1.7984        0.2275        0.0819        0.1280        0.0723        0.0247        0.0000        0.0494        0.2812        3.4625        3.0637        0.6926        0.1911        0.3471        0.4158        0.7976        1.0316        2.3537        3.3464        1.7853        1.8198        2.0750        2.1897        1.8866        1.8199        7.1746        2.8576        0.9269        0.7690        1.0398        3.1626        2.7908        3.6590        4.7462        4.0953        5.4504        5.7137        5.9641       12.2127       32.4573       54.5110       53.4029       47.5088       32.6884       68.1317       64.9828       76.5389       60.3326       46.9608       26.5039       20.3536       13.5924       12.8706       16.6003       24.6523       23.3478       14.2378       14.0118       14.1901       25.8627       31.8199       13.1916        8.4436        7.1722       10.8598        7.9963       11.6326       12.2957       15.7837       16.0704        7.0185        4.9074        4.3345        5.1634        6.8659       17.3717       20.9528       90.2444       36.1201       10.0880        9.8961       19.7845       17.3952       16.1756       15.2110       22.3020       29.3400       16.9128       18.2991       19.8085       21.2659       25.0719       25.5648       26.3305       25.5908       29.0183       21.3057       22.8706       29.5625       46.0201       56.2584       46.7301       43.8982       41.2231       45.0162       39.7127       37.1458       39.1258       44.3473       40.2267       38.4550       37.9337       40.3020       35.7256       32.1940       27.4201       46.0631       28.8613       17.8822       20.2889       17.9684       16.4315       16.5655       12.7503        9.1329        9.8134       14.6929       14.5934       14.6750       16.3947       18.2721       19.8386       22.0566       27.0381       28.8961       19.1743       21.1785       36.7915        0.0000        0.0000        0.0000        0.0000        0.0000       55.3281       73.8685       60.1202       48.5575       50.4438       63.0604       66.3018       69.3734       58.2692       51.4464       55.0408       56.1918       61.6021        0.0000        0.0000        0.0000        0.0000        0.0000        0.0000        0.0000        0.0000        0.0000        0.0000        0.0000        0.0000        0.0000        0.0000        0.0000        0.0000        0.0000        0.0000        0.0000        0.0000        0.0000        0.0000        0.0000        0.0000        0.0000        0.0000        0.0000        0.0000        0.0000        0.0000        0.0000        0.0000        0.0000        0.0000        0.0000        0.0000        0.0000        0.0000        0.0000        0.0000        0.0000        0.0000        0.0000        0.0000        0.0000
       79.0921       81.1773       75.1601       46.0024       44.1106       35.4925       23.4917       19.1731       28.6650       26.4818       25.4112       23.0880       16.6368       21.3113       19.0949        7.3912        4.4934        3.4290        2.1360        1.4213        0.5540        0.6210        0.9814        1.0460        0.6889        0.4082        0.3527        0.1983        0.1614        0.2057        0.2474        0.0902        2.4339        0.1407        0.0665        0.0875        0.0991        2.3037        0.4172        0.1989        0.2954        0.7995        0.3756        0.2266        0.2394        0.1924        2.3033        5.8577        4.5034        2.1343        3.2130        1.9602        0.3789        0.0323        0.0000        0.0561        0.1371        1.2370        1.4616       15.8166       46.3426        0.9737        0.8806        1.0828        1.3084        1.7173        2.1720        2.3121        2.5639        2.3928        2.1568        2.2546        3.5853        5.4499        6.3222        8.2281        8.6090        5.0643        4.0815        8.2207       16.7648       22.8871       23.1612       22.3836       27.7934       30.8027       35.0625       82.0695       48.2817       21.9490       15.5979       19.1009       31.3134       69.7404       25.6269       51.2663       48.4289       44.3450       56.0224       64.6210       37.0812       44.7974       49.0028       42.7356       39.7998       36.5738       33.6341       30.5533       46.3608       17.8564       20.8734       15.9915       18.0306       19.6542       23.9996       20.2903       15.5753       11.7774        6.5341        7.5987        7.7467       11.9777       18.0331       26.1158       27.6154       23.6906       13.9345       15.5811       18.2401       20.0139       15.9618       16.8549       16.7316       25.8571       26.8813       19.7609       21.9473       25.5177       22.4764       23.8173       46.6271       26.1915       27.6660       23.7468       22.2075       26.2466       50.8624       37.6503       53.3589       56.4337       36.8698       35.8423       34.3744       33.7805       37.8777       45.8662       42.3090       41.3201       41.9300       45.7687       53.6298       43.4849       33.3962       26.4823       24.5832       24.3070       27.1337       24.8723       18.5952       15.4147       16.5563       16.9288       11.8170       16.3660       11.9882       12.5821       15.4707       18.1742       18.1285       19.5415       21.8857       25.0714       23.2915       22.4722       22.4308        0.0000        0.0000        0.0000        0.0000        0.0000        0.0000       49.1377       58.5095       52.0788       51.3567       45.9684       52.8531       51.8184       58.6904       56.5423       74.2002        0.0000        0.0000        0.0000        0.0000        0.0000        0.0000        0.0000        0.0000        0.0000        0.0000        0.0000        0.0000        0.0000        0.0000        0.0000        0.0000        0.0000        0.0000        0.0000        0.0000        0.0000        0.0000        0.0000        0.0000        0.0000        0.0000        0.0000        0.0000        0.0000        0.0000        0.0000        0.0000        0.0000        0.0000        0.0000        0.0000        0.0000        0.0000        0.0000        0.0000        0.0000        0.0000        0.0000        0.0000        0.0000        0.0000        0.0000        0.0000
       56.9725       61.1944       54.3022       34.0955       36.5456       27.7421       30.2720       15.6837       16.4719       16.8280       14.8037       12.6025       11.1213        9.2504        9.4406        6.5539        6.7049        4.0392        2.3842        1.1578        0.7390        0.4052        0.3344        0.4482        0.4309        0.3615        0.4701        0.9757        0.2162        0.1645        0.2191        0.1642        0.0962        0.0913        0.0728        0.1780        0.1373        2.0427        0.7095        0.1425        0.1721        0.1970        0.2256        0.3059        0.5758        1.8529        1.0451        1.4391        1.1220        1.1526        2.0701        0.6109        0.0822        0.0000        0.0288        0.1486        1.0368        0.9436        2.6920        0.5436        0.3986        0.4282        0.5766        1.3490        1.7786        2.4232        3.8508        7.1269        5.1807        4.7090        6.1877       10.5246       12.9281       12.6512       13.4391        8.3294        8.8478       10.0100        5.8459        3.0282        2.4099        6.1232        4.1529        4.2796        7.7563        8.3904       12.9690       27.0728       53.3419       15.6568       21.1491       30.7480       33.1570       24.5872       32.4680       41.0451       29.7774       38.3984       49.5094       52.8605       59.8038       99.3460       95.4456       68.1164       60.8683       66.1724       69.0357       87.1431       75.4355       44.5987       18.7086       15.8139       19.9162       16.1339       16.0574       14.7218       11.3501       10.3689        5.3685        5.6243        7.3603       67.8837       37.1880       30.8324       31.1176       26.7639       20.0811       22.0254       22.7771       13.4360       18.6586       26.2832       22.6896       24.2434       28.1677       27.5153       21.3280       22.0358       21.6646       24.2705       29.9008       27.0889       27.7620       21.8201       21.1067       28.5556       45.5548       42.0254       44.5132       40.0949       39.2104       36.3490       37.5105       40.3104       38.4839       45.2699       47.8375       54.3158       53.4297       52.5491       46.4709       40.5008       36.4684       33.6765       33.2844       32.1146       27.7499       22.3620       24.0260       23.4430       19.4969       15.2822       14.7762       12.9090       14.7606       13.8070       15.8377       17.4346       19.6488       21.7287       26.7591       29.7583       28.7003       25.7586        0.0000        0.0000        0.0000        0.0000        0.0000        0.0000       29.1300       54.4811       57.2480       61.3893       58.5826       59.6357       68.5337       58.4461       42.9242       58.1678       66.0501        0.0000        0.0000        0.0000        0.0000        0.0000        0.0000        0.0000        0.0000        0.0000        0.0000        0.0000        0.0000        0.0000        0.0000        0.0000        0.0000        0.0000        0.0000        0.0000        0.0000        0.0000        0.0000        0.0000        0.0000        0.0000        0.0000        0.0000        0.0000        0.0000        0.0000        0.0000        0.0000        0.0000        0.0000        0.0000        0.0000        0.0000        0.0000        0.0000        0.0000        0.0000        0.0000        0.0000        0.0000        0.0000        0.0000        0.0000        0.0000
       29.9622       39.3179       33.3975       29.7601       24.9087       19.2522       22.6922       19.1342       20.3067       20.5275       17.8310        7.9389        6.5579        5.7164        5.9271        2.3821        2.1351        2.3312        1.1387        1.5004        1.1962        0.4511        0.3809        0.3911        0.3737        0.3133        0.5683        1.4122        1.0382        0.1384        0.1741        0.0876        0.1020        0.0972        0.0733        0.0041        0.2678        0.5973        0.0435        0.0248        0.0162        0.0317        0.1572        0.8982        1.6907        0.8777        0.2335        2.1606        3.3957        1.4234        0.5504        0.1670        0.1750        1.1639        0.3820        0.7414        0.9214        0.9852        0.6826        1.4796        0.3858        0.6066        1.4081        2.8148        3.8927        4.7272        5.2884        3.6793        3.1819        3.4963        2.9836        5.3643       14.3854        7.9912        2.5714        1.3314        0.8206        0.9660        0.7949        1.2940        2.6339        4.3195        1.7494        4.5173        5.3247        6.3634       10.2132       13.8140       13.0361       16.7038       21.4331       28.5732       34.9688       47.2375       47.0602       38.3016       38.5663       38.3451       52.1631       44.8997       38.6328       44.2160       42.8004       54.1242       56.3975       79.7103       84.1371      101.7612       80.8930       47.4991       60.5538       45.4518       25.5018       15.8528       15.3233       14.3019        8.0301        6.3856        5.2105        4.7239        6.9586       10.5512       25.6610       28.8508       21.8069       19.9222       19.4726       15.4514       19.2517       21.4411       29.6747       31.4407       23.6750       51.5971       29.7769       21.3175       21.3791       25.2572       25.9042       27.3639       28.2342       29.3138       28.9972       22.7317       24.3294       24.9834       24.8280       31.2018       36.8498       38.5045       43.5386       49.0704       50.7027       47.6587       43.9081       44.5598       47.6395       51.7269       53.0304       49.5599       44.0859       43.1049       45.4020       47.6111       48.4143       40.1432       37.1095       28.5047       31.9053       25.1821       18.3461       14.9263       15.8144       14.2851       14.4720       17.1310       20.4762       25.1916       35.8740       33.3697       40.3330       47.6240        0.0000        0.0000        0.0000        0.0000        0.0000        0.0000        0.0000        0.0000       49.9500       77.7797       73.5877       76.3040       86.2324       67.7700        0.0000       40.1700       42.6600       59.1300       68.1600        0.0000        0.0000        0.0000        0.0000        0.0000        0.0000        0.0000        0.0000        0.0000        0.0000        0.0000        0.0000        0.0000        0.0000        0.0000        0.0000        0.0000        0.0000        0.0000        0.0000        0.0000        0.0000        0.0000        0.0000        0.0000        0.0000        0.0000        0.0000        0.0000        0.0000        0.0000        0.0000        0.0000        0.0000        0.0000        0.0000        0.0000        0.0000        0.0000        0.0000        0.0000        0.0000        0.0000        0.0000        0.0000        0.0000        0.0000        0.0000
       16.1188       26.6696       20.8409       22.5003       20.7815       15.4783       15.7857       16.4025       20.3536       18.6811       21.2811       10.1376        5.3895        6.4028        3.6665        1.5398        1.5033        1.8765        1.8290        2.6461        1.9555        0.9351        0.8325        0.4957        0.3100        0.2867        0.3621        0.3217        0.3826        0.1823        0.2124        0.1113        0.1763        0.2095        0.1427        0.4542        0.4416        0.0679        0.0338        0.0196        0.0000        0.0184        0.0482        0.1668        0.2617        0.3668        0.1567        1.7926        2.9189        1.7837        1.7889        1.2489        0.2780        0.1292        0.2817        0.6852        0.7107        0.6360        0.5354        0.6762        1.0330        2.3084        8.1367        5.1951        4.2290        5.6672        4.9626        4.9371        2.8013        2.8119        2.6044        2.7822        2.6797        2.4271        1.9306        1.1233        0.8654        0.7726        0.9326        1.2981        4.7663        4.3388        5.5846        7.8805        8.2840       13.2948       23.0657       28.0264       28.7713       31.0365       22.9939       29.8814       36.8493       45.3620       40.7590       45.7883       47.0516       38.2322       38.1082       45.0923       55.4133       47.3964       30.4805       37.6929       52.6624       59.2609       66.8993       82.6218       59.8582       33.7682       35.4218       34.9185       31.0281       28.0569       21.2357       15.9453        7.8615       10.9122        9.6315        9.2150       11.5455       17.8442       29.9931       26.6798       19.7751       19.3038       25.4141       20.3726       21.1342       26.1276       34.0769       28.2140       21.3317       48.4292       24.3642       27.4193       30.6369       35.3436       35.7256       35.9167       38.4135       35.4311       33.3087       31.3039       31.2541       25.9536       31.2228       36.3046       42.2632       48.2706       51.1618       61.5022       55.2401       48.6650       44.6650       45.7500       47.7422       57.6382       58.1930       56.9144       54.0023       52.5310       60.9297       61.9602       53.4513       48.9513       47.2983       35.0848       30.8222       25.0810       23.4579       19.6738       19.8576       16.9184       17.4980       19.7442       24.2853       26.1680       29.8730        0.0000        0.0000        0.0000        0.0000        0.0000        0.0000        0.0000        0.0000        0.0000        0.0000        0.0000       55.2900       98.9792       89.8113       83.0280        0.0000        0.0000        0.0000        0.0000        0.0000        0.0000        0.0000        0.0000        0.0000        0.0000        0.0000        0.0000        0.0000        0.0000        0.0000        0.0000        0.0000        0.0000        0.0000        0.0000        0.0000        0.0000        0.0000        0.0000        0.0000        0.0000        0.0000        0.0000        0.0000        0.0000        0.0000        0.0000        0.0000        0.0000        0.0000        0.0000        0.0000        0.0000        0.0000        0.0000        0.0000        0.0000        0.0000        0.0000        0.0000        0.0000        0.0000        0.0000        0.0000        0.0000        0.0000        0.0000        0.0000        0.0000        0.0000
        0.0000        0.0000       20.6373       14.3002        0.0000       14.0701       16.8592       13.5606       18.9347       13.7069       15.6348       13.3132        8.8141        8.5618        3.9195        1.0850        1.4867        3.1489        2.9616        1.6908        1.3124        1.1624        0.7877        0.4256        0.4551        0.8120        1.2420        0.8410        0.2875        0.2268        0.2753        0.1416        0.1684        0.1626        0.1238        0.0070        0.0036        0.0017        0.0012        0.0000        0.0000        0.0000        0.3423        0.1883        0.3987        0.6536        0.0195        0.2258        1.6842        1.9359        1.0348        0.3465        0.2806        0.1272        0.2322        0.5090        0.7491        0.8022        1.2269        3.1016        2.9167        5.8696        9.2518       11.5378        6.9855        5.4423        3.5489        3.8363        4.6834        4.2748        9.7181        3.2487        2.5691        2.3794        1.9485        1.2608        1.0356        1.0108        1.1692        1.4907        3.2637        4.4157        4.7593        6.9027        8.0027       17.8960       20.1772       22.3174       41.9635       56.6221       40.5822       31.3016       39.0441       41.1459       34.4331       41.6085       37.8252       51.7447       43.1493       42.7940       50.6098       41.9641       35.6289       40.8252       41.3492       47.2266       54.5903       53.9234      107.0330       65.0716       38.0610       32.1099       34.9579       28.1024       21.3452       23.7913       27.0725       22.3707       13.1087       13.1590       19.1820       20.5273       21.3402       29.6633       27.8176       20.3462       20.7533       24.2606       27.4975       36.0500       34.5003       27.5294       53.7760       23.3251       25.7842       25.2036       25.7356       28.3105       33.9417       38.9399       45.5046       40.6963       36.6924       44.1720       45.5775       38.4626       30.6680       39.1035       50.4065       51.0503       62.1829       64.0687       59.5802       50.2381       50.9838       49.4469       50.4779       51.9420       59.9206       62.1769       60.2337       63.2426       75.8693       74.8224       70.4955       63.7167       62.4229       49.0854       40.1891       36.0685       29.1529       26.4865       27.0971       23.4457       22.7431       24.9766       30.5873       31.4108       40.0564       54.4252        0.0000        0.0000       77.7959        0.0000        0.0000        0.0000        0.0000        0.0000        0.0000       98.2200      100.7100       96.9700        0.0000        0.0000        0.0000        0.0000        0.0000        0.0000        0.0000        0.0000        0.0000        0.0000        0.0000        0.0000        0.0000        0.0000        0.0000        0.0000        0.0000        0.0000        0.0000        0.0000        0.0000        0.0000        0.0000        0.0000        0.0000        0.0000        0.0000        0.0000        0.0000        0.0000        0.0000        0.0000        0.0000        0.0000        0.0000        0.0000        0.0000        0.0000        0.0000        0.0000        0.0000        0.0000        0.0000        0.0000        0.0000        0.0000        0.0000        0.0000        0.0000        0.0000        0.0000        0.0000        0.0000        0.0000        0.0000        0.0000        0.0000
        0.0000        0.0000        0.0000        0.0000        0.0000       20.2963       21.6296       23.1708       17.6407       12.2568       10.0685        9.3076       13.7660        7.6006        2.4058        0.9481        1.3293        0.9510        0.6581        0.3227        0.2789        0.5175        0.2990        0.3494        0.3438        0.4362        0.4343        0.2310        0.2401        0.2901        0.3612        0.1774        0.2053        0.2131        0.2112        0.1692        0.1760        0.0131        0.0034        0.0000        0.0000        0.6393        0.0198        0.0671        0.6996        0.2790        0.4873        1.0342        0.7543        0.1075        0.2629        0.1591        0.2210        0.1247        3.9746        3.8413        7.9998        6.6067        7.4954       11.4428       11.2658       12.3598       13.5133       10.9814       11.6592        9.5429        4.5685        6.8234        7.9911       61.0718       21.5163       20.0916        3.1886        2.3515        2.0910        1.5250        2.0585        2.4278        1.5808        1.8690        1.8616        3.1511        6.5717        9.2894       10.1648       18.8219       21.5571       20.9670       24.8638       33.2474       46.1983       56.1892       58.3463       31.2821       32.6547       38.7515       38.1589       43.7076       51.9484       50.4845       46.6572       47.1602       35.0986       32.9513       36.7928       45.5379       46.8289       45.3527       60.1717       67.5177       62.7875       45.9227       45.0518       43.2902       30.8295       34.0994       38.6366       27.9073       11.9997       11.6622       17.8628       27.7330       23.0763       20.1772       19.8264       18.5336       17.0447       16.3161       28.5342       32.7813       31.8497       24.1718       24.0793       23.1280       24.9150       27.3575       20.8117       20.7726       27.5465       32.5425       33.9349       36.2306       37.0336       45.6634       40.8109       42.4799       40.8797       48.9480       51.8598       62.2415       65.7672       68.1715       67.4824       61.9531       61.5269       52.8909       52.6491       54.4914       60.3005       64.7792       72.2651       89.2784       90.3731       88.3221       71.6106       63.8361       60.6250       55.1122       54.0456       41.4279       37.8419       31.4057       29.2498       29.1965       31.0605       32.9587       35.3861       41.5092       45.3471       74.3099       63.0371       92.3480      104.1087      155.1814        0.0000        0.0000        0.0000        0.0000      110.8200      110.0400       82.6500      105.0433        0.0000        0.0000        0.0000        0.0000        0.0000        0.0000        0.0000        0.0000        0.0000        0.0000        0.0000        0.0000        0.0000        0.0000        0.0000        0.0000        0.0000        0.0000        0.0000        0.0000        0.0000        0.0000        0.0000        0.0000        0.0000        0.0000        0.0000        0.0000        0.0000        0.0000        0.0000        0.0000        0.0000        0.0000        0.0000        0.0000        0.0000        0.0000        0.0000        0.0000        0.0000        0.0000        0.0000        0.0000        0.0000        0.0000        0.0000        0.0000        0.0000        0.0000        0.0000        0.0000        0.0000        0.0000        0.0000        0.0000        0.0000
        0.0000        0.0000        0.0000        0.0000        0.0000       25.4424       36.8074       31.0025       18.3212       24.3476       25.8483       10.4397       13.8561       10.3150        7.4852        0.2580        0.2710        0.1055        0.1794        0.0906        0.0437        0.0437        0.0431        0.2680        0.2958        0.3813        0.5112        0.5210        0.4732        0.5455        0.7320        0.1715        0.3022        0.8066        1.0658        1.0522        0.9055        0.3370        0.2279        0.0000        0.0121        0.0000        0.0040        0.0841        0.1733        0.4523        0.1702        0.2695        0.2089        0.1387        0.7458        0.6531        2.6697       11.6774       21.4428       16.0965       25.0623       10.8844       13.5975       10.7912        8.1824        4.8791        6.5610       10.4093       12.2333       10.4610       13.9092       13.0446       17.3062       25.0478       29.9399       12.8770        3.8957        3.0045        3.3354        3.7150        4.1135        1.7455        1.5726        3.2602        3.7721        4.7407        5.9962       13.5674       14.7224       14.1772       18.4528       16.4804       21.9304       33.8069       27.8681       38.5191       43.6992       36.5935       32.4765       41.0013       53.0568       52.7022       43.0345       33.4537       36.7637       37.1168       29.7346       38.4901       41.2480       45.0433       46.1216       52.9843       52.2200       51.6756       79.5359       86.4842      111.2091       69.2922       50.9232       45.7135       52.4816       39.4117       18.6950       11.7680        9.6425       15.5003       23.4972       13.6139        8.9745       12.9157       14.9621       13.7091       15.3334       23.5592       22.8419       23.2025       29.2113       31.4403       32.3722       26.3811       20.3222       26.7036       30.7070       33.7238       35.4533       36.1692       36.9651       46.2162       40.4110       45.5595       57.4903       67.5743       62.4854       66.0410       70.9129       71.4852       77.0308       80.8031       75.1745       66.2594       73.2607       83.7057       93.3997       85.9497       89.1867      102.6048      123.7892      124.5290      126.6917      101.4730       92.9654       76.7679       67.4654       61.3069       54.3897       46.1142       44.8657       42.5435       45.5339       50.0075       58.6121       50.5009       49.1528       52.8561       56.9008       60.9713       78.7639      107.2168        0.0000        0.0000        0.0000      118.6175      115.1863      107.5320      105.0367       91.4689       91.1252        0.0000        0.0000        0.0000        0.0000        0.0000        0.0000        0.0000        0.0000        0.0000        0.0000        0.0000        0.0000        0.0000        0.0000        0.0000        0.0000        0.0000        0.0000        0.0000        0.0000        0.0000        0.0000        0.0000        0.0000        0.0000        0.0000        0.0000        0.0000        0.0000        0.0000        0.0000        0.0000        0.0000        0.0000        0.0000        0.0000        0.0000        0.0000        0.0000        0.0000        0.0000        0.0000        0.0000        0.0000        0.0000        0.0000        0.0000        0.0000        0.0000        0.0000        0.0000        0.0000        0.0000        0.0000        0.0000        0.0000
        0.0000        0.0000        0.0000        0.0000        0.0000       22.2936       33.2649       32.0624       18.5944       29.7043       37.2458       18.2973       12.9817       14.6713       13.3156        1.1582        0.1854        0.1070        0.1901        0.1393        0.1183        0.0948        0.1282        0.2822        0.3039        0.4006        0.5296        0.5110        0.5764        0.8143        1.4222        1.0884        1.5670        0.9860        0.2641        0.7478        0.6121        0.4878        0.3241        0.0000        0.0000        0.0000        0.0161        0.0240        0.3747        0.4871        0.5608        0.4263        0.6762        1.1741        3.2352        8.2101        8.6131        5.5957        7.5464        6.1957       14.1104       12.9792        9.9303       21.8696       20.6708        8.0205        5.4886        7.9958        4.7392        9.6640       11.6965       21.7027       17.1739       26.4577       13.5967        9.7267       11.6607       11.8253        6.4158        7.6864        4.4556        3.5928        4.4710        4.6266        5.2784       14.8226        7.7847       10.2073       12.8535       14.0355       16.4539       22.2910       27.8921       34.4835       30.7918       28.6145       38.8090       55.7177       69.5559       68.5950       70.5640       66.3772       48.0378       48.5299       49.0421       56.6243       46.0128       42.1380       42.8619       29.7688       30.9499       48.9014       41.0016       40.0469       87.6972       72.0431      126.5497      172.0967      120.7180       93.9361       41.8387       36.0234       26.8537       14.1157       16.2551       15.2519       10.6484       10.6854        8.9330       11.0934       12.3574       11.9641       14.9438       22.9154       48.7886       25.5806       32.1524       30.8259       29.6822       35.2987       24.3393       26.0580       26.1203       30.3897       32.6940       34.1739       32.3475       42.5609       48.3534       54.3073       65.8488       67.6558       66.4446       70.5558       73.6951       74.4635       90.0511       94.7921       88.1021       81.2103       76.2990       80.3495       92.1218      101.2513       99.9105      106.4076      122.7473      131.9697      129.7080      112.1628      104.0352       86.3393       78.5212       70.2299       68.8525       59.7637       54.1556       54.6964       55.0773       61.6252       72.2006       71.2315       63.4586       50.1770       53.5677       77.8496       76.8198       77.4245        0.0000        0.0000      106.4295      126.5875      112.3173      101.4717       95.8579       76.5025       75.1373       83.1411       71.7052       53.3186       50.1607       66.6488        0.0000        0.0000        0.0000        0.0000        0.0000        0.0000        0.0000        0.0000        0.0000        0.0000        0.0000        0.0000        0.0000        0.0000        0.0000        0.0000        0.0000        0.0000        0.0000        0.0000        0.0000        0.0000        0.0000        0.0000        0.0000        0.0000        0.0000        0.0000        0.0000        0.0000        0.0000        0.0000        0.0000        0.0000        0.0000        0.0000        0.0000        0.0000        0.0000        0.0000        0.0000        0.0000        0.0000        0.0000        0.0000        0.0000        0.0000        0.0000        0.0000        0.0000        0.0000
        0.0000        0.0000        0.0000        0.0000       15.2615       19.7838       38.8343       29.9386       20.6414       31.6653       36.5171       20.5375       16.7528       16.4613       13.8408        1.3018        0.9047        1.4992        1.6046        0.5435        0.1406        0.1829        0.1894        0.2731        0.3724        0.5064        0.5937        0.5649        0.6903        0.8185        0.8967        0.2582        0.7692        0.4094        0.1993        0.7899        0.6695        0.5431        0.4106        0.0000        0.0081        0.8757        0.0847        0.2739        0.6227        0.9050        0.9069        2.5021        2.2741        4.0811        8.5036       11.0106       10.1680        9.8808        7.1658        6.3362        5.4090       11.9229        7.1788       11.8346       11.6438       10.6424        8.4885        8.1365        7.6195        9.1866        6.1223        6.7563       14.3955       22.9147       27.1599       23.5352       19.6015       15.2203        6.0060        7.2717        8.4442        7.3924        6.1570        6.2703       27.1679       36.9015        8.3017       10.9789       13.5152       14.7552       16.9960       16.2946       21.1243       20.1333       21.2707       33.3897       41.3685       43.2011       59.2503       57.6419       43.4259       51.9629       50.4857       43.1412       33.7810       39.1751       36.8611       32.4862       28.8797       28.7820       30.8058       35.4985       43.7907       58.9450       78.4777       80.9910       74.7297       86.3315       85.3217       55.4020       47.4850       33.5499       21.5222       13.5627       17.7673       13.4464       17.6281        9.7210       11.1460       12.1239       15.2842       29.9055       24.4190       35.9281       20.9053       21.0011       25.6398       21.6963       26.0134       37.2065       21.9298       26.1712       26.5657       28.9100       30.2102       39.3231       46.7998       57.5391       61.2021       57.1767       61.7220       74.8513       76.7359       77.4972       88.3303       89.7058       96.1453       96.9296       87.0802       75.2657       77.2655       77.9250       89.3230       97.1769       90.9280       94.6311      111.2484      114.8112      121.5299      129.3991      135.9376      101.3606       86.5605       77.3874       73.4838       62.9442       58.2626       57.6697       65.4128       75.5846       79.7150       81.8600       81.7451       67.3357       55.6644       53.9330       67.7393       65.0604        0.0000       63.4990       71.0533       86.9952       87.3166       88.4662       84.3923       71.6598       67.5173       68.7041       64.2244       50.0796       50.1258       51.9458       58.0631        0.0000        0.0000        0.0000        0.0000        0.0000        0.0000        0.0000        0.0000        0.0000        0.0000        0.0000        0.0000        0.0000        0.0000        0.0000        0.0000        0.0000        0.0000        0.0000        0.0000        0.0000        0.0000        0.0000        0.0000        0.0000        0.0000        0.0000        0.0000        0.0000        0.0000        0.0000        0.0000        0.0000        0.0000        0.0000        0.0000        0.0000        0.0000        0.0000        0.0000        0.0000        0.0000        0.0000        0.0000        0.0000        0.0000        0.0000        0.0000        0.0000        0.0000
        0.0000        0.0000        0.0000        0.0000       31.8098       34.0553       33.5511       29.8697       17.5966       24.1970       21.8436        9.1868       15.3736       13.5868       14.1011        6.3877        7.3867        6.3179        4.2424        2.9835        1.6814        0.8757        0.1543        0.3624        0.4424        0.5713        0.6682        0.6339        0.9118        1.0793        0.9724        0.2176        0.2342        0.2344        0.2448        0.8830        0.7611        0.6368        0.5175        0.0081        0.2627        0.1365        0.2147        0.4957        0.6646        0.8903        1.4383        5.5767        8.1546        9.1014        9.8209        9.1973        7.3554        4.3999        5.6470       10.1740        3.4366       14.7891       15.5825       13.1525        5.4364        8.3820       12.2243       11.9652       10.7572        9.8106        7.9187        9.8278       13.9267       19.7518       17.7082       15.5701       18.4548       21.2854       12.9451        9.3467       10.0444       10.1644        8.6440       11.2103       30.6547       20.5391        7.6621       11.7712       11.5410       13.2065       14.5157       14.2501       15.0824       14.9383       24.9722       38.9278       33.0140       46.4488      156.8549       56.7803       47.4400       43.7311       43.2770       41.3978       41.9878       37.1079       34.0482       31.5992       30.2967       33.1385       40.8591       33.6007       34.8798       44.5679       45.3299       58.8317       73.3988       69.2543       65.4146       49.2013       40.7174       41.4301       19.4549       23.0336       31.7694       26.5856       26.3691       25.1197       22.3122       10.8014       10.4252       14.9814       17.0232       22.4657       21.8613       20.0129       20.9832       23.4328       30.0986       37.1375       35.7989       29.6975       32.4340       39.0939       41.2980       53.0051       64.5755       67.9451       59.5912       71.5580       75.6671       79.0375       78.7368       70.0560       93.6351       97.9709      102.2044       93.8119       77.9895       77.2801       74.0735       73.8225       77.0461       83.4437       88.7473       94.0277       93.7037      104.3189      130.7293      158.1726      132.3091      116.1166       87.9598       82.5517       79.3060       69.3479       66.9382       68.9403       75.1391       85.6111       85.6291       93.3830       86.6317       69.3857       59.1438       39.9821       46.0046       46.5290       41.3159       44.3677       60.8551       74.7589       78.5942       90.0689       86.2122       72.8900       70.2994       65.5682       61.8985       47.9317       48.8022       49.3275       62.8903        0.0000        0.0000        0.0000        0.0000        0.0000        0.0000        0.0000        0.0000        0.0000        0.0000        0.0000        0.0000        0.0000        0.0000        0.0000        0.0000        0.0000        0.0000        0.0000        0.0000        0.0000        0.0000        0.0000        0.0000        0.0000        0.0000        0.0000        0.0000        0.0000        0.0000        0.0000        0.0000        0.0000        0.0000        0.0000        0.0000        0.0000        0.0000        0.0000        0.0000        0.0000        0.0000        0.0000        0.0000        0.0000        0.0000        0.0000        0.0000        0.0000        0.0000
        0.0000        0.0000        0.0000        0.0000       36.3318       31.6660       20.8814       15.2576       19.2182       18.9153       12.5441        9.5024        8.5678        9.1711       13.3898       11.5246       13.4322       22.0072       17.0143        9.3844        6.9768        5.4354        3.9267        2.7244        2.5725        2.0903        1.3456        0.7774        0.9681        1.1219        1.0827        0.1665        0.1749        0.2499        0.4835        0.8041        1.2441        1.2434        0.9202        2.0275        1.9345        1.4628        2.5915        3.4308        9.1298       14.3506       19.3749       14.0998        6.4240        6.2954        3.8531        4.2747        4.9971        4.6103        3.7838        3.0000        8.4448        8.7706       20.0121       14.3239       12.4841        8.1340        5.0134       12.3061       15.2861       14.3858       12.9904       20.8701       32.5175       37.9245       36.7149       28.2028       38.8478       46.8839       43.2022       28.2527       21.5986       30.1611       29.0357       21.1814       15.9887       11.7651       12.1550        8.6835        8.3606        9.8782       11.0101       27.5448       22.0771       25.6703       38.0845       16.0870       20.1956       19.6936       36.8416       35.0666       35.9154       29.4203       31.5774       30.1063       28.4614       36.2359       26.4427       27.5864       36.0155       28.5680       42.4413       31.3865       34.7575       35.9395       35.5058       45.3723       65.9549       54.0160       49.7636       73.9925       72.1321       34.9013       26.7708       13.1566       20.3744       32.5895       22.3460       19.2355       13.8421        8.6627        9.0532       18.5352       21.1842       26.9507       23.9584       29.5418       32.0945       35.6529       40.7378       50.6332       51.4366       41.0052       48.6578       64.5655       69.3744       67.5681       70.6330       79.5547      111.9768      119.8083      102.4669       84.3852       81.0107       77.4254       84.0641       83.2749       86.6057       86.2045       83.5775       80.2260       77.5283       73.3801       77.6416       80.8470       91.0528       99.5500      100.1194      114.1843      113.9933      135.0744      133.8383      122.3462       91.3135       95.0037       92.5982       91.1860       88.4091       93.5788       87.6022       97.9684       98.8523       90.4773       83.8242       43.7168       40.6840       33.5274       30.5482       38.4630       36.7894       37.9631       45.7935       57.1605       64.6975       78.2480       75.7813       60.5153       58.4200       55.6367       52.9767       40.9665       43.5325       47.6602       57.7359        0.0000        0.0000        0.0000        0.0000        0.0000        0.0000        0.0000        0.0000        0.0000        0.0000        0.0000        0.0000        0.0000        0.0000        0.0000        0.0000        0.0000        0.0000        0.0000        0.0000        0.0000        0.0000        0.0000        0.0000        0.0000        0.0000        0.0000        0.0000        0.0000        0.0000        0.0000        0.0000        0.0000        0.0000        0.0000        0.0000        0.0000        0.0000        0.0000        0.0000        0.0000        0.0000        0.0000        0.0000        0.0000        0.0000        0.0000        0.0000        0.0000        0.0000
        0.0000        0.0000        0.0000        0.0000        0.0000        0.0000        0.0000        0.0000       26.2214       25.0652       17.2266       12.0321       11.3207        9.7018       16.0157       11.9293       12.7335       19.8230       15.9191        8.2587        7.7820        6.8920        4.3315        2.1760        2.0193        4.7029        4.6781        3.1188        3.3859        1.3895        1.0962        0.1574        0.5715        0.3449        0.5665        0.7670        0.8606        1.8424        2.3913        2.0550        2.9285        4.1448        6.7552        6.8148        5.0356        5.7700        6.2842        8.7451        3.5422        1.4810        1.4531        2.2533        6.2558       11.3627       11.5416       12.7164       17.6591       22.0830       22.6635       23.8030       10.4624        3.5807        8.9584       15.6528       12.5867        9.6698        8.6053       17.4996       31.2786       26.1745       42.0362       61.7346       54.7556       39.9806       46.4083       24.0773       24.3122       20.4969       26.9118       26.9757       23.0556       21.4053       16.4629       12.4078       12.1577        9.9937        9.9654       10.7996       16.1579       15.5435       19.1199       14.6234       18.7238       17.9700       21.1206       30.6157       38.0595       38.3290       26.2134       25.8445       22.6090       27.7964       28.6454       28.0354       34.4109       40.1564       43.2140       46.0433       43.4297       48.5706       51.5991       59.4750       60.3739       46.8836       62.4628      110.9866       96.8474       45.8569       28.6367       20.8646       17.8207       15.0446       20.6304       15.7779       14.2103       13.6488        9.4381       18.9795       18.9849       19.9451       19.7986       24.0130       30.7495       37.9296       45.6211       52.3521       66.1476       59.3251       60.6041       60.7292       64.6934       60.0581       66.2640       87.1847       93.2875       98.9317       98.4612       81.6775       78.5445       80.3064       80.0060       83.2954       86.2015       90.8435       87.1131       80.0926       76.0137       78.0190       80.8167       88.5646      100.5098      105.0126      117.0033      135.2653      135.2603      143.8064      135.1771      100.2903      104.0956      108.3378      113.9925      100.9487      120.2286       92.8052       86.7866       85.5859       77.6922       75.6862       80.7783       45.6181       32.2177       30.9373       30.6824       31.5101       30.7255       35.6160       45.8292       51.6343       59.6594       66.3359       63.7959       51.9283       59.5814       58.2461       57.3165       42.0145       46.5685        0.0000        0.0000        0.0000        0.0000        0.0000        0.0000        0.0000        0.0000        0.0000        0.0000        0.0000        0.0000        0.0000        0.0000        0.0000        0.0000        0.0000        0.0000        0.0000        0.0000        0.0000        0.0000        0.0000        0.0000        0.0000        0.0000        0.0000        0.0000        0.0000        0.0000        0.0000        0.0000        0.0000        0.0000        0.0000        0.0000        0.0000        0.0000        0.0000        0.0000        0.0000        0.0000        0.0000        0.0000        0.0000        0.0000        0.0000        0.0000        0.0000        0.0000        0.0000        0.0000
        0.0000        0.0000        0.0000        0.0000        0.0000        0.0000        0.0000        0.0000        0.0000        0.0000       10.9695        9.8557       12.2030       12.7372       11.3988        6.9467       10.0883        8.9522       12.2544        5.0237        5.5469        3.4904        3.5350        2.4361        4.9523        5.0004        2.9044        3.0118        4.3456        2.6312        3.5743        2.5425        1.6226        1.4987        0.9019        1.7056        4.2442        4.3015        8.0600        8.2141        4.5866        6.1046        4.3006        2.7268        2.9140        6.5114        7.6426        7.0026        5.5350        2.8159        2.7804        3.6711        5.4878        5.6990        7.9411       16.1259       21.8117       13.6994       11.3296        9.2645        3.0065        5.6597        6.9883        8.5788       12.0661       10.5337        9.5019       18.9503       22.6429       31.2958       50.5351       42.4316       39.0264       44.3703       85.2955       54.6058       37.6756       44.4993       46.2087       36.3232       29.8532       25.1666       22.2309       20.7804       17.8474       13.1981       12.6470       13.4180       11.8504       12.2807       12.1215       15.0597       17.6334       19.1801       21.9724       27.2836       27.3346       24.5573       27.6774       26.7873       28.2639       47.4287       35.1263       48.4359       40.9888       36.7990       40.8205       46.8505       66.2908       76.7809       63.3857       88.4820       95.8393       57.7351       56.2321       78.9542       75.6597       36.6686       41.4975       19.1242       18.7319       19.8623       16.6437        9.5081       12.0266        8.8994       14.0656       16.7274       17.9883       22.1466       21.2835       26.1361       34.7203       46.5012       52.9417       57.3411       74.1336       57.6834       50.2103       57.8013       52.5604       56.8967       63.1573       72.7589       96.1082       98.1782       90.2393       78.4823       81.5102       89.5226       86.6271       88.7747       90.1915       86.8014       84.8299       77.6442       85.1027       85.6337       83.9270       87.7587       89.8580       89.5860      114.6829      135.9392       94.3466       98.8985       98.6101      106.0793      108.8180      113.8167      103.1158       95.4115       88.4551       81.9918       76.0299       68.8138       69.4038       64.4215       58.6612       42.3129       38.2257       38.7562       36.9981       42.8248       66.4161       35.3136       40.6459       48.6834       54.9262       57.8690       60.1418       55.1108       55.9812       63.6901        0.0000        0.0000        0.0000        0.0000        0.0000        0.0000        0.0000        0.0000        0.0000        0.0000        0.0000        0.0000        0.0000        0.0000        0.0000        0.0000        0.0000        0.0000        0.0000        0.0000        0.0000        0.0000        0.0000        0.0000        0.0000        0.0000        0.0000        0.0000        0.0000        0.0000        0.0000        0.0000        0.0000        0.0000        0.0000        0.0000        0.0000        0.0000        0.0000        0.0000        0.0000        0.0000        0.0000        0.0000        0.0000        0.0000        0.0000        0.0000        0.0000        0.0000        0.0000        0.0000        0.0000        0.0000        0.0000
        0.0000        0.0000        0.0000        0.0000        0.0000        0.0000        0.0000        0.0000        0.0000        0.0000       16.5805        9.6887        6.6713       10.8980        7.3663        5.8662        4.5283        6.8918        7.8859        6.4429        5.3755        4.5014        4.6757        3.3937        7.7013       10.8066        4.1443        4.3486        4.4712        4.3500        4.0923        4.8525        6.0843        8.1045        4.6900        3.2753        3.4306        4.4105        4.5217        3.6407        3.0388        3.7172        9.6523        2.9508        1.7630        2.1848        6.9035        7.4901        6.6037        2.5325        5.6103        4.8493        5.1822        6.2569        8.3531       13.8552       17.6521       15.0133        8.8246        7.2213       11.3970        9.0938        9.6710       14.0101       11.6917       11.0546       16.7555       14.5866       34.7104       37.0439       39.0460       28.2189       24.6896       56.6984      105.1748       66.0443       52.6804       60.5464       55.0066       52.4420       71.1189       70.4199       60.6539       41.3162       28.2157       16.2222       19.9046       18.8489       15.7292       18.4439       14.5084       24.2986       19.4682       26.7997       28.7722       27.1882       26.2310       23.4023       26.9887       22.8169       25.4492       34.1451       43.0056       80.7379       78.3297       55.0592       51.0475       58.0208       68.8748       70.9636       66.6548       78.5658       69.5032       58.3473       47.8414       56.9681       64.5021       46.3310       33.2827       23.8397       23.3479       23.3146       19.7286       13.5143       12.2953       10.1912        9.6929       18.9876       20.3799       24.2230       27.1907       42.3477       52.1511       59.6023       58.0464       66.9845       57.6700       54.0259       55.5253       60.9289       71.0543       65.7283       68.5265       80.7170       91.8203      101.6190       93.3467       92.4311       90.6952       97.0821       96.3382       91.8750       96.4520       90.1627       87.6359       82.9635       95.4750       92.9938       84.2526       80.6064       84.8395       92.3473       97.9819       94.0891       90.8055       95.4501       95.8027       96.1983       99.0653       99.9034       86.7484       95.5970       75.5719       69.5487       67.4186       65.9534       65.1363       61.7466       59.4178       44.1362       42.1153       36.1504       35.2439       45.0423       45.5192       40.0086       51.1354       54.7725       51.5013       55.8520       58.8746       55.7707       61.5730        0.0000        0.0000        0.0000        0.0000        0.0000        0.0000        0.0000        0.0000        0.0000        0.0000        0.0000        0.0000        0.0000        0.0000        0.0000        0.0000        0.0000        0.0000        0.0000        0.0000        0.0000        0.0000        0.0000        0.0000        0.0000        0.0000        0.0000        0.0000        0.0000        0.0000        0.0000        0.0000        0.0000        0.0000        0.0000        0.0000        0.0000        0.0000        0.0000        0.0000        0.0000        0.0000        0.0000        0.0000        0.0000        0.0000        0.0000        0.0000        0.0000        0.0000        0.0000        0.0000        0.0000        0.0000        0.0000        0.0000
        0.0000        0.0000        0.0000        0.0000        0.0000        0.0000        0.0000        0.0000        0.0000        0.0000       13.8265       10.6833        7.3683       11.6416        9.6278        7.9659        9.2869        9.9611       14.6919       15.3681       16.8669       17.8399       11.8615       10.2979       10.9605        6.1833        3.0462        4.4853        7.9579        8.5845        9.1331       10.9804        7.5141       11.3767        6.2519        3.4906        3.1782        5.1432        5.6160        3.1694        0.9752        1.3537        5.2623        3.1089        1.9742        0.5016        1.6285        5.9296       12.5960        8.1520        5.4923        7.6869        4.8239        5.8655       15.1594       13.8048       22.7935       25.4710        9.2778       14.1550       21.1683        9.9394        9.4686       49.8579       33.8757       37.1583       33.4062       25.8463       48.4532       49.2710       38.8937       34.6440       26.9825       42.5511       47.1039       49.9887       41.2821       38.8755       45.3703       40.7724       39.3034       45.1063       47.5432       32.4281       33.7013       24.0017       22.1651       37.3408       36.3966       48.4157       41.1577       38.3861       23.3406       43.6718      101.1825       64.6138       47.8974       46.1826       52.5533       37.6850       30.8131       30.6734       28.2034       40.1590       47.5079       69.4629      100.4511       81.3609       60.0086       60.6916       70.7537       75.1347       78.4704       69.4730       59.4880       63.3144       54.2028       54.9245       54.5166       37.9021       38.4736       34.3300       35.6512       36.7335       22.5890       17.9798       18.3534       21.8713       35.2061       44.2246       44.2028       54.3380       70.6867       83.0212       92.8034      103.8019       88.0282       84.2352       85.9384       80.0800       74.1006       65.0432       63.6653       61.4311       73.0256       74.9950       80.7447       94.7717       89.7460       95.0204       92.7284       98.1123      119.9060      104.6189       92.0049       96.3483       85.8827       78.1283       74.1742       74.0909       82.2967       99.8956       93.4685       89.7077       87.8569       81.2576       80.9726       73.4417       78.3512       72.0869       77.9550       96.4672       56.2193       51.4191       53.4000       65.5567       60.4645       55.4894       52.6188       54.7507       50.5144       53.5060       44.0224       43.2702       49.3356       49.0975       48.6686       47.6373       48.5047       48.8927        0.0000        0.0000        0.0000        0.0000        0.0000        0.0000        0.0000        0.0000        0.0000        0.0000        0.0000        0.0000        0.0000        0.0000        0.0000        0.0000        0.0000        0.0000        0.0000        0.0000        0.0000        0.0000        0.0000        0.0000        0.0000        0.0000        0.0000        0.0000        0.0000        0.0000        0.0000        0.0000        0.0000        0.0000        0.0000        0.0000        0.0000        0.0000        0.0000        0.0000        0.0000        0.0000        0.0000        0.0000        0.0000        0.0000        0.0000        0.0000        0.0000        0.0000        0.0000        0.0000        0.0000        0.0000        0.0000        0.0000        0.0000        0.0000        0.0000
        0.0000        0.0000        0.0000        0.0000        0.0000        0.0000        0.0000        0.0000        0.0000        0.0000        0.0000        9.3311        6.3711        8.9533       13.7850        7.2787        8.4616        4.5606        5.4801        5.0092       10.5172       12.8496       17.1972       11.9863        5.2337        3.9500        3.8776        5.4419       14.9626       13.8038       17.4243       16.8950       10.5466       13.2088        4.5127        6.7363        7.4459        8.1748        9.9722        4.9587        3.1945        2.0368        0.3619        1.4938        1.0775        1.5056        0.6891        8.1858        9.6710        6.9563        4.4969        7.6387        3.8341        3.8995        3.4428        5.3309       10.1529       13.3672        8.1993       10.0760        7.4065        8.6270       28.0421       32.7720       28.3062       22.0059       24.7550       44.2249       49.6031       64.8583       57.4088       63.3205       45.4703       41.3056       45.6466       51.7919       48.4807       41.6310       31.0293       28.3618       22.2128       35.5855       48.2858       43.8702       58.2232       41.2457       40.0258       49.4782       36.8551       36.6735       22.0907       20.5061       28.6814       25.6588       50.1385       48.0544       43.9032       54.7275       57.3541       26.8361       27.4554       31.7251       32.3116       46.4682       65.7990       66.7960       78.6128       90.4522       83.5901       74.3770       72.1090       64.1630       78.8166       95.6860      113.1830      106.2752       52.7219       48.7037       48.0277       49.6110       47.1325       46.0475       42.2276       40.9530       38.0751       27.2488       26.4582       37.9810       44.5756       61.9797       63.2659       83.2089       87.7798       64.1687       68.4654       68.4062       76.6183      106.2694       93.9157       70.2053       67.0673       67.1573       68.3733       67.6867       75.8185       68.8610       88.9534       95.8096      108.7108      108.7427      103.0120      111.2188      108.7344      103.4818      105.4771      105.1140       98.8840       80.1292       76.0127       74.8351       91.2702       96.0735       84.4745       77.9312       88.3364       79.2392       93.8439       94.0659       85.4560       74.2881       61.8058       52.9610       47.8253       51.6515       51.8639       52.6212       52.2308       55.9813       57.9963       58.6579       51.2555       46.7547       45.8645       51.2774       52.9557       47.4427       49.1448       45.7479       47.3831        0.0000        0.0000        0.0000        0.0000        0.0000        0.0000        0.0000        0.0000        0.0000        0.0000        0.0000        0.0000        0.0000        0.0000        0.0000        0.0000        0.0000        0.0000        0.0000        0.0000        0.0000        0.0000        0.0000        0.0000        0.0000        0.0000        0.0000        0.0000        0.0000        0.0000        0.0000        0.0000        0.0000        0.0000        0.0000        0.0000        0.0000        0.0000        0.0000        0.0000        0.0000        0.0000        0.0000        0.0000        0.0000        0.0000        0.0000        0.0000        0.0000        0.0000        0.0000        0.0000        0.0000        0.0000        0.0000        0.0000        0.0000        0.0000        0.0000        0.0000
        0.0000        0.0000        0.0000        0.0000        0.0000        0.0000        0.0000        0.0000        0.0000        0.0000        0.0000        0.0000        0.0000        0.0000       12.5160        8.2675        9.4590        6.9629        3.4681        5.3841        6.5912        6.7833       18.2040       17.2815        9.7173        9.6322       11.5419        7.7559       18.1702       14.7776       21.9797       18.7835       11.8847       15.3709        6.0087       10.5188       11.7480       13.2059       10.0202        4.9647        4.4858        4.5127        6.4953        4.6423        1.7422        1.9452        3.2265        8.7202        7.4012        7.6329        8.0888        6.0743        3.2058        6.6971        2.9647        8.9904       12.8165       10.1720        7.1568       10.3716       22.9311       19.2900        9.4391        9.9830       11.8794       51.5477       38.3617       35.2717       36.1700       43.6097       48.8275       41.8791       37.2864       51.6291       34.7470       41.0023       49.6183       45.1344       43.5679       31.5179       30.0629       28.5118       29.1637       26.5489       42.6075       48.0903       48.1798       43.1473       35.3498       31.2300       28.6862       20.3190       18.4901       24.6642       49.8078       59.5665       40.3978       33.9786       48.0561       47.0096       31.0801       37.0426       36.5055       45.8227       58.7345       80.8434       70.2990       70.8071       99.9260      159.1810       89.6974       60.1112       68.1001      100.5901       75.3217       72.4280       66.0056       51.4304       58.7607       71.0165       62.9756       47.2229       33.2294       35.8960       38.3597       36.1910       38.5578       63.8894       50.6390       49.1315       69.9464      113.3834       72.4825       86.0777       85.5862       93.8492       85.4369       95.1416      115.4490      102.0910       72.5600       66.3136       72.0652       70.9605       85.4668       82.5062      106.6550      105.4748       98.9453      110.9659       98.6610       96.5584       97.9800       95.6753      112.0407      108.1532      101.6952      103.7751      105.5271       90.4557       92.7936       85.4826       86.9254       85.2547       90.9591       92.5751      118.4320      120.9763      102.1485       77.4487       83.4022       52.5365       46.6266       46.1994       50.2278       58.9968       69.9513       74.6095       74.2742       67.1866       64.5585       55.4041       59.5063       66.3459       59.5880       82.5795        0.0000        0.0000        0.0000        0.0000        0.0000        0.0000        0.0000        0.0000        0.0000        0.0000        0.0000        0.0000        0.0000        0.0000        0.0000        0.0000        0.0000        0.0000        0.0000        0.0000        0.0000        0.0000        0.0000        0.0000        0.0000        0.0000        0.0000        0.0000        0.0000        0.0000        0.0000        0.0000        0.0000        0.0000        0.0000        0.0000        0.0000        0.0000        0.0000        0.0000        0.0000        0.0000        0.0000        0.0000        0.0000        0.0000        0.0000        0.0000        0.0000        0.0000        0.0000        0.0000        0.0000        0.0000        0.0000        0.0000        0.0000        0.0000        0.0000        0.0000        0.0000        0.0000        0.0000
        0.0000        0.0000        0.0000        0.0000        0.0000        0.0000        0.0000        0.0000        0.0000        0.0000        0.0000        0.0000        0.0000        0.0000        0.0000        0.0000        0.0000        0.0000        7.7954        3.8406        4.1159        4.2533        5.6605        7.0951        7.2505        7.7252        5.3043       10.1330       20.3682       13.5911       19.4683       23.0780       24.3117       18.9176       18.7071       14.6165       13.2839       13.6436       10.0189        6.6036        3.3339        1.9554        2.2225        1.9078        3.5282        5.5929       10.0059        4.6068        2.8946        6.0684        9.1431        4.6711        0.8509        1.1405       14.0849        8.1570        8.8940        6.2159        6.0767        8.6489       13.1182       20.2060       30.0386       37.9682       33.0962       62.4245       47.4305       26.6771       11.0855       18.1647       40.4360       39.4589       36.6947       31.2834       27.4934       42.1911       43.6160       38.1318       29.2005       31.0997       42.7440       39.7500       48.6860       39.8109       46.1558       45.6933       46.8143       59.1944       52.0281       55.1906       60.0633       31.9756       30.1602       47.0917       50.0620       31.8858       38.1868       30.7148       47.3192       35.8826       40.4785       42.1838       40.4403       59.4582       71.5436       87.8177       57.8903       91.5936       99.8237      116.0456      105.2794      116.3686       67.7463       68.3796       70.9433       57.1766       58.1758       72.5321       75.9178       94.9755       84.6796       61.7594       39.1871       39.0917       41.4181       44.6357       41.8657       53.1038       61.3308       68.9626       75.2724       98.0478       91.7774       90.0662      107.5341      105.7487      101.5201      121.3062      121.0760       95.2797       90.9868       66.4337       68.5083       73.2886       96.6648      123.5755      124.7760      113.2457      108.7456      105.2625       97.5117      105.4603      104.5341      104.9134      106.4733      110.8827      106.9632      112.6614      129.1227      108.8313      104.3311       89.5010       85.6636       83.6009       88.0324       87.6887       81.9532       76.1460       69.8417       70.8893       76.1153       62.5881       54.3492       74.0790       85.8380       72.7646       83.2491       83.5178       85.0415       87.5383       88.2015       84.3477       74.7953       75.8701       66.8509      104.2606        0.0000        0.0000        0.0000        0.0000        0.0000        0.0000        0.0000        0.0000        0.0000        0.0000        0.0000        0.0000        0.0000        0.0000        0.0000        0.0000        0.0000        0.0000        0.0000        0.0000        0.0000        0.0000        0.0000        0.0000        0.0000        0.0000        0.0000        0.0000        0.0000        0.0000        0.0000        0.0000        0.0000        0.0000        0.0000        0.0000        0.0000        0.0000        0.0000        0.0000        0.0000        0.0000        0.0000        0.0000        0.0000        0.0000        0.0000        0.0000        0.0000        0.0000        0.0000        0.0000        0.0000        0.0000        0.0000        0.0000        0.0000        0.0000        0.0000        0.0000        0.0000        0.0000        0.0000
        0.0000        0.0000        0.0000        0.0000        0.0000        0.0000        0.0000        0.0000        0.0000        0.0000        0.0000        0.0000        0.0000        0.0000        0.0000        0.0000        0.0000        0.0000        0.0000       14.0809       11.2250        8.4398        7.6077        6.3099        5.9093        8.8664        7.0611        7.7926       20.1557       14.7664       24.1666       38.2191       39.9248       11.7556       22.0790       11.4244       11.1608       11.5968       13.7420        6.3219        3.4089        0.7391        0.1772        1.0542        6.8724        9.3965       10.0924        6.8819        6.6545        8.5796       18.2498       18.7991        5.0217        3.0339        6.5686        5.5741        8.9460        9.2533        6.6796       14.0464       18.2477       19.9964       40.2068       41.5158       39.4070       67.0110       57.9590       66.9374       45.6152       34.0171       33.9914       49.1627       52.6504       49.5065       38.5270       43.4182       45.8444       53.1142       34.7717       32.5460       31.0815       40.0416       46.0710       43.3513       46.2822       54.7988       54.9830       65.9095       64.8217       58.3996       37.0356       37.0341       46.1259       45.9710       33.0592       26.0791       28.6742       30.7685       35.6400       36.0092       34.8954       43.9355       39.0118       54.2722       82.6945       87.4237       72.1389       76.7093       67.7560       86.3400      151.2464      116.5557       65.4198       73.1347       65.8860       61.2558       66.6692       91.2684      108.5234      104.9222       88.8684       75.3143       64.9960       63.2238       63.0841       70.6362       59.3880       59.4192       57.0258       61.6414       76.0990      114.8582      101.0636       97.9710       94.5709       98.3713       89.1163       92.7383       88.2698       96.5410      108.3221      109.4607       87.0923       93.6436       97.7779      108.8285      112.4984      133.1805      140.2561      122.9548      118.3930      131.3872      125.3447      124.9284      138.3084      131.9264      131.5312      145.9778      128.4250      119.3291       94.5358       85.3026       83.7544       78.1023       94.4355       86.3030       82.3382       80.1232       76.2681       82.5430       88.6509       90.4589       86.5709       91.4119      126.8503      103.5686      130.2652      120.3659      110.3366       99.0816      112.4247      103.5431       79.8763       74.6831       83.1172       90.7768        0.0000        0.0000        0.0000        0.0000        0.0000        0.0000        0.0000        0.0000        0.0000        0.0000        0.0000        0.0000        0.0000        0.0000        0.0000        0.0000        0.0000        0.0000        0.0000        0.0000        0.0000        0.0000        0.0000        0.0000        0.0000        0.0000        0.0000        0.0000        0.0000        0.0000        0.0000        0.0000        0.0000        0.0000        0.0000        0.0000        0.0000        0.0000        0.0000        0.0000        0.0000        0.0000        0.0000        0.0000        0.0000        0.0000        0.0000        0.0000        0.0000        0.0000        0.0000        0.0000        0.0000        0.0000        0.0000        0.0000        0.0000        0.0000        0.0000        0.0000        0.0000        0.0000        0.0000
        0.0000        0.0000        0.0000        0.0000        0.0000        0.0000        0.0000        0.0000        0.0000        0.0000        0.0000        0.0000        0.0000        0.0000        0.0000        0.0000        0.0000        0.0000        0.0000       12.6435       13.1873       10.9600        9.6737       12.1927        9.8440        9.7795       10.6303       11.7978       12.9342       14.5356       26.2868       15.2886       12.9471       13.9555       23.2959       14.3814       10.5503       12.9849       11.4277        9.5338        8.2722        1.9323        0.9742        0.8403        2.3422        4.0777        4.7898        5.7919        2.3870        5.3592       14.1457       17.4020        5.8038        9.7424       11.7182       10.0047       16.0174       13.4602       14.4512       24.6421       19.3047       18.0953       14.0618       17.4090       47.1565       64.7601       58.2535       79.6371       51.8078       37.9474       64.8106       71.1261       58.9821       44.5152       47.5722       40.7549       37.9475       51.7070       58.1284       56.7978       42.6006       39.5678       41.5853       41.5608       61.7120       58.8770       49.3161       43.2371       35.4568       44.9077       32.2592       44.1841       51.6429       46.0891       57.3030       40.5772       35.4441       34.8722       38.0256       36.7257       40.9303       44.7828       40.9842       52.2096       59.2821       78.3171       55.6169       61.1377       64.5674       95.3125      141.9298       86.6600       78.4891       92.0679       82.5685       72.8143       75.0649       81.7966       85.9476       97.4386       99.1528       90.7640       76.6364       90.2494       75.3618       72.7706       57.5775       66.4239       60.3201       66.2330       83.5054       92.9024       87.5724       86.1525      123.5214       96.8497       93.8272       93.1282       85.5741       91.6954      105.9067      148.3349      119.3551      123.7569      127.5097      130.4142      135.8688      145.3492      157.5520      155.8976      143.8378      143.3701      140.1417      144.5446      150.6398      137.0003      122.2618      134.6084      123.2439      126.6758      105.5315       94.9559       97.2308       85.6752       90.5237       90.3831       91.9004       90.5585       90.5508       96.4011       95.7082      108.0891      107.5942      100.4691      102.4550      279.4454      179.4522      116.1359      101.6225      103.2568      101.2862       96.5202      103.8887       82.6782       77.5921      153.9713      144.3393      112.1007        0.0000        0.0000        0.0000        0.0000        0.0000        0.0000        0.0000        0.0000        0.0000        0.0000        0.0000        0.0000        0.0000        0.0000        0.0000        0.0000        0.0000        0.0000        0.0000        0.0000        0.0000        0.0000        0.0000        0.0000        0.0000        0.0000        0.0000        0.0000        0.0000        0.0000        0.0000        0.0000        0.0000        0.0000        0.0000        0.0000        0.0000        0.0000        0.0000        0.0000        0.0000        0.0000        0.0000        0.0000        0.0000        0.0000        0.0000        0.0000        0.0000        0.0000        0.0000        0.0000        0.0000        0.0000        0.0000        0.0000        0.0000        0.0000        0.0000        0.0000        0.0000
        0.0000        0.0000        0.0000        0.0000        0.0000        0.0000        0.0000        0.0000        0.0000        0.0000        0.0000        0.0000        0.0000        0.0000        0.0000        0.0000        0.0000        0.0000        0.0000        0.0000       10.9707        8.9169       11.4920        9.8417        7.8951        7.4540       14.0425       15.0607       17.0858       10.9700       16.6614       13.1173       18.2391       12.0426       13.0239       12.2627       13.2915        6.2610        6.4870       12.2294        8.2691        9.3035        3.2629        2.2614        2.1756        3.2795        1.2168        3.2192        2.7812        4.4475        4.2979        5.9391        6.4583        6.6046       12.3109       16.7141       10.0382        7.6999       10.8257        8.7709       12.3223       21.1310       35.1185       47.6670       49.9035       61.5829       95.5429      133.6121       98.7597       91.5939       64.6051       76.6146       71.2363       43.0429       56.1963       41.1307       42.2968       39.8642       54.2774       51.4832       47.0917       41.4628       52.8625       72.8171       84.8533       71.7461       56.4040       49.4413       55.5561       60.9452       59.1238       52.7094       57.3986       55.5005       60.8831       51.5472       48.8126       36.6678       37.1309       40.7193       42.0017       49.2872       41.8782       48.0267       63.6081       78.2707       64.9182       69.9524       75.1302       87.9839       88.2199       83.3246       90.7637       83.8320       83.7074      108.2333       75.2161       81.3008       87.9672      111.2215      105.2009      101.0323       74.8595       76.7737       69.2505       61.2386       58.7283       64.8948       63.7202       72.6209       83.6049       82.5265       89.1920       91.0950      102.1511       85.8724       73.6331       76.5937       89.5318       88.6610      113.3891      142.7765      131.5824      109.1386      126.9371      143.7729      165.0670      167.3475      167.6594      167.8922      177.8085      162.9751      157.5843      159.2592      149.3501      131.7622      121.9113      117.6462      108.6108      108.1689      105.3448      100.4063      107.2299       93.3603      102.8078      103.4423      113.6051      112.8522      106.1146      106.4746      128.2655      117.1441      108.1848      105.6385      107.1844      146.5067      139.5130      122.7661      109.0773       86.9362       99.3325       99.3114      138.5628      128.2435      115.0196      106.0345      106.0858       80.0999       80.2700        0.0000        0.0000        0.0000        0.0000        0.0000        0.0000        0.0000        0.0000        0.0000        0.0000        0.0000        0.0000        0.0000        0.0000        0.0000        0.0000        0.0000        0.0000        0.0000        0.0000        0.0000        0.0000        0.0000        0.0000        0.0000        0.0000        0.0000        0.0000        0.0000        0.0000        0.0000        0.0000        0.0000        0.0000        0.0000        0.0000        0.0000        0.0000        0.0000        0.0000        0.0000        0.0000        0.0000        0.0000        0.0000        0.0000        0.0000        0.0000        0.0000        0.0000        0.0000        0.0000        0.0000        0.0000        0.0000        0.0000        0.0000        0.0000        0.0000        0.0000
        0.0000        0.0000        0.0000        0.0000        0.0000        0.0000        0.0000        0.0000        0.0000        0.0000        0.0000        0.0000        0.0000        0.0000        0.0000        0.0000        0.0000        0.0000        0.0000        0.0000        0.0000       10.7448        6.9486       10.2877        8.2533        6.1795       11.2993       25.6246       14.5822       14.9129       16.3282       16.7182       28.2826       17.8068       11.6834        7.5560        8.1345        9.8375        6.4666        6.3082        1.3576        2.8019        4.0647        2.2360        7.7615        6.1407        3.5749        6.1941        3.7859        8.7251        6.2901        2.1567        4.0337        5.7017       18.3554       15.9881        7.6594       15.8361       13.0947       21.4014       20.7493       26.1222       48.8423       37.7618       40.8109       36.9203       62.9905       96.2919       99.2853      108.1214       93.6595       79.0013       77.0578       65.3741       60.6735       40.0203       43.6601       39.1863       42.1861       44.0641       49.4626       49.3618       71.0886       75.8120       96.6822       71.9376       43.7490       71.0560       71.6676       65.5055       62.2719       67.5225       62.2010       71.4444       70.8022       51.7913       43.3652       37.6616       50.7289       41.0121       38.4880       38.1283       44.3192       53.9630       72.6680       65.2240       93.7328       64.8863       81.4046       76.7116       74.3548       82.8406       94.8060       96.2747       86.1749       75.6606       93.1539       91.1890       80.7926      102.4138      109.4405       93.1970       87.1035       96.1890       79.3876       71.1830       60.6641       68.7687       60.9805       61.4454       72.6500       72.2457       69.9797       71.1454       91.6405       81.5596       86.3130       97.9440      107.0295      117.1333      111.2009      125.4976      128.8905      133.7329      131.7602      141.0672      145.0739      159.4092      151.4845      148.2396      161.0074      159.9153      160.3431      156.3401      147.7064      132.3367      115.3383      110.2124      115.4735      100.4963      107.6585       94.7816      113.3414      104.1371      111.6141      128.0678      133.7190      140.0883      140.9481      140.7618      140.7820      134.4095      141.7956      136.3824      128.7213      156.1196      129.0675      106.2041       86.4015      123.8058       89.5300       91.0098      104.2195      100.4935       87.8854       91.3489       85.8235       83.9283       80.2831       88.0713        0.0000        0.0000        0.0000        0.0000        0.0000        0.0000        0.0000        0.0000        0.0000        0.0000        0.0000        0.0000        0.0000        0.0000        0.0000        0.0000        0.0000        0.0000        0.0000        0.0000        0.0000        0.0000        0.0000        0.0000        0.0000        0.0000        0.0000        0.0000        0.0000        0.0000        0.0000        0.0000        0.0000        0.0000        0.0000        0.0000        0.0000        0.0000        0.0000        0.0000        0.0000        0.0000        0.0000        0.0000        0.0000        0.0000        0.0000        0.0000        0.0000        0.0000        0.0000        0.0000        0.0000        0.0000        0.0000        0.0000        0.0000        0.0000        0.0000
        0.0000        0.0000        0.0000        0.0000        0.0000        0.0000        0.0000        0.0000        0.0000        0.0000        0.0000        0.0000        0.0000        0.0000        0.0000        0.0000        0.0000        0.0000        0.0000        0.0000        0.0000       21.9729       19.6671       13.7630        9.8552        8.5853        9.5867       12.0053        8.5055       19.4860       18.6440       13.9505       16.7436       13.4865       12.9653       14.3746        7.9490       10.0458       18.5005        8.8620        3.1201        2.4471        7.0312        8.4318        4.1290        4.8304        7.8896        4.1232        6.9866       12.4061       17.1988       13.3666        3.1539        4.5441       11.5394       14.6248        8.7935       15.5088       18.2247       16.8578       23.3185       43.4723       34.1611       32.5865       44.2148       55.1764       52.8078       75.4216       69.2406       60.0635       64.7902       76.0336       90.6960       77.9393       76.2548       86.2597       59.3534       70.2548       74.3500       78.4221       80.9577       63.0974       68.2655       70.4408       73.7461       80.1985       77.3695       66.8504       65.8739       67.7972       61.4115       60.8167       78.2921       91.3154       84.1477       56.3257       52.4113       43.2062       43.5614       46.3670       50.3140       58.0324       48.9693       57.3485       60.1123       59.9105       68.1340       77.1541       74.0842       96.4454      110.5877       91.5767      103.4581      116.7485      112.0142       97.9934       99.1286       84.8099       87.9131      105.3775      102.5664       93.4922       88.0624      108.9839       89.1767       71.1625       54.2034       73.0856       59.5179       65.5679       53.5688       57.9450       72.1449      108.4492       90.2673      102.1804      120.0818      143.3398      126.1069      107.9149      104.7645      120.3278      150.8489      159.4873      152.4276      147.7619      154.0393      150.6060      155.6840      159.6313      156.9667      156.6239      154.9259      157.3258      150.7896      129.8179      116.4117      106.5062      113.5125      115.3613      115.1100      117.9696      130.0295      139.1339      148.8893      142.4750      131.7661      119.2783      120.6010      129.6994      130.7793      149.6043      157.2535      167.2519      146.1403      163.7057      125.5337      114.7496      103.9370      114.1182       98.2379       98.0716       94.8722       89.6977       99.7617       98.4868       88.0608       85.8406       78.1513       86.3787        0.0000        0.0000        0.0000        0.0000        0.0000        0.0000        0.0000        0.0000        0.0000        0.0000        0.0000        0.0000        0.0000        0.0000        0.0000        0.0000        0.0000        0.0000        0.0000        0.0000        0.0000        0.0000        0.0000        0.0000        0.0000        0.0000        0.0000        0.0000        0.0000        0.0000        0.0000        0.0000        0.0000        0.0000        0.0000        0.0000        0.0000        0.0000        0.0000        0.0000        0.0000        0.0000        0.0000        0.0000        0.0000        0.0000        0.0000        0.0000        0.0000        0.0000        0.0000        0.0000        0.0000        0.0000        0.0000        0.0000        0.0000        0.0000        0.0000
        0.0000        0.0000        0.0000        0.0000        0.0000        0.0000        0.0000        0.0000        0.0000        0.0000        0.0000        0.0000        0.0000        0.0000        0.0000        0.0000        0.0000        0.0000        0.0000        0.0000        0.0000        7.1366        9.7273       18.8885       13.4817        4.6073       13.3191        7.4307        8.3286        7.9016       10.1395        8.5080       12.1610        9.8124       11.8709        7.4159        9.0424        5.7345        6.8838        4.7120        4.3481        4.4059       16.3103        6.9515        4.1290        4.1147        4.2824        8.6515       10.7803        5.9424        9.1796       10.3440        6.5011       13.4626       28.1578       21.9364       17.2496       14.4491       21.6652       24.0673       31.4553       32.6254       41.3475       65.4660       30.8061       37.5096       24.7706       41.3715       36.4634       36.2951       51.4931       95.7389      103.6636       86.3265       95.4120      106.6016      103.7786       71.4355       59.9514       80.1684       68.3672       68.6460       69.1328       61.2441       70.0456       64.9580       76.1497       66.6104       63.1560       58.6759       65.4054       73.7213       83.9767       74.4071       71.3612       60.3351       63.6226       66.6113       59.5490       59.4115       59.6154       66.6051       59.2623       58.3426       56.4648       64.9822       66.0367      105.6355       91.6222      103.4783      102.7813       94.5009      110.1098      124.7634      127.3385       89.6090       86.6227       99.7974       91.0328      100.5790      102.7440      100.2732      100.6349      141.1971      104.9718       80.4620       68.3664       95.4078       67.9797       63.7617       61.4287       70.7867       73.2103      100.0302      116.0062      115.5338      131.7489      154.0393      156.2733      132.6704      129.5801      141.5899      157.8969      144.2452      151.9818      151.6139      153.2503      154.0519      161.5421      152.3144      153.8757      154.7163      154.9249      153.3273      147.7706      138.3161      132.3166      125.4261      132.2558      132.8994      130.5353      129.3275      138.6495      143.1807      139.8716      135.9890      121.8464      120.2659      118.4086      121.7182      112.7213      134.0444      132.2260      134.5728      121.3859      126.5948      109.4331      117.2056      115.9315      110.0165      125.2165      124.8014      115.0653      108.2373      115.9137      106.5094      109.5116       78.0263       77.5496       80.8750        0.0000        0.0000        0.0000        0.0000        0.0000        0.0000        0.0000        0.0000        0.0000        0.0000        0.0000        0.0000        0.0000        0.0000        0.0000        0.0000        0.0000        0.0000        0.0000        0.0000        0.0000        0.0000        0.0000        0.0000        0.0000        0.0000        0.0000        0.0000        0.0000        0.0000        0.0000        0.0000        0.0000        0.0000        0.0000        0.0000        0.0000        0.0000        0.0000        0.0000        0.0000        0.0000        0.0000        0.0000        0.0000        0.0000        0.0000        0.0000        0.0000        0.0000        0.0000        0.0000        0.0000        0.0000        0.0000        0.0000        0.0000        0.0000        0.0000
        0.0000        0.0000        0.0000        0.0000        0.0000        0.0000        0.0000        0.0000        0.0000        0.0000        0.0000        0.0000        0.0000        0.0000        0.0000        0.0000        0.0000        0.0000        0.0000        0.0000        0.0000       20.3287       19.3777       12.1692       12.9712        7.9011       12.5787        5.7284        3.7812        4.6618        7.8727        9.7798        7.8961        5.7331        4.1940        5.8639        3.7273        3.0087        3.0103       10.9516       16.9681        6.6278       10.1916        2.6486        0.8124        2.9407        4.0944        5.5190        6.6446        4.7466        3.4527        8.5674        9.0873        6.1058       13.9401       17.4514       10.5210        9.9783       20.5282       30.4327       35.9762       17.5477       40.6301       71.6944       54.3412       46.5801       18.2366       15.8544       16.6924       49.0570       44.2293       46.1601       88.7323       91.0914       93.6771       80.9999       66.9158       67.3948       65.2034       73.3121       67.8545       92.4010       52.1637       59.3800       59.3853       54.5423       56.3496       58.5132       56.8055       61.5415       80.7963       84.9555       80.8780       78.0083       67.1309       57.1796       59.9704       54.5265       53.3668       49.9108       50.2011       52.9449       66.2424       57.8332       57.8519       71.6423       67.7073       92.1237       91.5988       85.4663       96.0920       92.3924      100.1263      117.0574      116.5803       88.0203       80.1742       91.1179       97.5403      120.2629      132.8256      109.2191      100.2832      120.3306       95.4559       89.7333       84.7860      109.0167       82.0698      114.3134      115.4638       99.6053       98.6070      101.1287      131.7673      115.0854      119.4641      121.3022      131.9459      136.0252      136.6667      129.2972      141.7182      131.3669      150.3158      155.7810      145.8082      141.6084      153.1081      144.3153      143.2677      158.8456      160.2681      163.1115      165.1640      148.6418      144.8073      146.4521      149.3726      141.2130      143.4742      130.5068      149.3132      159.4582      134.3187      126.3525      118.3831      123.3973      120.4387      114.7044      107.6617      121.8840      127.1173      118.8411      115.8659      123.1694      112.6093      101.3367       94.5631      128.4028      153.0863      174.0955      151.4336      125.4728      128.3631      107.6481      110.1364       88.9702       83.7651       97.2890      131.9075        0.0000        0.0000        0.0000        0.0000        0.0000        0.0000        0.0000        0.0000        0.0000        0.0000        0.0000        0.0000        0.0000        0.0000        0.0000        0.0000        0.0000        0.0000        0.0000        0.0000        0.0000        0.0000        0.0000        0.0000        0.0000        0.0000        0.0000        0.0000        0.0000        0.0000        0.0000        0.0000        0.0000        0.0000        0.0000        0.0000        0.0000        0.0000        0.0000        0.0000        0.0000        0.0000        0.0000        0.0000        0.0000        0.0000        0.0000        0.0000        0.0000        0.0000        0.0000        0.0000        0.0000        0.0000        0.0000        0.0000        0.0000        0.0000
        0.0000        0.0000        0.0000        0.0000        0.0000        0.0000        0.0000        0.0000        0.0000        0.0000        0.0000        0.0000        0.0000        0.0000        0.0000        0.0000        0.0000        0.0000        0.0000        0.0000        0.0000        0.0000        8.4164       15.9684       12.3892        7.1738        5.9931        4.0303        3.7080        2.9845        3.9801        5.3521        8.2351        3.5983        3.1824        5.9280        3.4972        0.5158        2.9176       15.1588       18.1808       18.2462        6.9633        0.7335        1.3220        4.1816        7.6236        2.5763        7.1566        7.9177       18.8260       21.2995       35.4678        4.3672       10.7357       11.0173        8.0276       12.7352       15.1058        8.3510       20.1537       19.3141       25.4393       46.9630       73.6755       56.2414       34.3393       48.0179       48.9688       40.0179       62.1117       69.6971       72.6999       60.7096       76.3619       63.9211       64.7388       67.5230       63.5653       73.7782       61.1145       65.6760       62.5605       57.5633       58.1654       59.2805       55.9200       54.3401       64.6023       62.1291       73.1218      101.2307       92.5862       99.2352       62.4676       47.8501       48.8292       52.4963       42.5437       38.9707       40.9064       55.6039       61.0559       55.0410       58.8993       63.5709       69.8201       82.7254       89.4868       97.7503      102.8371       94.5172       89.0876      106.3318      105.2935      109.3339       98.6671      101.2027      115.2281      132.5119      124.2834      109.2248       95.3437      111.1781      109.8707       78.5269       75.7730      108.6968      100.5319       99.7129       99.8722      104.7259       89.6871       89.1098      129.7180      133.0877      142.6552      137.6435      158.5574      147.7451      145.3249      138.7876      148.1037      138.1250      140.2054      134.2326      132.7191      143.6545      139.3496      137.9343      144.4832      156.6934      159.5956      174.5198      173.1278      148.5795      139.5414      136.3672      148.4990      143.5456      149.5643      148.8202      138.7988      132.4982      128.5932      133.5218      125.5245      119.7622      116.3025      116.2794      113.0449      130.0965      129.2921      124.9057      112.8897      107.5344      106.2449       92.6952       99.1665      120.1721      145.5405      154.5675      148.8347      115.3519      115.2180      100.1671       97.0023       78.0311      102.6146       88.9440       75.4458        0.0000        0.0000        0.0000        0.0000        0.0000        0.0000        0.0000        0.0000        0.0000        0.0000        0.0000        0.0000        0.0000        0.0000        0.0000        0.0000        0.0000        0.0000        0.0000        0.0000        0.0000        0.0000        0.0000        0.0000        0.0000        0.0000        0.0000        0.0000        0.0000        0.0000        0.0000        0.0000        0.0000        0.0000        0.0000        0.0000        0.0000        0.0000        0.0000        0.0000        0.0000        0.0000        0.0000        0.0000        0.0000        0.0000        0.0000        0.0000        0.0000        0.0000        0.0000        0.0000        0.0000        0.0000        0.0000        0.0000        0.0000        0.0000
        0.0000        0.0000        0.0000        0.0000        0.0000        0.0000        0.0000        0.0000        0.0000        0.0000        0.0000        0.0000        0.0000        0.0000        0.0000        0.0000        0.0000        0.0000        0.0000        0.0000        0.0000        6.9248        7.6656       10.5177       17.8821        9.5256        6.9284       12.8805       15.6104       22.5421       31.1589       10.0873       10.7952        6.8899        5.0695        4.4057        2.8058        1.9735        9.8608       11.2792       20.6243       23.6784       26.1937        8.1446        7.1096       10.9818       10.4655        8.2309       15.2798       22.9372       27.7841       20.2155       20.0901       12.8687       19.3232       12.9773       11.3249       19.7103       21.1266       15.3133       17.1872       20.6027       35.3758       69.0123       58.8662       32.2550       29.6090       43.4846       56.4306       49.6393       50.4865       47.8304       47.9457       46.4383       50.5604       62.5875       64.1015       68.1462       81.6387       83.4997       77.4773       80.9313       75.3941       71.5797       67.8676       74.2657       68.9432       67.4232       79.7550       90.6070       97.0081       83.0119       71.1459       65.1614       66.6185       47.0397       44.6455       44.7032       50.5328       43.3068       41.4971       46.9610       49.0190       52.5265       47.8095       51.8330       59.9306       68.0430       75.7548       65.4415       68.0941       79.0787       80.1645       93.5840      116.7467      136.2386      152.8775      133.7693      167.8446      190.8715      164.4761      158.7551      144.8387      112.9064      107.7138       84.2320       90.4098      107.0190      106.3867      108.6791      120.5790      122.7526      112.1556      116.4432      139.2471      171.4325      181.4315      192.6048      186.2106      174.6236      178.5857      183.5605      179.1983      152.3955      143.3314      144.6785      146.1221      147.3040      151.2270      159.4341      166.0103      161.8123      162.4493      169.1317      177.2931      174.9489      143.1187      143.9237      144.9118      129.9100      133.7646      136.2266      137.5475      129.3901      130.9180      133.7529      123.9878      125.5335      121.7431      120.5118      110.6877      127.6380      126.6805      121.0742      119.6086      106.6294       97.2261       86.9110       89.0356      112.2177      114.6729      120.8419      113.4161      121.3590      121.0954       82.4088       78.6308       82.7605       89.3807       97.0457      109.8135      112.1827        0.0000        0.0000        0.0000        0.0000        0.0000        0.0000        0.0000        0.0000        0.0000        0.0000        0.0000        0.0000        0.0000        0.0000        0.0000        0.0000        0.0000        0.0000        0.0000        0.0000        0.0000        0.0000        0.0000        0.0000        0.0000        0.0000        0.0000        0.0000        0.0000        0.0000        0.0000        0.0000        0.0000        0.0000        0.0000        0.0000        0.0000        0.0000        0.0000        0.0000        0.0000        0.0000        0.0000        0.0000        0.0000        0.0000        0.0000        0.0000        0.0000        0.0000        0.0000        0.0000        0.0000        0.0000        0.0000        0.0000        0.0000
        0.0000        0.0000        0.0000        0.0000        0.0000        0.0000        0.0000        0.0000        0.0000        0.0000        0.0000        0.0000        0.0000        0.0000        0.0000        0.0000        0.0000        0.0000        0.0000        0.0000        8.1810        7.1240        3.4859        9.4429        9.4736       10.1273       15.5788       11.3336        7.1453       14.1564       11.0610        5.4014        6.3159       14.4983       22.7320       17.4693        6.6568        7.6550       22.8818       19.6500       20.1974       30.4943       18.4190        9.1181       14.6144       12.3308       14.4304        6.8360       15.7213       23.9697       33.5364       13.7073       13.5849       22.8435       28.7738        9.8710       20.0761       31.2526       28.8128       23.0287       40.5017       50.1595       88.5435       63.4157       37.7264       32.8410       35.7021       46.6650       56.0074       46.8489       43.2775       49.3880       48.9060       49.0235       49.7936       67.0226       58.0420       61.8367       71.5076       91.2176       81.9057       87.3522       94.3291       92.5496       80.8142       83.4473       82.2318       65.4873       67.9674       76.5794       84.3069       85.8478       77.4561       74.5382       84.4898       52.3156       46.1037       37.0270       42.6552       39.6749       36.1550       37.1296       39.8055       47.6529       47.4170       46.6081       51.5682       63.8483       68.4632       60.8147       57.7629       72.3823       69.4929       94.5855       98.1729      119.7110      130.5054      143.8638      150.4497      178.8404      181.8308      176.4224      174.6666      121.5168       90.6585       84.7243       78.7698      111.0647      114.8423      154.0820      180.3336      171.3142      125.7793      146.2129      166.2036      184.0513      169.0336      181.2092      201.4185      186.4828      205.3506      199.5599      176.6184      149.3302      141.4967      142.7844      139.5705      165.3547      162.5620      170.6559      172.4186      164.8117      154.5839      161.4052      167.4433      165.5766      152.0289      152.7486      138.1180      131.9537      134.2191      129.1761      128.6680      133.4097      145.0673      150.3226      131.4305      125.7003      117.3318      128.7718      105.6584      134.7671      140.9795      122.7039      117.7472      104.4127       94.2820       91.7503       92.2794       85.8434       90.6184       94.7556       88.6626      105.0810      110.6295       79.6931       83.1028       85.5223       83.9401       84.7973       91.7349       75.0123       74.1207        0.0000        0.0000        0.0000        0.0000        0.0000        0.0000        0.0000        0.0000        0.0000        0.0000        0.0000        0.0000        0.0000        0.0000        0.0000        0.0000        0.0000        0.0000        0.0000        0.0000        0.0000        0.0000        0.0000        0.0000        0.0000        0.0000        0.0000        0.0000        0.0000        0.0000        0.0000        0.0000        0.0000        0.0000        0.0000        0.0000        0.0000        0.0000        0.0000        0.0000        0.0000        0.0000        0.0000        0.0000        0.0000        0.0000        0.0000        0.0000        0.0000        0.0000        0.0000        0.0000        0.0000        0.0000        0.0000        0.0000
        0.0000        0.0000        0.0000        0.0000        0.0000        0.0000        0.0000        0.0000        0.0000        0.0000        0.0000        0.0000        0.0000        0.0000        0.0000        0.0000        0.0000        0.0000        0.0000        0.0000       14.0673       10.2442        5.7858       13.8035       14.9855        9.1071        6.7538        8.6259        3.2392        6.1092        5.6120        3.8597        7.3509        5.3498        6.5562       17.1446        9.6816       13.8309       20.5498        9.4983       12.1336       29.9658       32.4445       26.7779       33.6634       32.7812       10.2701       10.5231       14.8574       20.6630       22.1575       13.4709       17.5460       25.0189       17.5405       22.9596       43.7003       39.7995       33.2422       41.2709       52.0810       39.6072       39.8260       28.8178       30.7723       41.3146       43.6274       51.7223       45.4538       42.2755       42.6817       50.8901       48.7273       46.4959       39.7418       61.3766       57.9366       63.8936       61.2994       79.8216       84.7801       84.6236       77.3725       94.5405       82.3566       84.0793       92.0876       69.9288       66.7829       75.5257       73.6806       66.5560       75.0092       69.2087       59.0629       39.8105       36.2538       36.7159       41.9473       42.8840       43.0080       36.7156       36.0101       44.9828       45.8489       48.0068       49.6645       53.9695       62.6928       60.0336       54.7140       66.9867       77.9314       86.3494       93.0076      114.1095      114.1892      134.1002      144.5921      160.3789      160.7746      146.0241      129.5489      110.6773      102.2438       91.7433       86.7708       95.3472       93.9808      135.2653      139.0321      187.0523      139.3213      154.6351      156.3693      179.8929      191.0790      205.6893      209.8406      190.4185      202.8523      187.1365      167.3443      139.3386      136.1019      141.4519      161.5063      178.6140      158.2849      163.6041      166.5595      161.0441      159.2789      160.3177      163.6872      159.9675      165.5439      156.7516      149.5441      137.4453      141.6783      132.8756      132.7590      146.4604      141.7397      133.0150      131.3030      121.7270      118.2146      116.4743      110.7627      133.0636      146.8189      132.3531      144.3617      114.9105      105.3716       95.5085       91.4633       87.7485       85.1654       95.7142       75.4337       70.2127       74.0313       86.1127       82.0977       83.4801       82.1063       81.2379       93.1538       87.3638       79.0254       90.2275        0.0000        0.0000        0.0000        0.0000        0.0000        0.0000        0.0000        0.0000        0.0000        0.0000        0.0000        0.0000        0.0000        0.0000        0.0000        0.0000        0.0000        0.0000        0.0000        0.0000        0.0000        0.0000        0.0000        0.0000        0.0000        0.0000        0.0000        0.0000        0.0000        0.0000        0.0000        0.0000        0.0000        0.0000        0.0000        0.0000        0.0000        0.0000        0.0000        0.0000        0.0000        0.0000        0.0000        0.0000        0.0000        0.0000        0.0000        0.0000        0.0000        0.0000        0.0000        0.0000        0.0000        0.0000        0.0000
        0.0000        0.0000        0.0000        0.0000        0.0000        0.0000        0.0000        0.0000        0.0000        0.0000        0.0000        0.0000        0.0000        0.0000        0.0000        0.0000        0.0000        0.0000        0.0000        0.0000       17.7200       15.9617        8.5274       12.5785       12.0700       10.4354       11.7471        7.5059        5.9119        9.4333       13.1777        8.0533        5.8886        7.3816        6.8878       14.2002       10.8645       14.1089       11.9148       18.0522       16.0928       34.4557       48.5337       29.0742       29.6466       33.2736       32.6034        7.2945       15.2993       17.0239       26.4325       25.2100       10.3632        8.6494       10.6119       22.8453       32.4936       37.7581       36.4639       25.6604       28.9046        9.1016       12.3545       18.6996       30.4996       26.0081       24.4320       38.8340       40.9727       46.8010       60.9096       38.4117       37.9198       38.0434       48.3527       71.7787       64.5870       56.8644       70.9692       70.0251       73.4277       70.2073       91.9184       89.1834       90.8326       96.8946       98.7240       74.2143       69.7290       67.4091       69.0856       68.0070       63.0501       50.5549       46.5687       42.7895       42.7104       50.4530       56.4268       53.9618       52.1704       40.9176       47.0317       46.1624       43.2232       49.4875       52.3047       50.4210       50.9852       53.0760       53.5375       66.6504       79.0786       83.0855       94.0548       99.8074      109.5623      122.7542      125.1005      144.3384      140.7347      124.3719      100.3440       99.8465       82.0282       88.0168       93.8163      154.2203      122.2555      112.6265       91.0277      126.3133      132.4267      149.7823      151.0569      182.6123      185.3617      218.6377      211.7402      210.7036      202.2281      172.2734      168.0889      156.5733      139.0134      159.4852      182.4565      177.0249      154.7950      145.7526      131.8768      148.4744      163.4155      167.7095      155.6641      155.2009      160.6853      164.7460      156.1643      141.0773      132.5698      137.6187      151.0092      139.7061      121.6314      123.9751      118.6876      116.9893      111.1857      116.5883      109.3937      113.5589      128.4858      140.8195      133.2975      116.0875      103.8636       98.9912       90.9932       85.7001       80.5385       85.1542       70.6393       69.9792       73.0601       86.7957      106.8701       82.2981       82.1784       84.8848       83.0295       72.9119       72.8656       88.5641       84.6418        0.0000        0.0000        0.0000        0.0000        0.0000        0.0000        0.0000        0.0000        0.0000        0.0000        0.0000        0.0000        0.0000        0.0000        0.0000        0.0000        0.0000        0.0000        0.0000        0.0000        0.0000        0.0000        0.0000        0.0000        0.0000        0.0000        0.0000        0.0000        0.0000        0.0000        0.0000        0.0000        0.0000        0.0000        0.0000        0.0000        0.0000        0.0000        0.0000        0.0000        0.0000        0.0000        0.0000        0.0000        0.0000        0.0000        0.0000        0.0000        0.0000        0.0000        0.0000        0.0000        0.0000        0.0000
        0.0000        0.0000        0.0000        0.0000        0.0000        0.0000        0.0000        0.0000        0.0000        0.0000        0.0000        0.0000        0.0000        0.0000        0.0000        0.0000        0.0000        0.0000        0.0000        0.0000        0.0000       41.3304       29.7326       30.3309       25.7765       23.0832       19.7849       11.8327       13.7123       13.2812       11.3893       18.6382       19.4452       15.5595       17.7071       27.0789       21.4200       19.4312       18.5711       32.2768       39.1141       48.2890       68.2774       64.3379       47.8340       45.8577       30.9416       23.8677       34.5166       41.6386       16.3946        4.0417       12.6644        9.1446       16.3936       13.8656       15.0704       11.6811       21.9557        9.3820        9.3386        6.1751       11.2732       25.3761       25.9984       27.0494       28.8495       26.7873       33.7241       32.2730       31.8823       42.9997       43.4992       36.8715       39.9689       62.2363       52.4943       54.4659       67.4624      107.4628      145.9472      111.2102      103.2057       87.7739       92.8437      112.2623      121.2626       90.7920       80.6557       67.8456       77.5178       58.8991       41.6551       34.3688       42.8570       28.3121       29.9658       28.6049       41.3894       35.9836       32.2208       30.0666       36.4911       54.7642       41.7793       46.4885       47.7996       54.2999       63.6336       54.6970       58.8518       66.9840       76.7259       90.0394       97.7084      108.9221      120.2870      131.2309      124.5490      141.0655      130.0571      124.4165       86.3745       80.1373       72.2836       70.9312       75.3405      144.2420      123.3950      113.9759       88.2826      109.9983      138.9376      159.2974      149.2979      172.4919      217.4855      227.0721      223.0285      205.3024      188.7059      200.0208      205.5360      170.4833      163.7627      170.8650      174.5087      165.0016      151.7757      144.3921      144.2720      159.5824      174.0807      178.9339      170.2967      220.9599      198.7475      189.8002      193.1511      190.8684      175.2727      185.0350      201.3943      174.7571      177.4955      182.4516      164.0449      146.2478      145.8269      156.4678      144.6978      137.7150      154.5985      168.9298      155.5811      119.7756      102.0073       91.1640       81.2946       68.4414       69.6096       67.1223       61.1516       62.6381       61.1766       66.3253       75.3291       85.9167       78.0187       79.7198       92.5665       70.7023       71.4410       65.9570       69.8032       43.6800        0.0000        0.0000        0.0000        0.0000        0.0000        0.0000        0.0000        0.0000        0.0000        0.0000        0.0000        0.0000        0.0000        0.0000        0.0000        0.0000        0.0000        0.0000        0.0000        0.0000        0.0000        0.0000        0.0000        0.0000        0.0000        0.0000        0.0000        0.0000        0.0000        0.0000        0.0000        0.0000        0.0000        0.0000        0.0000        0.0000        0.0000        0.0000        0.0000        0.0000        0.0000        0.0000        0.0000        0.0000        0.0000        0.0000        0.0000        0.0000        0.0000        0.0000        0.0000        0.0000        0.0000
        0.0000        0.0000        0.0000        0.0000        0.0000        0.0000        0.0000        0.0000        0.0000        0.0000        0.0000        0.0000        0.0000        0.0000        0.0000        0.0000        0.0000        0.0000        0.0000        0.0000        0.0000       47.7213       30.3589       34.7821       29.8725       28.4657       27.8263       18.1848       13.4772       15.2919       19.1353       13.0764        9.3464        7.5559        8.8813       13.8883       13.4698       13.7421       30.8072       14.4807       22.8357       40.8869       63.9690       55.8474       57.4466       52.8109       51.3936       38.2222       42.7027       38.6051       28.7640       11.6006        6.2629       19.9369       23.7188       18.5356       14.3095       26.0700       19.6707       24.2786       26.2837       11.0513       15.6050       23.7825       29.7800       30.5638       26.5790       28.5510       32.8109       31.5852       26.9136       35.7436       38.9126       37.9201       35.9651       41.7842       47.3247       58.1194       72.9444      122.4017      107.7139       96.6398      115.5680       95.3061       88.6989       92.5737       90.1868       67.7526       59.1068       61.9726       61.3216       46.4766       39.2563       36.6121       47.2390       28.5559       20.0232       23.4817       32.0128       24.6559       21.8822       22.9448       26.8157       35.0249       39.9675       34.7298       47.5556       54.8823       49.7070       47.6467       57.9372       68.3875       78.1333      101.3881       97.0678      104.0047      114.7982      129.3307      111.0970      120.3977       99.4066       80.6245       67.0672       63.1258       51.0823       50.1727       61.4024      101.2800       96.2617       83.7066       73.2596       87.8883      133.2465      149.8273      130.9076      197.0605      217.9089      231.4906      234.7964      205.7323      196.9564      204.8705      208.5216      178.5371      169.5635      178.0142      186.0764      159.4240      143.6856      145.6732      157.8796      158.4510      164.9506      176.4472      180.8521      237.0385      236.0404      222.0033      214.1787      207.2463      197.9203      191.2730      174.6241      170.8415      162.8674      173.4752      192.1266      185.4701      169.6541      178.1836      185.5912      182.8451      154.7535      142.7380      129.5668      111.6210      129.3244      124.0806       76.9174       64.5384       66.4122       54.1604       71.4535       59.1086       52.2190       71.1656       71.6276       79.7512       69.4125       70.0963       79.9610       85.1890       75.7330       56.8425       59.3777       55.8000        0.0000        0.0000        0.0000        0.0000        0.0000        0.0000        0.0000        0.0000        0.0000        0.0000        0.0000        0.0000        0.0000        0.0000        0.0000        0.0000        0.0000        0.0000        0.0000        0.0000        0.0000        0.0000        0.0000        0.0000        0.0000        0.0000        0.0000        0.0000        0.0000        0.0000        0.0000        0.0000        0.0000        0.0000        0.0000        0.0000        0.0000        0.0000        0.0000        0.0000        0.0000        0.0000        0.0000        0.0000        0.0000        0.0000        0.0000        0.0000        0.0000        0.0000        0.0000        0.0000        0.0000
        0.0000        0.0000        0.0000        0.0000        0.0000        0.0000        0.0000        0.0000        0.0000        0.0000        0.0000        0.0000        0.0000        0.0000        0.0000        0.0000        0.0000        0.0000        0.0000        0.0000        0.0000       51.3598       42.2688       39.6246       37.6158       31.6203       28.9807       19.3535       16.0825       16.6197       17.4493       16.6253       16.2722        9.8518       10.4122       12.0714        9.7309       10.2446       22.3411       15.1016       17.2157       46.3491       50.6758       34.3127       42.5671       54.3726       38.0828       33.0099       37.1559       21.0567       24.4286       17.4784       36.9659       27.9676       21.8829       20.8282       32.1299       28.1526       13.8179       11.7230       35.3479       24.9119       11.7972       27.2403       32.3201       29.1832       29.3924       30.4985       29.2828       31.0825       25.2833       38.1554       32.4650       34.8704       40.2159       45.2405       45.6393       52.5783       58.5650       85.8514       92.9337       94.1553       92.0500      107.0040       93.1013       75.4381       77.4502       58.0501       47.5452       47.7003       43.3620       38.6064       38.0541       33.2922       28.9241       18.9800       16.9376       17.2896       17.4545       19.5045       20.8057       21.5390       25.5159       28.8639       29.5790       31.4099       37.7720       51.6036       50.9604       48.0654       57.8801       77.7289       79.4986       88.4341       89.7520      107.3709       95.8332      114.0114       95.6072       85.4238       72.4893       65.3857       54.2905       46.4205       41.7411       47.2938       50.1663       73.6487       64.3618       69.1359       85.9838       93.4094      123.2160      114.2270      140.5030      191.9439      193.1661      222.7761      235.5643      185.2340      190.1268      208.6433      191.6276      165.9872      187.2864      188.8175      172.4577      171.3748      159.4746      155.3070      155.8244      166.1690      170.7093      175.0362      186.0055      226.7295      239.4883      220.3042      215.9722      196.9686      189.1518      165.9952      155.8275      168.4179      145.5103      172.9299      186.1864      180.2603      179.2126      189.6649      193.0876      185.4807      154.5073      147.1001      124.0019      106.0802      106.0798      108.5777       85.7827       66.4593       60.4974       78.3794       90.6602       76.1614       60.5509       68.0551       68.0372      147.6514       83.5806       76.8015       71.1097       58.0952       60.7972       62.4284       62.5090       57.8100        0.0000        0.0000        0.0000        0.0000        0.0000        0.0000        0.0000        0.0000        0.0000        0.0000        0.0000        0.0000        0.0000        0.0000        0.0000        0.0000        0.0000        0.0000        0.0000        0.0000        0.0000        0.0000        0.0000        0.0000        0.0000        0.0000        0.0000        0.0000        0.0000        0.0000        0.0000        0.0000        0.0000        0.0000        0.0000        0.0000        0.0000        0.0000        0.0000        0.0000        0.0000        0.0000        0.0000        0.0000        0.0000        0.0000        0.0000        0.0000        0.0000        0.0000        0.0000        0.0000        0.0000
        0.0000        0.0000        0.0000        0.0000        0.0000        0.0000        0.0000        0.0000        0.0000        0.0000        0.0000        0.0000        0.0000        0.0000        0.0000        0.0000        0.0000        0.0000        0.0000        0.0000        0.0000       56.2483       43.1837       49.0814       49.8013       40.3677       34.3871       21.1002       17.8201       19.6950       18.7429       20.4187       22.8139       22.4367       17.5778        7.4836       11.5650       22.9320       14.9486       17.8677       30.5105       34.7125       26.1156       19.9005       26.6262       47.2547       53.3077       32.3385       18.8733       22.1054       39.5895       16.1331       20.9046        7.8544        8.6492        7.6735        7.8061       15.5310       33.6091       11.2722        8.6952        8.1363       14.4078       26.8384       24.3084       24.9859       27.6281       34.2759       25.0968       32.1466       24.5494       32.3786       34.5199       33.0715       34.6468       42.3067       45.2770       48.1273       56.8119       66.9633       76.3873       84.0468       79.4397       85.2062       87.1723       79.3048       69.0714       47.1441       43.1756       45.2636       40.2899       33.6107       37.6876       37.0980       28.4145       18.6929       18.4312       15.5410       15.8456       16.7946       17.8980       18.8344       23.0430       29.5904       35.1609       37.0143       36.0190       37.8885       36.8350       36.7303       48.6950       67.6213       92.4187       93.6151       99.5251       93.8265       79.2385       85.5036       97.4680       76.6192       57.1180       46.8159       41.1699       31.9393       36.3417       46.9226       45.9784       62.4088       61.2997       63.5105       89.0638       89.1479       94.8951      112.1952      143.7621      181.8412      185.3295      190.9609      188.1205      176.9833      183.5268      206.8740      181.7331      170.1150      195.9090      188.2019      181.6659      171.5430      163.2226      154.8407      150.1843      155.3583      158.1985      164.3864      175.9273      210.4812      214.2978      196.2286      193.4393      192.6562      174.8200      153.1477      146.2496      155.9763      157.4254      163.0221      194.2031      198.0240      188.9472      193.1772      186.5644      165.9264      152.5041      163.9281      134.7334      104.1902       98.0717      100.9254       91.4054       76.5996       68.2306       71.5689       93.9874       85.2262       70.0681       63.4059       68.3263      121.1531       89.3904       73.1438       69.2286       53.2747       55.8553       64.5115       61.7903        0.0000        0.0000        0.0000        0.0000        0.0000        0.0000        0.0000        0.0000        0.0000        0.0000        0.0000        0.0000        0.0000        0.0000        0.0000        0.0000        0.0000        0.0000        0.0000        0.0000        0.0000        0.0000        0.0000        0.0000        0.0000        0.0000        0.0000        0.0000        0.0000        0.0000        0.0000        0.0000        0.0000        0.0000        0.0000        0.0000        0.0000        0.0000        0.0000        0.0000        0.0000        0.0000        0.0000        0.0000        0.0000        0.0000        0.0000        0.0000        0.0000        0.0000        0.0000        0.0000        0.0000        0.0000
        0.0000        0.0000        0.0000        0.0000        0.0000        0.0000        0.0000        0.0000        0.0000        0.0000        0.0000        0.0000        0.0000        0.0000        0.0000        0.0000        0.0000        0.0000        0.0000        0.0000        0.0000        0.0000       58.4004      121.4927      104.4326       75.3045       39.9232       32.7594       14.5246       20.3417       25.2736       20.4070       26.0353       31.7144       28.8344       22.0203       28.1549       38.5126       26.2681       21.3964       18.5651       12.3731       20.7666       14.3371       19.0732       23.6402       13.5567       10.1390       10.1447        6.5594       11.4572       10.1698        6.1225       14.9301       35.6507       10.0169        7.1983       11.5234        7.8806       10.2730       11.2273       13.2745       22.6349       25.9514       23.3899       23.4301       28.6143       36.8912       27.0726       26.3040       25.4815       28.8257       45.5475       34.3472       36.2052       57.1370       60.5084       61.0341       59.8650       67.2608       74.1897       91.4350       92.7796      117.1989      118.8204      105.7094       95.2284       72.7709       62.6544       55.1846       55.2999       45.3867       45.3183       58.3160       38.6437       17.5965       17.0550       14.4430       15.4321       15.3462       17.7748       18.5814       17.2357       24.4342       29.5743       30.2723       28.3983       38.1537       40.6972       43.4854       48.2641       76.1957      101.2273      120.0740       93.3438       89.1938       86.8548       77.5751       73.4002       62.6432       54.0724       43.2919       34.7216       32.8051       38.0442       43.0970       45.1653       67.3701       63.7900       63.4042       73.8960       78.2506       90.1496       98.6425      118.4121      142.3189      156.2275      157.4657      170.7204      176.8733      189.4455      198.7018      205.7603      202.9983      192.8271      212.5359      243.3077      209.0635      189.1302      180.0742      186.4772      162.6602      144.5710      146.9112      149.5082      171.1791      156.2590      173.5367      177.8263      174.1456      174.8143      154.7638      129.1519      126.1697      149.5309      181.5306      207.3914      222.4791      211.2029      191.7680      165.1759      154.8934      170.6990      177.6983      126.8985      153.3838      131.6328      115.2748      111.3511      109.2649      109.9914      109.9225      109.2943      111.4661       93.0553       74.3243       71.1978       60.7957       64.0231       68.8891       64.0202       66.2325       59.3997       58.3629       58.5005       61.8345       65.4479       74.5951       74.0749        0.0000        0.0000        0.0000        0.0000        0.0000        0.0000        0.0000        0.0000        0.0000        0.0000        0.0000        0.0000        0.0000        0.0000        0.0000        0.0000        0.0000        0.0000        0.0000        0.0000        0.0000        0.0000        0.0000        0.0000        0.0000        0.0000        0.0000        0.0000        0.0000        0.0000        0.0000        0.0000        0.0000        0.0000        0.0000        0.0000        0.0000        0.0000        0.0000        0.0000        0.0000        0.0000        0.0000        0.0000        0.0000        0.0000        0.0000        0.0000        0.0000        0.0000
        0.0000        0.0000        0.0000        0.0000        0.0000        0.0000        0.0000        0.0000        0.0000        0.0000        0.0000        0.0000        0.0000        0.0000        0.0000        0.0000        0.0000        0.0000        0.0000        0.0000        0.0000        0.0000        0.0000        0.0000        0.0000        0.0000       56.4525       56.2402       21.5623       27.7105       36.9058       28.9545       30.3984       30.8816       34.1930       21.1918       18.6017       18.3877       17.5934       10.2867       14.1020       15.1402       16.8163       17.0606        9.6681       18.2086       16.8740       21.4974       11.9171       12.8042       10.7286       12.3147        9.7944       15.6335       43.2179       20.8850       17.7219       16.1902        9.4778        5.9798        4.5772       10.6581       10.8730       17.2671       20.6213       24.8649       23.9067       24.2299       23.8572       22.8973       22.2695       23.3971       24.6733       26.6486       35.6913       51.4078       53.3252       58.2953       59.4615       70.8422       74.1275       80.0851       84.4454      111.8124      135.7342      153.1411      144.6057      142.7203      141.8120      104.7318       92.2266       46.4671       40.3308       38.1951       40.1793       20.7239       20.1745       12.8070       15.3128       17.6397       17.4609       12.8928       13.8711       19.6296       24.0766       23.6313       23.5419       42.1656       40.2205       49.0182       46.3741       67.4324       73.9893       94.9417       91.3782       90.0626       83.2322       74.7151       70.2994       57.4092       45.0525       34.1735       32.4671       35.5467       39.2498       38.8582       39.2954       54.9746       54.8481       49.8890       67.8054       77.1525       84.2364       88.2908      116.6030      141.1842      136.2676      154.6671      158.1923      190.8418      190.5527      196.5647      186.4203      190.6145      203.1136      246.6845      230.4388      211.0338      199.7571      203.3578      211.7721      180.2710      155.9675      133.1188      134.2144      137.7887      140.3617      156.8767      171.4208      169.8476      185.6052      163.8616      147.0627      145.6041      187.5966      227.8967      249.8555      207.5803      200.9649      209.7853      172.7963      164.7563      165.5684      127.4639      169.5886      161.7269      140.5530      139.9933      136.6730      137.6739      138.6551      137.3160      131.5839      128.7098      110.1402       90.0415       82.5124       71.3994       71.3475       68.7736       68.3020       72.4585       58.2265       53.1997       61.3926       71.4775       70.4983       74.9264       74.3431        0.0000        0.0000        0.0000        0.0000        0.0000        0.0000        0.0000        0.0000        0.0000        0.0000        0.0000        0.0000        0.0000        0.0000        0.0000        0.0000        0.0000        0.0000        0.0000        0.0000        0.0000        0.0000        0.0000        0.0000        0.0000        0.0000        0.0000        0.0000        0.0000        0.0000        0.0000        0.0000        0.0000        0.0000        0.0000        0.0000        0.0000        0.0000        0.0000        0.0000        0.0000        0.0000        0.0000        0.0000        0.0000        0.0000        0.0000        0.0000        0.0000        0.0000
        0.0000        0.0000        0.0000        0.0000        0.0000        0.0000        0.0000        0.0000        0.0000        0.0000        0.0000        0.0000        0.0000        0.0000        0.0000        0.0000        0.0000        0.0000        0.0000        0.0000        0.0000        0.0000        0.0000        0.0000        0.0000        0.0000        0.0000       50.2543       42.8297       48.1254       46.8878       49.5333       43.2054       38.1728       45.7368       19.4672       14.5485       11.4168       11.7265        9.8658        8.3360        8.6555       16.1179       16.1489       15.1251       11.6153        7.1578        6.6860       16.4274       18.7642       15.5147       12.4194        5.3003        9.1322        9.6221        9.7237        9.9383        9.5679        9.4452        9.8583        4.6868        4.2473        7.7235       15.9161       19.7462       19.0247       19.6011       22.5422       24.1969       21.5526       19.8051       21.5015       20.6612       23.8610       29.0368       45.2486       49.5427       55.4947       63.0348       77.0415       87.1296       97.8759       85.2572      113.0820      119.1124      108.4768       98.4890      110.4172      113.1383      138.5083      125.2269       73.1250       34.8229       41.8284       43.3251       17.8109       18.3581       13.1301       14.8404       14.9125       10.9452       12.4628       11.8502       16.8743       15.8970       20.5409       27.1132       39.9627       38.6623       37.2276       43.8097       55.0218       75.1241       96.4967       91.8641       85.9021       76.8626       65.6490       52.0748       50.9312       37.1645       32.1416       30.9082       33.4174       30.7070       27.2008       30.0200       45.6180       49.3827       48.3612       58.3533       74.4385       77.5905       86.0629      110.6893      154.9564      149.1911      170.3185      199.4257      184.3397      171.4265      181.9308      211.4180      233.1404      252.1146      258.0296      234.9605      214.3042      217.3808      239.1291      224.4250      175.4661      160.1380      150.0158      145.9910      147.7571      185.2066      149.4562      161.2466      180.4478      178.0295      166.4348      173.6862      205.0158      213.9412      228.9220      219.7692      219.2108      198.7834      241.2758      185.2485      156.2339      148.0211      142.8217      157.8097      145.5454      155.4980      167.1583      159.3445      158.0044      160.5759      152.5016      141.4809      127.6074      124.8198      100.8064       91.0723       68.1265       73.8396       68.3821       68.4092       67.9151       56.0566       64.4747       64.6691       64.4454       65.3496       73.7514       74.9013       42.8700        0.0000        0.0000        0.0000        0.0000        0.0000        0.0000        0.0000        0.0000        0.0000        0.0000        0.0000        0.0000        0.0000        0.0000        0.0000        0.0000        0.0000        0.0000        0.0000        0.0000        0.0000        0.0000        0.0000        0.0000        0.0000        0.0000        0.0000        0.0000        0.0000        0.0000        0.0000        0.0000        0.0000        0.0000        0.0000        0.0000        0.0000        0.0000        0.0000        0.0000        0.0000        0.0000        0.0000        0.0000        0.0000        0.0000        0.0000        0.0000        0.0000
        0.0000        0.0000        0.0000        0.0000        0.0000        0.0000        0.0000        0.0000        0.0000        0.0000        0.0000        0.0000        0.0000        0.0000        0.0000        0.0000        0.0000        0.0000        0.0000        0.0000        0.0000        0.0000        0.0000        0.0000        0.0000        0.0000        0.0000        0.0000        0.0000        0.0000       72.3377       53.5859       40.9284       37.9016       46.4164       34.6789       19.6838       11.1704       16.7140        8.0801        6.6801        5.9589       13.7632       12.3490        7.0622        6.2098       13.4342        7.4827       10.8053       17.0205       19.5479       24.1512       16.1659       22.8771       14.8455        7.4165       11.4913        6.1407        8.5726        5.0955        4.2558        3.7464        8.1853       10.9580       15.7490       16.2232       17.5952       28.6996       20.4128       16.2988       15.6529       17.6393       18.4473       18.1397       20.0241       30.3670       42.2517       46.6774       51.6877       66.2819       79.1040       82.4572       86.6666      115.1880       98.6005       86.4500       89.5302       83.0233       86.1945       64.4040       62.2698       59.9308       53.5396       42.1526       26.0475       14.6330       11.4380       10.4662       11.3202        9.8181        9.0171        9.1925        9.7895       14.7919       17.6156       20.5606       20.5882       29.6492       32.7505       33.4646       39.1810       56.2084       75.2189       80.3566       91.7586       91.2301       70.9376       54.0161       46.9882       43.7406       37.9221       32.1819       30.8123       28.3243       26.6568       30.3298       31.1575       40.1140       43.7759       47.0825       51.4522       70.3211       80.1382      100.2463      111.0692      150.6413      171.0026      178.4048      204.1206      174.6725      175.6958      208.2472      249.4940      276.7368      269.7711      280.2425      270.2509      251.1244      241.1394      219.4837      190.9080      186.7557      170.3516      158.9160      161.6525      159.8939      155.0849      149.9913      148.5620      149.7318      186.7633      176.9348      192.3372      210.5169      180.9471      179.9619      198.2320      203.0799      178.4949      189.9208      155.5768      163.3322      218.9075      199.7793      158.5115      142.6924      157.8853      180.0491      175.7428      162.2164      153.7390      144.2966      131.4089      117.9281      127.4700      103.0891       92.2085       75.0823       76.8013       79.4414       72.3164       69.4431       64.7845       66.9362       67.4261       61.9724       61.9415       68.6064       74.7161       62.6700        0.0000        0.0000        0.0000        0.0000        0.0000        0.0000        0.0000        0.0000        0.0000        0.0000        0.0000        0.0000        0.0000        0.0000        0.0000        0.0000        0.0000        0.0000        0.0000        0.0000        0.0000        0.0000        0.0000        0.0000        0.0000        0.0000        0.0000        0.0000        0.0000        0.0000        0.0000        0.0000        0.0000        0.0000        0.0000        0.0000        0.0000        0.0000        0.0000        0.0000        0.0000        0.0000        0.0000        0.0000        0.0000        0.0000        0.0000        0.0000        0.0000
        0.0000        0.0000        0.0000        0.0000        0.0000        0.0000        0.0000        0.0000        0.0000        0.0000        0.0000        0.0000        0.0000        0.0000        0.0000        0.0000        0.0000        0.0000        0.0000        0.0000        0.0000        0.0000        0.0000        0.0000        0.0000        0.0000        0.0000        0.0000        0.0000        0.0000        0.0000       56.7083       51.7343        0.0000        0.0000       33.4703       40.2510       32.6364       29.2286       18.8539       14.8120       16.9256       14.8051       15.4801       20.5682       26.5546       18.3420       16.4140       16.2413       24.2557       18.4045       22.6030       21.8931       20.0893       16.6413       10.1339        9.6750        9.0527        9.2315        7.6532        7.6335        8.1657        6.3598        7.0889        8.3571       10.6543       10.7391       14.9794       11.3686        6.9422        3.9290        8.6623        9.6626        6.3255        8.4951       22.7901       34.3972       34.1448       47.3045      108.5679      112.4208       96.1075      108.3135      164.2143      183.0971      162.7157      224.0024      101.2316       98.8909       68.5594       87.9687       58.9046       94.7965       88.3523      152.7708       13.9569       11.2716       11.7385       14.8753        7.8849        5.5637        5.1791        7.7795       12.8760       12.9840       15.8361       17.6538       25.4299       37.7884       39.2594       49.3202       69.1298       94.5648      105.9494      151.5422       95.4864       74.8916       58.3378       51.7183       59.1109       46.0338       41.6687       33.6167       30.6831       30.6227       29.7934       30.6788       41.1256       48.0603       49.3239       53.4692       66.1115       76.8746       79.2599       80.8122      103.0733      136.5809      164.9197      174.2305      153.8117      162.6013      188.2004      209.4355      228.4678      233.4368      249.6667      248.8553      210.5823      196.5253      221.9395      209.5928      200.2763      178.8659      151.9117      139.4870      121.2376      132.7437      140.4329      122.3690      158.4813      216.2365      204.0024      167.6007      157.9351      155.1390      152.3354      142.3871      135.3767      126.3967      128.6141      141.3610      130.4821      134.2725      119.5134      113.0592      142.9957      149.3265      152.4283      160.6145      164.9835      152.8579      149.4401      141.5970      135.5528      129.7351       97.6773       91.4974       91.3986       84.3389       85.1042       84.4406       78.6324       73.9966       70.5308       71.8359       68.2877       64.0690       68.7969        0.0000        0.0000        0.0000        0.0000        0.0000        0.0000        0.0000        0.0000        0.0000        0.0000        0.0000        0.0000        0.0000        0.0000        0.0000        0.0000        0.0000        0.0000        0.0000        0.0000        0.0000        0.0000        0.0000        0.0000        0.0000        0.0000        0.0000        0.0000        0.0000        0.0000        0.0000        0.0000        0.0000        0.0000        0.0000        0.0000        0.0000        0.0000        0.0000        0.0000        0.0000        0.0000        0.0000        0.0000        0.0000        0.0000        0.0000        0.0000        0.0000        0.0000        0.0000
        0.0000        0.0000        0.0000        0.0000        0.0000        0.0000        0.0000        0.0000        0.0000        0.0000        0.0000        0.0000        0.0000        0.0000        0.0000        0.0000        0.0000        0.0000        0.0000        0.0000        0.0000        0.0000        0.0000        0.0000        0.0000        0.0000        0.0000        0.0000        0.0000        0.0000        0.0000        0.0000        0.0000        0.0000        0.0000        0.0000        0.0000       31.3369       24.0752       18.6977       23.7836       23.6288       18.9345       12.7979       15.5474       17.1148       11.2163       11.8520       18.9126       20.2441       27.0896       19.2567       11.4929       12.8570       14.6703       12.6155       10.6718        9.5167        7.5670        4.9053        4.2060        5.0342        5.1818        4.0110        5.6935        3.8236        5.4322        7.1851        6.1074        6.4017        4.4119        4.0700        5.6170        8.4410        7.3843       14.1500       26.3188       34.9101       65.8667      135.2150      158.8404      142.6802      153.1485      206.6978      148.7829       99.7610      160.3696      321.8391      116.8017       98.4725       90.8878       59.5674       67.3194       90.7241       98.6935       24.3737       13.2982        7.1630        6.7617        4.3800        3.5241        4.1477        4.9940        7.7046        9.8684       15.3170       24.0254       27.2995       24.8770       32.9637       42.2526       81.1005      105.0213      112.3947      197.1026       76.8595       60.2277       55.9773       58.7168       52.9054       47.4433       43.4129       41.5696       33.0763       31.8889       28.3789       31.2920       46.5598       46.0556       51.2207       46.8157       69.3310       88.9875       90.2825       95.3291      108.7205      136.5563      138.3092      159.9010      152.1791      164.0102      195.2254      193.8897      203.3662      211.7694      210.3524      187.8861      147.9072      138.7507      158.1541      163.2304      179.2095      159.1274      158.2438      144.1477      127.4154      155.2390      170.0798      180.2336      175.7416      174.8681      167.9957      161.0043      154.7120      144.2200      149.1160      142.4112      139.4200      122.7489      123.0938      125.9161      127.8715      112.2285      110.1200      112.1235      131.9171      144.5698      167.0008      203.0124      184.8762      166.2190      168.5808      185.9794      145.2737      109.0800       98.8024       96.5414      103.0647       95.1159       95.8240       96.2576       87.2169       82.6548       79.7508       77.8852       65.8609       69.7666        0.0000        0.0000        0.0000        0.0000        0.0000        0.0000        0.0000        0.0000        0.0000        0.0000        0.0000        0.0000        0.0000        0.0000        0.0000        0.0000        0.0000        0.0000        0.0000        0.0000        0.0000        0.0000        0.0000        0.0000        0.0000        0.0000        0.0000        0.0000        0.0000        0.0000        0.0000        0.0000        0.0000        0.0000        0.0000        0.0000        0.0000        0.0000        0.0000        0.0000        0.0000        0.0000        0.0000        0.0000        0.0000        0.0000        0.0000        0.0000        0.0000        0.0000        0.0000        0.0000
        0.0000        0.0000        0.0000        0.0000        0.0000        0.0000        0.0000        0.0000        0.0000        0.0000        0.0000        0.0000        0.0000        0.0000        0.0000        0.0000        0.0000        0.0000        0.0000        0.0000        0.0000        0.0000        0.0000        0.0000        0.0000        0.0000        0.0000        0.0000        0.0000        0.0000        0.0000        0.0000        0.0000        0.0000        0.0000        0.0000        0.0000        0.0000        0.0000       26.6279       20.6272       24.6547       23.4296       14.3389       18.9175       22.4069       15.6170        8.4930       16.0984       24.3684       20.0118       18.9382       19.3845       15.2765       13.1315       13.1264       13.0218       12.6309       11.4512        7.9708        7.7160        8.6457        7.0674        5.9285        6.3601        6.1064        7.8806        7.0077        7.5490        5.5638        6.4842        6.8621       10.7876        7.3655        7.1609       24.3657       29.9482       38.7400       46.6366      109.2354      108.9761      144.2595      125.0000      152.5557       99.8387      111.7016      202.0347      171.4893      149.0260       93.8423       82.9283       56.8851       70.5608       76.2160       78.8446       15.4859       10.5053        7.8051        4.6557        4.9771        4.0301        4.0438        3.8015        6.3900        6.5322        7.9754       17.3589       21.6589       19.8812       32.7438       47.8923       80.8253      109.5206      135.6722      129.5746       78.8040       80.6673       67.6455       55.2138       59.8917       53.0988       47.5717       38.9847       34.4651       37.3066       37.8167       29.5389       37.4484       38.6086       47.0299       53.9000       71.6012       96.4468      102.1424       89.5629       94.6956      128.7730      136.8559      140.6888      150.0572      168.9725      175.0914      182.0946      192.2339      200.2913      210.5449      156.0765      135.9978      145.0794      151.4114      159.3354      160.1142      151.0520      152.3828      161.6129      158.4383      160.6734      177.2739      191.5968      166.9316      135.3652      145.6173      153.7937      150.1943      143.1537      135.1488      147.2729      137.9413      130.6343      117.3517      115.9894      127.5813      115.0309      119.9207      129.4691      133.1718      142.0416      171.2325      185.2894      184.5591      169.6867      168.0293      155.4979      119.7209      106.3144      107.6232      130.3898      127.8799      117.4859      104.7063      106.8371       96.3921       89.2281       85.9625       81.7573       74.3640       72.1826        0.0000        0.0000        0.0000        0.0000        0.0000        0.0000        0.0000        0.0000        0.0000        0.0000        0.0000        0.0000        0.0000        0.0000        0.0000        0.0000        0.0000        0.0000        0.0000        0.0000        0.0000        0.0000        0.0000        0.0000        0.0000        0.0000        0.0000        0.0000        0.0000        0.0000        0.0000        0.0000        0.0000        0.0000        0.0000        0.0000        0.0000        0.0000        0.0000        0.0000        0.0000        0.0000        0.0000        0.0000        0.0000        0.0000        0.0000        0.0000        0.0000        0.0000        0.0000        0.0000
        0.0000        0.0000        0.0000        0.0000        0.0000        0.0000        0.0000        0.0000        0.0000        0.0000        0.0000        0.0000        0.0000        0.0000        0.0000        0.0000        0.0000        0.0000        0.0000        0.0000        0.0000        0.0000        0.0000        0.0000        0.0000        0.0000        0.0000        0.0000        0.0000        0.0000        0.0000        0.0000        0.0000        0.0000        0.0000        0.0000        0.0000        0.0000        0.0000        0.0000       30.5001       25.0194       17.1506       12.6975       16.0862       16.1788       10.6951        9.9495       14.0308       19.5363       15.7476       20.5796       16.6650       16.1110       13.0920       18.6556       19.8675       19.7020       19.1274       13.9624       14.2589       13.3296       12.9138       10.5123        9.8432       10.6104       15.1635       14.4466       14.9831       17.6187       10.7039       11.2309       12.3796       10.2287       11.1086       23.3500       23.3030       20.1130       28.8344       68.5583       82.7838       97.3862      107.2127      125.1241      119.0592      126.7056      189.6630      174.2428      146.9283      112.1551       87.0580       72.6373       78.2841       70.9721       56.3849       16.9588       13.2706       11.4321        6.5025        6.4905        6.3814        5.6449        9.2027        8.8898       10.6280       18.8509       13.7591       18.1456       24.2812       28.0723       35.3507       61.0590       69.8001      101.3366      112.8769       85.1092       83.7367       65.1646       59.3224       86.9422       76.1815       60.3795       51.0543       47.8708       40.3448       46.8268       40.6316       46.4472       47.7950       53.2310       55.0638       78.2868       96.2787      104.6372      106.2626      111.0020      137.6093      139.3118      148.1060      162.1894      177.0393      200.6458      200.6026      199.3018      212.3391      192.5368      181.5839      181.9154      172.8402      157.3627      169.9377      165.5644      152.9308      146.0906      162.1407      153.3513      163.9285      146.0460      147.9408      140.1885      146.2053      160.6200      162.4236      150.4487      153.2204      148.3755      148.1479      155.4377      152.2511      120.2612      113.9926      108.8027      122.6751      115.7855      127.7002      138.2440      146.3247      175.5205      157.5795      161.4433      161.6958      153.0162      150.4954      121.8267      123.3863      129.0569      155.6486      146.9093      129.6472      118.0782      112.1417      101.7142       93.0189       85.4877       81.7052       85.5501        0.0000        0.0000        0.0000        0.0000        0.0000        0.0000        0.0000        0.0000        0.0000        0.0000        0.0000        0.0000        0.0000        0.0000        0.0000        0.0000        0.0000        0.0000        0.0000        0.0000        0.0000        0.0000        0.0000        0.0000        0.0000        0.0000        0.0000        0.0000        0.0000        0.0000        0.0000        0.0000        0.0000        0.0000        0.0000        0.0000        0.0000        0.0000        0.0000        0.0000        0.0000        0.0000        0.0000        0.0000        0.0000        0.0000        0.0000        0.0000        0.0000        0.0000        0.0000        0.0000        0.0000
        0.0000        0.0000        0.0000        0.0000        0.0000        0.0000        0.0000        0.0000        0.0000        0.0000        0.0000        0.0000        0.0000        0.0000        0.0000        0.0000        0.0000        0.0000        0.0000        0.0000        0.0000        0.0000        0.0000        0.0000        0.0000        0.0000        0.0000        0.0000        0.0000        0.0000        0.0000        0.0000        0.0000        0.0000        0.0000        0.0000        0.0000        0.0000        0.0000        0.0000        0.0000        0.0000        0.0000       59.5950       62.3230       53.1835       48.7643       42.0901       36.9386       39.6154       39.5870       37.1519       34.5308       27.8137       23.9476       38.1234       38.9078       39.2368       39.1539       55.5016       54.7688       55.7360       55.1610       47.3013       43.9527       52.2850       65.7621      114.5880      122.5725      124.4362      114.8613       92.7514       85.3639       72.0527       58.7428       23.9487       20.3350       22.0992       33.5223      110.9368      101.2776      105.5694      114.3698      153.5875      199.8367      216.8865      215.1971      192.2232      166.0255      149.1058      128.5943      102.1748       83.0927       77.8048       56.9691       35.0745       36.3841       93.7763      101.6237       21.0990       23.0415       14.2892       24.5884        8.5705        7.5086        9.4377        6.6139       17.8759       22.2269       31.7542       41.2710       43.8259       59.6781       92.0844      112.6927      131.8423      128.7701      104.5697       88.1138       86.7412       79.9771       65.4520       65.7545       57.0656       51.7944       53.0900       48.5751       56.1795       64.6555       71.3120       86.2812      103.2638      106.0950      102.8730       96.8473      100.6117      126.9902      126.8731      135.9597      141.1322      155.8431      190.4467      182.2716      180.7676      214.1539      240.2017      263.5981      236.8727      201.4940      184.3860      180.2907      169.9521      154.7737      146.5608      149.4508      175.7136      156.9226      140.7331      125.7434      121.3604      136.3249      148.6572      161.1662      156.9160      161.1739      162.9393      147.1971      127.8153      117.9547      107.6311       90.7373      107.6716      115.0562      120.6686      126.8404      162.9213      214.0020      239.8753      219.4992      190.0851      209.9607      169.3747      160.3391      138.6563      129.0231      132.3114      137.1379      148.4832      132.8994      119.4005      118.3690       97.2962       96.0766       91.4257       77.9153       32.8500        0.0000        0.0000        0.0000        0.0000        0.0000        0.0000        0.0000        0.0000        0.0000        0.0000        0.0000        0.0000        0.0000        0.0000        0.0000        0.0000        0.0000        0.0000        0.0000        0.0000        0.0000        0.0000        0.0000        0.0000        0.0000        0.0000        0.0000        0.0000        0.0000        0.0000        0.0000        0.0000        0.0000        0.0000        0.0000        0.0000        0.0000        0.0000        0.0000        0.0000        0.0000        0.0000        0.0000        0.0000        0.0000        0.0000        0.0000        0.0000        0.0000        0.0000        0.0000        0.0000        0.0000
        0.0000        0.0000        0.0000        0.0000        0.0000        0.0000        0.0000        0.0000        0.0000        0.0000        0.0000        0.0000        0.0000        0.0000        0.0000        0.0000        0.0000        0.0000        0.0000        0.0000        0.0000        0.0000        0.0000        0.0000        0.0000        0.0000        0.0000        0.0000        0.0000        0.0000        0.0000        0.0000        0.0000        0.0000        0.0000        0.0000        0.0000        0.0000        0.0000        0.0000        0.0000        0.0000        0.0000        0.0000       81.8706       81.5114       79.7195       61.1515       59.2132       53.1138       43.1648       41.1206       35.5950       37.0938       35.0350       44.1473       48.9856       49.2331       49.4483       74.0771       76.1587       73.7202       69.3317       61.1623       60.1041       68.3890       83.5606      147.0983      165.8977      171.1957      157.0036      128.9839      114.4579       92.8615       70.5670       21.9105       21.0013       18.1048       22.8011       73.3710       74.5978      102.6216      113.6578      190.6365      234.3718      267.4519      246.4671      222.1029      214.9599      186.2906      168.3700      128.1038       87.4001       93.7346       74.3429       39.2225       47.9451       76.2751       72.1578       53.0093       26.0494       43.2461       36.0368        8.7801        5.6909        3.6751        5.8885       16.8486       19.9712       31.1835       33.4192       53.4652       59.4179       73.3615       91.3196       94.1065      105.3661       98.9897       82.5067       81.4929       61.5413       51.9113       48.1103       54.1451       59.4691       65.3856       62.4469       69.4557       79.7304       89.0878       94.2331       87.9671       95.7755       90.6467      109.8027      126.4675      134.1955      141.3308      148.2695      159.5978      167.0761      174.2488      198.6334      195.8423      197.6905      246.6185      251.3245      231.5691      217.9627      193.0497      182.3834      180.5652      162.2261      149.2733      139.1672      114.0695      132.6537      139.3421      118.4376      133.6976      137.6852      144.8960      154.0690      153.9551      163.2800      156.8606      142.2042      124.0903      109.7350      122.4738      105.8117      119.3106      151.9060      125.0746      137.4636      172.3784      201.1928      211.3256      192.1398      204.0687      229.0885      161.2490      139.8058      150.8099      135.6553      134.6478      138.7468      143.8849      135.2166      125.3311      117.1252       96.8010       95.9810       95.0285       83.0444       64.7100        0.0000        0.0000        0.0000        0.0000        0.0000        0.0000        0.0000        0.0000        0.0000        0.0000        0.0000        0.0000        0.0000        0.0000        0.0000        0.0000        0.0000        0.0000        0.0000        0.0000        0.0000        0.0000        0.0000        0.0000        0.0000        0.0000        0.0000        0.0000        0.0000        0.0000        0.0000        0.0000        0.0000        0.0000        0.0000        0.0000        0.0000        0.0000        0.0000        0.0000        0.0000        0.0000        0.0000        0.0000        0.0000        0.0000        0.0000        0.0000        0.0000        0.0000        0.0000        0.0000        0.0000
        0.0000        0.0000        0.0000        0.0000        0.0000        0.0000        0.0000        0.0000        0.0000        0.0000        0.0000        0.0000        0.0000        0.0000        0.0000        0.0000        0.0000        0.0000        0.0000        0.0000        0.0000        0.0000        0.0000        0.0000        0.0000        0.0000        0.0000        0.0000        0.0000        0.0000        0.0000        0.0000        0.0000        0.0000        0.0000        0.0000        0.0000        0.0000        0.0000        0.0000        0.0000        0.0000        0.0000        0.0000        0.0000        0.0000       86.6578       77.1473       70.0096       75.5461       70.1558       55.0811       49.9112       43.5340       38.9779       57.1115       63.8769       69.8451       67.6662       95.7193       96.5759       90.5154       86.2650       75.1909       72.9604       83.8533       97.6935      171.1383      195.8101      199.2298      182.3764      153.4776      133.3623      112.5902       91.6434       22.4032       15.8554       14.0666       22.9754       69.3465       90.6929       97.7164      129.1919      230.7079      257.7280      259.6702      245.7372      221.2179      238.1628      233.5643      198.1772      194.2602      136.6133      112.9448      158.9737       60.2790       86.0503       63.5387       47.1879       29.9944       38.6416      184.2603       67.4934        9.4970        5.5741        7.3103        8.6702       15.7198       36.0659       28.3637       56.8614       65.1581       67.4009       83.9780       84.9488       95.9816       83.4623       78.2005       77.2121       76.4866       63.5625       62.5376       57.4029       64.3899       62.8516       63.7374       64.7912       72.5849       78.3504       95.3795      105.9439       95.6479       90.8842       99.2649      111.1786      145.5659      159.3246      171.7717      177.9684      180.6100      184.6036      184.5538      212.8099      202.4359      192.4901      196.4209      197.7043      204.5530      208.1279      214.6330      195.9156      184.9817      172.4606      152.3493      145.0916      119.9244      114.0514      117.0891      117.7491      134.1271      131.7970      140.4573      153.1546      152.0009      145.3867      148.9620      153.3262      122.6684      107.0694      103.7931      107.1279      129.1530      155.6921      158.9171      162.2013      187.7028      205.5485      216.5429      202.5356      185.3805      181.4517      180.4937      158.8345      151.0960      146.6778      152.6006      139.7659      136.3655      129.8594      114.1015      113.2286       96.1685       97.0294      102.1219       90.7852       62.7300        0.0000        0.0000        0.0000        0.0000        0.0000        0.0000        0.0000        0.0000        0.0000        0.0000        0.0000        0.0000        0.0000        0.0000        0.0000        0.0000        0.0000        0.0000        0.0000        0.0000        0.0000        0.0000        0.0000        0.0000        0.0000        0.0000        0.0000        0.0000        0.0000        0.0000        0.0000        0.0000        0.0000        0.0000        0.0000        0.0000        0.0000        0.0000        0.0000        0.0000        0.0000        0.0000        0.0000        0.0000        0.0000        0.0000        0.0000        0.0000        0.0000        0.0000        0.0000        0.0000        0.0000
        0.0000        0.0000        0.0000        0.0000        0.0000        0.0000        0.0000        0.0000        0.0000        0.0000        0.0000        0.0000        0.0000        0.0000        0.0000        0.0000        0.0000        0.0000        0.0000        0.0000        0.0000        0.0000        0.0000        0.0000        0.0000        0.0000        0.0000        0.0000        0.0000        0.0000        0.0000        0.0000        0.0000        0.0000        0.0000        0.0000        0.0000        0.0000        0.0000        0.0000        0.0000        0.0000        0.0000        0.0000        0.0000        0.0000        0.0000       75.4980       66.1611       90.7396       78.7477       72.2227       74.0700       73.1642       68.2464       97.8042       90.2105       92.5828       85.7853      119.5373      113.5743      110.9890      105.0588       88.7468       90.2502      101.3987      114.3587      188.2517      210.6173      212.9738      197.0729      161.0981      156.1198      138.8797      114.4298       28.0437       21.4281       50.5464       41.0506      114.5982      135.8842      136.3567      132.8775      213.7946      249.3698      258.5077      252.2528      244.3478      244.7391      225.2798      203.0549      174.9361      132.5027      116.0453      147.9978       97.9443      103.2322       59.1952       62.1081       44.0347       39.4953       70.5079       51.2822       12.1507        8.2662        6.0267        9.6563       19.7966       26.6904       28.7882       47.7703       63.4273       79.4467       70.9123       69.9000       79.1649       92.2012       77.0620       77.7305       78.2198       77.8835       73.2586       64.2725       57.7685       65.6502       57.5708       62.3266       68.4733       76.5209       90.0189       91.1115       94.3624      105.8723      108.4387      126.6279      164.1311      165.8725      176.7195      179.9460      199.8071      208.3546      208.2263      221.4915      208.7393      203.2649      178.6084      186.6500      227.0457      246.9194      218.2056      206.1936      191.7326      190.5097      180.0577      166.9313      129.3900      130.1055      123.5090      123.7135      132.9292      127.5975      130.2549      146.8364      156.3436      159.8072      152.1415      141.6174      123.2693      117.7515      115.4564      137.1057      164.7671      160.4934      170.8165      178.3063      213.4433      217.1635      216.9260      212.5059      204.9195      194.6092      194.1806      195.3527      154.3451      148.3402      157.2462      129.6499      128.3470      124.4302      120.5286      114.1727       94.5017       90.9212       87.2383      106.4263        0.0000        0.0000        0.0000        0.0000        0.0000        0.0000        0.0000        0.0000        0.0000        0.0000        0.0000        0.0000        0.0000        0.0000        0.0000        0.0000        0.0000        0.0000        0.0000        0.0000        0.0000        0.0000        0.0000        0.0000        0.0000        0.0000        0.0000        0.0000        0.0000        0.0000        0.0000        0.0000        0.0000        0.0000        0.0000        0.0000        0.0000        0.0000        0.0000        0.0000        0.0000        0.0000        0.0000        0.0000        0.0000        0.0000        0.0000        0.0000        0.0000        0.0000        0.0000        0.0000        0.0000        0.0000
        0.0000        0.0000        0.0000        0.0000        0.0000        0.0000        0.0000        0.0000        0.0000        0.0000        0.0000        0.0000        0.0000        0.0000        0.0000        0.0000        0.0000        0.0000        0.0000        0.0000        0.0000        0.0000        0.0000        0.0000        0.0000        0.0000        0.0000        0.0000        0.0000        0.0000        0.0000        0.0000        0.0000        0.0000        0.0000        0.0000        0.0000        0.0000        0.0000        0.0000        0.0000        0.0000        0.0000        0.0000        0.0000        0.0000        0.0000        0.0000        0.0000        0.0000      115.0860      130.8383      138.4197      137.9631      142.8036      189.3112      181.8227      185.2757      178.4363      163.2912      144.3866      136.9494      140.9886      127.3686      129.4030      135.5890        0.0000        0.0000      209.6725      202.4501      188.6137      175.3572      168.7601      148.4638      122.2188       96.1792       92.2074      108.0807      125.0964      164.2231      168.6065      159.4271      158.4064      162.3387      184.3688      218.3827      235.6948      205.8052      206.6411        0.0000        0.0000        0.0000        0.0000       94.8649       96.0790      103.5919      113.0801      105.8718        0.0000       97.2738       77.4162       71.8738       70.7811       32.8734       29.2376       14.2888       15.2205       26.6500       25.5756       24.5697       44.8003       43.3628       55.2119       53.0822       58.1935       66.5032       72.2661       72.7927       69.8064       69.9267       73.7841       66.8526       62.9483       56.8461       64.0224       60.0638       66.2922       66.4112       59.9889       64.3135       74.2743      116.7830      103.7875      122.6109      163.5966      181.4566      170.7285      187.2973      169.7754      195.6183      255.8113      266.7060      255.3145      193.6617      184.3801      178.6300      188.2002      205.1766      214.0560      207.9740      197.4186      192.0596      181.4267      172.2533      162.8694      130.9245      137.8258      139.9226      137.1787      123.1289      122.4492      121.0579      147.3119      156.5350      151.1145      148.0438      143.9072      150.7030      151.2043      162.1774      178.8773      203.7458      258.7591      287.6926      262.9675      234.7635      220.5288      213.7212      210.7653      210.3933      195.4331      222.5295      200.0106      168.3898      151.4139      147.6668      144.5322      125.9245      116.4450      105.8500      105.4632       81.9931       75.8213        0.0000        0.0000        0.0000        0.0000        0.0000        0.0000        0.0000        0.0000        0.0000        0.0000        0.0000        0.0000        0.0000        0.0000        0.0000        0.0000        0.0000        0.0000        0.0000        0.0000        0.0000        0.0000        0.0000        0.0000        0.0000        0.0000        0.0000        0.0000        0.0000        0.0000        0.0000        0.0000        0.0000        0.0000        0.0000        0.0000        0.0000        0.0000        0.0000        0.0000        0.0000        0.0000        0.0000        0.0000        0.0000        0.0000        0.0000        0.0000        0.0000        0.0000        0.0000        0.0000        0.0000        0.0000        0.0000        0.0000
        0.0000        0.0000        0.0000        0.0000        0.0000        0.0000        0.0000        0.0000        0.0000        0.0000        0.0000        0.0000        0.0000        0.0000        0.0000        0.0000        0.0000        0.0000        0.0000        0.0000        0.0000        0.0000        0.0000        0.0000        0.0000        0.0000        0.0000        0.0000        0.0000        0.0000        0.0000        0.0000        0.0000        0.0000        0.0000        0.0000        0.0000        0.0000        0.0000        0.0000        0.0000        0.0000        0.0000        0.0000        0.0000        0.0000        0.0000        0.0000        0.0000        0.0000        0.0000        0.0000        0.0000        0.0000        0.0000      220.4735      232.4189      232.5540        0.0000        0.0000        0.0000      153.7281      156.5135      155.0972      154.5737        0.0000        0.0000        0.0000        0.0000        0.0000        0.0000        0.0000      173.1083      155.2790      142.0090      120.3051      116.5051      133.9693      149.3068      179.3243      198.4289      174.8178      193.9628      198.5946      249.6005      280.0155      227.0025      210.4161        0.0000        0.0000        0.0000        0.0000        0.0000        0.0000      194.2422      112.9933        0.0000        0.0000        0.0000      137.0438      123.0844       97.0797       79.7355       40.6098       31.9915       18.3176       24.0891       28.2411       28.4348       28.5109       33.6249       44.1903       54.5035       52.2987       62.5062       63.4855       65.7969       76.0560       74.3349       85.0909       79.9784       74.8781       66.2719       63.0606       58.5249       61.5696       54.8390       55.4940       51.9417       56.7181       64.8659       80.0329       91.4667      115.8533      116.1853      162.6326      174.0627      193.6061      176.1290      171.0435      200.2640      234.2587      202.6821      173.2502      171.2567      170.9347      185.9689      209.3435      202.3049      217.7429      222.5881      196.1367      192.3326      181.9500      172.3670      136.0026      143.5165      149.6743      129.2936      117.7331      119.8301      132.2644      143.1508      154.1195      153.4871      154.4668      153.0593      174.1452      189.2325      196.5665      198.8021      231.8398      251.7553      292.7505      270.7111      261.6556      234.4403      236.7540      221.2367      219.5113      204.0115      207.7255      208.0881      185.4687      174.0041      150.1996      140.1435      132.0334      110.5672       99.1812      114.9118      112.8329       95.3924        0.0000        0.0000        0.0000        0.0000        0.0000        0.0000        0.0000        0.0000        0.0000        0.0000        0.0000        0.0000        0.0000        0.0000        0.0000        0.0000        0.0000        0.0000        0.0000        0.0000        0.0000        0.0000        0.0000        0.0000        0.0000        0.0000        0.0000        0.0000        0.0000        0.0000        0.0000        0.0000        0.0000        0.0000        0.0000        0.0000        0.0000        0.0000        0.0000        0.0000        0.0000        0.0000        0.0000        0.0000        0.0000        0.0000        0.0000        0.0000        0.0000        0.0000        0.0000        0.0000        0.0000        0.0000        0.0000        0.0000
        0.0000        0.0000        0.0000        0.0000        0.0000        0.0000        0.0000        0.0000        0.0000        0.0000        0.0000        0.0000        0.0000        0.0000        0.0000        0.0000        0.0000        0.0000        0.0000        0.0000        0.0000        0.0000        0.0000        0.0000        0.0000        0.0000        0.0000        0.0000        0.0000        0.0000        0.0000        0.0000        0.0000        0.0000        0.0000        0.0000        0.0000        0.0000        0.0000        0.0000        0.0000        0.0000        0.0000        0.0000        0.0000        0.0000        0.0000        0.0000        0.0000        0.0000        0.0000        0.0000        0.0000        0.0000        0.0000        0.0000        0.0000        0.0000        0.0000        0.0000        0.0000      170.9711      174.8338      177.9541      180.0054        0.0000        0.0000        0.0000        0.0000        0.0000        0.0000        0.0000        0.0000      168.8525      156.5249      141.8461      143.1322      139.1441      171.0725      198.0050      206.9715      194.2906      225.7895      224.5613      253.8262        0.0000        0.0000        0.0000        0.0000        0.0000        0.0000        0.0000        0.0000        0.0000        0.0000        0.0000        0.0000        0.0000        0.0000        0.0000      134.1926      108.2207       84.0153       45.0837       34.4342       33.7443       28.5310       31.4655       30.2996       33.6830       46.6475       42.9418       42.6373       45.0823       60.3195       67.6575       89.5446       74.6356       70.6886       78.2710       63.5879       61.2455       58.0010       56.0653       51.1551       56.0579       51.3918       57.8430       53.6707       52.9649       54.2704       65.6647       84.5756      106.7897      115.9224      145.3402      166.2200      167.4224      159.1284      174.0309      194.0970      202.0772      175.5388      157.9887      161.7865      171.3145      173.4890      179.8300      195.7594      205.4286      218.8360      195.3753      175.7024      182.0629      167.1814      139.4845      169.5372      165.5983      143.2304      125.1920      125.1211      119.7484      127.5181      160.6650      165.0374      150.2657      155.1690      194.6605      211.5890      220.1792      255.7608      252.4861      268.3159      249.5502      221.1243      242.2748      235.2506      245.1559      217.6161      204.0156      195.7489      211.0348      199.5806      178.3871      164.0019      160.7471      147.5715      118.7341      112.7500       97.8033      105.9497       86.0033        0.0000        0.0000        0.0000        0.0000        0.0000        0.0000        0.0000        0.0000        0.0000        0.0000        0.0000        0.0000        0.0000        0.0000        0.0000        0.0000        0.0000        0.0000        0.0000        0.0000        0.0000        0.0000        0.0000        0.0000        0.0000        0.0000        0.0000        0.0000        0.0000        0.0000        0.0000        0.0000        0.0000        0.0000        0.0000        0.0000        0.0000        0.0000        0.0000        0.0000        0.0000        0.0000        0.0000        0.0000        0.0000        0.0000        0.0000        0.0000        0.0000        0.0000        0.0000        0.0000        0.0000        0.0000        0.0000        0.0000        0.0000
        0.0000        0.0000        0.0000        0.0000        0.0000        0.0000        0.0000        0.0000        0.0000        0.0000        0.0000        0.0000        0.0000        0.0000        0.0000        0.0000        0.0000        0.0000        0.0000        0.0000        0.0000        0.0000        0.0000        0.0000        0.0000        0.0000        0.0000        0.0000        0.0000        0.0000        0.0000        0.0000        0.0000        0.0000        0.0000        0.0000        0.0000        0.0000        0.0000        0.0000        0.0000        0.0000        0.0000        0.0000        0.0000        0.0000        0.0000        0.0000        0.0000        0.0000        0.0000        0.0000        0.0000        0.0000        0.0000        0.0000        0.0000        0.0000        0.0000        0.0000        0.0000        0.0000      189.9201      207.0410        0.0000        0.0000        0.0000        0.0000        0.0000        0.0000        0.0000        0.0000        0.0000        0.0000      189.9084      166.3146      150.8453      166.2197      179.9112      214.5143      219.0286      252.6472      223.4466      212.5066        0.0000        0.0000        0.0000        0.0000        0.0000        0.0000        0.0000        0.0000        0.0000        0.0000        0.0000        0.0000        0.0000        0.0000        0.0000        0.0000        0.0000      119.8613      101.5145       53.0389       40.9472       33.6675       28.3633       74.9151       35.2965       32.2232       37.8161       41.3940       49.3987       44.4315       58.6602       68.2458       64.8176       69.0639       64.1640       53.0119       50.8088       54.6524       50.2038       52.6764       45.9997       45.2772       51.6455       66.6447       72.3657       61.6171       66.5911       88.7415      134.3223      125.0390      103.1926      135.1769      166.0160      182.9031      143.5233      141.9835      150.1263      155.3555      152.3453      146.1356      157.6277      162.5104      166.3829      186.7280      201.0649      177.1089      168.7028      160.8502      160.9235      163.4085      159.3566      139.6584      137.8068      149.9483      141.5322      136.3026      133.2828      127.6371      124.8161      138.2315      156.6190      147.7152      173.7766      190.1460      208.4692      234.1902      261.4744      254.3266      222.8040      208.0030      218.2968      270.3316      252.3167      230.6511      181.6129      161.5954      180.2604      169.8488      152.2001      154.5026      159.5408      134.1296      129.1134      116.2332      107.8448      120.8041      112.8216        0.0000        0.0000        0.0000        0.0000        0.0000        0.0000        0.0000        0.0000        0.0000        0.0000        0.0000        0.0000        0.0000        0.0000        0.0000        0.0000        0.0000        0.0000        0.0000        0.0000        0.0000        0.0000        0.0000        0.0000        0.0000        0.0000        0.0000        0.0000        0.0000        0.0000        0.0000        0.0000        0.0000        0.0000        0.0000        0.0000        0.0000        0.0000        0.0000        0.0000        0.0000        0.0000        0.0000        0.0000        0.0000        0.0000        0.0000        0.0000        0.0000        0.0000        0.0000        0.0000        0.0000        0.0000        0.0000        0.0000        0.0000        0.0000
        0.0000        0.0000        0.0000        0.0000        0.0000        0.0000        0.0000        0.0000        0.0000        0.0000        0.0000        0.0000        0.0000        0.0000        0.0000        0.0000        0.0000        0.0000        0.0000        0.0000        0.0000        0.0000        0.0000        0.0000        0.0000        0.0000        0.0000        0.0000        0.0000        0.0000        0.0000        0.0000        0.0000        0.0000        0.0000        0.0000        0.0000        0.0000        0.0000        0.0000        0.0000        0.0000        0.0000        0.0000        0.0000        0.0000        0.0000        0.0000        0.0000        0.0000        0.0000        0.0000        0.0000        0.0000        0.0000        0.0000        0.0000        0.0000        0.0000        0.0000        0.0000        0.0000        0.0000        0.0000        0.0000        0.0000        0.0000        0.0000        0.0000        0.0000        0.0000        0.0000        0.0000        0.0000      201.8472      150.9643      133.7259      134.9180      139.3060      167.2756      173.3877      171.3585      136.9753        0.0000        0.0000        0.0000        0.0000        0.0000        0.0000        0.0000        0.0000        0.0000        0.0000        0.0000        0.0000        0.0000        0.0000        0.0000        0.0000        0.0000        0.0000      168.7167      124.2656       71.8472       59.4935       48.8991       43.9221       40.4399       39.4725       44.5128       41.4027       43.3620       44.7631       44.8468       54.6629       58.7108       62.8680       66.8359       58.7203       43.8653       38.1645       39.9764       47.6758       45.9678       54.4092       65.1496       79.1802       98.2719      107.6965      101.5887      112.8931      142.9058      153.2622      110.5565      103.2948      128.1626      176.9027      153.0482      136.9171      143.1543      136.7616      148.3546      158.1562      150.0806      136.5759      139.3120      168.8625      177.6729      157.1366      133.1585      125.8052      135.9555      145.8142      143.8263      147.2092      147.6544      152.7709      140.8935      136.9213      158.5540      149.4503      147.1790      150.6835      145.9995      156.0730      153.0058      151.8298      167.4064      187.2951      208.8133      225.1026      210.0686      229.5920      212.9564      203.7291      242.1698      240.7769      203.9681      173.8398      172.6954      147.6121      137.8265      138.7379      138.7897      130.3557      122.3225      120.9929      107.1139      127.2424      157.6010      128.1137        0.0000        0.0000        0.0000        0.0000        0.0000        0.0000        0.0000        0.0000        0.0000        0.0000        0.0000        0.0000        0.0000        0.0000        0.0000        0.0000        0.0000        0.0000        0.0000        0.0000        0.0000        0.0000        0.0000        0.0000        0.0000        0.0000        0.0000        0.0000        0.0000        0.0000        0.0000        0.0000        0.0000        0.0000        0.0000        0.0000        0.0000        0.0000        0.0000        0.0000        0.0000        0.0000        0.0000        0.0000        0.0000        0.0000        0.0000        0.0000        0.0000        0.0000        0.0000        0.0000        0.0000        0.0000        0.0000        0.0000        0.0000        0.0000
        0.0000        0.0000        0.0000        0.0000        0.0000        0.0000        0.0000        0.0000        0.0000        0.0000        0.0000        0.0000        0.0000        0.0000        0.0000        0.0000        0.0000        0.0000        0.0000        0.0000        0.0000        0.0000        0.0000        0.0000        0.0000        0.0000        0.0000        0.0000        0.0000        0.0000        0.0000        0.0000        0.0000        0.0000        0.0000        0.0000        0.0000        0.0000        0.0000        0.0000        0.0000        0.0000        0.0000        0.0000        0.0000        0.0000        0.0000        0.0000        0.0000        0.0000        0.0000        0.0000        0.0000        0.0000        0.0000        0.0000        0.0000        0.0000        0.0000        0.0000        0.0000        0.0000        0.0000        0.0000        0.0000        0.0000        0.0000        0.0000        0.0000        0.0000        0.0000        0.0000        0.0000        0.0000        0.0000        0.0000        0.0000        0.0000        0.0000        0.0000        0.0000        0.0000        0.0000        0.0000        0.0000        0.0000        0.0000        0.0000        0.0000        0.0000        0.0000        0.0000        0.0000        0.0000        0.0000        0.0000        0.0000        0.0000        0.0000        0.0000        0.0000      173.3320      116.8838       71.3994       57.2799       47.7252       44.3474       41.6494       42.4731       44.4173       36.7654       43.5841       48.7681       52.5309       51.2404       51.5037       57.2584       62.9634       54.1096       37.0868       34.2306       38.9777       41.4915       49.5446       59.0779       72.6366       87.4705      119.8513      143.7064      131.8561      112.5215      110.4608       99.9650       98.0329      115.0505      137.6554      136.0085      142.0984      141.4172      149.8586      142.1263      124.8416      137.1443      133.7230      138.1179      142.3916      153.3254      148.2158      142.6575      123.3568      126.7596      138.3970      136.5511      121.2873      148.5644      147.1368      158.3412      156.1026      139.1062      152.7287      156.4718      148.6411      163.4109      172.1096      152.2975      145.7841      156.5965      173.0232      181.1174      211.9934      218.5286      197.4417      193.3191      189.0432      235.0934      223.5990      226.5595      214.6539      203.5356      183.2352      178.1911      149.6469      142.9321      130.3621      119.0392      109.3327      112.6760      104.5287       98.4011      120.1702        0.0000        0.0000        0.0000        0.0000        0.0000        0.0000        0.0000        0.0000        0.0000        0.0000        0.0000        0.0000        0.0000        0.0000        0.0000        0.0000        0.0000        0.0000        0.0000        0.0000        0.0000        0.0000        0.0000        0.0000        0.0000        0.0000        0.0000        0.0000        0.0000        0.0000        0.0000        0.0000        0.0000        0.0000        0.0000        0.0000        0.0000        0.0000        0.0000        0.0000        0.0000        0.0000        0.0000        0.0000        0.0000        0.0000        0.0000        0.0000        0.0000        0.0000        0.0000        0.0000        0.0000        0.0000        0.0000        0.0000        0.0000        0.0000        0.0000
        0.0000        0.0000        0.0000        0.0000        0.0000        0.0000        0.0000        0.0000        0.0000        0.0000        0.0000        0.0000        0.0000        0.0000        0.0000        0.0000        0.0000        0.0000        0.0000        0.0000        0.0000        0.0000        0.0000        0.0000        0.0000        0.0000        0.0000        0.0000        0.0000        0.0000        0.0000        0.0000        0.0000        0.0000        0.0000        0.0000        0.0000        0.0000        0.0000        0.0000        0.0000        0.0000        0.0000        0.0000        0.0000        0.0000        0.0000        0.0000        0.0000        0.0000        0.0000        0.0000        0.0000        0.0000        0.0000        0.0000        0.0000        0.0000        0.0000        0.0000        0.0000        0.0000        0.0000        0.0000        0.0000        0.0000        0.0000        0.0000        0.0000        0.0000        0.0000        0.0000        0.0000        0.0000        0.0000        0.0000        0.0000        0.0000        0.0000        0.0000        0.0000        0.0000        0.0000        0.0000        0.0000        0.0000        0.0000        0.0000        0.0000        0.0000        0.0000        0.0000        0.0000        0.0000        0.0000        0.0000        0.0000        0.0000        0.0000        0.0000        0.0000      146.5719       98.1695       68.5452       60.8875       54.3880       48.3881       44.5076       41.8926       39.8611       40.2814       44.2609       45.8082       46.5917       44.2474       49.9933       55.4082       56.8748       49.3134       35.2645       37.3194       53.3007       54.5881       67.2987       68.5734       83.8300       97.2720      124.7192      151.3779      130.8265      129.9483      112.0248      106.1949      123.3555      153.7656      164.6224      155.5745      165.1576      153.2448      133.1719      135.8509      148.5498      128.2428      134.9877      145.0846      145.7787      152.6599      147.0977      145.3593      135.1039      135.9891      129.3818      148.6742      156.7511      177.2170      169.5920      172.5455      173.3902      158.9433      152.4903      157.0755      172.2991      172.6624      164.3871      183.2652      162.5926      172.4251      183.0756      182.9703      207.4127      226.6171      187.4244      193.9690      195.9662      237.3956      214.1744      188.0760      185.3714      151.0735      142.1563      121.9529      125.7451      132.9836      112.6459       95.1649       99.0376      108.6955      122.1933      144.1399      108.5981        0.0000        0.0000        0.0000        0.0000        0.0000        0.0000        0.0000        0.0000        0.0000        0.0000        0.0000        0.0000        0.0000        0.0000        0.0000        0.0000        0.0000        0.0000        0.0000        0.0000        0.0000        0.0000        0.0000        0.0000        0.0000        0.0000        0.0000        0.0000        0.0000        0.0000        0.0000        0.0000        0.0000        0.0000        0.0000        0.0000        0.0000        0.0000        0.0000        0.0000        0.0000        0.0000        0.0000        0.0000        0.0000        0.0000        0.0000        0.0000        0.0000        0.0000        0.0000        0.0000        0.0000        0.0000        0.0000        0.0000        0.0000        0.0000        0.0000
        0.0000        0.0000        0.0000        0.0000        0.0000        0.0000        0.0000        0.0000        0.0000        0.0000        0.0000        0.0000        0.0000        0.0000        0.0000        0.0000        0.0000        0.0000        0.0000        0.0000        0.0000        0.0000        0.0000        0.0000        0.0000        0.0000        0.0000        0.0000        0.0000        0.0000        0.0000        0.0000        0.0000        0.0000        0.0000        0.0000        0.0000        0.0000        0.0000        0.0000        0.0000        0.0000        0.0000        0.0000        0.0000        0.0000        0.0000        0.0000        0.0000        0.0000        0.0000        0.0000        0.0000        0.0000        0.0000        0.0000        0.0000        0.0000        0.0000        0.0000        0.0000        0.0000        0.0000        0.0000        0.0000        0.0000        0.0000        0.0000        0.0000        0.0000        0.0000        0.0000        0.0000        0.0000        0.0000        0.0000        0.0000        0.0000        0.0000        0.0000        0.0000        0.0000        0.0000        0.0000        0.0000        0.0000        0.0000        0.0000        0.0000        0.0000        0.0000        0.0000        0.0000        0.0000        0.0000        0.0000        0.0000        0.0000        0.0000        0.0000      178.1655      128.1180       92.4553       68.2012       63.1570       61.3433       50.2614       45.2335       44.7181       42.0966       41.4427       49.2929       44.6919       47.0709       43.7955       58.2978       61.5129       58.1586       53.5196       46.1737       50.4778       57.4368       61.4030       67.7913       81.9529       93.9446       92.5420      127.4327      141.3298      120.4852      138.3622      172.8981      152.6756      164.6160      155.9000      172.1358      195.0527      210.4450      177.2127      152.1836      139.6877      150.6819      182.5214      165.2954      158.9251      162.7499      163.6407      185.0441      174.3761      160.6193      156.0689      160.1073      151.0977      166.7983      182.0133      194.6171      193.0298      176.5961      168.2894      169.0856      196.8138      187.6196      197.5322      212.1970      203.7652      183.1749      183.0271      161.1982      175.8255      245.2921      234.5674      225.1105      229.6447      209.4809      198.9445      174.7791      171.7874      166.9930      173.1781      159.9128      129.8037      108.8148      102.3413      102.4217       81.4717       88.0068       94.5395      125.5363        0.0000        0.0000        0.0000        0.0000        0.0000        0.0000        0.0000        0.0000        0.0000        0.0000        0.0000        0.0000        0.0000       75.9900        0.0000        0.0000        0.0000      158.6700        0.0000        0.0000        0.0000        0.0000        0.0000        0.0000        0.0000        0.0000        0.0000        0.0000        0.0000        0.0000        0.0000        0.0000        0.0000        0.0000        0.0000        0.0000        0.0000        0.0000        0.0000        0.0000        0.0000        0.0000        0.0000        0.0000        0.0000        0.0000        0.0000        0.0000        0.0000        0.0000        0.0000        0.0000        0.0000        0.0000        0.0000        0.0000        0.0000        0.0000        0.0000        0.0000        0.0000
        0.0000        0.0000        0.0000        0.0000        0.0000        0.0000        0.0000        0.0000        0.0000        0.0000        0.0000        0.0000        0.0000        0.0000        0.0000        0.0000        0.0000        0.0000        0.0000        0.0000        0.0000        0.0000        0.0000        0.0000        0.0000        0.0000        0.0000        0.0000        0.0000        0.0000        0.0000        0.0000        0.0000        0.0000        0.0000        0.0000        0.0000        0.0000        0.0000        0.0000        0.0000        0.0000        0.0000        0.0000        0.0000        0.0000        0.0000        0.0000        0.0000        0.0000        0.0000        0.0000        0.0000        0.0000        0.0000        0.0000        0.0000        0.0000        0.0000        0.0000        0.0000        0.0000        0.0000        0.0000        0.0000        0.0000        0.0000        0.0000        0.0000        0.0000        0.0000        0.0000        0.0000        0.0000        0.0000        0.0000        0.0000        0.0000        0.0000        0.0000        0.0000        0.0000        0.0000        0.0000        0.0000        0.0000        0.0000        0.0000        0.0000        0.0000        0.0000        0.0000        0.0000        0.0000        0.0000        0.0000        0.0000        0.0000        0.0000        0.0000      164.2917      117.5200       91.3826       80.1130       70.8791       64.1321       55.4673       91.1260       57.6518       54.3281       53.9286       57.4165       48.5155       40.8938       47.6005       54.5670       54.8518       51.0369       55.0802       61.0825       65.1993       55.2936       64.4032       75.5975       83.1730      105.2764      102.4039      111.6337      120.5310      122.8008      146.1509      202.9937      166.3056      201.8268      216.8235      234.5520      234.9550      227.4429      181.5825      161.2891      153.1613      164.4667      194.5730      200.8876      217.0475      207.3237      218.9910      246.4488      254.0593      253.8856      236.6700      187.3939      192.0894      190.5342      190.5121      219.1558      217.5489      217.2326      219.0333      216.6504      229.4171      216.0955      215.8635      197.6078      189.5098      173.4972      159.7629      170.1336      184.2338      214.4234      220.3780      245.1180      245.1096      216.6842      224.8131      210.6226      205.5426      161.7237      156.3835      145.5972      136.0365      116.4682      120.5928       72.2187       64.0985       60.0211       64.4211      160.5414        0.0000        0.0000        0.0000        0.0000        0.0000        0.0000        0.0000        0.0000        0.0000        0.0000        0.0000        0.0000       68.1000       49.5000       37.8900        0.0000      106.2600      138.9900        0.0000        0.0000        0.0000        0.0000        0.0000        0.0000        0.0000        0.0000        0.0000        0.0000        0.0000        0.0000        0.0000        0.0000        0.0000        0.0000        0.0000        0.0000        0.0000        0.0000        0.0000        0.0000        0.0000        0.0000        0.0000        0.0000        0.0000        0.0000        0.0000        0.0000        0.0000        0.0000        0.0000        0.0000        0.0000        0.0000        0.0000        0.0000        0.0000        0.0000        0.0000        0.0000        0.0000
        0.0000        0.0000        0.0000        0.0000        0.0000        0.0000        0.0000        0.0000        0.0000        0.0000        0.0000        0.0000        0.0000        0.0000        0.0000        0.0000        0.0000        0.0000        0.0000        0.0000        0.0000        0.0000        0.0000        0.0000        0.0000        0.0000        0.0000        0.0000        0.0000        0.0000        0.0000        0.0000        0.0000        0.0000        0.0000        0.0000        0.0000        0.0000        0.0000        0.0000        0.0000        0.0000        0.0000        0.0000        0.0000        0.0000        0.0000        0.0000        0.0000        0.0000        0.0000        0.0000        0.0000        0.0000        0.0000        0.0000        0.0000        0.0000        0.0000        0.0000        0.0000        0.0000        0.0000        0.0000        0.0000        0.0000        0.0000        0.0000        0.0000        0.0000        0.0000        0.0000        0.0000        0.0000        0.0000        0.0000        0.0000        0.0000        0.0000        0.0000        0.0000        0.0000        0.0000        0.0000        0.0000        0.0000        0.0000        0.0000        0.0000        0.0000        0.0000        0.0000        0.0000        0.0000        0.0000        0.0000        0.0000        0.0000        0.0000      156.3869      122.3322      107.3812       92.7142       78.6770       68.1028       58.0207       60.6351       84.7988       70.3262       56.1891       57.4937       50.9555       41.4288       44.8129       47.7071       47.2951       47.1787       44.3778       50.6642       62.3950       59.1686       51.5298       57.5241       80.0253       85.1186      101.4019      107.6678      112.2439      121.4418      126.8968      147.4789      160.7192      178.8373      193.5014      240.5285      231.8663      220.9669      199.1630      175.1355      154.7675      161.0693      169.2990      182.9193      212.8986      230.7769      242.8110      276.7536      308.7259      319.6459      307.0341      274.8529      221.1282      212.5865      214.1957      216.0851      218.2971      223.8701      222.2566      250.5018      227.5042      247.8324      241.1271      230.9758      175.3570      162.8960      164.2024      162.4410      178.1788      194.5246      216.8848      227.8762      240.7022      239.0966      223.7567      222.0583      203.3695      192.3692      167.4514      142.3153      135.2027      116.7939      103.3754       90.1533       58.8456       52.2285       58.0897       54.1507      117.0617        0.0000        0.0000        0.0000        0.0000        0.0000        0.0000       60.3192       31.2600        0.0000        0.0000        0.0000        0.0000       47.8500       45.0600        0.0000        0.0000        0.0000        0.0000        0.0000        0.0000        0.0000        0.0000        0.0000        0.0000        0.0000        0.0000        0.0000        0.0000        0.0000        0.0000        0.0000        0.0000        0.0000        0.0000        0.0000        0.0000        0.0000        0.0000        0.0000        0.0000        0.0000        0.0000        0.0000        0.0000        0.0000        0.0000        0.0000        0.0000        0.0000        0.0000        0.0000        0.0000        0.0000        0.0000        0.0000        0.0000        0.0000        0.0000        0.0000        0.0000        0.0000
        0.0000        0.0000        0.0000        0.0000        0.0000        0.0000        0.0000        0.0000        0.0000        0.0000        0.0000        0.0000        0.0000        0.0000        0.0000        0.0000        0.0000        0.0000        0.0000        0.0000        0.0000        0.0000        0.0000        0.0000        0.0000        0.0000        0.0000        0.0000        0.0000        0.0000        0.0000        0.0000        0.0000        0.0000        0.0000        0.0000        0.0000        0.0000        0.0000        0.0000        0.0000        0.0000        0.0000        0.0000        0.0000        0.0000        0.0000        0.0000        0.0000        0.0000        0.0000        0.0000        0.0000        0.0000        0.0000        0.0000        0.0000        0.0000        0.0000        0.0000        0.0000        0.0000        0.0000        0.0000        0.0000        0.0000        0.0000        0.0000        0.0000        0.0000        0.0000        0.0000        0.0000        0.0000        0.0000        0.0000        0.0000        0.0000        0.0000        0.0000        0.0000        0.0000        0.0000        0.0000        0.0000        0.0000        0.0000        0.0000        0.0000        0.0000        0.0000        0.0000        0.0000        0.0000        0.0000        0.0000        0.0000      183.9786      163.2790      135.7419      123.8508      107.9423       80.4780       74.8645       67.8207       61.1487       61.7801       63.3865       64.6652       65.5791       57.6567       49.3461       51.3056       46.8594       47.9801       52.0383       48.8941       47.6946       55.6583       56.4738       56.0509       58.7906       64.8970       91.2816      101.6888      113.3405      109.2446      117.8977      114.3836      122.1187      136.0202      161.8034      189.2044      183.9099      170.7458      177.5301      188.1571      174.0994      160.8728      143.4778      146.5395      157.3704      170.2654      212.8385      245.9777      271.1637      303.8650      345.8080      361.3315      339.2558      324.9974      280.3668      258.2388      248.3635      224.0946      238.5933      239.0691      244.0769      245.9191      230.2003      213.1910      231.5396      222.9362      172.7456      153.0644      163.4931      170.7691      196.6834      181.2417      206.5637      211.3842      222.9814      226.2141      217.8130      200.0776      177.8304      173.7898      161.3651      141.4498      134.6776      119.0872       99.0870       76.0973       52.0620       57.6901       59.5430       46.6120        0.0000        0.0000        0.0000        0.0000        0.0000       38.0145       36.4034       40.3484       33.5400        0.0000        0.0000        0.0000        0.0000        0.0000        0.0000        0.0000        0.0000        0.0000        0.0000        0.0000        0.0000        0.0000        0.0000        0.0000        0.0000        0.0000        0.0000        0.0000        0.0000        0.0000        0.0000        0.0000        0.0000        0.0000        0.0000        0.0000        0.0000        0.0000        0.0000        0.0000        0.0000        0.0000        0.0000        0.0000        0.0000        0.0000        0.0000        0.0000        0.0000        0.0000        0.0000        0.0000        0.0000        0.0000        0.0000        0.0000        0.0000        0.0000        0.0000        0.0000        0.0000        0.0000
        0.0000        0.0000        0.0000        0.0000        0.0000        0.0000        0.0000        0.0000        0.0000        0.0000        0.0000        0.0000        0.0000        0.0000        0.0000        0.0000        0.0000        0.0000        0.0000        0.0000        0.0000        0.0000        0.0000        0.0000        0.0000        0.0000        0.0000        0.0000        0.0000        0.0000        0.0000        0.0000        0.0000        0.0000        0.0000        0.0000        0.0000        0.0000        0.0000        0.0000        0.0000        0.0000        0.0000        0.0000        0.0000        0.0000        0.0000        0.0000        0.0000        0.0000        0.0000        0.0000        0.0000        0.0000        0.0000        0.0000        0.0000        0.0000        0.0000        0.0000        0.0000        0.0000        0.0000        0.0000        0.0000        0.0000        0.0000        0.0000        0.0000        0.0000        0.0000        0.0000        0.0000        0.0000        0.0000        0.0000        0.0000        0.0000        0.0000        0.0000        0.0000        0.0000        0.0000        0.0000        0.0000        0.0000        0.0000        0.0000        0.0000        0.0000        0.0000        0.0000        0.0000        0.0000        0.0000        0.0000        0.0000      171.9416      149.1273      128.5442      109.9069      102.3674       79.9215       71.7387       65.7530       64.7153       62.1207       71.3527       68.6267       65.2108       67.6606       57.8766       50.9052       47.8124       45.6091       54.1986       52.4580       49.3515       54.9540       57.8272       55.0103       68.2078       86.1558       96.5555      121.6392      125.2791      135.1447      134.6717      128.0360      128.6892      140.8934      188.6655      194.0606      176.2546      170.8969      181.4596      192.1837      157.2612      145.9872      134.6375      130.0728      139.9164      156.6629      207.0763      241.2186      262.6446      257.1766      287.2071      334.7439      332.1568      320.4854      287.6555      288.2415      283.7770      270.0800      266.6053      268.7113      255.6984      246.4404      217.9216      203.6279      195.2372      184.4317      172.3984      161.9471      167.8891      195.5154      221.5723      201.6116      211.9597      203.6492      214.7867      193.8262      177.8904      170.2463      140.8204      143.5107      147.5709      140.9100      123.3921       91.9193       83.8774       78.5703       60.4422       54.6366       42.2094       62.9247        0.0000        0.0000        0.0000       26.6100       35.1720       31.7373       35.1500       41.6404       23.5500        0.0000        0.0000        0.0000        0.0000        0.0000        0.0000        0.0000        0.0000        0.0000        0.0000        0.0000        0.0000        0.0000        0.0000        0.0000        0.0000        0.0000        0.0000        0.0000        0.0000        0.0000        0.0000        0.0000        0.0000        0.0000        0.0000        0.0000        0.0000        0.0000        0.0000        0.0000        0.0000        0.0000        0.0000        0.0000        0.0000        0.0000        0.0000        0.0000        0.0000        0.0000        0.0000        0.0000        0.0000        0.0000        0.0000        0.0000        0.0000        0.0000        0.0000        0.0000        0.0000        0.0000
        0.0000        0.0000        0.0000        0.0000        0.0000        0.0000        0.0000        0.0000        0.0000        0.0000        0.0000        0.0000        0.0000        0.0000        0.0000        0.0000        0.0000        0.0000        0.0000        0.0000        0.0000        0.0000        0.0000        0.0000        0.0000        0.0000        0.0000        0.0000        0.0000        0.0000        0.0000        0.0000        0.0000        0.0000        0.0000        0.0000        0.0000        0.0000        0.0000        0.0000        0.0000        0.0000        0.0000        0.0000        0.0000        0.0000        0.0000        0.0000        0.0000        0.0000        0.0000        0.0000        0.0000        0.0000        0.0000        0.0000        0.0000        0.0000        0.0000        0.0000        0.0000        0.0000        0.0000        0.0000        0.0000        0.0000        0.0000        0.0000        0.0000        0.0000        0.0000        0.0000        0.0000        0.0000        0.0000        0.0000        0.0000        0.0000        0.0000        0.0000        0.0000        0.0000        0.0000        0.0000        0.0000        0.0000        0.0000        0.0000        0.0000        0.0000        0.0000        0.0000        0.0000        0.0000        0.0000        0.0000      219.1962      162.9290      135.7769      138.8286      119.0634      109.9213       99.9487       84.4926       73.7967       69.4385       74.3904       70.3863       66.1849       66.3493       69.8430       66.9726       55.3501       46.0132       45.3955       53.5351       46.8143      135.4361       80.7465       60.7992       57.7241       70.2213       97.1283      106.8304      122.4946      125.6430      117.2345      111.2266      129.5507      150.4406      167.7627      196.4565      184.3549      183.4328      180.6118      200.8390      152.7005      143.1657      140.0094      123.4138       99.6891      101.4097      135.8171      159.2009      171.7224      199.0538      222.2539      220.7922      241.5261      260.9019      248.5762      253.1356      255.9593      259.0186      266.9932      258.3654      237.7359      245.8806      236.7891      186.4360      173.9227      179.9944      190.3438      199.8063      186.1001      172.5704      201.5041      228.4097      219.0163      204.4471      198.6633      160.7824      153.1419      139.2995      127.0431      130.6256      118.8590      120.7065      109.3384       83.4802       69.5455       65.2517       59.7724       79.6535      114.0949      104.9655        0.0000        0.0000        0.0000        0.0000       34.3112       26.3971       29.1865       33.7158       40.9366       47.9100        0.0000        0.0000        0.0000        0.0000        0.0000        0.0000        0.0000        0.0000        0.0000        0.0000        0.0000        0.0000        0.0000        0.0000        0.0000        0.0000        0.0000        0.0000        0.0000        0.0000        0.0000        0.0000        0.0000        0.0000        0.0000        0.0000        0.0000        0.0000        0.0000        0.0000        0.0000        0.0000        0.0000        0.0000        0.0000        0.0000        0.0000        0.0000        0.0000        0.0000        0.0000        0.0000        0.0000        0.0000        0.0000        0.0000        0.0000        0.0000        0.0000        0.0000        0.0000        0.0000        0.0000
        0.0000        0.0000        0.0000        0.0000        0.0000        0.0000        0.0000        0.0000        0.0000        0.0000        0.0000        0.0000        0.0000        0.0000        0.0000        0.0000        0.0000        0.0000        0.0000        0.0000        0.0000        0.0000        0.0000        0.0000        0.0000        0.0000        0.0000        0.0000        0.0000        0.0000        0.0000        0.0000        0.0000        0.0000        0.0000        0.0000        0.0000        0.0000        0.0000        0.0000        0.0000        0.0000        0.0000        0.0000        0.0000        0.0000        0.0000        0.0000        0.0000        0.0000        0.0000        0.0000        0.0000        0.0000        0.0000        0.0000        0.0000        0.0000        0.0000        0.0000        0.0000        0.0000        0.0000        0.0000        0.0000        0.0000        0.0000        0.0000        0.0000        0.0000        0.0000        0.0000        0.0000        0.0000        0.0000        0.0000        0.0000        0.0000        0.0000        0.0000        0.0000        0.0000        0.0000        0.0000        0.0000        0.0000        0.0000        0.0000        0.0000        0.0000        0.0000        0.0000        0.0000        0.0000        0.0000        0.0000      183.1160      150.6799      136.1372      147.7641      124.4475      114.6754       97.4470       91.3902       81.2860       80.6863       83.5191       72.4136       73.1280       75.0454       71.5831       69.1513       62.6236       52.3661       49.9376       49.1488       48.9789       75.2280      105.0956       69.5410       78.6264       93.1212       95.1692      116.7646      140.2453      117.3909      102.5858      124.5121      134.4328      163.5753      171.5494      160.9071      178.7316      184.5773      192.4390      190.5703      165.2475      136.1819      122.1560      109.3063      106.4166       99.1630      119.2010      143.2621      163.4558      187.0052      198.5982      232.1961      232.2300      255.5943      242.6933      238.6074      249.9496      243.7268      249.3404      275.0291      257.2271      247.3854      244.5295      194.6710      185.9570      180.4547      187.0435      195.1538      200.2255      205.7727      218.1447      249.7192      220.4132      177.7400      187.8812      142.2429      124.5049      115.4021      120.1839      121.9886      100.0878       95.1793       83.3707       56.8874       50.2909       51.3535       52.8095        0.0000        0.0000        0.0000        0.0000        0.0000        0.0000       39.3141       34.7335       32.3428       31.1097       34.9896       51.9049        0.0000        0.0000        0.0000        0.0000        0.0000        0.0000        0.0000        0.0000        0.0000        0.0000        0.0000        0.0000        0.0000        0.0000        0.0000        0.0000        0.0000        0.0000        0.0000        0.0000        0.0000        0.0000        0.0000        0.0000        0.0000        0.0000        0.0000        0.0000        0.0000        0.0000        0.0000        0.0000        0.0000        0.0000        0.0000        0.0000        0.0000        0.0000        0.0000        0.0000        0.0000        0.0000        0.0000        0.0000        0.0000        0.0000        0.0000        0.0000        0.0000        0.0000        0.0000        0.0000        0.0000        0.0000
        0.0000        0.0000        0.0000        0.0000        0.0000        0.0000        0.0000        0.0000        0.0000        0.0000        0.0000        0.0000        0.0000        0.0000        0.0000        0.0000        0.0000        0.0000        0.0000        0.0000        0.0000        0.0000        0.0000        0.0000        0.0000        0.0000        0.0000        0.0000        0.0000        0.0000        0.0000        0.0000        0.0000        0.0000        0.0000        0.0000        0.0000        0.0000        0.0000        0.0000        0.0000        0.0000        0.0000        0.0000        0.0000        0.0000        0.0000        0.0000        0.0000        0.0000        0.0000        0.0000        0.0000        0.0000        0.0000        0.0000        0.0000        0.0000        0.0000        0.0000        0.0000        0.0000        0.0000        0.0000        0.0000        0.0000        0.0000        0.0000        0.0000        0.0000        0.0000        0.0000        0.0000        0.0000        0.0000        0.0000        0.0000        0.0000        0.0000        0.0000        0.0000        0.0000        0.0000        0.0000        0.0000        0.0000        0.0000        0.0000        0.0000        0.0000        0.0000        0.0000        0.0000        0.0000        0.0000        0.0000      154.3101      142.9915      135.3914      139.3434      129.4721      119.0664      109.5613       93.4782       84.6895       81.4415       87.3212       83.7885       80.8230       78.0023       91.5516       80.7078       83.6017       71.1518       68.5792       61.9184       55.0651       56.4012       94.2693       88.2324       99.3659       99.9868       98.2168      111.5085      110.9594      107.6488      106.1637      121.8582      150.8583      166.8609      143.1707      161.4023      179.6139      176.6638      216.7600      187.9243      164.8022      136.1875      122.3240      109.1888      111.8792      139.5977      153.6378      164.7551      178.7035      194.1410      198.7615      228.8842      241.3200      242.7855      281.0397      249.1253      240.1775      226.6498      258.2054      278.6417      256.1802      236.9458      217.6584      203.3258      192.6387      181.4041      185.3470      195.0009      214.9024      215.8321      231.7330      214.8283      170.5424      158.5721      141.0174      106.0483       91.4340      104.8662       95.6778       92.0763       74.4896       67.7064       64.1792       52.3016       48.3264       49.3652        0.0000        0.0000        0.0000        0.0000        0.0000        0.0000       43.5210       40.1792       40.4431       42.2775       35.5288       38.5964      116.3652        0.0000        0.0000        0.0000        0.0000        0.0000        0.0000        0.0000        0.0000        0.0000        0.0000        0.0000        0.0000        0.0000        0.0000        0.0000        0.0000        0.0000        0.0000        0.0000        0.0000        0.0000        0.0000        0.0000        0.0000        0.0000        0.0000        0.0000        0.0000        0.0000        0.0000        0.0000        0.0000        0.0000        0.0000        0.0000        0.0000        0.0000        0.0000        0.0000        0.0000        0.0000        0.0000        0.0000        0.0000        0.0000        0.0000        0.0000        0.0000        0.0000        0.0000        0.0000        0.0000        0.0000        0.0000
        0.0000        0.0000        0.0000        0.0000        0.0000        0.0000        0.0000        0.0000        0.0000        0.0000        0.0000        0.0000        0.0000        0.0000        0.0000        0.0000        0.0000        0.0000        0.0000        0.0000        0.0000        0.0000        0.0000        0.0000        0.0000        0.0000        0.0000        0.0000        0.0000        0.0000        0.0000        0.0000        0.0000        0.0000        0.0000        0.0000        0.0000        0.0000        0.0000        0.0000        0.0000        0.0000        0.0000        0.0000        0.0000        0.0000        0.0000        0.0000        0.0000        0.0000        0.0000        0.0000        0.0000        0.0000        0.0000        0.0000        0.0000        0.0000        0.0000        0.0000        0.0000        0.0000        0.0000        0.0000        0.0000        0.0000        0.0000        0.0000        0.0000        0.0000        0.0000        0.0000        0.0000        0.0000        0.0000        0.0000        0.0000        0.0000        0.0000        0.0000        0.0000        0.0000        0.0000        0.0000        0.0000        0.0000        0.0000        0.0000        0.0000        0.0000        0.0000        0.0000        0.0000        0.0000        0.0000        0.0000        0.0000      159.0772      142.9046      148.2232      137.2699      128.3069      128.6374      114.2191       97.4742      110.4420      103.5041       91.4279       83.9729       83.5316       81.6337       78.9807       93.5055       81.5065       73.8516       68.2906       71.6354       67.6444       78.8530       90.0133       78.6251       98.0260      106.9888      101.8243      105.2956      105.8457      101.6650      122.6399      151.1639      143.2100      166.2950      193.5710      207.0840      200.8400      221.2405      176.1298      145.0706      141.1795      129.4354      128.5786      150.6843      189.7919      193.9343      187.8465      218.6278      252.7115      267.2942      267.1635      269.8583      283.1588      296.1490      277.5538      278.2492      287.4981      299.9237      279.7027      255.1273      239.8936      241.5636      219.4245      200.2770      202.2157      215.0597      216.2149      212.8379      210.8339      197.1355      167.9680      144.2979      124.3055      101.4474       83.5345       68.3086       60.6081       60.3622       60.0503       51.5119       51.0648       53.0805       42.9966       47.3954        0.0000        0.0000        0.0000        0.0000        0.0000        0.0000        0.0000       48.2788       48.2297       51.6809       49.6675       46.2073       50.2564       63.1787        0.0000        0.0000        0.0000        0.0000        0.0000        0.0000        0.0000        0.0000        0.0000        0.0000        0.0000        0.0000        0.0000        0.0000        0.0000        0.0000        0.0000        0.0000        0.0000        0.0000        0.0000        0.0000        0.0000        0.0000        0.0000        0.0000        0.0000        0.0000        0.0000        0.0000        0.0000        0.0000        0.0000        0.0000        0.0000        0.0000        0.0000        0.0000        0.0000        0.0000        0.0000        0.0000        0.0000        0.0000        0.0000        0.0000        0.0000        0.0000        0.0000        0.0000        0.0000        0.0000        0.0000        0.0000
        0.0000        0.0000        0.0000        0.0000        0.0000        0.0000        0.0000        0.0000        0.0000        0.0000        0.0000        0.0000        0.0000        0.0000        0.0000        0.0000        0.0000        0.0000        0.0000        0.0000        0.0000        0.0000        0.0000        0.0000        0.0000        0.0000        0.0000        0.0000        0.0000        0.0000        0.0000        0.0000        0.0000        0.0000        0.0000        0.0000        0.0000        0.0000        0.0000        0.0000        0.0000        0.0000        0.0000        0.0000        0.0000        0.0000        0.0000        0.0000        0.0000        0.0000        0.0000        0.0000        0.0000        0.0000        0.0000        0.0000        0.0000        0.0000        0.0000        0.0000        0.0000        0.0000        0.0000        0.0000        0.0000        0.0000        0.0000        0.0000        0.0000        0.0000        0.0000        0.0000        0.0000        0.0000        0.0000        0.0000        0.0000        0.0000        0.0000        0.0000        0.0000        0.0000        0.0000        0.0000        0.0000        0.0000        0.0000        0.0000        0.0000        0.0000        0.0000        0.0000        0.0000        0.0000        0.0000        0.0000      192.9902      170.0311      141.9948      157.8262        0.0000      162.2124      146.1859      116.6838      112.7799      104.9880      104.9715       92.7143       91.8809       96.7750      101.8332      106.0821      111.5432      103.1082       91.3992       81.4351       99.9270       85.0245       73.1220       70.6539       71.2867       75.5900       92.6696      139.2631      130.3175      118.5367      131.3152      158.1865      163.3965      167.1932      170.4894      205.6229      217.6016      216.0361      206.9343      173.4024      153.0294      145.4587      179.4306      181.1738      183.6951      226.9120      212.4420      251.0863      300.4831      333.5620      322.1823      314.1089      339.6556      374.9948      344.2245      292.0925      295.4389      270.3249      286.0304      286.4224      246.2024      250.8305      248.8717      216.4118      228.1293      224.1146      206.3118      198.7269      201.5360      195.3819      159.6109      124.0667      109.3880       78.3508       70.3109       44.8136       35.3764       37.1871       27.3397       16.7982       16.0716       10.6331       12.1095        0.0000        0.0000        0.0000        0.0000        0.0000       55.5900       38.0700        0.0000       71.9319       71.5397       76.5018       87.9137       95.6134       87.2753       94.5499        0.0000        0.0000        0.0000        0.0000        0.0000        0.0000        0.0000        0.0000        0.0000        0.0000        0.0000        0.0000        0.0000        0.0000        0.0000        0.0000        0.0000        0.0000        0.0000        0.0000        0.0000        0.0000        0.0000        0.0000        0.0000        0.0000        0.0000        0.0000        0.0000        0.0000        0.0000        0.0000        0.0000        0.0000        0.0000        0.0000        0.0000        0.0000        0.0000        0.0000        0.0000        0.0000        0.0000        0.0000        0.0000        0.0000        0.0000        0.0000        0.0000        0.0000        0.0000        0.0000        0.0000        0.0000        0.0000
        0.0000        0.0000        0.0000        0.0000        0.0000        0.0000        0.0000        0.0000        0.0000        0.0000        0.0000        0.0000        0.0000        0.0000        0.0000        0.0000        0.0000        0.0000        0.0000        0.0000        0.0000        0.0000        0.0000        0.0000        0.0000        0.0000        0.0000        0.0000        0.0000        0.0000        0.0000        0.0000        0.0000        0.0000        0.0000        0.0000        0.0000        0.0000        0.0000        0.0000        0.0000        0.0000        0.0000        0.0000        0.0000        0.0000        0.0000        0.0000        0.0000        0.0000        0.0000        0.0000        0.0000        0.0000        0.0000        0.0000        0.0000        0.0000        0.0000        0.0000        0.0000        0.0000        0.0000        0.0000        0.0000        0.0000        0.0000        0.0000        0.0000        0.0000        0.0000        0.0000        0.0000        0.0000        0.0000        0.0000        0.0000        0.0000        0.0000        0.0000        0.0000        0.0000        0.0000        0.0000        0.0000        0.0000        0.0000        0.0000        0.0000        0.0000        0.0000        0.0000        0.0000        0.0000        0.0000        0.0000        0.0000      152.7117        0.0000        0.0000        0.0000      141.7602      113.7835      106.6622      100.1823       98.3011       95.5361       96.2165      104.9568      121.0068      128.9030      117.5262      112.5693      117.4611      110.9907      101.1212       92.6879       80.6887       74.0609       85.0698       81.1365       84.7075      102.2343      127.4626      125.1360      150.9910      152.9303      182.8519      173.8047      195.4316      212.3432      235.9995      216.8407      235.6813      225.6890      181.2099      168.4718      185.5258      192.8173      194.5633      200.4995      205.3632      226.3553      293.6172      338.9406      343.1336      371.3319      374.9323      389.2043      386.1862      382.6006      300.0764      302.8284      273.8964      269.9659      278.3235      263.8171      247.1993      236.4528      215.2563      224.9354      221.6783      223.0663      210.3582      213.6323      175.7851      154.0904       98.1971       84.5199       64.2261       47.6293       32.2075       24.8787       22.7519       18.8446        6.8791        3.3483        3.8770        9.6140        0.0000        0.0000        0.0000        0.0000        0.0000       47.8500       34.5000       18.9300       79.7059       78.6969       87.5782      102.5084      107.3289      109.3376      116.2030        0.0000        0.0000        0.0000        0.0000        0.0000        0.0000        0.0000        0.0000        0.0000        0.0000        0.0000        0.0000        0.0000        0.0000        0.0000        0.0000        0.0000        0.0000        0.0000        0.0000        0.0000        0.0000        0.0000        0.0000        0.0000        0.0000        0.0000        0.0000        0.0000        0.0000        0.0000        0.0000        0.0000        0.0000        0.0000        0.0000        0.0000        0.0000        0.0000        0.0000        0.0000        0.0000        0.0000        0.0000        0.0000        0.0000        0.0000        0.0000        0.0000        0.0000        0.0000        0.0000        0.0000        0.0000        0.0000
        0.0000        0.0000        0.0000        0.0000        0.0000        0.0000        0.0000        0.0000        0.0000        0.0000        0.0000        0.0000        0.0000        0.0000        0.0000        0.0000        0.0000        0.0000        0.0000        0.0000        0.0000        0.0000        0.0000        0.0000        0.0000        0.0000        0.0000        0.0000        0.0000        0.0000        0.0000        0.0000        0.0000        0.0000        0.0000        0.0000        0.0000        0.0000        0.0000        0.0000        0.0000        0.0000        0.0000        0.0000        0.0000        0.0000        0.0000        0.0000        0.0000        0.0000        0.0000        0.0000        0.0000        0.0000        0.0000        0.0000        0.0000        0.0000        0.0000        0.0000        0.0000        0.0000        0.0000        0.0000        0.0000        0.0000        0.0000        0.0000        0.0000        0.0000        0.0000        0.0000        0.0000        0.0000        0.0000        0.0000        0.0000        0.0000        0.0000        0.0000        0.0000        0.0000        0.0000        0.0000        0.0000        0.0000        0.0000        0.0000        0.0000        0.0000        0.0000        0.0000        0.0000        0.0000        0.0000        0.0000        0.0000        0.0000        0.0000        0.0000        0.0000      126.6368      118.5729      116.8457      105.2206      115.0358      118.7883      111.3456      117.3451      138.5337      154.3460      151.7832      153.6970      140.8431      139.0385      131.6064      126.5420      107.1800      101.1555      101.3975      116.1572      119.2070      121.6093      159.3005      183.2099      170.4060      182.4744      198.2625      193.0826      222.5900      225.5671      231.1946      235.0295      238.8274      232.0738      199.5639      196.1839      193.6122      176.5675      148.7361      168.9459      227.9627      257.7503      318.3891      351.3611      380.8098      414.8153      441.8301      385.1146      379.4544      355.2223      277.3084      287.7734      277.7137      257.5033      281.8402      266.4441      266.2557      243.7174      239.0230      213.2166      196.3855      223.2649      205.8638      214.9410      170.8959      142.2934       84.2757       70.5415       58.1568       46.6945       35.0995       20.3761       12.0533        8.2168        5.7800        6.6099        0.0000        0.0000        0.0000        0.0000        0.0000        0.0000       40.8900       51.4200       27.9000       11.0100       71.8053       77.6085       97.7623      101.1884       99.8978      126.1434      141.7939        0.0000        0.0000        0.0000        0.0000        0.0000        0.0000        0.0000        0.0000        0.0000        0.0000        0.0000        0.0000        0.0000        0.0000        0.0000        0.0000        0.0000        0.0000        0.0000        0.0000        0.0000        0.0000        0.0000        0.0000        0.0000        0.0000        0.0000        0.0000        0.0000        0.0000        0.0000        0.0000        0.0000        0.0000        0.0000        0.0000        0.0000        0.0000        0.0000        0.0000        0.0000        0.0000        0.0000        0.0000        0.0000        0.0000        0.0000        0.0000        0.0000        0.0000        0.0000        0.0000        0.0000        0.0000        0.0000
        0.0000        0.0000        0.0000        0.0000        0.0000        0.0000        0.0000        0.0000        0.0000        0.0000        0.0000        0.0000        0.0000        0.0000        0.0000        0.0000        0.0000        0.0000        0.0000        0.0000        0.0000        0.0000        0.0000        0.0000        0.0000        0.0000        0.0000        0.0000        0.0000        0.0000        0.0000        0.0000        0.0000        0.0000        0.0000        0.0000        0.0000        0.0000        0.0000        0.0000        0.0000        0.0000        0.0000        0.0000        0.0000        0.0000        0.0000        0.0000        0.0000        0.0000        0.0000        0.0000        0.0000        0.0000        0.0000        0.0000        0.0000        0.0000        0.0000        0.0000        0.0000        0.0000        0.0000        0.0000        0.0000        0.0000        0.0000        0.0000        0.0000        0.0000        0.0000        0.0000        0.0000        0.0000        0.0000        0.0000        0.0000        0.0000        0.0000        0.0000        0.0000        0.0000        0.0000        0.0000        0.0000        0.0000        0.0000        0.0000        0.0000        0.0000        0.0000        0.0000        0.0000        0.0000        0.0000        0.0000        0.0000        0.0000        0.0000        0.0000        0.0000        0.0000      141.4184      150.1136      136.6695      141.5485      147.9444      133.4168      137.8079      167.5509      184.9782      181.2351      170.6634      170.4532      187.1175      178.8313      164.7043      152.0862      149.7365      161.3870      175.3203      175.6812      196.0152      216.7830      209.9428      213.0155      237.7004      248.6547      244.3632      249.4676      215.3898      224.8665      220.1155      224.3591      220.6413      205.0519      213.1757      209.3760      204.4545      185.6459      239.2488      270.2065      251.7514      296.6716      336.3004      377.8701      407.1880      366.4254      359.3689      352.1221      350.4344      307.6477      265.0602      275.9826      268.2610      287.5787      278.1794      281.4365      283.3254      255.3333      240.8741      229.0547      242.8387      208.3595      192.4949      153.5725      134.6837       81.2537       70.0410       47.0164       37.6346       19.2430       14.1358       10.2157        5.7005        6.2055        9.5458        0.0000        0.0000        0.0000        0.0000        0.0000        0.0000        0.0000       25.8300       27.8400       15.9000       63.1738       70.6144       83.2026       82.0049       91.7151       99.0534      106.2276        0.0000        0.0000        0.0000        0.0000        0.0000        0.0000        0.0000        0.0000        0.0000        0.0000        0.0000        0.0000        0.0000        0.0000        0.0000        0.0000        0.0000        0.0000        0.0000        0.0000        0.0000        0.0000        0.0000        0.0000        0.0000        0.0000        0.0000        0.0000        0.0000        0.0000        0.0000        0.0000        0.0000        0.0000        0.0000        0.0000        0.0000        0.0000        0.0000        0.0000        0.0000        0.0000        0.0000        0.0000        0.0000        0.0000        0.0000        0.0000        0.0000        0.0000        0.0000        0.0000        0.0000        0.0000        0.0000
        0.0000        0.0000        0.0000        0.0000        0.0000        0.0000        0.0000        0.0000        0.0000        0.0000        0.0000        0.0000        0.0000        0.0000        0.0000        0.0000        0.0000        0.0000        0.0000        0.0000        0.0000        0.0000        0.0000        0.0000        0.0000        0.0000        0.0000        0.0000        0.0000        0.0000        0.0000        0.0000        0.0000        0.0000        0.0000        0.0000        0.0000        0.0000        0.0000        0.0000        0.0000        0.0000        0.0000        0.0000        0.0000        0.0000        0.0000        0.0000        0.0000        0.0000        0.0000        0.0000        0.0000        0.0000        0.0000        0.0000        0.0000        0.0000        0.0000        0.0000        0.0000        0.0000        0.0000        0.0000        0.0000        0.0000        0.0000        0.0000        0.0000        0.0000        0.0000        0.0000        0.0000        0.0000        0.0000        0.0000        0.0000        0.0000        0.0000        0.0000        0.0000        0.0000        0.0000        0.0000        0.0000        0.0000        0.0000        0.0000        0.0000        0.0000        0.0000        0.0000        0.0000        0.0000        0.0000        0.0000        0.0000        0.0000        0.0000        0.0000        0.0000        0.0000        0.0000      164.9228      168.9072      158.1791      175.0467      168.8438      172.0560      177.9651      195.0629      219.2015      237.5745      246.8041      251.1415      265.3727      291.8380      265.2433      253.2571      241.7976      245.9703      244.3461      272.0883      313.8779      294.1017      304.3864      340.1711        0.0000        0.0000      290.9663      255.4877      226.5443      227.6636      228.0611      228.6485      210.3944      195.3000      205.1625      222.3229      252.4201      232.5621      234.2189      217.7333      254.1474      278.4424      344.4998      358.1792      375.2811      402.6549      360.6998      361.9025      282.5949      267.3602      274.5497      275.2054      291.7073      301.6806      290.4250      293.9407      243.8588      235.1878      248.0701      253.9962      239.7669      221.8575      191.6602      144.0426       62.3206       43.1109       19.7004       14.7200        7.7839        4.8779        2.5150        0.0000        0.0000        0.0000        0.0000        0.0000        0.0000        0.0000        0.0000        0.0000        0.0000        0.0000        0.0000        0.0000       31.0472       30.0963       34.5107       41.7392       65.6132       75.0410        0.0000        0.0000        0.0000        0.0000        0.0000        0.0000        0.0000        0.0000        0.0000        0.0000        0.0000        0.0000        0.0000        0.0000        0.0000        0.0000        0.0000        0.0000        0.0000        0.0000        0.0000        0.0000        0.0000        0.0000        0.0000        0.0000        0.0000        0.0000        0.0000        0.0000        0.0000        0.0000        0.0000        0.0000        0.0000        0.0000        0.0000        0.0000        0.0000        0.0000        0.0000        0.0000        0.0000        0.0000        0.0000        0.0000        0.0000        0.0000        0.0000        0.0000        0.0000        0.0000        0.0000        0.0000        0.0000        0.0000
        0.0000        0.0000        0.0000        0.0000        0.0000        0.0000        0.0000        0.0000        0.0000        0.0000        0.0000        0.0000        0.0000        0.0000        0.0000        0.0000        0.0000        0.0000        0.0000        0.0000        0.0000        0.0000        0.0000        0.0000        0.0000        0.0000        0.0000        0.0000        0.0000        0.0000        0.0000        0.0000        0.0000        0.0000        0.0000        0.0000        0.0000        0.0000        0.0000        0.0000        0.0000        0.0000        0.0000        0.0000        0.0000        0.0000        0.0000        0.0000        0.0000        0.0000        0.0000        0.0000        0.0000        0.0000        0.0000        0.0000        0.0000        0.0000        0.0000        0.0000        0.0000        0.0000        0.0000        0.0000        0.0000        0.0000        0.0000        0.0000        0.0000        0.0000        0.0000        0.0000        0.0000        0.0000        0.0000        0.0000        0.0000        0.0000        0.0000        0.0000        0.0000        0.0000        0.0000        0.0000        0.0000        0.0000        0.0000        0.0000        0.0000        0.0000        0.0000        0.0000        0.0000        0.0000        0.0000        0.0000        0.0000        0.0000        0.0000        0.0000        0.0000        0.0000        0.0000      184.3423      171.6682      179.6416      191.4510      191.3838      187.2643      201.4209      221.7510      248.4432      274.0536      261.4714      284.2448      310.9723      321.6434      328.1864      323.4471      294.5307      310.4502      297.4954      308.2969      331.9496      360.5273      406.6355        0.0000        0.0000        0.0000        0.0000        0.0000        0.0000      242.1950      229.1120      212.8106      190.0013      194.7068      211.1801      239.1612      251.8265      230.6958      239.2384      241.2313      256.3663      274.1138      317.8033      325.4605      337.1747      375.0171      386.9759      347.2813      319.1210      307.5183      296.5717      299.8101      332.3374      340.0577      339.3435      335.4406      265.6177      258.6652      260.5442      249.2673      251.9231      241.0609      188.5862      143.5207       67.5467       28.8623       31.5595       28.6289        6.9243        0.0000        0.0000        0.0000        0.0000        0.0000        0.0000        0.0000        0.0000        0.0000        0.0000        0.0000        0.0000        0.0000        0.0000        0.0000       24.5075       22.4369       30.5739       27.6907       43.3029       80.5039       82.2376        0.0000        0.0000        0.0000        0.0000        0.0000        0.0000        0.0000        0.0000        0.0000        0.0000        0.0000        0.0000        0.0000        0.0000        0.0000        0.0000        0.0000        0.0000        0.0000        0.0000        0.0000        0.0000        0.0000        0.0000        0.0000        0.0000        0.0000        0.0000        0.0000        0.0000        0.0000        0.0000        0.0000        0.0000        0.0000        0.0000        0.0000        0.0000        0.0000        0.0000        0.0000        0.0000        0.0000        0.0000        0.0000        0.0000        0.0000        0.0000        0.0000        0.0000        0.0000        0.0000        0.0000        0.0000        0.0000
        0.0000        0.0000        0.0000        0.0000        0.0000        0.0000        0.0000        0.0000        0.0000        0.0000        0.0000        0.0000        0.0000        0.0000        0.0000        0.0000        0.0000        0.0000        0.0000        0.0000        0.0000        0.0000        0.0000        0.0000        0.0000        0.0000        0.0000        0.0000        0.0000        0.0000        0.0000        0.0000        0.0000        0.0000        0.0000        0.0000        0.0000        0.0000        0.0000        0.0000        0.0000        0.0000        0.0000        0.0000        0.0000        0.0000        0.0000        0.0000        0.0000        0.0000        0.0000        0.0000        0.0000        0.0000        0.0000        0.0000        0.0000        0.0000        0.0000        0.0000        0.0000        0.0000        0.0000        0.0000        0.0000        0.0000        0.0000        0.0000        0.0000        0.0000        0.0000        0.0000        0.0000        0.0000        0.0000        0.0000        0.0000        0.0000        0.0000        0.0000        0.0000        0.0000        0.0000        0.0000        0.0000        0.0000        0.0000        0.0000        0.0000        0.0000        0.0000        0.0000        0.0000        0.0000        0.0000        0.0000        0.0000        0.0000        0.0000        0.0000        0.0000        0.0000        0.0000      220.6727      195.2482      183.3101      191.4667      195.3522      203.2012      210.8194      237.5879      256.8909      265.5002      283.3606      305.5874      325.0170      330.1229        0.0000      358.0529      354.7423        0.0000        0.0000      322.4941      317.8030        0.0000        0.0000        0.0000        0.0000        0.0000        0.0000        0.0000        0.0000      266.8102      242.6332      212.4150      190.6870      188.5392      187.7139      199.1493      201.2058      203.4517      245.1085      282.5104      267.8300      271.2830      271.8663      311.5677      330.2614      336.1653      394.1047      372.0310      326.1044      334.5796      325.6230      329.5237      363.1455      389.2984      386.7830      349.4356      311.4982      315.6071      315.4664      270.2259      266.0226      233.8391      183.2779      160.5112        0.0000        0.0000        0.0000        0.0000        0.0000        0.0000        0.0000        0.0000        0.0000        0.0000        0.0000        0.0000        0.0000        0.0000        0.0000        0.0000        0.0000        0.0000        0.0000        0.0000       14.5059       13.3103       19.9301       21.2122       37.2000        0.0000        0.0000        0.0000        0.0000        0.0000        0.0000        0.0000        0.0000        0.0000        0.0000        0.0000        0.0000        0.0000        0.0000        0.0000        0.0000        0.0000        0.0000        0.0000        0.0000        0.0000        0.0000        0.0000        0.0000        0.0000        0.0000        0.0000        0.0000        0.0000        0.0000        0.0000        0.0000        0.0000        0.0000        0.0000        0.0000        0.0000        0.0000        0.0000        0.0000        0.0000        0.0000        0.0000        0.0000        0.0000        0.0000        0.0000        0.0000        0.0000        0.0000        0.0000        0.0000        0.0000        0.0000        0.0000        0.0000        0.0000
        0.0000        0.0000        0.0000        0.0000        0.0000        0.0000        0.0000        0.0000        0.0000        0.0000        0.0000        0.0000        0.0000        0.0000        0.0000        0.0000        0.0000        0.0000        0.0000        0.0000        0.0000        0.0000        0.0000        0.0000        0.0000        0.0000        0.0000        0.0000        0.0000        0.0000        0.0000        0.0000        0.0000        0.0000        0.0000        0.0000        0.0000        0.0000        0.0000        0.0000        0.0000        0.0000        0.0000        0.0000        0.0000        0.0000        0.0000        0.0000        0.0000        0.0000        0.0000        0.0000        0.0000        0.0000        0.0000        0.0000        0.0000        0.0000        0.0000        0.0000        0.0000        0.0000        0.0000        0.0000        0.0000        0.0000        0.0000        0.0000        0.0000        0.0000        0.0000        0.0000        0.0000        0.0000        0.0000        0.0000        0.0000        0.0000        0.0000        0.0000        0.0000        0.0000        0.0000        0.0000        0.0000        0.0000        0.0000        0.0000        0.0000        0.0000        0.0000        0.0000        0.0000        0.0000        0.0000        0.0000        0.0000        0.0000        0.0000        0.0000        0.0000        0.0000        0.0000      225.3270      217.3798      196.5887      189.0375      200.5596      204.5067      210.9698      228.0437      224.6228      257.4674      273.0066        0.0000        0.0000        0.0000        0.0000        0.0000        0.0000        0.0000        0.0000        0.0000        0.0000        0.0000        0.0000        0.0000        0.0000        0.0000        0.0000        0.0000        0.0000        0.0000      250.7767      219.1884      196.8648      198.9259      204.9859      206.3347      231.8337      227.3274      263.5865      298.6011      285.3500      255.1467      261.5358      296.4387      292.2107      293.4120      321.1292      322.1990      285.3961      335.8249      345.4328      362.2141      382.7970      412.3655      389.5948      402.0823      364.3785      349.0516      367.6713      319.5196      283.1410      258.1431      169.2471        0.0000        0.0000        0.0000        0.0000        0.0000        0.0000        0.0000        0.0000        0.0000        0.0000        0.0000        0.0000        0.0000        0.0000        0.0000        0.0000        0.0000        0.0000        0.0000        0.0000        0.0000        0.0000       19.2769       22.7786       26.9145        0.0000       43.9740       59.7349        0.0000        0.0000        0.0000        0.0000        0.0000        0.0000        0.0000        0.0000        0.0000        0.0000        0.0000        0.0000        0.0000        0.0000        0.0000        0.0000        0.0000        0.0000        0.0000        0.0000        0.0000        0.0000        0.0000        0.0000        0.0000        0.0000        0.0000        0.0000        0.0000        0.0000        0.0000        0.0000        0.0000        0.0000        0.0000        0.0000        0.0000        0.0000        0.0000        0.0000        0.0000        0.0000        0.0000        0.0000        0.0000        0.0000        0.0000        0.0000        0.0000        0.0000        0.0000        0.0000        0.0000        0.0000        0.0000
        0.0000        0.0000        0.0000        0.0000        0.0000        0.0000        0.0000        0.0000        0.0000        0.0000        0.0000        0.0000        0.0000        0.0000        0.0000        0.0000        0.0000        0.0000        0.0000        0.0000        0.0000        0.0000        0.0000        0.0000        0.0000        0.0000        0.0000        0.0000        0.0000        0.0000        0.0000        0.0000        0.0000        0.0000        0.0000        0.0000        0.0000        0.0000        0.0000        0.0000        0.0000        0.0000        0.0000        0.0000        0.0000        0.0000        0.0000        0.0000        0.0000        0.0000        0.0000        0.0000        0.0000        0.0000        0.0000        0.0000        0.0000        0.0000        0.0000        0.0000        0.0000        0.0000        0.0000        0.0000        0.0000        0.0000        0.0000        0.0000        0.0000        0.0000        0.0000        0.0000        0.0000        0.0000        0.0000        0.0000        0.0000        0.0000        0.0000        0.0000        0.0000        0.0000        0.0000        0.0000        0.0000        0.0000        0.0000        0.0000        0.0000        0.0000        0.0000        0.0000        0.0000        0.0000        0.0000        0.0000        0.0000        0.0000        0.0000        0.0000        0.0000        0.0000        0.0000        0.0000        0.0000      204.0265      181.7385      188.1503      193.8519      196.2720      198.0251      189.1853      196.6496      210.9408      201.1857        0.0000        0.0000        0.0000        0.0000        0.0000        0.0000        0.0000        0.0000        0.0000        0.0000        0.0000        0.0000        0.0000        0.0000        0.0000        0.0000        0.0000        0.0000      269.6948      242.5704      210.4203      211.0228      221.8298      232.0596      286.9046      297.2321      309.5333      315.3352      228.2815      182.3502      206.4481      232.8649      302.3755      315.5731      286.4172      280.7011      248.1626      322.8988      376.0361      413.9114      398.3309      427.2289      439.2184      461.7334      427.0405      405.4640      378.0776      292.2931      149.5500      161.4300        0.0000        0.0000        0.0000        0.0000        0.0000        0.0000        0.0000        0.0000        0.0000        0.0000        0.0000        0.0000        0.0000        0.0000        0.0000        0.0000        0.0000        0.0000        0.0000        0.0000        0.0000        0.0000        0.0000        0.0000       22.3525       28.9440        0.0000       22.2000       30.4500        0.0000        0.0000        0.0000        0.0000        0.0000        0.0000        0.0000        0.0000        0.0000        0.0000        0.0000        0.0000        0.0000        0.0000        0.0000        0.0000        0.0000        0.0000        0.0000        0.0000        0.0000        0.0000        0.0000        0.0000        0.0000        0.0000        0.0000        0.0000        0.0000        0.0000        0.0000        0.0000        0.0000        0.0000        0.0000        0.0000        0.0000        0.0000        0.0000        0.0000        0.0000        0.0000        0.0000        0.0000        0.0000        0.0000        0.0000        0.0000        0.0000        0.0000        0.0000        0.0000        0.0000        0.0000        0.0000
        0.0000        0.0000        0.0000        0.0000        0.0000        0.0000        0.0000        0.0000        0.0000        0.0000        0.0000        0.0000        0.0000        0.0000        0.0000        0.0000        0.0000        0.0000        0.0000        0.0000        0.0000        0.0000        0.0000        0.0000        0.0000        0.0000        0.0000        0.0000        0.0000        0.0000        0.0000        0.0000        0.0000        0.0000        0.0000        0.0000        0.0000        0.0000        0.0000        0.0000        0.0000        0.0000        0.0000        0.0000        0.0000        0.0000        0.0000        0.0000        0.0000        0.0000        0.0000        0.0000        0.0000        0.0000        0.0000        0.0000        0.0000        0.0000        0.0000        0.0000        0.0000        0.0000        0.0000        0.0000        0.0000        0.0000        0.0000        0.0000        0.0000        0.0000        0.0000        0.0000        0.0000        0.0000        0.0000        0.0000        0.0000        0.0000        0.0000        0.0000        0.0000        0.0000        0.0000        0.0000        0.0000        0.0000        0.0000        0.0000        0.0000        0.0000        0.0000        0.0000        0.0000        0.0000        0.0000        0.0000        0.0000        0.0000        0.0000        0.0000        0.0000        0.0000        0.0000        0.0000        0.0000        0.0000      170.9472      174.1580      183.3622      178.9751      200.0056      205.2477      184.1083      175.5201      205.2964        0.0000        0.0000        0.0000        0.0000        0.0000        0.0000        0.0000        0.0000        0.0000        0.0000        0.0000        0.0000        0.0000        0.0000        0.0000        0.0000        0.0000        0.0000        0.0000        0.0000      228.4643      234.3829      243.8642      242.6695      293.5152      316.8585      313.7288      266.9648      188.3264      155.1290      184.9570      218.1314      286.8681      317.6062      243.4699      246.9141      253.2842      333.9971      393.5069      420.5212      492.6361      526.1706      480.8162      522.8620      393.6334        0.0000        0.0000      293.4019        0.0000        0.0000        0.0000        0.0000        0.0000        0.0000        0.0000        0.0000        0.0000        0.0000        0.0000        0.0000        0.0000        0.0000        0.0000        0.0000        0.0000        0.0000        0.0000        0.0000        0.0000        0.0000        0.0000        0.0000        0.0000        0.0000       21.8676       25.5084        0.0000        0.0000        0.0000        0.0000        0.0000        0.0000        0.0000        0.0000        0.0000        0.0000        0.0000        0.0000        0.0000        0.0000        0.0000        0.0000        0.0000        0.0000        0.0000        0.0000        0.0000        0.0000        0.0000        0.0000        0.0000        0.0000        0.0000        0.0000        0.0000        0.0000        0.0000        0.0000        0.0000        0.0000        0.0000        0.0000        0.0000        0.0000        0.0000        0.0000        0.0000        0.0000        0.0000        0.0000        0.0000        0.0000        0.0000        0.0000        0.0000        0.0000        0.0000        0.0000        0.0000        0.0000        0.0000        0.0000        0.0000        0.0000
[truncated: 212,709 more chars]
