# Supplementary material for: Multidimensional evaluation of the TRMM 3B43V7 satellite-based precipitation product in mainland China from 1998–2016
Source: PeerJ. 2020 Feb 20;8:e8615. doi: 10.7717/peerj.8615 (PMC7036276; doi:10.7717/peerj.8615)
Supplement: Supplemental Information 2 [file peerj-08-8615-s002.zip › TRMM_3B43 data/TRMM 3B43 data-Year-Month/2009-06.txt]

ncols         249
nrows         175
xllcorner     73.250
yllcorner     6.500
cellsize      0.25000
        0.0000        0.0000        0.0000        0.0000        0.0000        0.0000        0.0000        0.0000        0.0000        0.0000        0.0000        0.0000        0.0000        0.0000        0.0000        0.0000        0.0000        0.0000        0.0000        0.0000        0.0000        0.0000        0.0000        0.0000        0.0000        0.0000        0.0000        0.0000        0.0000        0.0000        0.0000        0.0000        0.0000        0.0000        0.0000        0.0000        0.0000        0.0000        0.0000        0.0000        0.0000        0.0000        0.0000        0.0000        0.0000        0.0000        0.0000        0.0000        0.0000        0.0000        0.0000        0.0000        0.0000        0.0000        0.0000        0.0000        0.0000        0.0000        0.0000        0.0000        0.0000        0.0000        0.0000        0.0000        0.0000        0.0000        0.0000        0.0000        0.0000        0.0000        0.0000        0.0000        0.0000        0.0000        0.0000        0.0000        0.0000        0.0000        0.0000        0.0000        0.0000        0.0000        0.0000        0.0000        0.0000        0.0000        0.0000        0.0000        0.0000        0.0000        0.0000        0.0000        0.0000        0.0000        0.0000        0.0000        0.0000        0.0000        0.0000        0.0000        0.0000        0.0000        0.0000        0.0000        0.0000        0.0000        0.0000        0.0000        0.0000        0.0000        0.0000        0.0000        0.0000        0.0000        0.0000        0.0000        0.0000        0.0000        0.0000        0.0000        0.0000        0.0000        0.0000        0.0000        0.0000        0.0000        0.0000        0.0000        0.0000        0.0000        0.0000        0.0000        0.0000        0.0000        0.0000        0.0000        0.0000        0.0000        0.0000        0.0000        0.0000        0.0000        0.0000        0.0000        0.0000        0.0000        0.0000        0.0000        0.0000        0.0000        0.0000        0.0000        0.0000        0.0000        0.0000        0.0000        0.0000        0.0000        0.0000        0.0000        0.0000        0.0000        0.0000        0.0000        0.0000        0.0000        0.0000        0.0000        0.0000        0.0000        0.0000        0.0000        0.0000       51.4576       56.5958       67.7964        0.0000        0.0000        0.0000       58.2790       65.2121       70.8418       86.3135       93.1301      104.5032      125.4273      132.2191      128.3456      129.7817      129.4062      138.9586      152.0641      145.1368      160.3009      174.3583      168.3609      180.9957      206.1102      186.1261      199.4832      164.5557      184.7043      222.0795      174.4592      165.3945      189.0406      190.3732      185.4188      163.7312      204.9924      214.8280      208.8558      229.5720      232.0932      219.2454      208.6914      198.4654      192.8325      193.1524        0.0000        0.0000        0.0000        0.0000        0.0000        0.0000        0.0000        0.0000        0.0000        0.0000        0.0000        0.0000        0.0000        0.0000        0.0000        0.0000        0.0000        0.0000        0.0000        0.0000        0.0000        0.0000        0.0000        0.0000        0.0000        0.0000        0.0000        0.0000        0.0000        0.0000
        0.0000        0.0000        0.0000        0.0000        0.0000        0.0000        0.0000        0.0000        0.0000        0.0000        0.0000        0.0000        0.0000        0.0000        0.0000        0.0000        0.0000        0.0000        0.0000        0.0000        0.0000        0.0000        0.0000        0.0000        0.0000        0.0000        0.0000        0.0000        0.0000        0.0000        0.0000        0.0000        0.0000        0.0000        0.0000        0.0000        0.0000        0.0000        0.0000        0.0000        0.0000        0.0000        0.0000        0.0000        0.0000        0.0000        0.0000        0.0000        0.0000        0.0000        0.0000        0.0000        0.0000        0.0000        0.0000        0.0000        0.0000        0.0000        0.0000        0.0000        0.0000        0.0000        0.0000        0.0000        0.0000        0.0000        0.0000        0.0000        0.0000        0.0000        0.0000        0.0000        0.0000        0.0000        0.0000        0.0000        0.0000        0.0000        0.0000        0.0000        0.0000        0.0000        0.0000        0.0000        0.0000        0.0000        0.0000        0.0000        0.0000        0.0000        0.0000        0.0000        0.0000        0.0000        0.0000        0.0000        0.0000        0.0000        0.0000        0.0000        0.0000        0.0000        0.0000        0.0000        0.0000        0.0000        0.0000        0.0000        0.0000        0.0000        0.0000        0.0000        0.0000        0.0000        0.0000        0.0000        0.0000        0.0000        0.0000        0.0000        0.0000        0.0000        0.0000        0.0000        0.0000        0.0000        0.0000        0.0000        0.0000        0.0000        0.0000        0.0000        0.0000        0.0000        0.0000        0.0000        0.0000        0.0000        0.0000        0.0000        0.0000        0.0000        0.0000        0.0000        0.0000        0.0000        0.0000        0.0000        0.0000        0.0000        0.0000        0.0000        0.0000        0.0000        0.0000        0.0000        0.0000        0.0000        0.0000        0.0000        0.0000        0.0000        0.0000        0.0000        0.0000        0.0000        0.0000        0.0000        0.0000        0.0000        0.0000        0.0000       51.0400       52.3849       59.6230       57.0701       48.1873       54.0620       56.1568       57.3908       69.7423       70.3964       77.3426       85.5612       99.2113      100.4668      103.9609      107.9450      138.8229      145.7157      142.8932      155.5313      150.2515      169.4234      170.7107      186.4912      198.3893      225.4799      207.6712      201.4146      176.2468      162.4782      191.8395      166.7433      163.9302      159.7182      146.0801      136.2048      160.7829      191.9017      210.5058      211.7373      245.7441      273.3825      254.1737      216.1745      210.8225      190.1420      180.8483      166.3745      155.3126      154.1755      155.5537      178.3695      166.2639      216.3922        0.0000        0.0000        0.0000        0.0000        0.0000        0.0000        0.0000        0.0000        0.0000        0.0000        0.0000        0.0000        0.0000        0.0000        0.0000        0.0000        0.0000        0.0000        0.0000        0.0000        0.0000        0.0000        0.0000
        0.0000        0.0000        0.0000        0.0000        0.0000        0.0000        0.0000        0.0000        0.0000        0.0000        0.0000        0.0000        0.0000        0.0000        0.0000        0.0000        0.0000        0.0000        0.0000        0.0000        0.0000        0.0000        0.0000        0.0000        0.0000        0.0000        0.0000        0.0000        0.0000        0.0000        0.0000        0.0000        0.0000        0.0000        0.0000        0.0000        0.0000        0.0000        0.0000        0.0000        0.0000        0.0000        0.0000        0.0000        0.0000        0.0000        0.0000        0.0000        0.0000        0.0000        0.0000        0.0000        0.0000        0.0000        0.0000       45.9982        0.0000       41.3548       36.8106        0.0000        0.0000        0.0000        0.0000        0.0000        0.0000        0.0000        0.0000        0.0000        0.0000        0.0000        0.0000        0.0000        0.0000        0.0000        0.0000        0.0000        0.0000        0.0000        0.0000        0.0000        0.0000        0.0000        0.0000        0.0000        0.0000        0.0000        0.0000        0.0000        0.0000        0.0000        0.0000        0.0000        0.0000        0.0000        0.0000        0.0000        0.0000        0.0000        0.0000        0.0000        0.0000        0.0000        0.0000        0.0000        0.0000        0.0000        0.0000        0.0000        0.0000        0.0000        0.0000        0.0000        0.0000        0.0000        0.0000        0.0000        0.0000        0.0000        0.0000        0.0000        0.0000        0.0000        0.0000        0.0000        0.0000        0.0000        0.0000        0.0000        0.0000        0.0000        0.0000        0.0000        0.0000        0.0000        0.0000        0.0000        0.0000        0.0000        0.0000        0.0000        0.0000        0.0000        0.0000        0.0000        0.0000        0.0000        0.0000        0.0000        0.0000        0.0000        0.0000        0.0000        0.0000        0.0000        0.0000        0.0000        0.0000        0.0000        0.0000        0.0000        0.0000        0.0000        0.0000        0.0000        0.0000        0.0000        0.0000        0.0000        0.0000        0.0000        0.0000       54.4371       48.5701       39.8321       40.8573       45.0578       44.1209       55.7477       51.0305       50.1834       58.2231       72.9297       82.6343       77.9591       92.4026       87.2634       87.2780      106.5374      127.1844      134.6859      139.4092      146.0384      156.2675      174.5817      175.3495      163.7576      172.1125      224.7439      251.8771      239.6199      230.4452      206.7443      200.5823      195.2829      170.8312      132.1815      136.9788      123.5715      114.0916      129.2027      167.8133      199.9187      241.0885      268.0634      243.8978      215.7707      196.4630      183.3939      185.3080      159.9647      150.8881      152.2195      153.7051      159.1676      162.7719      183.2303      192.2329        0.0000        0.0000        0.0000        0.0000        0.0000        0.0000        0.0000        0.0000        0.0000        0.0000        0.0000        0.0000        0.0000        0.0000        0.0000        0.0000        0.0000        0.0000        0.0000        0.0000        0.0000        0.0000
        0.0000        0.0000        0.0000        0.0000        0.0000        0.0000        0.0000        0.0000        0.0000        0.0000        0.0000        0.0000        0.0000        0.0000        0.0000        0.0000        0.0000        0.0000        0.0000        0.0000        0.0000        0.0000        0.0000        0.0000        0.0000        0.0000        0.0000        0.0000        0.0000        0.0000        0.0000        0.0000        0.0000        0.0000        0.0000        0.0000        0.0000        0.0000        0.0000        0.0000        0.0000        0.0000        0.0000        0.0000        0.0000        0.0000        0.0000        0.0000        0.0000        0.0000        0.0000        0.0000        0.0000       72.0327       69.5985       63.4852       55.8588       57.9236       55.5227       20.5767        0.0000        0.0000        0.0000        0.0000        0.0000        0.0000        0.0000        0.0000        0.0000        0.0000        0.0000        0.0000        0.0000        0.0000        0.0000        0.0000        0.0000        0.0000        0.0000        0.0000        0.0000        0.0000        0.0000        0.0000        0.0000        0.0000        0.0000        0.0000        0.0000        0.0000        0.0000        0.0000        0.0000        0.0000        0.0000        0.0000        0.0000        0.0000        0.0000        0.0000        0.0000        0.0000        0.0000        0.0000        0.0000        0.0000        0.0000        0.0000        0.0000        0.0000        0.0000        0.0000        0.0000        0.0000        0.0000        0.0000        0.0000        0.0000        0.0000        0.0000        0.0000        0.0000        0.0000        0.0000        0.0000        0.0000        0.0000        0.0000        0.0000        0.0000        0.0000        0.0000        0.0000        0.0000        0.0000        0.0000        0.0000        0.0000        0.0000        0.0000        0.0000        0.0000        0.0000        0.0000        0.0000        0.0000        0.0000        0.0000        0.0000        0.0000        0.0000        0.0000        0.0000        0.0000        0.0000        0.0000        0.0000        0.0000        0.0000        0.0000        0.0000        0.0000        0.0000        0.0000        0.0000        0.0000        0.0000        0.0000        0.0000        0.0000       55.1556       51.6016       46.8640       39.6334       36.8221       40.9603       83.1107      154.0531       63.0163       57.1650       70.6641       62.2931       78.8255       79.7934       82.9772       90.5190       98.1981       99.4003      117.3103      129.0003      130.9903      151.6746      198.2352      202.5725      193.0394      183.9899      182.7371      186.4129      195.0297      233.4288      247.8512      276.1799      256.9795      204.8738      200.4594      159.3996      146.3707      131.4144      128.5221      154.4162      180.7430      211.3083      221.3821      239.0760      225.0025      207.6049      228.8427      252.6602      246.9456      201.9825      193.7183      178.2308      170.4132      189.0275      162.7092      153.6844      153.2397      174.0361      176.0759        0.0000        0.0000        0.0000        0.0000        0.0000        0.0000        0.0000        0.0000        0.0000        0.0000        0.0000        0.0000        0.0000        0.0000        0.0000        0.0000        0.0000        0.0000        0.0000        0.0000
        0.0000        0.0000        0.0000        0.0000        0.0000        0.0000        0.0000        0.0000        0.0000        0.0000        0.0000        0.0000        0.0000        0.0000        0.0000        0.0000        0.0000        0.0000        0.0000        0.0000        0.0000        0.0000        0.0000        0.0000        0.0000        0.0000        0.0000        0.0000        0.0000        0.0000        0.0000        0.0000        0.0000        0.0000        0.0000        0.0000        0.0000        0.0000        0.0000        0.0000        0.0000        0.0000        0.0000        0.0000        0.0000        0.0000        0.0000        0.0000        0.0000        0.0000        0.0000        0.0000        0.0000       58.7225       78.6483       50.0956       42.9034       40.6805       30.4079       23.4330        0.0000        0.0000        0.0000        0.0000        0.0000        0.0000        0.0000        0.0000        0.0000        0.0000        0.0000        0.0000        0.0000        0.0000        0.0000        0.0000        0.0000        0.0000        0.0000        0.0000        0.0000        0.0000        0.0000        0.0000        0.0000        0.0000        0.0000        0.0000        0.0000        0.0000        0.0000        0.0000        0.0000        0.0000        0.0000        0.0000        0.0000        0.0000        0.0000        0.0000        0.0000        0.0000        0.0000        0.0000        0.0000        0.0000        0.0000        0.0000        0.0000        0.0000        0.0000        0.0000        0.0000        0.0000        0.0000        0.0000        0.0000        0.0000        0.0000        0.0000        0.0000        0.0000        0.0000        0.0000        0.0000        0.0000        0.0000        0.0000        0.0000        0.0000        0.0000        0.0000        0.0000        0.0000        0.0000        0.0000        0.0000        0.0000        0.0000        0.0000        0.0000        0.0000        0.0000        0.0000        0.0000        0.0000        0.0000        0.0000        0.0000        0.0000        0.0000        0.0000        0.0000        0.0000        0.0000        0.0000        0.0000        0.0000        0.0000        0.0000        0.0000        0.0000        0.0000        0.0000        0.0000        0.0000        0.0000        0.0000        0.0000        0.0000       48.6266       37.7249       31.4965       32.3646       45.0656      126.1105      176.1917       74.8152       43.8850       50.5653       53.0564       70.0772       81.1069       75.1389       91.2235      102.7977      108.8325      118.5335      131.3170      136.6566      137.1373      154.0553      202.0942      236.4569      239.9786      206.0687      210.0401      212.8526      198.6324      222.0302      236.4459      240.8645      208.2372      184.4088      170.8831      155.6321      169.9321      168.0641      196.6124      197.3359      226.9966      241.6698      233.3457      227.3762      236.6542      274.1107      288.4976      266.7277      259.2527      232.5901      218.4372      200.6504      196.4024      193.6518      181.2753      181.6055      172.9301      161.2548      169.5418      179.1269      201.8377        0.0000        0.0000        0.0000        0.0000        0.0000        0.0000        0.0000        0.0000        0.0000        0.0000        0.0000        0.0000        0.0000        0.0000        0.0000        0.0000        0.0000        0.0000
        0.0000        0.0000        0.0000        0.0000        0.0000        0.0000        0.0000        0.0000        0.0000        0.0000        0.0000        0.0000        0.0000        0.0000        0.0000        0.0000        0.0000        0.0000        0.0000        0.0000        0.0000        0.0000        0.0000        0.0000        0.0000        0.0000        0.0000        0.0000        0.0000        0.0000        0.0000        0.0000        0.0000        0.0000        0.0000        0.0000        0.0000        0.0000        0.0000        0.0000        0.0000        0.0000        0.0000        0.0000        0.0000        0.0000        0.0000        0.0000        0.0000        0.0000      127.3976       59.5745       51.9126       43.8630       42.7838       32.5624       44.8651       37.7394       32.6493       22.6923       22.9787       33.4948        0.0000        0.0000        0.0000        0.0000        0.0000        0.0000        0.0000        0.0000        0.0000        0.0000        0.0000        0.0000        0.0000        0.0000        0.0000        0.0000        0.0000        0.0000        0.0000        0.0000        0.0000        0.0000        0.0000        0.0000        0.0000        0.0000        0.0000        0.0000        0.0000        0.0000        0.0000        0.0000        0.0000        0.0000        0.0000        0.0000        0.0000        0.0000        0.0000        0.0000        0.0000        0.0000        0.0000        0.0000        0.0000        0.0000        0.0000        0.0000        0.0000        0.0000        0.0000        0.0000        0.0000        0.0000        0.0000        0.0000        0.0000        0.0000        0.0000        0.0000        0.0000        0.0000        0.0000        0.0000        0.0000        0.0000        0.0000        0.0000        0.0000        0.0000        0.0000        0.0000        0.0000        0.0000        0.0000        0.0000        0.0000        0.0000        0.0000        0.0000        0.0000        0.0000        0.0000        0.0000        0.0000        0.0000        0.0000        0.0000        0.0000        0.0000        0.0000        0.0000        0.0000        0.0000        0.0000        0.0000        0.0000        0.0000        0.0000        0.0000        0.0000        0.0000        0.0000        0.0000        0.0000        0.0000        0.0000       53.2921       56.7279       47.7859       27.5273       24.8565       32.3530       54.7174       46.6129       34.1538       37.4011       44.6026       46.9812       68.1544       90.0056      102.4241      102.8544      104.3018      116.0610      128.0012      128.2872      141.6068      134.6573      165.3719      225.8717      223.2332      207.5907      204.0757      225.9447      249.7292      218.9389      184.8383      170.3285      179.8126      156.5753      165.3929      174.3067      175.8856      172.3849      175.8602      186.5505      206.5362      230.7176      236.9679      271.9540      260.0099      271.9456      284.4615      314.5234      308.5686      294.3139      248.8806      253.8425      222.7646      215.8692      205.0126      199.1559      222.8982      198.3812      204.6794      204.1729      193.1687      199.0637        0.0000        0.0000        0.0000        0.0000        0.0000        0.0000        0.0000        0.0000        0.0000        0.0000        0.0000        0.0000        0.0000        0.0000      210.5776      223.2794      202.4047        0.0000
        0.0000        0.0000        0.0000        0.0000        0.0000        0.0000        0.0000        0.0000        0.0000        0.0000        0.0000        0.0000        0.0000        0.0000        0.0000        0.0000        0.0000        0.0000        0.0000        0.0000        0.0000        0.0000        0.0000        0.0000        0.0000        0.0000        0.0000        0.0000        0.0000        0.0000        0.0000        0.0000        0.0000        0.0000        0.0000        0.0000        0.0000        0.0000        0.0000        0.0000        0.0000        0.0000        0.0000        0.0000        0.0000        0.0000        0.0000        0.0000       47.4222       43.5887       44.4105       58.9454       48.2693       35.1418       37.8993       27.9123       27.7028       28.0497       25.4647       20.1350       19.5045       29.6953       46.2421        0.0000        0.0000        0.0000        0.0000        0.0000        0.0000        0.0000        0.0000        0.0000        0.0000        0.0000        0.0000        0.0000        0.0000        0.0000        0.0000        0.0000        0.0000        0.0000        0.0000        0.0000        0.0000        0.0000        0.0000        0.0000        0.0000        0.0000        0.0000        0.0000        0.0000        0.0000        0.0000        0.0000        0.0000        0.0000        0.0000        0.0000        0.0000        0.0000        0.0000        0.0000        0.0000        0.0000        0.0000        0.0000        0.0000        0.0000        0.0000        0.0000        0.0000        0.0000        0.0000        0.0000        0.0000        0.0000        0.0000        0.0000        0.0000        0.0000        0.0000        0.0000        0.0000        0.0000        0.0000        0.0000        0.0000        0.0000        0.0000        0.0000        0.0000        0.0000        0.0000        0.0000        0.0000        0.0000        0.0000        0.0000        0.0000        0.0000        0.0000        0.0000        0.0000        0.0000        0.0000        0.0000        0.0000        0.0000        0.0000        0.0000        0.0000        0.0000        0.0000        0.0000        0.0000        0.0000        0.0000        0.0000        0.0000        0.0000        0.0000        0.0000        0.0000        0.0000        0.0000        0.0000       55.7144       51.6927       56.7287       63.6271       45.7372       40.0958       39.4531       33.1295       28.1252       28.7256       36.3473       44.9679       60.1613       67.4564       71.6538       81.1456       94.1292       94.3470      122.7377      148.7320      136.3224      123.4633      144.9765      140.9880      184.3429      240.1718      234.4670      264.3441      298.3910      317.2180      205.4511      178.7845      163.0832      165.2039      150.4241      153.5502      154.3342      172.7289      182.0457      178.8031      179.7433      182.1381      209.1210      247.3789      281.8104      278.7279      278.4471      288.8103      304.8578      344.3805      311.4605      282.1571      278.2635      275.9785      262.0863      247.3947      222.1868      244.3561      205.0231      198.3975      203.8906      208.6225      209.6770      201.8709        0.0000        0.0000        0.0000        0.0000        0.0000        0.0000        0.0000        0.0000        0.0000      227.1827      181.2613      161.8698      165.9272      180.5772      178.2162      189.1136      190.5803
        0.0000        0.0000        0.0000        0.0000        0.0000        0.0000        0.0000        0.0000        0.0000        0.0000        0.0000        0.0000        0.0000        0.0000        0.0000        0.0000        0.0000        0.0000        0.0000        0.0000        0.0000        0.0000        0.0000        0.0000        0.0000        0.0000        0.0000        0.0000        0.0000        0.0000        0.0000        0.0000        0.0000        0.0000        0.0000        0.0000        0.0000        0.0000        0.0000        0.0000        0.0000        0.0000        0.0000        0.0000        0.0000        0.0000        0.0000        0.0000       32.4039       35.0798       49.1241       47.6486       33.3985       31.0785       27.1082       24.2471       25.0663       20.8332       18.5575       23.0349       24.8225       17.3565       18.0559       16.3986       16.3429       17.5036       16.4611        0.0000        0.0000        0.0000        0.0000        0.0000        0.0000        0.0000        0.0000        0.0000        0.0000        0.0000        0.0000        0.0000        0.0000        0.0000        0.0000        0.0000        0.0000        0.0000        0.0000        0.0000        0.0000        0.0000        0.0000        0.0000        0.0000        0.0000        0.0000        0.0000        0.0000        0.0000        0.0000        0.0000        0.0000        0.0000        0.0000        0.0000        0.0000        0.0000        0.0000        0.0000        0.0000        0.0000        0.0000        0.0000        0.0000        0.0000        0.0000        0.0000        0.0000        0.0000        0.0000        0.0000        0.0000        0.0000        0.0000        0.0000        0.0000        0.0000        0.0000        0.0000        0.0000        0.0000        0.0000        0.0000        0.0000        0.0000        0.0000        0.0000        0.0000        0.0000        0.0000        0.0000        0.0000        0.0000        0.0000        0.0000        0.0000        0.0000        0.0000        0.0000        0.0000        0.0000        0.0000        0.0000        0.0000        0.0000        0.0000        0.0000        0.0000        0.0000        0.0000        0.0000        0.0000        0.0000        0.0000        0.0000        0.0000        0.0000        0.0000        0.0000       63.5562       58.9215       60.6110       47.3926       41.4307       34.4425       31.9159       46.2071       35.2191       30.7474       36.5000       46.3649       56.4405       57.3767       68.9815       67.5851       72.1751       80.6290      100.2093      103.8022      118.1005      129.1438      145.5796      164.9147      180.2620      223.3901      275.1389      243.6497      303.0767      260.8905      195.1889      143.2290      146.0526      147.4112      132.3121      160.1353      165.3672      189.6367      193.7419      206.0045      216.1106      211.6553      223.5328      247.8830      269.4534      275.1928      266.5443      266.9907      308.6112      332.9707      313.7116      335.1990      325.9337      320.7475      294.1108      280.3050      260.0223      243.2692      233.5384      203.0027      205.6453      191.7682      172.8951        0.0000        0.0000        0.0000        0.0000        0.0000        0.0000      183.1633      171.5037      171.2816      186.0077      163.7075      160.0477      152.7303      163.1535      175.7740      185.2140        0.0000        0.0000
        0.0000        0.0000        0.0000        0.0000        0.0000        0.0000        0.0000        0.0000        0.0000        0.0000        0.0000        0.0000        0.0000        0.0000        0.0000        0.0000        0.0000        0.0000        0.0000        0.0000        0.0000        0.0000        0.0000        0.0000        0.0000        0.0000        0.0000        0.0000        0.0000        0.0000        0.0000        0.0000        0.0000        0.0000        0.0000        0.0000        0.0000        0.0000        0.0000        0.0000        0.0000        0.0000        0.0000        0.0000        0.0000        0.0000        0.0000        0.0000       34.1125       35.7830       55.9414       36.8967       19.6103       16.7088       16.6981       18.3259       18.9844       13.6722       14.5618       15.9792       15.6440       16.3398       15.4719       17.6323       22.8986       24.6386       25.1759       17.2569       13.3886        0.0000        0.0000        0.0000        0.0000        0.0000        0.0000        0.0000        0.0000        0.0000        0.0000        0.0000        0.0000        0.0000        0.0000        0.0000        0.0000        0.0000        0.0000        0.0000        0.0000        0.0000        0.0000        0.0000        0.0000        0.0000        0.0000        0.0000        0.0000        0.0000        0.0000        0.0000        0.0000        0.0000        0.0000        0.0000        0.0000        0.0000        0.0000        0.0000        0.0000        0.0000        0.0000        0.0000        0.0000        0.0000        0.0000        0.0000        0.0000        0.0000        0.0000        0.0000        0.0000        0.0000        0.0000        0.0000        0.0000        0.0000        0.0000        0.0000        0.0000        0.0000        0.0000        0.0000        0.0000        0.0000        0.0000        0.0000        0.0000        0.0000        0.0000        0.0000        0.0000        0.0000        0.0000        0.0000        0.0000        0.0000        0.0000        0.0000        0.0000        0.0000        0.0000        0.0000        0.0000        0.0000        0.0000        0.0000        0.0000        0.0000        0.0000        0.0000        0.0000        0.0000        0.0000        0.0000        0.0000        0.0000        0.0000        0.0000       76.3230       75.2318       63.9247       47.0866       46.0992       39.7255       52.0551       58.2955       78.5033      310.0543      179.9863       40.3777       49.9937       58.2335       66.1702       64.3605       63.6959       93.0837       90.6373      107.4770      104.9643      113.3996      127.7611      150.1649      169.9341      181.5914      179.8077      195.3695      230.5331      203.0700      165.2215      130.9498      145.9100      157.5287      160.5136      179.3990      186.9549      200.5302      204.2803      198.1594      220.1989      231.7832      217.7339      235.3153      226.0363      215.7903      216.1064      251.5867      298.3662      300.0056      322.9584      345.7797      392.1043      350.7369      358.9727      337.3138      325.1684      289.9314      247.5235      211.2258      201.7242      179.2881      176.7110      178.5985      146.5455      140.7342      138.4042      129.9784      126.6056      121.0061      118.5140      131.8692      130.3896      130.0234      132.5204      134.2547      147.3869      161.9883      164.4665        0.0000        0.0000
        0.0000        0.0000        0.0000        0.0000        0.0000        0.0000        0.0000        0.0000        0.0000        0.0000        0.0000        0.0000        0.0000        0.0000        0.0000        0.0000        0.0000        0.0000        0.0000        0.0000        0.0000        0.0000        0.0000        0.0000        0.0000        0.0000        0.0000        0.0000        0.0000        0.0000        0.0000        0.0000        0.0000        0.0000        0.0000        0.0000        0.0000        0.0000        0.0000        0.0000        0.0000        0.0000        0.0000        0.0000        0.0000        0.0000        0.0000        0.0000       39.5289       30.1127       27.3749       21.9738       17.0299       17.5382       18.0203       14.1521       15.0533       17.4319       11.8109       11.3108       12.1256       14.6248       14.5303       15.2892       21.5556       21.1177       23.0310       20.4139       15.6622       14.4330        0.0000        0.0000        0.0000        0.0000        0.0000        0.0000        0.0000        0.0000        0.0000        0.0000        0.0000        0.0000        0.0000        0.0000        0.0000        0.0000        0.0000        0.0000        0.0000        0.0000        0.0000        0.0000        0.0000        0.0000        0.0000        0.0000        0.0000        0.0000        0.0000        0.0000        0.0000        0.0000        0.0000        0.0000        0.0000        0.0000        0.0000        0.0000        0.0000        0.0000        0.0000        0.0000        0.0000        0.0000        0.0000        0.0000        0.0000        0.0000        0.0000        0.0000        0.0000        0.0000        0.0000        0.0000        0.0000        0.0000        0.0000        0.0000        0.0000        0.0000        0.0000        0.0000        0.0000        0.0000        0.0000        0.0000        0.0000        0.0000        0.0000        0.0000        0.0000        0.0000        0.0000        0.0000        0.0000        0.0000        0.0000        0.0000        0.0000        0.0000        0.0000        0.0000        0.0000        0.0000        0.0000        0.0000        0.0000        0.0000        0.0000        0.0000        0.0000        0.0000        0.0000        0.0000        0.0000        0.0000        0.0000        0.0000        0.0000       66.4960       62.1092       55.2612       53.3529       56.2488        0.0000       50.1086       74.6156      237.4355        0.0000        0.0000        0.0000       58.5797       75.3277       72.2276       78.1410      107.1958      109.3194      102.3725       89.1506       93.6928      111.2525      126.9869      160.4210      169.2043      168.1365      179.1787      210.0455      215.4105      159.9518      165.9648      184.5143      158.2426      139.4535      155.1808      161.7507      189.1422      202.1033      194.6240      210.1145      229.6645      227.0949      234.2696      239.6629      244.3997      250.2752      244.8261      252.8180      284.4130      307.5323      342.6576      364.1388      325.4773      320.3160      328.8282      331.4772      302.5397      271.7965      261.1494      227.6623      173.9294      157.2301      132.3389      139.2057      125.4528      116.7848       98.2556      100.6407       99.2981      105.4160      114.6745      117.3220      123.6001      144.4703      139.8730      146.1226      167.9078      168.1062        0.0000        0.0000
        0.0000        0.0000        0.0000        0.0000        0.0000        0.0000        0.0000        0.0000        0.0000        0.0000        0.0000        0.0000        0.0000        0.0000        0.0000        0.0000        0.0000        0.0000        0.0000        0.0000        0.0000        0.0000        0.0000        0.0000        0.0000        0.0000        0.0000        0.0000        0.0000        0.0000        0.0000        0.0000        0.0000        0.0000        0.0000        0.0000        0.0000        0.0000       56.7373       54.0005       40.8008        0.0000        0.0000        0.0000        0.0000        0.0000        0.0000        0.0000       35.4993       29.1963       24.6038       19.5228       17.6150       17.5203       21.2993       80.5684      109.8753       33.1641       14.6708       13.3178       13.4992       15.6658       15.3157       15.5756       15.0312       19.0246       21.7264       15.7951       18.0290       11.1826        0.0000        0.0000        0.0000        0.0000        0.0000        0.0000        0.0000        0.0000        0.0000        0.0000        0.0000        0.0000        0.0000        0.0000        0.0000        0.0000        0.0000        0.0000        0.0000        0.0000        0.0000        0.0000        0.0000        0.0000        0.0000        0.0000        0.0000        0.0000        0.0000        0.0000        0.0000        0.0000        0.0000        0.0000        0.0000        0.0000        0.0000        0.0000        0.0000        0.0000        0.0000        0.0000        0.0000        0.0000        0.0000        0.0000        0.0000        0.0000        0.0000        0.0000        0.0000        0.0000        0.0000        0.0000        0.0000        0.0000        0.0000        0.0000        0.0000        0.0000        0.0000        0.0000        0.0000        0.0000        0.0000        0.0000        0.0000        0.0000        0.0000        0.0000        0.0000        0.0000        0.0000        0.0000        0.0000        0.0000        0.0000        0.0000        0.0000        0.0000        0.0000        0.0000        0.0000        0.0000        0.0000        0.0000        0.0000        0.0000        0.0000        0.0000        0.0000        0.0000        0.0000        0.0000        0.0000        0.0000        0.0000        0.0000        0.0000        0.0000        0.0000        0.0000        0.0000        0.0000        0.0000        0.0000        0.0000        0.0000        0.0000        0.0000        0.0000        0.0000        0.0000       92.7965       99.3022      122.5692      123.7698      129.7519      122.2667      105.8764      108.0987      112.1918      136.8956      139.6371      177.2388      169.6450      163.7476      179.8045      175.4549      163.8814      168.9387      177.7007      158.5614      165.4579      175.1650      182.7222      176.1361      175.3006      198.3566      203.3597      194.5713      224.1909      265.2366      267.8475      282.9061      251.3738      232.1192      263.6396      270.8492      293.6705      299.3306      307.6785      312.8804      314.9453      325.4259      303.0834      268.5301      240.5816      200.2556      157.7547      141.6693      118.5413      106.5511      110.6634      114.2622       99.3119       92.5057       87.6028       99.6947      111.5110      114.0227      118.6904      127.4978      140.9369      156.1695      160.8070        0.0000        0.0000        0.0000
        0.0000        0.0000        0.0000        0.0000        0.0000        0.0000        0.0000        0.0000        0.0000        0.0000        0.0000        0.0000        0.0000        0.0000        0.0000        0.0000        0.0000        0.0000        0.0000        0.0000        0.0000        0.0000        0.0000        0.0000        0.0000        0.0000        0.0000        0.0000        0.0000        0.0000        0.0000        0.0000        0.0000        0.0000        0.0000        0.0000        0.0000        0.0000       45.9642       53.6451       53.1446       50.3266       33.6494       29.1264       23.6121       36.8439       65.5541       71.8234       76.7667       52.4096       32.9330       24.9357       23.2223       22.2477       26.5461      106.8087       74.7827       16.3421       16.8758       12.5377       13.2203       13.7995       13.6888       13.3022       13.4419       16.6030       17.1792       12.6962       15.4483       10.0613        9.5049        8.1812        0.0000        0.0000        0.0000        0.0000        0.0000        0.0000        0.0000        0.0000        0.0000        0.0000        0.0000        0.0000        0.0000        0.0000        0.0000        0.0000        0.0000        0.0000        0.0000        0.0000        0.0000        0.0000        0.0000        0.0000        0.0000        0.0000        0.0000        0.0000        0.0000        0.0000        0.0000        0.0000        0.0000        0.0000        0.0000        0.0000        0.0000        0.0000        0.0000        0.0000        0.0000        0.0000        0.0000        0.0000        0.0000        0.0000        0.0000        0.0000        0.0000        0.0000        0.0000        0.0000        0.0000        0.0000        0.0000        0.0000        0.0000        0.0000        0.0000        0.0000        0.0000        0.0000        0.0000        0.0000        0.0000        0.0000        0.0000        0.0000        0.0000        0.0000        0.0000        0.0000        0.0000        0.0000        0.0000        0.0000        0.0000        0.0000        0.0000        0.0000        0.0000        0.0000        0.0000        0.0000        0.0000        0.0000        0.0000        0.0000        0.0000        0.0000        0.0000        0.0000        0.0000        0.0000        0.0000        0.0000        0.0000        0.0000        0.0000        0.0000        0.0000        0.0000        0.0000        0.0000        0.0000        0.0000        0.0000        0.0000        0.0000        0.0000        0.0000        0.0000      107.5207      142.2191      118.9935      140.0618      150.8439      141.0964      138.4775      126.9682      145.7354      160.7180      162.1224      170.1356      192.4139      177.7034      175.9417      155.6472      136.3074      118.1754      113.6781      181.8636      153.8957      147.5634      173.5854      172.2893      189.8457      195.1160      199.5153      226.2703      242.4079      266.6985      254.9498      214.7691      200.1163      237.7517      244.6583      237.5983      242.2315      303.1127      303.9638      270.4421      259.8620      278.1766      246.6481      184.2135      161.0846      145.5423      138.3889      112.7745      102.5405      108.8059      108.3503      126.5406      101.2778       95.1739       93.3148      100.8871      103.3069      120.1514      133.2417      153.2289      146.4921        0.0000        0.0000        0.0000        0.0000
        0.0000        0.0000        0.0000        0.0000        0.0000        0.0000        0.0000        0.0000        0.0000        0.0000        0.0000        0.0000        0.0000        0.0000        0.0000        0.0000        0.0000        0.0000        0.0000        0.0000        0.0000        0.0000        0.0000        0.0000        0.0000        0.0000        0.0000        0.0000        0.0000        0.0000        0.0000        0.0000        0.0000        0.0000        0.0000        0.0000        0.0000       26.5858       20.7661       24.3544       34.4513       40.5118       26.9344       33.2048       33.4049       38.8642       32.3274       39.8421       42.4679       35.6828       19.3052       20.7407       18.1070       20.9747       44.4864       32.1017       48.6116       14.2923       24.3116       11.0166       15.2329       13.3021       11.2567       12.8141       11.8462       12.3205       12.4070        8.6381        8.2204        7.4341        7.6572        4.1176        0.0000        0.0000        0.0000        0.0000        0.0000        0.0000        0.0000        0.0000        0.0000        0.0000        0.0000        0.0000        0.0000        0.0000        0.0000        0.0000        0.0000        0.0000        0.0000        0.0000        0.0000        0.0000        0.0000        0.0000        0.0000        0.0000        0.0000        0.0000        0.0000        0.0000        0.0000        0.0000        0.0000        0.0000        0.0000        0.0000        0.0000        0.0000        0.0000        0.0000        0.0000        0.0000        0.0000        0.0000        0.0000        0.0000        0.0000        0.0000        0.0000        0.0000        0.0000        0.0000        0.0000        0.0000        0.0000        0.0000        0.0000        0.0000        0.0000        0.0000        0.0000        0.0000        0.0000        0.0000        0.0000        0.0000        0.0000        0.0000        0.0000        0.0000        0.0000        0.0000        0.0000        0.0000        0.0000        0.0000        0.0000        0.0000        0.0000        0.0000        0.0000        0.0000        0.0000        0.0000        0.0000        0.0000        0.0000        0.0000        0.0000        0.0000        0.0000        0.0000        0.0000        0.0000        0.0000        0.0000        0.0000        0.0000        0.0000        0.0000        0.0000        0.0000        0.0000        0.0000        0.0000        0.0000        0.0000       80.2827       78.0318       83.0630      103.8254       99.9662        0.0000      106.8689      119.3571      112.8220      128.1931      121.9034      127.0506      156.4065      180.4353      151.7142      142.2058      160.2727      191.4961      164.0204      156.4860      146.4786      124.6118      112.1770      111.2638      166.7218      172.9488      167.8956      167.0056      177.1003      183.1138      193.0208      212.6711      213.0798      227.1708      220.9151      214.5160      219.0623      220.0885      245.2638      231.4328      200.9783      226.9370      241.2717      215.9679      229.0719      252.3511      213.4480      206.7838      191.1039      153.8587      142.3450      131.8449      122.2017      119.9012      105.2835      101.2876      105.1279      109.4395      101.9500      105.1024      119.6931      121.4038      141.0707      145.7578      158.2121      169.8808        0.0000        0.0000        0.0000        0.0000
        0.0000        0.0000        0.0000        0.0000        0.0000        0.0000        0.0000        0.0000        0.0000        0.0000        0.0000        0.0000        0.0000        0.0000        0.0000        0.0000        0.0000        0.0000        0.0000        0.0000        0.0000        0.0000        0.0000        0.0000        0.0000        0.0000        0.0000        0.0000        0.0000        0.0000        0.0000        0.0000        0.0000        0.0000        0.0000        0.0000        0.0000       18.9311       14.7561       16.4941       19.0687       18.8072       17.0188       20.9145       25.2516       29.1962       32.7394       30.3120       25.6290       15.3304       17.1349       14.9162       23.2458       15.6229       14.1463        9.9188       10.1495       14.2104       11.2588        8.7753       12.2764       10.8496        9.1243       11.7788       10.6197        9.4974        7.4500        7.6574        7.5456        6.8451        6.2654        6.3895        5.4709        0.0000        0.0000        0.0000        0.0000        0.0000        0.0000        0.0000        0.0000        0.0000        0.0000        0.0000        0.0000        0.0000        0.0000        0.0000        0.0000        0.0000        0.0000        0.0000        0.0000        0.0000        0.0000        0.0000        0.0000        0.0000        0.0000        0.0000        0.0000        0.0000        0.0000        0.0000        0.0000        0.0000        0.0000        0.0000        0.0000        0.0000        0.0000        0.0000        0.0000        0.0000        0.0000        0.0000        0.0000        0.0000        0.0000        0.0000        0.0000        0.0000        0.0000        0.0000        0.0000        0.0000        0.0000        0.0000        0.0000        0.0000        0.0000        0.0000        0.0000        0.0000        0.0000        0.0000        0.0000        0.0000        0.0000        0.0000        0.0000        0.0000        0.0000        0.0000        0.0000        0.0000        0.0000        0.0000        0.0000        0.0000        0.0000        0.0000        0.0000        0.0000        0.0000        0.0000        0.0000        0.0000        0.0000        0.0000        0.0000        0.0000        0.0000        0.0000        0.0000        0.0000        0.0000        0.0000        0.0000        0.0000        0.0000        0.0000        0.0000        0.0000        0.0000       77.7664       66.1569       71.1423       59.0478       60.0734       61.5069       65.7827       69.4471       78.9355       83.2361       93.0928      103.6456       91.3557      126.5012      142.2148      155.9641      182.5882      160.0542      141.2289      164.3002      159.3166      193.3600      167.0995      146.0629      130.0719      120.3798      111.8781      103.1251      212.3994      192.1984      184.5509      173.6597      204.8763      203.9049      196.5506      198.9364      212.2850      216.8392      191.2592      187.7030      195.4445      200.9107      204.8383      238.9497      247.5907      234.1353      221.8563      211.7548      198.5892      196.3035      175.7811      174.8984      171.7465      160.4137      171.0662      152.8264      142.8721      134.3797      117.2308      107.7689       99.6156       99.8324      108.8702      104.1847      115.9229      130.2486      130.0981      155.6860      159.9494        0.0000        0.0000        0.0000        0.0000        0.0000
        0.0000        0.0000        0.0000        0.0000        0.0000        0.0000        0.0000        0.0000        0.0000        0.0000        0.0000        0.0000        0.0000        0.0000        0.0000        0.0000        0.0000        0.0000        0.0000        0.0000        0.0000        0.0000        0.0000        0.0000        0.0000        0.0000        0.0000        0.0000        0.0000        0.0000        0.0000        0.0000        0.0000        0.0000        0.0000        0.0000       21.8375       12.1506       10.7425       13.5591       16.8576       17.1642       21.0295       22.2810       24.3519       25.3725       25.3107       22.0490       16.9632       14.0802       14.0447       14.5318       16.0686       11.6422       11.0029        8.3040        7.0597       11.4313        7.7615        8.9792       12.7346       14.9861        9.1774        9.3763        8.3957       10.2007       11.8936       10.0104        7.2096        6.0770        7.3384        5.8710        0.0000        0.0000        0.0000        0.0000        0.0000        0.0000        0.0000        0.0000        0.0000        0.0000        0.0000        0.0000        0.0000        0.0000        0.0000        0.0000        0.0000        0.0000        0.0000        0.0000        0.0000        0.0000        0.0000        0.0000        0.0000        0.0000        0.0000        0.0000        0.0000        0.0000        0.0000        0.0000        0.0000        0.0000        0.0000        0.0000        0.0000        0.0000        0.0000        0.0000        0.0000        0.0000        0.0000        0.0000        0.0000        0.0000        0.0000        0.0000        0.0000        0.0000        0.0000        0.0000        0.0000        0.0000        0.0000        0.0000        0.0000        0.0000        0.0000        0.0000        0.0000        0.0000        0.0000        0.0000        0.0000        0.0000        0.0000        0.0000        0.0000        0.0000        0.0000        0.0000        0.0000        0.0000        0.0000        0.0000        0.0000        0.0000        0.0000        0.0000        0.0000        0.0000        0.0000        0.0000        0.0000        0.0000        0.0000        0.0000        0.0000        0.0000        0.0000        0.0000        0.0000        0.0000        0.0000        0.0000        0.0000        0.0000        0.0000        0.0000       71.4265       79.0155       88.6442       84.9666       64.9491       61.8365       65.2297       62.5030       65.1692      107.9855      115.8150      100.9336      105.8817      118.2008      126.8482       99.4309      120.4332      179.0971      172.7123      161.4933      137.9319      111.8127       92.9114      117.0483      129.4150      140.4629      148.8571      114.5522      127.3890      113.7261      119.9371      179.8314      190.0755      145.7642      154.2873      162.6103      169.2454      167.1340      174.8356      174.7126      200.4962      186.7974      170.0463      192.8521      205.4562      230.5396      236.1069      232.9200      221.0673      221.5921      227.9640      194.8955      167.8067      157.0144      141.7384      169.0519      171.1747      188.9634      163.3953      134.0863      122.1809      119.8017      136.2626      116.7298      102.6595       97.2212      114.2282      115.3136      128.7386      126.4201      141.9683      177.5832        0.0000        0.0000        0.0000        0.0000        0.0000
        0.0000        0.0000        0.0000        0.0000        0.0000        0.0000        0.0000        0.0000        0.0000        0.0000        0.0000        0.0000        0.0000        0.0000        0.0000        0.0000        0.0000        0.0000        0.0000        0.0000        0.0000        0.0000        0.0000        0.0000        0.0000        0.0000        0.0000        0.0000        0.0000        0.0000        0.0000        0.0000        0.0000        0.0000        0.0000       17.8723       16.2794       13.4188       14.8289       14.9843       20.8071       22.6123       23.1775       28.3813       24.2102       22.2316       26.5678       19.3139       19.6436       16.4197       16.0110       17.5005       13.8408       14.9455       12.3323       10.4405       10.8748       18.4998       10.0532       10.0534       11.8941       16.4099       14.8727        9.9450       11.8690       15.3036       20.7053       14.8221        9.8649        8.7075        8.4898        5.6946        0.0000        0.0000        0.0000        0.0000        0.0000        0.0000        0.0000        0.0000        0.0000        0.0000        0.0000        0.0000        0.0000        0.0000        0.0000        0.0000        0.0000        0.0000        0.0000        0.0000        0.0000        0.0000        0.0000        0.0000        0.0000        0.0000        0.0000        0.0000        0.0000        0.0000        0.0000        0.0000        0.0000        0.0000        0.0000        0.0000        0.0000        0.0000        0.0000        0.0000        0.0000        0.0000        0.0000        0.0000        0.0000        0.0000        0.0000        0.0000        0.0000        0.0000        0.0000        0.0000        0.0000        0.0000        0.0000        0.0000        0.0000        0.0000        0.0000        0.0000        0.0000        0.0000        0.0000        0.0000        0.0000        0.0000        0.0000        0.0000        0.0000        0.0000        0.0000        0.0000        0.0000        0.0000        0.0000        0.0000        0.0000        0.0000        0.0000        0.0000        0.0000        0.0000        0.0000        0.0000        0.0000        0.0000        0.0000        0.0000        0.0000        0.0000        0.0000        0.0000        0.0000        0.0000        0.0000        0.0000        0.0000        0.0000        0.0000       45.5561       62.7229       59.1254       55.7596       69.4196       73.1068       70.6318       80.4004       89.7576       75.6252       90.7816       86.7024       95.9405      101.3803      122.5061      115.3392      110.5541      110.2886      126.7306      161.5974      177.1677      166.1466      125.7527      105.0303      133.1223      131.4743      111.6191      121.5424      107.7967      118.8612      129.3277      155.4870      164.9628      148.6178      139.5874      131.3549      158.7426      164.5137      151.8291      161.7735      180.5918      183.6227      169.1393      189.3680      196.6259      216.8181      226.5026      240.1018      269.8822      204.3498      214.8581      243.7613      225.5030      206.1398      197.5010      167.6761      155.8770      181.4684      182.0625      164.3052      146.1795      143.8760      142.4505      140.3811      124.7658      117.8809      104.8335      103.2698      103.3529      107.5251      116.8177      131.9034      155.8638        0.0000        0.0000        0.0000        0.0000        0.0000
        0.0000        0.0000        0.0000        0.0000        0.0000        0.0000        0.0000        0.0000        0.0000        0.0000        0.0000        0.0000        0.0000        0.0000        0.0000        0.0000        0.0000        0.0000        0.0000        0.0000        0.0000        0.0000        0.0000        0.0000        0.0000        0.0000        0.0000        0.0000        0.0000        0.0000        0.0000        0.0000        0.0000        0.0000        0.0000       20.0948       13.2074       18.2335       21.7269       25.7580       27.0854       37.2128       41.6125       37.0196       43.3995       34.7793       33.8316       24.8757       17.9444       18.1847       15.8862       25.0998       16.8562       14.8400       15.8150       13.3551       11.5986       10.1515        8.9219        9.3762       10.6020        9.5098       10.1547       10.6455       10.9331       12.2970       12.7989       15.2072       16.0151       12.4487       10.4911        6.7251        0.0000        0.0000        0.0000        0.0000        0.0000        0.0000        0.0000        0.0000        0.0000        0.0000        0.0000        0.0000        0.0000        0.0000        0.0000        0.0000        0.0000        0.0000        0.0000        0.0000        0.0000        0.0000        0.0000        0.0000        0.0000        0.0000        0.0000        0.0000        0.0000        0.0000        0.0000        0.0000        0.0000        0.0000        0.0000        0.0000        0.0000        0.0000        0.0000        0.0000        0.0000        0.0000        0.0000        0.0000        0.0000        0.0000        0.0000        0.0000        0.0000        0.0000        0.0000        0.0000        0.0000        0.0000        0.0000        0.0000        0.0000        0.0000        0.0000        0.0000        0.0000        0.0000        0.0000        0.0000        0.0000        0.0000        0.0000        0.0000        0.0000        0.0000        0.0000        0.0000        0.0000        0.0000        0.0000        0.0000        0.0000        0.0000        0.0000        0.0000        0.0000        0.0000        0.0000        0.0000        0.0000        0.0000        0.0000        0.0000        0.0000        0.0000        0.0000        0.0000        0.0000        0.0000        0.0000        0.0000        0.0000        0.0000       33.2208       34.4298       39.4439       44.6423       43.6211       49.4168       57.8381       60.6905       50.5250       50.5860       52.0958       60.3946       48.9473       62.4335       86.7011       90.9372       69.9588       76.6701       82.3301      110.5295      103.0176      105.3955      109.5934       97.7461      147.5510      144.0374      120.7492      137.7831      124.4345       97.8693       97.2789      111.6780      136.3116      122.9429      142.7477      152.3146      134.4963      154.4626      213.7183      176.3153      195.5878      173.1746      161.9583      203.1412      263.8296      244.4647      262.8883      259.5532      246.8054      250.0460      259.5087      225.1342      245.0596      251.7780      262.0556      227.6879      184.6588      173.1255      168.4655      158.1142      173.0307      171.9659      140.0875      130.2466      133.7508      131.7334      117.7356      113.8141      122.0446      122.4863      122.2197      140.6105      169.6843        0.0000        0.0000        0.0000        0.0000        0.0000        0.0000
        0.0000        0.0000        0.0000        0.0000        0.0000        0.0000        0.0000        0.0000        0.0000        0.0000        0.0000        0.0000        0.0000        0.0000        0.0000        0.0000        0.0000        0.0000        0.0000        0.0000        0.0000        0.0000        0.0000        0.0000        0.0000        0.0000        0.0000        0.0000        0.0000        0.0000        0.0000        0.0000        0.0000        0.0000        0.0000       18.8394       16.7199       23.4318       26.7705       32.1241       37.6035       39.6358       41.9278       30.9951       31.0674       31.5742       22.5609       15.3233       15.1417       13.9811       15.4536       22.0388       16.2660       19.1479       19.0037       14.0724       12.3016        8.3354        5.9422        9.2729       10.5500       10.4163       10.0988       12.0538       13.8283       12.0319       11.7324       14.2708       15.2847       15.1656       12.9718        0.0000        0.0000        0.0000        0.0000        0.0000        0.0000        0.0000        0.0000        0.0000        0.0000        0.0000        0.0000        0.0000        0.0000        0.0000        0.0000        0.0000        0.0000        0.0000        0.0000        0.0000        0.0000        0.0000        0.0000        0.0000        0.0000        0.0000        0.0000        0.0000        0.0000        0.0000        0.0000        0.0000        0.0000        0.0000        0.0000        0.0000        0.0000        0.0000        0.0000        0.0000        0.0000        0.0000        0.0000        0.0000        0.0000        0.0000        0.0000        0.0000        0.0000        0.0000        0.0000        0.0000        0.0000        0.0000        0.0000        0.0000        0.0000        0.0000        0.0000        0.0000        0.0000        0.0000        0.0000        0.0000        0.0000        0.0000        0.0000        0.0000        0.0000        0.0000        0.0000        0.0000        0.0000        0.0000        0.0000        0.0000        0.0000        0.0000        0.0000        0.0000        0.0000        0.0000        0.0000        0.0000        0.0000        0.0000        0.0000        0.0000        0.0000        0.0000        0.0000        0.0000        0.0000       54.3944       58.0410        0.0000       52.2925       45.9140       37.6810       36.5538       37.3404       35.3922       38.4513       40.2368       41.6704       47.8712       37.0577       36.8242       67.5663       42.5835       38.0965       55.6098       62.1120       67.7756       78.8125       95.3298       87.3060      103.6453       99.4075      113.9820      110.2316      119.4032      117.0145      103.1871      109.1524      147.4278      143.4860      128.7536      180.2487      179.0154      193.2066      104.2491      115.9613      124.1911      132.6064      129.5319      159.4788      181.8144      215.3700      192.4083      184.1087      194.0365      163.9433      143.2404      199.8397      221.7352      226.8586      224.5523      219.6212      180.0885      221.0576      254.4745      293.1570      290.5540      247.4058      219.9488      208.8938      182.7302      167.9183      143.8327      141.8747      133.6980      107.3033      113.8206      114.0461      114.4921      120.7511      129.8780      140.3438      167.1012        0.0000        0.0000        0.0000        0.0000        0.0000        0.0000        0.0000
        0.0000        0.0000        0.0000        0.0000        0.0000        0.0000        0.0000        0.0000        0.0000        0.0000        0.0000        0.0000        0.0000        0.0000        0.0000        0.0000        0.0000        0.0000        0.0000        0.0000        0.0000        0.0000        0.0000        0.0000        0.0000        0.0000        0.0000        0.0000        0.0000       60.1211       52.0597       66.8908       79.1076       69.1227       49.7728       35.4875       29.6737       28.3767       29.4390       31.0390       32.5381       30.9786       33.8547       24.2412       19.9539       22.4160       19.8126       13.9957       12.5134       11.1295       10.6614       11.3292       16.4856       17.4710       17.4008       16.1591       19.5093       12.3379        5.8926       10.6939       10.8392       11.9659       11.9218       14.3313       15.7408       15.4931       13.6340       15.1466       16.1137       16.7484       13.4096        9.3399        7.8305        0.0000        0.0000        0.0000        0.0000        0.0000        0.0000        0.0000        0.0000        0.0000        0.0000        0.0000        0.0000        0.0000        0.0000        0.0000        0.0000        0.0000        0.0000        0.0000        0.0000        0.0000        0.0000        0.0000        0.0000        0.0000        0.0000        0.0000        0.0000        0.0000        0.0000        0.0000        0.0000        0.0000        0.0000        0.0000        0.0000        0.0000        0.0000        0.0000        0.0000        0.0000        0.0000        0.0000        0.0000        0.0000        0.0000        0.0000        0.0000        0.0000        0.0000        0.0000        0.0000        0.0000        0.0000        0.0000        0.0000        0.0000        0.0000        0.0000        0.0000        0.0000        0.0000        0.0000        0.0000        0.0000        0.0000        0.0000        0.0000        0.0000        0.0000        0.0000        0.0000        0.0000        0.0000        0.0000        0.0000        0.0000        0.0000        0.0000        0.0000        0.0000        0.0000        0.0000        0.0000        0.0000        0.0000        0.0000        0.0000        0.0000        0.0000        0.0000       62.9093       63.5862       67.7146       71.6480       56.7847       47.0794       42.5451       45.4153       40.9562       46.1320       47.8169       37.9138       56.8816       54.1740       37.2104       37.3504       49.9664       56.0140       44.4945       62.2564       71.9204       78.1962       65.5259       98.7010      101.2938      113.5705      129.6624      113.1253      132.6141      124.4839      122.3461      148.2802      144.2789      147.5155      145.5422      177.6678      191.8910      170.8293      139.2705      153.2368      148.3678      108.0246      130.6808      121.2034      138.8246      185.0502      205.3680      163.8268      161.6522      163.8667      150.8288      153.0773      174.7227      204.4291      206.9221      218.7937      217.3150      239.9251      248.1320      237.6545      251.1209      225.3485      204.1908      198.0873      235.4619      226.0461      188.3486      155.0344      160.5485      112.9446      112.1019      117.5404      114.6370      114.9360      126.5311      143.8773      163.4521        0.0000        0.0000        0.0000        0.0000        0.0000        0.0000        0.0000        0.0000
        0.0000        0.0000        0.0000        0.0000        0.0000        0.0000        0.0000        0.0000        0.0000        0.0000        0.0000        0.0000        0.0000        0.0000        0.0000        0.0000        0.0000        0.0000        0.0000        0.0000        0.0000        0.0000        0.0000        0.0000        0.0000        0.0000       88.4269       95.2036       92.8488       68.6599       62.6833       51.1162       53.3841       41.3570       31.3459       26.5458       29.5180       34.1130       28.6118       21.1192       23.2179       22.8519       22.3174       22.6231       19.2693       19.0532       17.8796       16.7778       19.7437       16.4610       11.9792       12.5060       21.7912       20.9407       15.5445       10.0954       16.5260        8.0517       12.4863       13.3065       14.7006       14.9069       15.0224       16.7463       16.8423       15.6114       13.5021       15.2464       15.8877       16.6098       13.6544        9.6281        8.8449        9.2805       12.2849       12.0106       13.7006        9.9468        9.6434        8.5264        6.8199        5.3528        0.0000        0.0000        0.0000        0.0000        0.0000        0.0000        0.0000        0.0000        0.0000        0.0000        0.0000        0.0000        0.0000        0.0000        0.0000        0.0000        0.0000        0.0000        0.0000        0.0000        0.0000        0.0000        0.0000        0.0000        0.0000        0.0000        0.0000        0.0000        0.0000        0.0000        0.0000        0.0000        0.0000        0.0000        0.0000        0.0000        0.0000        0.0000        0.0000        0.0000        0.0000        0.0000        0.0000        0.0000        0.0000        0.0000        0.0000        0.0000        0.0000        0.0000        0.0000        0.0000        0.0000        0.0000        0.0000        0.0000        0.0000        0.0000        0.0000        0.0000        0.0000        0.0000        0.0000        0.0000        0.0000        0.0000        0.0000        0.0000        0.0000        0.0000        0.0000       35.4436       42.4440       54.4453       61.4056       58.8538        0.0000        0.0000        0.0000        0.0000       54.3409       55.1793       57.6928       63.9349       67.5521       65.0453       51.3935       45.8248       41.2893       43.6061       44.8391       39.7254       39.5703       45.1529       46.7731       51.7471       53.7009       50.7303       48.3742       72.2418       74.2522       88.1395       84.1933       84.8535       83.9971      113.1302      138.5398      108.7265      144.9309      114.6432      145.4090      153.6109      140.2021      126.1541      112.9424      164.3113      185.1436      194.9734      166.2529      127.6147      128.8472      124.9669      148.1878      104.8166      112.9734      118.1675      146.6248      208.9563      164.3636      161.4476      175.2321      161.6416      138.5979      152.5313      183.8023      240.8719      230.2982      255.9391      315.3536      307.9839      289.1082      240.9815      215.9553      204.7127      204.3466      203.1342      246.0173      202.2473      167.1564      144.2322      135.0538      135.6780      127.2056      127.1774      143.8995      140.7847      138.6284      141.7958      149.9900        0.0000        0.0000        0.0000        0.0000        0.0000        0.0000        0.0000        0.0000
        0.0000        0.0000        0.0000        0.0000        0.0000        0.0000        0.0000        0.0000        0.0000        0.0000        0.0000        0.0000        0.0000        0.0000        0.0000        0.0000        0.0000        0.0000        0.0000        0.0000        0.0000        0.0000        0.0000        0.0000        0.0000      111.9154      114.7344       73.9156       45.3746       30.7110       24.3915       26.0717       27.0098       28.9301       29.2012       22.4186       19.2671       51.2130      138.4061       81.1851       24.6074       20.6727       18.6415       19.4911       22.1916       24.9032       18.7495       18.9341       24.7247       22.5242       20.7979       19.5923       19.2996       17.2320       16.6379       16.9852       15.1362       15.6959       25.6599       20.9111       16.7930       16.1293       15.7203       16.0934       16.7515       16.3105       12.8957       13.3693       13.9764       17.3739       12.6939        8.7869       12.6857       10.6361       10.4699        9.4128       14.2284       11.2250       11.1659        6.6865        3.4016        1.5989        1.3274        1.0702        0.0000        0.0000        0.0000        0.0000        0.0000        0.0000        0.0000        0.0000        0.0000        0.0000        0.0000        0.0000        0.0000        0.0000        0.0000        0.0000        0.0000        0.0000        0.0000        0.0000        0.0000        0.0000        0.0000        0.0000        0.0000        0.0000        0.0000        0.0000        0.0000        0.0000        0.0000        0.0000        0.0000        0.0000        0.0000        0.0000        0.0000        0.0000        0.0000        0.0000        0.0000        0.0000        0.0000        0.0000        0.0000        0.0000        0.0000        0.0000        0.0000        0.0000        0.0000        0.0000        0.0000        0.0000        0.0000        0.0000        0.0000        0.0000        0.0000        0.0000        0.0000        0.0000        0.0000        0.0000        0.0000        0.0000        0.0000        0.0000       31.4831       33.2954       40.2136       45.7756       53.5421       61.8169       62.4454       53.0424       54.3994       55.8707       55.4710       49.4611       65.1306       76.5676       70.3767       57.0374       44.7484       43.5754       42.9372       40.3088       43.2561       38.6445       44.2978       50.8817       51.1598       55.2473       53.1279       54.5924       62.1307       81.2537       83.1958       67.8105       54.9166       62.3706       67.5173       69.1805       77.9917       97.4978      139.9866      118.1878      153.2161      169.2917      151.7520      120.6444      116.3286      121.1565      162.0716      139.5953      142.7209      110.7726      117.3568       98.8702      123.9108      141.5698      147.5748      141.4528      154.4634      156.2569      164.1949      146.0462      155.4354      123.3196      117.9070      135.3448      180.3533      229.9618      240.4220      258.8530      280.0377      277.7460      300.0897      232.0719      191.3765      171.9888      161.6601      179.8617      210.9184      184.1343      167.5518      165.8064      158.3528      144.5649        0.0000        0.0000      135.4031      131.5831      140.1342      154.0060        0.0000        0.0000        0.0000        0.0000        0.0000        0.0000        0.0000        0.0000        0.0000
        0.0000        0.0000        0.0000        0.0000        0.0000        0.0000        0.0000        0.0000        0.0000        0.0000        0.0000        0.0000        0.0000        0.0000        0.0000        0.0000        0.0000        0.0000        0.0000        0.0000        0.0000        0.0000        0.0000        0.0000        0.0000        0.0000      110.4976       93.3980       68.6516       54.5973       36.9705      118.9082       66.4256       28.3819       22.9525       23.5672       13.5060       13.3544       25.9238       30.9505       16.8640       16.9500       17.0357       21.5995       24.1822       22.4178       22.3772       25.2032       22.5666       24.1680       26.2354       25.8228       25.4656       23.3906       23.6344       15.9499       18.2946       20.0909       18.1165       16.2479       19.6284       19.0458       19.0990       18.2930       17.7840       15.5805       15.0322       15.6706       14.5460       13.5351       12.6086        9.7687       10.8871        9.3806       10.1217        8.6231        9.5012       12.5353       10.0233        2.3139        1.7083        1.6232        1.4682        1.1628        1.0189        0.9083        0.0000        0.0000        0.0000        0.0000        0.0000        0.0000        0.0000        0.0000        0.0000        0.0000        0.0000        0.0000        0.0000        0.0000        0.0000        0.0000        0.0000        0.0000        0.0000        0.0000        0.0000        0.0000        0.0000        0.0000        0.0000        0.0000        0.0000        0.0000        0.0000        0.0000        0.0000        0.0000        0.0000        0.0000        0.0000        0.0000        0.0000        0.0000        0.0000        0.0000        0.0000        0.0000        0.0000        0.0000        0.0000        0.0000        0.0000        0.0000        0.0000        0.0000        0.0000        0.0000        0.0000        0.0000        0.0000        0.0000        0.0000        0.0000        0.0000        0.0000        0.0000        0.0000        0.0000        0.0000        0.0000        0.0000       30.3522       34.4255       48.1142       61.8249       63.9534       59.9748       81.7390       65.0800       61.7650       58.5066       62.9200       54.1653       52.6812       53.7640       61.0254       54.4656       51.7451       52.4472       49.9874       40.9187       38.5648       40.5597       51.7306       52.2869       55.8455       55.3503       56.1266       53.8517       53.8323       65.6825       74.4296       61.5314       55.6139       57.6614       53.9692       60.1486       77.3641       75.1000       95.0815      131.4105      145.3662      176.9978      170.0267      139.2163      128.7723      142.7526      204.6787      125.9832      122.8801      121.2680      125.3310      164.9328      168.5255      160.9799      143.9912      132.6892      161.3357      137.4424      119.4521      110.6406      105.2177      125.7049      170.8430      144.7938      163.4924      205.4723      215.3710      189.6534      237.2653      254.8886      224.8495      199.4339      164.2664      142.3022      143.0627      149.5542      164.4325      173.5297      180.2166      173.9538      172.6329        0.0000        0.0000        0.0000        0.0000        0.0000        0.0000        0.0000        0.0000        0.0000        0.0000        0.0000        0.0000        0.0000        0.0000        0.0000        0.0000
        0.0000        0.0000        0.0000        0.0000        0.0000        0.0000        0.0000        0.0000        0.0000        0.0000        0.0000        0.0000        0.0000        0.0000        0.0000        0.0000        0.0000        0.0000        0.0000        0.0000        0.0000        0.0000        0.0000        0.0000        0.0000        0.0000        0.0000       37.8374       27.8538       24.0380       21.1517       32.8556       36.3638       30.0452       25.8654       21.5228       18.4882       16.7665       27.1854       24.6047       23.5617       18.7869       20.0778       24.0194       27.2557       26.0935       23.9066       24.4606       25.2450       29.2463       26.1163       25.1757       24.6689       27.2191       24.4253       19.3574       28.8930       22.7411       18.6174       19.4907       22.3757       17.8492       24.2483       26.6674       23.7421       17.3598       14.7505       22.1395       15.1565       13.4613       12.4862        9.1899        7.9556        8.8941       10.9507       10.5265       10.5434        9.7421        8.9461        2.0386        1.7665        1.6785        1.5174        1.2010        1.0495        1.2635        1.5824        0.9324        0.5723        2.7812        0.0000        0.0000        0.0000        0.0000        0.0000        0.0000        0.0000        0.0000        0.0000        0.0000        0.0000        0.0000        0.0000        0.0000        0.0000        0.0000        0.0000        0.0000        0.0000        0.0000        0.0000        0.0000        0.0000        0.0000        0.0000        0.0000        0.0000        0.0000        0.0000        0.0000        0.0000        0.0000        0.0000        0.0000        0.0000        0.0000        0.0000        0.0000        0.0000        0.0000        0.0000        0.0000        0.0000        0.0000        0.0000        0.0000        0.0000        0.0000        0.0000        0.0000        0.0000        0.0000        0.0000        0.0000        0.0000        0.0000        0.0000        0.0000        0.0000        0.0000        0.0000       27.6973       25.5800       31.5788       51.0561       59.8228       66.1691       64.9143       95.7460       69.4090       57.5956       53.9222       64.6130       67.7389       59.1592       61.2756       55.2758       48.0521       43.2632       41.4709       41.8505       39.7213       40.7667       53.6898       57.3988       55.0392       56.8015       59.9489       62.3338       62.2406       60.6065       66.5295       64.6077       63.0465       53.8599       52.4144       64.0745       57.7925       61.5439       60.7719       93.6283      137.9913      134.9987      165.1946      133.2532      134.7355      119.8398      152.0782      182.3627      126.8508      100.9345       93.4541      100.3346      140.6233      156.7986      148.2861      134.1923      160.8515      185.9625      160.4893      121.5531      120.9093      113.7297      124.1362      150.6325      153.7866      175.8274      191.0695      182.7007      207.6525      226.7578      249.2495      205.5536      174.8865      142.7456      140.2401      153.8389      165.2938      170.4726      166.7943      171.5511      156.2772      153.7987        0.0000        0.0000        0.0000        0.0000        0.0000        0.0000        0.0000        0.0000        0.0000        0.0000        0.0000        0.0000        0.0000        0.0000        0.0000        0.0000
        0.0000        0.0000        0.0000        0.0000        0.0000        0.0000        0.0000        0.0000        0.0000        0.0000        0.0000        0.0000        0.0000        0.0000        0.0000        0.0000        0.0000        0.0000        0.0000        0.0000        0.0000        0.0000        0.0000        0.0000        0.0000        0.0000        0.0000       29.2586       31.1254       31.5500       32.9999       38.0697       28.7702       30.7116       33.0238       29.8400       41.9800       51.2246       49.5469       58.5436       83.2261       53.4246       46.2369       36.4046       32.2872       29.2018       27.5301       26.2312       29.9029       30.8855       33.5108       29.0400       36.4359       30.9966       32.5935       32.3290       34.8188       32.2193       21.8187       24.8001       24.0834       16.9387       24.2037       27.1683       25.9625       22.3257       19.6024       16.3609       12.7732       11.8347       10.2250        7.2834        8.6552        9.4935       10.4624        9.3708        9.5418       10.5351        9.1713        2.2092        4.0769        1.6179        1.7986        1.1861        1.0567        0.9351        0.8628        0.3363        0.2749        0.2205        0.0000        0.0000        0.0000        0.0000        0.0000        0.0000        0.0000        0.0000        0.0000        0.0000        0.0000        0.0000        0.0000        0.0000        0.0000        0.0000        0.0000        0.0000        0.0000        0.0000        0.0000        0.0000        0.0000        0.0000        0.0000        0.0000        0.0000        0.0000        0.0000        0.0000        0.0000        0.0000        0.0000        0.0000        0.0000        0.0000        0.0000        0.0000        0.0000        0.0000        0.0000        0.0000        0.0000        0.0000        0.0000        0.0000        0.0000        0.0000        0.0000        0.0000        0.0000        0.0000        0.0000        0.0000        0.0000        0.0000        0.0000        0.0000        0.0000        0.0000        0.0000        0.0000       33.3908       38.5336       53.1083       57.8490       55.9359       61.8496       55.9466       62.3296       50.3929       61.7013       64.4612       62.4946       55.8279       52.1163       54.4289       43.2249       43.3884       39.4391       43.2563       42.7587       40.3767       57.6683       54.0969       58.7408       66.4018       72.5402       71.8757       65.9486       72.4280       77.9955       70.1017       70.7351       68.2614       73.6973       84.5454       75.6752       71.4472       52.5751       65.4472       93.0857      119.9551      134.7085      170.2747      147.5664      132.8449      133.7358      127.7865      102.1637       93.5896       93.2578      103.5656      124.7238      121.0804      132.2307      135.7536      148.8524      203.7956      181.6368      136.3677      129.6400      118.5313      143.2609      166.2527      180.1942      161.2347      194.4093      205.7392      226.3420      207.6758      238.6397      210.2852      163.8694      139.1714      145.1531      141.7079      149.7784      149.3790      151.7928      149.4356      145.5310      137.4720        0.0000        0.0000        0.0000        0.0000        0.0000        0.0000        0.0000        0.0000        0.0000        0.0000        0.0000        0.0000        0.0000        0.0000        0.0000        0.0000
        0.0000        0.0000        0.0000        0.0000        0.0000        0.0000        0.0000        0.0000        0.0000        0.0000        0.0000        0.0000        0.0000        0.0000        0.0000        0.0000        0.0000        0.0000        0.0000        0.0000        0.0000        0.0000        0.0000        0.0000        0.0000        0.0000        0.0000        0.0000       29.6791       32.3142       33.5944       35.3745       40.0319       42.0405       37.0713       33.3527       48.0836       52.6077       55.0748       63.1853       73.2422      116.4249      102.0578       57.7563       39.6308       35.6064       33.8529       35.0874       34.4039       41.7251       40.3650       41.7491       52.3625       43.7942       43.6115       41.4934       40.2263       31.6693       27.4462       44.7374       60.1801       31.2407       27.6062       33.1253       30.9368       22.1640       17.1644       14.1496       12.6255       10.1351        8.0659        4.8143        6.5257        5.2828        7.7200       11.9898       12.5839       20.0142       22.5705       12.1071       16.1265       15.0809       16.6250        5.7394        5.0989        4.6091        4.1568        1.3629        1.3512        0.7919        0.5020        0.0000        0.0000        0.0000        0.0000        0.0000        0.0000        0.0000        0.0000        0.0000        0.0000        0.0000        0.0000        0.0000        0.0000        0.0000        0.0000        0.0000        0.0000        0.0000        0.0000        0.0000        0.0000        0.0000        0.0000        0.0000        0.0000        0.0000        0.0000        0.0000        0.0000        0.0000        0.0000        0.0000        0.0000        0.0000        0.0000        0.0000        0.0000        0.0000        0.0000        0.0000        0.0000        0.0000        0.0000        0.0000        0.0000        0.0000        0.0000        0.0000        0.0000        0.0000        0.0000        0.0000        0.0000        0.0000        0.0000        0.0000        0.0000        0.0000        0.0000        0.0000        0.0000       38.7106       44.9409       42.2988       52.5454       58.1550       42.1792       48.9161       51.7550       48.3484       43.4849       46.8746       36.7031       34.5310       37.7732       44.5644       44.2297       41.7531       44.6155       44.6460       47.8575       60.0301       60.7385       71.5036       81.9431       77.2986       70.1085       63.4181       70.9045       75.8867       73.8027       70.7823       66.2625       73.3042       82.6801       79.0817       55.8967       46.7498       55.1759       70.3312       71.4169       77.1380      128.7936      133.4335      110.0704       97.3519       76.3401       72.1963      103.8712       99.4652      103.4946      133.6027      119.9711      126.9930      123.5578      133.7952      204.9819      233.8602      175.0212      170.2169      166.3662      149.9158      183.4244      178.4951      166.7982      159.2034      205.3907      216.3396      216.0094      194.8563      188.8290      157.9783      144.7820      136.3560      135.4821      143.6997      147.2880      155.7412      144.5052      154.3937      146.2073        0.0000        0.0000        0.0000        0.0000        0.0000        0.0000        0.0000        0.0000        0.0000        0.0000        0.0000        0.0000        0.0000        0.0000        0.0000        0.0000
        0.0000        0.0000        0.0000        0.0000        0.0000        0.0000        0.0000        0.0000        0.0000        0.0000        0.0000        0.0000        0.0000        0.0000        0.0000        0.0000        0.0000        0.0000        0.0000        0.0000        0.0000        0.0000        0.0000        0.0000        0.0000        0.0000        0.0000        0.0000       35.7875       37.2222       38.3405       47.7063       51.2495       57.8492       48.9584       42.6177       51.2967       50.3810       43.4113       45.6885       46.1277       50.4042       50.5994       56.8300       50.6723       48.2830       64.1362       69.9379       51.2953       36.7742       47.5153       61.0341       64.3400       54.3630       45.3800       41.7545       40.2340       27.8240       32.8880       40.1544       49.1723       46.3950       50.7910       58.5856       43.9921       31.1540       27.7550       25.6336       21.2578       14.3740        6.6663        3.3533        4.6305        3.9827        5.0299       10.2760       11.6356       29.1642       44.0555       24.1690       25.3736       20.4879       11.5838        5.7758        5.6631        4.9976        5.8254        2.7892        3.2027        1.2470        0.6063        0.0000        0.0000        0.0000        0.0000        0.0000        0.0000        0.0000        0.0000        0.0000        0.0000        0.0000        0.0000        0.0000        0.0000        0.0000        0.0000        0.0000        0.0000        0.0000        0.0000        0.0000        0.0000        0.0000        0.0000        0.0000        0.0000        0.0000        0.0000        0.0000        0.0000        0.0000        0.0000        0.0000        0.0000        0.0000        0.0000        0.0000        0.0000        0.0000        0.0000        0.0000        0.0000        0.0000        0.0000        0.0000        0.0000        0.0000        0.0000        0.0000        0.0000        0.0000        0.0000        0.0000        0.0000        0.0000        0.0000        0.0000        0.0000        0.0000        0.0000       29.5996       37.8073       36.3421       40.3282       45.2395       38.3760       32.8862       44.5633       57.8909       50.3550       35.5189       33.6585       32.7140       34.4311       34.9445       35.2652       42.9800       47.9000       42.3290       41.4739       46.0336       53.1247       59.5597       56.5778       63.3174       69.4324       71.1811       74.3493       65.2876       71.8167       77.4184       77.4766       61.4415       72.3135       68.1036       77.5112       68.6478       63.7235       43.5403       48.8778       61.5078       71.7443      105.3726      119.3639       77.6674       66.1863       73.8180       67.4517       80.6857      105.2050       97.7926      109.8360      109.3137      113.1629       98.0393      108.4205      129.8724      176.2840      194.2588      169.2976      174.1637      179.1306      209.8840      183.3638      182.3869      167.4006      174.5412      205.3923      228.8886      181.2525      182.3768      169.0495      167.1982      137.6601      130.2196      132.7167      134.4821      144.3213      144.6420      147.6146      150.7452      141.5265        0.0000        0.0000        0.0000        0.0000        0.0000        0.0000        0.0000        0.0000        0.0000        0.0000        0.0000        0.0000        0.0000        0.0000        0.0000        0.0000
        0.0000        0.0000        0.0000        0.0000        0.0000        0.0000        0.0000        0.0000        0.0000        0.0000        0.0000        0.0000        0.0000        0.0000        0.0000        0.0000        0.0000        0.0000        0.0000        0.0000        0.0000        0.0000        0.0000        0.0000        0.0000        0.0000        0.0000        0.0000       86.0426       79.8061       66.6188       79.3993       85.7941       78.5571       62.5197       48.1734       42.2681       38.5167       39.5120       45.3288       46.3343       50.5916       55.9464       54.4912       41.7261       40.7761       45.3559       42.3572       47.0776       39.4158       38.2233       54.9580       55.9119       56.7510       59.5274       52.3026       40.6087       30.2791       25.0664       22.1866       20.5085       24.8051       28.2525       49.2126       65.3187       55.7487       35.9294       22.6182       12.4529       10.9604        6.5039        4.1502        3.4040        2.9181        3.1473        7.1349        8.5546       13.4657       15.0378       19.6778       35.4401       16.4365       14.2073       68.8026       32.7371        4.9077        4.9260        1.5418        0.9999        0.7636        0.6185        0.3392        0.0000        0.0000        0.0000        0.0000        0.0000        0.0000        0.0000        0.0000        0.0000        0.0000        0.0000        0.0000        0.0000        0.0000        0.0000        0.0000        0.0000        0.0000        0.0000        0.0000        0.0000        0.0000        0.0000        0.0000        0.0000        0.0000        0.0000        0.0000        0.0000        0.0000        0.0000        0.0000        0.0000        0.0000        0.0000        0.0000        0.0000        0.0000        0.0000        0.0000        0.0000        0.0000        0.0000        0.0000        0.0000        0.0000        0.0000        0.0000        0.0000        0.0000        0.0000        0.0000        0.0000        0.0000        0.0000        0.0000        0.0000        0.0000       28.7846       30.2221       32.5079       28.2923       27.9432       34.8470       36.1576       34.2131       32.3124       28.9447       30.0835       27.1907       29.3697       44.6695       41.9073       48.4578      102.2765       41.7397       48.5253       41.4312       44.8694       44.7056       63.6830      153.4661       65.9012       70.0565       70.6694       69.6515       71.5958       67.5206       67.4180       74.7682       81.2290       88.4681       87.7291       78.7089       69.7228       57.8412       61.4535       70.5821       64.8563       62.4295       67.6282       90.0882       83.4565       77.2912       59.0579       68.2151       61.4477       78.3546       78.7444       98.2003      108.0852      102.3767       89.4618       89.3829      101.4453      118.3428      140.5802      163.8271      147.6736      165.0617      187.9952      195.8661      199.0540      178.7263      216.8337      218.6619      183.7861      174.0439      167.1319      172.8776      167.1699      156.1864      145.6496      135.0744      137.5568      137.2255      136.4223      136.2050      137.0912      138.7718      145.4251      131.4111        0.0000        0.0000        0.0000        0.0000        0.0000        0.0000        0.0000        0.0000        0.0000        0.0000        0.0000        0.0000        0.0000        0.0000        0.0000
        0.0000        0.0000        0.0000        0.0000        0.0000        0.0000        0.0000        0.0000        0.0000        0.0000        0.0000        0.0000        0.0000        0.0000        0.0000        0.0000        0.0000        0.0000        0.0000        0.0000        0.0000        0.0000        0.0000        0.0000        0.0000        0.0000        0.0000       74.2144      104.0745       89.5556       76.0504       63.2562       57.2621       67.8765       66.1902       51.1137       44.0271       43.4068       44.6404       48.0203       51.2115       66.4545       60.5068       56.8827       43.4452       35.8639       31.0604       31.4687       35.4675       36.5525       38.3378       42.8484       56.1830       66.7690       75.7345       51.1550       41.5154       30.1239       21.9949       20.2840       15.7168       19.0290       19.2040       18.1123       16.9389       14.0818       13.1380       12.3234        9.5421        5.6393        6.2700        2.1030        1.9469        2.1107        2.4920        5.3087        6.2442        6.6458        6.6775        4.6944        5.0012        5.2739       16.2872       93.5231      153.2407       13.4816       10.4951       16.3150        3.4403        1.9543        1.2664        0.5943        0.3219        0.0000        0.0000        0.0000        0.0000        0.0000        0.0000        0.0000        0.0000        0.0000        0.0000        0.0000        0.0000        0.0000        0.0000        0.0000        0.0000        0.0000        0.0000        0.0000        0.0000        0.0000        0.0000        0.0000        0.0000        0.0000        0.0000        0.0000        0.0000        0.0000        0.0000        0.0000        0.0000        0.0000        0.0000        0.0000        0.0000        0.0000        0.0000        0.0000        0.0000        0.0000        0.0000        0.0000        0.0000        0.0000        0.0000        0.0000        0.0000        0.0000        0.0000        0.0000        0.0000        0.0000        0.0000        0.0000        0.0000       25.6135       32.9615       26.1929       26.1805       24.2765       23.0185       19.9213       30.1372       36.3852       28.4121       22.6016       21.1027       25.6045       34.0902       53.1561       45.3534       47.8612       55.1756       48.4869       51.9505       47.0658       49.2107       52.0633       59.0775      117.5007       56.0032       67.7150       79.4539       73.8885       72.1762       73.3572       63.1555       66.2203       69.7383       74.3991       74.4797       62.4501       54.8390       44.4235       58.9500       61.8165       72.6915       69.2612       74.9181       65.9529       58.3467       55.8718       65.8493       72.4858       81.8855       94.0045       80.0920       95.8819       89.0641      100.5407       90.0733       87.0757      113.8859      115.2062      124.4340      143.4989      153.9956      146.8327      153.5558      185.4249      203.1877      213.5194      244.8688      198.1349      185.3949      174.6351      170.2480      181.0331      187.7981      174.7714      182.2890      152.4093      145.1819      144.0716      140.0356      141.5505      137.0579      136.6162      131.3082        0.0000        0.0000        0.0000        0.0000        0.0000        0.0000        0.0000        0.0000        0.0000        0.0000        0.0000        0.0000        0.0000        0.0000        0.0000        0.0000
        0.0000        0.0000        0.0000        0.0000        0.0000        0.0000        0.0000        0.0000        0.0000        0.0000        0.0000        0.0000        0.0000        0.0000        0.0000        0.0000        0.0000        0.0000        0.0000        0.0000        0.0000        0.0000        0.0000        0.0000        0.0000        0.0000        0.0000       61.1805       55.7798       45.5444       45.4428       54.0144       62.6930       67.7676       68.0118       65.9986       72.8951       52.0174       56.1846       62.9380       55.4960       56.7356       55.5276       52.6862       47.1990       50.4520       59.1020       49.1246       43.0831       39.6058       42.7801       45.0284       46.6216       47.1000       50.0959       44.9608       41.5726       35.6559       32.8659       20.2903       11.3133       11.4750       15.4861       14.0084       17.6570       10.5473        7.0570        5.4116        3.2402        2.0672        4.3145        1.8151        1.8600        2.0888        2.4465        3.5772        4.8328        4.1653        3.9844        1.5346        1.5247        1.5043        2.0567       22.2350       55.0126       15.6341        6.6046        5.1634       14.8736        0.3298        0.3295        1.1611        0.7790        0.5206        0.3932        0.2020        0.1016        0.0627        0.4721        1.3541        2.2951        0.0000        0.0000        0.0000        0.0000        0.0000        0.0000        1.0372        2.5077        3.7070        3.1497        0.0000        0.0000        0.0000        0.0000        0.0000        0.0000        0.0000        0.0000        0.0000        0.0000        0.0000        0.0000        0.0000        0.0000        0.0000        0.0000        0.0000        0.0000        0.0000        0.0000        0.0000        0.0000        0.0000        0.0000        0.0000        0.0000        0.0000        0.0000        0.0000        0.0000        0.0000        0.0000        0.0000        0.0000        0.0000        0.0000       17.6817       22.3405       20.0506       24.4160       23.6992       22.8632       22.8456       24.1031       20.3070       25.8143       35.4802       27.8733       19.7627       20.4202       22.2987       23.5774       39.7344       61.5890       57.7639       58.3789       58.9120       52.7361       44.8089       50.8525       52.5808       58.6663       62.2967       67.6449       74.5270       75.5755       74.2022       76.6353       74.6772       63.0966       53.5443       47.6678       47.4049       45.7271       44.5796       49.2319       65.5898       72.1858       67.0546       65.7065       68.2621       63.7463       65.5522       66.7228       62.7937       82.4768       87.9321       83.0606       82.6021       89.7268       86.1337       92.0958      105.9014      104.5985      102.9056      116.7421      119.2091      125.2674      126.0344      124.8651      133.7787      148.4334      169.9093      199.7501      190.4874      202.6177      211.2431      202.0833      210.0482      201.7352      206.6029      189.9462      169.6096      147.9662      149.5795      158.5785      153.2492      139.6801      139.1548      136.1907      136.5794      117.3812        0.0000        0.0000        0.0000        0.0000        0.0000        0.0000        0.0000        0.0000        0.0000        0.0000        0.0000        0.0000        0.0000        0.0000        0.0000        0.0000
        0.0000        0.0000        0.0000        0.0000        0.0000        0.0000        0.0000        0.0000        0.0000        0.0000        0.0000        0.0000        0.0000        0.0000        0.0000        0.0000        0.0000        0.0000        0.0000        0.0000        0.0000        0.0000        0.0000        0.0000        0.0000        0.0000       65.9904       56.1836       55.4732       46.3794       43.8073       59.2425       65.7273       75.0449       70.5955       72.9195       68.8946       66.6145       85.4582       73.6168       60.3787       66.7432       61.4114       50.1498       51.7942       61.5527       72.0454       88.5803       81.4949       54.7264       49.4313       53.3772       45.8057       43.3742       39.4481       36.4969       45.0410       37.9340       28.3832       15.4832        8.5654        7.4038        6.5585        4.6502        4.9173        3.5620        1.0761        0.8734        0.8047        0.7981        0.8850        0.9653        0.9814        1.2172        1.5794        2.3615        2.6562        2.5557        2.5400        1.0990        1.6302        2.0663        1.7394        2.8551        3.0351        2.4242        2.1475        0.3131        1.1114        0.2647        0.2988        0.9557        0.6706        0.4729        0.4767        0.7859        0.6219        0.3882        0.5103        0.9241        1.3671        1.1478        0.5677        0.4367        0.6458        0.1902        1.0959        1.5009        1.5320        2.0136        2.2229        2.3221        2.4498        2.6655        4.5286        0.0000        0.0000        0.0000        0.0000        0.0000        0.0000        0.0000        0.0000        0.0000        0.0000        0.0000        0.0000        0.0000        0.0000        0.0000        0.0000        0.0000        0.0000        0.0000        0.0000        0.0000       13.7004       13.4183       12.6507       17.2825        9.3893        7.4325       14.3991       18.2072       26.1998       20.6418       22.7605       22.0830       16.1687       15.0940       19.5146       22.9193       21.2917       20.8368       20.4156       18.9873       22.7796       28.1517       23.2067       20.1521       21.8167       26.0479       25.3655       30.8226       48.8177       49.6740       71.6288       76.1148       67.9766       45.5640       47.6516       47.5330       52.8070       63.1081       78.7852       65.0275       66.5369       70.5649       76.9201       72.2025       55.3980       48.8356       44.9335       46.0973       59.2235       50.1616       59.3751       82.7698       76.6152       66.8006       73.9636       76.0163       63.7497       64.4555       63.7130       66.7260       75.1241       86.3402       79.5792       88.5264       87.4224       87.2608       94.7055      104.6205      110.1850      137.3169      119.7175      109.3715      117.5075      118.0322      122.2905      141.6252      176.3085      200.6229      185.2052      201.8775      202.6178      204.5114      205.3358      220.4842      226.8085      229.9434      197.8463      173.4430      159.0108      155.1012      152.4251      151.3824      146.9423      142.1337      132.3940        0.0000        0.0000        0.0000        0.0000        0.0000        0.0000        0.0000        0.0000        0.0000        0.0000        0.0000        0.0000        0.0000        0.0000        0.0000        0.0000        0.0000        0.0000
        0.0000        0.0000        0.0000        0.0000        0.0000        0.0000        0.0000        0.0000        0.0000        0.0000        0.0000        0.0000        0.0000        0.0000        0.0000        0.0000        0.0000        0.0000        0.0000        0.0000        0.0000        0.0000        0.0000        0.0000        0.0000        0.0000       67.6879       63.7582       57.5194       52.7981       54.8783       71.6341       89.1079       99.4583       88.1179       69.8949       45.4676       30.8213       27.9208       28.3456       40.1916       59.5734       53.7207       78.3344       61.0578       57.5085       52.6595       46.8688       41.2102       37.7060       35.3793       35.6087       30.3107       28.5581       27.4039       23.4490       22.4362       15.2314       12.2204        8.1268        5.7666        4.8491        3.4924        1.7737        2.9296        2.5245        1.2597        0.5520        0.4881        0.4756        0.5502        0.6207        0.6098        0.7377        0.9468        1.4560        1.6781        2.0687        2.7180        2.5462        1.7898        2.0775        2.9830        4.0760        3.1529        1.9307        1.7451        0.2522        0.8859        0.4540        0.3030        0.9398        0.5538        0.4069        0.5295        1.8272        1.9704        1.8478        1.3972        0.3461        0.1837        0.4235        0.0847        0.6759        2.6365        3.0875        2.0738        1.8943        1.6537        0.8058        1.5871        2.4025        3.4914        3.7865        5.1026        5.3916        7.7036        8.1152        0.0000        0.0000        0.0000        0.0000        0.0000        0.0000        0.0000        0.0000        0.0000        0.0000        0.0000        0.0000       10.8341       10.7050        9.4634        8.0636        9.2775       11.5416       12.2095       11.0256       11.7952        8.6007        9.4466       10.2179        8.9928       12.7873       16.3019        9.1362       10.7813       14.4908       13.7223       15.0311       13.9637       19.7876       22.0370       24.6674       26.5502       19.1576       18.7050       18.1740       20.3954       19.6785       19.6294       24.0678       31.3827       37.2135       41.8097       45.4905       52.3978       59.9215       56.2904       65.1840       72.8273       63.1973       51.3314       60.8932       63.3307       66.6220       63.7978       69.1029       63.7209       59.8576       57.2105       51.5930       50.2435       50.8648       52.7492       53.3059       54.5036       67.9050       75.8887       86.5366       80.3187       72.7615       67.2604       63.8127       66.1135       61.9162       83.6747       81.8138       80.4241       88.9009       87.9974      100.7125      109.2677      121.8134      123.4367      127.3568      132.8007      130.9408      146.1200      127.1721      145.5475      149.6993      199.1218      198.3596      203.0870      214.8840      214.5858      225.8679      228.5936      241.7358      238.9727      236.5529      235.7519      209.7775      181.4724      173.9063      158.1511        0.0000      138.8183      141.0221      139.8739        0.0000        0.0000        0.0000        0.0000        0.0000        0.0000        0.0000        0.0000        0.0000        0.0000        0.0000        0.0000        0.0000        0.0000        0.0000        0.0000        0.0000        0.0000
        0.0000        0.0000        0.0000        0.0000        0.0000        0.0000        0.0000        0.0000        0.0000        0.0000        0.0000        0.0000        0.0000        0.0000        0.0000        0.0000        0.0000        0.0000        0.0000        0.0000        0.0000        0.0000        0.0000        0.0000        0.0000       61.0977       65.9132       80.4900       63.6219       50.2072       46.0458       48.8887       45.2829       42.8561       38.4624       27.8664       20.5260       18.7688       17.4336       21.1253       27.0495       28.5085       26.6827       30.3958       34.4268       35.3631       37.7432       32.5452       30.3004       28.8011       24.3623       24.6341       21.7019       23.9729       69.0619       48.4980       18.7948       10.6730       10.5100        5.6487        4.9377        4.5784        3.3271        1.8037        3.1963        4.5748        1.6470        0.7603        0.7222        0.8033        1.5539        1.5418        0.7240        0.6802        1.9036        2.3602        2.3087        4.1528        6.7156        6.2075        4.9695        4.9192        4.6026        5.3444        5.5704        5.7084        4.2551        2.8090        1.9733        0.9418        1.8278        2.0395        1.0838        0.6054        0.7685        0.5359        1.5188        0.9758        0.8304        0.7835        0.4499        1.2257        1.4027        1.2316        2.5696        4.6329        2.8525        0.8181        0.6124        0.7792        1.7574        3.0091        4.3221        4.8316        4.8718        4.1928        3.8219        4.1866        5.2499        5.7874        4.6281        0.0000        0.0000        0.0000        0.0000        0.0000        0.0000        0.0000        0.0000        6.9984        7.8279        7.3376        6.8225        7.6118        7.8747        8.5195        8.7691        9.3448        8.8106        7.3588        6.3107        7.6048        9.1289        9.5756        9.3599       11.5866       12.8942       11.5397       12.2283       12.3860       12.5328       27.1511       28.4366       31.5159       27.5867       18.7492       17.5227       17.9541       19.4491       20.4646       28.0875       27.7337       35.3438       45.7764       39.1410       41.6585       54.9344       60.4136       51.4815       74.6566       68.6687       66.6847       59.7144       73.1592       66.5300       65.7650       67.3349       80.7446       76.3605       76.3335       64.2879       65.7587       63.5753       57.5545       54.2702       59.3735       61.9307       63.8306       79.0698       94.1400       87.9302       71.9813       66.6715       65.3969       88.5762       74.8841       69.0864       76.0924      108.2421       94.3979       87.4021      115.4286      144.6564      128.7588      133.2539      143.0520      155.8511      154.2550      154.5196      142.1292      170.0180      188.4810      188.2198      198.1646      214.8053      228.2547      219.1885      234.5830      237.6227      249.0017      239.5293      237.7090      246.7349      229.1151      179.8385        0.0000        0.0000        0.0000        0.0000        0.0000        0.0000        0.0000        0.0000        0.0000        0.0000        0.0000        0.0000        0.0000        0.0000        0.0000        0.0000        0.0000        0.0000        0.0000        0.0000        0.0000        0.0000        0.0000        0.0000
        0.0000        0.0000        0.0000        0.0000        0.0000        0.0000        0.0000        0.0000        0.0000        0.0000        0.0000        0.0000        0.0000        0.0000        0.0000        0.0000        0.0000        0.0000        0.0000        0.0000        0.0000        0.0000       43.4762       43.3977       39.7915       37.9967       51.6596       55.1459       47.1468       45.4460       31.2974       25.0374       20.3001       19.1058       20.3243       15.1969       12.0195       12.2676       12.1873       16.8777       14.2370       13.2244       12.9178       14.4789       12.3063       11.4124       18.2203       23.3354       23.9699       17.4705       14.5397       16.3896       13.1981       27.0130       84.1012       59.8066       25.7473        9.2289        6.5438        4.4505        4.0826        3.5157        2.8777        2.7905        2.8575        2.0380        2.4254        2.4473        1.9646        2.2888        2.8449        2.4484        1.0158        0.2240        1.9320        1.5974        2.2813        4.9386        6.7107        5.6554        5.2669        5.0892        4.6425        5.1406        5.8412        5.1761        4.1707        3.1614        2.7064        2.0866        2.4339        1.9087        1.4353        1.2776        1.8265        2.2822        0.5104        0.3776        0.2813        1.3755        0.0904        2.4392        3.6517        4.9030        5.4154        7.9132        5.2347        1.9767        1.7228        1.6586        2.6168        3.4011        4.5338        5.6407        5.4016        4.0635        3.1141        4.0776        4.4573        4.0376        4.2659        3.0698        2.4163        3.2387        3.4447        3.4354        3.0743        3.5494        3.5873        5.0003        6.0285        3.5312        3.6489        6.0252        5.7055        5.5569        5.1380        4.7394        5.3215        7.1732        5.0517        5.2809        6.5383        8.8421        7.3624        8.9363       11.3151       11.1029        9.6092       10.3126       10.9212       13.3229       16.9294       18.5783       18.1690       14.0303       14.0249       19.1149       19.6916       20.6993       27.6710       25.1720       32.0225       43.0092       54.8248       55.2329       57.7107       68.0654       63.4486       62.9100       56.0098       49.5669       63.5439       83.3525       79.9197       66.0261       59.8295       64.9504       64.6336       60.9483       60.2477       67.8166       66.6093       64.1998       64.6308       69.0048       74.4701       67.5814       79.0505       85.0393       82.4491       73.3574       70.9785       70.8004       76.4882       74.3846       72.7234       75.9139       80.6198       89.7179       95.4605      113.4541      135.0388      136.0852      135.0854      155.7369      183.0346      152.5083      169.2072      170.5080      186.3887      199.7252      186.0613      185.3037      192.7303      205.6755      210.4112      218.6327      219.9301      234.5856      234.1570      231.3025      216.9286      189.3693        0.0000        0.0000        0.0000        0.0000        0.0000        0.0000        0.0000        0.0000        0.0000        0.0000        0.0000        0.0000        0.0000        0.0000        0.0000        0.0000        0.0000        0.0000        0.0000        0.0000        0.0000        0.0000        0.0000        0.0000        0.0000
        0.0000        0.0000        0.0000        0.0000        0.0000        0.0000        0.0000        0.0000        0.0000        0.0000        0.0000        0.0000        0.0000        0.0000        0.0000        0.0000        0.0000        0.0000       35.2459       36.3134       37.3007       42.9329       47.5825       35.0748       36.3505       32.8489       29.5739       26.0444       22.1273       16.9111       18.5554       16.8720       15.2748       15.0928       14.9094       22.9657       16.7307       17.8679       14.3235        8.7989        6.1445        5.5318       10.1087       11.8132        7.9449        8.4735       10.5677       10.7661        9.3870       11.1640       11.8033       10.4653       10.5321       12.5339       11.8204       10.6191        9.5897        8.1557        5.9763        5.3616        5.7504        4.6537        3.3360        2.6092        2.3272        2.0344        2.6301        2.5182        1.6781        1.4133        1.7284        1.3721        0.4005        0.9265        0.9033        2.7424        4.8227        6.1973        5.2561        4.6356        4.0187        2.8132        2.9074        4.4338        5.9625        7.0560        5.1366        3.8433        2.9335        1.4454        1.3008        0.9337        0.8951        1.0037        2.2822        3.3430        1.1060        0.4856        0.4124        0.2256        0.6975        1.1679        0.8517        1.8945        2.9878        4.1593        5.3580        3.8660        2.6907        2.7484        2.2439        3.3816        3.8590        3.5361        2.7077        2.6579        3.3060        2.8071        1.9385        1.8385        3.6780        5.0467        3.6004        2.8574        2.0287        4.3901        3.1777        2.4711        2.3638        2.6153        2.5269        2.0242        2.1953        3.0109        3.6732        3.5452        3.1854        3.3038        5.4417        3.0477        3.1417        4.0463        7.8911        8.6404        6.6461        7.4186        9.0205        8.4279        8.9436       10.0827       10.9396       12.2818       13.7366       16.3422       16.7271       22.8223       14.4899       18.0316       16.7292       21.1536       22.9148       23.7299       31.0546       37.9213       45.2804       54.1964       56.3991       49.6979       53.7107       53.7394       52.3205       50.5893       66.2430       82.4117       76.5037       61.0889       58.5972       64.6469       67.4074       59.0528       56.6975       62.3000       75.9841       87.5869       92.8077       98.5663       92.9904       86.8190       82.3380       87.2618       79.3457       81.0524       84.0401       81.8593       76.1174       78.2762       76.5387       82.4286       84.8861      102.0189      100.9576      113.9634      126.6582      133.1842      151.2651      166.4776      183.9726      156.7510      162.8854      177.4161      184.0486      174.7297      162.1434      173.0126      190.2926      197.9358      200.4531      199.7309      206.0822      231.7038      253.2785        0.0000        0.0000        0.0000        0.0000        0.0000        0.0000        0.0000        0.0000        0.0000        0.0000        0.0000        0.0000        0.0000        0.0000        0.0000        0.0000        0.0000        0.0000        0.0000        0.0000        0.0000        0.0000        0.0000        0.0000        0.0000        0.0000        0.0000        0.0000
        0.0000        0.0000        0.0000        0.0000        0.0000        0.0000        0.0000        0.0000        0.0000        0.0000        0.0000        0.0000        0.0000        0.0000        0.0000       39.4411       39.0112       37.1358       35.4602       37.0831       40.4566       34.1221       25.0968       21.4011       26.6021       24.1498       18.2419       16.3160       13.1903        6.9708        6.1511       12.2226        9.4224        8.2826        4.8060       11.6814       13.3382       10.1980       11.4220       10.5204        5.9329        6.3398        8.0254       10.9813        6.9023        7.4976        5.0260        5.4768        5.0031        6.3757        8.6990        7.8739        7.1755        5.5171        4.6848        5.2192        4.3106        3.7875        4.4803        7.7275        6.6671        4.8381        3.8143        3.4850        2.5497        1.7763        1.9821        1.8570        1.5201        1.2661        1.4027        1.0151        5.8842        1.2309        3.9004        6.8435        9.2162        2.4799        2.9604        3.3974        3.9694        3.8279        3.2638        3.5375        4.5554        4.6211        3.5154        2.8533        1.8270        1.4445        1.1429        0.5826        0.7007        0.4714        1.3684        1.2182        1.2995        0.9827        1.1056        0.3410        0.1143        0.7213        1.7067        3.0041        5.1653        6.4850        7.3889        3.4825        2.0989        2.0234        2.1087        2.8726        4.0513        4.5246        4.1673        3.0561        3.4724        3.5710        2.0843        1.4167        1.7300        1.5424        1.1395        1.8443        2.8556        3.6699        3.3462        3.1387        2.6909        2.2827        2.0464        2.5344        2.3779        1.6164        2.4745        2.9902        4.8541        4.0325        2.6885        2.3135        3.3306        3.7453        4.8165        5.7821        5.4690        6.2418        7.0697        7.3101        9.4809       13.2838       12.5778       12.9738       13.8674       15.7388       21.2191       23.2979       16.7408       18.1640       15.0789       20.9380       25.8747       29.2486       34.2882       40.7371       44.6368       49.5648       47.7039       56.7998       61.6726       65.9775       77.4657       68.7336       75.9413       66.8651       68.8980       58.5030       59.9625       62.5512       69.0868       71.8031       69.6695       75.1037       78.4593       79.1140       89.3031       85.2548       90.8531       88.7627       93.9908      115.2857       99.2365       87.4802       86.8890       77.9548       76.8630       75.9839       75.7706       84.8371       87.3363      102.3151      115.4056      135.4328      146.5770      156.6894      159.0355      160.4637      151.8481      138.5178      153.3336      164.2174      157.0285      156.1052      147.7657      153.1398        0.0000      197.5745      192.1762      194.8258      194.8200      208.6573      234.0548        0.0000        0.0000        0.0000        0.0000        0.0000        0.0000        0.0000        0.0000        0.0000        0.0000        0.0000        0.0000        0.0000        0.0000        0.0000        0.0000        0.0000        0.0000        0.0000        0.0000        0.0000        0.0000        0.0000        0.0000        0.0000        0.0000        0.0000        0.0000
        0.0000        0.0000        0.0000        0.0000        0.0000        0.0000        0.0000        0.0000        0.0000        0.0000        0.0000        0.0000        0.0000       38.9118       40.5375       41.7836       45.4867       42.4105       41.3078       40.8414       27.7950       22.5381       17.4627       21.7306       24.0806       21.5231       15.1081       14.3194       18.0059       12.5102        7.9132       11.8326        6.3371        5.5087        6.7897        8.3633        6.3867        8.0923       11.9948       10.4644        6.6859        5.6397        5.7562        5.7120        6.8316        9.3967        7.4412        5.8225        4.7044        5.5842        6.6429        5.3477        4.8045        4.2871        3.7181        4.0444        3.1825        2.6942        3.3352        3.3756        4.0292        4.4331        4.0482        2.5547        1.5908        1.5088        1.5174        1.4215        1.1855        1.0952        1.0790        0.4418        1.2780        1.0302        1.0501        1.2868        1.7276        1.4853        1.5490        1.8191        1.8502        2.5130        2.6796        2.3044        2.9405        3.6914        3.6415        2.5360        1.7839        1.4677        1.3865        0.7846        0.6281        2.3163        0.8595        2.3293        4.3856        2.7435        1.8007        1.0157        2.4386        1.8001        1.9232        6.7749        9.7275        7.4443        6.3577        3.1032        1.8167        2.4529        4.1027        4.5326        5.2653        5.6729        5.2508        4.9693        4.2356        3.8320        3.0717        2.1046        3.0217        2.9446        2.3826        3.4537        2.6977        2.3954        2.1272        1.9074        1.7246        1.5060        1.7400        2.1762        1.8796        1.9762        3.2550        3.2521        3.2180        3.1391        1.7847        2.1588        2.3058        2.2880        2.3783        3.5761        4.3265        7.0977        7.1026        6.7106       10.1252       14.3937       15.7442       11.9565       13.2650       17.3352       20.3037       17.8970       15.5611       15.3600       21.9035       25.1763       27.5052       30.1266       35.0377       35.7275       46.3447       53.6733       55.6777       62.8694       72.5959       73.2356       88.8768       76.9987       70.0276       62.8347       70.1178       66.9953       68.7911       74.0401       85.6084       91.4082       94.6271       90.0410       96.5054       98.0975       83.1521       86.2112       88.6020      105.0039      108.3105      155.0582      135.5836      122.3853      111.6279       86.8436       86.1500       87.3396       89.9477       94.1780      104.7973      120.8468      127.4452      149.1301      150.4352      154.3703      168.9680      167.6726      177.4543      168.6122      183.5129      189.3498      181.8418      153.1083      149.6735        0.0000        0.0000        0.0000        0.0000        0.0000        0.0000        0.0000        0.0000        0.0000        0.0000        0.0000        0.0000        0.0000        0.0000        0.0000        0.0000        0.0000        0.0000        0.0000        0.0000        0.0000        0.0000        0.0000        0.0000        0.0000        0.0000        0.0000        0.0000        0.0000        0.0000        0.0000        0.0000        0.0000        0.0000        0.0000        0.0000
        0.0000        0.0000        0.0000        0.0000        0.0000        0.0000        0.0000        0.0000        0.0000       47.3637        0.0000        0.0000       34.5328       44.4539       36.5422       37.1716       42.7140       38.7808       36.9125       26.3653       25.4840       31.5251       24.7959       21.3263       22.7089       36.5789       24.0759       33.5863       26.8510       22.6374        8.7010        7.6413        6.5163        5.9661        7.6678        9.1182        7.2509        6.0982        5.6754        5.3594        5.2958        4.6701        5.6308        4.1130        5.0913        8.2347        8.4148        3.3564        3.9031        4.3968        3.7479        3.9441        3.7171        3.5450        5.0032        3.6714        1.9983        1.7874        1.9708        1.7410        2.4998        2.9416        2.2779        1.4387        1.4866        2.1191        3.7964       11.6336        5.6998        0.2626        0.3954        0.6162        0.4277        0.8415        0.8777        2.6677        2.4495        2.1022        0.9220        0.8358        0.7595        0.8784        1.3793        1.7788        2.4134        2.6699        2.7810        1.7920        2.4312        3.6393        0.2093        0.4879        1.1246        0.8484        0.8181        3.4919        5.3038        2.8380        1.8278        4.6939        9.2930        4.9905        3.8158        7.0570        9.3332        6.3763        3.3615        2.0818        1.5805        3.5521        6.8490        6.7217        5.6270        4.1458        3.6115        2.8495        2.3897        2.6570        4.7698        4.0852        2.9138        1.9882        3.9017        3.3855        2.8103        2.2025        1.3929        1.2249        1.4720        1.5617        1.3308        1.2955        1.0985        1.1197        3.2982        1.6201        0.4304        0.2576        0.2397        1.2792        1.3710        1.5943        1.5398        1.4479        2.1220        2.2748        2.6612        5.6695       10.5518       18.5830        9.7630       11.9239       12.8123       22.3861       23.6646       19.0255       19.7658       20.7201       24.0685       28.4574       33.9527       30.5853       34.2756       50.6073       59.2401       67.9088       76.1772       74.4401       73.5596       72.2352       73.1718       66.1395       72.2567       68.4283       66.9677       72.2996       81.5429       88.4790      101.1240      113.8184      116.7316      119.3588      115.4839      108.9300      107.5402      106.4377      103.5635       89.3943      124.0929      105.3058       94.6170      108.8831      110.4341       83.4516       92.8439      115.2716      108.6618      100.8203      115.2578      138.9352      148.1169      150.5634      156.9974      173.6552      185.2793      195.0188      206.5038      208.2054      211.2623      204.5567      208.7807      200.7836        0.0000        0.0000        0.0000        0.0000        0.0000        0.0000        0.0000        0.0000        0.0000        0.0000        0.0000        0.0000        0.0000        0.0000        0.0000        0.0000        0.0000        0.0000        0.0000        0.0000        0.0000        0.0000        0.0000        0.0000        0.0000        0.0000        0.0000        0.0000        0.0000        0.0000        0.0000        0.0000        0.0000        0.0000        0.0000        0.0000        0.0000
        0.0000        0.0000        0.0000        0.0000        0.0000       56.0794       37.3790       42.9569       39.9157       31.8600       35.8620       44.4858       52.8866       44.3988       35.2951       36.5650       36.2552       36.2930       30.3510       21.6898       17.7389       15.0701       13.7057       17.2265       20.0627       16.4152        9.5724       27.5714       29.1753       15.2756       11.3929        5.8582        6.4453        6.2094        6.8432        6.4069        6.3750        5.8401        6.1195        5.8037        3.1385        2.4161        4.0482        3.3515        2.6392        2.8537        3.3650        4.1391        3.6441        3.4941        3.5325        4.4345        4.1602        3.6442        3.0611        2.2069        1.9946        1.7176        1.1830        1.0971        1.3938        1.9542        1.5777        1.0918        1.1857        1.5774        2.1688        8.8753        3.2388        6.8148        0.1728        0.1660        0.7776        1.1544        2.0395        3.1170        2.5842        2.2742        1.7253        1.2160        1.0822        1.4916        1.4602        1.3488        1.5950        3.5646        4.6041        2.9736        4.8747        2.3352        0.2347        0.0900        0.2907        0.6429        0.7345        2.5860        3.4161        1.2832        1.3092        2.9899       14.2224        8.2018        3.9574        8.8467       10.8256        6.2426        4.1849        2.4605        2.1669        4.7538        5.9667        5.1984        5.5401        5.0506        3.2664        2.1810        1.9101        4.1792        6.1012        6.5021        5.5929        3.5118        7.7324        5.5571        3.0378        2.1008        1.1628        1.2906        1.8243        2.0358        1.3776        0.9274        0.9530        1.1740        1.5248        0.2475        0.0620        0.3913        0.8967        0.8286        0.6713        1.2522        1.6844        1.5294        1.9512        2.0730        4.2077        5.7924        7.6788       11.5370       10.5814       16.3278       23.5381       28.1842       27.8560       24.2983       18.8186       22.8368       30.0674       25.3673       26.3265       33.5495       52.7068       72.3135       76.3421       81.3527       71.9059       76.7500       69.7658       70.4581       74.4378       64.9726       71.0100       70.3724       74.5694       89.8044       95.9260      101.0026      111.8854      120.8298      146.5432      149.1965      121.5727      113.4981      113.8893      121.7424      131.9648      125.5271      114.6702      129.8221      109.8332      139.8106        0.0000        0.0000      113.2094      110.7385      116.9701      113.1154      133.0078      162.4905      161.1099      157.5029      172.8142      199.3155      212.2017      203.1323      207.4967      206.5106      201.7575      202.5704      209.8291        0.0000        0.0000        0.0000        0.0000        0.0000        0.0000        0.0000        0.0000        0.0000        0.0000        0.0000        0.0000        0.0000        0.0000        0.0000        0.0000        0.0000        0.0000        0.0000        0.0000        0.0000        0.0000        0.0000        0.0000        0.0000        0.0000        0.0000        0.0000        0.0000        0.0000        0.0000        0.0000        0.0000        0.0000        0.0000        0.0000        0.0000        0.0000
        0.0000        0.0000        0.0000        0.0000       39.6208       44.7403       40.3548       34.2533       28.4879       32.1606       35.2693       36.4188       38.9824       35.1464       29.6649       26.4330       27.7115       23.6602       19.8210       20.6067       14.4815       11.3372       10.9666       11.9269       10.6841       11.5193        8.6053        5.7943       26.4250        6.5442        4.4011        5.8481        6.3163        6.3087        8.2396        8.5693        7.5227        6.5470        5.8402        3.8250        1.9746        2.4316        3.0694        3.2084        2.8372        2.5977        2.1983        3.9874        3.2701        2.6418        3.1684        3.4579        3.9080        3.1381        2.7100        2.4400        3.2286        2.4407        0.8264        0.7498        0.7589        1.0154        0.7958        0.6688        0.8635        0.7938        2.2304        6.1273        1.5292       12.1418        0.3684        0.7246        0.6560        0.8396        0.8391        0.6935        0.5709        0.7979        0.8691        1.0171        1.0210        0.9247        0.9448        1.8188        3.1898        5.0055        5.4830        4.4699        2.5808        1.9461        1.8255        0.6950        1.4435        2.1062        2.9163        3.1214        2.3523        1.5942        2.6218        6.3996        9.9026        9.1057        7.1683        9.1528       13.3436        6.9771        5.2549        4.3054        4.5663        5.6129        7.1816        5.9737        5.5069        5.0892        3.6476        3.0586        4.0594        5.8846        8.1720        5.7249        6.2304        3.5588        5.2646        4.9077        3.4782        2.0718        1.6934        1.0688        0.7525        0.8579        0.7566        0.8253        0.7802        0.6149        0.5374        0.4541        0.5990        0.9204        1.3849        0.7062        0.3878        0.9417        0.8705        0.8145        1.4588        2.3214       10.6403        9.0028        9.3492        8.2604        9.5395       14.1593       17.4772       24.2575       23.8226       18.6754       16.8761       18.3169       22.1899       22.1672       25.1883       30.8801       46.7531       64.0750       74.2086       77.6534       69.8987       65.7955       69.1029       62.6314       63.4938       62.6416       62.8839       70.5497       85.2142       96.3575      114.4820      124.4066      133.9267      142.4953      162.0789      159.0417      151.1295      138.6590      128.4188      127.7520      125.2257      119.1018      127.4546      132.6748      114.8075        0.0000        0.0000        0.0000      134.5536      127.0984      134.3382      134.0920      154.8264      157.3420      165.0497      169.1524      163.8882      187.6989      202.6187      206.3675      210.1363      217.6389        0.0000        0.0000        0.0000        0.0000        0.0000        0.0000        0.0000        0.0000        0.0000        0.0000        0.0000        0.0000        0.0000        0.0000        0.0000        0.0000        0.0000        0.0000        0.0000        0.0000        0.0000        0.0000        0.0000        0.0000        0.0000        0.0000        0.0000        0.0000        0.0000        0.0000        0.0000        0.0000        0.0000        0.0000        0.0000        0.0000        0.0000        0.0000        0.0000        0.0000        0.0000
        0.0000        0.0000       55.8379       40.9856       40.7337       36.1422       39.2167       28.9898       24.2274       21.9622       22.8054       21.6976       29.2266       25.2041       20.6894       20.0747       21.6765       17.0012       12.8082        9.8940        8.1827        7.8974        8.0471        8.4092        7.5840        7.4916        7.8636        7.4173        4.6622        3.8071        4.6490        5.6662        5.5281        5.3223        7.7195        7.1706        7.1738        6.9506        6.5852        2.6780        1.1207        1.7681        2.7183        1.8755        1.3947        1.6379        2.8315        2.8945        2.3224        1.8701        1.9918        2.9357        2.6246        1.6216        2.0727        1.5415        0.9416        0.7384        0.7314        0.6606        0.6895        0.6256        0.6773        0.8738        0.7222        0.7203        0.7765        1.8629        0.3319        1.4196        0.4820        0.3518        0.2185        0.3330        0.3546        0.2370        0.0733        0.0715        0.0769        0.4842        0.7560        1.1904        2.1082        2.5162        4.7764        9.0734        5.3259        3.3019        3.4093        2.4643        1.7285        2.3948        2.9552        2.0857        1.5314        2.0027        2.0323        3.5350        4.9890        9.4507       12.0708       11.7900       10.6080        9.1683        5.4946        6.4377        4.5650        3.0551        3.4453        4.7271        5.1324        7.0621        8.9106        8.8758        6.2148        5.4425        8.0627        8.0024        9.7372        9.2255        8.3419        6.4355        6.4574        3.9771        2.4683        1.7354        1.3417        0.9507        0.8964        0.8076        0.8761        1.0158        0.8615        0.7328        0.7250        0.5150        0.5420        0.3501        0.2582        1.0798        0.8258        0.6641        0.5685        0.9475        1.4617        2.9423        8.6872       10.9665       13.5590        9.4990       12.6555       12.6911       14.6033       15.9040       17.0223       18.4498       17.4519       19.8863       27.5113       27.3456       28.5690       33.2787       50.2862       63.8280       67.9666       67.2570       73.8510       67.4269       63.1178       62.5791       65.9191       69.8808       75.1803       81.5959       89.5514      107.7642      115.1683      128.9036      141.4068      152.8606      157.8742      144.3236      151.1670      113.1089      107.7149      102.9225      107.8357       94.2436      115.7586      115.0865        0.0000        0.0000        0.0000      159.8130      145.2651      144.5048      135.0238      130.8103      139.5687      154.8452      159.8886      157.2635      154.6674      172.7375      181.1140      190.9611      194.7437        0.0000        0.0000        0.0000        0.0000        0.0000        0.0000        0.0000        0.0000        0.0000        0.0000        0.0000        0.0000        0.0000        0.0000        0.0000        0.0000        0.0000        0.0000        0.0000        0.0000        0.0000        0.0000        0.0000        0.0000        0.0000        0.0000        0.0000        0.0000        0.0000        0.0000        0.0000        0.0000        0.0000        0.0000        0.0000        0.0000        0.0000        0.0000        0.0000        0.0000        0.0000        0.0000
        0.0000       40.5584       38.4155       26.6787       23.6969       22.0529       19.7659       13.6080       11.9145       12.8343       15.2457       11.0870       12.1760        8.9818        4.8581        8.0683        9.2096        8.9640        6.4568        8.3000        6.1363        5.1212        5.5844        5.6523        6.1442        6.6760        6.0295        4.0983        4.0879        5.0994        4.6407        4.7327        6.1545        6.4343        6.0264        6.2375        6.3590        6.1053        5.4650        1.8495        1.1147        2.0355        2.3492        1.8257        1.3776        0.4925        1.7893        1.9128        0.9631        1.7774        1.4978        0.9857        1.1744        0.8251        0.6470        0.7781        0.7154        0.6727        0.6839        0.9780        0.9492        0.7687        0.9560        1.6894        1.2153        0.7740        0.7649        0.7206        0.9020        1.4666        0.8660        1.1771        1.1526        1.1358        1.1134        0.5958        0.4132        0.3714        0.3624        0.8822        1.2978        2.1586        3.3681        2.8450        2.3127        2.2091        2.0000        3.7141        5.7707        3.0253        7.0691        8.3819        4.3923        3.6150        6.0868        9.4785       11.5207       13.9846       13.0083       16.3194       13.3754       14.3562       12.2706        7.6491        6.2014        6.6189        5.3104        3.4718        4.5074        6.4056        5.9073        8.5623       11.6381       10.3666        5.9486        6.1519        7.9825        8.7273        7.4389        6.6854        4.8889        5.8852        7.4864        4.3196        2.7584        2.0972        1.8896        1.7030        1.5763        2.7480        1.9134        1.4287        1.3945        3.8408        3.3185        1.1888        0.8736        0.7900        0.5200        0.2539        0.2104        0.2061        0.4962        1.6101        4.5414        8.6219        9.7938        8.1637       10.6706        9.9560        7.4094       11.8009       15.2527       18.5020       17.3783       19.3113       19.3130       24.2477       25.0363       31.9574       35.1496       38.4206       50.4714       62.5382       62.5372       65.5686       70.5532       75.8367       69.2398       74.0631       79.4504       83.7989       87.7881       93.6891       99.9406      124.2560      137.6889      133.7946      135.1043      124.7971      144.3617      126.7770       83.9252       79.8192       72.4049       68.6596       73.5460       46.0698        0.0000        0.0000        0.0000        0.0000      111.0514       98.7588      123.7216      142.7206      136.3367      123.2723      111.0029      131.9860      142.3323      147.9547      152.3314      184.2894      197.7640      208.0083        0.0000        0.0000        0.0000        0.0000        0.0000        0.0000        0.0000        0.0000        0.0000        0.0000        0.0000        0.0000        0.0000        0.0000        0.0000        0.0000        0.0000        0.0000        0.0000        0.0000        0.0000        0.0000        0.0000        0.0000        0.0000        0.0000        0.0000        0.0000        0.0000        0.0000        0.0000        0.0000        0.0000        0.0000        0.0000        0.0000        0.0000        0.0000        0.0000        0.0000        0.0000        0.0000        0.0000
        0.0000       36.9650       34.5906       22.6556       19.0473       17.8671       13.8810        9.6333       11.4191       12.7560       11.3439        5.1889        5.0991        2.4081        2.6327        7.0619        8.1377       11.6296        7.9231        6.6763        7.7308        4.7261        4.4877        4.9582        5.0765        7.6509        6.0692        4.4643        5.4351        3.9239        3.5604        4.4218        4.0027        5.6704        6.2769        4.9851        4.7301        2.4937        1.6569        1.1364        1.0318        1.3418        1.2893        0.3869        0.1743        0.5944        0.7606        1.3054        1.2645        1.4184        0.7392        0.7171        0.4735        0.3916        0.3843        0.6421        2.7646        4.0792        2.4087        1.1132        1.3445        1.2453        1.0431        1.0525        0.6559        0.6101        0.6756        0.7355        1.3064        1.0683        0.9796        1.8661        1.8749        1.8105        1.5269        1.1334        0.7303        0.7680        0.8098        1.8185        2.6424        4.0765        4.5609        3.5941        0.7346        1.1957        1.6274        4.4058        7.6845        7.6889        9.1112       10.4726       21.4391       29.0184       11.9509       15.5230       19.4210       23.7042       18.1375       16.2636       15.7045       17.4626       13.9081        7.9559        7.7005        8.4623        7.5528        6.0230        4.8686        5.0304        5.0369        6.2954        6.6356        6.2555        5.7287        6.8348        6.5113        7.2608        7.2914        6.2398        6.7862        8.3349        7.8489        5.1045        5.0453       21.0996       13.6442        2.1377        2.0450        3.4444        2.0881        1.5692        1.5249        3.0163        2.7288        1.3009        0.8749        0.9034        0.7159        0.3925        0.5063        0.9492        1.7813        2.9214       11.7992        9.4719        7.7236        3.8781        7.7348        9.2045       11.1879       15.9367       14.4844       13.0231       16.9853       19.6965       19.0015       24.4752       27.7355       34.6084       41.7014       46.1314       49.5018       54.4445       55.5850       71.3334       76.3313       81.1285       76.5747       82.1189       89.1753       93.2704      100.0010      113.6860      121.9420      133.4119      120.4143      118.7691      117.9774       95.7126      111.8300      101.9370       73.4711       69.9539       64.0443       70.9539        0.0000        0.0000        0.0000        0.0000        0.0000       89.7109       60.1313       61.7336       80.5901       95.5178      104.1317       99.1100       96.9163      131.7902      151.8646      156.0708      157.9947      183.9961        0.0000        0.0000        0.0000        0.0000        0.0000        0.0000        0.0000        0.0000        0.0000        0.0000        0.0000        0.0000        0.0000        0.0000        0.0000        0.0000        0.0000        0.0000        0.0000        0.0000        0.0000        0.0000        0.0000        0.0000        0.0000        0.0000        0.0000        0.0000        0.0000        0.0000        0.0000        0.0000        0.0000        0.0000        0.0000        0.0000        0.0000        0.0000        0.0000        0.0000        0.0000        0.0000        0.0000        0.0000        0.0000
       31.9372       35.5475       28.8334       20.9939       27.7004       25.6889       16.9297       13.4453        9.9130        7.2906        5.7811        2.0552        4.9332        6.0374        3.1227        3.9538        6.0713        5.5305        5.7452        4.5531        4.4248        3.6094        3.6188        4.5053        4.5510        4.6818        5.1064        4.2122        5.4199        4.6627        3.9659        4.5626        5.3115        4.8957        3.9335        4.0599        4.6306        2.3259        1.1909        0.7604        1.5604        0.8605        0.6853        0.4075        0.3632        1.2943        2.2241        2.7042        1.9032        2.5597        1.4523        0.8748        0.3525        0.3603        0.3217        0.5815        1.4147        2.0455        1.9026        6.7800       13.9176        1.0855        1.0727        0.8243        0.8128        0.6357        0.7290        1.2855        2.0368        1.7134        0.8862        1.5516        1.6282        1.5677        1.8051        0.9631        0.4145        1.2349        2.8724        6.7595        8.6188        9.0023        4.8428        3.0156        3.5785        3.5148        6.8084       17.3416       14.1513        7.2717        4.0533       15.2198       67.0498       91.5364       13.9553       31.1688       35.9746       29.6396       39.3809       52.2058       27.2754       23.4713       16.8051       14.0571       16.0366       15.5029       13.8709       11.5777       15.6692        8.8660        8.3502        7.5321        7.0766        6.3300        5.7291        5.4817        6.8900        9.3370        8.4564        8.9979       11.0682       10.6139       11.2104        5.5754        4.2040        4.5559        3.2481        3.1807        3.5348        2.7877        2.3838        1.8718        1.3887        2.3506        2.5520        1.1780        1.4752        2.2924        2.7466        1.9383        2.3499        1.6137        2.2229        5.1089        7.7844        8.4442        6.5308        2.9898        4.8442        5.7563        9.0317       12.6974       12.4136       15.0119       17.0688       21.5343       20.1876       25.8047       35.8458       44.3381       57.0279       53.8000       53.3578       57.7732       66.6987       66.9779       81.3171       85.0267       81.7114       88.7844       92.0597      107.2231      120.5616      128.7027      140.9859      144.2159      132.6113      130.9049      131.2669      103.9429       92.7350       67.9007       71.5043       72.1631       69.7301        0.0000        0.0000        0.0000        0.0000        0.0000        0.0000       64.3644       52.4083       51.2476       51.5616       61.0319       65.6388       74.2754       87.5404      128.7906      160.7128        0.0000        0.0000        0.0000        0.0000        0.0000        0.0000        0.0000        0.0000        0.0000        0.0000        0.0000        0.0000        0.0000        0.0000        0.0000        0.0000        0.0000        0.0000        0.0000        0.0000        0.0000        0.0000        0.0000        0.0000        0.0000        0.0000        0.0000        0.0000        0.0000        0.0000        0.0000        0.0000        0.0000        0.0000        0.0000        0.0000        0.0000        0.0000        0.0000        0.0000        0.0000        0.0000        0.0000        0.0000        0.0000        0.0000        0.0000        0.0000
       24.1843       23.9052       20.8188       18.6682       20.1576       28.3394       28.0293       12.6202        6.5868        4.5735        2.9079        1.2565        2.6288       14.9691        8.5808        4.8681        5.1528        4.4661        2.9216        3.2043        3.0592        2.7015        3.0209        3.4516        3.9004        3.7629        3.9905        3.1726        5.1634        5.5858        4.3739        3.2640        4.3308        4.9377        3.3071        3.2664        4.9378        3.6425        0.9857        0.5357        0.3773        0.4150        0.4147        0.4160        0.5950        1.0490        0.3850        0.9046        1.1258        1.3327        0.5294        0.2256        0.3306        0.3087        0.3253        1.4423        2.1304        1.3336        0.5601        0.5892        0.7363        0.7002        0.4945        0.5653        0.5612        0.6377        0.8735        1.0992        2.2346        2.9925        3.7377        3.1916        2.2419        1.3386        2.2048        2.2272        3.5595        4.4832        6.4533        4.7442        4.4453        4.9270        3.5759        1.3920        1.7247        1.6986        4.8062       22.8740       25.7005        4.6237        3.3627        8.4250       19.6707       30.2969       36.0622       34.1778       33.5538       36.9226       35.3960       58.4182       62.6595       58.9749       37.9582       34.5207       30.6209       25.3159       26.1046       21.1188       21.2411       17.1650       11.1419        9.3594        8.0977        6.3251        5.8454        8.3433       10.4909       10.5298       10.4997       11.9090       11.8888       28.2368       15.2049        5.9189        6.5551        5.3221        4.2941        4.0697        4.0217        4.0680        2.7706        2.3665        1.9786        2.1318        2.1262        1.8479        2.4561        2.9561        3.4668        3.4490        2.7388        3.0829        1.9087        4.5901        4.0942        5.0252        4.9404        3.1989        2.8030        7.8029       10.5912       15.8569       18.7333       16.0140       18.9740       24.8053       22.8293       26.2606       32.9591       49.8698       56.6446       62.3772       69.3271       57.7638       61.0971       66.6936       80.1504       83.6513       82.1037       92.0030      107.9602      131.7833      146.2359      150.5657      144.8244      152.8425      148.7987      135.5435      122.4665      105.5781      102.0986       75.3183       74.2002      109.0911        0.0000        0.0000        0.0000        0.0000        0.0000        0.0000      133.9500       70.2853       76.6168       59.0450       44.1456       52.0773       55.2771       70.5002       87.7670      133.8066      144.6236        0.0000        0.0000        0.0000        0.0000        0.0000        0.0000        0.0000        0.0000        0.0000        0.0000        0.0000        0.0000        0.0000        0.0000        0.0000        0.0000        0.0000        0.0000        0.0000        0.0000        0.0000        0.0000        0.0000        0.0000        0.0000        0.0000        0.0000        0.0000        0.0000        0.0000        0.0000        0.0000        0.0000        0.0000        0.0000        0.0000        0.0000        0.0000        0.0000        0.0000        0.0000        0.0000        0.0000        0.0000        0.0000        0.0000        0.0000        0.0000
       14.7711       11.2355        8.3918        8.5246        9.1901        9.1999       12.2496       14.2854        9.8650        6.9383        4.2322        3.5856        1.9033        2.3501        2.6379        1.9987        2.7857        2.3850        2.1763        2.9421        2.7924        2.9751        2.8572        2.5362        2.6596        3.6585        3.8734        2.0003        2.4514        2.8081        2.1027        0.9074        2.3212        1.6395        2.8159        2.6343        3.2268        1.1489        0.2861        0.2570        0.3024        0.5579        0.5886        1.1022        0.5476        0.5702        0.0907        0.4172        1.0133        1.1334        0.7876        0.6131        0.5146        0.4585        0.3255        0.9481        0.8133        0.9497        2.3044        1.7226        1.1365        1.5673        1.6401        1.6401        1.3596        1.6500        3.0289        3.5120        1.5992        2.4892        2.4099        2.5010        2.8262        1.4377        1.3462        1.7533        1.4711        0.8351        1.6227        1.7722        1.7760        2.0508        1.9036        2.7363        3.3603        3.4688        4.1501        5.4810        6.1921        6.0464        8.8687       12.1418       15.2509       25.8506       31.9617       37.1435       45.2059       53.9266       59.3755       44.8404       41.1579       38.9562       40.5546       52.9238       57.0169       42.7221       47.3743       30.4342       28.7641       24.0228       21.9756       18.1776       14.9071       13.1110       12.5738       10.8682       13.4291       14.7337       16.8146       18.1784       12.1290       12.1962       10.4742        8.5692        8.4275        9.0870        6.5050        6.4405        5.2316        5.8900        7.2605        2.9089        0.9467        6.9030        3.9242        2.1666        3.0116        3.1700        3.4548        5.1549        5.4921        5.2555        4.8976        5.9059        5.6130        5.6183        6.7278        4.4082        6.0410       14.8385       13.4984       12.4501       12.5729       14.8188       19.9645       22.9569       23.4434       26.8119       36.2290       48.3483       54.3174       69.8031       73.9956       72.3028       69.3665       72.4828       79.1969       71.6331       80.4296      103.0980      127.6104      159.2520      173.2603      166.8413      162.2722      163.8920      153.3301      143.8660      137.0631      104.4157       98.4732      105.2379        0.0000        0.0000        0.0000        0.0000        0.0000        0.0000        0.0000        0.0000      133.9800       51.8838       36.8525       34.7528       30.4951       26.6700        0.0000       88.5600       94.2900      102.4500      102.1800        0.0000        0.0000        0.0000        0.0000        0.0000        0.0000        0.0000        0.0000        0.0000        0.0000        0.0000        0.0000        0.0000        0.0000        0.0000        0.0000        0.0000        0.0000        0.0000        0.0000        0.0000        0.0000        0.0000        0.0000        0.0000        0.0000        0.0000        0.0000        0.0000        0.0000        0.0000        0.0000        0.0000        0.0000        0.0000        0.0000        0.0000        0.0000        0.0000        0.0000        0.0000        0.0000        0.0000        0.0000        0.0000        0.0000        0.0000        0.0000
        8.0088        5.7338        4.2955        4.4105        4.5804        5.2027        6.8146       13.5451       15.5299       13.3642       10.5523        9.7859        2.3633        1.0197        1.3282        1.4748        3.7793        3.4659        1.9730        2.2522        2.3713        1.9689        2.0987        1.7717        1.9734        2.1044        2.0387        1.3970        1.8609        1.4910        1.4181        0.4994        0.5728        1.1363        1.8273        0.6171        0.1780        0.2113        0.5837        1.0887        1.7408        1.0515        0.4249        0.0427        0.2291        0.1272        0.1348        0.3634        0.5711        0.9152        0.3831        0.1774        0.2134        0.3723        0.2393        1.5041        1.3238        2.3438        1.8634        0.9635        4.4267        5.6529        3.2359        2.6391        1.8147        2.5297        2.7797        1.8560        1.8400        2.1946        3.1826        4.2117        3.5513        6.1315        7.7329        5.6550        2.7139        3.3781        3.6678        2.0958        2.1895        2.4484        1.8151        3.1159        3.3527        3.7834        6.5922        4.2927        7.9499       10.5710       11.9329       12.6010       19.2656       28.0770       24.3720       29.9060       33.7164       40.4619       39.6015       40.7906       38.6289       42.6673       44.7219       51.4148       53.9715       59.1141       49.8896       45.9833       37.2542       28.8489       24.6976       22.5746       22.3664       20.7001       21.6587       21.6931       21.8970       19.2369       16.1672       12.5984       10.5559       10.2129       10.0306       10.2056        9.0968        9.3880        7.8342        5.8086        5.1812        4.6485        5.5569        2.1006        1.8478        9.1935        1.2464        2.0885        3.4307        5.3371        5.3220        7.1157        9.4007        7.4332        6.1099        5.4979        7.0820        6.3095        5.7829        6.9535        8.5098       12.9774       11.6000       11.5088       11.6809       13.2666       15.3319       19.7797       29.2159       29.4683       34.4227       47.5113       50.9362       63.9503       73.1090       69.5120       74.9681       76.7208       80.6912       78.2560       81.9199       94.9312      116.1276      141.0016      162.0941      174.3558      167.1194      162.0570      162.8332      163.0139      148.3675        0.0000        0.0000        0.0000        0.0000        0.0000        0.0000        0.0000        0.0000        0.0000        0.0000        0.0000       94.1400       50.1569       49.7338       41.1402        0.0000        0.0000        0.0000        0.0000        0.0000        0.0000        0.0000        0.0000        0.0000        0.0000        0.0000        0.0000        0.0000        0.0000        0.0000        0.0000        0.0000        0.0000        0.0000        0.0000        0.0000        0.0000        0.0000        0.0000        0.0000        0.0000        0.0000        0.0000        0.0000        0.0000        0.0000        0.0000        0.0000        0.0000        0.0000        0.0000        0.0000        0.0000        0.0000        0.0000        0.0000        0.0000        0.0000        0.0000        0.0000        0.0000        0.0000        0.0000        0.0000        0.0000        0.0000        0.0000        0.0000        0.0000        0.0000
        0.0000        0.0000        5.3127        5.2854        0.0000        3.8950        4.7734       15.0868       20.8246       15.7012       14.6537       17.8966       12.7297        5.0129        1.5392        1.3328        1.2989        1.2427        1.3524        1.8470        1.7696        1.3525        1.6596        1.3720        1.4888        1.4691        1.4954        1.3420        1.8173        1.1560        0.9438        0.4040        0.4310        0.2729        0.5486        0.3534        0.0086        0.0009        1.5712        2.1274        0.9609        0.5715        0.0219        0.0215        0.0000        0.0937        0.2824        0.3891        0.2456        0.1543        0.0461        0.1813        0.5937        0.6090        3.9568        2.3034        1.9723        4.0800        3.2256        3.5479        7.6998       12.7926       14.8377        5.6990       11.4313        5.8071        2.6128        2.5542        3.0271        4.9891        8.7014        6.5740        3.2156        3.8720        3.2172        5.7426        1.3950        2.0590        2.9999        2.0182        1.9747        3.2777        2.0087        2.9986        3.7166        4.6394       17.0514       16.6484       12.8978       26.1017       33.5272       24.6273       17.5636       16.1509       20.2708       25.1521       31.9870       28.3895       29.4040       34.0897       35.3570       45.1816       39.0128       47.3519       49.6888       62.2040       58.5445       63.0698      101.3234       57.5800       35.7711       27.2954       25.7541       22.9414       29.5570       30.3163       29.9709       23.6813       15.3517       11.3355       11.0094       10.9483       10.0200       11.4907        9.8137        9.9312        9.2756        7.4488        6.7879        6.1111        5.7308        2.2541       11.6470        1.6705        2.0494        2.8609        4.1913        5.2302        4.7465        8.6074       12.8310        9.5275        8.6483        8.4836        7.0649        6.7638        7.3638        7.2288        7.6581        8.2387        9.3637       10.7594       12.4226       13.9615       16.6590       20.5548       29.4493       35.1364       42.4372       50.8590       54.7333       62.8311       73.0845       69.0413       69.9036       69.3090       72.9153       80.0257       86.2555       92.5345      102.6517      133.7837      147.6395      156.9324      158.0895      151.7197      158.1529      153.8002      139.3140      124.0399        0.0000        0.0000       89.7667        0.0000        0.0000        0.0000        0.0000        0.0000        0.0000      133.5000      123.5400       72.5246        0.0000        0.0000        0.0000        0.0000        0.0000        0.0000        0.0000        0.0000        0.0000        0.0000        0.0000        0.0000        0.0000        0.0000        0.0000        0.0000        0.0000        0.0000        0.0000        0.0000        0.0000        0.0000        0.0000        0.0000        0.0000        0.0000        0.0000        0.0000        0.0000        0.0000        0.0000        0.0000        0.0000        0.0000        0.0000        0.0000        0.0000        0.0000        0.0000        0.0000        0.0000        0.0000        0.0000        0.0000        0.0000        0.0000        0.0000        0.0000        0.0000        0.0000        0.0000        0.0000        0.0000        0.0000        0.0000        0.0000        0.0000
        0.0000        0.0000        0.0000        0.0000        0.0000        5.5797        4.8318       11.0876       13.3424       12.2121       11.0430       15.1990       15.1835        7.7634        3.1210        1.8541        1.6028        0.5208        0.4807        0.9763        1.1612        1.5068        1.6777        1.7857        1.3653        1.4172        1.5830        1.0434        1.4067        0.9975        1.0181        1.5690        1.6101        0.2545        0.3227        0.2261        0.1737        0.1624        1.5540        1.3905        0.9072        0.6115        0.1185        0.0222        0.0278        0.0470        0.1587        0.4456        0.5488        0.3134        0.5340        0.4938        2.5171        4.4029        3.5586        4.5278       13.1484        5.2846       13.4729       19.9234       15.8458       18.5776       38.0581        8.9428        8.8586        7.3523        6.3306        5.4133        3.7005      160.5439       52.1497       61.4873        2.0200        1.8246        1.4917        0.9648        1.8517        4.1468        4.3466        4.3501        4.3244        3.2881        2.2947        2.6332        2.8364        3.4022       16.7563       21.7811       27.7518       32.8854       32.8642       66.5906       56.8611       15.6015       15.7346       23.0293       30.4900       25.9058       28.3509       27.9030       34.2802       46.5199       40.7021       48.8190       56.9290       60.8914       61.8952       61.4374       77.7968       75.7677       51.2381       36.9626       33.7663       37.2893       45.7997       42.1164       33.1392       24.3492       24.7565       21.9710       15.8424        9.6792        8.1489       11.4735       10.7746        9.8714        8.8750        7.8879        7.7199        6.3733        6.1315        3.5906        3.0670        2.6226        3.5376        5.9798        5.1600        4.1041        3.8684        7.3785       10.4984       11.7055       10.1862       11.4677        6.4275        7.1660        7.8032        7.1221        6.7541        7.7455       12.0929       10.1689       13.2577       16.1395       17.9630       18.6527       28.2290       43.4953       35.1254       44.7012       51.8439       54.7772       57.9954       56.4338       61.4141       70.3161       77.9799       75.6716       85.8169       85.8258       95.7661      124.0731      138.5982      146.7043      152.0394      151.7508      155.5694      144.1973      127.2372      109.0671       83.4855       88.9948       95.5380       99.4889        0.0000        0.0000        0.0000        0.0000      135.5100      125.5500      108.6000       70.0830        0.0000        0.0000        0.0000        0.0000        0.0000        0.0000        0.0000        0.0000        0.0000        0.0000        0.0000        0.0000        0.0000        0.0000        0.0000        0.0000        0.0000        0.0000        0.0000        0.0000        0.0000        0.0000        0.0000        0.0000        0.0000        0.0000        0.0000        0.0000        0.0000        0.0000        0.0000        0.0000        0.0000        0.0000        0.0000        0.0000        0.0000        0.0000        0.0000        0.0000        0.0000        0.0000        0.0000        0.0000        0.0000        0.0000        0.0000        0.0000        0.0000        0.0000        0.0000        0.0000        0.0000        0.0000        0.0000        0.0000        0.0000
        0.0000        0.0000        0.0000        0.0000        0.0000        9.8218        9.9574        8.5712        7.7887       11.2188       14.4003       16.9651       19.9024       10.1180        3.8013        5.6396        1.1843        0.3789        0.4583        1.7080        1.5797        1.4461        1.3301        1.3324        1.5787        1.4564        1.0298        1.2431        1.1766        1.7764        2.0228        1.9431        1.7607        0.8538        0.8036        0.5492        0.7283        0.9483        1.2830        0.7573        0.2098        0.2898        0.3962        0.2782        0.1946        0.2831        0.4953        1.8447        2.4370        4.7450        4.1568        6.4591       11.1070       12.8429       22.2568       19.1677      121.5442       34.6501       29.1826       12.6858       13.0896       13.0166       12.2339       10.8232       15.3179       15.1391       14.6024        9.9795       12.9595       29.4684       42.8436       29.3488        1.8781        2.0998        2.2009        3.0990        6.5294        5.3330        2.5021        1.3959        1.5080        0.9335        1.2562        2.9777        3.3223        3.7567        5.6883       14.4547       15.3800       21.4144       30.8063       11.8407       10.7455        9.6701       12.4263       15.8205       22.3996       21.5037       18.6033       22.4644       29.9876       34.7664       39.4625       52.5893       56.8227       60.1272       59.6247       71.4806       75.9919       71.6263       65.3839       67.6755       74.9922       75.4239       69.4171       58.1990       52.5853       50.0448       42.4775       32.6696       27.2102       25.7238       19.2407       13.4265        9.6092        7.2951        6.3023        6.3929        6.4496        6.6870        8.8687       10.0071        7.3794        7.2721        6.8663        5.0854        4.6590        4.7965        4.9046        9.1727        8.9307        9.4810       10.6322        8.7234       10.1460        9.6269       11.0661        8.1654        7.1693        7.8789        8.0026        7.8416        9.4495       10.6995       12.3278       17.2028       21.8721       28.9954       26.7232       35.1940       39.4761       50.2029       49.7847       51.2669       69.4291       69.1479       67.9590       80.7605       90.4279       91.4239       93.7514      111.8833      124.2918      141.4327      146.6663      131.9064      122.2944      115.4110       95.8138       88.9812       80.9001       75.0917       87.1234       87.3765        0.0000        0.0000        0.0000       98.5452      101.8665       94.6638       90.0251       86.4186       85.2163        0.0000        0.0000        0.0000        0.0000        0.0000        0.0000        0.0000        0.0000        0.0000        0.0000        0.0000        0.0000        0.0000        0.0000        0.0000        0.0000        0.0000        0.0000        0.0000        0.0000        0.0000        0.0000        0.0000        0.0000        0.0000        0.0000        0.0000        0.0000        0.0000        0.0000        0.0000        0.0000        0.0000        0.0000        0.0000        0.0000        0.0000        0.0000        0.0000        0.0000        0.0000        0.0000        0.0000        0.0000        0.0000        0.0000        0.0000        0.0000        0.0000        0.0000        0.0000        0.0000        0.0000        0.0000        0.0000        0.0000
        0.0000        0.0000        0.0000        0.0000        0.0000        8.1443       10.6751       11.5365        9.2656       10.0907       14.1215       12.5678       21.9003       16.1415       13.1985        2.6144        1.3373        0.6286        0.6918        1.1133        0.6257        1.1554        1.3449        1.5974        1.1278        1.2005        1.2814        1.8253        1.0924        0.8149        0.7963        0.3287        0.5080        0.2100        0.5626        0.5205        0.5835        0.6804        0.4309        0.2618        0.2560        0.5463        0.1014        0.2589        0.5690        1.0558        1.7475        1.3772        3.0793        2.3731        0.8859        5.5238        8.0682       10.6274       17.5807       13.1241       20.7868       27.5507       36.1387       29.0124       26.9926       16.1847        6.9197       42.7534       11.0492       18.3332       22.5492       30.2702       30.3018       18.8193       10.2180        8.9160        4.3483        5.5772        4.7273        5.0008        3.6616        2.3407        1.6973        1.1273        2.0416       11.0935        0.8146        2.5379        3.1312        6.5224        8.5918       10.5531       13.0132       23.3325       12.3517        8.5396        9.1785        9.4135       11.8019       14.7645       24.4573       24.3554       24.3013       25.7829       30.7150       37.9105       44.1626       61.5583       76.1638       67.9208       62.0020       70.5583       83.4515       80.4550       78.2461       86.1279      114.1003      134.1742      117.5633      110.4498       73.1868       56.9476       51.3201       40.1952       37.5218       34.2323       27.1490       15.7616       11.4505        8.0146        7.1464        7.1380        7.6739       13.0246       12.8460       11.3068        9.0667        7.9644        6.8901        5.6188        5.0670        4.8567        6.0695        9.4870       10.2468        8.6629        9.0763       10.1548        9.8882       10.0791       13.0617       11.5699        9.6748        8.3183        9.4819        9.6375        9.8886       11.4065       12.6102       18.7527       17.9430       19.5865       22.0555       36.0859       39.0347       43.0116       43.2801       51.2489       72.4043       71.8217       60.1445       74.6384       80.1269       87.3495       92.8617      113.3052      117.8842      126.4619      129.3057      115.9396      122.8387      120.7601       91.8182       76.8590       71.9644       64.1615       63.3026       76.2338        0.0000        0.0000       83.4039      102.0829      103.9319       99.1080       93.6957       93.7540       86.8587       89.8243       83.9427       71.8278       68.0619       59.5834        0.0000        0.0000        0.0000        0.0000        0.0000        0.0000        0.0000        0.0000        0.0000        0.0000        0.0000        0.0000        0.0000        0.0000        0.0000        0.0000        0.0000        0.0000        0.0000        0.0000        0.0000        0.0000        0.0000        0.0000        0.0000        0.0000        0.0000        0.0000        0.0000        0.0000        0.0000        0.0000        0.0000        0.0000        0.0000        0.0000        0.0000        0.0000        0.0000        0.0000        0.0000        0.0000        0.0000        0.0000        0.0000        0.0000        0.0000        0.0000        0.0000        0.0000        0.0000
        0.0000        0.0000        0.0000        0.0000        7.3028       11.3222       10.5016       11.5928       13.1061       12.7995        8.1524        7.7572       11.1529       12.6041       13.4140        6.6289        2.8676        2.6131        2.0196        1.1265        2.0983        1.2636        0.9263        0.8039        1.1135        1.0167        1.2145        0.6126        0.5562        0.6003        0.7985        0.9263        0.4661        0.3081        0.2751        0.2855        0.3119        0.7026        0.3442        0.7929        0.8129        0.3617        0.4220        0.4026        1.0670        1.5624        1.7150        2.0670        1.4313        3.9848       10.7082       10.8824        8.6248       21.1494       43.4933       29.4215       24.4301       43.7575       24.4123       23.4887       29.5671       28.6019       21.5824       17.2386       11.8192       12.9359       14.7816        8.0390       10.8225        8.0324       10.8246        7.9760        6.0914        7.4295        3.8954        5.4902        5.0906        2.4705        2.5115        4.0671       42.8335       56.6789        0.9630        2.6310        2.9494        3.4615        5.1952        5.6131        6.5687        8.2426        8.3270        8.8718       10.2335       14.4551       20.2171       12.4914       13.8336       14.8892       18.2378       25.3251       34.2778       42.3732       43.8180       50.5783       52.8904       53.0040       47.5551       55.4445       64.0107       65.9791       83.3638       99.5533      109.6153      115.0729      111.0533      122.9215       97.9063       71.5804       51.9072       46.1598       40.1621       33.2998       26.1492       15.5287       12.6680       11.6158       12.6010       15.6098       12.9278       11.6221       11.4810       10.2972        9.3574        8.4884        7.8207        7.0088        8.2057        7.3338        8.7790       10.8020       10.2088       10.5244       13.7095        9.6117        9.4323       11.5810       19.4848       11.2805       12.5274       15.3813       16.4102       15.0915       13.5841       15.3806       20.3083       26.6394       16.2761       18.0735       22.1226       32.6489       45.5663       48.7210       45.7295       50.5410       60.6491       54.7859       51.9300       61.7386       67.2111       69.9216       84.5262       99.1042      108.7525      119.7143      121.6994      113.4672      119.7368      111.9564       86.0991       69.3048       76.8034       74.2589       65.6165       64.6232        0.0000       69.0170       74.6694       89.5602       97.3748       96.0466       93.7189       92.1674       96.0400       84.6311       75.0827       59.3882       54.4319       48.5710       58.7886        0.0000        0.0000        0.0000        0.0000        0.0000        0.0000        0.0000        0.0000        0.0000        0.0000        0.0000        0.0000        0.0000        0.0000        0.0000        0.0000        0.0000        0.0000        0.0000        0.0000        0.0000        0.0000        0.0000        0.0000        0.0000        0.0000        0.0000        0.0000        0.0000        0.0000        0.0000        0.0000        0.0000        0.0000        0.0000        0.0000        0.0000        0.0000        0.0000        0.0000        0.0000        0.0000        0.0000        0.0000        0.0000        0.0000        0.0000        0.0000        0.0000        0.0000
        0.0000        0.0000        0.0000        0.0000       12.0095       12.1647        9.7666       11.5400       10.0248       14.4442        7.4305        9.2312       11.1021        9.0106        6.2326        6.3289        4.9238        7.7257        3.2180        4.8466        5.3556        4.3880        2.6446        1.7179        1.2674        0.8728        0.8568        1.3932        0.7047        0.6753        1.1953        0.3858        0.1928        0.1459        0.1122        0.3635        0.4031        0.0852        0.1039        0.2822        0.1481        0.5206        1.8782        1.2166        0.7276        0.9155        3.7087       10.5273        7.0432        3.6972       12.4430       10.8836       14.9083       11.2501       21.5753       26.7150       38.9312       31.0724       24.6884       28.6229       27.7191       10.3442       20.8558       15.5686       10.2733        8.7748        9.3576       21.9630       23.1060       18.3914       13.3927       16.3442       14.4093       16.1274        9.1150        8.4004        5.8222        3.4466        5.5440        4.4817       44.1036       31.3949        1.3536        3.1725        2.7724        3.2780        5.2091        7.1505        6.2151       10.6177        5.5643        3.7943        4.2410       34.0107      185.8397       13.6441       13.4189       12.4852       11.2685       20.3273       25.6471       27.5997       34.0853       40.4888       51.4690       52.9529       49.6838       41.1707       52.0038       49.0145       53.4541       79.4369       92.4573       88.9792       90.6731       98.5401       86.2029       68.6603       67.1015       54.9558       42.6250       32.1134       25.0386       18.5461       14.0181       12.0221       12.0420       13.9459       12.6815       15.7528       11.7683       11.0797       10.0216        9.6527        9.3627        8.9164       11.3624       10.2202       12.4375       12.1086       14.5307       12.8153       14.9942       15.1242       10.9000       11.6702       12.8632       15.1218       13.1859       13.4152       13.4211       14.2229       14.0622       12.8913       15.0526       23.0188       22.9281       24.3585       25.1722       30.0236       44.0311       60.9411       51.9020       55.5401       52.3102       46.0535       46.4693       54.6678       62.3626       66.7226       79.8496       87.8006       96.9758      105.7640      117.5493      119.6729      118.9002      104.3698       96.3555       92.0244       91.9418       77.4131       66.2664       57.8581       58.3804       64.4429       73.4389       83.7925       89.3453       95.3001      102.9998      100.7843       92.9879       88.5891       80.3725       64.0284       55.1012       47.2682       63.9539        0.0000        0.0000        0.0000        0.0000        0.0000        0.0000        0.0000        0.0000        0.0000        0.0000        0.0000        0.0000        0.0000        0.0000        0.0000        0.0000        0.0000        0.0000        0.0000        0.0000        0.0000        0.0000        0.0000        0.0000        0.0000        0.0000        0.0000        0.0000        0.0000        0.0000        0.0000        0.0000        0.0000        0.0000        0.0000        0.0000        0.0000        0.0000        0.0000        0.0000        0.0000        0.0000        0.0000        0.0000        0.0000        0.0000        0.0000        0.0000        0.0000        0.0000
        0.0000        0.0000        0.0000        0.0000        9.8122        7.5571        4.9205       13.0147       14.7305        9.6211        4.8041       11.6114       22.8075       16.3302        9.5162        8.2621       14.5133       22.6800       18.4777       11.8015       16.2355       15.7304        8.7081        4.9636        2.4783        1.0228        1.5097        1.9291        1.2677        0.8391        0.7887        0.7231        0.3354        0.1597        0.5333        1.2909        0.3905        0.0195        0.7410        0.6475        0.2338        1.7156        2.3615        2.9579        6.5353       35.6771       40.4496       30.6320       12.4126        8.6155       11.4945       11.2191       17.4345       21.8840       24.9009       29.1259       48.5324       75.0760       73.5907       18.7415       11.9454       21.3460       17.3501       18.5025       21.0424       14.1841       11.0536       25.6140       26.0297       22.0066       20.3217       18.7115       12.9630       18.3732       25.8801       13.5479        8.4031        7.5769        7.0823        5.5119        5.1960        4.0631        2.9958        2.7640        3.4817        1.5728        1.1691      133.1402       75.8055       69.5475      121.0850        7.0917        9.5527        3.3340       10.0753        5.7241        5.4175        6.8273        8.1326        9.3735       11.1193       13.6863       16.6434       23.3122       25.6578       31.6004       35.7337       27.8859       40.0677       38.4956       42.7328       61.7498       70.7232       67.9195       70.8724       80.1927       98.1404       80.4312       65.4318       63.0558       39.0100       28.0765       22.4181       12.3607       10.0913       10.4408       10.4678       15.5492       19.4593       19.1405       25.1934       21.1038       14.2250       15.3642       14.8249       14.2479       12.4315       15.2698       20.4047       14.2684       16.6064       18.6406       16.2905       13.8376       12.6807       10.3058       10.4743       10.8879       14.9142       13.0181       13.5799       15.5062       14.2012       12.7317       14.1738       18.8892       24.8879       28.0009       27.5677       29.0465       41.6270       61.7578       68.9251       60.8932       48.0460       40.6315       45.6576       52.4232       54.7612       68.3797       79.0179       84.4654       90.5502       99.1028      107.5519      132.2444      129.8621       99.9427       96.7599       71.7823       72.6675       70.0603       61.7889       52.1122       54.1880       56.9450       60.2532       70.7007       77.7670       78.4452       78.8960      100.3301       93.3884       98.2214       89.3676       59.9219       49.9621       45.2156       65.0965        0.0000        0.0000        0.0000        0.0000        0.0000        0.0000        0.0000        0.0000        0.0000        0.0000        0.0000        0.0000        0.0000        0.0000        0.0000        0.0000        0.0000        0.0000        0.0000        0.0000        0.0000        0.0000        0.0000        0.0000        0.0000        0.0000        0.0000        0.0000        0.0000        0.0000        0.0000        0.0000        0.0000        0.0000        0.0000        0.0000        0.0000        0.0000        0.0000        0.0000        0.0000        0.0000        0.0000        0.0000        0.0000        0.0000        0.0000        0.0000        0.0000        0.0000
        0.0000        0.0000        0.0000        0.0000        0.0000        0.0000        0.0000        0.0000        9.2794       10.4099        5.5780        7.4890        7.7252       14.1959       12.3312       10.1860       18.9213       23.9669       13.1891        8.9087       13.6292       10.4380        4.8017        4.0587        5.7116        6.2785        3.7779        3.8455        5.7020        1.0074        0.7837        0.7754        0.8814        0.9691        0.7352        1.2903        0.7708        1.5989        1.0716        0.6754        1.0756        1.7716        5.6312        8.1759       13.2605       26.4559        7.6314       11.8124        5.8645        7.3416       18.4310       18.3247       19.1103       31.4090       44.6981       44.5560       65.6395       48.5850       72.0469       17.9161       12.8014       11.7518       10.4496       15.8144       18.8366       16.2060       15.1918       15.5659       16.4366       30.2570       27.4507       21.7362       24.2384       25.5530       17.9802       12.7717        9.6371        7.3266       12.1099        8.7659        5.9847        4.6823        3.0138        5.7015        2.3056        2.6085        4.8732       11.4955       19.8582       21.0853       42.3912        3.0931        6.7098        2.3228        0.7144        3.4468        5.0155        6.1918        6.3203        7.4809        8.3796       10.0281       12.0958       18.7614       19.9820       21.8943       23.7927       37.0583       43.0278       55.4049       43.8142       52.7463       60.0853       67.0743       77.0801       61.6891       79.7053       79.7322       62.0088       54.4175       48.2750       36.3372       29.7584       20.3195       18.2564       13.4075       13.4052       19.4075       19.5087       17.1339       20.7298       22.0725       19.3569       16.9575       14.7455       16.3599       17.3160       17.5129       16.5964       14.9607       17.3659       23.6990       19.0505       17.1075       12.8492       15.5537       15.4628       11.5006       14.8260       17.0525       20.0669       19.9130       20.3844       15.8641       14.3425       18.5065       21.4759       25.7557       24.8692       28.0325       33.4722       38.0117       57.6084       65.5353       51.3307       49.7920       54.2349       55.7982       56.9704       69.7217       76.5490       88.2952       83.1494       82.9609       88.6261      113.8565       88.2293       79.1726       80.5540       70.9248       70.0661       66.7448       68.4402       53.4384       50.4131       53.2906       57.9457       65.3520       71.8286       78.1356       81.2084      109.0080      103.1546       96.8880       83.5808       50.1142       48.8533        0.0000        0.0000        0.0000        0.0000        0.0000        0.0000        0.0000        0.0000        0.0000        0.0000        0.0000        0.0000        0.0000        0.0000        0.0000        0.0000        0.0000        0.0000        0.0000        0.0000        0.0000        0.0000        0.0000        0.0000        0.0000        0.0000        0.0000        0.0000        0.0000        0.0000        0.0000        0.0000        0.0000        0.0000        0.0000        0.0000        0.0000        0.0000        0.0000        0.0000        0.0000        0.0000        0.0000        0.0000        0.0000        0.0000        0.0000        0.0000        0.0000        0.0000        0.0000        0.0000
        0.0000        0.0000        0.0000        0.0000        0.0000        0.0000        0.0000        0.0000        0.0000        0.0000        7.3010        2.8631        2.6883        2.9596        2.1382        5.6053        9.3735        9.8861        5.2602        2.8762        4.6666        5.7027        6.6862        6.1730        5.8709        4.3521        1.8741        1.8949        2.4093        1.1577        1.0432        1.0416        2.1535        1.8107        1.9964        6.2329        8.2938        4.4212        4.4823        2.4723        3.8697        6.3798        5.8022        7.9825        5.1581        5.7327        2.0763        4.0470       11.3162       19.9191       31.7252       21.4599       21.3965       18.1228       36.0133       33.5543       46.1520       26.5897       17.6898        9.3200       12.4754        9.8980        9.2558       12.6900       13.1025       14.4098       16.7469       18.1749       19.2427       26.6767       53.4644       28.2623       50.7252       58.5780       62.1807       29.8377       22.9419       26.8254       31.2167       13.4594       14.8974        8.4528        6.6258        5.8736        5.5279        8.2513        7.0442        3.9955       10.2855        9.4974        9.4917        4.4648        5.5298        7.8436       15.2153        4.5154        4.4398        4.6109       16.2652       35.9095       16.0727       13.4550       12.1997       18.3157       21.6167       24.3129       22.6408       26.1400       34.2888       39.1737       36.1355       64.8348       62.4664       59.1437       80.3309       61.9715       70.5210       62.1166       55.4638       50.7909       39.0719       34.1635       28.5494       20.2062       25.6668       24.3066       16.4001       18.0663       18.7892       19.3602       21.9645       23.5481       20.9731       19.7652       16.4456       15.9334       15.7680       17.9352       21.3432       38.1396       22.5326       27.6375       30.4334       27.6087       26.9885       32.9642       35.5101       22.7427       28.7362       24.9820       19.9739       16.1394       15.3920       13.5035       16.2856       21.4433       31.4783       34.6349       28.1143       29.5157       35.2190       42.9804       49.4243       64.2722       43.7592       54.2703       65.5260       61.3446       62.0318       72.5970       68.8832       66.5292       76.5525       74.4668       83.2879       88.3751       84.6174       79.1439       89.5341       76.8233       75.5864       69.6432       74.7144       60.9520       62.5659       60.1959       89.1947       67.0614       67.6766       70.6544       77.4261      117.6788      109.1602      106.8029        0.0000        0.0000        0.0000        0.0000        0.0000        0.0000        0.0000        0.0000        0.0000        0.0000        0.0000        0.0000        0.0000        0.0000        0.0000        0.0000        0.0000        0.0000        0.0000        0.0000        0.0000        0.0000        0.0000        0.0000        0.0000        0.0000        0.0000        0.0000        0.0000        0.0000        0.0000        0.0000        0.0000        0.0000        0.0000        0.0000        0.0000        0.0000        0.0000        0.0000        0.0000        0.0000        0.0000        0.0000        0.0000        0.0000        0.0000        0.0000        0.0000        0.0000        0.0000        0.0000        0.0000        0.0000        0.0000
        0.0000        0.0000        0.0000        0.0000        0.0000        0.0000        0.0000        0.0000        0.0000        0.0000       16.3891       16.1409        1.1509        1.1881        2.3901        4.6417        5.5135        5.0842        8.4519        2.1384        1.4537        2.0686        2.3339        5.2447        8.9207        8.4335        3.7888        3.8019        3.1665        3.1281        3.4459        5.2122        6.2542       10.1197        3.8809        6.7164        9.5700        8.3316        5.3425        3.1474        3.2479        1.0030       25.5485        1.1635        2.6388        4.8212        8.2058       11.1886       13.1088       10.8707       13.7745        7.1984        8.6208       23.0944       22.6289       27.2851       20.4828       37.7734       26.8791        7.4093        9.1321        8.8831        9.3436       12.5100       11.3407       22.6725       20.4796       20.6561       19.6407       15.9285       38.3784       43.0684       54.8991       58.4307       63.0590       37.5500       26.8381       34.1087       42.9308       26.1712       27.8240       13.4549       10.8011       14.5264       15.6480       15.5030        8.7056        3.7225       13.3462       15.3591        8.1078        9.4071       10.2317        9.0741        9.1858       17.7273       11.2758       15.3398       16.3256       17.5754       24.3551       21.3666       26.6148       20.5162       25.4490       26.7997       28.8703       30.4263       40.4757       30.6394       35.7239       52.9683       56.8117       53.3399       67.1044       75.4414       77.3719       65.7835       57.4514       45.7914       39.5387       35.3529       32.7887       24.8356       26.5272       35.5392       23.5950       33.9333       20.6501       19.0909       17.5880       17.9624       17.4644       16.8268       16.5899       16.5045       19.3769       18.3878       24.8735       24.6874       28.7180       36.7874       41.3186       42.5997       41.7382       46.4751       38.5046       28.4823       35.4809       30.2128       24.7691       20.8874       18.8863       18.6780       18.2858       24.0876       26.0898       34.3593       30.5295       34.1922       42.6908       47.3129       54.1431       55.5205       45.8993       54.6712       60.4047       54.2642       54.9563       61.8641       67.4875       74.9279       75.9305       72.0319       75.5456       82.8577       87.2146       93.4200      120.9323       97.1587      109.2868      122.0465       94.1835       71.2168       71.9222       65.3392       67.5553       69.0857       67.1330       69.4381       74.5972      123.5999      107.1888        0.0000        0.0000        0.0000        0.0000        0.0000        0.0000        0.0000        0.0000        0.0000        0.0000        0.0000        0.0000        0.0000        0.0000        0.0000        0.0000        0.0000        0.0000        0.0000        0.0000        0.0000        0.0000        0.0000        0.0000        0.0000        0.0000        0.0000        0.0000        0.0000        0.0000        0.0000        0.0000        0.0000        0.0000        0.0000        0.0000        0.0000        0.0000        0.0000        0.0000        0.0000        0.0000        0.0000        0.0000        0.0000        0.0000        0.0000        0.0000        0.0000        0.0000        0.0000        0.0000        0.0000        0.0000        0.0000        0.0000
        0.0000        0.0000        0.0000        0.0000        0.0000        0.0000        0.0000        0.0000        0.0000        0.0000        7.9864       25.0848       20.9109        8.8816        3.8617        3.6647        3.2460        1.6130        2.6926        3.3014        2.6046        4.7836        3.8685        2.7893        2.4442        9.7211       11.8945        7.1780       11.2974       11.6152       11.1725       14.0173       10.2055        9.3369        6.9321        7.5477        8.0777        8.3815        5.3135        5.3488        3.8921        0.3245        1.4625        0.1074        0.0807        0.1958        0.1972        3.7158        4.7203       12.4043        7.1809        9.0342        8.1041        8.4452       54.9224       14.7094       21.5867       28.9286       14.0145       10.4051       10.0631       13.9586       13.8886       19.9611       16.1106       17.8402       14.2496       18.6039       17.6860       18.9355       25.8903       37.2525       35.2775       34.1145       39.6865       37.0905       41.2218       44.9083       43.9189       36.1975       28.3047       25.8931       27.8804       41.1596       50.6487       40.6988       28.2932       33.3026       35.6881       25.4511       21.6342       25.3446       24.4943       19.5739       28.9119       22.9959       23.7280       22.4760       16.7041       16.1788       30.1043       23.0807       18.8669       20.5485       23.4579       26.3983       34.0224       27.8017       31.4472       37.2439       32.5400       50.1715       51.0491       47.3133       54.5461       54.7628       64.8941       74.6316       71.3430       76.9045       51.4674       50.0776       52.6660       47.9052       42.9148       57.5312       47.4555       32.0117       22.7690       19.9412       16.9346       15.5339       16.4991       15.0766       17.0788       22.1487       22.9906       18.3062       22.3504       26.1899       28.4729       38.5697       43.5703       67.2346       68.1711       71.7242       52.1155       57.7250       60.2876       61.1533       52.1398       34.2312       33.6542       28.3462       25.9137       21.3099       24.3592       32.8909       41.3750       54.3195       46.7004       43.1397       42.7252       50.3837       47.8807       58.9912       56.7400       48.1888       55.4331       52.5790       48.0082       85.1095       59.9833       63.1228       69.5020       63.7512       67.0057       71.3154       80.3732       88.0344       92.3569       99.0372      106.4397      110.2374      112.7869       88.5110       77.0667       61.3880       62.7169       60.1094        0.0000        0.0000        0.0000        0.0000        0.0000        0.0000        0.0000        0.0000        0.0000        0.0000        0.0000        0.0000        0.0000        0.0000        0.0000        0.0000        0.0000        0.0000        0.0000        0.0000        0.0000        0.0000        0.0000        0.0000        0.0000        0.0000        0.0000        0.0000        0.0000        0.0000        0.0000        0.0000        0.0000        0.0000        0.0000        0.0000        0.0000        0.0000        0.0000        0.0000        0.0000        0.0000        0.0000        0.0000        0.0000        0.0000        0.0000        0.0000        0.0000        0.0000        0.0000        0.0000        0.0000        0.0000        0.0000        0.0000        0.0000        0.0000        0.0000
        0.0000        0.0000        0.0000        0.0000        0.0000        0.0000        0.0000        0.0000        0.0000        0.0000        0.0000       13.1336       16.5813       12.6826        7.0436        4.3188        1.2293        0.7138        2.4083        2.3486        2.4142        1.8451        3.0879        1.6645        1.1056        1.0084        2.2947        2.3571        5.3692        6.3957        7.0084        6.0385        4.4238        5.0570        6.0002        3.3441        4.3583        1.9614        2.6131        2.0387        0.8953        0.1645        0.0260        0.0756        0.1582        0.1057        0.0000        3.5956        2.9574        9.7488        4.8708        2.9079        4.3175        5.1933       10.4183       16.3933       19.8854        6.8088        9.1109        8.2249        9.5315       12.3686       21.7643       19.7705       20.3546       16.2378       16.2368       28.6966       32.5858       24.1770       28.3646       31.5929       30.6998       46.1995       45.5190       39.8652       42.5042       51.2904       61.8166       46.0759       37.2715       25.2519       27.8752       61.6518      103.9380       77.0167       53.8070       33.7048       24.9745       29.9728       31.4312       33.8577       28.0899       23.9743       15.6845       17.2920       18.9434       22.7996       28.0939       23.4252       26.4740       23.9031       21.2043       21.5936       28.1839       34.7678       37.0930       40.7690       43.1656       46.4672       48.2947       57.4250       62.0787       73.0123       58.6504       56.4133       69.9448       82.1945       73.6348       65.5112       57.8363       57.3109       65.0480       68.9280       45.7406       45.1063       51.9251       29.6629       26.4079       25.0228       24.2365       24.5973       21.4210       17.4162       20.4901       21.7282       23.1164       20.5110       26.0443       24.7790       23.8684       37.7059       47.0794       82.7519      100.5365       86.2542       73.8429       74.6389       58.9412       55.8676       53.3982       31.1786       29.5362       40.3065       49.4683       27.9115       29.6989       35.8344       54.2233       60.1028       59.5768       50.0884       47.3541       52.5569       51.9672       62.2533       74.3567       66.7683       59.9226       62.6670       55.3652       55.8093       58.3800       62.8693       72.2222       76.0248       66.2534       69.0802       80.6554       81.8666       85.3339       95.6651      108.3270      129.3865      124.0122       94.7980      110.8409       75.0851       68.3949        0.0000        0.0000        0.0000        0.0000        0.0000        0.0000        0.0000        0.0000        0.0000        0.0000        0.0000        0.0000        0.0000        0.0000        0.0000        0.0000        0.0000        0.0000        0.0000        0.0000        0.0000        0.0000        0.0000        0.0000        0.0000        0.0000        0.0000        0.0000        0.0000        0.0000        0.0000        0.0000        0.0000        0.0000        0.0000        0.0000        0.0000        0.0000        0.0000        0.0000        0.0000        0.0000        0.0000        0.0000        0.0000        0.0000        0.0000        0.0000        0.0000        0.0000        0.0000        0.0000        0.0000        0.0000        0.0000        0.0000        0.0000        0.0000        0.0000        0.0000
        0.0000        0.0000        0.0000        0.0000        0.0000        0.0000        0.0000        0.0000        0.0000        0.0000        0.0000        0.0000        0.0000        0.0000       13.1678       17.3663       14.9084        7.2278        0.8109        0.8366        1.8337        0.7719        0.9699        0.2084        0.3944        0.4422        1.0264        1.6390        2.1084        8.1623        7.6443        9.3399        7.3992        5.1163        2.9059        2.7025        3.7327        5.6458        2.5280        6.5161        1.5028        0.1591        0.3432        0.0000        1.4116        2.1227        1.9742        5.4148        5.8637        8.3118        7.7953        3.7251        4.5911        4.2226        9.8974       28.0069       37.9213       13.2825       16.9308       10.8469       13.5545       14.1130       14.8368       18.6945       20.2120       18.0591       18.6501       26.0139       47.4849       33.9099       34.8635       43.6555       40.2900       41.1616       37.3870       44.5165       48.2658       59.9545       77.6056       68.3569       52.1561       33.2366       32.4129       51.1355       60.3631       48.2802       29.8183       26.3317       29.6970       29.6189       37.6830       39.6481       32.3293       28.5642       49.3493       28.7069       29.3743       23.4181       44.1568       39.2934       49.7442       41.7168       21.0287       25.5034       34.1628       43.5780       45.2984       49.5293       51.5582       54.1075       58.0107       57.4235       77.4111       99.4786       64.8120       92.0191      115.3702       93.7861       74.0490       70.3248       56.1320       58.3920       60.5393       62.2664       55.8300       44.5019       48.4524       32.0341       30.1324       27.1178       31.5879       28.7995       26.0505       20.8172       20.2293       23.0413       33.8771       27.4365       22.2419       23.9025       32.0194       34.0826       56.9622       90.8466       77.4067       74.1647       70.3223       68.3514       60.0607       48.3647       41.4563       29.8375       25.6326       32.2310       37.8002       36.0380       32.4081       36.7214       47.4962       56.8757       59.7887       58.6120       65.2194       64.0028       72.7603       74.0013       69.3432       69.4649       77.5509       77.2508       70.7441       64.4674       63.8261       68.7696       78.0559       86.1607       74.1075       79.1859       88.1112       81.9314       85.2672       84.7805       91.5105      101.3309      116.7480      115.8259        0.0000        0.0000        0.0000        0.0000        0.0000        0.0000        0.0000        0.0000        0.0000        0.0000        0.0000        0.0000        0.0000        0.0000        0.0000        0.0000        0.0000        0.0000        0.0000        0.0000        0.0000        0.0000        0.0000        0.0000        0.0000        0.0000        0.0000        0.0000        0.0000        0.0000        0.0000        0.0000        0.0000        0.0000        0.0000        0.0000        0.0000        0.0000        0.0000        0.0000        0.0000        0.0000        0.0000        0.0000        0.0000        0.0000        0.0000        0.0000        0.0000        0.0000        0.0000        0.0000        0.0000        0.0000        0.0000        0.0000        0.0000        0.0000        0.0000        0.0000        0.0000        0.0000        0.0000
        0.0000        0.0000        0.0000        0.0000        0.0000        0.0000        0.0000        0.0000        0.0000        0.0000        0.0000        0.0000        0.0000        0.0000        0.0000        0.0000        0.0000        0.0000        1.7695        2.1844        1.1161        0.4959        0.4425        0.1641        0.8563        0.7561        0.7160        1.4459        2.3918        3.4699        3.3403        4.0504        3.2527        2.2440        4.1366        3.4513        1.3549        3.4334        1.6985        4.1057        1.3758        0.1368        0.0256        0.0000        0.0975       10.3583       45.3790       10.1263        9.1282        6.7945       16.4272        8.3105        4.5264        8.0639       73.5613        9.1903        9.5383       16.0569       14.8093       14.3168       12.3736       14.6904       19.2196       20.2776       22.6668       24.2159       25.7071       32.5044       44.1684       22.3219       26.6587       52.2791       44.4473       45.4220       53.1062       55.8562       58.7182       66.7267       79.0884       89.9350       77.0482       54.0635       41.3151       49.9491       52.3055       53.8927       43.8329       44.4276       43.2461       43.7826       43.9653       35.3389       45.8964       67.0594       48.3644       32.0539       25.0445       27.5418       43.1384       40.9710       28.0863       28.7727       28.7192       42.4649       49.6202       54.7418       60.4137       62.7560       66.7429       69.9784       62.5876       70.4665       80.7790       82.5157       82.8298      111.4460      135.0038      124.6752      107.9265       83.9647       83.3765       62.2955       67.3273       65.2676       58.4897       46.7676       38.0322       33.3519       36.3600       40.9172       35.7616       31.9538       29.8942       38.4395       36.4755       31.3875       31.4856       33.1873       29.2637       28.0809       30.7875       38.1968       44.7547       54.4804       50.8080       59.7020       51.5308       44.4855       59.2277       46.5035       38.0481       35.2507       33.9924       36.2794       31.4018       26.4909       35.6933       41.9519       45.5224       54.8372       73.7631       85.4171       90.9964       97.7472       79.4565       92.7691       81.5930       87.3913       87.2665       93.3537       89.8848       77.2269       78.8636       92.9526      111.7080       88.4981      101.7904      104.1481       98.3904       92.2700       89.1247       88.4031       93.9169      101.0233      115.1572      113.7537        0.0000        0.0000        0.0000        0.0000        0.0000        0.0000        0.0000        0.0000        0.0000        0.0000        0.0000        0.0000        0.0000        0.0000        0.0000        0.0000        0.0000        0.0000        0.0000        0.0000        0.0000        0.0000        0.0000        0.0000        0.0000        0.0000        0.0000        0.0000        0.0000        0.0000        0.0000        0.0000        0.0000        0.0000        0.0000        0.0000        0.0000        0.0000        0.0000        0.0000        0.0000        0.0000        0.0000        0.0000        0.0000        0.0000        0.0000        0.0000        0.0000        0.0000        0.0000        0.0000        0.0000        0.0000        0.0000        0.0000        0.0000        0.0000        0.0000        0.0000        0.0000        0.0000        0.0000
        0.0000        0.0000        0.0000        0.0000        0.0000        0.0000        0.0000        0.0000        0.0000        0.0000        0.0000        0.0000        0.0000        0.0000        0.0000        0.0000        0.0000        0.0000        0.0000        5.0372        5.2333        3.0713        3.2683        0.0409        0.2041        0.3485        2.6597        1.5345        1.3561        0.5556        0.8345        3.6559        2.2167        1.2984        1.7731        0.4587        1.4346        1.0804        0.7175        0.9924        0.4764        0.1967        0.0755        0.1203        3.7529        4.6808        2.4672       14.3871       15.9824       20.8731       22.3800       18.0381       12.1247       15.3512       22.5022       19.9729       31.3528       18.9793       22.3167       16.2699       15.6673       23.0941       26.0301       23.6779       20.8256       17.1488       21.5393       23.8367       33.3641       42.2973       43.5820       57.2340       78.0840       61.3079       56.0612       58.8591       74.0397       88.2201       69.6969       66.0170       59.7059       52.7971       49.7487       72.7719       71.2551       69.6878       66.3212       52.7526       63.8382       57.0027       56.7100       48.8796       38.8676       43.3560       54.7911       44.5085       37.1763       44.8032       45.7763       46.5921       41.7666       40.6396       39.4356       44.3131       56.7840       61.8274       56.4765       75.1724       70.3977       77.4112       69.3916       96.0770       97.1889      110.7559      105.1210      107.1078      113.9301      101.2713      117.3776       99.3362       81.1833       67.2357       65.3427       66.5698       61.2373       50.9160       54.2793       45.9971       52.3478       53.5817       54.3423       46.1307       39.0776       36.9276       51.1640       45.4993       38.0611       42.9332       40.2463       37.0648       34.5152       48.1974       50.3578       60.5974       51.5353       51.5552       62.0019       51.3999       49.5332       50.6160       47.6134       41.6706       38.3914       35.0965       36.6055       27.5981       29.5372       33.4062       37.7353       53.4343       55.1549       68.5376       59.8988       73.8208       76.6498       71.2515       81.7909       82.4472       88.6083      103.8773      104.4172      106.6504      105.8310       84.5091      101.1120      122.7586      127.3906      142.4848      124.5286       90.3698       82.8205       80.1622       93.7644       86.6652       92.7103       89.5581        0.0000        0.0000        0.0000        0.0000        0.0000        0.0000        0.0000        0.0000        0.0000        0.0000        0.0000        0.0000        0.0000        0.0000        0.0000        0.0000        0.0000        0.0000        0.0000        0.0000        0.0000        0.0000        0.0000        0.0000        0.0000        0.0000        0.0000        0.0000        0.0000        0.0000        0.0000        0.0000        0.0000        0.0000        0.0000        0.0000        0.0000        0.0000        0.0000        0.0000        0.0000        0.0000        0.0000        0.0000        0.0000        0.0000        0.0000        0.0000        0.0000        0.0000        0.0000        0.0000        0.0000        0.0000        0.0000        0.0000        0.0000        0.0000        0.0000        0.0000        0.0000        0.0000        0.0000
        0.0000        0.0000        0.0000        0.0000        0.0000        0.0000        0.0000        0.0000        0.0000        0.0000        0.0000        0.0000        0.0000        0.0000        0.0000        0.0000        0.0000        0.0000        0.0000        8.8384        6.1456        3.2887        2.4043        2.2655        1.0729        0.9676        1.9591        0.3186        0.5870        1.2366        1.5643        0.4461        0.9537        1.4669        2.2448        2.2884        1.9256        3.3196        1.7191        1.7195        2.0573        2.3847        0.1892        0.2648        0.3733        0.0000        2.7509        5.4934        5.9517       12.1562       11.9908       12.7952        7.0119       12.7399       41.4462       16.2528       19.3489       12.6003       14.3892       15.2740       14.1275       15.4315       19.8642       23.9346       24.9002       21.1333       23.2694       28.7975       38.1797       47.9937       59.1990       79.5668      108.4636       81.4908       73.4942       74.4171       65.2870       74.0225       86.7865       89.4656       78.8789       50.6419       48.0036       73.7620       76.4878       72.0816       76.8301       73.6842       66.8109       63.1734       60.9646       57.7400       53.8051       58.8974       61.9393       48.4577       51.5141       51.6842       59.7891       51.3682       45.8094       41.3588       43.8439       46.5348       54.0391       58.7547       58.0020       66.3499       76.5144       69.9788       72.8759      111.7810      121.4029      123.7684      128.9566      117.3782      111.3039       93.5053      100.3418       98.0423       83.8213       87.7954       76.0809       87.9821       72.0767       59.0659       60.5236       55.4774       58.5298       58.9463       53.8962       43.8099       39.5351       45.0488       49.8339       55.8708       50.0941       43.0397       45.8407       51.5712       48.5792       47.0626       52.9636       61.9361       45.7477       55.4735       54.1629       68.6246       75.3133       62.0762       63.2022       53.2262       51.5806       44.9382       39.3787       28.0554       27.3451       41.1211       40.7040       58.6875       62.4473       59.7755       58.3394       66.1333       69.5977       71.3033       76.3322       92.3023       95.1781      107.2755      117.8517      118.6678      127.5237      107.5034      114.7211      176.6083      172.9739      176.1077      147.8006       90.2771       85.8611       90.9517      102.2072      135.6971      121.8241      107.3416      109.7254      111.3789        0.0000        0.0000        0.0000        0.0000        0.0000        0.0000        0.0000        0.0000        0.0000        0.0000        0.0000        0.0000        0.0000        0.0000        0.0000        0.0000        0.0000        0.0000        0.0000        0.0000        0.0000        0.0000        0.0000        0.0000        0.0000        0.0000        0.0000        0.0000        0.0000        0.0000        0.0000        0.0000        0.0000        0.0000        0.0000        0.0000        0.0000        0.0000        0.0000        0.0000        0.0000        0.0000        0.0000        0.0000        0.0000        0.0000        0.0000        0.0000        0.0000        0.0000        0.0000        0.0000        0.0000        0.0000        0.0000        0.0000        0.0000        0.0000        0.0000        0.0000        0.0000
        0.0000        0.0000        0.0000        0.0000        0.0000        0.0000        0.0000        0.0000        0.0000        0.0000        0.0000        0.0000        0.0000        0.0000        0.0000        0.0000        0.0000        0.0000        0.0000        0.0000        3.3738        1.8267        1.5543        2.0963        7.3986        6.1502        5.9209        3.8848        3.0909        3.5764        4.2023        0.6151        0.5917        0.7834        0.4433        0.4659        0.3028        0.2037        0.2170        4.7581        0.1192        9.8042       14.6038        0.0968        0.1645        0.1321        2.8645        0.9628        5.3665        3.2473       12.4200        2.3243       10.8120        7.4235        7.9760       11.6823       22.0140       13.0470       14.0837       13.0527       15.1580       18.1922       22.4930       24.5304       26.1480       28.0303       25.4490       34.6899       68.4727       73.2963       79.3196       84.5305       93.4377       74.0283       67.7739       60.6469       63.2283       73.8313       88.3412       81.9409       58.1315       51.9905       46.6618       84.9821       93.7926       99.8426      101.1752       95.4164       82.2999       71.5481       66.8530       79.8795       91.1268       88.0308       77.1438       72.2601       74.1795       69.3453       80.1925       58.4802       53.8671       55.1412       48.9857       49.3457       52.8872       57.9306       63.0610       63.1041       65.5361       69.0185       69.0591      115.8574      119.8837      122.7333      114.7769      106.4577      103.8372       98.7948       97.2114       87.2146       89.7500       82.1973       74.2928       60.9017       65.4227       58.3928       66.4345       57.2680       58.8578       67.4502       60.7227       53.7962       47.5149       51.0236       44.2538       67.1760       65.8815       57.0195       46.3989       53.7543       48.0422       42.4599       43.6372       53.0758       53.6704       63.7773       64.3210       86.5463       83.1249       88.7727       84.1395       74.3160       80.9074       77.0716       71.1034       40.9188       33.8940       38.9960       48.0448       73.3837       66.2410       60.7952       61.0930       69.0424       71.1130       80.2600       95.7919      105.8091      112.6760      119.4741      142.3616      138.7252      146.1964      133.2006      132.6179      168.2819      219.0003      183.4596      130.3630      105.0458       98.3250       90.6206      104.5967      121.7501      116.1233      114.6850      113.9080      111.1140      106.2719        0.0000        0.0000        0.0000        0.0000        0.0000        0.0000        0.0000        0.0000        0.0000        0.0000        0.0000        0.0000        0.0000        0.0000        0.0000        0.0000        0.0000        0.0000        0.0000        0.0000        0.0000        0.0000        0.0000        0.0000        0.0000        0.0000        0.0000        0.0000        0.0000        0.0000        0.0000        0.0000        0.0000        0.0000        0.0000        0.0000        0.0000        0.0000        0.0000        0.0000        0.0000        0.0000        0.0000        0.0000        0.0000        0.0000        0.0000        0.0000        0.0000        0.0000        0.0000        0.0000        0.0000        0.0000        0.0000        0.0000        0.0000        0.0000        0.0000        0.0000
        0.0000        0.0000        0.0000        0.0000        0.0000        0.0000        0.0000        0.0000        0.0000        0.0000        0.0000        0.0000        0.0000        0.0000        0.0000        0.0000        0.0000        0.0000        0.0000        0.0000        0.0000        1.7183        2.4909        3.7213        7.6232        7.2067        5.4355        1.7394        0.4845        0.4110        0.7753        1.1394        0.4605        0.2966        1.0909        0.3307        0.3837        0.1897        0.6133        4.5342        0.6438        2.9839       14.5585        3.6682        0.1190        0.1420        0.4306        6.3743        2.6847        1.3939        2.8226       12.8177       15.9056       13.1939        7.4169       11.6187       19.7101       16.0101       20.0136       18.2412       16.4482       22.2647       25.7492       32.4931       27.8020       30.3622       27.5721       50.2760       89.7248       88.6689       65.3521       68.7720       86.3615       77.2617       70.3877       75.0593       81.2174       78.9931       77.5088       70.6982       69.8609       61.4363       58.5099       81.5984      116.8306      113.2727      131.0893      119.6643      103.9797       89.4668       74.4041       74.9386       77.4383       88.9172       83.1055       67.9801       83.2875       75.5475       74.2012       62.2164       65.4483       63.0023       62.4174       58.6949       58.1976       61.0964       58.6978       67.4342       67.4664       67.7439       73.8736      117.0678      120.8478      114.7248      114.8178      101.0037       86.1082       90.0648       98.3724       94.1632       76.3013       72.3791       63.3554       63.6475       55.5838       51.6186       54.4647       54.9994       54.2636       59.3718       61.9045       59.2589       49.8304       50.3355       47.9544       54.2110       51.5819       45.2607       39.2594       34.4991       30.0558       32.9863       33.1765       48.7887       63.4931       68.8740       65.4339       84.4649       85.3633       89.3287       88.9176       73.1073       91.4494       99.2902       96.1632       68.2379       58.8750       55.6286       52.1565       72.5293       68.3957       62.5108       65.9799       83.6101       99.0722       99.4122      104.6465      116.0191      114.0682      137.6789      153.3759      133.9038      141.5027      141.5555      141.1556      211.7422      246.3533      183.5771      127.9886      136.6438      127.3562      104.9395      122.2358      119.6357      126.5646      120.4803      124.3768      116.9160      112.0719      108.1931        0.0000        0.0000        0.0000        0.0000        0.0000        0.0000        0.0000        0.0000        0.0000        0.0000        0.0000        0.0000        0.0000        0.0000        0.0000        0.0000        0.0000        0.0000        0.0000        0.0000        0.0000        0.0000        0.0000        0.0000        0.0000        0.0000        0.0000        0.0000        0.0000        0.0000        0.0000        0.0000        0.0000        0.0000        0.0000        0.0000        0.0000        0.0000        0.0000        0.0000        0.0000        0.0000        0.0000        0.0000        0.0000        0.0000        0.0000        0.0000        0.0000        0.0000        0.0000        0.0000        0.0000        0.0000        0.0000        0.0000        0.0000        0.0000        0.0000
        0.0000        0.0000        0.0000        0.0000        0.0000        0.0000        0.0000        0.0000        0.0000        0.0000        0.0000        0.0000        0.0000        0.0000        0.0000        0.0000        0.0000        0.0000        0.0000        0.0000        0.0000        4.0182        4.5030        4.1179        4.5200        5.8857        7.5780        1.6184        1.2410        1.7522        1.2326        1.4999        1.2116        1.4080        1.9727        0.0988        0.1141        0.1382        0.1115        0.9031        1.0522        0.7981        0.1206        0.7623        0.0000        0.0000        0.0297        0.9541        8.9292        1.1015        0.6039        0.9714        2.7807        4.9710       23.3059       12.2202       12.1257       12.4926       16.0391       18.8308       20.8140       22.4552       22.7200       23.9960       23.7915       25.9139       26.8467       27.9437       37.8651       42.7555       30.4045       47.0087       55.4154       57.1891       51.1837       90.8962       91.8035      103.8222       82.8210       50.9315       79.3236       97.1657      124.3731       69.4523       69.7350       86.9255      103.5724      101.4753      100.3222       82.2723      122.8046      110.3409      112.4249      110.8314       98.2022      110.9138      103.1824       88.4086       83.7406       83.2171       84.0834       68.9943       67.5141       63.5480       63.7539       69.3770       72.4927       74.4817       82.1330       84.5650       78.7747       94.5291      100.5900      119.7839      115.0872       91.2615       87.9446       84.4934       89.9026       85.1943       67.3409       67.0391       69.9159       56.2055       58.1013       47.0083       47.4918       77.6457       84.7096       76.0667       84.7647       77.6250       42.2673       44.0388       38.3731       44.4143       49.4764       44.3419       44.1554       36.9647       48.3787       35.3149       35.9127       53.3349       61.3262       72.0918       60.8165       68.6750       80.4901       75.4372       85.1051       86.0145       96.4904      105.7434      112.2202      122.7972      134.1018      128.3821      119.6731       84.9412       76.0330       72.9704       71.7537       67.7693       83.3081       97.3027      101.6407      110.0631      109.5722      120.6234      121.9076      120.2291      129.8590      126.4767      133.8468      146.0415      164.8860      156.5018      127.0639      116.3352      122.2619      121.8056      155.7054      161.8340      178.8317      148.5824      140.5563      131.0863      132.6018      124.0475        0.0000        0.0000        0.0000        0.0000        0.0000        0.0000        0.0000        0.0000        0.0000        0.0000        0.0000        0.0000        0.0000        0.0000        0.0000        0.0000        0.0000        0.0000        0.0000        0.0000        0.0000        0.0000        0.0000        0.0000        0.0000        0.0000        0.0000        0.0000        0.0000        0.0000        0.0000        0.0000        0.0000        0.0000        0.0000        0.0000        0.0000        0.0000        0.0000        0.0000        0.0000        0.0000        0.0000        0.0000        0.0000        0.0000        0.0000        0.0000        0.0000        0.0000        0.0000        0.0000        0.0000        0.0000        0.0000        0.0000        0.0000        0.0000        0.0000
        0.0000        0.0000        0.0000        0.0000        0.0000        0.0000        0.0000        0.0000        0.0000        0.0000        0.0000        0.0000        0.0000        0.0000        0.0000        0.0000        0.0000        0.0000        0.0000        0.0000        0.0000        8.3494        6.0416        6.3922        4.8044        4.6924        4.1193        1.2155        1.4600        2.0235        1.9694        1.3911        1.2300        1.3825        2.4553        0.0913        0.1055        0.1171        0.1229        0.1252        0.4637        0.1324        0.1280        0.0000        0.0000        0.0000        1.8216        1.3203       14.5967        0.1995        0.0000        2.0618        3.6917        6.6603        6.3855        9.2058       10.3618       40.4687       15.1198       16.3456       18.5385       19.1994       23.8056       21.2824       20.3932       21.3440       21.0632       23.2088       24.4412       27.3909       25.3983       50.6824       59.7321       62.7285       54.2623       83.4860       76.9115       66.0996       53.1448       71.7681       90.4935      112.0515       89.3211       74.4451       83.4824      102.9156      174.6537      146.8448      111.0310       91.1001      104.5996       88.2447       95.2548      109.1246      112.5034      148.6566      137.7761      122.7722      110.4299       97.0529      106.1284       84.0928       82.3183       87.3240       78.3343       69.7779       86.6286       92.4484       92.6747       97.1265       91.9065      122.8587      101.6289      117.4629      107.5283       75.1011       69.3432       74.2393       68.6575       73.7030       72.2428       84.3939       80.3780       65.2355       58.8888       51.6367       53.9928       60.6357       65.4688       75.6757       61.3936       61.2268       47.4242       45.9688       46.3670       50.4077       58.7573       59.8817       60.5991       40.9382       37.9079       29.3241       35.7958       43.3009       58.1059       70.4644       57.2909       60.5690       68.6876       71.4076       94.4179       93.7411       92.3365       97.0981      103.7017      124.6989      138.2644      129.4324      118.6156       90.5604       76.7902       78.2934       90.7571       77.0896       81.1433       99.0275      133.2049      109.6485      110.8770      117.5119      129.4794      136.9715      130.1671      133.3773      138.6107      134.6462      140.2823      144.7937      136.3289      119.5632      130.1691      137.3529      165.6101      178.9316      149.2250      156.1168      139.8671      127.1954      149.8480      145.7053        0.0000        0.0000        0.0000        0.0000        0.0000        0.0000        0.0000        0.0000        0.0000        0.0000        0.0000        0.0000        0.0000        0.0000        0.0000        0.0000        0.0000        0.0000        0.0000        0.0000        0.0000        0.0000        0.0000        0.0000        0.0000        0.0000        0.0000        0.0000        0.0000        0.0000        0.0000        0.0000        0.0000        0.0000        0.0000        0.0000        0.0000        0.0000        0.0000        0.0000        0.0000        0.0000        0.0000        0.0000        0.0000        0.0000        0.0000        0.0000        0.0000        0.0000        0.0000        0.0000        0.0000        0.0000        0.0000        0.0000        0.0000        0.0000        0.0000
        0.0000        0.0000        0.0000        0.0000        0.0000        0.0000        0.0000        0.0000        0.0000        0.0000        0.0000        0.0000        0.0000        0.0000        0.0000        0.0000        0.0000        0.0000        0.0000        0.0000        0.0000       14.0975       14.9602        7.5580        5.2892        7.6659        1.2246        1.2553        1.4059        1.3515        1.8025        1.1386        1.0416        1.2545        1.7512        0.0905        0.1077        0.1199        0.1271        0.1295        0.1361        0.1400        0.1400        0.0000        0.0000        0.4186        2.6403        0.9655        0.8053        0.6473        0.6880        1.4065        3.3258        6.8644        5.9164        6.8050        8.2133       11.8919       14.6099       15.7704       19.2558       23.1333       18.7140       18.3740       17.6815       17.2931       20.4108       17.7964       19.5887       22.8544       25.6312       58.2631       54.2680       51.0138       64.4357       85.7010      100.8318       73.8857       82.7670      104.9297       92.7542       91.5967       81.9155       95.5510       91.7171      115.7143      121.5914      122.7105      113.3281      111.4076      106.3543      116.5535      114.0206      140.2920      134.4134      127.8165      140.9658      140.6264      156.1873      117.7266      112.0917       90.7573       85.8158       74.5079       74.3644       74.4638       78.7028       92.8759      111.0258      101.1975       85.6748      127.6957      120.7720      108.2701       87.3874       77.1636       65.9074       60.3775       64.6367       67.7647       73.7938       88.0554       77.6196       61.9771       73.8055       53.9676       52.4238       55.2436       57.5148       63.1067       64.7230       58.8580       47.4626       58.7703       58.4562       57.5020       67.7235       78.8090       64.7195       42.8995       36.1106       40.6758       43.1137       49.7780       46.3424       52.7557       53.7765       62.4044       64.5466       67.8511       84.1714       86.1867       98.8916      114.3630      113.2367      129.4773      139.0320      141.6953      141.5269      103.0795       95.6610       89.3934       85.8520       75.6610       84.0465       91.0112      104.1896      105.0117      107.6398      121.5516      137.3044      135.8772      140.7803      137.5187      152.7988      142.5184      133.6488      136.1407      132.7722      142.1015      159.4825      181.9232      163.2800      120.8277      125.2299      137.1989      121.2903      112.0875      147.2979      155.2292      151.5405        0.0000        0.0000        0.0000        0.0000        0.0000        0.0000        0.0000        0.0000        0.0000        0.0000        0.0000        0.0000        0.0000        0.0000        0.0000        0.0000        0.0000        0.0000        0.0000        0.0000        0.0000        0.0000        0.0000        0.0000        0.0000        0.0000        0.0000        0.0000        0.0000        0.0000        0.0000        0.0000        0.0000        0.0000        0.0000        0.0000        0.0000        0.0000        0.0000        0.0000        0.0000        0.0000        0.0000        0.0000        0.0000        0.0000        0.0000        0.0000        0.0000        0.0000        0.0000        0.0000        0.0000        0.0000        0.0000        0.0000        0.0000        0.0000
        0.0000        0.0000        0.0000        0.0000        0.0000        0.0000        0.0000        0.0000        0.0000        0.0000        0.0000        0.0000        0.0000        0.0000        0.0000        0.0000        0.0000        0.0000        0.0000        0.0000        0.0000        0.0000       12.2241        4.2956        4.1923        2.9823        4.9300        2.4206        1.4138        1.5746        1.3430        0.8153        0.7698        1.0114        1.5567        0.0827        0.1013        0.1148        0.1240        0.1278        0.1356        2.1677        0.1400        0.0000        2.3258        0.1553        0.0605        0.1759        0.5306        0.9786        1.5349        1.6616       24.8561        4.1555       11.0757        6.8080        8.4229        9.5086       11.0326       13.0545       15.2629       29.5792       54.7424       34.0661       15.8507       17.8064       18.1206       15.9487       32.2758       25.1542       32.8004       39.9076       46.9055       56.7858       66.8799      118.2067      132.4143       87.8814      120.5325      118.2038       78.4812      124.0685      122.6650      115.0144       99.3840      101.8715      120.3209      121.7029      146.9069      155.0365      134.0073      128.8101      126.6226      149.3081      139.4752      137.2392      140.8969      159.6852      173.3149      106.1141      108.3026      111.9437       94.0653       90.7088       80.9273       83.1692       80.7189       96.5296      107.0100       99.8174       97.1791      142.0379      112.7282       97.9513       94.8642       89.7059       75.2127       64.5933       72.2416       71.6990       68.0763       70.3350       67.4760       61.0610       59.0407       63.0018       51.4242       49.4451       53.4128       68.1535       74.8611       70.0160       71.4489       78.4183       59.0794       64.7044       67.0307       84.5540       78.5989       74.1024       83.3319       77.0999       68.1818       69.8355       63.5257       48.6926       51.2361       67.9184       66.2704       88.0859       96.7113       85.7678       96.0840      109.0863      119.4883      136.0279      167.1017      183.6551      197.7683      123.8930      113.7731       99.3760      100.7516       93.5001      109.7363      115.3592      115.7306      124.9628      113.3312      109.1628      125.1799      124.4021      121.3275      127.6856      159.0241      174.7863      138.2857      129.2207      132.4476      184.3170      188.7718      179.7905      159.3638      111.5911      106.1498      104.8080      122.3899      120.5803      148.1150      144.6314      146.7831        0.0000        0.0000        0.0000        0.0000        0.0000        0.0000        0.0000        0.0000        0.0000        0.0000        0.0000        0.0000        0.0000        0.0000        0.0000        0.0000        0.0000        0.0000        0.0000        0.0000        0.0000        0.0000        0.0000        0.0000        0.0000        0.0000        0.0000        0.0000        0.0000        0.0000        0.0000        0.0000        0.0000        0.0000        0.0000        0.0000        0.0000        0.0000        0.0000        0.0000        0.0000        0.0000        0.0000        0.0000        0.0000        0.0000        0.0000        0.0000        0.0000        0.0000        0.0000        0.0000        0.0000        0.0000        0.0000        0.0000        0.0000        0.0000
        0.0000        0.0000        0.0000        0.0000        0.0000        0.0000        0.0000        0.0000        0.0000        0.0000        0.0000        0.0000        0.0000        0.0000        0.0000        0.0000        0.0000        0.0000        0.0000        0.0000        0.0000       28.3500       12.4256        3.1110        1.7970        0.4864        1.8322        4.2432        4.4429        2.4057       10.4361        5.3622        0.1266        0.2379        0.1420        0.1381        0.1759        0.2019        0.5946        0.1299        0.1605        3.5417       10.4117        0.1697        0.1764        0.0270        0.0000        0.0000        0.0000        0.0000        5.4024        0.5480        3.1350       15.9381        7.9260        6.2262        8.3307        9.6248       10.4010       16.4136       17.8883       13.9706       12.8327       25.3847       19.1471       25.0391       43.8144       30.3119       34.3433       34.9090       40.0954       49.6826       52.8027       62.9054       68.6813       65.6979       66.2407       50.1624       44.1688       64.3816       58.6954       60.9563       70.9705       62.5879       64.3853       74.6440       68.0658       81.8825       95.8909       85.0857       70.1765      104.2226      118.4109      134.1827      141.0901      134.6483      116.8286      128.6629      122.2080       99.1654       99.6034       99.5039      105.2463      110.0106      100.3330       99.2143       95.0851       96.8999      119.7713      122.3839       97.7032       89.5704       90.9206       86.7992       85.1800      105.0777       93.3288       87.8199       94.0123       92.2731       84.2716       76.9880       90.5642       69.8680       70.2279       70.8082       71.5752       63.7365       67.4087       73.2707       84.1051       94.6230       99.4900      107.8615       98.2389       83.2880       97.1145       87.2335       86.3952       69.8208       53.2806       49.3221       52.1928       66.4155       62.3503       62.4370       52.7208       50.6946       55.4798       56.1603       58.2306       65.2513       69.0760       88.0131      103.0583      139.3394      158.2163      182.9529      183.9533      143.3750      123.6957      117.9657      114.3051      103.3984      103.1431       99.8982       98.7729       93.5496       93.9411       86.0756      102.8398      122.0432      108.8318      118.3384      139.5309      146.7962      160.2715      159.6984      156.3332      152.4050      156.1916      149.5570      131.4678      142.5401      147.2967      120.9848      134.1080      176.7714      173.8265      175.8641      161.7072      176.1062        0.0000        0.0000        0.0000        0.0000        0.0000        0.0000        0.0000        0.0000        0.0000        0.0000        0.0000        0.0000        0.0000        0.0000        0.0000        0.0000        0.0000        0.0000        0.0000        0.0000        0.0000        0.0000        0.0000        0.0000        0.0000        0.0000        0.0000        0.0000        0.0000        0.0000        0.0000        0.0000        0.0000        0.0000        0.0000        0.0000        0.0000        0.0000        0.0000        0.0000        0.0000        0.0000        0.0000        0.0000        0.0000        0.0000        0.0000        0.0000        0.0000        0.0000        0.0000        0.0000        0.0000        0.0000        0.0000        0.0000        0.0000
        0.0000        0.0000        0.0000        0.0000        0.0000        0.0000        0.0000        0.0000        0.0000        0.0000        0.0000        0.0000        0.0000        0.0000        0.0000        0.0000        0.0000        0.0000        0.0000        0.0000       32.3557       20.9545        5.5123        3.7138        3.3633        3.1170        2.0181        0.7413        1.3047        1.2292        3.4227        0.4611        0.1805        0.5309        0.3124        0.4595        0.5885        1.7728        2.2324        0.1291        0.1400        0.1444        0.1444        0.0000        0.0000        0.0287        0.0643        0.0000        0.0000        0.0000        6.9598        0.0417        1.7542        3.1473        4.7097        6.3499        8.8335       10.6142       11.3494       13.8233       14.3145       14.5881       12.2652       17.5118       17.6428       18.0161       26.6655       23.5797       23.8738       24.5125       25.9051       43.7034       51.2275       47.7695       50.6511       49.6766       49.1371       53.2250       56.7442       62.8713       61.8095       63.9041       61.0969       64.9899       64.7202       68.2180       67.4449       68.6269       73.6433       90.7740       91.4260      117.2212      115.2841      120.0788      130.0979      121.2934      112.8870      111.5350      112.0183       97.0214       86.1813       85.6271      101.9253      109.5406      115.3175      100.0238      121.2434      120.2490      137.6709      126.1229      108.9078      110.3564      100.4718       98.1541       97.6327      112.4301      121.2517      135.5574      118.8901      108.8472      118.2743      100.6117      105.1273       68.4693       72.4153       69.7850       74.1724       71.7383       77.0595       80.5110      102.1980      117.5836      132.5393      146.3678      110.3775      107.2925      103.9631      100.2428       86.6742       66.0763       54.7219       43.2555       43.9423       47.1563       51.0372       54.3924       52.0356       59.4573       62.3059       66.1686       63.0355       66.4355       68.1492       75.0676      114.1904      156.5345      196.3791      209.5015      188.0772      143.8592      132.3085      137.9486      143.7771      111.5028      106.4115      100.6477       96.1288       82.6335       81.4846       79.8222       80.1347      101.6374      106.2279      123.3120      125.4170      140.6090      164.4732      170.9755      174.4317      158.2997      155.2711      148.0558      127.1285      128.3091      134.6034      137.5839      140.4589      153.7371      154.0345      171.3693      170.9865      212.2608      217.5803        0.0000        0.0000        0.0000        0.0000        0.0000        0.0000        0.0000        0.0000        0.0000        0.0000        0.0000        0.0000        0.0000        0.0000        0.0000        0.0000        0.0000        0.0000        0.0000        0.0000        0.0000        0.0000        0.0000        0.0000        0.0000        0.0000        0.0000        0.0000        0.0000        0.0000        0.0000        0.0000        0.0000        0.0000        0.0000        0.0000        0.0000        0.0000        0.0000        0.0000        0.0000        0.0000        0.0000        0.0000        0.0000        0.0000        0.0000        0.0000        0.0000        0.0000        0.0000        0.0000        0.0000        0.0000        0.0000        0.0000
        0.0000        0.0000        0.0000        0.0000        0.0000        0.0000        0.0000        0.0000        0.0000        0.0000        0.0000        0.0000        0.0000        0.0000        0.0000        0.0000        0.0000        0.0000        0.0000        0.0000       36.6153       14.4824        2.7949        9.7070       12.1912       21.4952        6.7148        2.5898        1.4367        3.6732        5.0038        0.2903        0.8627        0.8771        0.5113        0.3722        4.7024        3.7904        0.6984        0.1256        0.1879        0.1308        0.1147        0.1540        0.2854        0.0657        0.0718        0.0000        0.0000        0.2890        0.0000        0.0514        1.4377        3.2845        4.6778        7.2428       10.5319       13.8849       12.7600       12.9808       15.3676       16.8379       12.5887       17.7598       18.8995       21.3309       30.5602       28.8147       23.9248       29.4638       28.1931       42.7706       50.2613       47.2736       44.1259       48.6449       76.6276       93.0876       70.9124       70.9073       73.3665       66.0747       75.1474       77.5553       82.9222       76.0764       74.2344       65.1920       72.7310       85.1624       86.2309      140.8609      110.3261      102.9242      125.3271      141.0686      136.7160      126.7367      116.4149       90.4813       90.0203      108.3385      115.7240      135.6785      119.3504      108.8687      120.6403      125.2094      115.3650      131.9848      133.4253      118.5697      121.1668      113.3169      103.6155      151.6935      142.6066      162.4277      169.5569      119.5766      118.3305       98.4685       91.0563       77.4229       66.8546       68.0408       75.1900       75.2319       81.1961       93.4518      109.8377      151.1692      141.1343      129.3287      119.3618      113.4371       91.2203       89.0450       74.4869       61.0329       54.6106       56.6468       53.3509       61.9048       48.2992       61.4497       57.7025       66.5907       73.0407       76.1465       73.6300       78.1526       82.0132       81.7238      101.7178      156.7267      176.3733      177.6706      191.9237      148.5412      151.1581      144.2479      142.1281      118.1949      117.2131      114.3174      106.1718       86.7456       80.7704       82.4632       84.9019      122.5770      121.0475      145.6161      160.5887      152.3665      149.3917      168.9933      181.3604      160.7588      147.4731      144.9789      138.5861      136.9609      136.3117      142.7046      135.2545      149.2831      149.8330      165.0403      170.1763      193.3495      202.4576      221.6837        0.0000        0.0000        0.0000        0.0000        0.0000        0.0000        0.0000        0.0000        0.0000        0.0000        0.0000        0.0000        0.0000        0.0000        0.0000        0.0000        0.0000        0.0000        0.0000        0.0000        0.0000        0.0000        0.0000        0.0000        0.0000        0.0000        0.0000        0.0000        0.0000        0.0000        0.0000        0.0000        0.0000        0.0000        0.0000        0.0000        0.0000        0.0000        0.0000        0.0000        0.0000        0.0000        0.0000        0.0000        0.0000        0.0000        0.0000        0.0000        0.0000        0.0000        0.0000        0.0000        0.0000        0.0000        0.0000
        0.0000        0.0000        0.0000        0.0000        0.0000        0.0000        0.0000        0.0000        0.0000        0.0000        0.0000        0.0000        0.0000        0.0000        0.0000        0.0000        0.0000        0.0000        0.0000        0.0000       10.0518        7.6394       16.9167        3.4244        2.6217        8.4697       51.9125        3.7503        5.8705        7.2842        3.0298        0.7550        0.6931        0.5685        0.9299        0.3598        0.2917        1.1176        0.2097        0.1197        0.1247        0.1185        0.1007        0.0351        0.0361        2.4446        2.2422        0.1246        0.2264        0.3413        0.4739        0.0628        1.3009        2.5704        5.3754        9.7514       10.4801       11.8746       13.1625       14.1071       18.0773       16.6226       13.9512       17.7773       18.2637       18.5851       24.3145       32.5053       26.1958       28.9084       52.0501       39.9009       53.2034       50.3386       43.5803       52.7151       66.8332      114.9210       88.8589       72.8573       83.7727       89.8665      100.3535       87.0824       95.7586       99.6643       83.7717       68.0302       70.8873       82.6639       70.8521      122.0027      137.3775      140.3339      135.8831      138.0931      132.4949      122.2764      117.2020       90.1012       93.6013       98.9599      121.6179      138.8682      120.6371      117.1574      119.7878      113.2786      119.8212      135.3924      135.7791      132.4397      127.6833      124.4856      115.6739      148.3016      150.7459      160.2497      176.2107      109.2416      102.6205       92.2857       82.2604       71.0581       61.0926       57.8727       69.6161       78.1253       90.4476      126.3011      135.7258      148.7436      146.8853      144.3456      143.4367      142.4296      134.0100      118.1406      120.5933      116.1454       84.7169       76.3163       78.0716       94.0303       84.3303       98.4165       85.3547       83.2484       85.2933       85.3385       91.2671      102.2495       90.3084       92.9394      121.8184      164.8426      159.8124      197.8161      210.7571      161.3138      170.0858      175.1616      164.6155      152.3765      131.4947      138.1525      128.2296      103.5122       94.5475       96.5019       97.6953      131.6579      143.1529      158.0928      162.0739      149.6118      167.5733      179.3289      191.0605      179.1281      164.0531      161.8996      164.0052      159.8868      156.0891      169.3264      176.7281      198.0515      160.9311      176.5358      192.4615      195.8070      214.6178      201.9236      202.8234        0.0000        0.0000        0.0000        0.0000        0.0000        0.0000        0.0000        0.0000        0.0000        0.0000        0.0000        0.0000        0.0000        0.0000        0.0000        0.0000        0.0000        0.0000        0.0000        0.0000        0.0000        0.0000        0.0000        0.0000        0.0000        0.0000        0.0000        0.0000        0.0000        0.0000        0.0000        0.0000        0.0000        0.0000        0.0000        0.0000        0.0000        0.0000        0.0000        0.0000        0.0000        0.0000        0.0000        0.0000        0.0000        0.0000        0.0000        0.0000        0.0000        0.0000        0.0000        0.0000        0.0000        0.0000
        0.0000        0.0000        0.0000        0.0000        0.0000        0.0000        0.0000        0.0000        0.0000        0.0000        0.0000        0.0000        0.0000        0.0000        0.0000        0.0000        0.0000        0.0000        0.0000        0.0000        0.0000       21.5486       20.9554        5.0848        6.2089        8.2768       26.4247        2.3959        4.6398       10.4915        2.2550        0.6695        0.8631        0.6387        0.9842        1.0794        0.5724        7.6904        1.4720        0.1137        0.1142        0.2112        0.2671        0.0000        0.2303        0.8603        0.0409        0.5083        0.1813        0.0480        0.0509        0.4085        1.1630        2.5222        4.5206        9.0036       23.4914       35.8083       19.7870       25.6235       20.9758       20.0822       38.2848       30.5645       24.6550       30.1038       33.3331       30.7870       33.1388       31.1012       36.4415       38.9745       50.1590       61.2840       58.7205       57.6488       77.3332       94.8442       85.4854       83.7961      100.0489      119.9971      114.4513      122.6149      138.7708      135.9944      103.8840       88.3448       83.6338       72.1416       72.1701       96.9331      107.8155      145.8145      150.2309      181.9147      135.2861       96.6760       99.3029       90.0318       97.5110       89.2272      100.2194      111.6153      108.6813      120.3120      138.6207      130.2282      138.8837      134.1449      133.8679      141.6319      129.1525      133.0234      126.6872      158.2529      131.4701      145.6850      159.9078      138.0527      117.3639       97.4061       90.6445       63.1531       59.0235       57.7638       64.1308       83.2136      103.6001      156.6635      145.3504      158.0302      181.1181      166.5436      178.1871      183.4488      190.0904      185.9126      158.6688      152.2754      136.8704      125.5902      124.5951      136.4016      134.1556      115.6995      120.5466      114.0406      113.7249      121.6354      131.7774      130.1937      122.2764      117.2114      124.6238      127.1903      133.3771      160.0270      162.2215      170.0365      174.3659      178.5617      179.7541      162.6886      160.3029      167.0599      162.7686      145.4935      148.0722      147.6339      149.7729      154.1694      170.9714      172.9055      169.2834      184.5504      199.2891      216.9219      219.3334      233.1167      227.7423      231.4584      233.4101      233.8536      216.0809      215.0645      220.9679      250.2865      236.1235      216.0884      230.0219      194.1722      193.0051      191.7712      199.0547      250.0800        0.0000        0.0000        0.0000        0.0000        0.0000        0.0000        0.0000        0.0000        0.0000        0.0000        0.0000        0.0000        0.0000        0.0000        0.0000        0.0000        0.0000        0.0000        0.0000        0.0000        0.0000        0.0000        0.0000        0.0000        0.0000        0.0000        0.0000        0.0000        0.0000        0.0000        0.0000        0.0000        0.0000        0.0000        0.0000        0.0000        0.0000        0.0000        0.0000        0.0000        0.0000        0.0000        0.0000        0.0000        0.0000        0.0000        0.0000        0.0000        0.0000        0.0000        0.0000        0.0000        0.0000
        0.0000        0.0000        0.0000        0.0000        0.0000        0.0000        0.0000        0.0000        0.0000        0.0000        0.0000        0.0000        0.0000        0.0000        0.0000        0.0000        0.0000        0.0000        0.0000        0.0000        0.0000       27.6613       10.5420        6.9232        8.6045        9.7696        8.5888        2.4095        2.3979        5.3767        4.2077        2.4547        1.5223        0.9942        0.4612        0.4798        0.5640        3.8567       38.0411        0.1064        0.1021        0.0907        0.0699        1.8658        4.1127        1.2470        0.0000        2.6117        0.7434        0.6439        0.0972        0.2118        0.5405        0.4542        3.0069        8.5375       13.4791       16.1401       21.5236       25.8853       23.6170       20.7491       20.4700       27.9031       28.8831       28.1358       30.1110       28.5762       33.1223       33.7503       45.3244       49.2136       44.3705       54.5020       51.3488       61.1378       87.3142      117.6193      101.5555       94.3035      112.1163      113.5320      134.0899      143.1556      123.2333      134.6510      136.2142      113.0909       77.1048       82.1934       75.2450      103.5321       91.5401      127.6154      151.3278      157.7224       99.5734       90.5889       92.3792       81.1520      111.2350      118.0566      114.1780      117.7290      129.1836      127.5670      119.8681      127.3265      135.1879      139.5691      129.9400      136.4441      137.0217      140.4917      141.2289      171.9986      171.9474      157.0385      132.9234      139.8215      119.0132       85.7721       76.2725       63.7369       55.2121       53.9360       69.7782       89.8242       97.6445      135.2084      163.6077      179.5449      196.6177      199.0062      190.4808      191.2406      191.0483      192.0788      187.1107      174.7320      173.2481      170.5064      160.9197      156.8567      141.7639      143.1777      145.9093      153.0434      164.9880      148.6212      144.4349      154.9846      152.6328      144.5814      129.6045      125.5453      128.8427      159.3197      154.7167      195.8834      186.3670      175.5284      171.1747      159.1881      169.1462      177.4113      179.4498      170.3905      180.8261      179.7879      177.8324      186.8127      185.0703      189.0998      193.6034      206.8438      246.7419      260.6014      252.3976      263.2655      256.8409      269.8172      264.9264      239.7431      222.4920      225.5349      236.9585      241.4587      215.0494      216.1693      235.2843      219.1636      221.5977      205.4134      207.3890      328.5900        0.0000        0.0000        0.0000        0.0000        0.0000        0.0000        0.0000        0.0000        0.0000        0.0000        0.0000        0.0000        0.0000        0.0000        0.0000        0.0000        0.0000        0.0000        0.0000        0.0000        0.0000        0.0000        0.0000        0.0000        0.0000        0.0000        0.0000        0.0000        0.0000        0.0000        0.0000        0.0000        0.0000        0.0000        0.0000        0.0000        0.0000        0.0000        0.0000        0.0000        0.0000        0.0000        0.0000        0.0000        0.0000        0.0000        0.0000        0.0000        0.0000        0.0000        0.0000        0.0000        0.0000
        0.0000        0.0000        0.0000        0.0000        0.0000        0.0000        0.0000        0.0000        0.0000        0.0000        0.0000        0.0000        0.0000        0.0000        0.0000        0.0000        0.0000        0.0000        0.0000        0.0000        0.0000       39.3345       29.9230       14.5372       12.7342       12.2738       11.3256        4.3925        3.3635        3.9843        4.9131        1.3547        2.9382        1.3720        0.5396        2.3019        4.1493        5.9647        6.7056        0.1890        0.1870        0.1451        0.0913       18.6306        2.4926        2.8202        2.6774        1.5379        1.8424        1.1770        1.5337        2.6339        1.3488        4.8132        3.9023       10.3196       13.4056       18.4144       42.5895       27.4289       27.0968       26.9925       23.5517       25.3052       30.3090       28.6620       32.0337       34.2518       33.2363       55.4557       49.9262       61.7298       44.2701       46.3531       50.1989       69.6509       85.9048       97.1750      102.0721      108.5639      141.8014      146.9453      142.9005      126.5443      112.9551      101.8584       93.3203       78.7364       74.0030       67.1240       88.8088      109.9029       84.9377      109.7786      116.9564      128.7284      113.3259       88.6203       73.6948       87.0881      103.8965      121.0979      122.8027      121.6076      121.3191      111.6895      114.2118      128.4169      140.2799      157.7657      139.9462      153.8091      146.3870      164.6404      156.0342      195.4407      168.2118      141.2722      142.9411      127.6021       95.5578       77.2019       69.7399       56.2823       49.5252       60.1947       72.4738       91.4761      108.2855      148.9580      169.1325      206.3331      229.9186      222.1004      217.3735      215.6163      203.8619      194.4674      178.2073      172.9593      170.5947      186.6418      175.2431      176.1050      176.9953      172.5469      179.5055      176.8328      179.8921      194.3778      193.7252      169.6058      161.2498      153.5974      146.6497      170.4982      146.5074      143.8048      162.0296      186.4607      202.6998      188.4767      184.5706      181.4962      187.5403      189.8542      194.0574      194.0924      214.0344      220.7223      221.4853      219.7051      212.1846      239.2316      251.0890      242.6135      262.0653      269.5962      251.8838      282.1525      291.8403      306.5252      289.7216      261.2900      232.7461      221.3961      230.3930      275.6069      231.7923      237.2944      252.2655      197.6149      210.3256      207.1059      223.7962      250.5900        0.0000        0.0000        0.0000        0.0000        0.0000        0.0000        0.0000        0.0000        0.0000        0.0000        0.0000        0.0000        0.0000        0.0000        0.0000        0.0000        0.0000        0.0000        0.0000        0.0000        0.0000        0.0000        0.0000        0.0000        0.0000        0.0000        0.0000        0.0000        0.0000        0.0000        0.0000        0.0000        0.0000        0.0000        0.0000        0.0000        0.0000        0.0000        0.0000        0.0000        0.0000        0.0000        0.0000        0.0000        0.0000        0.0000        0.0000        0.0000        0.0000        0.0000        0.0000        0.0000        0.0000
        0.0000        0.0000        0.0000        0.0000        0.0000        0.0000        0.0000        0.0000        0.0000        0.0000        0.0000        0.0000        0.0000        0.0000        0.0000        0.0000        0.0000        0.0000        0.0000        0.0000        0.0000       67.7613       42.2466       11.7832       12.9061       19.9408       12.6815        4.3176        5.6990        4.6621        6.8411        3.9735       10.4422        5.3452        0.5948        1.7546       13.4157        7.9376       11.1759        0.7573        0.9468        0.4133        0.8210       36.5076        7.8973        3.5559        1.7813        1.8140        2.1740        0.8949        1.9173        6.2022        3.5786        6.6951        3.1425       37.6107       17.8008       20.1705       64.4540       54.7448       44.3906       34.0150       37.3227       60.8640       42.3685       37.5926       39.3577       33.2245       35.2710       48.5450       43.4558       62.5304       50.9763       48.3080       62.4785       87.3414       92.3822      102.2501      105.9546      107.6512      121.0286      120.6610      127.4060      121.0479      101.9947       89.5110       73.6969       66.2599       65.9628       65.7922       65.4217       90.1621       81.6246      100.4629      109.0602      154.4716      114.2113       90.2555      105.6225       97.6468       97.8854      105.0305      105.9759      130.2897      127.0339      130.6670      116.2220      122.0011      129.0293      158.0596      162.4731      174.5966      172.1589      172.4353      156.7320      192.3780      161.2922      155.0318      139.1428      103.1239       75.2624       68.9775       63.5575       49.1840       49.7709       60.6741       74.4687       98.7623      126.6810      165.0707      181.1703      219.4286      217.6347      219.9584      253.6829      259.0282      244.1011      234.8934      247.0373      252.9229      216.2057      201.6042      206.1893      209.4108      202.0831      203.9438      199.0829      211.0557      221.1180      229.5549      211.0983      190.6701      174.6082      191.5208      187.0214      185.1133      178.9442      166.7557      167.0558      197.3693      212.8697      231.0892      215.0793      209.5912      211.7997      196.6272      204.4646      224.8489      235.4296      224.1920      246.8829      257.0145      266.4102      267.9594      284.7977      289.2062      275.6795      284.4764      275.9627      287.7225      308.0634      305.1646      312.9109      290.1722      245.2578      232.5619      218.0437      289.2532      208.3311      205.2356      212.2040      156.5462      162.0322      176.1265      181.1189        0.0000        0.0000        0.0000        0.0000        0.0000        0.0000        0.0000        0.0000        0.0000        0.0000        0.0000        0.0000        0.0000        0.0000        0.0000        0.0000        0.0000        0.0000        0.0000        0.0000        0.0000        0.0000        0.0000        0.0000        0.0000        0.0000        0.0000        0.0000        0.0000        0.0000        0.0000        0.0000        0.0000        0.0000        0.0000        0.0000        0.0000        0.0000        0.0000        0.0000        0.0000        0.0000        0.0000        0.0000        0.0000        0.0000        0.0000        0.0000        0.0000        0.0000        0.0000        0.0000        0.0000        0.0000
        0.0000        0.0000        0.0000        0.0000        0.0000        0.0000        0.0000        0.0000        0.0000        0.0000        0.0000        0.0000        0.0000        0.0000        0.0000        0.0000        0.0000        0.0000        0.0000        0.0000        0.0000        0.0000       85.0564       20.6971       17.3288       14.7587        9.8038        9.0820       10.1441        9.6503        8.4979        4.1915        6.1960        6.2733        5.7722       16.6574       17.9457       24.3967       10.0667        6.9360       11.3984       19.6894        7.0723        0.5630        0.3917        0.3603        1.4936        1.7049        2.7338        0.4468        4.4676        3.2600        9.4684        8.8048        4.7703       23.9801       20.4321       22.3836       32.6724       45.7259       43.1836       40.5565       32.9320       49.8148       40.1442       47.2247       34.1201       35.3372       41.9551       41.4770       57.2633       50.4857       72.0762       66.5498      104.8679      120.6396      111.0135      129.0718      121.2978      155.5101      143.0451      172.2405      177.6480      175.2712      133.4298      108.6249       94.7355       91.1905       71.2133       70.2604       70.0775       81.3773       71.8518       73.7124       90.7797      122.4216      129.4892       89.7812      101.7028      113.7612      102.8595      111.8447      107.8848       94.5435      101.7402      108.7379      115.2801      122.3619      139.3973      151.9550      164.2877      200.5215      208.5553      214.8562      183.3311      173.1341      172.3296      151.8917      127.1338      108.1229       87.0483       85.5180       80.1872       68.9605       75.2393       92.3278       86.9359      109.6001      138.2248      165.9084      159.1992      178.9768      183.3996      196.1729      209.3405      215.0135      257.2700      264.5720      271.1136      256.7972      242.2994      244.8432      245.0109      233.4642      209.8734      216.4352      232.9153      284.6534      270.0025      266.0292      250.6813      241.5940      211.0133      219.3137      227.2682      202.5443      208.4694      199.6917      200.5305      204.8531      215.5219      231.5761      221.8873      218.8737      226.1835      240.9383      253.1345      258.7379      269.1359      260.3091      273.0515      272.1158      277.0546      307.0747      296.2514      313.4136      315.6212      322.3448      319.1693      322.2009      335.2836      307.0259      298.2908      325.6772      263.1005      225.2004      201.2306      194.6805      192.9933      192.4501      175.6756      175.0990      166.8202      165.8961      164.7887      174.4210      159.0958      182.4777      189.2343        0.0000        0.0000        0.0000        0.0000        0.0000        0.0000        0.0000        0.0000        0.0000        0.0000        0.0000        0.0000        0.0000        0.0000        0.0000        0.0000        0.0000        0.0000        0.0000        0.0000        0.0000        0.0000        0.0000        0.0000        0.0000        0.0000        0.0000        0.0000        0.0000        0.0000        0.0000        0.0000        0.0000        0.0000        0.0000        0.0000        0.0000        0.0000        0.0000        0.0000        0.0000        0.0000        0.0000        0.0000        0.0000        0.0000        0.0000        0.0000        0.0000        0.0000
        0.0000        0.0000        0.0000        0.0000        0.0000        0.0000        0.0000        0.0000        0.0000        0.0000        0.0000        0.0000        0.0000        0.0000        0.0000        0.0000        0.0000        0.0000        0.0000        0.0000        0.0000        0.0000        0.0000        0.0000        0.0000        0.0000       11.3281       11.8372       14.0236       13.9578       10.8250        3.7079       11.9989       16.1815        4.9056        4.0337        3.4645        4.9924        3.7797        2.3344       17.9589        1.5613        3.4422        0.0000        1.2200        0.3617        1.1624        2.5300        1.8883        1.1873        0.9960        4.2461        6.5957        5.2787        6.4863       17.6421       21.3378       28.6150       30.5801       44.2449       46.4123       37.1723       34.2371       41.3178       37.6334       36.5188       51.4133       51.9066       53.6541       41.2181       41.6441       45.7129       52.1712       64.9794       99.5768      120.4252      133.0128      125.6868      113.2113      143.0687      142.6933      150.5818      143.2286      143.4725      133.2786      140.6319      137.5941      131.0403       77.5412       75.3838       67.9607       71.3178       76.3922       68.4800       76.9697      100.7980      148.0611       96.0579      108.7481      100.5120      121.3018      116.5855      122.4935       98.8304       97.3903       98.6718      106.5822      132.5349      139.8254      149.1557      157.0979      217.9417      220.6566      231.6475      195.8449      190.1965      188.6357      158.0978      112.7468      106.6080      102.6779      100.1111       87.4768       84.3394       93.6088      102.2150      111.2025      123.0614      140.5591      155.0086      173.8702      161.8520      168.4283      175.1572      188.8796      209.2290      223.5919      252.8855      268.9153      298.3078      269.1030      264.6411      255.7369      248.7851      236.4822      249.8410      290.6636      297.4925      286.7467      284.7998      273.4438      319.4415      294.4531      244.2593      243.8662      230.5210      225.4116      221.5889      238.6595      233.3951      233.1184      235.5547      242.3448      246.4006      277.9789      282.7003      298.5201      258.3666      258.3884      276.3086      275.3665      286.6028      297.6374      303.2830      320.3693      327.5126      318.0416      322.8708      327.7604      322.4780      329.2983      301.6766      282.4194      273.4016      249.3790      221.8422      190.2216      154.3628      192.8677      171.2973      141.4115      154.0502      183.9743      194.6627      157.9429      166.2007      159.1113      164.0689      154.3392        0.0000        0.0000        0.0000        0.0000        0.0000        0.0000        0.0000        0.0000        0.0000        0.0000        0.0000        0.0000        0.0000        0.0000        0.0000        0.0000        0.0000        0.0000        0.0000        0.0000        0.0000        0.0000        0.0000        0.0000        0.0000        0.0000        0.0000        0.0000        0.0000        0.0000        0.0000        0.0000        0.0000        0.0000        0.0000        0.0000        0.0000        0.0000        0.0000        0.0000        0.0000        0.0000        0.0000        0.0000        0.0000        0.0000        0.0000        0.0000        0.0000        0.0000
        0.0000        0.0000        0.0000        0.0000        0.0000        0.0000        0.0000        0.0000        0.0000        0.0000        0.0000        0.0000        0.0000        0.0000        0.0000        0.0000        0.0000        0.0000        0.0000        0.0000        0.0000        0.0000        0.0000        0.0000        0.0000        0.0000        0.0000       16.9146       21.7596       21.9145       16.3719        9.2370       18.8889        8.1570       21.6624       20.2010        6.4706        6.3024        2.5386        1.9406        1.4150        2.6925        5.4111       10.1880        0.5327        1.3206        1.4365        1.3808        2.1065        2.3907        1.3870        3.2836       16.1606        7.5425        9.2230       23.0780       24.7226       19.5722       22.8013       32.6695       42.0045       39.0110       33.8482       34.3009       38.6529       45.0206       55.6997       52.1623       63.7190       71.1850       46.4191       70.1004       60.8094       70.8802       79.8880       96.7674      119.3644       98.0000       99.1553      127.9502      152.9396      185.0587      129.0779      114.0459       87.2666       86.9747       82.9296       84.1568       66.7384       73.2757       70.2543       55.2679       61.1136       75.1844      102.1758      110.6557      105.1352       98.2624       86.8048      102.4617      155.5917      194.5524      190.9029      107.3881       93.3433       95.1661      111.0287      133.9206      152.0734      177.6114      191.3787      237.3279      238.1909      205.4671      180.4690      170.0048      185.0005      124.6293      126.0602      124.5434      125.1673      124.0949      134.7423      112.8627      115.9484      114.9590      122.2595      132.3208      149.3785      157.5216      148.5861      154.5455      168.1818      176.0919      184.8838      205.0185      222.5851      226.1326      251.7503      273.7891      267.6821      225.4056      243.5301      229.8609      229.0716      238.4594      249.4215      276.2930      273.7277      267.2840      286.5428      334.5626      330.8048      277.2517      267.6542      250.3143      259.1050      232.7307      242.4565      236.7200      253.9880      256.0866      265.2469      280.5801      298.9112      289.5224      278.6834      249.5413      252.0549      257.9973      259.9414      278.1378      285.5509      264.3686      278.6679      288.0384      287.4116      302.4176      305.5468      279.3812      283.1494      272.2061      254.2345      250.1597      231.7281      201.5932      190.7715      144.3458      144.9112      127.4379      125.2414      153.4289      191.7712      226.0194      161.6518      163.2638      186.6140      189.3746      192.2314      161.6100        0.0000        0.0000        0.0000        0.0000        0.0000        0.0000        0.0000        0.0000        0.0000        0.0000        0.0000        0.0000        0.0000        0.0000        0.0000        0.0000        0.0000        0.0000        0.0000        0.0000        0.0000        0.0000        0.0000        0.0000        0.0000        0.0000        0.0000        0.0000        0.0000        0.0000        0.0000        0.0000        0.0000        0.0000        0.0000        0.0000        0.0000        0.0000        0.0000        0.0000        0.0000        0.0000        0.0000        0.0000        0.0000        0.0000        0.0000        0.0000        0.0000
        0.0000        0.0000        0.0000        0.0000        0.0000        0.0000        0.0000        0.0000        0.0000        0.0000        0.0000        0.0000        0.0000        0.0000        0.0000        0.0000        0.0000        0.0000        0.0000        0.0000        0.0000        0.0000        0.0000        0.0000        0.0000        0.0000        0.0000        0.0000        0.0000        0.0000       30.4208       12.2390        9.5512        8.6802       24.3683       40.7321       18.3438        5.0821        3.1734        3.1571        1.6290        2.6073        3.4148        1.0843        0.5082        0.2216        3.7833        2.1556        4.6292        1.8333        2.9892        4.8490       18.9942       25.2194       17.0598       18.4685       18.9876       21.4002       23.5956       31.5767       34.6759       39.5614       31.0531       27.6613       36.5328       53.6057       65.8603       88.8082       49.2273       35.3508       56.5190       77.2485       67.4799       75.5928       76.3221       85.7732      100.4628      107.1745      108.8987      131.6580      133.6834      135.6096       98.2309      112.1551       93.7608       95.9390       86.5485       61.2895       64.6734       66.0105       60.4622       59.8252       60.1886       62.1250       73.7577       70.3367       85.7729      110.8655      106.1170      141.9123      173.6871      183.9405      179.7060      112.6519       99.0590      100.0255      109.9773      120.4298      164.3928      184.0761      178.9678      210.6674      203.4504      202.7681      170.4455      164.2289      145.2907      133.9707      159.0248      140.3794      148.8871      144.3754      150.2091      152.4642      141.1878      131.3344      121.2995      140.5025      149.6965      153.0005      152.1587      159.5118      180.5347      215.4407      202.2368      212.1191      231.1821      231.4649      234.2743      238.7230      230.8548      214.4145      206.7067      195.2377      220.9755      242.8448      269.0686      324.1536      298.9901      296.5599      316.0435      345.1563      288.1105      281.5085      284.0134      234.9564      215.4929      221.5625      222.4509      217.1074      236.5148      257.2958      256.0110      251.3056      259.9737      272.1866      248.3437      238.8316      243.9950      239.2296      231.8872      244.8129      242.1295      223.2677      222.4568      267.5804      264.4697      280.7145      274.3577      246.8629      239.0603      232.4327      229.6754      222.3971      228.6004      202.3196      185.6402      134.3996      138.6396      162.1002      155.9744      175.6988      172.4845      220.3404      186.1322      171.6716      178.7052      176.5697      185.8171      193.8000        0.0000        0.0000        0.0000        0.0000        0.0000        0.0000        0.0000        0.0000        0.0000        0.0000        0.0000        0.0000        0.0000        0.0000        0.0000        0.0000        0.0000        0.0000        0.0000        0.0000        0.0000        0.0000        0.0000        0.0000        0.0000        0.0000        0.0000        0.0000        0.0000        0.0000        0.0000        0.0000        0.0000        0.0000        0.0000        0.0000        0.0000        0.0000        0.0000        0.0000        0.0000        0.0000        0.0000        0.0000        0.0000        0.0000        0.0000        0.0000        0.0000
        0.0000        0.0000        0.0000        0.0000        0.0000        0.0000        0.0000        0.0000        0.0000        0.0000        0.0000        0.0000        0.0000        0.0000        0.0000        0.0000        0.0000        0.0000        0.0000        0.0000        0.0000        0.0000        0.0000        0.0000        0.0000        0.0000        0.0000        0.0000        0.0000        0.0000        0.0000       31.9047       33.7448        0.0000        0.0000       22.9513       36.5120       91.2945       69.7861       16.2651       26.2785       16.7797        7.2840        1.3369        8.8179       86.2647       17.2539        4.2860        6.9148       10.1871       12.7367       22.6418       22.9569       15.7366       18.0947       18.5983       22.5691       29.6419       39.1267      102.9577       93.8592       62.9190       62.9893       43.1527       59.6536       67.2918      108.9295       99.8127       37.9621       33.4174       43.5365       95.1352      100.4466      102.7804       95.8032      177.0364      209.6424      210.1328      205.6916      223.4212      216.2657      223.0328      181.0581      148.3634      114.7094      154.8075      212.2157      122.6853       68.1230       71.7675       82.5294       85.4584      201.1705       97.0714      132.4565      201.1018      282.6716      291.9280      334.9469      296.3279      298.4238      309.0997      332.8284      170.7894      129.3879      129.0246      134.4128      150.8715      182.9233      206.6012      217.5574      220.0278      211.1901      212.1750      194.4597      143.0649      131.3252      139.8970      146.9939      162.6868      179.8468      174.6637      154.9585      143.6428      149.3762      141.6414      126.1853      145.0421      153.4468      171.5229      170.5340      205.1433      224.5513      239.4883      251.7040      227.1979      239.5063      239.9319      234.6321      225.2368      214.2500      212.8232      203.9517      221.1003      248.8861      268.9047      309.0427      340.9738      335.2585      324.4988      357.1897      329.8860      314.3672      279.4448      259.4618      219.8715      210.4730      219.9886      259.9165      237.6736      249.7781      242.7561      240.4955      227.2307      223.9859      212.6508      197.8762      189.9983      208.3854      188.5141      180.4589      171.9982      163.9909      162.2853      173.8476      206.4134      215.2629      215.0090      203.6778      188.6384      192.5132      184.6458      177.8146      163.3200      155.7683      146.5963      136.9069      163.5928      156.4409      166.6411      210.9231      210.2839      196.8376      194.1929      185.9140      182.3600      192.6271      194.8220        0.0000        0.0000        0.0000        0.0000        0.0000        0.0000        0.0000        0.0000        0.0000        0.0000        0.0000        0.0000        0.0000        0.0000        0.0000        0.0000        0.0000        0.0000        0.0000        0.0000        0.0000        0.0000        0.0000        0.0000        0.0000        0.0000        0.0000        0.0000        0.0000        0.0000        0.0000        0.0000        0.0000        0.0000        0.0000        0.0000        0.0000        0.0000        0.0000        0.0000        0.0000        0.0000        0.0000        0.0000        0.0000        0.0000        0.0000        0.0000        0.0000        0.0000        0.0000
        0.0000        0.0000        0.0000        0.0000        0.0000        0.0000        0.0000        0.0000        0.0000        0.0000        0.0000        0.0000        0.0000        0.0000        0.0000        0.0000        0.0000        0.0000        0.0000        0.0000        0.0000        0.0000        0.0000        0.0000        0.0000        0.0000        0.0000        0.0000        0.0000        0.0000        0.0000        0.0000        0.0000        0.0000        0.0000        0.0000        0.0000       32.7904       55.5953        9.9197       27.4829       21.1927       12.7733       10.6378        9.9792       14.3444        4.9499        3.2761        4.3777        6.5637        8.6612       13.6128        8.0813        8.1929       15.0763       21.8277       29.8633       39.8374       45.5734      110.2501       97.1127       67.6006       59.2575       50.2636       61.4180       82.1631      103.9530      106.2529       54.6853       29.5263       33.5096       34.5751       57.6889       80.3369       78.4766      113.2319      156.7250      167.7821      102.2926      166.9543      137.0692      174.4741      116.2374      147.9963       96.5160      128.6009      180.9138      356.1738      122.3957      147.9001      125.9516       99.5767      120.6474      146.6128      133.8866      257.7386      239.8612      267.9148      253.5206      203.4264      244.8020      228.1729      232.0071      136.8219      126.5401      157.3497      182.8933      167.1912      171.6926      216.5656      229.6674      237.6972      208.8582      201.0334      257.5409      142.7958      130.7910      136.3322      152.7192      179.0463      202.1427      213.1374      152.7116      137.5329      175.7909      155.0818      137.6958      161.1281      159.5292      173.7083      177.5816      229.3735      269.3358      282.4872      254.5706      261.4972      249.8022      245.7252      241.6362      211.6857      196.7716      189.5976      202.0731      257.7733      277.3236      261.5027      271.9177      327.1272      335.7275      308.3063      306.3850      289.6004      299.4343      268.8338      244.3110      200.3148      198.8676      220.5335      244.1205      207.5521      209.2699      205.4503      200.9949      199.6645      202.0365      202.1833      216.8118      178.2010      177.2678      165.8232      156.5779      144.0361      135.2420      140.9445      152.9451      182.0720      194.8329      204.1565      208.6476      187.7709      182.7755      170.2133      166.0431      155.8232      141.6295      122.7137      130.7194      186.1935      197.4102      193.5813      203.5092      184.8419      174.2648      195.8371      190.5870      188.7184      183.2867        0.0000        0.0000        0.0000        0.0000        0.0000        0.0000        0.0000        0.0000        0.0000        0.0000        0.0000        0.0000        0.0000        0.0000        0.0000        0.0000        0.0000        0.0000        0.0000        0.0000        0.0000        0.0000        0.0000        0.0000        0.0000        0.0000        0.0000        0.0000        0.0000        0.0000        0.0000        0.0000        0.0000        0.0000        0.0000        0.0000        0.0000        0.0000        0.0000        0.0000        0.0000        0.0000        0.0000        0.0000        0.0000        0.0000        0.0000        0.0000        0.0000        0.0000        0.0000        0.0000
        0.0000        0.0000        0.0000        0.0000        0.0000        0.0000        0.0000        0.0000        0.0000        0.0000        0.0000        0.0000        0.0000        0.0000        0.0000        0.0000        0.0000        0.0000        0.0000        0.0000        0.0000        0.0000        0.0000        0.0000        0.0000        0.0000        0.0000        0.0000        0.0000        0.0000        0.0000        0.0000        0.0000        0.0000        0.0000        0.0000        0.0000        0.0000        0.0000        3.8209        9.0239       13.1582       39.1363       11.9285       12.5842       10.4822       10.2329        4.3182        5.1541        4.6140        3.2359        8.9799        8.3467       10.6460       22.9592       25.3986       33.2422       37.7630       45.7499       93.3113       95.2043       92.3234       65.8004       47.7019       43.3032       67.0990       72.9158       61.6311       45.6773       32.9414       32.6434       66.3684       59.9445       45.2524       55.5430      130.1797      153.9274      152.8070      120.7565      163.8749      152.9701      120.1585      132.5490      117.6167       81.5116      115.0128      195.3210      192.1367      202.9943      175.6293      136.4121       94.3530      172.1973      314.4321      147.5194      128.2659      111.4769      113.3632      132.2247      163.3311      147.5599      122.8067      153.5710      134.8391      148.4973      195.5697      211.9143      209.6888      211.9840      233.4038      230.1587      247.2918      213.4857      214.0795      194.1889      158.0509      133.5860      137.2565      144.2876      167.7363      196.3628      219.0451      169.5637      145.7898      169.4117      153.0468      161.1263      170.7290      152.6605      157.9672      170.1777      225.7644      254.9356      274.4864      260.4212      254.7550      233.3998      235.9046      220.0733      195.6398      175.7142      198.1288      223.0907      268.9932      262.4707      274.5080      254.8371      304.8664      305.4696      318.0456      276.1438      280.0048      285.5352      280.1100      255.1736      198.2646      201.1551      219.2369      235.0530      195.4970      193.2909      192.9799      195.5937      184.9042      191.5594      205.4020      208.8794      168.8385      147.0523      136.1938      142.6097      145.2009      153.7294      135.6946      146.1938      177.5313      211.6659      219.3168      236.6278      203.6442      174.0788      155.5812      165.1513      154.8831      127.2401      124.1680      142.3918      205.3561      231.1126      229.1157      206.7325      207.4625      193.4161      180.7008      174.6466      168.3507      159.6965        0.0000        0.0000        0.0000        0.0000        0.0000        0.0000        0.0000        0.0000        0.0000        0.0000        0.0000        0.0000        0.0000        0.0000        0.0000        0.0000        0.0000        0.0000        0.0000        0.0000        0.0000        0.0000        0.0000        0.0000        0.0000        0.0000        0.0000        0.0000        0.0000        0.0000        0.0000        0.0000        0.0000        0.0000        0.0000        0.0000        0.0000        0.0000        0.0000        0.0000        0.0000        0.0000        0.0000        0.0000        0.0000        0.0000        0.0000        0.0000        0.0000        0.0000        0.0000        0.0000
        0.0000        0.0000        0.0000        0.0000        0.0000        0.0000        0.0000        0.0000        0.0000        0.0000        0.0000        0.0000        0.0000        0.0000        0.0000        0.0000        0.0000        0.0000        0.0000        0.0000        0.0000        0.0000        0.0000        0.0000        0.0000        0.0000        0.0000        0.0000        0.0000        0.0000        0.0000        0.0000        0.0000        0.0000        0.0000        0.0000        0.0000        0.0000        0.0000        0.0000       13.4188       35.5170       17.4720       11.4875       15.0669       14.7753        9.9405        7.3600        7.8767        5.7237        4.2726        9.4624        8.8190       10.3019       33.4184       36.0127       33.0943       39.0461       43.6896       72.4082       93.4109       81.0562       83.7297       43.2644       39.1490       37.7077       56.7204       54.1038       50.8317       59.8181       49.9802       77.8912       75.7417       61.2098       50.5849      138.5585      195.5772      111.7655      101.9198      101.5099      119.3388      126.6137      130.5608      119.5528      126.8229      180.4314      304.8210      264.9557      224.5883      143.5380      116.8305       75.5118       60.6147      189.6314      136.4916      113.6271      120.9328       94.7500      169.3134       95.5808      129.1714      113.4777      136.0612      126.7523      167.0943      222.4691      215.7004      202.7047      235.1651      251.7277      257.3728      260.2584      218.3877      215.5985      180.8219      167.0623      145.7896      131.4359      135.2180      152.2335      194.2518      212.0603      172.9365      165.6758      172.5974      168.4608      143.2787      147.7221      148.2317      158.1425      161.1590      196.6134      222.1212      223.2936      244.2304      248.0244      233.2207      224.9199      221.7100      193.3499      185.8608      183.1875      215.3373      243.4074      255.6396      239.2782      231.7377      276.0016      280.7335      257.1084      261.2210      251.4720      241.5457      237.5106      272.7968      210.4133      186.5399      212.3715      244.4380      212.4798      184.8249      180.2872      182.3009      179.5201      164.5132      189.4541      174.8012      153.5104      147.7374      128.7896      138.0658      141.3883      144.7345      148.7008      169.1560      199.2324      221.5683      210.2879      232.2139      200.7120      164.6655      159.0094      154.7670      148.0287      138.9242      135.6385      156.5042      200.7248      212.8076      236.9564      207.5748      183.9076      178.1587      177.8628      168.9773      157.7646        0.0000        0.0000        0.0000        0.0000        0.0000        0.0000        0.0000        0.0000        0.0000        0.0000        0.0000        0.0000        0.0000        0.0000        0.0000        0.0000        0.0000        0.0000        0.0000        0.0000        0.0000        0.0000        0.0000        0.0000        0.0000        0.0000        0.0000        0.0000        0.0000        0.0000        0.0000        0.0000        0.0000        0.0000        0.0000        0.0000        0.0000        0.0000        0.0000        0.0000        0.0000        0.0000        0.0000        0.0000        0.0000        0.0000        0.0000        0.0000        0.0000        0.0000        0.0000        0.0000        0.0000
        0.0000        0.0000        0.0000        0.0000        0.0000        0.0000        0.0000        0.0000        0.0000        0.0000        0.0000        0.0000        0.0000        0.0000        0.0000        0.0000        0.0000        0.0000        0.0000        0.0000        0.0000        0.0000        0.0000        0.0000        0.0000        0.0000        0.0000        0.0000        0.0000        0.0000        0.0000        0.0000        0.0000        0.0000        0.0000        0.0000        0.0000        0.0000        0.0000        0.0000        0.0000        0.0000        0.0000       64.4135      101.3957       50.4061       41.5905       31.4861       26.8685      152.3864       23.2791       21.7428       24.5693       21.1585       26.5166       46.3194       55.3552       58.4749       53.3629       55.3732       49.7513       49.9262       40.2438       24.2219       15.8854       23.4394       41.1550      178.2528      219.4561      253.2088      247.2885      226.0148      227.2345      204.6718      166.9599       67.6710       99.0374       95.7534       76.9505      167.4610      142.5442      122.3175      153.0906      255.0334      305.8008      382.5624      437.3517      405.5432      352.6500      301.0569      255.1198      110.8264      102.8619       72.8985       86.9590       87.3115       77.9775      101.8000      104.3347      105.2832      129.6942      105.9023      130.0598      133.7911      176.6722      233.9905      185.3425      218.7057      249.4893      248.4960      260.3657      269.1967      233.8647      218.6614      181.0771      193.6906      200.3076      183.4266      166.8727      159.8098      158.8357      155.9856      191.9233      159.9185      151.0079      127.1396      117.8665      124.9349      129.3728      126.1352      131.3412      163.4303      205.5485      205.3549      197.9012      214.7799      237.8298      220.5204      208.9066      206.2686      204.5429      195.3710      192.9663      211.1313      213.6178      217.9678      209.2273      232.7414      253.6169      223.7616      198.6410      215.3412      242.4637      223.1579      216.1400      224.6530      218.0476      226.7664      241.4385      189.9040      182.9143      172.9837      161.3287      166.5588      164.0331      171.5246      170.2751      194.7319      168.8378      161.9952      165.7687      174.7067      174.0101      162.9635      180.0617      182.9554      187.0963      184.4305      195.3344      181.0479      178.4978      182.9635      194.8258      178.6849      165.1262      173.5232      180.8307      209.0093      207.4762      199.1674      200.8347      172.0316      185.4281      185.3170      164.8117      211.6500        0.0000        0.0000        0.0000        0.0000        0.0000        0.0000        0.0000        0.0000        0.0000        0.0000        0.0000        0.0000        0.0000        0.0000        0.0000        0.0000        0.0000        0.0000        0.0000        0.0000        0.0000        0.0000        0.0000        0.0000        0.0000        0.0000        0.0000        0.0000        0.0000        0.0000        0.0000        0.0000        0.0000        0.0000        0.0000        0.0000        0.0000        0.0000        0.0000        0.0000        0.0000        0.0000        0.0000        0.0000        0.0000        0.0000        0.0000        0.0000        0.0000        0.0000        0.0000        0.0000        0.0000
        0.0000        0.0000        0.0000        0.0000        0.0000        0.0000        0.0000        0.0000        0.0000        0.0000        0.0000        0.0000        0.0000        0.0000        0.0000        0.0000        0.0000        0.0000        0.0000        0.0000        0.0000        0.0000        0.0000        0.0000        0.0000        0.0000        0.0000        0.0000        0.0000        0.0000        0.0000        0.0000        0.0000        0.0000        0.0000        0.0000        0.0000        0.0000        0.0000        0.0000        0.0000        0.0000        0.0000        0.0000      121.2185      141.5033       73.3007       46.7648       84.0188       68.8304       27.5362       19.5707       19.1968       21.6525       19.7104       47.2481       55.5295       57.6716       53.7873       56.1892       51.5571       42.0707       36.4044       14.3345       11.7335       20.1552       37.5018      208.1128      304.4534      315.3127      310.0420      289.3381      290.0472      254.9151      191.4418       40.2121       61.9422       79.7663       78.9631      133.5490      129.0188      157.0249      218.8353      314.9716      369.1245      472.3268      461.4072      431.8918      421.7218      371.5478      325.9520      139.4862      103.1530       84.3280       86.0271       70.0700       75.2761       76.8664       89.4030      140.9739      121.4962      130.4601      122.9201      103.0870      128.1141      167.7631      192.0883      194.9625      223.4536      235.5302      247.4997      268.4029      276.2394      232.0728      206.1173      268.8900      288.7513      244.2802      207.2078      171.8314      168.8642      177.2229      201.1559      157.8557      120.0985      106.5066      122.2990      120.5500      121.9582      137.9718      152.9517      175.8279      216.2509      218.5642      202.0706      220.4412      214.6701      234.8648      243.0284      227.6782      222.8848      213.5696      196.6957      207.6452      213.0503      214.9725      199.6307      188.4566      192.9528      196.8408      196.1030      204.1229      234.1251      207.0382      196.3750      224.9524      188.7327      197.0144      189.6434      176.9182      171.5217      168.1787      156.5550      148.4090      161.0322      159.8476      166.2354      193.3723      164.6883      174.5734      178.1137      165.8761      178.1280      166.6279      170.3831      170.8162      181.7409      190.0576      199.1817      183.0339      197.8293      216.1237      221.5662      192.7010      185.4486      181.5679      191.2268      228.0083      220.9872      193.3433      199.5865      178.6801      164.7400      154.8234      171.9953      258.5099        0.0000        0.0000        0.0000        0.0000        0.0000        0.0000        0.0000        0.0000        0.0000        0.0000        0.0000        0.0000        0.0000        0.0000        0.0000        0.0000        0.0000        0.0000        0.0000        0.0000        0.0000        0.0000        0.0000        0.0000        0.0000        0.0000        0.0000        0.0000        0.0000        0.0000        0.0000        0.0000        0.0000        0.0000        0.0000        0.0000        0.0000        0.0000        0.0000        0.0000        0.0000        0.0000        0.0000        0.0000        0.0000        0.0000        0.0000        0.0000        0.0000        0.0000        0.0000        0.0000        0.0000
        0.0000        0.0000        0.0000        0.0000        0.0000        0.0000        0.0000        0.0000        0.0000        0.0000        0.0000        0.0000        0.0000        0.0000        0.0000        0.0000        0.0000        0.0000        0.0000        0.0000        0.0000        0.0000        0.0000        0.0000        0.0000        0.0000        0.0000        0.0000        0.0000        0.0000        0.0000        0.0000        0.0000        0.0000        0.0000        0.0000        0.0000        0.0000        0.0000        0.0000        0.0000        0.0000        0.0000        0.0000        0.0000        0.0000       67.7612      129.2250       57.0614       91.4396       66.5874       30.3126       42.7126       31.7317       24.8728       60.8737       74.6150       72.6041       67.4067       77.4105       64.9794       55.0403       45.8042       16.4584       13.8143       22.8016       40.6767      231.6383      304.0287      337.9283      338.0989      321.3043      313.4170      290.0953      234.8849       36.0380       43.7151       36.9282       39.0297       99.1773      144.1042      218.9121      296.1989      381.4265      444.7853      487.1960      478.0156      458.9603      491.9430      473.4513      406.7493      192.4683      174.7706      152.3635      116.3590       59.8246       92.5680       80.5580       72.7654       85.0849      120.8711      272.6831      125.5290       99.4227      118.9397      135.2848      157.2569      177.4684      216.5038      218.0720      208.2981      274.3618      287.5974      252.7666      265.5924      290.7248      278.4730      243.3912      220.2653      160.0097      151.3781      155.8336      152.4824      140.3360      104.8812       98.8801      121.4694      114.3378      121.1881      141.4320      169.1350      202.2853      237.2670      227.9461      202.1014      197.8125      198.1336      251.0116      236.1433      240.3745      250.8933      235.2973      201.8249      205.9499      198.3017      196.9642      192.4293      203.6033      187.5262      189.3898      189.5353      203.7021      226.5676      234.0451      252.8080      251.7088      216.4918      178.1227      189.1558      173.6090      166.6503      181.5753      165.4563      145.8263      182.7534      164.0061      145.0909      172.5520      177.2162      158.3390      150.6280      160.1246      181.3812      169.7047      165.8418      152.1726      163.2103      177.1914      176.7585      188.9160      196.6846      196.3271      186.4620      183.3020      179.6431      184.9993      181.6079      204.5748      197.0741      190.8979      177.1504      175.9288      153.3032      129.8849      145.6323      177.3300        0.0000        0.0000        0.0000        0.0000        0.0000        0.0000        0.0000        0.0000        0.0000        0.0000        0.0000        0.0000        0.0000        0.0000        0.0000        0.0000        0.0000        0.0000        0.0000        0.0000        0.0000        0.0000        0.0000        0.0000        0.0000        0.0000        0.0000        0.0000        0.0000        0.0000        0.0000        0.0000        0.0000        0.0000        0.0000        0.0000        0.0000        0.0000        0.0000        0.0000        0.0000        0.0000        0.0000        0.0000        0.0000        0.0000        0.0000        0.0000        0.0000        0.0000        0.0000        0.0000        0.0000
        0.0000        0.0000        0.0000        0.0000        0.0000        0.0000        0.0000        0.0000        0.0000        0.0000        0.0000        0.0000        0.0000        0.0000        0.0000        0.0000        0.0000        0.0000        0.0000        0.0000        0.0000        0.0000        0.0000        0.0000        0.0000        0.0000        0.0000        0.0000        0.0000        0.0000        0.0000        0.0000        0.0000        0.0000        0.0000        0.0000        0.0000        0.0000        0.0000        0.0000        0.0000        0.0000        0.0000        0.0000        0.0000        0.0000        0.0000       80.1316       64.8992       71.3742       78.2341       32.7981       27.9896       67.8144       50.1651       82.2138       91.6917       96.1360       90.4710      100.6965       86.5951       87.7689       73.8159       24.8305       26.7494       26.7653       43.0844      229.0269      288.8575      319.7924      321.2698      293.9444      329.8098      282.0791      234.6946       40.6875       49.5340      184.4115       56.5333      133.3168      229.2948      356.3702      363.3351      420.9248      457.1796      493.1268      462.8529      448.7080      452.3934      467.6566      469.2651      310.7298      237.6839      181.9210      160.8502      111.7363      148.1799      143.1376      177.9524      183.3705      173.8202      138.7688       96.7749       85.8015      103.8965      131.5527      144.5100      170.5666      200.7025      212.3800      225.4902      293.3741      271.2290      269.3717      265.5261      265.7291      241.1342      223.1890      183.6635      156.9314      146.3328      134.1618      145.3374      124.4018      108.0382      104.7584      116.2440      128.1122      144.5141      145.6378      155.1430      214.4256      236.5015      202.3699      185.8047      181.2838      202.4073      195.9207      194.5795      214.8891      217.9917      234.7930      213.9727      196.9932      189.8314      195.8329      171.3445      161.6730      170.6167      178.9770      175.5954      211.4492      223.0794      228.9585      231.2282      207.3494      180.1142      150.4928      168.5602      169.1023      161.6792      172.1317      154.7930      143.0764      143.7145      132.5732      127.6501      153.4772      156.1658      169.7260      166.1934      165.3184      163.2926      152.6684      159.1702      173.2460      171.1936      162.0053      155.7488      189.7828      196.6544      187.8757      183.9552      185.2587      190.9067      205.6622      196.6354      199.8195      201.2294      190.0299      179.0501      167.2851      139.7404      136.9412      152.5309        0.0000        0.0000        0.0000        0.0000        0.0000        0.0000        0.0000        0.0000        0.0000        0.0000        0.0000        0.0000        0.0000        0.0000        0.0000        0.0000        0.0000        0.0000        0.0000        0.0000        0.0000        0.0000        0.0000        0.0000        0.0000        0.0000        0.0000        0.0000        0.0000        0.0000        0.0000        0.0000        0.0000        0.0000        0.0000        0.0000        0.0000        0.0000        0.0000        0.0000        0.0000        0.0000        0.0000        0.0000        0.0000        0.0000        0.0000        0.0000        0.0000        0.0000        0.0000        0.0000        0.0000        0.0000
        0.0000        0.0000        0.0000        0.0000        0.0000        0.0000        0.0000        0.0000        0.0000        0.0000        0.0000        0.0000        0.0000        0.0000        0.0000        0.0000        0.0000        0.0000        0.0000        0.0000        0.0000        0.0000        0.0000        0.0000        0.0000        0.0000        0.0000        0.0000        0.0000        0.0000        0.0000        0.0000        0.0000        0.0000        0.0000        0.0000        0.0000        0.0000        0.0000        0.0000        0.0000        0.0000        0.0000        0.0000        0.0000        0.0000        0.0000        0.0000        0.0000        0.0000       87.1063      106.3147       94.3898       92.4314      104.9184      127.6274      141.7758      145.0410      139.2287      165.6448      152.0175      142.9037      134.8069       68.5407       61.3786       63.5515        0.0000        0.0000      181.0136      199.8792      202.3837      229.4837      247.8029      220.9694      186.3635      151.1896      245.6293      192.0414      169.8194      226.6051      267.6206      312.2506      325.3067      319.5128      371.9923      410.6028      463.1584      348.7278      267.7133        0.0000        0.0000        0.0000        0.0000      254.5896      220.7784      308.4442      378.5113      426.6221        0.0000      413.6302      264.8323      166.0746      129.1167      118.5920      113.4664      110.0361      149.9749      148.7185      160.8756      223.0979      283.9856      262.9401      237.0108      242.0777      238.3750      208.4343      210.6273      188.2041      154.8757      136.2416      132.0332      115.5141      115.5790      110.5511      104.1052      116.1317      123.4008      156.3546      204.1485      175.9661      178.9200      206.2538      184.9319      155.2211      161.1718      172.5720      172.6010      167.7524      173.9273      204.3752      221.9684      219.2030      212.2177      184.2766      166.2433      143.4891      135.4377      148.4068      161.3309      202.2242      250.8602      196.2122      215.4564      253.2350      208.9445      189.9965      171.0945      166.0964      163.2357      152.7163      149.7265      146.5857      141.2585      147.5685      151.2244      139.6917      150.6013      157.6801      157.8542      159.3179      160.6003      135.1933      128.0421      120.6481      150.8053      155.2950      150.5609      142.4108      149.0564      177.7143      183.4333      193.9097      202.7526      215.5988      215.3946      236.0772      215.8874      207.1412      205.7204      208.2334      194.7921      191.4488      167.3251        0.0000        0.0000        0.0000        0.0000        0.0000        0.0000        0.0000        0.0000        0.0000        0.0000        0.0000        0.0000        0.0000        0.0000        0.0000        0.0000        0.0000        0.0000        0.0000        0.0000        0.0000        0.0000        0.0000        0.0000        0.0000        0.0000        0.0000        0.0000        0.0000        0.0000        0.0000        0.0000        0.0000        0.0000        0.0000        0.0000        0.0000        0.0000        0.0000        0.0000        0.0000        0.0000        0.0000        0.0000        0.0000        0.0000        0.0000        0.0000        0.0000        0.0000        0.0000        0.0000        0.0000        0.0000        0.0000        0.0000
        0.0000        0.0000        0.0000        0.0000        0.0000        0.0000        0.0000        0.0000        0.0000        0.0000        0.0000        0.0000        0.0000        0.0000        0.0000        0.0000        0.0000        0.0000        0.0000        0.0000        0.0000        0.0000        0.0000        0.0000        0.0000        0.0000        0.0000        0.0000        0.0000        0.0000        0.0000        0.0000        0.0000        0.0000        0.0000        0.0000        0.0000        0.0000        0.0000        0.0000        0.0000        0.0000        0.0000        0.0000        0.0000        0.0000        0.0000        0.0000        0.0000        0.0000        0.0000        0.0000        0.0000        0.0000        0.0000      172.1265      189.4989      191.2037        0.0000        0.0000        0.0000      182.7600      154.7995       85.8601       75.0039        0.0000        0.0000        0.0000        0.0000        0.0000        0.0000        0.0000      223.6297      215.6418      202.0563      167.9021      168.6361      168.8964      205.2490      220.2953      289.3581      273.6855      325.4502      355.0038      473.6632      527.9097      496.2408      416.3678        0.0000        0.0000        0.0000        0.0000        0.0000        0.0000      400.0928      532.7167        0.0000        0.0000        0.0000      456.5404      276.3504      213.2001      158.8605      116.7689      116.0104      105.1643      110.8286      130.7357      175.2989      225.8401      281.7290      291.8907      253.3216      216.1599      214.5847      222.6716      210.3179      183.8847      168.5369      135.0945      126.1455      120.0171      131.3319      118.0125      112.1179      126.8485      159.4909      153.2719      175.7530      197.7188      201.1301      191.5865      150.3833      132.2053      157.6284      196.7266      187.8013      163.1961      180.2299      218.1944      215.6004      200.4540      193.1862      177.0958      160.0620      124.9327      125.4207      145.2086      164.5907      204.6165      199.1398      170.6192      188.6552      197.0356      196.4012      181.6715      177.8956      204.5055      177.3052      160.3128      156.4418      162.3389      179.1229      177.5153      207.4513      163.3958      153.9787      139.8487      146.4565      162.9048      140.8331      122.6835      129.0886      118.2821      130.5405      143.8474      152.7586      163.2248      160.2793      170.7455      186.0017      198.9693      213.4590      222.8449      233.4417      253.6228      246.0399      250.1529      219.9680      204.4427      196.1720      203.3893      173.7384        0.0000        0.0000        0.0000        0.0000        0.0000        0.0000        0.0000        0.0000        0.0000        0.0000        0.0000        0.0000        0.0000        0.0000        0.0000        0.0000        0.0000        0.0000        0.0000        0.0000        0.0000        0.0000        0.0000        0.0000        0.0000        0.0000        0.0000        0.0000        0.0000        0.0000        0.0000        0.0000        0.0000        0.0000        0.0000        0.0000        0.0000        0.0000        0.0000        0.0000        0.0000        0.0000        0.0000        0.0000        0.0000        0.0000        0.0000        0.0000        0.0000        0.0000        0.0000        0.0000        0.0000        0.0000        0.0000        0.0000
        0.0000        0.0000        0.0000        0.0000        0.0000        0.0000        0.0000        0.0000        0.0000        0.0000        0.0000        0.0000        0.0000        0.0000        0.0000        0.0000        0.0000        0.0000        0.0000        0.0000        0.0000        0.0000        0.0000        0.0000        0.0000        0.0000        0.0000        0.0000        0.0000        0.0000        0.0000        0.0000        0.0000        0.0000        0.0000        0.0000        0.0000        0.0000        0.0000        0.0000        0.0000        0.0000        0.0000        0.0000        0.0000        0.0000        0.0000        0.0000        0.0000        0.0000        0.0000        0.0000        0.0000        0.0000        0.0000        0.0000        0.0000        0.0000        0.0000        0.0000        0.0000      224.2123      203.0783      121.7124      111.5453        0.0000        0.0000        0.0000        0.0000        0.0000        0.0000        0.0000        0.0000      217.8650      217.5499      182.8286      165.1489      176.3018      203.5335      244.8392      304.1808      323.6200      380.1231      422.4863      446.2050        0.0000        0.0000        0.0000        0.0000        0.0000        0.0000        0.0000        0.0000        0.0000        0.0000        0.0000        0.0000        0.0000        0.0000        0.0000      252.7670      191.4285      145.1731      117.0950      123.6989      122.1742      122.5024      138.0712      201.3105      265.6991      300.8184      250.4322      215.6686      228.1495      245.7411      266.6885      253.4167      206.0460      180.2102      153.1565      139.5459      137.4358      130.6698      137.1957      137.9591      159.3854      167.7571      170.7202      191.6596      196.8463      189.7082      164.1502      155.1873      138.0995      179.1807      182.1035      187.1148      186.5153      177.1489      189.4826      214.2566      205.9883      214.9863      179.7291      150.1530      127.0974      142.3985      179.5206      206.0982      193.7691      192.1659      212.0181      180.1239      174.3507      177.2280      179.9697      204.9514      201.8026      195.2812      164.9504      173.6409      167.4698      187.6060      175.5700      181.2493      154.6928      151.9127      151.1859      167.6005      154.2085      155.8586      145.0614      137.0710      129.5872      137.4654      150.4993      146.1396      151.5668      160.0723      176.3907      206.0450      217.7276      216.6409      230.1804      254.9791      263.9059      268.0294      244.5886      240.9860      214.3643      209.8462      192.4186        0.0000        0.0000        0.0000        0.0000        0.0000        0.0000        0.0000        0.0000        0.0000        0.0000        0.0000        0.0000        0.0000        0.0000        0.0000        0.0000        0.0000        0.0000        0.0000        0.0000        0.0000        0.0000        0.0000        0.0000        0.0000        0.0000        0.0000        0.0000        0.0000        0.0000        0.0000        0.0000        0.0000        0.0000        0.0000        0.0000        0.0000        0.0000        0.0000        0.0000        0.0000        0.0000        0.0000        0.0000        0.0000        0.0000        0.0000        0.0000        0.0000        0.0000        0.0000        0.0000        0.0000        0.0000        0.0000        0.0000        0.0000
        0.0000        0.0000        0.0000        0.0000        0.0000        0.0000        0.0000        0.0000        0.0000        0.0000        0.0000        0.0000        0.0000        0.0000        0.0000        0.0000        0.0000        0.0000        0.0000        0.0000        0.0000        0.0000        0.0000        0.0000        0.0000        0.0000        0.0000        0.0000        0.0000        0.0000        0.0000        0.0000        0.0000        0.0000        0.0000        0.0000        0.0000        0.0000        0.0000        0.0000        0.0000        0.0000        0.0000        0.0000        0.0000        0.0000        0.0000        0.0000        0.0000        0.0000        0.0000        0.0000        0.0000        0.0000        0.0000        0.0000        0.0000        0.0000        0.0000        0.0000        0.0000        0.0000      286.5619      196.7738        0.0000        0.0000        0.0000        0.0000        0.0000        0.0000        0.0000        0.0000        0.0000        0.0000      244.8940      210.6561      202.8830      222.0263      273.8466      343.9297      393.0777      419.7836      441.7391      391.4584        0.0000        0.0000        0.0000        0.0000        0.0000        0.0000        0.0000        0.0000        0.0000        0.0000        0.0000        0.0000        0.0000        0.0000        0.0000        0.0000        0.0000      150.2977      133.2669      118.1090      146.4882      171.5947      170.9841      169.9269      187.6580      213.2143      214.1557      227.5573      257.2398      295.9601      266.7206      287.7207      253.3355      222.4563      201.4196      173.2496      160.1425      154.7270      154.4227      172.7789      196.6554      233.3711      223.4302      183.1958      195.5054      181.8046      167.5677      177.8813      176.5435      162.5172      173.9627      175.2487      190.2866      192.7097      181.1551      181.4563      199.7522      199.6136      205.0426      166.3721      156.9622      169.8119      195.9682      241.2220      235.7322      217.8473      218.1889      181.7551      167.8911      161.2399      160.1316      166.7686      165.6236      172.0896      159.0668      148.1541      155.4867      158.4955      156.0439      155.1358      138.1476      146.5915      150.8348      155.6032      159.0900      159.4937      194.6943      168.5002      166.1352      148.5627      181.5827      171.3592      177.6125      166.7455      176.9171      197.5650      206.2230      219.7397      227.7872      243.6930      255.3290      264.6092      248.6183      240.5205      213.0725      220.4614      192.5746        0.0000        0.0000        0.0000        0.0000        0.0000        0.0000        0.0000        0.0000        0.0000        0.0000        0.0000        0.0000        0.0000        0.0000        0.0000        0.0000        0.0000        0.0000        0.0000        0.0000        0.0000        0.0000        0.0000        0.0000        0.0000        0.0000        0.0000        0.0000        0.0000        0.0000        0.0000        0.0000        0.0000        0.0000        0.0000        0.0000        0.0000        0.0000        0.0000        0.0000        0.0000        0.0000        0.0000        0.0000        0.0000        0.0000        0.0000        0.0000        0.0000        0.0000        0.0000        0.0000        0.0000        0.0000        0.0000        0.0000        0.0000        0.0000
        0.0000        0.0000        0.0000        0.0000        0.0000        0.0000        0.0000        0.0000        0.0000        0.0000        0.0000        0.0000        0.0000        0.0000        0.0000        0.0000        0.0000        0.0000        0.0000        0.0000        0.0000        0.0000        0.0000        0.0000        0.0000        0.0000        0.0000        0.0000        0.0000        0.0000        0.0000        0.0000        0.0000        0.0000        0.0000        0.0000        0.0000        0.0000        0.0000        0.0000        0.0000        0.0000        0.0000        0.0000        0.0000        0.0000        0.0000        0.0000        0.0000        0.0000        0.0000        0.0000        0.0000        0.0000        0.0000        0.0000        0.0000        0.0000        0.0000        0.0000        0.0000        0.0000        0.0000        0.0000        0.0000        0.0000        0.0000        0.0000        0.0000        0.0000        0.0000        0.0000        0.0000        0.0000      270.0811      230.2735      218.5962      222.8036      248.5201      317.3348      330.4514      320.7173      276.7756        0.0000        0.0000        0.0000        0.0000        0.0000        0.0000        0.0000        0.0000        0.0000        0.0000        0.0000        0.0000        0.0000        0.0000        0.0000        0.0000        0.0000        0.0000      117.6579       96.5749      119.5328      131.4189      173.1774      188.6904      178.6022      200.6064      199.7955      222.9554      249.9695      278.8010      278.4574      298.7540      276.6407      238.2081      233.0215      219.5305      191.4631      190.9622      191.8952      211.3163      236.8652      266.8030      271.5504      278.4122      257.4295      201.1913      189.8017      193.4821      196.1770      181.9836      144.7066      150.5059      182.7577      216.1446      217.4417      203.2000      198.7936      213.1031      213.9907      229.7273      233.8245      227.5209      232.9231      263.9907      277.3464      265.2245      236.0732      207.4393      146.6584      135.8909      130.5141      142.4632      132.0390      126.6106      129.4625      132.6082      148.1675      144.0183      151.7919      150.5490      162.7675      165.0249      156.8569      145.5726      148.2431      159.7907      169.2552      179.8541      194.7322      188.8753      198.7393      217.2652      231.5090      236.7339      241.4729      244.6265      266.1855      287.3222      316.3322      323.0702      296.0204      287.9297      285.4250      266.3049      212.5615      209.6789      236.0247      222.3396        0.0000        0.0000        0.0000        0.0000        0.0000        0.0000        0.0000        0.0000        0.0000        0.0000        0.0000        0.0000        0.0000        0.0000        0.0000        0.0000        0.0000        0.0000        0.0000        0.0000        0.0000        0.0000        0.0000        0.0000        0.0000        0.0000        0.0000        0.0000        0.0000        0.0000        0.0000        0.0000        0.0000        0.0000        0.0000        0.0000        0.0000        0.0000        0.0000        0.0000        0.0000        0.0000        0.0000        0.0000        0.0000        0.0000        0.0000        0.0000        0.0000        0.0000        0.0000        0.0000        0.0000        0.0000        0.0000        0.0000        0.0000        0.0000
        0.0000        0.0000        0.0000        0.0000        0.0000        0.0000        0.0000        0.0000        0.0000        0.0000        0.0000        0.0000        0.0000        0.0000        0.0000        0.0000        0.0000        0.0000        0.0000        0.0000        0.0000        0.0000        0.0000        0.0000        0.0000        0.0000        0.0000        0.0000        0.0000        0.0000        0.0000        0.0000        0.0000        0.0000        0.0000        0.0000        0.0000        0.0000        0.0000        0.0000        0.0000        0.0000        0.0000        0.0000        0.0000        0.0000        0.0000        0.0000        0.0000        0.0000        0.0000        0.0000        0.0000        0.0000        0.0000        0.0000        0.0000        0.0000        0.0000        0.0000        0.0000        0.0000        0.0000        0.0000        0.0000        0.0000        0.0000        0.0000        0.0000        0.0000        0.0000        0.0000        0.0000        0.0000        0.0000        0.0000        0.0000        0.0000        0.0000        0.0000        0.0000        0.0000        0.0000        0.0000        0.0000        0.0000        0.0000        0.0000        0.0000        0.0000        0.0000        0.0000        0.0000        0.0000        0.0000        0.0000        0.0000        0.0000        0.0000        0.0000        0.0000      108.0750      106.3456      126.7678      143.0645      187.7626      222.3172      204.8962      199.7953      203.0970      238.3020      245.2481      234.5342      254.5389      269.4628      261.0091      266.4268      280.7732      245.7722      203.7017      208.5152      199.7322      234.4939      253.1125      257.6063      280.6102      278.5954      243.4822      221.4426      228.7188      230.8998      185.7022      153.7736      141.5797      181.7887      195.0562      223.4584      253.2513      202.9830      198.6282      205.3520      210.4642      233.8043      293.3568      271.4035      286.7667      298.7018      287.4836      267.1873      228.3055      183.1401      151.3284      133.4348      125.3441      124.4573      123.4396      114.7487      135.5558      126.0445      153.0799      153.1045      148.4833      148.2482      173.8123      170.5491      172.5429      159.7580      168.7463      188.1767      194.3750      186.0490      206.7075      217.0619      230.1061      234.9361      248.3822      252.8621      258.6494      274.7239      301.0344      316.8184      338.2808      320.5425      307.5756      314.4152      282.7983      259.8737      210.8902      221.2585      232.9827        0.0000        0.0000        0.0000        0.0000        0.0000        0.0000        0.0000        0.0000        0.0000        0.0000        0.0000        0.0000        0.0000        0.0000        0.0000        0.0000        0.0000        0.0000        0.0000        0.0000        0.0000        0.0000        0.0000        0.0000        0.0000        0.0000        0.0000        0.0000        0.0000        0.0000        0.0000        0.0000        0.0000        0.0000        0.0000        0.0000        0.0000        0.0000        0.0000        0.0000        0.0000        0.0000        0.0000        0.0000        0.0000        0.0000        0.0000        0.0000        0.0000        0.0000        0.0000        0.0000        0.0000        0.0000        0.0000        0.0000        0.0000        0.0000        0.0000
        0.0000        0.0000        0.0000        0.0000        0.0000        0.0000        0.0000        0.0000        0.0000        0.0000        0.0000        0.0000        0.0000        0.0000        0.0000        0.0000        0.0000        0.0000        0.0000        0.0000        0.0000        0.0000        0.0000        0.0000        0.0000        0.0000        0.0000        0.0000        0.0000        0.0000        0.0000        0.0000        0.0000        0.0000        0.0000        0.0000        0.0000        0.0000        0.0000        0.0000        0.0000        0.0000        0.0000        0.0000        0.0000        0.0000        0.0000        0.0000        0.0000        0.0000        0.0000        0.0000        0.0000        0.0000        0.0000        0.0000        0.0000        0.0000        0.0000        0.0000        0.0000        0.0000        0.0000        0.0000        0.0000        0.0000        0.0000        0.0000        0.0000        0.0000        0.0000        0.0000        0.0000        0.0000        0.0000        0.0000        0.0000        0.0000        0.0000        0.0000        0.0000        0.0000        0.0000        0.0000        0.0000        0.0000        0.0000        0.0000        0.0000        0.0000        0.0000        0.0000        0.0000        0.0000        0.0000        0.0000        0.0000        0.0000        0.0000        0.0000        0.0000      129.8407      103.7118      130.7192      151.6422      205.1387      203.0572      174.0679      180.8703      196.1982      247.8532      244.8002      234.0467      238.6633      246.0559      256.2859      272.7940      268.8947      243.9430      217.5159      216.6316      222.0282      234.1928      268.4183      303.8514      319.0731      292.9131      310.3285      268.0435      289.0043      276.3480      188.3508      161.7819      146.6273      196.3121      223.6417      238.4077      246.2901      239.9595      260.5847      253.2270      247.9071      271.8622      300.4205      294.8738      312.2786      322.2664      289.9121      246.7939      218.7407      190.5031      147.7153      134.8691      122.1856      138.5817      144.9373      144.7945      132.9706      141.8110      159.4087      159.1643      170.4664      173.3200      187.7671      173.8592      184.2109      174.0277      179.1176      195.7473      199.1375      200.5098      219.5849      233.2307      241.3972      248.6272      256.2867      267.9765      286.0742      299.2707      331.1015      331.3877      349.4281      341.9621      299.1382      271.9009      272.0337      289.8378      257.2857      290.5524      292.7621        0.0000        0.0000        0.0000        0.0000        0.0000        0.0000        0.0000        0.0000        0.0000        0.0000        0.0000        0.0000        0.0000        0.0000        0.0000        0.0000        0.0000        0.0000        0.0000        0.0000        0.0000        0.0000        0.0000        0.0000        0.0000        0.0000        0.0000        0.0000        0.0000        0.0000        0.0000        0.0000        0.0000        0.0000        0.0000        0.0000        0.0000        0.0000        0.0000        0.0000        0.0000        0.0000        0.0000        0.0000        0.0000        0.0000        0.0000        0.0000        0.0000        0.0000        0.0000        0.0000        0.0000        0.0000        0.0000        0.0000        0.0000        0.0000        0.0000
        0.0000        0.0000        0.0000        0.0000        0.0000        0.0000        0.0000        0.0000        0.0000        0.0000        0.0000        0.0000        0.0000        0.0000        0.0000        0.0000        0.0000        0.0000        0.0000        0.0000        0.0000        0.0000        0.0000        0.0000        0.0000        0.0000        0.0000        0.0000        0.0000        0.0000        0.0000        0.0000        0.0000        0.0000        0.0000        0.0000        0.0000        0.0000        0.0000        0.0000        0.0000        0.0000        0.0000        0.0000        0.0000        0.0000        0.0000        0.0000        0.0000        0.0000        0.0000        0.0000        0.0000        0.0000        0.0000        0.0000        0.0000        0.0000        0.0000        0.0000        0.0000        0.0000        0.0000        0.0000        0.0000        0.0000        0.0000        0.0000        0.0000        0.0000        0.0000        0.0000        0.0000        0.0000        0.0000        0.0000        0.0000        0.0000        0.0000        0.0000        0.0000        0.0000        0.0000        0.0000        0.0000        0.0000        0.0000        0.0000        0.0000        0.0000        0.0000        0.0000        0.0000        0.0000        0.0000        0.0000        0.0000        0.0000        0.0000        0.0000      157.5090      121.7521      107.6793      118.9932      124.2067      149.5311      150.6766      164.4136      181.8535      195.3558      217.9107      206.3544      211.0662      223.4913      235.7481      251.8421      278.4663      262.0088      246.5406      213.0922      218.2497      232.8501      257.6454      256.6158      318.4042      339.5657      329.6344      360.4223      317.7330      348.3616      298.5746      245.7213      202.5566      193.5446      207.1391      261.4174      243.2406      274.9440      265.9244      289.3425      278.3799      275.9549      285.4761      310.6047      321.1650      339.6098      331.0872      266.8264      244.6817      225.1442      198.7164      152.5028      132.7572      129.7852      149.3771      159.1860      157.1220      141.4314      147.9003      169.2802      166.4193      178.0025      189.7433      185.4538      178.0910      182.3218      179.5582      174.6777      185.5517      179.4610      193.5173      230.7638      257.4774      272.5568      268.1215      280.5102      289.5852      304.1123      305.7314      330.5974      337.0269      342.7406      353.3972      316.3553      279.5342      276.0672      269.7388      267.6964        0.0000        0.0000        0.0000        0.0000        0.0000        0.0000        0.0000        0.0000        0.0000        0.0000        0.0000        0.0000        0.0000      159.0000        0.0000        0.0000        0.0000      197.1301        0.0000        0.0000        0.0000        0.0000        0.0000        0.0000        0.0000        0.0000        0.0000        0.0000        0.0000        0.0000        0.0000        0.0000        0.0000        0.0000        0.0000        0.0000        0.0000        0.0000        0.0000        0.0000        0.0000        0.0000        0.0000        0.0000        0.0000        0.0000        0.0000        0.0000        0.0000        0.0000        0.0000        0.0000        0.0000        0.0000        0.0000        0.0000        0.0000        0.0000        0.0000        0.0000        0.0000
        0.0000        0.0000        0.0000        0.0000        0.0000        0.0000        0.0000        0.0000        0.0000        0.0000        0.0000        0.0000        0.0000        0.0000        0.0000        0.0000        0.0000        0.0000        0.0000        0.0000        0.0000        0.0000        0.0000        0.0000        0.0000        0.0000        0.0000        0.0000        0.0000        0.0000        0.0000        0.0000        0.0000        0.0000        0.0000        0.0000        0.0000        0.0000        0.0000        0.0000        0.0000        0.0000        0.0000        0.0000        0.0000        0.0000        0.0000        0.0000        0.0000        0.0000        0.0000        0.0000        0.0000        0.0000        0.0000        0.0000        0.0000        0.0000        0.0000        0.0000        0.0000        0.0000        0.0000        0.0000        0.0000        0.0000        0.0000        0.0000        0.0000        0.0000        0.0000        0.0000        0.0000        0.0000        0.0000        0.0000        0.0000        0.0000        0.0000        0.0000        0.0000        0.0000        0.0000        0.0000        0.0000        0.0000        0.0000        0.0000        0.0000        0.0000        0.0000        0.0000        0.0000        0.0000        0.0000        0.0000        0.0000        0.0000        0.0000        0.0000      174.7075      132.8963      113.8534      113.7093      114.0737      130.9191      157.6773      157.6000      151.5581      156.3576      157.3537      154.8601      175.6457      196.6142      218.1029      223.7313      225.7277      224.9850      224.4568      233.4360      252.0701      259.8450      270.4597      281.5761      337.3609      346.0230      336.3692      384.9346      345.7238      377.8582      334.7828      322.6940      281.2678      268.5911      314.3799      275.5775      279.2695      285.7680      305.7719      326.0515      295.0891      296.7290      288.9046      343.6087      374.8630      361.4750      333.8376      298.7314      274.6394      252.9780      218.8363      167.9957      145.4673      136.4593      156.8936      181.2396      183.8943      189.4044      182.5251      222.7947      225.1902      222.5922      230.6198      262.2086      256.2722      207.3336      223.4556      211.1552      196.1620      208.8499      232.5552      280.2008      295.6235      311.7258      315.0330      295.1644      290.7107      302.4298      294.5270      270.7307      302.6062      295.6324      297.6036      268.3690      260.2709      256.7303      261.3741      291.6418        0.0000        0.0000        0.0000        0.0000        0.0000        0.0000        0.0000        0.0000        0.0000        0.0000        0.0000        0.0000      254.4900      212.7900      220.6800        0.0000      238.3200      245.1600        0.0000        0.0000        0.0000        0.0000        0.0000        0.0000        0.0000        0.0000        0.0000        0.0000        0.0000        0.0000        0.0000        0.0000        0.0000        0.0000        0.0000        0.0000        0.0000        0.0000        0.0000        0.0000        0.0000        0.0000        0.0000        0.0000        0.0000        0.0000        0.0000        0.0000        0.0000        0.0000        0.0000        0.0000        0.0000        0.0000        0.0000        0.0000        0.0000        0.0000        0.0000        0.0000        0.0000
        0.0000        0.0000        0.0000        0.0000        0.0000        0.0000        0.0000        0.0000        0.0000        0.0000        0.0000        0.0000        0.0000        0.0000        0.0000        0.0000        0.0000        0.0000        0.0000        0.0000        0.0000        0.0000        0.0000        0.0000        0.0000        0.0000        0.0000        0.0000        0.0000        0.0000        0.0000        0.0000        0.0000        0.0000        0.0000        0.0000        0.0000        0.0000        0.0000        0.0000        0.0000        0.0000        0.0000        0.0000        0.0000        0.0000        0.0000        0.0000        0.0000        0.0000        0.0000        0.0000        0.0000        0.0000        0.0000        0.0000        0.0000        0.0000        0.0000        0.0000        0.0000        0.0000        0.0000        0.0000        0.0000        0.0000        0.0000        0.0000        0.0000        0.0000        0.0000        0.0000        0.0000        0.0000        0.0000        0.0000        0.0000        0.0000        0.0000        0.0000        0.0000        0.0000        0.0000        0.0000        0.0000        0.0000        0.0000        0.0000        0.0000        0.0000        0.0000        0.0000        0.0000        0.0000        0.0000        0.0000        0.0000        0.0000        0.0000      299.1610      196.6362      138.2230      125.5034      129.7151      113.9376      122.9724      137.6078      154.5521      144.9143      135.3853      153.1724      154.1134      178.0556      201.9634      219.4701      191.4669      195.6239      207.0684      223.3478      244.0621      266.5182      275.7765      282.7029      319.5527      362.9911      381.7605      373.3993      388.0023      361.8445      388.9450      359.4128      338.5633      289.4830      281.2420      302.1737      290.0633      288.1743      303.8036      339.3162      328.5785      331.9987      297.8988      303.0236      350.1834      385.5401      357.6455      349.4642      330.3548      315.0005      269.5811      235.5971      175.0891      150.9378      158.4762      165.0087      189.2775      208.7361      223.3911      186.0496      221.7563      222.5352      227.7962      214.4652      270.5073      265.3722      244.6581      235.3889      212.6950      206.5313      221.0450      263.1544      295.3943      317.7678      319.3545      313.8446      292.8543      287.3603      286.5623      270.2877      265.0075      280.0366      280.5688      257.3091      220.7238      249.2867      274.6413      294.7831      405.0498        0.0000        0.0000        0.0000        0.0000        0.0000        0.0000      231.0805      162.5700        0.0000        0.0000        0.0000        0.0000      211.3800      163.1100        0.0000        0.0000        0.0000        0.0000        0.0000        0.0000        0.0000        0.0000        0.0000        0.0000        0.0000        0.0000        0.0000        0.0000        0.0000        0.0000        0.0000        0.0000        0.0000        0.0000        0.0000        0.0000        0.0000        0.0000        0.0000        0.0000        0.0000        0.0000        0.0000        0.0000        0.0000        0.0000        0.0000        0.0000        0.0000        0.0000        0.0000        0.0000        0.0000        0.0000        0.0000        0.0000        0.0000        0.0000        0.0000        0.0000        0.0000
        0.0000        0.0000        0.0000        0.0000        0.0000        0.0000        0.0000        0.0000        0.0000        0.0000        0.0000        0.0000        0.0000        0.0000        0.0000        0.0000        0.0000        0.0000        0.0000        0.0000        0.0000        0.0000        0.0000        0.0000        0.0000        0.0000        0.0000        0.0000        0.0000        0.0000        0.0000        0.0000        0.0000        0.0000        0.0000        0.0000        0.0000        0.0000        0.0000        0.0000        0.0000        0.0000        0.0000        0.0000        0.0000        0.0000        0.0000        0.0000        0.0000        0.0000        0.0000        0.0000        0.0000        0.0000        0.0000        0.0000        0.0000        0.0000        0.0000        0.0000        0.0000        0.0000        0.0000        0.0000        0.0000        0.0000        0.0000        0.0000        0.0000        0.0000        0.0000        0.0000        0.0000        0.0000        0.0000        0.0000        0.0000        0.0000        0.0000        0.0000        0.0000        0.0000        0.0000        0.0000        0.0000        0.0000        0.0000        0.0000        0.0000        0.0000        0.0000        0.0000        0.0000        0.0000        0.0000        0.0000        0.0000      462.7066      354.5175      217.8567      179.8221      160.4290      146.3765      141.7908      131.4777      119.9606      130.1925      140.1173      137.7247      125.5068      123.1129      138.6454      150.8649      157.0640      170.0031      189.6923      193.3123      186.8981      205.2261      261.3855      260.8767      282.6591      301.0790      367.3612      368.9532      354.1806      332.3873      324.9955      390.0757      372.1313      357.9096      317.0977      300.2570      279.8568      323.2803      314.1169      333.3965      340.1932      330.5193      352.2231      398.1172      383.3426      332.8716      393.8690      383.2642      383.1549      391.7890      388.1881      341.0520      302.8926      252.1947      206.2466      179.7630      173.0752      191.9871      221.3220      222.5072      237.3599      212.0395      244.8319      227.0293      251.5427      256.2394      261.1254      275.1165      263.7227      237.7863      203.7233      212.9384      234.7546      266.2334      291.7252      317.0650      315.9872      310.2102      300.8883      291.3380      290.7955      289.4025      298.6644      300.4722      262.2592      240.2899      233.6640      260.3913      294.2357      342.1026        0.0000        0.0000        0.0000        0.0000        0.0000      249.3435      240.3880      241.1482      192.6300        0.0000        0.0000        0.0000        0.0000        0.0000        0.0000        0.0000        0.0000        0.0000        0.0000        0.0000        0.0000        0.0000        0.0000        0.0000        0.0000        0.0000        0.0000        0.0000        0.0000        0.0000        0.0000        0.0000        0.0000        0.0000        0.0000        0.0000        0.0000        0.0000        0.0000        0.0000        0.0000        0.0000        0.0000        0.0000        0.0000        0.0000        0.0000        0.0000        0.0000        0.0000        0.0000        0.0000        0.0000        0.0000        0.0000        0.0000        0.0000        0.0000        0.0000        0.0000        0.0000        0.0000
        0.0000        0.0000        0.0000        0.0000        0.0000        0.0000        0.0000        0.0000        0.0000        0.0000        0.0000        0.0000        0.0000        0.0000        0.0000        0.0000        0.0000        0.0000        0.0000        0.0000        0.0000        0.0000        0.0000        0.0000        0.0000        0.0000        0.0000        0.0000        0.0000        0.0000        0.0000        0.0000        0.0000        0.0000        0.0000        0.0000        0.0000        0.0000        0.0000        0.0000        0.0000        0.0000        0.0000        0.0000        0.0000        0.0000        0.0000        0.0000        0.0000        0.0000        0.0000        0.0000        0.0000        0.0000        0.0000        0.0000        0.0000        0.0000        0.0000        0.0000        0.0000        0.0000        0.0000        0.0000        0.0000        0.0000        0.0000        0.0000        0.0000        0.0000        0.0000        0.0000        0.0000        0.0000        0.0000        0.0000        0.0000        0.0000        0.0000        0.0000        0.0000        0.0000        0.0000        0.0000        0.0000        0.0000        0.0000        0.0000        0.0000        0.0000        0.0000        0.0000        0.0000        0.0000        0.0000        0.0000        0.0000      421.2854      299.9247      211.1989      177.6177      170.9185      157.3315      145.4906      138.2460      141.9405      145.1611      140.3051      132.4605      121.4460      119.0817      123.0447      126.6659      135.5436      148.6590      157.3440      165.2231      165.0863      197.5896      239.0317      241.1514      243.7487      267.9593      305.3350      334.3544      329.9835      324.0566      323.1139      348.2128      338.2571      326.5888      327.3823      295.7539      308.0164      346.0215      292.8693      308.5616      333.9318      310.9122      345.7405      371.4323      375.5780      400.4954      411.5250      369.4167      366.2328      370.3897      367.5273      358.1361      303.8981      267.5642      226.4182      194.4117      202.1777      206.3359      236.8764      215.9366      229.0703      239.5354      266.0173      247.0528      256.0458      259.1559      288.4712      292.0226      282.0010      271.2632      229.6089      241.1292      246.6999      257.1500      289.4876      306.0334      296.0188      299.4077      298.3269      310.6115      314.5553      285.1578      295.4077      294.9084      228.6379      225.4691      243.5338      274.6916      317.7781      388.8641        0.0000        0.0000        0.0000      279.9000      257.5385      217.8700      268.4807      264.3682      188.2500        0.0000        0.0000        0.0000        0.0000        0.0000        0.0000        0.0000        0.0000        0.0000        0.0000        0.0000        0.0000        0.0000        0.0000        0.0000        0.0000        0.0000        0.0000        0.0000        0.0000        0.0000        0.0000        0.0000        0.0000        0.0000        0.0000        0.0000        0.0000        0.0000        0.0000        0.0000        0.0000        0.0000        0.0000        0.0000        0.0000        0.0000        0.0000        0.0000        0.0000        0.0000        0.0000        0.0000        0.0000        0.0000        0.0000        0.0000        0.0000        0.0000        0.0000        0.0000        0.0000        0.0000
        0.0000        0.0000        0.0000        0.0000        0.0000        0.0000        0.0000        0.0000        0.0000        0.0000        0.0000        0.0000        0.0000        0.0000        0.0000        0.0000        0.0000        0.0000        0.0000        0.0000        0.0000        0.0000        0.0000        0.0000        0.0000        0.0000        0.0000        0.0000        0.0000        0.0000        0.0000        0.0000        0.0000        0.0000        0.0000        0.0000        0.0000        0.0000        0.0000        0.0000        0.0000        0.0000        0.0000        0.0000        0.0000        0.0000        0.0000        0.0000        0.0000        0.0000        0.0000        0.0000        0.0000        0.0000        0.0000        0.0000        0.0000        0.0000        0.0000        0.0000        0.0000        0.0000        0.0000        0.0000        0.0000        0.0000        0.0000        0.0000        0.0000        0.0000        0.0000        0.0000        0.0000        0.0000        0.0000        0.0000        0.0000        0.0000        0.0000        0.0000        0.0000        0.0000        0.0000        0.0000        0.0000        0.0000        0.0000        0.0000        0.0000        0.0000        0.0000        0.0000        0.0000        0.0000        0.0000        0.0000      411.1766      370.6063      266.7931      214.5486      200.8202      176.2054      175.9672      149.0409      139.8784      142.6303      140.3044      137.2720      120.0796      117.7172      119.9107      119.5756      116.7909      122.1891      129.3342      132.2338      139.7358      156.6792      157.5672      174.7202      179.9157      177.0061      185.9974      231.7861      268.9855      303.8093      330.3033      358.5522      357.1438      286.7164      299.3046      296.1233      296.1410      265.0103      294.3744      297.1753      300.3559      321.1528      317.8375      338.6238      369.2297      339.9833      354.9551      298.5529      269.0800      286.7774      281.0857      321.9716      340.4775      269.3575      245.3459      253.7317      227.2230      236.3360      245.3440      291.0201      304.0030      316.2398      305.2578      343.2036      340.5734      320.9737      343.9082      356.4914      352.7663      333.7955      322.0612      267.7507      277.9008      270.4231      278.5926      271.5353      272.3569      269.1720      281.1083      278.4247      277.4972      295.8491      262.4736      216.2029      207.7205      183.7478      197.8205      146.7011      247.9669      276.5879        0.0000        0.0000        0.0000        0.0000      255.4671      247.6846      262.1302      283.2771      264.5949      223.3200        0.0000        0.0000        0.0000        0.0000        0.0000        0.0000        0.0000        0.0000        0.0000        0.0000        0.0000        0.0000        0.0000        0.0000        0.0000        0.0000        0.0000        0.0000        0.0000        0.0000        0.0000        0.0000        0.0000        0.0000        0.0000        0.0000        0.0000        0.0000        0.0000        0.0000        0.0000        0.0000        0.0000        0.0000        0.0000        0.0000        0.0000        0.0000        0.0000        0.0000        0.0000        0.0000        0.0000        0.0000        0.0000        0.0000        0.0000        0.0000        0.0000        0.0000        0.0000        0.0000        0.0000
        0.0000        0.0000        0.0000        0.0000        0.0000        0.0000        0.0000        0.0000        0.0000        0.0000        0.0000        0.0000        0.0000        0.0000        0.0000        0.0000        0.0000        0.0000        0.0000        0.0000        0.0000        0.0000        0.0000        0.0000        0.0000        0.0000        0.0000        0.0000        0.0000        0.0000        0.0000        0.0000        0.0000        0.0000        0.0000        0.0000        0.0000        0.0000        0.0000        0.0000        0.0000        0.0000        0.0000        0.0000        0.0000        0.0000        0.0000        0.0000        0.0000        0.0000        0.0000        0.0000        0.0000        0.0000        0.0000        0.0000        0.0000        0.0000        0.0000        0.0000        0.0000        0.0000        0.0000        0.0000        0.0000        0.0000        0.0000        0.0000        0.0000        0.0000        0.0000        0.0000        0.0000        0.0000        0.0000        0.0000        0.0000        0.0000        0.0000        0.0000        0.0000        0.0000        0.0000        0.0000        0.0000        0.0000        0.0000        0.0000        0.0000        0.0000        0.0000        0.0000        0.0000        0.0000        0.0000        0.0000      366.3321      322.2036      207.4351      208.3316      196.1765      186.5448      188.7875      174.3745      185.7062      157.6660      147.3237      131.2457      119.3097      113.6165      114.1403      117.7050      118.6209      119.2329      119.6681      121.2137      121.7474      125.9810      140.6431      149.0683      151.0856      155.8220      165.8769      229.1726      250.3905      246.1873      258.7165      308.7267      290.6961      252.6131      230.9231      268.4762      281.5112      271.0543      302.1317      290.9167      295.3801      333.8112      346.7991      348.3187      339.9080      270.5225      252.9868      242.7929      235.5802      232.4331      227.0511      304.4705      302.0611      253.0889      241.9221      265.0820      270.6208      283.1637      271.9189      302.6141      305.7479      313.1475      334.5568      369.3495      379.1872      380.7546      384.8393      389.9258      372.2230      359.3925      376.2475      310.6179      300.1348      283.3701      274.6573      284.4842      259.8107      268.1488      269.0431      268.4296      273.6361      260.4322      223.8017      202.4114      199.7221      182.9530      175.4993        0.0000        0.0000        0.0000        0.0000        0.0000        0.0000      263.7943      245.5266      262.0103      275.6993      245.6369      210.7279        0.0000        0.0000        0.0000        0.0000        0.0000        0.0000        0.0000        0.0000        0.0000        0.0000        0.0000        0.0000        0.0000        0.0000        0.0000        0.0000        0.0000        0.0000        0.0000        0.0000        0.0000        0.0000        0.0000        0.0000        0.0000        0.0000        0.0000        0.0000        0.0000        0.0000        0.0000        0.0000        0.0000        0.0000        0.0000        0.0000        0.0000        0.0000        0.0000        0.0000        0.0000        0.0000        0.0000        0.0000        0.0000        0.0000        0.0000        0.0000        0.0000        0.0000        0.0000        0.0000        0.0000        0.0000
        0.0000        0.0000        0.0000        0.0000        0.0000        0.0000        0.0000        0.0000        0.0000        0.0000        0.0000        0.0000        0.0000        0.0000        0.0000        0.0000        0.0000        0.0000        0.0000        0.0000        0.0000        0.0000        0.0000        0.0000        0.0000        0.0000        0.0000        0.0000        0.0000        0.0000        0.0000        0.0000        0.0000        0.0000        0.0000        0.0000        0.0000        0.0000        0.0000        0.0000        0.0000        0.0000        0.0000        0.0000        0.0000        0.0000        0.0000        0.0000        0.0000        0.0000        0.0000        0.0000        0.0000        0.0000        0.0000        0.0000        0.0000        0.0000        0.0000        0.0000        0.0000        0.0000        0.0000        0.0000        0.0000        0.0000        0.0000        0.0000        0.0000        0.0000        0.0000        0.0000        0.0000        0.0000        0.0000        0.0000        0.0000        0.0000        0.0000        0.0000        0.0000        0.0000        0.0000        0.0000        0.0000        0.0000        0.0000        0.0000        0.0000        0.0000        0.0000        0.0000        0.0000        0.0000        0.0000        0.0000      406.6779      274.1828      231.4809      249.8398      221.3885      200.1583      204.5322      183.4458      191.9651      152.7829      128.6324      122.1739      117.3101      114.5508      114.2817      123.2219      129.0251      133.5208      129.4697      127.3871      136.3536      128.8337      129.0106      126.2727      138.4082      159.9975      201.2566      228.0297      228.1732      246.6777      237.8080      297.5291      287.1911      253.4370      245.8883      263.5459      285.0947      325.0775      318.6949      294.2139      327.0465      316.7259      320.8696      264.3828      258.0294      222.9747      226.3927      215.1735      198.4795      210.2877      202.4264      274.9424      288.8381      268.9871      268.4342      283.5878      301.0881      311.1525      278.4336      328.2330      352.4096      348.4019      345.0030      375.2807      431.3931      443.3726      417.1627      394.4734      394.1685      370.6044      341.0925      272.3558      278.2542      274.4494      287.9853      265.6367      268.1202      239.0899      250.4933      238.9050      233.9072      237.8585      220.1844      192.8850      174.6285      178.9479        0.0000        0.0000        0.0000        0.0000        0.0000        0.0000      258.5074      254.7756      266.1573      315.3998      272.3246      243.8871      216.6521        0.0000        0.0000        0.0000        0.0000        0.0000        0.0000        0.0000        0.0000        0.0000        0.0000        0.0000        0.0000        0.0000        0.0000        0.0000        0.0000        0.0000        0.0000        0.0000        0.0000        0.0000        0.0000        0.0000        0.0000        0.0000        0.0000        0.0000        0.0000        0.0000        0.0000        0.0000        0.0000        0.0000        0.0000        0.0000        0.0000        0.0000        0.0000        0.0000        0.0000        0.0000        0.0000        0.0000        0.0000        0.0000        0.0000        0.0000        0.0000        0.0000        0.0000        0.0000        0.0000        0.0000        0.0000
        0.0000        0.0000        0.0000        0.0000        0.0000        0.0000        0.0000        0.0000        0.0000        0.0000        0.0000        0.0000        0.0000        0.0000        0.0000        0.0000        0.0000        0.0000        0.0000        0.0000        0.0000        0.0000        0.0000        0.0000        0.0000        0.0000        0.0000        0.0000        0.0000        0.0000        0.0000        0.0000        0.0000        0.0000        0.0000        0.0000        0.0000        0.0000        0.0000        0.0000        0.0000        0.0000        0.0000        0.0000        0.0000        0.0000        0.0000        0.0000        0.0000        0.0000        0.0000        0.0000        0.0000        0.0000        0.0000        0.0000        0.0000        0.0000        0.0000        0.0000        0.0000        0.0000        0.0000        0.0000        0.0000        0.0000        0.0000        0.0000        0.0000        0.0000        0.0000        0.0000        0.0000        0.0000        0.0000        0.0000        0.0000        0.0000        0.0000        0.0000        0.0000        0.0000        0.0000        0.0000        0.0000        0.0000        0.0000        0.0000        0.0000        0.0000        0.0000        0.0000        0.0000        0.0000        0.0000        0.0000        0.0000      244.2793      199.7960      251.7004      267.1141      204.4339      195.5972      163.3563      159.7518      159.9126      141.2490      128.5122      128.5793      131.8673      150.0245      141.7945      133.9479      121.6173      131.0022      127.2002      117.3042      120.8178      128.9964      121.2732      152.2891      175.3331      182.7907      211.4459      234.5928      297.7730      274.1710      316.2602      341.8129      279.2845      285.6656      275.2127      308.8206      274.0223      267.4540      258.2691      263.4833      270.1819      285.8365      264.4791      246.1500      235.3368      237.8599      233.2205      241.1682      228.9046      221.7115      249.8738      287.1451      299.1680      302.2583      314.5131      305.7917      319.5053      278.5857      312.4548      328.8476      349.1623      360.7131      387.7021      418.6428      443.3685      413.9667      382.9296      359.7835      329.9343      306.8653      248.7377      253.4718      259.6941      272.5276      249.5706      256.1323      258.2287      267.2686      254.6674      224.1622      224.9910      215.8548      189.6594      191.0326        0.0000        0.0000        0.0000        0.0000        0.0000        0.0000        0.0000      257.1351      256.5362      287.6925      343.5542      270.0523      237.9278      209.8587        0.0000        0.0000        0.0000        0.0000        0.0000        0.0000        0.0000        0.0000        0.0000        0.0000        0.0000        0.0000        0.0000        0.0000        0.0000        0.0000        0.0000        0.0000        0.0000        0.0000        0.0000        0.0000        0.0000        0.0000        0.0000        0.0000        0.0000        0.0000        0.0000        0.0000        0.0000        0.0000        0.0000        0.0000        0.0000        0.0000        0.0000        0.0000        0.0000        0.0000        0.0000        0.0000        0.0000        0.0000        0.0000        0.0000        0.0000        0.0000        0.0000        0.0000        0.0000        0.0000        0.0000        0.0000
        0.0000        0.0000        0.0000        0.0000        0.0000        0.0000        0.0000        0.0000        0.0000        0.0000        0.0000        0.0000        0.0000        0.0000        0.0000        0.0000        0.0000        0.0000        0.0000        0.0000        0.0000        0.0000        0.0000        0.0000        0.0000        0.0000        0.0000        0.0000        0.0000        0.0000        0.0000        0.0000        0.0000        0.0000        0.0000        0.0000        0.0000        0.0000        0.0000        0.0000        0.0000        0.0000        0.0000        0.0000        0.0000        0.0000        0.0000        0.0000        0.0000        0.0000        0.0000        0.0000        0.0000        0.0000        0.0000        0.0000        0.0000        0.0000        0.0000        0.0000        0.0000        0.0000        0.0000        0.0000        0.0000        0.0000        0.0000        0.0000        0.0000        0.0000        0.0000        0.0000        0.0000        0.0000        0.0000        0.0000        0.0000        0.0000        0.0000        0.0000        0.0000        0.0000        0.0000        0.0000        0.0000        0.0000        0.0000        0.0000        0.0000        0.0000        0.0000        0.0000        0.0000        0.0000        0.0000        0.0000      366.1531      282.3794      237.5983      231.5021        0.0000      307.5900      249.8743      177.8498      175.7702      181.7131      182.7928      148.0952      142.8645      140.5635      147.6208      150.8231      159.0217      135.4394      134.8462      124.8421      107.1605      115.7671      117.5295      138.0261      169.2430      200.7691      202.6989      214.2846      215.6307      236.6105      277.6046      296.9228      319.2328      314.1804      274.0549      253.3352      274.4068      244.9433      227.7829      194.3579      222.3598      238.1871      258.6622      285.6689      231.2399      223.2935      203.7731      250.1338      218.0142      228.4067      210.6851      254.7948      295.3200      298.2605      275.6720      292.7790      275.4886      260.7378      248.1050      268.5329      267.4636      316.4246      363.9869      402.7373      440.0728      423.3381      405.9538      323.7193      288.9334      268.3399      264.7486      245.3189      242.3450      244.4419      257.9367      310.9293      284.6688      265.7692      294.6355      219.0994      193.0590      227.5305      194.4693        0.0000        0.0000        0.0000        0.0000        0.0000      153.8400      127.4400        0.0000      298.3063      294.1097      301.9784      324.2511      356.9179      281.1149      256.4919        0.0000        0.0000        0.0000        0.0000        0.0000        0.0000        0.0000        0.0000        0.0000        0.0000        0.0000        0.0000        0.0000        0.0000        0.0000        0.0000        0.0000        0.0000        0.0000        0.0000        0.0000        0.0000        0.0000        0.0000        0.0000        0.0000        0.0000        0.0000        0.0000        0.0000        0.0000        0.0000        0.0000        0.0000        0.0000        0.0000        0.0000        0.0000        0.0000        0.0000        0.0000        0.0000        0.0000        0.0000        0.0000        0.0000        0.0000        0.0000        0.0000        0.0000        0.0000        0.0000        0.0000        0.0000        0.0000
        0.0000        0.0000        0.0000        0.0000        0.0000        0.0000        0.0000        0.0000        0.0000        0.0000        0.0000        0.0000        0.0000        0.0000        0.0000        0.0000        0.0000        0.0000        0.0000        0.0000        0.0000        0.0000        0.0000        0.0000        0.0000        0.0000        0.0000        0.0000        0.0000        0.0000        0.0000        0.0000        0.0000        0.0000        0.0000        0.0000        0.0000        0.0000        0.0000        0.0000        0.0000        0.0000        0.0000        0.0000        0.0000        0.0000        0.0000        0.0000        0.0000        0.0000        0.0000        0.0000        0.0000        0.0000        0.0000        0.0000        0.0000        0.0000        0.0000        0.0000        0.0000        0.0000        0.0000        0.0000        0.0000        0.0000        0.0000        0.0000        0.0000        0.0000        0.0000        0.0000        0.0000        0.0000        0.0000        0.0000        0.0000        0.0000        0.0000        0.0000        0.0000        0.0000        0.0000        0.0000        0.0000        0.0000        0.0000        0.0000        0.0000        0.0000        0.0000        0.0000        0.0000        0.0000        0.0000        0.0000        0.0000      213.4510        0.0000        0.0000        0.0000      263.0812      273.7984      220.9359      212.7329      186.6173      165.8282      176.2899      150.7456      149.0620      160.4903      159.3312      152.6574      147.1082      119.1216      124.2321      111.7731      118.5974      125.3104      142.1764      169.6173      203.5247      195.6738      227.2111      232.4022      258.1661      280.2191      300.1043      297.5599      335.5684      296.0179      273.8167      274.7074      228.3073      197.9936      175.6812      194.2563      213.0442      217.4223      226.9058      208.1887      204.9157      197.8654      210.2663      200.1099      223.2778      230.6864      276.6391      309.5153      299.8879      289.4989      310.7506      308.9461      275.0824      275.5781      303.4747      298.8955      315.6598      365.5909      422.9024      464.1637      446.0639      434.5550      350.2502      306.8654      287.9029      278.8012      253.2343      242.5363      240.4835      267.3807      295.4125      290.3821      233.4911      225.2433      209.7859      226.0332      265.9521      236.0445        0.0000        0.0000        0.0000        0.0000        0.0000      140.8200       94.9500       85.5300      288.6011      297.0208      321.6653      306.9851      298.9904      284.6741      268.5578        0.0000        0.0000        0.0000        0.0000        0.0000        0.0000        0.0000        0.0000        0.0000        0.0000        0.0000        0.0000        0.0000        0.0000        0.0000        0.0000        0.0000        0.0000        0.0000        0.0000        0.0000        0.0000        0.0000        0.0000        0.0000        0.0000        0.0000        0.0000        0.0000        0.0000        0.0000        0.0000        0.0000        0.0000        0.0000        0.0000        0.0000        0.0000        0.0000        0.0000        0.0000        0.0000        0.0000        0.0000        0.0000        0.0000        0.0000        0.0000        0.0000        0.0000        0.0000        0.0000        0.0000        0.0000        0.0000
        0.0000        0.0000        0.0000        0.0000        0.0000        0.0000        0.0000        0.0000        0.0000        0.0000        0.0000        0.0000        0.0000        0.0000        0.0000        0.0000        0.0000        0.0000        0.0000        0.0000        0.0000        0.0000        0.0000        0.0000        0.0000        0.0000        0.0000        0.0000        0.0000        0.0000        0.0000        0.0000        0.0000        0.0000        0.0000        0.0000        0.0000        0.0000        0.0000        0.0000        0.0000        0.0000        0.0000        0.0000        0.0000        0.0000        0.0000        0.0000        0.0000        0.0000        0.0000        0.0000        0.0000        0.0000        0.0000        0.0000        0.0000        0.0000        0.0000        0.0000        0.0000        0.0000        0.0000        0.0000        0.0000        0.0000        0.0000        0.0000        0.0000        0.0000        0.0000        0.0000        0.0000        0.0000        0.0000        0.0000        0.0000        0.0000        0.0000        0.0000        0.0000        0.0000        0.0000        0.0000        0.0000        0.0000        0.0000        0.0000        0.0000        0.0000        0.0000        0.0000        0.0000        0.0000        0.0000        0.0000        0.0000        0.0000        0.0000        0.0000        0.0000      278.8476      260.3304      213.7185      198.5556      179.1048      169.7435      158.7078      155.3656      162.8159      182.9663      176.6106      157.5842      141.0278      131.4741      134.5533      136.3329      137.2983      149.5555      146.3055      152.5054      187.2247      213.6778      264.4125      245.7040      284.5477      310.2935      348.8574      316.2585      331.9645      313.0210      294.9802      251.5023      236.4842      202.4465      180.0738      178.7509      196.2460      250.2498      208.3134      247.9137      207.7406      197.6622      223.3358      218.1553      224.2580      250.9539      299.3133      294.0289      310.3925      316.7977      315.0479      307.2696      295.3494      292.7701      334.9090      316.5879      302.6654      314.3547      403.1235      437.5271      427.6606      423.0835      352.8010      289.0698      298.3378      298.2090      267.1059      256.3925      240.0041      250.2846      277.0206      240.3012      224.3870      212.1491      186.6137      226.0955        0.0000        0.0000        0.0000        0.0000        0.0000        0.0000      179.7600      145.1700      132.0900       98.2800      271.1123      287.8532      318.5140      323.7392      307.0702      266.1738      233.0078        0.0000        0.0000        0.0000        0.0000        0.0000        0.0000        0.0000        0.0000        0.0000        0.0000        0.0000        0.0000        0.0000        0.0000        0.0000        0.0000        0.0000        0.0000        0.0000        0.0000        0.0000        0.0000        0.0000        0.0000        0.0000        0.0000        0.0000        0.0000        0.0000        0.0000        0.0000        0.0000        0.0000        0.0000        0.0000        0.0000        0.0000        0.0000        0.0000        0.0000        0.0000        0.0000        0.0000        0.0000        0.0000        0.0000        0.0000        0.0000        0.0000        0.0000        0.0000        0.0000        0.0000        0.0000        0.0000
        0.0000        0.0000        0.0000        0.0000        0.0000        0.0000        0.0000        0.0000        0.0000        0.0000        0.0000        0.0000        0.0000        0.0000        0.0000        0.0000        0.0000        0.0000        0.0000        0.0000        0.0000        0.0000        0.0000        0.0000        0.0000        0.0000        0.0000        0.0000        0.0000        0.0000        0.0000        0.0000        0.0000        0.0000        0.0000        0.0000        0.0000        0.0000        0.0000        0.0000        0.0000        0.0000        0.0000        0.0000        0.0000        0.0000        0.0000        0.0000        0.0000        0.0000        0.0000        0.0000        0.0000        0.0000        0.0000        0.0000        0.0000        0.0000        0.0000        0.0000        0.0000        0.0000        0.0000        0.0000        0.0000        0.0000        0.0000        0.0000        0.0000        0.0000        0.0000        0.0000        0.0000        0.0000        0.0000        0.0000        0.0000        0.0000        0.0000        0.0000        0.0000        0.0000        0.0000        0.0000        0.0000        0.0000        0.0000        0.0000        0.0000        0.0000        0.0000        0.0000        0.0000        0.0000        0.0000        0.0000        0.0000        0.0000        0.0000        0.0000        0.0000        0.0000      229.1367      212.9246      210.0954      186.4453      178.9213      172.0753      175.4084      156.5540      169.5885      182.0041      153.6579      155.5734      154.5923      179.5976      176.8646      183.0195      180.1572      192.4128      194.2437      213.9531      226.6751      271.7791      253.0649      292.4583      333.6951      398.0584      383.8300      345.3869      332.1229      295.0842      254.6740      233.0759      211.9564      174.3010      191.7861      187.0788      204.0559      197.6079      233.9588      278.7905      226.8103      218.9075      229.9655      219.3166      236.2537      278.4534      291.3937      320.7305      279.9311      314.6853      324.3041      307.1570      295.7516      318.6694      310.3326      300.3742      281.4652      340.9185      359.3763      355.2071      354.8673      325.6671      276.2628      259.3811      255.2866      266.2095      271.6100      257.8749      250.1221      258.8615      259.9872      231.8327      232.8062      203.1957      204.2395        0.0000        0.0000        0.0000        0.0000        0.0000        0.0000        0.0000      164.9700      142.6800      119.0700      245.3559      270.9246      309.1048      286.4467      252.2933      201.0750      186.6644        0.0000        0.0000        0.0000        0.0000        0.0000        0.0000        0.0000        0.0000        0.0000        0.0000        0.0000        0.0000        0.0000        0.0000        0.0000        0.0000        0.0000        0.0000        0.0000        0.0000        0.0000        0.0000        0.0000        0.0000        0.0000        0.0000        0.0000        0.0000        0.0000        0.0000        0.0000        0.0000        0.0000        0.0000        0.0000        0.0000        0.0000        0.0000        0.0000        0.0000        0.0000        0.0000        0.0000        0.0000        0.0000        0.0000        0.0000        0.0000        0.0000        0.0000        0.0000        0.0000        0.0000        0.0000        0.0000
        0.0000        0.0000        0.0000        0.0000        0.0000        0.0000        0.0000        0.0000        0.0000        0.0000        0.0000        0.0000        0.0000        0.0000        0.0000        0.0000        0.0000        0.0000        0.0000        0.0000        0.0000        0.0000        0.0000        0.0000        0.0000        0.0000        0.0000        0.0000        0.0000        0.0000        0.0000        0.0000        0.0000        0.0000        0.0000        0.0000        0.0000        0.0000        0.0000        0.0000        0.0000        0.0000        0.0000        0.0000        0.0000        0.0000        0.0000        0.0000        0.0000        0.0000        0.0000        0.0000        0.0000        0.0000        0.0000        0.0000        0.0000        0.0000        0.0000        0.0000        0.0000        0.0000        0.0000        0.0000        0.0000        0.0000        0.0000        0.0000        0.0000        0.0000        0.0000        0.0000        0.0000        0.0000        0.0000        0.0000        0.0000        0.0000        0.0000        0.0000        0.0000        0.0000        0.0000        0.0000        0.0000        0.0000        0.0000        0.0000        0.0000        0.0000        0.0000        0.0000        0.0000        0.0000        0.0000        0.0000        0.0000        0.0000        0.0000        0.0000        0.0000        0.0000        0.0000      252.4250      266.8333      229.3535      236.6552      220.1174      211.4489      198.9932      234.3721      248.9313      258.7477      222.5687      234.4868      307.0258      319.2309      299.9351      305.0556      290.9384      279.6107      296.3534      345.8291      347.3912      358.9734      360.1259      427.5386        0.0000        0.0000      330.4437      326.5190      271.8413      247.5696      218.4735      190.8367      181.9606      185.3569      202.3128      200.5715      198.5967      248.9294      273.8301      209.8179      221.1506      221.5840      237.8926      238.8944      256.6366      261.3084      246.5039      241.7659      311.2309      323.9844      308.9748      323.6722      352.7881      328.3222      299.0260      269.4922      226.3950      226.9814      231.9452      233.0957      204.1501      191.5824      187.3033      199.2902      259.2147      258.8394      278.0134      291.0064      251.9273      232.7682      228.4873        0.0000        0.0000        0.0000        0.0000        0.0000        0.0000        0.0000        0.0000        0.0000        0.0000        0.0000        0.0000        0.0000      190.3536      217.6240      210.4387      198.4702      154.3335      134.4834        0.0000        0.0000        0.0000        0.0000        0.0000        0.0000        0.0000        0.0000        0.0000        0.0000        0.0000        0.0000        0.0000        0.0000        0.0000        0.0000        0.0000        0.0000        0.0000        0.0000        0.0000        0.0000        0.0000        0.0000        0.0000        0.0000        0.0000        0.0000        0.0000        0.0000        0.0000        0.0000        0.0000        0.0000        0.0000        0.0000        0.0000        0.0000        0.0000        0.0000        0.0000        0.0000        0.0000        0.0000        0.0000        0.0000        0.0000        0.0000        0.0000        0.0000        0.0000        0.0000        0.0000        0.0000        0.0000        0.0000
        0.0000        0.0000        0.0000        0.0000        0.0000        0.0000        0.0000        0.0000        0.0000        0.0000        0.0000        0.0000        0.0000        0.0000        0.0000        0.0000        0.0000        0.0000        0.0000        0.0000        0.0000        0.0000        0.0000        0.0000        0.0000        0.0000        0.0000        0.0000        0.0000        0.0000        0.0000        0.0000        0.0000        0.0000        0.0000        0.0000        0.0000        0.0000        0.0000        0.0000        0.0000        0.0000        0.0000        0.0000        0.0000        0.0000        0.0000        0.0000        0.0000        0.0000        0.0000        0.0000        0.0000        0.0000        0.0000        0.0000        0.0000        0.0000        0.0000        0.0000        0.0000        0.0000        0.0000        0.0000        0.0000        0.0000        0.0000        0.0000        0.0000        0.0000        0.0000        0.0000        0.0000        0.0000        0.0000        0.0000        0.0000        0.0000        0.0000        0.0000        0.0000        0.0000        0.0000        0.0000        0.0000        0.0000        0.0000        0.0000        0.0000        0.0000        0.0000        0.0000        0.0000        0.0000        0.0000        0.0000        0.0000        0.0000        0.0000        0.0000        0.0000        0.0000        0.0000      214.1036      235.6917      223.5995      220.1028      209.4258      198.6385      198.0129      232.9202      247.8525      245.0658      232.8547      252.6165      331.3067      359.9323      419.5082      382.7401      369.1392      347.7413      338.6840      372.5376      402.4444      408.6982      434.2178        0.0000        0.0000        0.0000        0.0000        0.0000        0.0000      252.8678      221.7591      211.6969      212.2143      206.6001      234.8922      233.3080      212.7325      234.5996      257.8520      223.0900      221.2746      213.0728      212.2656      205.0732      230.1490      216.8594      234.9369      251.7854      301.6788      300.0687      317.6949      314.5322      343.6435      342.4002      325.1578      277.2676      236.1513      229.4032      207.1852      198.3011      165.8383      163.0384      170.1267      182.8011      252.1642      271.8996      269.5458      275.0700      270.8041        0.0000        0.0000        0.0000        0.0000        0.0000        0.0000        0.0000        0.0000        0.0000        0.0000        0.0000        0.0000        0.0000        0.0000        0.0000      175.0952      168.3881      148.7984      141.2451      109.8788       94.5804      114.7865        0.0000        0.0000        0.0000        0.0000        0.0000        0.0000        0.0000        0.0000        0.0000        0.0000        0.0000        0.0000        0.0000        0.0000        0.0000        0.0000        0.0000        0.0000        0.0000        0.0000        0.0000        0.0000        0.0000        0.0000        0.0000        0.0000        0.0000        0.0000        0.0000        0.0000        0.0000        0.0000        0.0000        0.0000        0.0000        0.0000        0.0000        0.0000        0.0000        0.0000        0.0000        0.0000        0.0000        0.0000        0.0000        0.0000        0.0000        0.0000        0.0000        0.0000        0.0000        0.0000        0.0000        0.0000        0.0000
        0.0000        0.0000        0.0000        0.0000        0.0000        0.0000        0.0000        0.0000        0.0000        0.0000        0.0000        0.0000        0.0000        0.0000        0.0000        0.0000        0.0000        0.0000        0.0000        0.0000        0.0000        0.0000        0.0000        0.0000        0.0000        0.0000        0.0000        0.0000        0.0000        0.0000        0.0000        0.0000        0.0000        0.0000        0.0000        0.0000        0.0000        0.0000        0.0000        0.0000        0.0000        0.0000        0.0000        0.0000        0.0000        0.0000        0.0000        0.0000        0.0000        0.0000        0.0000        0.0000        0.0000        0.0000        0.0000        0.0000        0.0000        0.0000        0.0000        0.0000        0.0000        0.0000        0.0000        0.0000        0.0000        0.0000        0.0000        0.0000        0.0000        0.0000        0.0000        0.0000        0.0000        0.0000        0.0000        0.0000        0.0000        0.0000        0.0000        0.0000        0.0000        0.0000        0.0000        0.0000        0.0000        0.0000        0.0000        0.0000        0.0000        0.0000        0.0000        0.0000        0.0000        0.0000        0.0000        0.0000        0.0000        0.0000        0.0000        0.0000        0.0000        0.0000        0.0000      183.3874      190.5117      194.4973      191.1809      194.7694      196.4510      192.7681      198.4987      207.7324      217.2497      232.2140      246.1185      305.2668      336.3307        0.0000      412.0185      360.3175        0.0000        0.0000      366.8199      361.9208        0.0000        0.0000        0.0000        0.0000        0.0000        0.0000        0.0000        0.0000      259.2780      247.4822      250.2319      255.0548      251.4682      230.8801      240.0379      247.9066      241.9209      206.2949      212.8447      240.0496      216.4769      204.7727      198.2379      202.8074      198.7609      234.4027      253.2524      287.1082      315.0616      368.3884      349.3609      392.0747      408.9713      363.9650      331.0882      268.5325      251.7424      220.8604      186.4859      167.5776      163.1204      182.2652      200.5655        0.0000        0.0000        0.0000        0.0000        0.0000        0.0000        0.0000        0.0000        0.0000        0.0000        0.0000        0.0000        0.0000        0.0000        0.0000        0.0000        0.0000        0.0000        0.0000        0.0000      123.3350      117.7505      108.3379       96.8933       76.7425        0.0000        0.0000        0.0000        0.0000        0.0000        0.0000        0.0000        0.0000        0.0000        0.0000        0.0000        0.0000        0.0000        0.0000        0.0000        0.0000        0.0000        0.0000        0.0000        0.0000        0.0000        0.0000        0.0000        0.0000        0.0000        0.0000        0.0000        0.0000        0.0000        0.0000        0.0000        0.0000        0.0000        0.0000        0.0000        0.0000        0.0000        0.0000        0.0000        0.0000        0.0000        0.0000        0.0000        0.0000        0.0000        0.0000        0.0000        0.0000        0.0000        0.0000        0.0000        0.0000        0.0000        0.0000        0.0000        0.0000        0.0000
        0.0000        0.0000        0.0000        0.0000        0.0000        0.0000        0.0000        0.0000        0.0000        0.0000        0.0000        0.0000        0.0000        0.0000        0.0000        0.0000        0.0000        0.0000        0.0000        0.0000        0.0000        0.0000        0.0000        0.0000        0.0000        0.0000        0.0000        0.0000        0.0000        0.0000        0.0000        0.0000        0.0000        0.0000        0.0000        0.0000        0.0000        0.0000        0.0000        0.0000        0.0000        0.0000        0.0000        0.0000        0.0000        0.0000        0.0000        0.0000        0.0000        0.0000        0.0000        0.0000        0.0000        0.0000        0.0000        0.0000        0.0000        0.0000        0.0000        0.0000        0.0000        0.0000        0.0000        0.0000        0.0000        0.0000        0.0000        0.0000        0.0000        0.0000        0.0000        0.0000        0.0000        0.0000        0.0000        0.0000        0.0000        0.0000        0.0000        0.0000        0.0000        0.0000        0.0000        0.0000        0.0000        0.0000        0.0000        0.0000        0.0000        0.0000        0.0000        0.0000        0.0000        0.0000        0.0000        0.0000        0.0000        0.0000        0.0000        0.0000        0.0000        0.0000        0.0000      174.4971      169.7073      177.9212      177.7881      185.9482      174.7429      175.8146      177.8712      190.9168      203.1454      212.1195        0.0000        0.0000        0.0000        0.0000        0.0000        0.0000        0.0000        0.0000        0.0000        0.0000        0.0000        0.0000        0.0000        0.0000        0.0000        0.0000        0.0000        0.0000        0.0000      258.5968      254.3611      247.8302      266.3262      251.5626      232.9590      238.9482      234.6292      232.9625      217.3880      216.2864      202.3336      188.4898      193.1874      189.3367      211.4949      228.0062      253.6800      327.2524      372.0758      421.5216      446.6246      529.8843      461.8700      412.9546      400.0973      298.1929      255.5171      201.9430      185.8052      183.5332      186.2029      223.0798        0.0000        0.0000        0.0000        0.0000        0.0000        0.0000        0.0000        0.0000        0.0000        0.0000        0.0000        0.0000        0.0000        0.0000        0.0000        0.0000        0.0000        0.0000        0.0000        0.0000        0.0000        0.0000      118.6790       98.0535       86.6877        0.0000       72.2105       89.3859        0.0000        0.0000        0.0000        0.0000        0.0000        0.0000        0.0000        0.0000        0.0000        0.0000        0.0000        0.0000        0.0000        0.0000        0.0000        0.0000        0.0000        0.0000        0.0000        0.0000        0.0000        0.0000        0.0000        0.0000        0.0000        0.0000        0.0000        0.0000        0.0000        0.0000        0.0000        0.0000        0.0000        0.0000        0.0000        0.0000        0.0000        0.0000        0.0000        0.0000        0.0000        0.0000        0.0000        0.0000        0.0000        0.0000        0.0000        0.0000        0.0000        0.0000        0.0000        0.0000        0.0000        0.0000        0.0000
        0.0000        0.0000        0.0000        0.0000        0.0000        0.0000        0.0000        0.0000        0.0000        0.0000        0.0000        0.0000        0.0000        0.0000        0.0000        0.0000        0.0000        0.0000        0.0000        0.0000        0.0000        0.0000        0.0000        0.0000        0.0000        0.0000        0.0000        0.0000        0.0000        0.0000        0.0000        0.0000        0.0000        0.0000        0.0000        0.0000        0.0000        0.0000        0.0000        0.0000        0.0000        0.0000        0.0000        0.0000        0.0000        0.0000        0.0000        0.0000        0.0000        0.0000        0.0000        0.0000        0.0000        0.0000        0.0000        0.0000        0.0000        0.0000        0.0000        0.0000        0.0000        0.0000        0.0000        0.0000        0.0000        0.0000        0.0000        0.0000        0.0000        0.0000        0.0000        0.0000        0.0000        0.0000        0.0000        0.0000        0.0000        0.0000        0.0000        0.0000        0.0000        0.0000        0.0000        0.0000        0.0000        0.0000        0.0000        0.0000        0.0000        0.0000        0.0000        0.0000        0.0000        0.0000        0.0000        0.0000        0.0000        0.0000        0.0000        0.0000        0.0000        0.0000        0.0000        0.0000        0.0000      140.4891      143.5804      173.6062      160.3618      161.7474      173.3729      167.3562      180.4942      206.7627      219.3760        0.0000        0.0000        0.0000        0.0000        0.0000        0.0000        0.0000        0.0000        0.0000        0.0000        0.0000        0.0000        0.0000        0.0000        0.0000        0.0000        0.0000        0.0000      241.9909      248.2036      285.8167      296.5323      281.0604      294.4544      313.1171      324.6578      292.6474      244.8126      177.0567      156.7184      155.2481      151.0719      203.4073      235.1251      263.6526      267.0888      384.2021      452.9601      517.3068      529.5758      524.4701      481.3834      459.8605      387.4406      306.5718      239.8565      227.6776      203.4136      161.4300      190.3800        0.0000        0.0000        0.0000        0.0000        0.0000        0.0000        0.0000        0.0000        0.0000        0.0000        0.0000        0.0000        0.0000        0.0000        0.0000        0.0000        0.0000        0.0000        0.0000        0.0000        0.0000        0.0000        0.0000        0.0000       92.4863       86.0313        0.0000       69.3000       87.6300        0.0000        0.0000        0.0000        0.0000        0.0000        0.0000        0.0000        0.0000        0.0000        0.0000        0.0000        0.0000        0.0000        0.0000        0.0000        0.0000        0.0000        0.0000        0.0000        0.0000        0.0000        0.0000        0.0000        0.0000        0.0000        0.0000        0.0000        0.0000        0.0000        0.0000        0.0000        0.0000        0.0000        0.0000        0.0000        0.0000        0.0000        0.0000        0.0000        0.0000        0.0000        0.0000        0.0000        0.0000        0.0000        0.0000        0.0000        0.0000        0.0000        0.0000        0.0000        0.0000        0.0000        0.0000        0.0000
        0.0000        0.0000        0.0000        0.0000        0.0000        0.0000        0.0000        0.0000        0.0000        0.0000        0.0000        0.0000        0.0000        0.0000        0.0000        0.0000        0.0000        0.0000        0.0000        0.0000        0.0000        0.0000        0.0000        0.0000        0.0000        0.0000        0.0000        0.0000        0.0000        0.0000        0.0000        0.0000        0.0000        0.0000        0.0000        0.0000        0.0000        0.0000        0.0000        0.0000        0.0000        0.0000        0.0000        0.0000        0.0000        0.0000        0.0000        0.0000        0.0000        0.0000        0.0000        0.0000        0.0000        0.0000        0.0000        0.0000        0.0000        0.0000        0.0000        0.0000        0.0000        0.0000        0.0000        0.0000        0.0000        0.0000        0.0000        0.0000        0.0000        0.0000        0.0000        0.0000        0.0000        0.0000        0.0000        0.0000        0.0000        0.0000        0.0000        0.0000        0.0000        0.0000        0.0000        0.0000        0.0000        0.0000        0.0000        0.0000        0.0000        0.0000        0.0000        0.0000        0.0000        0.0000        0.0000        0.0000        0.0000        0.0000        0.0000        0.0000        0.0000        0.0000        0.0000        0.0000        0.0000        0.0000      137.6777      140.9486      154.8229      148.6200      174.9748      186.2141      192.9986      206.4676      196.1170        0.0000        0.0000        0.0000        0.0000        0.0000        0.0000        0.0000        0.0000        0.0000        0.0000        0.0000        0.0000        0.0000        0.0000        0.0000        0.0000        0.0000        0.0000        0.0000        0.0000      302.9103      317.6300      307.4822      359.0649      427.6602      472.8894      342.3938      231.4630      163.9996      147.0963      133.5556      143.4613      192.5582      249.7179      258.8940      287.1995      439.6942      504.3870      587.3838      560.7302      493.8655      480.5721      421.1742      378.4362      309.3390        0.0000        0.0000      230.7918        0.0000        0.0000        0.0000        0.0000        0.0000        0.0000        0.0000        0.0000        0.0000        0.0000        0.0000        0.0000        0.0000        0.0000        0.0000        0.0000        0.0000        0.0000        0.0000        0.0000        0.0000        0.0000        0.0000        0.0000        0.0000        0.0000       89.7909       90.7177        0.0000        0.0000        0.0000        0.0000        0.0000        0.0000        0.0000        0.0000        0.0000        0.0000        0.0000        0.0000        0.0000        0.0000        0.0000        0.0000        0.0000        0.0000        0.0000        0.0000        0.0000        0.0000        0.0000        0.0000        0.0000        0.0000        0.0000        0.0000        0.0000        0.0000        0.0000        0.0000        0.0000        0.0000        0.0000        0.0000        0.0000        0.0000        0.0000        0.0000        0.0000        0.0000        0.0000        0.0000        0.0000        0.0000        0.0000        0.0000        0.0000        0.0000        0.0000        0.0000        0.0000        0.0000        0.0000        0.0000        0.0000        0.0000
[truncated: 212,709 more chars]
