# Supplementary material for: Multidimensional evaluation of the TRMM 3B43V7 satellite-based precipitation product in mainland China from 1998–2016
Source: PeerJ. 2020 Feb 20;8:e8615. doi: 10.7717/peerj.8615 (PMC7036276; doi:10.7717/peerj.8615)
Supplement: Supplemental Information 2 [file peerj-08-8615-s002.zip › TRMM_3B43 data/TRMM 3B43 data-Year-Month/2009-07.txt]

ncols         249
nrows         175
xllcorner     73.250
yllcorner     6.500
cellsize      0.25000
        0.0000        0.0000        0.0000        0.0000        0.0000        0.0000        0.0000        0.0000        0.0000        0.0000        0.0000        0.0000        0.0000        0.0000        0.0000        0.0000        0.0000        0.0000        0.0000        0.0000        0.0000        0.0000        0.0000        0.0000        0.0000        0.0000        0.0000        0.0000        0.0000        0.0000        0.0000        0.0000        0.0000        0.0000        0.0000        0.0000        0.0000        0.0000        0.0000        0.0000        0.0000        0.0000        0.0000        0.0000        0.0000        0.0000        0.0000        0.0000        0.0000        0.0000        0.0000        0.0000        0.0000        0.0000        0.0000        0.0000        0.0000        0.0000        0.0000        0.0000        0.0000        0.0000        0.0000        0.0000        0.0000        0.0000        0.0000        0.0000        0.0000        0.0000        0.0000        0.0000        0.0000        0.0000        0.0000        0.0000        0.0000        0.0000        0.0000        0.0000        0.0000        0.0000        0.0000        0.0000        0.0000        0.0000        0.0000        0.0000        0.0000        0.0000        0.0000        0.0000        0.0000        0.0000        0.0000        0.0000        0.0000        0.0000        0.0000        0.0000        0.0000        0.0000        0.0000        0.0000        0.0000        0.0000        0.0000        0.0000        0.0000        0.0000        0.0000        0.0000        0.0000        0.0000        0.0000        0.0000        0.0000        0.0000        0.0000        0.0000        0.0000        0.0000        0.0000        0.0000        0.0000        0.0000        0.0000        0.0000        0.0000        0.0000        0.0000        0.0000        0.0000        0.0000        0.0000        0.0000        0.0000        0.0000        0.0000        0.0000        0.0000        0.0000        0.0000        0.0000        0.0000        0.0000        0.0000        0.0000        0.0000        0.0000        0.0000        0.0000        0.0000        0.0000        0.0000        0.0000        0.0000        0.0000        0.0000        0.0000        0.0000        0.0000        0.0000        0.0000        0.0000        0.0000        0.0000        0.0000        0.0000        0.0000        0.0000        0.0000        0.0000      129.9843      107.9895      119.1080        0.0000        0.0000        0.0000       74.1399       70.6418       69.2901       77.3764       81.3900       71.6812       71.8444       71.9875       65.0056       60.4685       55.6496       59.3781       72.1232       76.3840       79.3859       74.9782       80.1249      103.5885      105.6615       97.3495      123.2511      104.3759      112.3047      171.5373      179.2424      118.3137      122.8691      162.1482      194.8026      102.3732       94.5543      100.1903      126.5931      141.7222      155.6011      153.4039      155.4018      163.9599      165.2782      189.5069        0.0000        0.0000        0.0000        0.0000        0.0000        0.0000        0.0000        0.0000        0.0000        0.0000        0.0000        0.0000        0.0000        0.0000        0.0000        0.0000        0.0000        0.0000        0.0000        0.0000        0.0000        0.0000        0.0000        0.0000        0.0000        0.0000        0.0000        0.0000        0.0000        0.0000
        0.0000        0.0000        0.0000        0.0000        0.0000        0.0000        0.0000        0.0000        0.0000        0.0000        0.0000        0.0000        0.0000        0.0000        0.0000        0.0000        0.0000        0.0000        0.0000        0.0000        0.0000        0.0000        0.0000        0.0000        0.0000        0.0000        0.0000        0.0000        0.0000        0.0000        0.0000        0.0000        0.0000        0.0000        0.0000        0.0000        0.0000        0.0000        0.0000        0.0000        0.0000        0.0000        0.0000        0.0000        0.0000        0.0000        0.0000        0.0000        0.0000        0.0000        0.0000        0.0000        0.0000        0.0000        0.0000        0.0000        0.0000        0.0000        0.0000        0.0000        0.0000        0.0000        0.0000        0.0000        0.0000        0.0000        0.0000        0.0000        0.0000        0.0000        0.0000        0.0000        0.0000        0.0000        0.0000        0.0000        0.0000        0.0000        0.0000        0.0000        0.0000        0.0000        0.0000        0.0000        0.0000        0.0000        0.0000        0.0000        0.0000        0.0000        0.0000        0.0000        0.0000        0.0000        0.0000        0.0000        0.0000        0.0000        0.0000        0.0000        0.0000        0.0000        0.0000        0.0000        0.0000        0.0000        0.0000        0.0000        0.0000        0.0000        0.0000        0.0000        0.0000        0.0000        0.0000        0.0000        0.0000        0.0000        0.0000        0.0000        0.0000        0.0000        0.0000        0.0000        0.0000        0.0000        0.0000        0.0000        0.0000        0.0000        0.0000        0.0000        0.0000        0.0000        0.0000        0.0000        0.0000        0.0000        0.0000        0.0000        0.0000        0.0000        0.0000        0.0000        0.0000        0.0000        0.0000        0.0000        0.0000        0.0000        0.0000        0.0000        0.0000        0.0000        0.0000        0.0000        0.0000        0.0000        0.0000        0.0000        0.0000        0.0000        0.0000        0.0000        0.0000        0.0000        0.0000        0.0000        0.0000        0.0000        0.0000        0.0000       92.8649      112.2896      113.8948      108.2743       83.4822       75.6405       70.9182       57.0340       63.4461       66.5984       82.4535      109.4709       91.5422       85.2860       83.5578       63.2407       61.0121       55.2852       59.7644       77.2929       85.2526      102.0459       84.4011       78.3282       99.8430       85.4273       90.5099       85.1418       71.8430       99.7806      133.3528      115.1212      128.9109      131.0417      148.7189      152.5135       75.6422       75.5059      109.0950      116.7354      133.7334      163.3322      149.3773      153.6428      146.3975      153.8263      159.8215      154.2702      168.2930      173.6852      175.1146      156.8384      157.1585      168.1798        0.0000        0.0000        0.0000        0.0000        0.0000        0.0000        0.0000        0.0000        0.0000        0.0000        0.0000        0.0000        0.0000        0.0000        0.0000        0.0000        0.0000        0.0000        0.0000        0.0000        0.0000        0.0000        0.0000
        0.0000        0.0000        0.0000        0.0000        0.0000        0.0000        0.0000        0.0000        0.0000        0.0000        0.0000        0.0000        0.0000        0.0000        0.0000        0.0000        0.0000        0.0000        0.0000        0.0000        0.0000        0.0000        0.0000        0.0000        0.0000        0.0000        0.0000        0.0000        0.0000        0.0000        0.0000        0.0000        0.0000        0.0000        0.0000        0.0000        0.0000        0.0000        0.0000        0.0000        0.0000        0.0000        0.0000        0.0000        0.0000        0.0000        0.0000        0.0000        0.0000        0.0000        0.0000        0.0000        0.0000        0.0000        0.0000       34.8174        0.0000       29.9181       23.4395        0.0000        0.0000        0.0000        0.0000        0.0000        0.0000        0.0000        0.0000        0.0000        0.0000        0.0000        0.0000        0.0000        0.0000        0.0000        0.0000        0.0000        0.0000        0.0000        0.0000        0.0000        0.0000        0.0000        0.0000        0.0000        0.0000        0.0000        0.0000        0.0000        0.0000        0.0000        0.0000        0.0000        0.0000        0.0000        0.0000        0.0000        0.0000        0.0000        0.0000        0.0000        0.0000        0.0000        0.0000        0.0000        0.0000        0.0000        0.0000        0.0000        0.0000        0.0000        0.0000        0.0000        0.0000        0.0000        0.0000        0.0000        0.0000        0.0000        0.0000        0.0000        0.0000        0.0000        0.0000        0.0000        0.0000        0.0000        0.0000        0.0000        0.0000        0.0000        0.0000        0.0000        0.0000        0.0000        0.0000        0.0000        0.0000        0.0000        0.0000        0.0000        0.0000        0.0000        0.0000        0.0000        0.0000        0.0000        0.0000        0.0000        0.0000        0.0000        0.0000        0.0000        0.0000        0.0000        0.0000        0.0000        0.0000        0.0000        0.0000        0.0000        0.0000        0.0000        0.0000        0.0000        0.0000        0.0000        0.0000        0.0000        0.0000        0.0000        0.0000       73.1429       91.0202       92.6744       86.0455       76.2510       70.4985       73.6721       61.4975       58.7036       56.6947       66.5082       98.2000       85.1495       79.3904       69.7762       68.8646       65.7433       59.0828       52.8643       55.4645       50.0243       74.2339       81.8587       67.7888      103.4104       90.3020       87.0395       86.1821       91.2246      127.4629      140.0017      112.9025       98.7402      123.9946      112.3065       98.1582       78.8301       69.7197       87.4012      125.1508      145.0544      149.1960      143.1209      156.3769      167.6127      153.7778      157.3901      171.0286      156.1024      165.8527      161.2873      161.6588      154.3058      156.8337      161.7136      170.2935        0.0000        0.0000        0.0000        0.0000        0.0000        0.0000        0.0000        0.0000        0.0000        0.0000        0.0000        0.0000        0.0000        0.0000        0.0000        0.0000        0.0000        0.0000        0.0000        0.0000        0.0000        0.0000
        0.0000        0.0000        0.0000        0.0000        0.0000        0.0000        0.0000        0.0000        0.0000        0.0000        0.0000        0.0000        0.0000        0.0000        0.0000        0.0000        0.0000        0.0000        0.0000        0.0000        0.0000        0.0000        0.0000        0.0000        0.0000        0.0000        0.0000        0.0000        0.0000        0.0000        0.0000        0.0000        0.0000        0.0000        0.0000        0.0000        0.0000        0.0000        0.0000        0.0000        0.0000        0.0000        0.0000        0.0000        0.0000        0.0000        0.0000        0.0000        0.0000        0.0000        0.0000        0.0000        0.0000       46.4043       45.0112       42.7246       41.3607       75.5892       86.9439       14.2312        0.0000        0.0000        0.0000        0.0000        0.0000        0.0000        0.0000        0.0000        0.0000        0.0000        0.0000        0.0000        0.0000        0.0000        0.0000        0.0000        0.0000        0.0000        0.0000        0.0000        0.0000        0.0000        0.0000        0.0000        0.0000        0.0000        0.0000        0.0000        0.0000        0.0000        0.0000        0.0000        0.0000        0.0000        0.0000        0.0000        0.0000        0.0000        0.0000        0.0000        0.0000        0.0000        0.0000        0.0000        0.0000        0.0000        0.0000        0.0000        0.0000        0.0000        0.0000        0.0000        0.0000        0.0000        0.0000        0.0000        0.0000        0.0000        0.0000        0.0000        0.0000        0.0000        0.0000        0.0000        0.0000        0.0000        0.0000        0.0000        0.0000        0.0000        0.0000        0.0000        0.0000        0.0000        0.0000        0.0000        0.0000        0.0000        0.0000        0.0000        0.0000        0.0000        0.0000        0.0000        0.0000        0.0000        0.0000        0.0000        0.0000        0.0000        0.0000        0.0000        0.0000        0.0000        0.0000        0.0000        0.0000        0.0000        0.0000        0.0000        0.0000        0.0000        0.0000        0.0000        0.0000        0.0000        0.0000        0.0000        0.0000        0.0000       64.9182       73.3200       82.3222       85.7150       81.8971       82.5589      110.9360      167.2065       74.8767       66.7584       63.7852       69.6065       80.6599       68.6018       72.9068       76.8468       62.5302       65.7518       59.0411       47.3548       62.9304       61.2131       58.0976       63.2197       62.7842       74.4869       64.1135       61.7245       92.0314       91.7151      198.4016      135.5264      132.0529      123.3070      137.7372      137.6986      123.2740      127.4660       98.3219      125.8736      149.2119      150.0577      167.0889      150.4383      152.4599      152.2966      164.7124      166.8749      186.7212      183.0991      175.4380      170.4570      167.5714      169.6330      171.2807      170.0534      169.1265      179.2532      174.3053        0.0000        0.0000        0.0000        0.0000        0.0000        0.0000        0.0000        0.0000        0.0000        0.0000        0.0000        0.0000        0.0000        0.0000        0.0000        0.0000        0.0000        0.0000        0.0000        0.0000
        0.0000        0.0000        0.0000        0.0000        0.0000        0.0000        0.0000        0.0000        0.0000        0.0000        0.0000        0.0000        0.0000        0.0000        0.0000        0.0000        0.0000        0.0000        0.0000        0.0000        0.0000        0.0000        0.0000        0.0000        0.0000        0.0000        0.0000        0.0000        0.0000        0.0000        0.0000        0.0000        0.0000        0.0000        0.0000        0.0000        0.0000        0.0000        0.0000        0.0000        0.0000        0.0000        0.0000        0.0000        0.0000        0.0000        0.0000        0.0000        0.0000        0.0000        0.0000        0.0000        0.0000       29.6841       30.2626       33.9874       32.8554       37.1579       27.2540       16.8693        0.0000        0.0000        0.0000        0.0000        0.0000        0.0000        0.0000        0.0000        0.0000        0.0000        0.0000        0.0000        0.0000        0.0000        0.0000        0.0000        0.0000        0.0000        0.0000        0.0000        0.0000        0.0000        0.0000        0.0000        0.0000        0.0000        0.0000        0.0000        0.0000        0.0000        0.0000        0.0000        0.0000        0.0000        0.0000        0.0000        0.0000        0.0000        0.0000        0.0000        0.0000        0.0000        0.0000        0.0000        0.0000        0.0000        0.0000        0.0000        0.0000        0.0000        0.0000        0.0000        0.0000        0.0000        0.0000        0.0000        0.0000        0.0000        0.0000        0.0000        0.0000        0.0000        0.0000        0.0000        0.0000        0.0000        0.0000        0.0000        0.0000        0.0000        0.0000        0.0000        0.0000        0.0000        0.0000        0.0000        0.0000        0.0000        0.0000        0.0000        0.0000        0.0000        0.0000        0.0000        0.0000        0.0000        0.0000        0.0000        0.0000        0.0000        0.0000        0.0000        0.0000        0.0000        0.0000        0.0000        0.0000        0.0000        0.0000        0.0000        0.0000        0.0000        0.0000        0.0000        0.0000        0.0000        0.0000        0.0000        0.0000        0.0000       70.0568       74.2545       69.5714       76.0720       73.1778      146.7994      247.1726      104.3803       70.3435       69.7219       77.2936       81.4418       75.9082       70.2043       81.1183       92.1983       74.2144       79.4419       69.7049       52.2613       64.4493       34.1556       40.9933       34.6537       54.3592       54.8691       62.2618       59.2384       67.2398       79.1596       96.8646       97.2840      109.5218      115.8632       71.4736       84.7895       91.0272      108.2519       92.4866      109.0151      118.4055      152.3932      203.6881      174.3198      174.7983      171.1340      182.7695      184.7977      198.2956      185.6326      186.1019      200.3914      205.7260      200.9183      205.9145      190.2134      197.2905      220.4817      209.0254      209.6243      245.8176        0.0000        0.0000        0.0000        0.0000        0.0000        0.0000        0.0000        0.0000        0.0000        0.0000        0.0000        0.0000        0.0000        0.0000        0.0000        0.0000        0.0000        0.0000
        0.0000        0.0000        0.0000        0.0000        0.0000        0.0000        0.0000        0.0000        0.0000        0.0000        0.0000        0.0000        0.0000        0.0000        0.0000        0.0000        0.0000        0.0000        0.0000        0.0000        0.0000        0.0000        0.0000        0.0000        0.0000        0.0000        0.0000        0.0000        0.0000        0.0000        0.0000        0.0000        0.0000        0.0000        0.0000        0.0000        0.0000        0.0000        0.0000        0.0000        0.0000        0.0000        0.0000        0.0000        0.0000        0.0000        0.0000        0.0000        0.0000        0.0000      100.5895       25.0172       21.8902       22.1026       28.6873       26.2150       27.0101       25.9577       26.2564       16.7771       30.7699       61.3136        0.0000        0.0000        0.0000        0.0000        0.0000        0.0000        0.0000        0.0000        0.0000        0.0000        0.0000        0.0000        0.0000        0.0000        0.0000        0.0000        0.0000        0.0000        0.0000        0.0000        0.0000        0.0000        0.0000        0.0000        0.0000        0.0000        0.0000        0.0000        0.0000        0.0000        0.0000        0.0000        0.0000        0.0000        0.0000        0.0000        0.0000        0.0000        0.0000        0.0000        0.0000        0.0000        0.0000        0.0000        0.0000        0.0000        0.0000        0.0000        0.0000        0.0000        0.0000        0.0000        0.0000        0.0000        0.0000        0.0000        0.0000        0.0000        0.0000        0.0000        0.0000        0.0000        0.0000        0.0000        0.0000        0.0000        0.0000        0.0000        0.0000        0.0000        0.0000        0.0000        0.0000        0.0000        0.0000        0.0000        0.0000        0.0000        0.0000        0.0000        0.0000        0.0000        0.0000        0.0000        0.0000        0.0000        0.0000        0.0000        0.0000        0.0000        0.0000        0.0000        0.0000        0.0000        0.0000        0.0000        0.0000        0.0000        0.0000        0.0000        0.0000        0.0000        0.0000        0.0000        0.0000        0.0000        0.0000       59.7894       65.7429       64.4819       75.2462       98.2858       73.3261       85.5249       78.4290       73.9959       73.9181       80.5925       80.5927       75.2765       80.3292       91.5778       92.1043       98.2675       66.7436       60.0671       83.4094       52.4883       44.6748       29.1605       37.4695       40.7162       46.3169       61.9917       60.9968       67.0577       73.5842       64.2877       79.8830      141.6892       85.1997       70.3504       67.3662       66.5811       73.7090       77.6635       88.4873      102.8186      113.7343      149.7690      185.0013      169.0515      175.8751      182.0503      197.0770      180.1452      187.3331      196.5225      215.0469      213.7595      216.0362      214.9993      225.4855      217.0109      231.1095      215.2631      223.2250      220.4290      226.4451        0.0000        0.0000        0.0000        0.0000        0.0000        0.0000        0.0000        0.0000        0.0000        0.0000        0.0000        0.0000        0.0000        0.0000      225.6493      203.9569      195.2278        0.0000
        0.0000        0.0000        0.0000        0.0000        0.0000        0.0000        0.0000        0.0000        0.0000        0.0000        0.0000        0.0000        0.0000        0.0000        0.0000        0.0000        0.0000        0.0000        0.0000        0.0000        0.0000        0.0000        0.0000        0.0000        0.0000        0.0000        0.0000        0.0000        0.0000        0.0000        0.0000        0.0000        0.0000        0.0000        0.0000        0.0000        0.0000        0.0000        0.0000        0.0000        0.0000        0.0000        0.0000        0.0000        0.0000        0.0000        0.0000        0.0000       22.7122       20.3106       20.0676       21.3677       23.1268       26.2125       21.4329       22.4871       25.1505       21.5942       23.4962       21.1246       18.2635       39.7180       72.6810        0.0000        0.0000        0.0000        0.0000        0.0000        0.0000        0.0000        0.0000        0.0000        0.0000        0.0000        0.0000        0.0000        0.0000        0.0000        0.0000        0.0000        0.0000        0.0000        0.0000        0.0000        0.0000        0.0000        0.0000        0.0000        0.0000        0.0000        0.0000        0.0000        0.0000        0.0000        0.0000        0.0000        0.0000        0.0000        0.0000        0.0000        0.0000        0.0000        0.0000        0.0000        0.0000        0.0000        0.0000        0.0000        0.0000        0.0000        0.0000        0.0000        0.0000        0.0000        0.0000        0.0000        0.0000        0.0000        0.0000        0.0000        0.0000        0.0000        0.0000        0.0000        0.0000        0.0000        0.0000        0.0000        0.0000        0.0000        0.0000        0.0000        0.0000        0.0000        0.0000        0.0000        0.0000        0.0000        0.0000        0.0000        0.0000        0.0000        0.0000        0.0000        0.0000        0.0000        0.0000        0.0000        0.0000        0.0000        0.0000        0.0000        0.0000        0.0000        0.0000        0.0000        0.0000        0.0000        0.0000        0.0000        0.0000        0.0000        0.0000        0.0000        0.0000        0.0000        0.0000        0.0000       51.1591       53.0166       54.7436       60.7924       72.8838       77.5480       60.6544       59.7158       65.1670       76.7550       97.3260       87.5144       78.8930       73.0788       94.1369      101.6833       86.6877       75.7743       61.6802       52.8438       67.2959       57.7606       46.1322       40.1765       43.3320       61.6266       73.8642       76.6958       72.4349       71.3522       76.9137       76.6054       78.4194       93.6594       76.2907       78.1846       81.3391       88.2158       87.8688       93.2905      100.3509      115.5007      131.3011      156.5015      153.8395      150.8292      175.7859      182.5950      179.9866      190.7562      201.7013      227.6620      226.1674      217.9386      245.1322      245.8279      230.7838      213.7846      221.1239      231.2747      243.4008      238.0398      233.8263      221.0687        0.0000        0.0000        0.0000        0.0000        0.0000        0.0000        0.0000        0.0000        0.0000      216.9643      212.0318      205.2340      203.4136      211.3492      198.4506      185.4417      179.7604
        0.0000        0.0000        0.0000        0.0000        0.0000        0.0000        0.0000        0.0000        0.0000        0.0000        0.0000        0.0000        0.0000        0.0000        0.0000        0.0000        0.0000        0.0000        0.0000        0.0000        0.0000        0.0000        0.0000        0.0000        0.0000        0.0000        0.0000        0.0000        0.0000        0.0000        0.0000        0.0000        0.0000        0.0000        0.0000        0.0000        0.0000        0.0000        0.0000        0.0000        0.0000        0.0000        0.0000        0.0000        0.0000        0.0000        0.0000        0.0000       15.1005       14.7800       12.7654       13.1024       17.4725       19.4821       11.0780       14.9509       20.0726       24.3705       25.9754       22.8340       19.7747       17.8912       16.3692       16.5624       18.5506       22.3690       18.2569        0.0000        0.0000        0.0000        0.0000        0.0000        0.0000        0.0000        0.0000        0.0000        0.0000        0.0000        0.0000        0.0000        0.0000        0.0000        0.0000        0.0000        0.0000        0.0000        0.0000        0.0000        0.0000        0.0000        0.0000        0.0000        0.0000        0.0000        0.0000        0.0000        0.0000        0.0000        0.0000        0.0000        0.0000        0.0000        0.0000        0.0000        0.0000        0.0000        0.0000        0.0000        0.0000        0.0000        0.0000        0.0000        0.0000        0.0000        0.0000        0.0000        0.0000        0.0000        0.0000        0.0000        0.0000        0.0000        0.0000        0.0000        0.0000        0.0000        0.0000        0.0000        0.0000        0.0000        0.0000        0.0000        0.0000        0.0000        0.0000        0.0000        0.0000        0.0000        0.0000        0.0000        0.0000        0.0000        0.0000        0.0000        0.0000        0.0000        0.0000        0.0000        0.0000        0.0000        0.0000        0.0000        0.0000        0.0000        0.0000        0.0000        0.0000        0.0000        0.0000        0.0000        0.0000        0.0000        0.0000        0.0000        0.0000        0.0000        0.0000        0.0000       51.6765       53.5810       52.7904       55.0466       61.3321       68.9590       70.0275       56.7132       64.6405       76.9430       94.4408       96.4697       91.4232       77.4739       75.1356       85.0620       80.9292       73.8760       63.2447       57.2954       56.9995       73.7848       60.5471       43.0205       50.1640       67.5470       70.4198       70.7816       66.7197       68.9494       73.0630       79.4267       77.3069       72.7203       80.2722       93.8331       93.7850       88.0378       95.0748      114.6348      154.0153      167.3892      184.8221      165.9010      156.0959      156.7132      178.3119      188.7851      166.5392      178.8121      193.0844      201.5442      193.8242      203.0572      216.2665      204.7004      232.2281      231.8360      226.0330      250.1670      245.3337      244.8324      245.8985        0.0000        0.0000        0.0000        0.0000        0.0000        0.0000      235.2567      246.4776      219.1245      223.3884      201.9050      203.8388      202.5441      205.0162      210.1359      197.1261        0.0000        0.0000
        0.0000        0.0000        0.0000        0.0000        0.0000        0.0000        0.0000        0.0000        0.0000        0.0000        0.0000        0.0000        0.0000        0.0000        0.0000        0.0000        0.0000        0.0000        0.0000        0.0000        0.0000        0.0000        0.0000        0.0000        0.0000        0.0000        0.0000        0.0000        0.0000        0.0000        0.0000        0.0000        0.0000        0.0000        0.0000        0.0000        0.0000        0.0000        0.0000        0.0000        0.0000        0.0000        0.0000        0.0000        0.0000        0.0000        0.0000        0.0000       10.6821       10.4931        8.9488        7.4262        6.8865        8.2671       10.3597        9.1197        8.7329        8.5062       13.3719       13.9776       14.2540       12.8135       12.6280       12.8932       15.1556       15.2767       18.3097       21.1602       20.3953        0.0000        0.0000        0.0000        0.0000        0.0000        0.0000        0.0000        0.0000        0.0000        0.0000        0.0000        0.0000        0.0000        0.0000        0.0000        0.0000        0.0000        0.0000        0.0000        0.0000        0.0000        0.0000        0.0000        0.0000        0.0000        0.0000        0.0000        0.0000        0.0000        0.0000        0.0000        0.0000        0.0000        0.0000        0.0000        0.0000        0.0000        0.0000        0.0000        0.0000        0.0000        0.0000        0.0000        0.0000        0.0000        0.0000        0.0000        0.0000        0.0000        0.0000        0.0000        0.0000        0.0000        0.0000        0.0000        0.0000        0.0000        0.0000        0.0000        0.0000        0.0000        0.0000        0.0000        0.0000        0.0000        0.0000        0.0000        0.0000        0.0000        0.0000        0.0000        0.0000        0.0000        0.0000        0.0000        0.0000        0.0000        0.0000        0.0000        0.0000        0.0000        0.0000        0.0000        0.0000        0.0000        0.0000        0.0000        0.0000        0.0000        0.0000        0.0000        0.0000        0.0000        0.0000        0.0000        0.0000        0.0000        0.0000        0.0000       76.1600       67.6046       70.2531       57.6137       49.4665       55.8169       74.1743       82.2473       75.9191      249.1120      164.7740      106.6745      113.2321       71.5990       66.3671       68.5118       74.5376       64.5601       66.6660       54.7295       49.0272       51.6683       57.2183       55.6364       63.8111       67.1817       69.5520       70.1602       64.0598       64.8235       73.8776       77.2206       87.4916       84.1738       81.2660       68.9499       63.0342       62.1912       79.3523       93.1760      134.0445      130.6457      155.4702      151.4323      147.3915      146.8782      191.9507      160.0288      152.0007      188.5850      193.8415      228.0446      221.4907      212.1188      222.0275      212.0861      231.0453      248.4194      226.7894      272.2160      231.4164      222.4665      228.9667      217.2603      206.5966      205.5159      249.9942      235.1097      194.3958      186.8190      184.5090      197.9673      194.0408      192.6575      201.8693      207.2164      195.1003      186.2290      180.7320        0.0000        0.0000
        0.0000        0.0000        0.0000        0.0000        0.0000        0.0000        0.0000        0.0000        0.0000        0.0000        0.0000        0.0000        0.0000        0.0000        0.0000        0.0000        0.0000        0.0000        0.0000        0.0000        0.0000        0.0000        0.0000        0.0000        0.0000        0.0000        0.0000        0.0000        0.0000        0.0000        0.0000        0.0000        0.0000        0.0000        0.0000        0.0000        0.0000        0.0000        0.0000        0.0000        0.0000        0.0000        0.0000        0.0000        0.0000        0.0000        0.0000        0.0000       16.7870       10.3468        9.8379        5.9052        5.0415        7.4054       11.9679       11.4988        7.6958       10.2566        6.1779        6.0317        6.2054        8.0762        7.9814        8.4443       11.4962       14.0298       15.9680       19.0677       20.4442       23.7623        0.0000        0.0000        0.0000        0.0000        0.0000        0.0000        0.0000        0.0000        0.0000        0.0000        0.0000        0.0000        0.0000        0.0000        0.0000        0.0000        0.0000        0.0000        0.0000        0.0000        0.0000        0.0000        0.0000        0.0000        0.0000        0.0000        0.0000        0.0000        0.0000        0.0000        0.0000        0.0000        0.0000        0.0000        0.0000        0.0000        0.0000        0.0000        0.0000        0.0000        0.0000        0.0000        0.0000        0.0000        0.0000        0.0000        0.0000        0.0000        0.0000        0.0000        0.0000        0.0000        0.0000        0.0000        0.0000        0.0000        0.0000        0.0000        0.0000        0.0000        0.0000        0.0000        0.0000        0.0000        0.0000        0.0000        0.0000        0.0000        0.0000        0.0000        0.0000        0.0000        0.0000        0.0000        0.0000        0.0000        0.0000        0.0000        0.0000        0.0000        0.0000        0.0000        0.0000        0.0000        0.0000        0.0000        0.0000        0.0000        0.0000        0.0000        0.0000        0.0000        0.0000        0.0000        0.0000        0.0000        0.0000        0.0000        0.0000       55.1766       68.0145       59.1239       42.7391       45.7467        0.0000       61.5535       69.2318      178.6529        0.0000        0.0000        0.0000       61.5753       73.1644       73.1513       76.9825       63.8249       63.9760       54.7907       54.1996       61.2014       68.9064       71.6848       67.0175       69.0984       77.1793       65.7499       64.5551      100.1274       95.0269       81.3318       79.2837       60.1876       51.2804       63.1877       60.4863       59.0473       78.6736      101.0267      116.3668      139.1965      134.1361      132.2825      135.6061      138.4473      121.0646      125.9370      123.5183      176.8293      204.2524      278.0792      340.7231      258.2557      253.3155      202.9502      236.7668      271.2324      277.1841      246.2280      260.1930      226.7669      204.6119      195.5483      178.8756      187.8925      218.5442      229.0224      176.7715      167.7585      162.7396      184.0918      187.3607      190.2699      207.1646      195.8183      190.8732      177.6245      177.7294        0.0000        0.0000
        0.0000        0.0000        0.0000        0.0000        0.0000        0.0000        0.0000        0.0000        0.0000        0.0000        0.0000        0.0000        0.0000        0.0000        0.0000        0.0000        0.0000        0.0000        0.0000        0.0000        0.0000        0.0000        0.0000        0.0000        0.0000        0.0000        0.0000        0.0000        0.0000        0.0000        0.0000        0.0000        0.0000        0.0000        0.0000        0.0000        0.0000        0.0000       23.8288       31.6441       38.9305        0.0000        0.0000        0.0000        0.0000        0.0000        0.0000        0.0000       17.8541       17.4898       20.1280       12.5375        6.9681        7.2915        8.2095       76.5962      100.1315       31.5126        5.6648        5.7995        6.1277        5.8153        7.2815        7.0557        8.5365        9.1132       11.7360       16.2311       20.9011       21.3540        0.0000        0.0000        0.0000        0.0000        0.0000        0.0000        0.0000        0.0000        0.0000        0.0000        0.0000        0.0000        0.0000        0.0000        0.0000        0.0000        0.0000        0.0000        0.0000        0.0000        0.0000        0.0000        0.0000        0.0000        0.0000        0.0000        0.0000        0.0000        0.0000        0.0000        0.0000        0.0000        0.0000        0.0000        0.0000        0.0000        0.0000        0.0000        0.0000        0.0000        0.0000        0.0000        0.0000        0.0000        0.0000        0.0000        0.0000        0.0000        0.0000        0.0000        0.0000        0.0000        0.0000        0.0000        0.0000        0.0000        0.0000        0.0000        0.0000        0.0000        0.0000        0.0000        0.0000        0.0000        0.0000        0.0000        0.0000        0.0000        0.0000        0.0000        0.0000        0.0000        0.0000        0.0000        0.0000        0.0000        0.0000        0.0000        0.0000        0.0000        0.0000        0.0000        0.0000        0.0000        0.0000        0.0000        0.0000        0.0000        0.0000        0.0000        0.0000        0.0000        0.0000        0.0000        0.0000        0.0000        0.0000        0.0000        0.0000        0.0000        0.0000        0.0000        0.0000        0.0000        0.0000        0.0000        0.0000        0.0000        0.0000        0.0000        0.0000        0.0000        0.0000       79.8706       83.5983       83.5921       78.1939       75.5203       77.2400       68.1836       70.5464       71.1116       69.1308      103.2575       94.7079       76.9460       93.3912       95.1980       75.4049       77.9415       84.9122       67.0268       47.4780       67.9764       79.2032      104.3608      117.9419      109.2231      107.3219      138.2503      152.7879      160.8161      161.6113      147.7115      154.9318      139.6199      170.9488      165.5771      170.9480      236.7687      291.1446      238.8773      287.1603      238.1166      261.1993      251.1671      240.7341      231.4435      283.8936      278.8098      234.6232      175.4609      170.6289      166.9804      192.2748      203.7143      175.3386      179.1037      177.9281      185.8446      178.2439      199.2337      207.1728      193.7468      197.0900      213.8875        0.0000        0.0000        0.0000
        0.0000        0.0000        0.0000        0.0000        0.0000        0.0000        0.0000        0.0000        0.0000        0.0000        0.0000        0.0000        0.0000        0.0000        0.0000        0.0000        0.0000        0.0000        0.0000        0.0000        0.0000        0.0000        0.0000        0.0000        0.0000        0.0000        0.0000        0.0000        0.0000        0.0000        0.0000        0.0000        0.0000        0.0000        0.0000        0.0000        0.0000        0.0000       21.9851       26.8166       34.0481       38.1191       31.5122       26.5177       33.2076       29.5585       24.6242       27.0923       29.6469       20.0796       18.6895       15.4300       16.7332       11.8049        9.0437      100.8322       72.0286       10.5756        6.6385        5.9955        6.1232        6.3342        6.2261        6.0032        6.8747        8.4088       11.5435       16.2371       20.1359       20.9206       23.0008       22.2907        0.0000        0.0000        0.0000        0.0000        0.0000        0.0000        0.0000        0.0000        0.0000        0.0000        0.0000        0.0000        0.0000        0.0000        0.0000        0.0000        0.0000        0.0000        0.0000        0.0000        0.0000        0.0000        0.0000        0.0000        0.0000        0.0000        0.0000        0.0000        0.0000        0.0000        0.0000        0.0000        0.0000        0.0000        0.0000        0.0000        0.0000        0.0000        0.0000        0.0000        0.0000        0.0000        0.0000        0.0000        0.0000        0.0000        0.0000        0.0000        0.0000        0.0000        0.0000        0.0000        0.0000        0.0000        0.0000        0.0000        0.0000        0.0000        0.0000        0.0000        0.0000        0.0000        0.0000        0.0000        0.0000        0.0000        0.0000        0.0000        0.0000        0.0000        0.0000        0.0000        0.0000        0.0000        0.0000        0.0000        0.0000        0.0000        0.0000        0.0000        0.0000        0.0000        0.0000        0.0000        0.0000        0.0000        0.0000        0.0000        0.0000        0.0000        0.0000        0.0000        0.0000        0.0000        0.0000        0.0000        0.0000        0.0000        0.0000        0.0000        0.0000        0.0000        0.0000        0.0000        0.0000        0.0000        0.0000        0.0000        0.0000        0.0000        0.0000        0.0000       85.6330       81.7762       81.2956       93.5135      116.6579       91.3640       82.2944       78.7463      101.5202      124.6961      120.7209       86.3419       72.4530       70.5332       75.9181       84.0167       70.5621       61.1222       50.7755       66.3285       61.6125       98.3096      105.0706      110.1860      120.3119      128.1793      174.4717      180.0320      172.0881      145.7826      119.8130      115.6908      121.3425      163.9562      155.4902      167.5919      190.0928      193.5441      212.6663      262.6763      228.2484      265.2332      267.9972      248.5686      269.8020      279.0732      219.2848      188.7578      192.4083      180.3518      186.4172      210.6116      186.2406      193.0748      199.4801      241.6945      246.5632      225.4073      218.6107      212.9683      220.9887        0.0000        0.0000        0.0000        0.0000
        0.0000        0.0000        0.0000        0.0000        0.0000        0.0000        0.0000        0.0000        0.0000        0.0000        0.0000        0.0000        0.0000        0.0000        0.0000        0.0000        0.0000        0.0000        0.0000        0.0000        0.0000        0.0000        0.0000        0.0000        0.0000        0.0000        0.0000        0.0000        0.0000        0.0000        0.0000        0.0000        0.0000        0.0000        0.0000        0.0000        0.0000       14.3714       12.8182       17.8800       15.7563       18.4102       14.5045       16.9709       18.0273       17.5715       17.5413       19.2501       20.0091       18.0947       15.5329       14.9969       14.1294       13.0538        9.6888        9.9241       57.3434       12.2179        7.3704        4.1683        4.1747        4.3520        4.5729        5.6096        6.5142        7.0920        8.3529       13.6445       16.2937       17.6685       20.2784       19.5451        0.0000        0.0000        0.0000        0.0000        0.0000        0.0000        0.0000        0.0000        0.0000        0.0000        0.0000        0.0000        0.0000        0.0000        0.0000        0.0000        0.0000        0.0000        0.0000        0.0000        0.0000        0.0000        0.0000        0.0000        0.0000        0.0000        0.0000        0.0000        0.0000        0.0000        0.0000        0.0000        0.0000        0.0000        0.0000        0.0000        0.0000        0.0000        0.0000        0.0000        0.0000        0.0000        0.0000        0.0000        0.0000        0.0000        0.0000        0.0000        0.0000        0.0000        0.0000        0.0000        0.0000        0.0000        0.0000        0.0000        0.0000        0.0000        0.0000        0.0000        0.0000        0.0000        0.0000        0.0000        0.0000        0.0000        0.0000        0.0000        0.0000        0.0000        0.0000        0.0000        0.0000        0.0000        0.0000        0.0000        0.0000        0.0000        0.0000        0.0000        0.0000        0.0000        0.0000        0.0000        0.0000        0.0000        0.0000        0.0000        0.0000        0.0000        0.0000        0.0000        0.0000        0.0000        0.0000        0.0000        0.0000        0.0000        0.0000        0.0000        0.0000        0.0000        0.0000        0.0000        0.0000        0.0000        0.0000      151.5672      126.9210       92.4790       75.3018       72.3024        0.0000       84.3585       77.2907       69.0207       98.5497      123.0694      124.3213      108.5126      155.4171      143.4038      128.6701      107.7203       95.6016       90.9262       70.2353       60.2099       45.4381       30.1513       33.7469       59.3845       63.8935       75.6258       96.9152      116.2304      144.1423      173.6035      175.3257      200.2740      186.7793      161.4833      148.3695      116.1438      108.5843      122.6592      171.3987      180.5767      167.0869      215.0745      234.7887      243.5202      183.6702      180.0172      167.9475      203.8379      255.2938      189.3133      209.5401      225.7689      192.5647      182.6004      199.3908      205.9666      191.0691      194.5365      185.7805      204.2483      236.7760      203.9713      185.5362      190.7101      192.1490        0.0000        0.0000        0.0000        0.0000
        0.0000        0.0000        0.0000        0.0000        0.0000        0.0000        0.0000        0.0000        0.0000        0.0000        0.0000        0.0000        0.0000        0.0000        0.0000        0.0000        0.0000        0.0000        0.0000        0.0000        0.0000        0.0000        0.0000        0.0000        0.0000        0.0000        0.0000        0.0000        0.0000        0.0000        0.0000        0.0000        0.0000        0.0000        0.0000        0.0000        0.0000       10.6729       13.2131       15.3460       14.4184       13.1966       13.0496       20.0480       18.4900       19.2604       19.3019       14.6657       18.0225       13.9921       10.4278        7.0611        7.8157        8.1961       10.4293        6.7577       14.0938       11.9107        5.1109        4.0997        4.0161        4.3528        7.3684        8.5019        7.9588        7.9164        7.8193       13.6541       15.5283       17.5630       18.9372       17.9042       19.9844        0.0000        0.0000        0.0000        0.0000        0.0000        0.0000        0.0000        0.0000        0.0000        0.0000        0.0000        0.0000        0.0000        0.0000        0.0000        0.0000        0.0000        0.0000        0.0000        0.0000        0.0000        0.0000        0.0000        0.0000        0.0000        0.0000        0.0000        0.0000        0.0000        0.0000        0.0000        0.0000        0.0000        0.0000        0.0000        0.0000        0.0000        0.0000        0.0000        0.0000        0.0000        0.0000        0.0000        0.0000        0.0000        0.0000        0.0000        0.0000        0.0000        0.0000        0.0000        0.0000        0.0000        0.0000        0.0000        0.0000        0.0000        0.0000        0.0000        0.0000        0.0000        0.0000        0.0000        0.0000        0.0000        0.0000        0.0000        0.0000        0.0000        0.0000        0.0000        0.0000        0.0000        0.0000        0.0000        0.0000        0.0000        0.0000        0.0000        0.0000        0.0000        0.0000        0.0000        0.0000        0.0000        0.0000        0.0000        0.0000        0.0000        0.0000        0.0000        0.0000        0.0000        0.0000        0.0000        0.0000        0.0000        0.0000        0.0000        0.0000        0.0000        0.0000       55.5441       81.8485      102.7609       87.6316       78.8266       91.8685       75.5131       66.3646       80.7860       77.8040       72.9993       68.5204       74.6066       86.1942      113.1797      118.2465      137.6771      111.8611       84.0990       66.2728       76.9147       77.5270      100.3750       73.4961       60.0151       48.0831       42.8888       32.5196       98.6498       69.3403       79.8735      112.3506      127.9690      165.9925      181.3527      190.7972      204.4681      186.5869      157.1643      141.8285      125.1374      116.4359      142.5033      161.8886      162.2203      169.9382      246.0276      278.8075      279.0887      201.5669      161.8703      180.9200      197.2457      211.4508      194.4937      221.0930      202.1973      191.3226      181.8149      184.6154      191.0323      170.0140      164.5449      159.4877      159.5030      178.0520      221.7805      189.9822      170.0210        0.0000        0.0000        0.0000        0.0000        0.0000
        0.0000        0.0000        0.0000        0.0000        0.0000        0.0000        0.0000        0.0000        0.0000        0.0000        0.0000        0.0000        0.0000        0.0000        0.0000        0.0000        0.0000        0.0000        0.0000        0.0000        0.0000        0.0000        0.0000        0.0000        0.0000        0.0000        0.0000        0.0000        0.0000        0.0000        0.0000        0.0000        0.0000        0.0000        0.0000        0.0000       15.3829       11.1640       11.6132       12.5304       14.1578       15.1455       15.4062       20.0859       19.5730       17.0880       14.2366       13.5995       12.6546       12.1494       11.4315        7.2803        7.7133        8.6740        5.7919        3.3553        5.1787        4.9613        5.0798        4.3806        5.4587        5.4808        7.1813        7.1737        7.1234        7.5119       10.4486       15.4727       16.3995       17.4601       17.9072       17.4854        0.0000        0.0000        0.0000        0.0000        0.0000        0.0000        0.0000        0.0000        0.0000        0.0000        0.0000        0.0000        0.0000        0.0000        0.0000        0.0000        0.0000        0.0000        0.0000        0.0000        0.0000        0.0000        0.0000        0.0000        0.0000        0.0000        0.0000        0.0000        0.0000        0.0000        0.0000        0.0000        0.0000        0.0000        0.0000        0.0000        0.0000        0.0000        0.0000        0.0000        0.0000        0.0000        0.0000        0.0000        0.0000        0.0000        0.0000        0.0000        0.0000        0.0000        0.0000        0.0000        0.0000        0.0000        0.0000        0.0000        0.0000        0.0000        0.0000        0.0000        0.0000        0.0000        0.0000        0.0000        0.0000        0.0000        0.0000        0.0000        0.0000        0.0000        0.0000        0.0000        0.0000        0.0000        0.0000        0.0000        0.0000        0.0000        0.0000        0.0000        0.0000        0.0000        0.0000        0.0000        0.0000        0.0000        0.0000        0.0000        0.0000        0.0000        0.0000        0.0000        0.0000        0.0000        0.0000        0.0000        0.0000        0.0000        0.0000        0.0000       56.8314       83.4489       75.7882       54.2406       74.6540       84.7762       68.3043       77.6564       63.2711       66.8764       90.9879       84.2669       57.1112       64.7046       68.0086       71.6482       68.4110       90.1431       82.5254      106.2082       93.1331       78.6860       60.3541       69.6478       67.2729       69.9534       40.2786       41.9857       38.8069       33.2338       50.1197       74.1395       88.7867       85.8567      110.8710      138.1651      155.8053      185.2540      205.5965      179.7521      154.6622      132.3068      118.3203      120.6279      121.1917      148.4542      147.5004      149.0553      188.5927      239.8006      213.2501      206.3240      212.8305      199.4466      172.7665      188.7748      196.5244      205.9112      256.5086      215.8405      192.7977      180.1424      170.6384      174.3176      190.9187      156.3586      152.4071      155.0417      158.4899      173.6697      159.7474      158.1580        0.0000        0.0000        0.0000        0.0000        0.0000
        0.0000        0.0000        0.0000        0.0000        0.0000        0.0000        0.0000        0.0000        0.0000        0.0000        0.0000        0.0000        0.0000        0.0000        0.0000        0.0000        0.0000        0.0000        0.0000        0.0000        0.0000        0.0000        0.0000        0.0000        0.0000        0.0000        0.0000        0.0000        0.0000        0.0000        0.0000        0.0000        0.0000        0.0000        0.0000       16.5710       12.7512       14.5016       12.9358       16.2851       16.3622       17.6440       18.3217       20.2973       18.1037       15.2996       20.4304       13.3986       14.3233       14.5714        9.2039        8.7141        8.1584        6.6955        5.8246        3.1107        2.6033        3.6487        3.9153        4.7730        5.7963        6.3811        6.9404        7.9703        8.3493        9.2302       10.4629       15.7894       17.4194       18.4998       19.6548       17.8670        0.0000        0.0000        0.0000        0.0000        0.0000        0.0000        0.0000        0.0000        0.0000        0.0000        0.0000        0.0000        0.0000        0.0000        0.0000        0.0000        0.0000        0.0000        0.0000        0.0000        0.0000        0.0000        0.0000        0.0000        0.0000        0.0000        0.0000        0.0000        0.0000        0.0000        0.0000        0.0000        0.0000        0.0000        0.0000        0.0000        0.0000        0.0000        0.0000        0.0000        0.0000        0.0000        0.0000        0.0000        0.0000        0.0000        0.0000        0.0000        0.0000        0.0000        0.0000        0.0000        0.0000        0.0000        0.0000        0.0000        0.0000        0.0000        0.0000        0.0000        0.0000        0.0000        0.0000        0.0000        0.0000        0.0000        0.0000        0.0000        0.0000        0.0000        0.0000        0.0000        0.0000        0.0000        0.0000        0.0000        0.0000        0.0000        0.0000        0.0000        0.0000        0.0000        0.0000        0.0000        0.0000        0.0000        0.0000        0.0000        0.0000        0.0000        0.0000        0.0000        0.0000        0.0000        0.0000        0.0000        0.0000        0.0000        0.0000       53.5987       58.4545       66.8689       91.3972       71.0001       67.0675       98.6919       86.5219       88.0084      104.4728       94.9943       91.8917       91.5211       89.5155       74.2171       87.9227       90.6213       80.7736       86.6133       71.5786       57.7717       74.9172       59.2397       52.8423       65.6823       71.7444       72.2550       61.8783       70.9888       52.5708       42.2183       60.0557       94.7374       90.3121       78.0979       92.3292      125.1600      143.9597      170.3517      194.4533      172.9545      148.2843      118.2262      123.2582      140.3362      127.9801      121.3321      113.8681      110.9314      163.0916      156.7764      144.9026      137.9031      150.3363      185.3695      188.0517      193.9983      200.8090      188.4764      243.1472      205.5293      176.4383      167.2165      163.9661      161.0833      154.7642      149.5141      147.6085      142.8900      159.1463      194.7465      179.4871      163.1637        0.0000        0.0000        0.0000        0.0000        0.0000
        0.0000        0.0000        0.0000        0.0000        0.0000        0.0000        0.0000        0.0000        0.0000        0.0000        0.0000        0.0000        0.0000        0.0000        0.0000        0.0000        0.0000        0.0000        0.0000        0.0000        0.0000        0.0000        0.0000        0.0000        0.0000        0.0000        0.0000        0.0000        0.0000        0.0000        0.0000        0.0000        0.0000        0.0000        0.0000       16.4099       11.5966       15.3834       17.6223       25.1121       32.2137       29.5462       23.5619       21.5668       19.8393       18.1424       20.5032       19.0780       12.2416       11.8716       10.7681       13.4430        8.9720        5.8815        4.7127        1.5703        2.3130        2.8167        3.3232        6.9339        8.1731        9.2473       10.7597       14.3019       14.8917       15.7914       17.0880       20.6263       21.9212       22.5442       22.3084       17.1174        0.0000        0.0000        0.0000        0.0000        0.0000        0.0000        0.0000        0.0000        0.0000        0.0000        0.0000        0.0000        0.0000        0.0000        0.0000        0.0000        0.0000        0.0000        0.0000        0.0000        0.0000        0.0000        0.0000        0.0000        0.0000        0.0000        0.0000        0.0000        0.0000        0.0000        0.0000        0.0000        0.0000        0.0000        0.0000        0.0000        0.0000        0.0000        0.0000        0.0000        0.0000        0.0000        0.0000        0.0000        0.0000        0.0000        0.0000        0.0000        0.0000        0.0000        0.0000        0.0000        0.0000        0.0000        0.0000        0.0000        0.0000        0.0000        0.0000        0.0000        0.0000        0.0000        0.0000        0.0000        0.0000        0.0000        0.0000        0.0000        0.0000        0.0000        0.0000        0.0000        0.0000        0.0000        0.0000        0.0000        0.0000        0.0000        0.0000        0.0000        0.0000        0.0000        0.0000        0.0000        0.0000        0.0000        0.0000        0.0000        0.0000        0.0000        0.0000        0.0000        0.0000        0.0000        0.0000        0.0000        0.0000        0.0000       62.2392       55.8017       57.1616       54.6611       61.3759       80.7992       62.0520       92.3361       94.9689       77.5340       57.4665      108.2274       79.1624       60.7870       80.6680       86.8446       89.9426       72.8759       81.6617       96.2347      104.0624      102.0400       83.9614       88.6476       66.3721       58.3315       59.0686       45.5443       67.2043       64.1687       50.5030       66.7704       81.5939       95.5199       80.9077       91.8575       91.8815      111.7376      121.5809      147.3802      147.4323      148.1850      177.0649      112.2472      161.5479      139.0177       91.5419       93.3496      106.1472      153.1743      144.6216      144.0477      150.5362      123.4767      146.4171      172.9122      192.6711      193.9637      197.3398      176.0305      188.3924      174.5711      166.6147      155.1857      152.2703      159.5736      132.2999      125.7272      131.9944      139.2920      156.4689      187.9277      188.9088        0.0000        0.0000        0.0000        0.0000        0.0000        0.0000
        0.0000        0.0000        0.0000        0.0000        0.0000        0.0000        0.0000        0.0000        0.0000        0.0000        0.0000        0.0000        0.0000        0.0000        0.0000        0.0000        0.0000        0.0000        0.0000        0.0000        0.0000        0.0000        0.0000        0.0000        0.0000        0.0000        0.0000        0.0000        0.0000        0.0000        0.0000        0.0000        0.0000        0.0000        0.0000       21.5215       16.8072       14.9522       18.8688       27.1760       31.0845       31.1139       29.3027       22.9836       23.0111       20.0476       17.3489       13.1011       10.4067        9.7110        9.4781       10.2773        7.6218        6.5671        6.3691        4.3125        3.8965        4.2432        3.9243        8.4613       10.0416       11.8642       13.8720       16.9941       17.7540       19.0754       19.0201       22.6088       25.0084       25.8236       24.1477        0.0000        0.0000        0.0000        0.0000        0.0000        0.0000        0.0000        0.0000        0.0000        0.0000        0.0000        0.0000        0.0000        0.0000        0.0000        0.0000        0.0000        0.0000        0.0000        0.0000        0.0000        0.0000        0.0000        0.0000        0.0000        0.0000        0.0000        0.0000        0.0000        0.0000        0.0000        0.0000        0.0000        0.0000        0.0000        0.0000        0.0000        0.0000        0.0000        0.0000        0.0000        0.0000        0.0000        0.0000        0.0000        0.0000        0.0000        0.0000        0.0000        0.0000        0.0000        0.0000        0.0000        0.0000        0.0000        0.0000        0.0000        0.0000        0.0000        0.0000        0.0000        0.0000        0.0000        0.0000        0.0000        0.0000        0.0000        0.0000        0.0000        0.0000        0.0000        0.0000        0.0000        0.0000        0.0000        0.0000        0.0000        0.0000        0.0000        0.0000        0.0000        0.0000        0.0000        0.0000        0.0000        0.0000        0.0000        0.0000        0.0000        0.0000        0.0000        0.0000        0.0000        0.0000       57.5658       46.2804        0.0000       64.9777       67.0893       75.1547       62.0645       53.4864       52.8056       68.7167       65.0464       63.8722       58.2268       70.0215       50.9750       29.6717       93.9903       69.0568       68.7599       71.3296       93.0916       92.0194       89.5115       95.3622      107.1772      133.3075       91.8891       75.6675       71.2400       95.0667       68.2213       47.2754       57.0991       55.1561       54.9631       56.5715      101.6229      105.1310      101.4493       84.3737       84.6162       84.0963       76.2243      159.9342      133.3841      113.5236      103.2336      138.8741      133.2572      120.5427      102.0476       85.0599      108.7701      125.5602      174.1494      166.0576      131.4541      122.3205      134.7530      154.1034      146.0350      155.8337      183.5708      205.7071      183.3939      201.7321      180.9722      160.8511      138.5072      132.0174      132.8144      128.4987      127.9297      123.0519      138.0777      148.8103      190.0344        0.0000        0.0000        0.0000        0.0000        0.0000        0.0000        0.0000
        0.0000        0.0000        0.0000        0.0000        0.0000        0.0000        0.0000        0.0000        0.0000        0.0000        0.0000        0.0000        0.0000        0.0000        0.0000        0.0000        0.0000        0.0000        0.0000        0.0000        0.0000        0.0000        0.0000        0.0000        0.0000        0.0000        0.0000        0.0000        0.0000       65.3173       61.5831       61.7964       71.5914       64.0691       43.4663       30.2070       15.3024       17.4188       18.4644       21.6208       28.4130       30.6824       25.2674       20.6494       20.5196       15.7272       14.1480       16.2968       11.6690       11.1298        9.4947        8.0598        8.5444        6.8465        7.3992        5.0040        5.8189        5.5704        7.9492       10.4782       11.4264       12.9468       14.2197       17.4818       18.9873       20.1344       19.3946       23.4257       25.9604       26.4133       23.8511       20.6285       17.6683        0.0000        0.0000        0.0000        0.0000        0.0000        0.0000        0.0000        0.0000        0.0000        0.0000        0.0000        0.0000        0.0000        0.0000        0.0000        0.0000        0.0000        0.0000        0.0000        0.0000        0.0000        0.0000        0.0000        0.0000        0.0000        0.0000        0.0000        0.0000        0.0000        0.0000        0.0000        0.0000        0.0000        0.0000        0.0000        0.0000        0.0000        0.0000        0.0000        0.0000        0.0000        0.0000        0.0000        0.0000        0.0000        0.0000        0.0000        0.0000        0.0000        0.0000        0.0000        0.0000        0.0000        0.0000        0.0000        0.0000        0.0000        0.0000        0.0000        0.0000        0.0000        0.0000        0.0000        0.0000        0.0000        0.0000        0.0000        0.0000        0.0000        0.0000        0.0000        0.0000        0.0000        0.0000        0.0000        0.0000        0.0000        0.0000        0.0000        0.0000        0.0000        0.0000        0.0000        0.0000        0.0000        0.0000        0.0000        0.0000        0.0000        0.0000        0.0000       53.5812       53.7315       59.7006       73.3076       53.6178       51.1865       43.8685       37.1524       45.9586       50.0985       46.6024       47.0619       38.9705       40.0321       36.1769       31.4216       25.9550       75.8120      101.4360       53.0009       71.6327       89.5324       98.6246      101.6052       96.7004       86.9505       64.7604       67.4182       64.9291       74.5079      126.5128       73.7877       46.7725       56.3199       59.7831       54.2225       46.3177       52.2550       63.0654       95.2221      102.9627      102.1676       98.4404       96.2013      110.0924       87.6370      107.6562      105.7962      111.9511      108.5261       83.3415      103.1116      115.0370      126.0220      113.7710      123.4020      112.9762      120.2165      154.4058      193.1710      164.3931      148.4203      184.9886      196.4166      172.4044      175.5655      178.5714      166.3215      142.9857      128.8349      118.0287      119.9548      122.4886      122.0542      122.4024      117.2158      124.6684        0.0000        0.0000        0.0000        0.0000        0.0000        0.0000        0.0000        0.0000
        0.0000        0.0000        0.0000        0.0000        0.0000        0.0000        0.0000        0.0000        0.0000        0.0000        0.0000        0.0000        0.0000        0.0000        0.0000        0.0000        0.0000        0.0000        0.0000        0.0000        0.0000        0.0000        0.0000        0.0000        0.0000        0.0000       70.5948       98.5244      102.4014       83.7035       79.1477       49.0163       47.8639       43.2077       21.9350       15.4673       15.8563       24.6769       23.8368       18.3782       21.3894       21.5998       18.5073       16.3700       15.1494       14.0072       12.7713       10.1362       11.6464       10.5207        8.8701        8.7809        8.6918        9.8406       13.0180       11.3705        4.4527        7.2787        9.1157        9.7634       10.7819       12.3089       12.9509       16.7545       18.1399       18.4453       18.7243       22.0577       24.0536       23.8677       23.3822       18.3742       18.5656       20.0915       21.0096       21.6244       21.8041       24.0385       25.6110       21.6845       21.0883       21.1555        0.0000        0.0000        0.0000        0.0000        0.0000        0.0000        0.0000        0.0000        0.0000        0.0000        0.0000        0.0000        0.0000        0.0000        0.0000        0.0000        0.0000        0.0000        0.0000        0.0000        0.0000        0.0000        0.0000        0.0000        0.0000        0.0000        0.0000        0.0000        0.0000        0.0000        0.0000        0.0000        0.0000        0.0000        0.0000        0.0000        0.0000        0.0000        0.0000        0.0000        0.0000        0.0000        0.0000        0.0000        0.0000        0.0000        0.0000        0.0000        0.0000        0.0000        0.0000        0.0000        0.0000        0.0000        0.0000        0.0000        0.0000        0.0000        0.0000        0.0000        0.0000        0.0000        0.0000        0.0000        0.0000        0.0000        0.0000        0.0000        0.0000        0.0000        0.0000       38.1545       54.7166       69.7526       74.7462       55.7717        0.0000        0.0000        0.0000        0.0000       60.2499       54.9623       48.2100       52.5593       54.6785       58.3414       51.0671       42.6992       38.5479       38.2866       46.1762       44.7080       45.1286       43.5048       39.2766       34.2934       34.3683       35.4500       44.0236       74.2646       83.5962       59.5652       67.5037       84.3980       69.4067       75.2920      105.6243       93.3167       79.1530      101.2246       59.6331       45.9190       73.1539       51.8762       38.2156       44.7895       53.1284       59.4757       57.7400       46.6478       60.0361       98.4287      130.1766      119.8650      108.7043       99.5379      102.8326      113.9437      133.1320      115.3456      104.6911       85.0361       94.8636      113.6621      108.1140       99.1887       97.6270      136.7775      154.7050      144.5201      207.4448      226.8282      204.9420      186.3457      185.5487      173.9581      159.8154      167.9937      183.3777      155.3833      138.9520      126.2250      124.3480      118.6491      124.5883      128.4840      121.1055      121.7113      140.5815        0.0000        0.0000        0.0000        0.0000        0.0000        0.0000        0.0000        0.0000
        0.0000        0.0000        0.0000        0.0000        0.0000        0.0000        0.0000        0.0000        0.0000        0.0000        0.0000        0.0000        0.0000        0.0000        0.0000        0.0000        0.0000        0.0000        0.0000        0.0000        0.0000        0.0000        0.0000        0.0000        0.0000       90.0142       92.4773       66.5407       48.4398       31.4032       27.1362       37.2751       27.8375       23.0163       19.5854       14.1486       15.3760       45.6702      106.7995       61.5737       13.8531       15.7467       15.3564       18.0193       14.6834       11.9815       11.1956       12.3632       13.6834       11.2227       12.3921       13.3767       12.6066       11.1518       14.7070        7.4580        6.8447        7.1810        8.7761       10.2449       10.2538       10.2639       10.6627       12.3336       12.3502       12.3448       13.0140       15.9540       17.7893       17.7909       17.7984       16.1972       16.1228       16.8267       19.0608       16.2136       17.0863       21.0084       24.1143       23.9100       25.2513       20.8781       15.9848       13.9306        0.0000        0.0000        0.0000        0.0000        0.0000        0.0000        0.0000        0.0000        0.0000        0.0000        0.0000        0.0000        0.0000        0.0000        0.0000        0.0000        0.0000        0.0000        0.0000        0.0000        0.0000        0.0000        0.0000        0.0000        0.0000        0.0000        0.0000        0.0000        0.0000        0.0000        0.0000        0.0000        0.0000        0.0000        0.0000        0.0000        0.0000        0.0000        0.0000        0.0000        0.0000        0.0000        0.0000        0.0000        0.0000        0.0000        0.0000        0.0000        0.0000        0.0000        0.0000        0.0000        0.0000        0.0000        0.0000        0.0000        0.0000        0.0000        0.0000        0.0000        0.0000        0.0000        0.0000        0.0000        0.0000        0.0000        0.0000        0.0000       28.1966       29.1248       36.2278       48.9165       55.2897       55.4169       39.1480       47.8934       54.3041       55.3505       56.7471       47.4250       36.4368       38.9908       43.0475       44.9729       38.0859       35.6389       34.6483       32.7107       38.7291       41.4600       46.6852       36.9273       28.9109       31.6853       38.8390       65.4667       60.7539       64.1813       60.8392       65.1637       81.5872       67.5989       61.1426       53.7797       97.7645       70.8447       62.2286       53.1295       54.3155       69.3999       69.5501       47.0628       40.7011       43.3624       60.3498       76.3752       71.7218       70.2858       82.4922       93.0465      103.6393      115.3757      104.4187      114.8102      128.6206      152.4732      146.7463      142.5354      105.3785       85.6299       92.8851       96.2004       99.8181      114.4068      138.8278      141.6779      171.5674      200.4254      176.8291      171.8989      155.0042      157.4667      166.1987      154.6471      149.9687      162.2549      181.3011      165.5890      140.1482      142.6535        0.0000        0.0000      132.8644      132.7118      135.3488      145.6675        0.0000        0.0000        0.0000        0.0000        0.0000        0.0000        0.0000        0.0000        0.0000
        0.0000        0.0000        0.0000        0.0000        0.0000        0.0000        0.0000        0.0000        0.0000        0.0000        0.0000        0.0000        0.0000        0.0000        0.0000        0.0000        0.0000        0.0000        0.0000        0.0000        0.0000        0.0000        0.0000        0.0000        0.0000        0.0000       96.7250       94.9833       62.3209       55.2550       44.8897      149.4366       76.9527       21.6261       19.9587       17.6947       17.7185       14.2823       24.1765       25.3470       11.3409       12.3277       19.5010       16.7205       13.1623       14.1696       15.0331       13.6991       10.9061       10.4773        9.6392       10.3919        9.5082       10.1114       12.7111       11.3752        6.1051        8.9398       10.4046       12.5769       12.0112       10.5942       11.1541       11.2323       11.3680       12.5657       13.1179       15.5525       16.8048       17.2921       18.1512       17.6122       17.0766       19.6171       20.7446       16.8504       16.0406       19.0544       25.8430       23.2219       22.5545       19.1205       18.2227       16.4111       20.3165       21.6161        0.0000        0.0000        0.0000        0.0000        0.0000        0.0000        0.0000        0.0000        0.0000        0.0000        0.0000        0.0000        0.0000        0.0000        0.0000        0.0000        0.0000        0.0000        0.0000        0.0000        0.0000        0.0000        0.0000        0.0000        0.0000        0.0000        0.0000        0.0000        0.0000        0.0000        0.0000        0.0000        0.0000        0.0000        0.0000        0.0000        0.0000        0.0000        0.0000        0.0000        0.0000        0.0000        0.0000        0.0000        0.0000        0.0000        0.0000        0.0000        0.0000        0.0000        0.0000        0.0000        0.0000        0.0000        0.0000        0.0000        0.0000        0.0000        0.0000        0.0000        0.0000        0.0000        0.0000        0.0000        0.0000        0.0000       19.3095       25.5943       32.1488       33.6268       31.1071       30.2418       23.9488       25.6474       32.0251       37.8377       40.7338       45.0306       37.3175       36.7362       32.9944       41.3585       39.4872       38.5856       36.8759       32.9236       34.9520       37.1171       38.6394       35.7318       27.4366       29.3297       48.4795       86.9259       51.5153       59.2822       69.5581       81.8857       72.0061       59.8300       54.3244       57.4576       62.0280       54.0518       44.9573       37.9599       47.8808       70.9985       73.4013       46.0531       43.2322       45.8602       66.9170       99.5885      106.8465       99.2394      101.7177       82.1787       71.9216       78.3901       79.7381      116.5486      109.9172      128.4634      130.9888      123.6677      101.1528       85.0523       90.2392      108.6453      138.6643      151.9606      147.8610      151.6441      199.1529      186.1594      162.7004      150.7885      142.0949      145.3710      146.4125      144.5611      146.5894      173.1864      186.0112      161.2667      137.8166        0.0000        0.0000        0.0000        0.0000        0.0000        0.0000        0.0000        0.0000        0.0000        0.0000        0.0000        0.0000        0.0000        0.0000        0.0000        0.0000
        0.0000        0.0000        0.0000        0.0000        0.0000        0.0000        0.0000        0.0000        0.0000        0.0000        0.0000        0.0000        0.0000        0.0000        0.0000        0.0000        0.0000        0.0000        0.0000        0.0000        0.0000        0.0000        0.0000        0.0000        0.0000        0.0000        0.0000       34.6217       21.3057       21.2605       20.1667       31.5972       22.8866       24.0416       32.3923       27.1807       21.9459       18.8137       22.6403       26.0201       30.1043       16.5014       14.4337       16.1155       16.1540       17.2993       17.7202       21.9798       20.5775       14.5724       13.0022       11.1911       10.1738       11.3751       12.7084        9.9850        9.3798        8.2012        9.0951       12.0513       13.2621       10.7929       11.1640       11.4873       12.4971       13.9003       13.4544       16.1239       17.8221       16.6199       18.2942       17.2003       17.0478       18.3529       21.7329       18.2227       20.1403       24.4133       28.0920       24.2922       24.4887       25.8829       26.1350       23.6462       26.1973       25.8678       26.5777       20.8712       16.1812       11.8938        0.0000        0.0000        0.0000        0.0000        0.0000        0.0000        0.0000        0.0000        0.0000        0.0000        0.0000        0.0000        0.0000        0.0000        0.0000        0.0000        0.0000        0.0000        0.0000        0.0000        0.0000        0.0000        0.0000        0.0000        0.0000        0.0000        0.0000        0.0000        0.0000        0.0000        0.0000        0.0000        0.0000        0.0000        0.0000        0.0000        0.0000        0.0000        0.0000        0.0000        0.0000        0.0000        0.0000        0.0000        0.0000        0.0000        0.0000        0.0000        0.0000        0.0000        0.0000        0.0000        0.0000        0.0000        0.0000        0.0000        0.0000        0.0000        0.0000        0.0000        0.0000       11.5851       12.8924       16.9732       20.4238       15.9706       18.6152       31.3430       21.2967       18.6443       21.0774       24.7247       31.6113       33.8163       34.4283       33.2820       30.2230       36.4009       44.1417       37.5838       34.9655       36.9374       40.1965       40.1758       43.5205       36.1678       37.4725       35.6434       63.6322       58.3995       58.9172       61.2269       77.5896       73.2475       82.6026       84.5275       78.0319       94.0649       77.0185       53.5675       52.4105       51.5750       60.4939       46.0967       52.5373       42.7642       38.8762       47.5644      106.2663      142.2793      117.4569      104.0220       83.0616       73.6097       79.9315      106.9423      111.3129      127.0206      126.1334      129.3383      116.2725      123.5126      109.2418       98.9255      112.0092      134.3175      132.4294      166.3071      181.6389      180.1095      203.1720      179.4978      154.3040      126.1340      134.9980      157.1950      143.1270      137.0508      153.7898      173.0813      161.1276      139.0245      151.7999        0.0000        0.0000        0.0000        0.0000        0.0000        0.0000        0.0000        0.0000        0.0000        0.0000        0.0000        0.0000        0.0000        0.0000        0.0000        0.0000
        0.0000        0.0000        0.0000        0.0000        0.0000        0.0000        0.0000        0.0000        0.0000        0.0000        0.0000        0.0000        0.0000        0.0000        0.0000        0.0000        0.0000        0.0000        0.0000        0.0000        0.0000        0.0000        0.0000        0.0000        0.0000        0.0000        0.0000       23.9729       24.4527       20.6123       18.7662       25.3648       27.0347       24.5901       33.2354       22.8677       25.3854       34.6855       38.6601       50.5675       73.7494       50.4098       51.6581       36.1687       24.7870       30.0032       30.3989       41.6864       30.6022       26.5631       22.1430       21.9373       20.4153       20.1678       13.7222       13.8191       12.5998       11.0172       12.6216       16.4324       16.5448       14.6940       18.4284       17.3332       16.8396       17.3623       18.6327       18.5079       15.4676       15.4135       16.2165       16.7864       18.3908       17.3560       19.3660       17.6231       19.8882       26.3306       23.9618       22.1537       25.6172       26.2437       28.4660       24.4737       31.7105       27.4153       25.2347       19.2798       15.2335       13.4029        0.0000        0.0000        0.0000        0.0000        0.0000        0.0000        0.0000        0.0000        0.0000        0.0000        0.0000        0.0000        0.0000        0.0000        0.0000        0.0000        0.0000        0.0000        0.0000        0.0000        0.0000        0.0000        0.0000        0.0000        0.0000        0.0000        0.0000        0.0000        0.0000        0.0000        0.0000        0.0000        0.0000        0.0000        0.0000        0.0000        0.0000        0.0000        0.0000        0.0000        0.0000        0.0000        0.0000        0.0000        0.0000        0.0000        0.0000        0.0000        0.0000        0.0000        0.0000        0.0000        0.0000        0.0000        0.0000        0.0000        0.0000        0.0000        0.0000        0.0000        0.0000        0.0000       10.1719       11.7608       13.7020       13.1369       16.9108       22.7867       27.1555       17.3105       19.3144       21.9535       27.5839       26.7010       29.3176       31.5755       30.2140       33.5552       37.5614       37.9857       33.4186       45.7788       53.6390       47.1248       53.1443       38.1446       36.5517       41.5342       43.5362       41.3399       49.9788       64.6899       60.5249       67.3902       93.4537      103.6723      102.4060      112.1317       90.0238       76.0435       68.8945       58.2287       66.4306       61.1422       68.0548       56.5820       97.0025      112.1216      179.8862      178.2206      129.8410      121.8889       84.1077       88.4824      107.7558      113.9666      107.1247      131.3361      139.4222      138.2601      134.8986      127.6556      121.8860      122.3564      143.1091      136.4436      149.4858      203.7647      182.4610      163.7057      149.4421      144.3903      131.3991      124.0874      128.9230      125.7950      136.2600      138.2097      157.3196      170.9228      163.0195      147.4518      139.7391        0.0000        0.0000        0.0000        0.0000        0.0000        0.0000        0.0000        0.0000        0.0000        0.0000        0.0000        0.0000        0.0000        0.0000        0.0000        0.0000
        0.0000        0.0000        0.0000        0.0000        0.0000        0.0000        0.0000        0.0000        0.0000        0.0000        0.0000        0.0000        0.0000        0.0000        0.0000        0.0000        0.0000        0.0000        0.0000        0.0000        0.0000        0.0000        0.0000        0.0000        0.0000        0.0000        0.0000        0.0000       27.1894       27.3305       35.9199       36.8528       45.6814       42.2706       32.8541       27.3255       27.6771       25.1657       31.5092       50.3880       68.8857      105.6333       91.0192       54.0727       35.7072       35.9768       37.6250       36.7450       34.5490       30.0716       26.7936       30.4989       28.9509       23.0433       19.8954       17.1421       11.9396       16.8820       22.9701       35.0792       55.4632       37.1706       27.2873       30.5477       28.4468       24.3915       25.4538       24.0803       18.2316       13.8649       14.8122       14.9851       12.9056       15.1846       14.0238       20.1617       26.4793       38.3696       30.2997       31.2396       29.5011       34.4830       25.5224       22.5599       25.7046       25.6794       24.5516       16.3140       17.1308       15.5718       12.0374        0.0000        0.0000        0.0000        0.0000        0.0000        0.0000        0.0000        0.0000        0.0000        0.0000        0.0000        0.0000        0.0000        0.0000        0.0000        0.0000        0.0000        0.0000        0.0000        0.0000        0.0000        0.0000        0.0000        0.0000        0.0000        0.0000        0.0000        0.0000        0.0000        0.0000        0.0000        0.0000        0.0000        0.0000        0.0000        0.0000        0.0000        0.0000        0.0000        0.0000        0.0000        0.0000        0.0000        0.0000        0.0000        0.0000        0.0000        0.0000        0.0000        0.0000        0.0000        0.0000        0.0000        0.0000        0.0000        0.0000        0.0000        0.0000        0.0000        0.0000        0.0000        0.0000       12.5050       17.5133       11.6785       11.8501       15.8668       24.8460       23.7164       20.2090       23.9528       29.0416       29.9812       38.7787       40.0062       35.4905       34.9563       41.1065       39.6635       36.5795       45.4323       46.4749       46.9317       51.6495       58.2987       55.8579       49.7417       60.4480       66.9315       60.4393       62.4395       58.1321       61.9172       68.0032       88.7606       81.5204       96.4834       84.0626       71.4789       75.0364       44.3886       45.8128       66.9880       81.2119      112.4784      120.5781       96.4053      105.3566       84.3637       72.0996       75.2333       75.8539       80.0808      108.9056      102.3573      122.4163      157.2877      157.1419      142.4811      129.3705      120.9580      138.4646      146.2989      181.6082      191.9910      162.0633      175.0574      168.0082      148.1145      139.4666      124.4348      121.0982      114.3965      117.7961      131.9987      138.8080      129.5206      130.8054      148.8024      140.5173      144.4001      147.6183        0.0000        0.0000        0.0000        0.0000        0.0000        0.0000        0.0000        0.0000        0.0000        0.0000        0.0000        0.0000        0.0000        0.0000        0.0000        0.0000
        0.0000        0.0000        0.0000        0.0000        0.0000        0.0000        0.0000        0.0000        0.0000        0.0000        0.0000        0.0000        0.0000        0.0000        0.0000        0.0000        0.0000        0.0000        0.0000        0.0000        0.0000        0.0000        0.0000        0.0000        0.0000        0.0000        0.0000        0.0000       28.3432       34.4580       39.2473       44.6150       46.7304       42.0578       41.8130       37.6736       34.4922       29.6802       27.4992       30.8739       30.8340       33.8469       35.7286       39.5006       36.4813       43.7437       72.6773       69.7760       48.2092       29.5040       37.1536       41.0193       35.7360       30.5434       26.6833       21.7264       17.1037       17.5674       26.7254       24.3670       35.8496       33.2792       36.7373       33.8120       26.7791       26.4419       27.5028       25.9276       25.2592       19.3366       16.0895       15.7735       12.9341       13.6771       19.8245       29.4097       27.0285       36.7091       50.1406       45.7752       39.2633       33.9343       30.7785       26.0478       23.8799       18.8239       14.0682        9.8728       11.1648       10.9859       10.9791        0.0000        0.0000        0.0000        0.0000        0.0000        0.0000        0.0000        0.0000        0.0000        0.0000        0.0000        0.0000        0.0000        0.0000        0.0000        0.0000        0.0000        0.0000        0.0000        0.0000        0.0000        0.0000        0.0000        0.0000        0.0000        0.0000        0.0000        0.0000        0.0000        0.0000        0.0000        0.0000        0.0000        0.0000        0.0000        0.0000        0.0000        0.0000        0.0000        0.0000        0.0000        0.0000        0.0000        0.0000        0.0000        0.0000        0.0000        0.0000        0.0000        0.0000        0.0000        0.0000        0.0000        0.0000        0.0000        0.0000        0.0000        0.0000        0.0000        0.0000       13.1474       12.7423       14.7881       16.5290       15.9074       14.2681       15.0928       19.6473       23.8125       27.3800       24.1358       25.9649       26.8921       41.1090       41.5588       36.2987       44.3677       48.2890       46.5396       44.9793       33.5945       43.8572       46.7871       55.7167       59.7345       61.1242       66.0513       60.1989       71.5458       77.4644       53.8139       59.1403       62.9358       68.1571       58.4214       49.3182       64.1239       58.1508       51.4390       42.3004       43.5539       62.7691      130.7989      146.7078      132.2382      107.8015       70.7302       61.7863       65.9639       69.6581       69.9284       69.7416       75.0710      100.6455      136.0809      128.5987      125.6418      123.7182      131.9212      162.7831      127.5881      154.2704      156.2266      164.6826      188.2946      191.3030      233.5921      206.7635      160.1861      142.5397      141.9980      143.2232      121.0763      127.6078      126.1183      130.9904      143.8858      148.9723      127.0909      134.4037      143.8698      148.4804        0.0000        0.0000        0.0000        0.0000        0.0000        0.0000        0.0000        0.0000        0.0000        0.0000        0.0000        0.0000        0.0000        0.0000        0.0000        0.0000
        0.0000        0.0000        0.0000        0.0000        0.0000        0.0000        0.0000        0.0000        0.0000        0.0000        0.0000        0.0000        0.0000        0.0000        0.0000        0.0000        0.0000        0.0000        0.0000        0.0000        0.0000        0.0000        0.0000        0.0000        0.0000        0.0000        0.0000        0.0000       63.5817       72.5591       73.8830       89.5603       74.5854       60.3897       46.7271       45.7421       37.4704       33.0755       34.8423       36.1802       38.5801       39.4335       38.8167       34.7198       34.0851       35.7788       46.3533       43.6978       42.4796       30.6321       30.4417       41.3280       28.2749       29.6455       27.8110       27.0502       29.9418       24.1355       19.7758       13.5066       12.9593       14.8251       17.4427       25.7704       31.2275       33.5541       29.2616       21.3030       16.4842       12.6266       14.4260       14.0602       12.9471       13.9591       16.8326       22.0638       26.1346       34.7734       39.3170       46.7743       56.8769       29.3479       29.0452       38.3232       35.5532       19.9524       14.2298        8.2395        8.6735        6.2202        6.2096        5.0891        0.0000        0.0000        0.0000        0.0000        0.0000        0.0000        0.0000        0.0000        0.0000        0.0000        0.0000        0.0000        0.0000        0.0000        0.0000        0.0000        0.0000        0.0000        0.0000        0.0000        0.0000        0.0000        0.0000        0.0000        0.0000        0.0000        0.0000        0.0000        0.0000        0.0000        0.0000        0.0000        0.0000        0.0000        0.0000        0.0000        0.0000        0.0000        0.0000        0.0000        0.0000        0.0000        0.0000        0.0000        0.0000        0.0000        0.0000        0.0000        0.0000        0.0000        0.0000        0.0000        0.0000        0.0000        0.0000        0.0000        0.0000        0.0000       17.9197       15.5154       13.5853       13.4702       15.7690       19.1845       19.0462       20.3579       18.4155       21.9332       22.7973       18.8593       27.2320       37.4850       36.1502       34.3219       44.5107       36.4065       39.2756       44.4294       41.1419       32.9952       34.7287       76.2776       44.5123       57.4013       76.0779       77.3571       64.6027       63.8758       62.0250       61.0925       60.3577       77.8551       72.9971       59.6079       53.5670       47.1590       41.9351       51.5149       58.9612       60.7861       79.7926      123.4084      138.4644      125.7206       96.1504       83.0865       63.6883       81.8714       79.0997       74.3616       74.8911       83.0602       97.7902      113.4997       97.3062      128.3689      143.6297      128.3537      129.7096      140.2782      190.9338      152.7966      182.0429      203.9531      229.3152      235.0617      194.5955      187.8449      155.6741      168.1192      142.0674      108.8940      108.8194      133.0563      148.6824      130.1301      133.7261      135.1643      135.9954      137.0590      138.9185      139.1958        0.0000        0.0000        0.0000        0.0000        0.0000        0.0000        0.0000        0.0000        0.0000        0.0000        0.0000        0.0000        0.0000        0.0000        0.0000
        0.0000        0.0000        0.0000        0.0000        0.0000        0.0000        0.0000        0.0000        0.0000        0.0000        0.0000        0.0000        0.0000        0.0000        0.0000        0.0000        0.0000        0.0000        0.0000        0.0000        0.0000        0.0000        0.0000        0.0000        0.0000        0.0000        0.0000       67.3947       83.1527       72.5736       69.2412       70.3178       52.0884       49.1029       48.0140       48.6182       44.0651       42.4469       41.2693       40.9235       42.5407       62.1598       48.3254       37.1888       38.4200       33.0695       31.5462       27.5413       28.2180       26.5648       23.0384       24.9919       34.6801       42.4886       48.7251       35.4735       34.1153       21.7387       19.4977       14.4090       15.7826       13.2664       13.0042       12.3747       12.4329       10.9050       10.3422       10.5432       10.0012        9.4657       10.9563       10.5535       11.2489       14.3146       16.3370       21.6182       22.5317       24.8097       23.4611       23.0961       19.9608       18.5961       19.8354       45.1319       55.3558       20.3221       19.4093       12.2959        7.1442        4.9165        4.1625        4.1360        5.8244        0.0000        0.0000        0.0000        0.0000        0.0000        0.0000        0.0000        0.0000        0.0000        0.0000        0.0000        0.0000        0.0000        0.0000        0.0000        0.0000        0.0000        0.0000        0.0000        0.0000        0.0000        0.0000        0.0000        0.0000        0.0000        0.0000        0.0000        0.0000        0.0000        0.0000        0.0000        0.0000        0.0000        0.0000        0.0000        0.0000        0.0000        0.0000        0.0000        0.0000        0.0000        0.0000        0.0000        0.0000        0.0000        0.0000        0.0000        0.0000        0.0000        0.0000        0.0000        0.0000        0.0000        0.0000        0.0000        0.0000       19.7600       21.4420       19.4098       18.9649       18.6297       20.0636       31.0398       23.0676       18.3667       28.2536       21.2004       28.0927       33.3195       29.9336       39.3850       41.0253       36.4935       37.4400       40.9514       40.9981       43.4751       40.7755       32.3549       40.5859       71.4009       51.6346       74.2774       77.4324      105.9329       82.9257       74.4520       69.6668       69.0880       71.0650       79.2794       76.5945       66.5521       62.4566       54.5604       73.6619       93.6551      135.0643      120.4361      118.9356      153.3087      162.4537      123.0054       96.1471       82.7934       87.9363      116.9802      104.6744      104.8915      109.7144      113.1992      136.7046      150.2034      107.8140      133.6256      146.3761      130.3745      146.6785      170.6143      159.9496      177.9964      190.2972      182.7098      189.6298      195.0892      190.9402      180.3461      154.7585      137.1954      130.3580      115.3425      119.3595      132.3018      158.6133      143.2124      129.7168      134.2353      128.2798      156.4696      135.9845        0.0000        0.0000        0.0000        0.0000        0.0000        0.0000        0.0000        0.0000        0.0000        0.0000        0.0000        0.0000        0.0000        0.0000        0.0000        0.0000
        0.0000        0.0000        0.0000        0.0000        0.0000        0.0000        0.0000        0.0000        0.0000        0.0000        0.0000        0.0000        0.0000        0.0000        0.0000        0.0000        0.0000        0.0000        0.0000        0.0000        0.0000        0.0000        0.0000        0.0000        0.0000        0.0000        0.0000       51.6902       49.5005       48.0816       49.7808       56.4200       49.1488       45.0418       43.6554       48.4685       50.8598       32.4247       34.8702       42.2584       34.8873       43.0860       43.0654       46.8148       45.8492       39.8863       32.2984       33.2843       32.8752       28.9846       27.9075       23.1399       20.4563       26.3273       34.4016       29.5345       22.7528       24.1047       19.4074       19.6323       19.3757       14.0874        9.9347        8.3653        8.8177        9.2787        8.3425        8.9216       11.3811       12.5945       12.3492       13.9126       12.2715       14.3510       20.7894       21.5044       20.7180       26.7170       25.2527       24.5973       23.7560       17.5942       14.4798       21.4838       33.2868       22.6189       16.7494        6.9468        1.8085        1.1937        2.8373        4.8407        4.7888        7.3440        6.5725        6.2935        5.0120        5.0394        6.3761        5.9135        5.3114        0.0000        0.0000        0.0000        0.0000        0.0000        0.0000        7.5069        8.9857       10.8646       10.8975        0.0000        0.0000        0.0000        0.0000        0.0000        0.0000        0.0000        0.0000        0.0000        0.0000        0.0000        0.0000        0.0000        0.0000        0.0000        0.0000        0.0000        0.0000        0.0000        0.0000        0.0000        0.0000        0.0000        0.0000        0.0000        0.0000        0.0000        0.0000        0.0000        0.0000        0.0000        0.0000        0.0000        0.0000        0.0000        0.0000       27.3545       28.4342       27.8731       26.6463       25.7983       25.3681       25.5541       27.7105       25.3560       25.3699       24.0310       31.1136       35.6357       33.8678       39.2712       28.8709       32.2998       43.7536       44.9127       32.0198       39.2008       40.8923       44.5917       48.1935       52.0243       64.2810       58.7243       62.9825       86.7980       93.5737      106.6524      101.0945       97.6065       96.1430       94.4930       87.2931       83.5843       78.3615       79.0558       86.4475       99.9342       89.6801       87.1845      128.0487      151.8718      174.3678      161.6824      153.4081      146.3527      157.9420      143.6527      155.1045      146.5970      124.5862      128.1141      125.3171      114.1811      111.6803      119.5546      123.3295      128.9113      143.4902      140.4414      154.9497      173.5250      160.0764      145.9602      167.9425      175.8965      184.0901      198.7536      184.4074      179.7542      162.3721      155.4309      152.5763      125.8341      105.5371      107.8671      123.2532      134.0465      131.5830      132.6951      134.4694      127.4778      131.9527        0.0000        0.0000        0.0000        0.0000        0.0000        0.0000        0.0000        0.0000        0.0000        0.0000        0.0000        0.0000        0.0000        0.0000        0.0000        0.0000
        0.0000        0.0000        0.0000        0.0000        0.0000        0.0000        0.0000        0.0000        0.0000        0.0000        0.0000        0.0000        0.0000        0.0000        0.0000        0.0000        0.0000        0.0000        0.0000        0.0000        0.0000        0.0000        0.0000        0.0000        0.0000        0.0000       62.8268       66.4064       58.1378       49.6380       46.0841       51.3509       51.2543       51.3418       43.2109       36.8981       32.5913       50.2038       63.8919       63.4279       38.0873       48.5127       50.8980       63.2383       47.4912       42.4153       38.9948       57.9947       61.7670       40.2713       26.9390       21.4830       22.6654       26.4991       28.7354       23.4877       22.2621       21.0580       19.8348       20.5114       16.8829       13.2771        8.9389        8.8991        8.6823        8.7403        7.8061        9.7355       14.4114       11.1480        8.1378       10.1074       14.1269       12.2674       24.5563       32.8545       22.8048       25.7035       23.2237       22.2761       22.0986       15.2437       11.1950       10.6367        9.3660        9.8614        8.2547        3.2118        0.9095        0.9155        1.3766        3.2032        3.5849        4.0678        5.1347        4.6080        5.1899        7.4155        8.2640        8.8939       10.4124        9.6531        6.9249       10.3988       11.6905       11.6294       11.6355        8.4446        8.6769        9.2407        9.5168        8.6333        8.8502        7.6259       11.3303        0.0000        0.0000        0.0000        0.0000        0.0000        0.0000        0.0000        0.0000        0.0000        0.0000        0.0000        0.0000        0.0000        0.0000        0.0000        0.0000        0.0000        0.0000        0.0000        0.0000        0.0000       34.7878       25.8269       31.3392       35.1237       53.6063       43.4480       36.3601       32.7835       31.4449       31.0377       44.9390       50.0642       47.3238       39.2648       31.9661       29.4360       28.8327       27.5327       26.9992       27.9365       26.7780       24.8990       22.7905       23.8437       28.0158       29.8312       29.1373       38.9024       43.9594       43.3150       38.3165       53.8073       48.3730       49.2216       62.3571       59.4207       58.1891       66.2366       75.5630       97.7941      124.0658      130.6354      111.8237      109.6227      110.3180       99.7486       96.4109      101.2312      103.1903       92.8734      104.9529       87.6476       71.1185       78.2892      114.0632      175.8188      160.7113      156.3394      191.1893      196.2670      185.7257      180.0936      171.9422      152.4621      145.6085      146.3417      141.1095      130.2594      125.7784      125.1201      133.2602      138.5538      149.7814      139.6389      138.2674      140.3312      147.1486      149.7386      153.2376      169.3625      186.6232      178.1779      173.5147      174.1776      174.3889      177.2721      163.4018      129.6321      107.1327      114.6007      128.1893      137.8188      140.0857      136.0868      131.7570        0.0000        0.0000        0.0000        0.0000        0.0000        0.0000        0.0000        0.0000        0.0000        0.0000        0.0000        0.0000        0.0000        0.0000        0.0000        0.0000        0.0000        0.0000
        0.0000        0.0000        0.0000        0.0000        0.0000        0.0000        0.0000        0.0000        0.0000        0.0000        0.0000        0.0000        0.0000        0.0000        0.0000        0.0000        0.0000        0.0000        0.0000        0.0000        0.0000        0.0000        0.0000        0.0000        0.0000        0.0000       65.6601       64.0785       60.8495       56.4493       60.5795       66.3978       65.8214       63.2320       52.8273       44.5229       31.4966       28.4483       32.5310       27.6658       29.3512       51.7004       52.1623       89.7605       58.1390       45.3928       37.4878       34.5957       32.4615       26.1875       20.4350       18.1680       17.5173       18.8003       18.5583       17.9604       17.4777       14.4645       14.5595       17.5684       20.7109       15.0141       12.5713        9.7840       11.9605        9.2001        7.1023        6.3207        7.1182        8.2699        8.7182       13.4094       12.5458       13.2534       24.2077       22.8014       24.8841       24.9434       18.9626       19.9562       16.2111       14.3640       11.5182        9.6289        8.1800        7.8807        7.1911        4.1571        3.4346        4.2249        3.5261        4.8617        3.3546        2.0072        2.7206        5.1495        5.4296       12.7132       15.5289       14.5098       16.3657       14.1764       10.4720       18.9511       19.3631       16.1478       15.1104        9.2402        9.5600       10.1916        8.9086        8.4337        8.5818        8.2546        9.1887        8.2848        7.5614        8.5318        0.0000        0.0000        0.0000        0.0000        0.0000        0.0000        0.0000        0.0000        0.0000        0.0000        0.0000        0.0000       13.7171       15.2184       13.9860       16.1910       16.3042       19.1153       34.9937       23.9815       36.8176       40.0666       69.7614       63.3293       53.5390       36.2388       37.5054       40.4921       44.0086       51.4504       56.6597       53.4222       40.2407       39.7193       35.0290       28.0980       24.8176       24.1456       25.7968       20.8669       21.1861       19.6095       19.9878       26.2583       37.6882       48.5130       54.6111       62.4905       38.6372       47.9551       52.4749       52.2845       71.8741       77.8151       78.7495       76.2566       82.4428      108.6324      113.2065      116.1840      108.5146      102.8948      124.7386      122.2570      108.9734      113.5717      115.3086      109.7225      102.5424       91.0944       74.7120       79.0684       90.2306      113.1864      144.8263      150.3992      157.9034      198.6620      177.1468      174.9592      166.4459      170.8966      177.3596      144.7397      142.3485      151.1069      153.3982      144.4700      151.7600      139.7062      138.4981      146.0257      154.2077      138.5724      146.8447      152.9270      154.5354      166.1050      186.1084      179.0896      174.3227      189.0249      196.2499      200.6941      172.3902      133.7195      121.3524      117.8797      120.9718        0.0000      151.2649      139.5168      134.7042        0.0000        0.0000        0.0000        0.0000        0.0000        0.0000        0.0000        0.0000        0.0000        0.0000        0.0000        0.0000        0.0000        0.0000        0.0000        0.0000        0.0000        0.0000
        0.0000        0.0000        0.0000        0.0000        0.0000        0.0000        0.0000        0.0000        0.0000        0.0000        0.0000        0.0000        0.0000        0.0000        0.0000        0.0000        0.0000        0.0000        0.0000        0.0000        0.0000        0.0000        0.0000        0.0000        0.0000       60.9782       71.3807       87.7272       71.6179       54.1713       55.3614       59.4675       41.4325       32.3852       28.5634       30.1944       28.4821       27.7328       22.1491       20.0424       20.1506       21.2257       25.8809       26.8293       30.9198       28.8774       23.4228       23.1440       23.9487       20.2865       18.4153       15.8002       16.9808       17.9449       53.3589       42.5392       17.1176       10.8345       11.8386       12.4685       12.8091       15.9308       16.0391       11.6358        8.6769        7.6261        8.2475        5.3468        4.8872        6.8776        8.7120       12.8934       12.0241       19.2897       31.0301       20.4697       21.7623       18.7703       12.4100       12.3298       10.1609       10.9014       10.2855       15.5028       17.1652       19.3151        8.5796        5.4737        5.2692        5.0938        5.6326        5.8203        7.2184        4.8463        7.5415        6.6544       10.5383       10.2337        9.4743        6.6530        9.3489        9.1235        6.9527       13.6003       17.7179       16.5295       12.9188        9.9060        9.3302        9.3141        7.9992        7.3389        8.8286        9.1220        9.4813       10.7265       12.3549       13.0234       14.2133       14.3196       13.9537        0.0000        0.0000        0.0000        0.0000        0.0000        0.0000        0.0000        0.0000       17.9271       17.4921       17.5562       17.4557       15.7365       16.7364       18.2778       21.4646       22.8648       30.6622       31.0386       61.0042       78.9329       75.0727       51.3198       46.0856       53.2567       57.1088       59.3085       63.9004       62.1834       63.0595       58.2844       46.3693       32.8291       30.8299       28.1425       30.6830       26.2248       28.6067       27.0999       26.0699       32.0189       41.8348       48.2348       52.6199       42.1903       39.9083       52.4299       67.4679       70.3584       88.2301       93.0733      103.4378      104.6089       83.7794      102.6637      120.2780      140.0332      138.7088      116.9754      113.5520      117.2692      116.8524      120.3632      108.2133      122.0640      121.9275       98.6161       86.7287       86.4314      102.9742      139.5765      151.0546      163.9593      168.1062      158.9945      172.3837      161.8854      157.6126      156.7922      165.4346      172.7798      143.5676      140.1545      142.0751      140.6024      134.8550      143.9925      150.7502      154.1906      163.3657      160.7434      153.8010      154.5614      168.1344      174.6556      175.0038      180.1511      188.2013      202.6899      208.7281      193.5281      186.7710      153.9563      132.3007        0.0000        0.0000        0.0000        0.0000        0.0000        0.0000        0.0000        0.0000        0.0000        0.0000        0.0000        0.0000        0.0000        0.0000        0.0000        0.0000        0.0000        0.0000        0.0000        0.0000        0.0000        0.0000        0.0000        0.0000
        0.0000        0.0000        0.0000        0.0000        0.0000        0.0000        0.0000        0.0000        0.0000        0.0000        0.0000        0.0000        0.0000        0.0000        0.0000        0.0000        0.0000        0.0000        0.0000        0.0000        0.0000        0.0000       49.8854       51.5605       46.0354       48.5791       62.1918       82.2919       57.3282       47.0724       49.4251       41.3608       26.1422       18.1568       19.8134       21.7844       20.1937       17.3717       16.3291       10.9461        8.2679       10.8314       11.9269       12.2045       10.2026        9.1401       13.5075       13.3862       11.4524       12.7523       14.4238       13.8375       12.0616       22.5678       71.4979       57.9916       25.8684        8.8480        8.1723        9.8902       15.3006       12.0241       10.0829        7.5986        7.0450        6.2305        6.3806        6.5264        6.1634        6.8736        8.4051        9.7055       10.1173       12.1638       19.5723       19.7111       13.4845       11.6700       12.5010       11.0969        9.6558        9.0018        9.4329       13.7475       24.4311       14.7750        8.6628        7.6643       11.5149        8.9705        6.9554        4.8271        8.6536        8.7682        9.6547       10.5322       10.0499        7.8824        7.3872        9.1241       11.8003       12.3259       11.8398       15.7206       16.9409       16.3629       12.8927       12.3029       13.4551       11.2216       10.0422       12.7083       15.4337       11.3406       14.5757       19.8045       19.4288       17.4850       17.7052       16.4022       16.5165       16.7260       16.8305       17.4822       17.2627       14.9015       14.3549       13.5117       14.7829       16.6196       18.5142       14.3021       11.8908       11.9834       13.1686       17.8585       19.7003       23.6547       27.8557       35.5664       59.3400       60.5884       57.1335       45.6433       45.2632       52.5355       56.5755       54.1319       58.6277       67.0875       67.8406       58.1311       50.0957       48.5867       33.1074       30.5576       27.3816       28.4724       32.0995       28.8725       27.0026       30.6835       39.4793       51.2771       62.1804       56.8971       69.5666       81.2524       90.7081       84.9865      105.6398      109.7382      105.1224      107.7004       96.4858      105.9987      114.3667      121.3306      114.3167      104.7809      107.5235      108.6703      113.9340      133.3755       96.0060      107.0595      107.6454       88.1442       68.0747       69.0662       68.9204       82.9542       90.9119      117.2376      137.9960      152.5450      168.5129      167.4325      135.3495      127.6692      131.0101      141.4208      131.5661      136.4996      144.5259      162.8561      162.5792      163.9078      164.1000      171.1349      162.7109      175.8878      164.1351      171.6215      186.6594      182.7834      183.2253      192.0600      198.2637      216.4443      225.7408      202.0682      186.3316      154.9934        0.0000        0.0000        0.0000        0.0000        0.0000        0.0000        0.0000        0.0000        0.0000        0.0000        0.0000        0.0000        0.0000        0.0000        0.0000        0.0000        0.0000        0.0000        0.0000        0.0000        0.0000        0.0000        0.0000        0.0000        0.0000
        0.0000        0.0000        0.0000        0.0000        0.0000        0.0000        0.0000        0.0000        0.0000        0.0000        0.0000        0.0000        0.0000        0.0000        0.0000        0.0000        0.0000        0.0000       42.8293       39.2564       37.4084       41.6924       50.5536       48.9953       42.9153       39.5536       35.3614       39.6223       34.3077       23.9804       19.4759       16.0325       16.6726       15.0126       11.9422       22.1392       13.6691       15.2248       15.0607       10.5561       10.9653       11.4607        8.0541        7.9237        5.8887        7.9324        8.7668       11.0899       10.3340        8.5135       10.9434       12.3315        9.6263        8.7046        9.2864        8.9772        8.8131        7.9419        8.5019       10.1390       10.0679        9.5495        7.9220        7.8327        6.1149        6.6744        7.2639        6.9341        6.8309        7.1333        6.2767       14.5248       11.7824        7.4733        8.3834        8.5568        8.5433        8.6771        9.8797        8.9825        8.0444        6.1996       11.7145       17.3133        7.5209        6.0479        4.5827        8.2459        4.3443       17.7180        5.2160        4.8495        5.3947        7.7808        9.7607       10.2583        8.5307        7.6475        8.3710       11.0820       14.1413       16.0024       15.5768       17.5707       14.8426       10.5016       15.6664       13.8021       17.6366       19.6240       16.7495       16.8006       21.3228       22.4094       25.9088       23.9109       21.5918       22.7234       22.9282       17.7528       18.4883       22.0358       25.1339       26.9252       22.0421       20.4914       16.7574       15.0471       13.6511       12.5798       13.2959       13.9894       16.6066       14.5148       14.4053       21.4426       23.4456       27.6325       30.8435       36.5617       63.2123       56.1690       51.4693       41.3573       45.3030       49.4104       62.6937       59.7793       67.3840       66.9316       84.4022       69.6944       69.3841       59.1127       45.0688       29.6785       33.5560       32.8263       36.7759       28.8227       28.2549       32.3662       46.0858       60.2106       65.6328       84.0799       98.9503       89.2200       84.4200       92.1328      108.3893      102.5360      110.6033      110.8937       92.4689       90.8528       97.8930      113.7648      107.4915      117.5763      125.8526      119.3127      118.6183      110.3324      102.4174       99.1006      111.9454       97.9445       82.2019       79.4353       79.7226       87.6272       85.3239       99.1424      112.4975      105.3656      127.4616      128.4784      120.8024      104.8910      108.8496      116.3141      124.8022      143.5360      151.3847      151.6752      179.5321      167.1570      163.1273      154.6001      162.5272      162.0195      164.8493      174.5828      197.0968      190.9763      195.8966      204.9483      203.2777      210.7390      210.6362        0.0000        0.0000        0.0000        0.0000        0.0000        0.0000        0.0000        0.0000        0.0000        0.0000        0.0000        0.0000        0.0000        0.0000        0.0000        0.0000        0.0000        0.0000        0.0000        0.0000        0.0000        0.0000        0.0000        0.0000        0.0000        0.0000        0.0000        0.0000
        0.0000        0.0000        0.0000        0.0000        0.0000        0.0000        0.0000        0.0000        0.0000        0.0000        0.0000        0.0000        0.0000        0.0000        0.0000       45.9140       41.1252       41.8844       41.1556       33.9733       38.4008       41.5984       41.8934       37.8875       34.0391       30.4009       28.0884       30.3741       25.1113       16.9521       13.1104        9.0120       10.4727        7.6285        6.8924        7.0946        7.3005       13.2913       19.7165       20.7526       10.8576       12.6879        8.7829        9.5658       10.4845       11.9694       14.3694       12.7914       10.9093        8.4357        9.9702       11.1529        8.8858        7.9729        7.2607        7.8501        8.6893        8.1960        9.6825        9.8499        8.9561        9.0915        8.2317        7.6297        8.6449        8.2306        8.0567        7.8334        6.8090        7.6469       14.2621       18.9168        8.9122        7.6189        8.3046        6.5164        7.4376        7.8274        7.3071        7.3160        7.2280        7.0204        6.9177        8.0488        7.5408        6.0182        5.1014        3.9300        3.9307        2.9564        2.2646        3.2039        7.1391        8.5695        7.3873        7.3151        8.6652        8.3969        9.2326       15.5743       22.0028       24.4497       21.3871       21.0910       17.2479       25.0899       27.1379       26.5279       24.8491       28.5258       25.6101       22.1127       22.5895       29.6647       33.2689       27.9264       23.7777       25.5897       27.1750       24.8689       20.9973       20.8532       22.1396       24.3576       24.1976       22.1557       32.4597       38.4885       33.3064       20.9832       23.5765       13.0526       20.7763       32.5638       41.3867       32.0207       29.0151       35.6633       35.1672       40.8533       41.5591       42.1708       42.0732       44.1940       45.4209       52.4209       61.9195       66.3177       80.6938       79.0276       76.3044       70.4638       81.6750       80.5985       61.0686       37.0311       35.1310       39.0931       41.9544       32.9114       32.3511       47.3719       83.9194       74.7731       63.9703       79.2192       93.7740       95.2407       83.1029      102.7988      117.3147       97.9252      105.7384       98.4448       98.2823      101.7980      108.5153      122.8017      127.8293      151.8532      139.6230      151.2929      142.1884      138.6273      141.1913      144.4855      126.7768      110.6597      108.5338       98.3201       89.7759       80.8181       76.0149       78.7404       83.6989       89.9734       95.4402       88.0799       98.3631      107.2186      108.9089      111.1734      122.0437      139.2688      159.4247      146.3590      157.4628      156.9789      159.9154      163.6554      167.5733      176.5547      177.1802      183.8353        0.0000      192.8302      198.6971      199.4562      199.7447      220.9805      212.3402        0.0000        0.0000        0.0000        0.0000        0.0000        0.0000        0.0000        0.0000        0.0000        0.0000        0.0000        0.0000        0.0000        0.0000        0.0000        0.0000        0.0000        0.0000        0.0000        0.0000        0.0000        0.0000        0.0000        0.0000        0.0000        0.0000        0.0000        0.0000
        0.0000        0.0000        0.0000        0.0000        0.0000        0.0000        0.0000        0.0000        0.0000        0.0000        0.0000        0.0000        0.0000       55.6981       50.3603       44.8774       54.9212       47.8797       40.2767       37.4483       35.6122       42.0137       38.8871       41.4820       37.8861       31.8182       24.4805       29.0241       20.6574       22.0605       10.3697       11.7992       12.5320       10.1819       13.9271       16.3289       15.9892       17.1143       18.9897       16.7927       13.2568        8.5505        6.2749       10.3208       11.8403       13.3304       17.2451       13.6831       10.9065       13.7311        9.9866       11.7136       11.9750        7.9600        7.2216        6.1206        5.7649        6.2059        7.6983        8.3647        6.5692        7.5457        7.6429        7.5843        6.7420        6.2717        6.5303        6.7074        5.6479        5.5240        5.5510        7.3024        5.2234       12.0953        5.5467        5.7210        7.3293        8.0597        7.5108        6.3769        5.9675        5.4310        4.9140        4.8669        5.9566        5.9584        5.6658        5.1405        3.1919        1.6114        1.4734        2.6530        5.7234       10.1688        8.2126        8.3734       20.3711       16.2131       16.6835       18.3532       27.5754       27.6633       20.6639       16.3968       13.8655       17.4024       24.4818       21.1468       19.2478       20.1439       29.9515       29.3995       29.6189       31.5877       27.8533       22.5856       22.6459       21.4865       16.2472       17.4462       19.4669       21.5505       25.8905       31.8676       26.8046       37.0216       41.7539       37.5639       34.0787       37.1372       41.8782       39.4206       27.1264       32.2391       42.2745       35.3158       30.5889       34.3273       36.2157       39.4691       40.8932       43.6951       42.8257       41.8369       44.5316       45.0575       55.9581       64.0450       71.4144       78.2240       86.8152       80.7957       90.2533       97.7349       91.5543       85.1331       69.4558       61.8231       49.9322       48.4725       40.2155       54.5863       76.2575       80.7436       69.9333       79.0589       85.7781       86.0484      108.0822      135.5812      138.6656      114.3282      112.5437      107.3938      103.7916      114.9426      121.1668      127.1887      122.9251      130.2609      175.8577      190.2772      155.2078      134.6725      150.2150      137.8457      121.2024      141.4515      144.6004       97.7409       86.8813       78.6371       77.8819       86.7785       96.6727       83.3334       94.5780       99.6693      101.5715      114.0546      115.5423      121.4160      136.7137      156.8788      154.7339      160.5235      161.7891      162.7422      167.1598      183.0441      182.0127      191.8618      191.5521        0.0000        0.0000        0.0000        0.0000        0.0000        0.0000        0.0000        0.0000        0.0000        0.0000        0.0000        0.0000        0.0000        0.0000        0.0000        0.0000        0.0000        0.0000        0.0000        0.0000        0.0000        0.0000        0.0000        0.0000        0.0000        0.0000        0.0000        0.0000        0.0000        0.0000        0.0000        0.0000        0.0000        0.0000        0.0000        0.0000
        0.0000        0.0000        0.0000        0.0000        0.0000        0.0000        0.0000        0.0000        0.0000       52.1189        0.0000        0.0000       42.2922       41.9689       36.8249       37.3426       43.5775       35.7886       30.9962       30.0849       35.0757       41.3214       31.6623       25.4962       26.6622       37.2169       23.7936       33.0145       21.4892       21.6017       12.1686       16.0047       15.6741       14.3113       15.8182       16.8379       14.7237       12.4474       12.0145       11.0047       10.0481        4.8649        5.7329        7.3543        6.8448        8.2416       11.1250       11.6108        8.2671        7.9430        9.1502        9.2808        8.7096        7.8759        6.7469        5.9891        6.3693        8.3834        8.7653        7.7447        5.9699        5.8337        5.5203        4.9839        4.5508        4.9306        5.3851        4.3228        3.0791        3.3908        3.4168        3.1080        5.8917       10.1943        7.0598        6.9727        5.8048        5.1105        3.5871        4.9717        4.7812        3.6040        6.1793        4.5063        5.5788        5.7229        7.1845        7.3073        5.9854        7.4147        7.4320        8.5669       10.0443        8.9272        8.6844        8.1382       11.9942       17.1685       12.8679       17.9457       21.5017       22.2039       18.5177       17.6080       17.2397       16.8453       19.1061       17.2081       17.6852       20.8709       31.0665       26.8681       26.4902       26.1459       22.4922       16.7278       19.8356       19.9908       15.0724       13.9242       14.5893       18.0974       17.8121       24.3633       29.5162       40.4827       44.3810       35.0816       32.0852       28.0725       24.9561       20.8733       23.7989       31.3238       43.8219       39.5984       37.5960       37.8397       42.5021       46.5990       53.2811       49.8264       51.2681       52.6339       49.7867       50.2596       55.8088       74.6597       88.4921       92.8527       99.6095      103.6647      105.9266      111.5852      114.7231       95.9009       87.1176       89.8906       66.4288       60.5480       52.7291       56.8810       66.4454       93.5410       96.3245      110.9124      120.4235      124.5891      120.6529      115.0124      121.4886      125.6597      128.5367      142.7937      142.7763      141.6433      140.7313      149.7422      145.5344      167.1537      185.0330      166.9012      145.6441      133.8938      114.5057      120.7052      129.0632      159.2414      161.0677      125.2957       99.2222       72.2376       64.0078       59.6811       58.0647       72.7960       77.7037       81.6465       98.2072      116.8494      117.2688      136.4971      161.0157      164.8924      168.2248      182.9775      181.7961      188.0464      184.3562      193.2572      201.4679      219.5592        0.0000        0.0000        0.0000        0.0000        0.0000        0.0000        0.0000        0.0000        0.0000        0.0000        0.0000        0.0000        0.0000        0.0000        0.0000        0.0000        0.0000        0.0000        0.0000        0.0000        0.0000        0.0000        0.0000        0.0000        0.0000        0.0000        0.0000        0.0000        0.0000        0.0000        0.0000        0.0000        0.0000        0.0000        0.0000        0.0000        0.0000
        0.0000        0.0000        0.0000        0.0000        0.0000       55.6799       33.6107       50.4178       60.0855       34.0947       33.0606       37.8857       43.2876       48.1116       48.6214       49.3823       46.2520       40.6267       36.6233       33.3494       33.5256       35.0792       19.8785       22.9073       18.8290       17.6461       20.0996       22.9654       19.3125       18.1722       13.3543       14.9755       13.5988       15.5304       13.6029       11.3511       10.0033       10.4342       10.0863        7.6978        5.5844        4.8055        7.2292        7.2330        5.8401        6.9324        8.8203        9.8661        9.1481        8.5816        9.0324        9.7838        9.2502        9.8799        9.3514        6.8232        6.2570        5.7809        5.0259        3.9789        3.9039        4.0734        5.2765        5.4473        5.0284        4.4490        3.8699        2.4731        2.3856        5.0024        2.3280        2.3550        2.3353        5.6017        3.8798        4.7930        5.4037        3.5602        4.0032        4.4942        3.9746        3.3983        3.3662        3.3150        3.7597        5.0224        6.4835       10.3054       12.6325       13.2201       13.5721       11.5882       10.3595        7.6447        6.7341        8.8033       13.5590       17.0576       17.3438       17.5520       22.2749       30.0799       27.9921       29.0055       26.6798       22.7882       18.4508       17.1922       19.3364       27.2410       27.2293       17.6738       14.5197       18.5328       22.6355       21.3509       23.2893       22.3031       18.9204       16.2620       16.0312       17.4978       16.8743       21.4808       30.0491       30.7911       21.8023       24.3133       23.2634       24.2390       24.1846       21.2884       21.3879       27.0915       31.5977       29.0269       32.0041       36.3040       38.0726       56.5131       57.5433       63.2381       70.2071       69.3844       67.0286       61.7504       63.3276       77.4616       86.6140       95.1587       91.5457      109.3045      119.5539      139.0205      125.3754       96.2126       90.5882       92.2002       70.1239       70.7477       59.8826       72.9958       88.9300      120.4323      128.9313      138.1587      135.7753      141.3671      137.7216      118.4770      113.3046      126.0241      145.1658      159.5432      173.7247      169.3136      183.1186      173.5076      167.6650      178.2089      165.8683      158.8026      146.3217      130.6360      117.1465      121.1223      119.1673      136.4143      125.8682      119.4986       66.2893       90.6907        0.0000        0.0000       62.8830       71.6985       71.8478       80.1749      103.5951      125.0380      129.6858      136.6664      141.4503      155.1570      164.3811      176.1390      188.2232      188.1435      199.0109      206.0336      207.8497        0.0000        0.0000        0.0000        0.0000        0.0000        0.0000        0.0000        0.0000        0.0000        0.0000        0.0000        0.0000        0.0000        0.0000        0.0000        0.0000        0.0000        0.0000        0.0000        0.0000        0.0000        0.0000        0.0000        0.0000        0.0000        0.0000        0.0000        0.0000        0.0000        0.0000        0.0000        0.0000        0.0000        0.0000        0.0000        0.0000        0.0000        0.0000
        0.0000        0.0000        0.0000        0.0000       36.7988       45.8569       34.4111       37.5876       34.6555       41.3771       39.7144       42.2480       46.6968       43.4497       41.3097       34.0216       28.9426       29.4899       27.2270       19.1906       19.0051       17.2402       13.5397       11.3376       10.2251       12.1385       14.0018       13.0329       11.4532       11.5052       12.3751       14.3580       12.6689       12.4966       11.1482       10.1501        9.6025       10.8261       10.1228        8.3617        6.1144        5.7334        5.5542        7.6607        9.6197        9.2411        8.3318        7.6623        7.2303        7.1644        6.8793        8.7463        9.1410        8.5735        6.0001        4.6885        4.7210        4.1203        4.0151        3.9850        4.5911        4.6781        5.7458        6.6473        6.1981        5.4484        4.1088        3.1243        3.1481       15.9679        1.7963        1.8254        1.6660        2.6779        4.4950        3.6200        5.5061        6.1108        5.9587        4.8635        3.3064        3.0024        3.7221        4.6841        6.0797        6.9263        6.8316        7.8650       14.3557       18.3936       17.3696       12.3169        8.3642        5.9734        8.4951       14.7387       16.5937       22.4832       20.7307       26.8867       32.7366       39.2604       34.0882       28.8247       34.6306       33.5674       21.5395       17.2289       21.8654       19.4712       23.9410       15.8994       13.0956       16.4576       26.4135       26.4072       21.1511       14.9770       13.5116       16.2334       16.8527       19.0498       19.9842       21.4326       20.7120       22.3667       27.7452       24.9775       21.3604       22.4618       23.8615       23.0919       24.4516       23.1574       25.2409       27.8839       33.6844       33.3333       38.3332       53.3337       59.4909       65.8570       76.8513       86.7850       82.1007       79.7584       98.3729      101.8540      102.1662      106.3797       86.4993      105.0250       98.5962       97.7215      114.7822      109.8241      100.8594       83.9401       79.6001       65.7956       72.0096       89.4726       96.3557      113.8998      122.6995      131.5658      147.4436      136.7554      130.8673      124.8090      124.9625      150.8759      172.2991      183.5631      203.8599      190.0840      197.6727      182.9886      190.5984      191.3258      170.0278      170.5642      147.3480      116.9101      104.5079      113.3040      113.6666       89.6491       74.0803       92.3553       66.2878        0.0000        0.0000        0.0000       72.4005       83.1190       83.2127       85.5743      108.2911      123.9053      125.2039      132.2560      136.9523      158.1864      186.9766      195.2296      209.3081      214.5234        0.0000        0.0000        0.0000        0.0000        0.0000        0.0000        0.0000        0.0000        0.0000        0.0000        0.0000        0.0000        0.0000        0.0000        0.0000        0.0000        0.0000        0.0000        0.0000        0.0000        0.0000        0.0000        0.0000        0.0000        0.0000        0.0000        0.0000        0.0000        0.0000        0.0000        0.0000        0.0000        0.0000        0.0000        0.0000        0.0000        0.0000        0.0000        0.0000        0.0000        0.0000
        0.0000        0.0000       54.0715       34.8071       33.5910       33.2655       40.4131       35.4724       33.4900       32.1014       33.7998       32.2724       30.8110       34.3102       24.4504       21.0238       20.6429       24.8153       19.3021       17.0201       16.5856       13.3179       10.5727        9.6073        9.2761        8.4860        8.9582        7.6598       11.0882       13.2088       11.6569        9.5994        9.2005        9.9776       10.7724       11.0231       11.5931        9.6148        7.3058        6.8955        6.9766        5.9445        6.2129        9.1468        9.7776        5.7340        4.3161        5.6911        7.1920        7.0003        6.6891        6.3015        8.1297        7.2403        4.6635        4.8058        4.0291        4.7031        5.1389        4.5635        5.0933        5.1529        4.8830        5.3062        4.9647        3.9749        3.9098        2.7500        3.0077        2.8418        2.5950        2.7391        2.6116        2.7231        4.0885       10.3338        9.2731        5.8968        4.2399        3.7786        3.1519        3.2967        3.9318        4.8673        6.3700        7.0185        5.4374       11.6935       18.0848       21.4670       16.1600       10.3081        8.3628        8.5846       11.4018       15.6278       19.9465       26.7272       29.2306       32.6672       34.5492       33.1586       32.0316       31.3434       27.1674       18.7445       17.7552       23.1818       21.8779       18.6916       18.3989       17.4132       17.7407       16.9207       25.0568       24.5212       22.5541       17.1972       15.5204       17.9145       19.8584       22.8660       27.0425       28.4818       25.6088       27.0368       29.6219       24.9125       22.1987       27.4914       22.9971       23.9094       22.4187       25.4523       28.3650       28.4887       31.6746       35.4062       53.2624       61.6907       63.1382       69.7554       82.1107       81.1320       73.0917       79.9305       86.4769       92.2178       92.9666      105.7664      103.0187      125.3999      102.5353      104.6635      115.3465      115.6084      101.5286       93.5732       91.2852       80.7012       84.6174       92.1540       98.4688      110.7116      120.8306      128.5223      135.1061      138.5638      132.3737      137.1944      160.5072      155.4127      163.3310      188.4916      217.8715      201.6908      202.5728      231.9772      238.5832      220.8904      181.3211      175.2027      150.8967      114.2593      100.8487      110.3627      102.6983       62.9078       54.0010       57.4857        0.0000        0.0000        0.0000       77.2709       81.2127       92.7934       96.2500      106.8850      111.0854      125.5506      123.6422      125.5233      139.0161      158.7669      174.6506      186.2377      205.5029        0.0000        0.0000        0.0000        0.0000        0.0000        0.0000        0.0000        0.0000        0.0000        0.0000        0.0000        0.0000        0.0000        0.0000        0.0000        0.0000        0.0000        0.0000        0.0000        0.0000        0.0000        0.0000        0.0000        0.0000        0.0000        0.0000        0.0000        0.0000        0.0000        0.0000        0.0000        0.0000        0.0000        0.0000        0.0000        0.0000        0.0000        0.0000        0.0000        0.0000        0.0000        0.0000
        0.0000       39.5607       37.9726       23.5504       22.1716       28.6436       33.1654       24.0541       19.9128       26.4295       23.4417       21.0761       18.1515        9.2450       11.9765        9.5601        9.5410       12.4977       12.2127       11.3472       12.7267        8.8768        7.2039        6.1785        7.1337        9.4676       13.0068       13.5130       11.8482       13.4775       14.9320       12.0067        9.8123       10.2685       10.1458       10.1513        9.4378        8.9583       10.1452       11.2510        8.5366        6.9816        3.5593        5.2794        5.8802        4.7465        4.6223        6.3382       10.8086       12.2786        7.1738        6.0169        6.1724        4.0773        4.0345        5.2613        5.4087        5.2802        5.4638        5.6629        5.9850        6.6500        5.6639        5.4311        5.5151        5.1374        5.4056        4.9132        4.7803        4.9357        4.8179        4.4372        4.3805        4.8978        7.0810        8.5190        6.4183        4.9582        5.0234        4.5144        4.7075        4.8207        5.8958        9.0833       10.0526        8.8200        8.8239       15.6068       25.8749       26.2202       21.1746       21.4274       25.7137       23.6694       24.0149       27.8437       30.9298       37.0539       30.4446       43.4332       31.3307       28.4473       24.6797       17.4130       13.6528       13.4647       12.9718       12.5852       13.1065       13.4368       16.2505       21.7874       16.8147       16.2786       13.4744       13.8755       15.7934       16.3221       19.4058       22.2822       21.8558       23.7944       26.4081       32.6262       29.6333       28.9585       28.6362       27.2095       24.8395       25.9606       25.4212       26.2405       26.9368       28.2471       28.1360       26.0839       43.6319       68.1887       51.2661       49.3165       50.6269       52.8790       65.3465       72.9604       83.3965       93.6184       84.2569       80.8044       88.0109       88.9966       80.1378       74.8061       78.4218       83.6429      111.4327      104.4009       90.4859      100.2723      115.1255      121.2967      121.7758      120.3334      124.2488      122.9870      120.2838      123.6701      135.5361      158.2952      152.8562      160.5653      159.2102      151.8912      156.4786      178.1595      197.9993      203.5712      193.2973      198.7489      199.8561      174.1153      157.6863      152.1142      136.9214      118.0995      104.3910       94.2821       81.1204       46.7200        0.0000        0.0000        0.0000        0.0000      117.9699      121.4336      115.9033      120.9595      113.4595      116.9076      121.8775      109.4383      103.6080      101.6126      119.8153      153.3648      173.2764      196.3208        0.0000        0.0000        0.0000        0.0000        0.0000        0.0000        0.0000        0.0000        0.0000        0.0000        0.0000        0.0000        0.0000        0.0000        0.0000        0.0000        0.0000        0.0000        0.0000        0.0000        0.0000        0.0000        0.0000        0.0000        0.0000        0.0000        0.0000        0.0000        0.0000        0.0000        0.0000        0.0000        0.0000        0.0000        0.0000        0.0000        0.0000        0.0000        0.0000        0.0000        0.0000        0.0000        0.0000
        0.0000       37.6158       36.1492       19.8478       19.9276       19.9765       16.2126       11.5930        8.8731       13.7386       23.8617       11.8754        8.7484        8.0861        9.6466        6.5785        6.1978        6.1017        7.2433        7.1416        6.1259        3.5349        3.2074        5.3951        6.2244        8.5545       11.1600       14.4923       11.3710       11.9634       13.0768        9.8525        7.5139        7.0600        6.9672        7.6078        8.0124        7.7934        7.7438        9.2653        6.3254        4.8145        4.8254        6.4462        5.4129        4.9920        4.4035        4.7020        4.6165        3.4247        4.2917        5.2367        4.5020        5.1115        5.6524        6.6270        5.9783        6.1807        6.5758        6.2576        5.5200        5.1841        5.9392        5.9031        6.1354        6.5510        5.8269        5.1596        5.7059        5.6445        5.4431        5.3259        4.3884        3.6987        6.2036        5.8096        5.5446        5.2710        5.1717        3.4831        2.8508        5.4960       10.9083       11.3030        9.5997       10.3468       13.9780       25.5978       28.4228       27.0161       20.4984       20.2696       32.3611       37.9754       42.9592       37.5938       37.3036       33.1302       47.7043       52.0336       43.6883       37.6827       27.8224       15.6644       14.5840       13.5818        9.5024       10.5097       10.0420       15.6853       19.2917       14.1594       12.5816       13.7722       15.7776       13.1102       19.9986       20.1488       22.1761       20.9730       22.1733       26.3551       28.1872       31.3543       33.1887       30.8022       28.5204       24.1297       26.5862       32.4542       31.8184       29.5783       29.0965       30.5660       28.2193       29.6557       38.2677       55.1377       53.6373       51.8017       50.9467       44.7243       52.4968       89.4236       99.5070       93.8586       88.2027       85.4413       84.2464       81.3042       68.5137       63.5966       71.2755       74.8317       75.3467       73.5488       73.9011       86.1593       99.8164      117.8003      116.7429      116.7462      114.6610      132.2850      134.2084      134.4451      148.6224      166.0069      165.9902      166.7837      170.2849      179.1566      188.6378      213.1055      234.4415      209.8964      201.5290      193.2523      184.3130      181.8027      187.8978      182.2471      155.7836      123.3872      102.4937      135.2241        0.0000        0.0000        0.0000        0.0000        0.0000      112.8035      131.9417      158.1241      146.3046      137.9592      135.3730      130.6746      139.5758      126.3556      127.1847      125.0867      135.6282      167.3930        0.0000        0.0000        0.0000        0.0000        0.0000        0.0000        0.0000        0.0000        0.0000        0.0000        0.0000        0.0000        0.0000        0.0000        0.0000        0.0000        0.0000        0.0000        0.0000        0.0000        0.0000        0.0000        0.0000        0.0000        0.0000        0.0000        0.0000        0.0000        0.0000        0.0000        0.0000        0.0000        0.0000        0.0000        0.0000        0.0000        0.0000        0.0000        0.0000        0.0000        0.0000        0.0000        0.0000        0.0000        0.0000
       30.5085       31.4028       29.7638       18.8513       24.0605       19.7591       13.7067       10.5120        8.7115        8.5108        8.3947        5.8181        5.4902        6.2176        9.3479        8.5441       10.6835        9.9249        7.0149        4.0683        4.7162        4.2304        3.8759        4.6753        5.6911        7.4476       11.0089       13.0976        9.0381        8.4930        7.3045        6.2441        6.8013        7.4566        6.4117        6.5603        6.0865        7.4395        7.4212       10.2052        6.4483        7.9467        5.6119        7.2804        6.6427        3.3533        4.1927        4.3688        4.4866        5.6845        5.7614        5.6278        5.6120        6.4432        7.3779        7.8751        7.9445        8.5603        8.3358       10.0775       12.0255        6.6300        6.4234        5.9764        7.3716        7.3096        6.4966        7.5455        5.8802        6.3760        6.2687        6.9229        6.6908        7.8093        5.3050        7.0109        7.4131        4.5499        2.9483        2.7536        2.6612        7.2865       11.7511        8.9604       11.1267       16.0360       28.0113       40.0596       38.5120       29.5538       29.4751       34.5363       98.1252      138.8958       48.3056       33.9349       36.9440       45.9868       52.8653       77.4838       66.1243       51.7273       36.0003       19.0698       15.1067       17.4183       21.1442       21.3198       31.6549       18.1576       20.5927       18.8493       15.7823       13.9520       14.1492       17.3305       25.7034       22.8402       16.2419       19.0387       22.3428       24.1577       26.3563       33.9235       39.9163       38.5453       32.4288       28.2907       26.6383       30.9938       29.6012       26.2513       28.2973       31.7540       34.0376       32.4445       41.1537       39.2604       44.2608       51.8008       54.9046       60.2139       83.1261       94.8253       73.9457       68.8439       77.2848       88.0113       86.6836       76.2528       68.2168       66.6410       85.1136       94.6972       87.3601       77.4187       77.0367       88.3322       88.2240      114.1268      121.4890      115.8148      123.0471      138.6607      139.9392      149.7840      165.2789      174.6823      184.1934      174.6978      168.1839      180.2481      203.2820      209.7188      219.3233      206.8529      216.0018      213.1758      214.5898      205.1018      200.2434      192.4276      165.8291      142.7395      130.7099        0.0000        0.0000        0.0000        0.0000        0.0000        0.0000      143.8582      154.9078      208.1856      168.6950      141.3378      136.0536      140.9724      151.1137      170.9264      169.0580        0.0000        0.0000        0.0000        0.0000        0.0000        0.0000        0.0000        0.0000        0.0000        0.0000        0.0000        0.0000        0.0000        0.0000        0.0000        0.0000        0.0000        0.0000        0.0000        0.0000        0.0000        0.0000        0.0000        0.0000        0.0000        0.0000        0.0000        0.0000        0.0000        0.0000        0.0000        0.0000        0.0000        0.0000        0.0000        0.0000        0.0000        0.0000        0.0000        0.0000        0.0000        0.0000        0.0000        0.0000        0.0000        0.0000        0.0000        0.0000
       22.1239       23.2399       22.8573       14.0223       13.4353       28.2117       26.9027        8.9692        8.1280        6.7364        6.6852        5.2357        6.6267        8.6253        9.2939        9.8806        9.5256        8.6162        6.2262        3.9482        4.3153        4.3099        4.1214        4.1953        5.2891        9.8948        9.5649        7.1484        5.9590        5.7541        5.0681        5.4240        6.5106        6.6797        5.3408        5.4834        5.1570        5.9070        4.8405        5.4873        4.1886        5.5256       10.1530       13.7547        6.0323        5.0670        5.0934        4.1822        4.2564        4.6548        4.7185        6.4793        8.4773       11.2999       11.4024        8.6092        7.8895        6.9519        8.4501       11.3496        9.9802       10.0366        9.5567        8.1453        8.0058        8.4512        9.5937       11.0858       11.3140        7.9876        4.2132        5.2467        6.6582        6.2170        5.4584        5.4936        6.1806        5.7651        4.3822        3.6349       11.0957       20.6408        9.3436       10.2511       12.4815       14.8721       28.2003       43.6639       34.6147       25.9550       14.7905       30.3814       42.8886       48.2011       50.4000       53.6805       47.7631       51.0442       54.1178       83.0807       79.7185       88.6125       68.0174       49.1890       27.7424       35.0992       37.4801       30.5074       40.3444       31.2488       22.5687       18.9864       14.3180       13.2347       13.9653       14.0351       13.5281       13.0251       17.5831       21.2166       25.4924       29.2478       28.9617       31.7130       34.4602       39.1363       33.3811       33.7449       36.0740       30.8902       29.0495       33.6471       39.2083       45.5410       45.5784       42.4448       45.1728       39.6828       55.3752       50.6814       51.4571       79.2102       78.8322       70.4842       84.5769       88.2549      103.0391       87.8504       82.5110       66.7444       72.3722       77.8056       95.2145       94.7732       91.9246       77.2667       79.6580       94.4078       88.4912      100.6974      116.9286      119.0127      122.1713      143.4228      159.0269      174.0531      187.1823      194.0918      179.2162      178.0284      173.7436      171.3531      175.5411      179.7500      169.1111      189.0466      194.9489      191.8587      193.5784      195.9096      201.8493      186.7847      160.2759      149.3626        0.0000        0.0000        0.0000        0.0000        0.0000        0.0000      146.8500      184.3250      209.2239      238.7388      211.8143      179.3891      166.8008      165.5092      178.6777      151.1882      186.3923        0.0000        0.0000        0.0000        0.0000        0.0000        0.0000        0.0000        0.0000        0.0000        0.0000        0.0000        0.0000        0.0000        0.0000        0.0000        0.0000        0.0000        0.0000        0.0000        0.0000        0.0000        0.0000        0.0000        0.0000        0.0000        0.0000        0.0000        0.0000        0.0000        0.0000        0.0000        0.0000        0.0000        0.0000        0.0000        0.0000        0.0000        0.0000        0.0000        0.0000        0.0000        0.0000        0.0000        0.0000        0.0000        0.0000        0.0000        0.0000
        3.4653        5.6232        6.7742        7.6310        8.3215        9.3969       14.0028       17.4357       10.0277        9.1786        7.7239        8.4328        7.8296       10.3662        8.2701        5.9162        6.1168        8.6171        5.4380        5.4212        4.2035        2.8145        2.8698        2.6304        4.6307        6.2083        5.7354        4.0244        3.5919        2.4237        2.5276        1.9029        2.0960        2.5499        3.2570        4.6942        3.8017        2.7633        3.1726        2.7256        3.8986        5.4970        6.6939        8.3795        9.8208        4.6571        4.9683        4.0844        3.6890        3.4447        5.1422        8.6143        9.0684        9.2608        9.5409        7.6752        7.3563        9.7585       12.9529       11.3882       12.9636       18.3283       16.5526       18.2904       15.5588       12.9061       12.9577       10.0749       12.3418        6.2130       13.1919        8.9298        3.6615        5.3885        4.2115        5.6305        7.2678        7.4462        6.3425        7.9288        9.7361       13.6016        5.1048        8.7002       12.7464       18.0081       21.5330       22.7362       18.0505       28.3931       39.0908       47.9921       44.5081       76.6729       83.8713       86.3370       83.7904       79.5295       69.9493       74.6433       66.8934       90.5778       85.8742       77.6668       86.4797       70.0005       67.4992       52.0755       45.8170       38.9369       34.8299       23.6368       18.2008       18.8134       21.1419       18.9176       18.2531       21.5104       24.4040       24.8416       25.2277       21.7722       20.7074       24.8914       26.3987       26.4640       24.4443       22.8369       25.5918       30.6269       36.3616       35.3214       31.1224       36.2967       33.3425       34.7688       32.6476       33.1697       38.7991       66.6229       53.5591       59.5834       75.8806       88.8389       73.5492       83.0879       99.0950       84.3468       78.7271       77.2866       75.7265       91.2527       91.5670      101.2237       98.8358       88.5859       90.3967       89.0291       87.1657       91.3262       98.5808      110.6732      113.0719      116.0529      133.8086      142.3182      156.0927      161.0647      170.0952      173.2195      198.2068      182.4576      171.7793      178.5095      159.2845      150.0011      155.5812      160.2066      161.5922      162.9533      168.9991      171.2257        0.0000        0.0000        0.0000        0.0000        0.0000        0.0000        0.0000        0.0000      224.0099      215.2893      220.0958      210.6430      233.8977      273.6000        0.0000      229.7700      256.6200      293.3700      324.1200        0.0000        0.0000        0.0000        0.0000        0.0000        0.0000        0.0000        0.0000        0.0000        0.0000        0.0000        0.0000        0.0000        0.0000        0.0000        0.0000        0.0000        0.0000        0.0000        0.0000        0.0000        0.0000        0.0000        0.0000        0.0000        0.0000        0.0000        0.0000        0.0000        0.0000        0.0000        0.0000        0.0000        0.0000        0.0000        0.0000        0.0000        0.0000        0.0000        0.0000        0.0000        0.0000        0.0000        0.0000        0.0000        0.0000        0.0000        0.0000
        4.8292        3.0769        3.7457        5.3576        6.6819        7.3978        8.0037       27.0764       26.9069       13.2072       15.3843        9.6809        7.4444        8.1286        7.7577        6.0487        5.6095        5.6028        3.2830        2.3695        1.9974        2.1631        2.5585        2.6046        3.2796        4.6136        3.5987        1.8136        2.1702        2.2115        1.6541        1.3017        2.1480        2.1378        2.5376        2.8799        3.4689        4.7802        5.1676        2.6824        3.1123        3.9461        3.7196        4.1076        5.0767        3.8815        3.6905        1.9030        2.0053        4.3335        5.3808        6.6354        6.3465        7.6690        7.8437        8.6686       11.6150       14.5945       15.8801       22.3854       32.7955       24.6798       26.3897       17.3362       14.5790       15.0967       11.6687        5.3440        4.6685        2.8728        8.5791        8.5512        3.8376        8.0234        4.4675        5.0410       13.8004       12.2194       11.6352       11.7077       10.4249        7.1547        5.3055       11.2821       15.1567       22.5116       28.9603       44.5197       45.1267       55.1989       66.8591       72.0030       71.6026       91.4555       81.9906       87.2059       80.4481       75.8877       83.5718       92.9689       84.5407       95.5445       92.4429       94.0471       93.7594      109.7750      110.9120       95.0989       70.4851       57.6339       38.4077       32.6791       29.4367       27.8056       28.0216       27.5567       27.1544       24.0442       23.6842       19.9315       19.5766       20.8344       18.3976       20.1340       20.5174       19.7984       19.1875       21.6099       29.0610       28.9225       34.3032       23.7949       22.8611       24.6814       25.3242       27.4590       31.2021       35.8220       39.2262       57.8226       52.7254       59.7681       73.3453       87.5155      106.5922       91.8854       75.0630       73.1491       73.4190       78.6556       81.7025       95.4682       95.2786       94.2987       91.8226       85.1160       86.3760       93.4162       90.8344       96.3443      108.9200      128.9749      125.9409      110.2653      110.2290      124.8054      144.6179      150.2325      151.9649      182.2251      194.7350      205.8424      203.1407      185.3394      167.9593      148.4135      153.3450      169.6646      176.1545        0.0000        0.0000        0.0000        0.0000        0.0000        0.0000        0.0000        0.0000        0.0000        0.0000        0.0000      300.9300      253.9624      269.2344      257.1409        0.0000        0.0000        0.0000        0.0000        0.0000        0.0000        0.0000        0.0000        0.0000        0.0000        0.0000        0.0000        0.0000        0.0000        0.0000        0.0000        0.0000        0.0000        0.0000        0.0000        0.0000        0.0000        0.0000        0.0000        0.0000        0.0000        0.0000        0.0000        0.0000        0.0000        0.0000        0.0000        0.0000        0.0000        0.0000        0.0000        0.0000        0.0000        0.0000        0.0000        0.0000        0.0000        0.0000        0.0000        0.0000        0.0000        0.0000        0.0000        0.0000        0.0000        0.0000        0.0000        0.0000        0.0000        0.0000
        0.0000        0.0000        4.0660        5.8252        0.0000        5.6654        8.7611       24.6893       19.3290       12.6284       15.8194       22.0205       14.5036        8.7765        8.5490        5.2673        3.5101        2.1534        1.6359        1.4649        1.6790        1.8976        2.0919        3.9855        3.9765        2.6903        2.5978        2.1567        2.1273        2.8951        2.6866        1.8942        1.8539        1.3515        1.9706        3.5595        3.6932        4.3753        4.6512        2.1837        2.4294        2.5067        2.7423        4.5600        4.2370        3.7781        3.7594        3.0986        3.8883        3.9982        6.2823        9.6129       11.1402        9.8057       10.2710       11.5776       14.6747       22.6152       25.5350       35.3157       39.4094       26.0804       34.3463       22.4787       40.6626       28.3215       12.7178        8.6217        4.1650        7.7240       25.4780        8.5166        5.0475        5.5100        7.3605        7.7414        7.7992        8.8831        8.8913        7.1134        5.2859        7.8652        8.1898       14.0444       20.8671       24.1753       30.3591       58.0546       68.9332       88.4861       72.7344       68.3294       78.1364       80.8094       73.6367       75.3141       74.5885       65.8907       70.1067       68.5428       69.1154       79.9721       85.9765       83.4650       95.1449      113.5216      137.8080      122.2812      127.5271      109.1431       63.9000       48.5437       45.7661       32.4699       32.3969       32.9581       27.8839       24.1812       23.9237       21.7643       24.5952       22.3669       19.1880       18.9266       19.0175       19.4734       18.3464       19.4480       27.9781       26.9416       28.6672       23.1765       23.5916       24.2915       26.1662       29.4003       34.1633       41.3269       45.7158       50.0812       55.2875       65.9348       82.3428       69.6667       76.2897       70.6208       71.9711       81.3689       83.3722       86.2574       89.0419       99.6935      101.7913      102.2166      102.6794       93.9462       88.9193       90.3320       94.5987      101.4407      111.4575      106.2553      105.9675      103.6451      104.6876      125.4377      157.9715      149.4342      138.6779      148.0572      157.7922      173.0126      183.6403      164.3657      140.8571      148.1310      148.4919      148.0178      151.3645      129.9034        0.0000        0.0000      151.5978        0.0000        0.0000        0.0000        0.0000        0.0000        0.0000      230.7600      212.5500      285.0007        0.0000        0.0000        0.0000        0.0000        0.0000        0.0000        0.0000        0.0000        0.0000        0.0000        0.0000        0.0000        0.0000        0.0000        0.0000        0.0000        0.0000        0.0000        0.0000        0.0000        0.0000        0.0000        0.0000        0.0000        0.0000        0.0000        0.0000        0.0000        0.0000        0.0000        0.0000        0.0000        0.0000        0.0000        0.0000        0.0000        0.0000        0.0000        0.0000        0.0000        0.0000        0.0000        0.0000        0.0000        0.0000        0.0000        0.0000        0.0000        0.0000        0.0000        0.0000        0.0000        0.0000        0.0000        0.0000        0.0000        0.0000
        0.0000        0.0000        0.0000        0.0000        0.0000        5.3201        7.0845       17.2234       10.6171        8.1175       11.8301       15.6349       14.7388        9.0743        4.1711        3.7837        2.9710        1.6678        1.0952        1.3845        1.4921        2.1282        3.0484        3.6575        2.2938        2.1158        2.1859        2.5970        2.2585        2.8177        3.1819        2.9055        2.8993        2.6819        2.6738        3.3687        2.7173        2.9118        2.7299        2.5472        2.9031        3.4494        3.8322        4.9235        4.7050        3.7614        4.4952        5.5630        5.9851        4.9348        6.4970        5.8486        7.6852       13.6773       19.2918       24.9892       53.5527       27.9900       43.9320       47.8135       38.3887       33.2607       51.7094       24.7261       22.9856       13.4089       11.2068        6.8926        9.0562      276.2726       74.2512       85.3009       12.9580       14.4256       11.1055        5.4182        4.8034        5.2319        6.5353       11.1917       10.2059        8.9934        9.2145       17.8086       23.4972       30.0502       35.9163       51.4056       66.3274       63.3356       58.7852       88.9776      105.9750       65.6767       64.4444       71.6310       85.9997       81.4379       88.2079       87.4055       82.5325       94.9035       82.7426       80.3491       88.2583       98.5609      109.7956      114.1372      115.2266      122.1355       90.8522       71.0352       57.9707       51.7996       48.0921       31.8753       22.4581       24.4314       23.1029       19.5983       20.1312       20.2513       22.3290       17.4740       15.8140       16.1014       16.9153       21.5189       22.0114       23.2314       23.2604       23.9338       25.7604       30.3635       37.1728       44.0543       47.4238       51.4550       49.0255       59.8386       65.4059       70.8165       73.2779       62.7421       70.3602       86.5368      106.3976      103.2542       98.6232       96.8309       98.1643      107.8623      112.3062      113.1436      118.0599      110.2062      104.2329       99.5921      101.4342      105.5781      108.6276      110.5257      114.5606       92.3386       93.6569      117.2424      142.9120      144.3999      141.4586      132.7535      130.9933      135.1815      123.8721      129.3290      129.1573      140.1506      137.5415      132.8766      133.2474      127.4498      125.0819      145.0995      183.3734      146.5631        0.0000        0.0000        0.0000        0.0000      209.4600      219.3300      242.3400      315.8788        0.0000        0.0000        0.0000        0.0000        0.0000        0.0000        0.0000        0.0000        0.0000        0.0000        0.0000        0.0000        0.0000        0.0000        0.0000        0.0000        0.0000        0.0000        0.0000        0.0000        0.0000        0.0000        0.0000        0.0000        0.0000        0.0000        0.0000        0.0000        0.0000        0.0000        0.0000        0.0000        0.0000        0.0000        0.0000        0.0000        0.0000        0.0000        0.0000        0.0000        0.0000        0.0000        0.0000        0.0000        0.0000        0.0000        0.0000        0.0000        0.0000        0.0000        0.0000        0.0000        0.0000        0.0000        0.0000        0.0000        0.0000
        0.0000        0.0000        0.0000        0.0000        0.0000        6.9889        8.5313        5.3117        5.4016        4.8839        8.5575        9.3399       12.6673       10.0393        5.4204        2.7319        2.1692        1.5741        1.5471        2.3161        4.0679        4.8642        3.2513        2.1201        1.7174        2.2299        3.0295        2.3768        1.9289        2.9964        2.5257        1.5486        1.4903        1.6398        1.8606        2.9603        2.2312        2.3312        2.3724        2.8263        3.2706        3.7757        3.9856        4.7789        4.3038        3.5706        3.7998        7.6836        7.2225        6.5209        6.8639       12.8893       27.0213       65.5874      116.0026       71.8685      246.2057      100.4198       76.8253       34.3704       32.6937       38.0825       26.3455       30.3773       43.8105       14.5099       19.1078       20.4307       29.5393       88.5788      109.5723      124.5370       15.6224       12.1200        4.1641        3.5351        2.7786        4.4434        6.7400       14.0103       15.6013       15.1513       11.9580       21.5243       26.9900       28.5788       32.0216       40.0672       50.0252       62.1672       50.6454       50.3821       60.2084       62.7791       67.9257       72.3671       88.4810       93.8879       97.7970       83.1970       82.2117       83.6059       75.4384       79.4133       79.7698       80.0939       93.8345      112.8508      106.4399      117.5919      104.0950       84.6862       95.5421       80.1245       68.7806       52.3156       42.8907       33.7187       29.9128       28.2420       25.3543       22.4867       21.7849       13.8731       11.1338       12.2916       12.9839       12.2855       14.2195       15.9831       20.9787       26.2118       27.3758       35.1654       50.7361       65.4011       54.4711       71.0943       68.5019       72.7381       69.2295       67.7086       77.6201       78.5451       86.7872       91.9870      102.9368      113.6101      110.2173      113.9072      116.3124      135.3968      138.6473      136.2765      128.3705      119.8595      115.5797      116.9800      118.4997      115.8510      122.7148      133.5348      122.9404      109.8583       97.0185       94.4007      119.7026      120.5551      119.5704      120.7584      126.5451      126.9858      118.8414      121.5571      135.3980      130.6703      115.5892      116.4928      117.4220      120.5802      132.3207      140.1169      153.1530      171.6337        0.0000        0.0000        0.0000      311.8495      342.2442      315.9024      320.6401      339.2713      309.8987        0.0000        0.0000        0.0000        0.0000        0.0000        0.0000        0.0000        0.0000        0.0000        0.0000        0.0000        0.0000        0.0000        0.0000        0.0000        0.0000        0.0000        0.0000        0.0000        0.0000        0.0000        0.0000        0.0000        0.0000        0.0000        0.0000        0.0000        0.0000        0.0000        0.0000        0.0000        0.0000        0.0000        0.0000        0.0000        0.0000        0.0000        0.0000        0.0000        0.0000        0.0000        0.0000        0.0000        0.0000        0.0000        0.0000        0.0000        0.0000        0.0000        0.0000        0.0000        0.0000        0.0000        0.0000        0.0000        0.0000
        0.0000        0.0000        0.0000        0.0000        0.0000        6.7862        7.3751        7.9374        4.7439        6.4703        9.3325       10.2722        9.6664       10.4616        6.2288        2.6503        1.4238        1.0928        1.4648        2.0713        2.1266        2.3428        1.9418        1.4723        1.6934        1.8005        1.9816        2.4787        1.3571        1.8708        2.3189        1.7570        1.1982        1.1745        0.8975        2.6602        2.9228        3.0233        3.2588        3.6278        3.4130        3.5107        3.2282        3.4961        2.7106        4.5472        7.3311       11.1460       11.6834        5.1106        4.9037       29.6140       49.3262       72.2972       44.0591       20.2139       41.7158       61.4891       87.6465       46.6048       51.9648       53.0218       26.1028       63.5800       28.9623       43.2639       25.1909       19.8825       35.2265       57.5703       45.5587       40.5586       24.3980       19.7331       17.1669       14.2179        5.6379        7.4029        8.2097       13.3172       13.8705       41.1383       18.7244       26.9222       30.2571       34.2753       38.7296       48.9000       41.3009       40.0403       44.2959       36.5607       43.2662       56.3885       69.6119       77.9393       90.4003       92.9298      107.2800      103.7078      106.7549       89.5513      102.4086       88.3933       84.5273       86.0999      103.0056      125.0183      105.2984      127.5404      121.0705      107.9944      119.4478      102.1499       77.2849       62.4329       48.6042       43.3548       35.3669       30.2221       31.8398       28.7348       29.0281       16.2068       16.1583       13.0279       10.9894        8.9627       14.7455       25.4500       31.4318       27.2280       31.3357       36.4819       46.6742       49.9222       54.1961       77.3949       91.5205       94.4677       85.4030       86.1570       94.2108       99.7731      109.3724      111.9009      121.2099      131.6029      130.7690      129.9798      125.7574      129.8589      140.3786      139.2037      122.3128      118.8626      128.5661      125.1987      127.9746      109.0187      110.8490      111.9187      124.8051      119.7729      109.7170      101.2401      109.9975      116.8144      116.1095      120.2025      123.5109      128.8588      129.1206      130.8392      147.0775      136.7530      126.2017      121.2352      129.7332      109.6210      121.3499      135.3297      144.1825      188.3939        0.0000        0.0000      267.6102      347.7965      346.5372      341.1574      329.6437      298.1295      293.8272      303.3422      319.2168      329.9872      329.3831      307.0226        0.0000        0.0000        0.0000        0.0000        0.0000        0.0000        0.0000        0.0000        0.0000        0.0000        0.0000        0.0000        0.0000        0.0000        0.0000        0.0000        0.0000        0.0000        0.0000        0.0000        0.0000        0.0000        0.0000        0.0000        0.0000        0.0000        0.0000        0.0000        0.0000        0.0000        0.0000        0.0000        0.0000        0.0000        0.0000        0.0000        0.0000        0.0000        0.0000        0.0000        0.0000        0.0000        0.0000        0.0000        0.0000        0.0000        0.0000        0.0000        0.0000        0.0000        0.0000
        0.0000        0.0000        0.0000        0.0000        7.1415        9.8798       10.0197       10.3580        6.0210        8.8294        5.6916        6.7294       10.4248       13.7312        6.6128        2.3815        1.4715        1.7344        2.4535        2.6204        1.7802        1.3479        1.1426        0.7433        1.0000        1.1828        1.0596        0.7334        0.5950        1.2597        1.6715        1.0017        0.8670        1.2521        0.8229        2.7361        2.8781        3.2457        3.4738        3.3014        3.5135        3.9154        3.8634        4.5831        6.1511        8.7788       13.6764       21.4539       20.7347       34.5699       71.3446       87.8581       87.9537      107.9655       86.4330       60.0535       57.7712       70.4789       63.1444       57.9224       77.7179       50.2546       32.7948       32.3395       29.7318       28.6389       21.3184        9.4745       21.6264       33.5066       46.9616       62.5599       54.5789       55.4396       37.2437       20.7855        6.8063        9.9671       13.5468       19.3260       75.5082      136.7540       26.1381       26.7939       29.2221       33.1210       33.0819       27.0817       26.7077       34.9024       38.2673       36.3533       46.6563       61.4870       88.6147       88.9314       99.5218      102.1765       97.6345      102.8643      122.4779       93.2496       87.2020       82.7359       71.1875       69.8433       73.5692       97.1125      117.0407      131.5199      125.0474      114.9662      114.4641      103.8165       89.0845       79.9395       77.9336       65.6715       52.5177       48.6736       39.6091       34.7781       40.4229       20.1128       20.3856       18.8978       17.1725       23.5714       21.4786       25.8633       36.7954       45.0634       58.7845       60.8516       53.2735       50.3942       61.5952       85.8391       95.4863      102.8234      113.7377      114.6708      109.2483      119.9169      120.3848      112.9458      112.2814      120.4921      122.2484      144.1040      150.8765      156.5738      154.9391      142.6783      121.7575      112.7434      117.4513      115.1147      114.1873      105.8720      106.9635      108.7298      117.2050      126.8377      121.0623      119.0552      108.7819      110.3872      109.0326      114.7652      130.1291      133.1707      156.3057      162.2172      169.4124      146.8394      136.1266      133.5779      137.2697      120.8602      123.1887      129.9217      144.5025      211.0897        0.0000      231.4220      254.2592      301.3560      326.9915      337.4171      315.7124      296.3635      272.1454      274.3972      287.3768      277.5627      271.9346      274.4657      314.1249        0.0000        0.0000        0.0000        0.0000        0.0000        0.0000        0.0000        0.0000        0.0000        0.0000        0.0000        0.0000        0.0000        0.0000        0.0000        0.0000        0.0000        0.0000        0.0000        0.0000        0.0000        0.0000        0.0000        0.0000        0.0000        0.0000        0.0000        0.0000        0.0000        0.0000        0.0000        0.0000        0.0000        0.0000        0.0000        0.0000        0.0000        0.0000        0.0000        0.0000        0.0000        0.0000        0.0000        0.0000        0.0000        0.0000        0.0000        0.0000        0.0000        0.0000
        0.0000        0.0000        0.0000        0.0000       18.3332       15.1735        9.4742        7.8599        7.7888        9.7681        7.8816        7.4539        5.5661        5.8979        6.9567        6.4447        3.8986        6.3488        7.5931        4.9539        3.2747        2.0241        1.9662        0.7395        0.6899        0.7727        0.9237        0.8983        0.8736        1.4163        2.2032        1.0543        0.8982        0.7878        0.9001        3.2910        3.7542        3.2907        3.2406        4.3074        5.1817        5.3504        4.3901        7.3656        9.6398       14.4383       16.3588       35.0569       42.4685       40.5155       64.7000       47.7503       46.9785       33.2064       37.1885       34.3201       36.2568       38.5897       29.5196       41.2127       61.9607       35.1958       21.9683       16.1835       15.3956       23.8238       25.6991       22.0179       28.3489       27.0476       33.4085       62.1687       64.2939       72.1656       68.0540       42.1554       15.5480       26.7627       33.0533       35.5758      107.4240       55.7681       29.2832       30.5505       23.6448       20.0969       22.9592       26.4610       30.3285       33.4383       28.5680       34.9087       37.1005       82.4867      363.9087       80.7163       77.2300       80.2652       93.8927       92.1926      119.5192      118.2159       98.9073       90.3364       64.7821       60.0470       96.8665       73.6133      115.1786      109.2026      109.8881      100.7435      116.1667      117.7938      104.9305       89.9474       83.7196       70.3467       68.9554       70.5148       62.8941       49.5744       38.4780       30.7235       28.4041       35.5159       40.5319       36.3634       24.1679       18.8742       42.5449       73.3212       68.3150       70.9215       67.1172       78.0951       80.2864       93.8524      100.1223      112.9184      137.6912      132.2268      117.1775      137.7381      133.2016      115.4287      111.3615      122.3143      116.3907      134.0406      148.9516      134.0241      132.3139      122.9467      123.2824      105.9544      105.1733      105.4276      108.2778      107.1096      114.2116      109.9746      119.4528      118.2604      116.1181      110.6972      107.0782      112.4455      128.9106      131.7111      141.4181      154.8546      164.8690      183.9405      160.1448      153.9870      160.4084      171.7950      181.9499      192.8524      156.8872      148.7841      163.8852      199.0689      209.9739      228.6858      242.7038      270.7189      312.7170      317.4086      307.3778      292.9242      272.8492      264.0673      264.8391      266.6758      283.2992      337.4643      370.7222        0.0000        0.0000        0.0000        0.0000        0.0000        0.0000        0.0000        0.0000        0.0000        0.0000        0.0000        0.0000        0.0000        0.0000        0.0000        0.0000        0.0000        0.0000        0.0000        0.0000        0.0000        0.0000        0.0000        0.0000        0.0000        0.0000        0.0000        0.0000        0.0000        0.0000        0.0000        0.0000        0.0000        0.0000        0.0000        0.0000        0.0000        0.0000        0.0000        0.0000        0.0000        0.0000        0.0000        0.0000        0.0000        0.0000        0.0000        0.0000        0.0000        0.0000
        0.0000        0.0000        0.0000        0.0000       14.1430        8.9985        9.0207       10.8020       20.1836       16.3154       14.6828       12.3785       16.3474       10.5762        6.8229        5.1688        7.0769        7.0480        5.3632        5.0989        4.4213        5.7061        3.9839        3.5483        2.1932        1.9131        1.0537        1.2619        1.6437        1.2517        1.3160        0.5204        0.4294        0.8616        1.9534        2.3979        2.5848        1.7940        3.6204        3.6528        3.5519        3.3845        2.2549        4.2864        6.3956       14.5900       16.9267      105.6829       86.4093       56.2698       65.0907       43.1118       38.2406       55.9661       54.0091       51.5911       72.1871       89.1440       89.4871        6.7923       15.2097       12.7257        7.3567        9.2720        7.2499        7.4708        8.9214       42.8262       51.0596       52.9759       44.0028       79.1639      122.9458      131.4854      109.4892       90.0408       69.1064       62.6737       70.2720       35.1853       39.3300       36.3926       22.7466       24.1930       15.9746       14.5299       17.6391      467.2846      299.7988      295.8613      438.9817       95.8330      164.2161       58.3482      104.7249       70.4236       76.6118       81.2692       81.7537       78.8839      103.8945       84.9642       80.8376       73.0560       57.7682       61.4600       71.1344       81.3959      109.8760       80.0028       81.0410       84.4191       98.2291       99.4419       79.7444       91.0966       93.7484       86.3309       67.8872       73.9456       59.8946       45.3713       43.1015       34.0880       26.7752       28.8364       29.8310       30.1190       28.9928       34.8705       50.4161       52.3355       57.2971       58.8233       73.1267       85.5354       83.3026       93.4513       99.9583      113.3555      134.3035      134.9886      130.7042      133.1603      132.0249      127.5179      113.9082      116.0280      113.0210      119.5411      113.6825      122.6170      117.2636      109.5747      126.1125      100.8592       99.9616      104.9784      112.6642      110.8040      112.5231      114.6637      111.1821      111.9746      114.4523      120.6861      117.6072      114.4813      116.8964      127.7182      142.5645      185.0116      183.9718      191.6541      196.4388      207.5197      215.3924      232.6569      243.8613      233.3206      205.2421      197.2882      194.7616      181.4298      184.1368      216.1043      215.5096      244.8301      282.4065      284.5588      258.7758      251.7582      242.0498      227.3445      226.2209      274.5357      308.2859      341.6533      352.8513        0.0000        0.0000        0.0000        0.0000        0.0000        0.0000        0.0000        0.0000        0.0000        0.0000        0.0000        0.0000        0.0000        0.0000        0.0000        0.0000        0.0000        0.0000        0.0000        0.0000        0.0000        0.0000        0.0000        0.0000        0.0000        0.0000        0.0000        0.0000        0.0000        0.0000        0.0000        0.0000        0.0000        0.0000        0.0000        0.0000        0.0000        0.0000        0.0000        0.0000        0.0000        0.0000        0.0000        0.0000        0.0000        0.0000        0.0000        0.0000        0.0000        0.0000
        0.0000        0.0000        0.0000        0.0000        0.0000        0.0000        0.0000        0.0000       17.6850       24.4389       18.8642        9.7248       12.8999       16.8647        9.1123        5.9651        9.5005       13.3691       12.0959        5.3966        7.9096        6.5965        5.2890        2.5155        3.6247        4.1561        3.6302        5.7054       14.7648        1.6671        1.6007        1.0218        2.0491        2.9044        3.0801        2.0665        2.0082        2.3860        4.2344        5.2519        4.6068        3.8861        5.5280        7.9336       11.9863        9.7582        7.6476       33.5504       42.4389       34.9618       43.1639       29.5074       42.1789       60.3215       42.9123       64.3881      177.8465       62.6823       62.0900       10.2635       33.3274       33.9559       13.8227        5.4719        5.3880        9.7318       11.5002       55.4646       69.8034       69.6756       72.1867      116.4624      111.5411      129.6037       91.5162       83.8569      105.4488       96.4855       81.6903       56.0358       40.3692       38.7464       32.5141       46.0067       35.3940       24.4964       16.7026      132.5379      178.4259      146.4310      233.7651       73.0809      159.6024       62.9880       77.1427       75.8870       87.5427       88.6472       82.2482       88.2024      109.7843       99.1815       89.5116       64.5149       55.3018       53.5608       70.4814       85.6340       85.3506       94.2838       80.1702       72.1097       95.2515       86.3753       81.6478       77.7412       77.4424       76.0686       71.6814       55.1790       49.5225       39.7308       33.1223       32.4539       25.6214       27.6758       24.7214       36.7470       36.1157       40.3316       48.1924       52.7993       57.2449       63.4486       68.5591       80.1640       80.9355       75.4096       85.8235      100.9957      136.0379      133.1722      123.6074      125.1942      121.1335      110.8732      123.3290      127.9587      112.8695      108.7556      115.8976      111.3838      105.9884      103.3460      104.1848      100.2023       90.5131       95.1648      101.3026      102.8538      106.3011      124.8918      109.2461      113.1657      170.0867      154.1093      113.0929      114.9123      119.4387      125.9540      179.2796      179.9379      198.6974      207.3610      219.8404      226.7005      223.4494      237.0062      269.7131      251.6046      229.1229      224.1873      224.6877      197.3039      183.4928      194.1686      206.3127      220.2893      228.1527      239.3968      247.1650      233.8505      248.2101      231.1591      241.4297      283.8911      315.7789        0.0000        0.0000        0.0000        0.0000        0.0000        0.0000        0.0000        0.0000        0.0000        0.0000        0.0000        0.0000        0.0000        0.0000        0.0000        0.0000        0.0000        0.0000        0.0000        0.0000        0.0000        0.0000        0.0000        0.0000        0.0000        0.0000        0.0000        0.0000        0.0000        0.0000        0.0000        0.0000        0.0000        0.0000        0.0000        0.0000        0.0000        0.0000        0.0000        0.0000        0.0000        0.0000        0.0000        0.0000        0.0000        0.0000        0.0000        0.0000        0.0000        0.0000        0.0000        0.0000
        0.0000        0.0000        0.0000        0.0000        0.0000        0.0000        0.0000        0.0000        0.0000        0.0000       18.7401       11.0184       11.7185        9.6740       11.0410        5.9417        6.7026        6.2020        5.8229        5.8736        5.8060        7.9223        5.9900        3.4127        6.0066        6.6044        5.4845        5.1772        5.9827        3.0766        3.4655        3.9240        4.4841        1.7343        4.3120       10.7306       13.6543       16.8989       18.1154       10.5428        9.8108        8.5964       10.1659       16.6233       12.1085       11.6600       11.8467       49.9177       51.2342       40.2748       70.0650       54.9349       40.4981       46.3287       56.4462       82.7774      193.4494      103.0401      103.2141       14.3381       10.3093       11.6754       16.3954        7.2195        9.5403       10.3433       23.5619       42.5433       33.9949       57.7385       66.0046       85.1847       88.8573       97.5838      114.6864       92.2847      120.3974      138.8956      105.5688       67.6457       54.5637       53.8964       50.2429       59.1814       54.2564       30.8084       25.5483       40.4075       50.5911       41.6176       46.1920       69.3003       63.5878       87.4193       82.8770       81.7580       83.0042       74.3534       79.8886      106.6166      115.2544      104.8886       84.4326       67.9330       63.6253       80.9601       88.5988       97.1888       83.8373       77.8655       80.9153       72.6574       76.6849       76.8632       83.8140       68.2140       62.2813       55.1687       60.0524       58.9778       48.1470       40.4919       41.4901       37.2011       32.5323       34.7836       36.8138       45.3614       46.4395       55.1656       60.5282       63.6414       57.2167       74.8262       79.1146       88.8182       81.2215       95.9522      102.5396      117.8718      153.9333      159.1304      129.9335      120.6591      119.6252      111.5442      127.2605      119.5901      116.0997      120.8922      114.7452      107.1530      133.7319      125.5491      110.8785      110.3400       91.5378      108.9233       90.7085       95.7692       99.7608      109.8605      116.8417      115.2404      129.8247      135.2292      135.2340      131.4267      134.9275      137.0030      159.2092      182.4302      205.2481      220.0192      224.5001      244.3878      259.4469      268.1933      285.0714      273.7556      270.4290      251.8015      240.7870      211.6201      196.9382      188.4126      195.7412      209.2796      215.6937      251.2834      276.1865      248.2017      231.4207      250.2286        0.0000        0.0000        0.0000        0.0000        0.0000        0.0000        0.0000        0.0000        0.0000        0.0000        0.0000        0.0000        0.0000        0.0000        0.0000        0.0000        0.0000        0.0000        0.0000        0.0000        0.0000        0.0000        0.0000        0.0000        0.0000        0.0000        0.0000        0.0000        0.0000        0.0000        0.0000        0.0000        0.0000        0.0000        0.0000        0.0000        0.0000        0.0000        0.0000        0.0000        0.0000        0.0000        0.0000        0.0000        0.0000        0.0000        0.0000        0.0000        0.0000        0.0000        0.0000        0.0000        0.0000        0.0000        0.0000
        0.0000        0.0000        0.0000        0.0000        0.0000        0.0000        0.0000        0.0000        0.0000        0.0000       37.5862       26.5046       11.2648       10.8779       12.8834        7.0858        6.2650        6.0659        5.0202        5.3415        5.5526        3.6625        3.2526        4.0746        9.0280       12.8970        9.0457       13.5656       13.4838        6.5438       11.2014       10.8970       10.4494       14.8704       15.7282       22.4513       14.1998       12.5602        6.6103        5.4057        6.1428        8.7906       45.4605       11.3509       10.0075        5.5532        4.5063       24.1905       33.1865       40.7644       27.4841       35.7281       39.5694       43.5604       34.4500       33.8627       21.5747       47.1401       62.6207       11.0659        9.7950       10.4180       10.9560       15.4128       12.0165       20.1132       15.6116       37.7518       42.0293       47.2073       51.6019       53.6220      105.7648       97.3695      147.3465      141.2983      139.2729      136.9971      108.4735       88.5115       94.0999       77.6644       82.6310      123.1301       93.9492       76.0364       74.4799       73.5073       84.9413      113.1919       96.2857      132.0527      102.0941      111.5016      118.9059       80.6838       87.2276       77.2586       74.7388       69.3769       81.2656       73.8143       85.4487       80.1621       78.4926       86.8497       82.2749       93.4091       80.6981       59.9363       59.9260       68.2748       66.0528       69.5155       73.4334       61.1429       58.3578       57.7890       48.1195       39.6731       39.9121       44.4131       39.9051       32.0106       37.6262       55.3744       64.2327       63.9324       57.5339       59.3638       57.5111       59.3071       64.2891       69.9562       80.9200      155.2206      148.0113      110.6836      108.3630      128.9580      163.8931      148.8440      128.5548      125.8994      133.1069      134.1489      110.0219      115.0124      113.6203      109.2234       96.9527       95.2305      101.8559      101.0596       93.2017       99.9782       88.4016       93.1775       88.1110       88.1212      100.7648      110.6915      108.7206      107.4325      119.3515      131.3208      138.0399      141.1752      143.9360      164.7553      182.5141      198.2147      215.5802      238.3887      264.0934      280.9757      303.1297      307.9456      299.6366      286.6945      292.9772      304.4555      264.6561      229.2220      216.8389      215.8280      219.2282      221.0046      259.0034      280.3193      281.2681      228.7791      227.3026        0.0000        0.0000        0.0000        0.0000        0.0000        0.0000        0.0000        0.0000        0.0000        0.0000        0.0000        0.0000        0.0000        0.0000        0.0000        0.0000        0.0000        0.0000        0.0000        0.0000        0.0000        0.0000        0.0000        0.0000        0.0000        0.0000        0.0000        0.0000        0.0000        0.0000        0.0000        0.0000        0.0000        0.0000        0.0000        0.0000        0.0000        0.0000        0.0000        0.0000        0.0000        0.0000        0.0000        0.0000        0.0000        0.0000        0.0000        0.0000        0.0000        0.0000        0.0000        0.0000        0.0000        0.0000        0.0000        0.0000
        0.0000        0.0000        0.0000        0.0000        0.0000        0.0000        0.0000        0.0000        0.0000        0.0000       27.7969       35.5566       39.1603       37.6999       26.3005        9.0380        8.7167        9.0379        6.9597        5.6487        3.9624        4.7349        3.1034        4.3452        5.6513        9.5231       14.5932       20.2133       24.7747       14.7102       28.0850       19.9875       12.5718        6.9142       10.7224       10.5630        8.8252        4.9208        6.6964        5.0314        4.8974        6.7384       13.6671        8.7089        3.6204        3.0387        5.0494       30.4246       32.4313       36.7211       25.3127       13.7345       31.1713       28.5549      211.4484       85.3853       70.1393      134.1459       52.5955       19.6930       15.7577       15.3097       35.5461       40.7371       27.1713       25.1519       29.9689       29.4067       18.1052       28.7912       27.5003       68.0700       88.2000       81.0686       94.4503      141.5708      193.4753      193.7700      135.9172      102.5832      110.3848       84.7169      100.2190       95.6627      115.2113      131.2976      167.5573      111.7869       93.9459      105.0496      109.2141      112.6437      110.7287      110.8718      125.3764      105.3611      108.7140       91.6828       87.2079       73.3805       81.4856       91.8835       95.5119       97.8495       92.5076       89.7547      101.0139       92.8331       76.2457       69.6302       71.3381       78.2178       62.9444       60.0406       60.3288       48.3914       43.3269       41.3613       42.7961       42.0097       38.8540       42.1599       46.6146       48.4572       57.4854       74.5793       64.8324       59.9656       54.6834       62.3860       61.2576       61.5814       73.9207       67.2115       73.0605       99.0513      121.0433      111.9094       96.8892      123.9278      161.6822      138.7914      135.0971      150.0396      139.6616      127.1125      155.0533      126.5794      114.1707      119.7337      139.7800       99.8423       85.0028       79.2347       81.0498       74.5761       67.1519       73.5284       70.9376       76.4530       81.1524      115.7849      119.1244      124.7456      136.0996      152.8738      153.3276      169.8622      179.4384      178.0663      188.6664      212.1708      239.6882      250.2904      269.2139      303.0459      312.6648      321.8236      320.1912      312.7886      315.0790      315.2090      281.4774      232.6928      221.6700      218.6647      220.2207      206.5812      231.2127      228.4843        0.0000        0.0000        0.0000        0.0000        0.0000        0.0000        0.0000        0.0000        0.0000        0.0000        0.0000        0.0000        0.0000        0.0000        0.0000        0.0000        0.0000        0.0000        0.0000        0.0000        0.0000        0.0000        0.0000        0.0000        0.0000        0.0000        0.0000        0.0000        0.0000        0.0000        0.0000        0.0000        0.0000        0.0000        0.0000        0.0000        0.0000        0.0000        0.0000        0.0000        0.0000        0.0000        0.0000        0.0000        0.0000        0.0000        0.0000        0.0000        0.0000        0.0000        0.0000        0.0000        0.0000        0.0000        0.0000        0.0000        0.0000        0.0000        0.0000
        0.0000        0.0000        0.0000        0.0000        0.0000        0.0000        0.0000        0.0000        0.0000        0.0000        0.0000       29.5949       44.0725       48.9734       59.1947       37.9913       25.1709       11.9051        6.8198        5.8829        4.2201        2.5357        4.8735        7.4635        1.6533        4.8395        8.5218        5.0890       16.1010       12.8715       15.0097        9.2895        6.8685        6.0796        8.9785        6.1527       10.4197        2.8667        1.7537        4.0025        3.8231        3.6557        3.6977        2.6603        3.6870        3.0226        4.3068       24.6482       20.5903       21.0718       20.2956       11.7726       11.5785       14.5491       39.9786      106.7957      118.9440       16.9792       56.6331       30.9806       26.8803       23.7899       54.5348       28.5520       25.0062       21.0263       17.4006       30.3926       36.8776       41.9561       45.1379       74.9927       84.8629       82.9904       74.4602      143.5068      162.1654      149.0371      181.9390      152.1905      111.3668      112.2031      109.9137      127.3430      161.1436      166.8776      183.3652      118.2811       94.2031      109.9062      113.6822      124.8186      140.2702      130.0275      155.4346      135.3840      139.6562      120.0721      103.8578       80.4386       96.4588       93.0011       86.9043       90.2527       89.6966       94.0331      114.5122      111.6025       90.7435       87.6186       62.3856       90.3867       87.3247       64.8115       66.0558       48.7799       51.1749       47.4729       42.5624       39.4805       39.9314       41.1195       43.4536       51.6119       46.1589       51.2437       50.9421       55.4145       57.8676       57.1392       53.7259       63.2286       64.4764       74.5585       76.9895       91.1981       89.1207      100.7117      128.2514      118.2051      109.2961      119.5837      124.8631      142.8720      136.2457      132.9868      158.6253      140.8429      112.2007      111.8182      116.9700       85.5885       82.2369       80.2572       68.5918       68.9115       53.6154       50.5085       56.8777       76.7211       92.7660      140.9210      124.3101      129.3985      140.8858      162.6041      182.7157      190.1930      186.5473      190.2074      214.8010      225.6321      253.9807      267.5423      287.5806      319.7968      328.2866      341.2885      347.3593      330.4522      346.1639      337.2792      289.3782      227.8071      215.0253      214.7589      211.1847      222.1475      247.7238        0.0000        0.0000        0.0000        0.0000        0.0000        0.0000        0.0000        0.0000        0.0000        0.0000        0.0000        0.0000        0.0000        0.0000        0.0000        0.0000        0.0000        0.0000        0.0000        0.0000        0.0000        0.0000        0.0000        0.0000        0.0000        0.0000        0.0000        0.0000        0.0000        0.0000        0.0000        0.0000        0.0000        0.0000        0.0000        0.0000        0.0000        0.0000        0.0000        0.0000        0.0000        0.0000        0.0000        0.0000        0.0000        0.0000        0.0000        0.0000        0.0000        0.0000        0.0000        0.0000        0.0000        0.0000        0.0000        0.0000        0.0000        0.0000        0.0000        0.0000
        0.0000        0.0000        0.0000        0.0000        0.0000        0.0000        0.0000        0.0000        0.0000        0.0000        0.0000        0.0000        0.0000        0.0000       54.1061       37.7403       38.9909        9.8260        8.2842        3.3481        5.6915        3.5115        2.7805        1.9953        1.5897        6.9353        8.8155       11.6487       15.0353       29.0080       32.6144       19.9822       13.6409        6.1381        3.0364        5.0228        3.0762        3.3052        3.5744       23.6385        4.2309        4.4597        2.8134        5.1499        4.1787        7.5324        3.2744       18.7062       16.9828       22.0839       20.0292        6.8957       19.3007       18.3614       48.3940      101.7235      128.6295       38.1172       43.4266       16.2345       72.1259       40.5425       54.6989       74.9146       71.4519       23.0121       52.1324       45.3270       35.7110       78.2692       70.8860      108.9355      107.2344       99.8372      100.8742      132.6177      148.8917      154.4970      188.4314      192.3103      135.1352      131.6010       96.5746      114.4985      112.3420      109.0369      154.3266      118.4046       72.5069      129.9738      172.3291      153.0429      178.8204      179.4223      180.9374      142.5661      120.9795      129.6871      124.7770      119.0831      140.8011      133.3139       75.8483       86.7366       79.4305       96.9990      122.1321      112.8807      109.4784       91.1344       84.4252       92.8982       91.0039       87.9546       85.6733       66.4720       57.5601       53.9579       51.1921       45.1484       37.2750       36.2579       40.6441       61.7093       77.7335       61.3964       67.7627       71.9127       59.6763       56.7304       58.0299       65.3764       79.0395       65.2768       66.7392       87.7300       94.9092       93.6353      118.6378      128.1839      109.1394      118.1863      131.3781      125.5813      141.0122      114.5544      134.5942      152.7041      103.9958      106.0073       97.0792       87.9647       79.5207       64.3051       63.0800       57.5717       55.5172       59.2568       90.0404       79.5752      100.5632      113.9883      113.4562      122.0051      158.2224      192.8645      205.4258      218.6929      208.5637      241.8587      254.0607      227.2641      226.3882      248.2971      266.1457      301.8620      328.7420      355.6084      392.1018      345.6969      339.4556      313.5847      303.5986      242.4264      234.3629      215.7958        0.0000        0.0000        0.0000        0.0000        0.0000        0.0000        0.0000        0.0000        0.0000        0.0000        0.0000        0.0000        0.0000        0.0000        0.0000        0.0000        0.0000        0.0000        0.0000        0.0000        0.0000        0.0000        0.0000        0.0000        0.0000        0.0000        0.0000        0.0000        0.0000        0.0000        0.0000        0.0000        0.0000        0.0000        0.0000        0.0000        0.0000        0.0000        0.0000        0.0000        0.0000        0.0000        0.0000        0.0000        0.0000        0.0000        0.0000        0.0000        0.0000        0.0000        0.0000        0.0000        0.0000        0.0000        0.0000        0.0000        0.0000        0.0000        0.0000        0.0000        0.0000        0.0000        0.0000
        0.0000        0.0000        0.0000        0.0000        0.0000        0.0000        0.0000        0.0000        0.0000        0.0000        0.0000        0.0000        0.0000        0.0000        0.0000        0.0000        0.0000        0.0000       12.7202        9.0081        6.8120        7.7415        4.8721        4.1360        8.2921        7.4758       13.3700        7.3551       23.4545        9.9549       11.6217        4.5865        6.7114        4.6029        5.2395        6.6668        4.5712       10.2519        3.8723       31.0014        7.1451        2.0403        1.8994        4.0892        4.9339       44.2182       47.2227       21.9251       26.3477       15.2994       18.0352       16.7849       25.4274       90.8309      149.7803       31.3080       36.7069       39.0009       59.8061       35.6906       51.5214       33.1939       51.9107       64.4596       51.7837       32.5213       51.9547       50.1033       42.8486       37.8572       44.4278       93.0975      117.1936      132.4544      103.4032      146.3048      185.0748      188.6778      175.0667      149.1940      164.2177      174.6519      145.9745      121.9317      148.5598      220.3480      166.8874      104.4970       76.4825      119.2496      200.3921      194.9985      213.1124      184.3530      134.6755      139.9178      120.6059      147.5333      142.5428      116.2815       99.5028      102.9256       98.0250      103.3684      116.1639      138.7501      153.5215      162.4872      143.3624      137.8110      113.4383      107.1005      114.9546       95.8184       90.5417       77.7417       68.8915       68.7908       60.1593       54.8598       50.2774       45.0741       40.2814       71.4385       71.0315       75.7927       74.9850       70.1837       62.1350       62.0344       60.6766       63.2985       77.3251       70.0597       73.6933       83.9433       94.9810       99.1835      119.6242      121.7931      115.0443      109.0077      121.0904      134.6177      134.9700      123.3764      142.3509      108.0736       99.6330      110.2288       97.3724       88.7217       73.6678       74.4832       65.7759       58.2570       71.7631      100.3743      164.7909      145.2751      131.6376      118.4026      131.3270      125.1726      143.7787      181.6838      193.7580      173.4878      176.1235      207.0637      227.0950      205.4657      205.5442      215.7583      240.2824      267.4276      282.0438      284.0396      304.8381      315.4311      284.7942      284.0039      278.5388      237.0970      211.7467      236.7776        0.0000        0.0000        0.0000        0.0000        0.0000        0.0000        0.0000        0.0000        0.0000        0.0000        0.0000        0.0000        0.0000        0.0000        0.0000        0.0000        0.0000        0.0000        0.0000        0.0000        0.0000        0.0000        0.0000        0.0000        0.0000        0.0000        0.0000        0.0000        0.0000        0.0000        0.0000        0.0000        0.0000        0.0000        0.0000        0.0000        0.0000        0.0000        0.0000        0.0000        0.0000        0.0000        0.0000        0.0000        0.0000        0.0000        0.0000        0.0000        0.0000        0.0000        0.0000        0.0000        0.0000        0.0000        0.0000        0.0000        0.0000        0.0000        0.0000        0.0000        0.0000        0.0000        0.0000
        0.0000        0.0000        0.0000        0.0000        0.0000        0.0000        0.0000        0.0000        0.0000        0.0000        0.0000        0.0000        0.0000        0.0000        0.0000        0.0000        0.0000        0.0000        0.0000        5.5634        4.6827        5.8497        4.0759        4.8927        5.5688        5.5019        6.3636        7.8237        4.3224        5.1338        4.5646        3.1740        3.0754        2.4932       14.2699        4.0865        4.9161        7.3397        5.8428       14.5369       11.9523        8.0808        3.5920       11.9084       13.5456       28.8777       41.7931       51.0871       37.6595       50.5167      109.5490       82.1016       72.8067       62.0618       23.4473       62.1550       72.1478       43.3165       62.2240       42.7589       44.8244       53.1709       79.5504       62.7273       14.9824       49.8954       51.4083       51.1613       38.6288       45.6342       28.4802       72.7345      140.6514      148.3456       98.9002      127.8550      130.4124      153.9189      173.1992      206.3793      181.3066      205.0612      194.0426      183.6104      183.9787      216.0590      253.6413      133.4499       92.9526      105.9095      129.7425      119.8955      151.7712      162.5951      125.9448      135.8453      126.6318      133.7256      138.5414      116.2894      116.4328      122.8769      126.5447      113.5812      136.1233      140.6382      146.6861      152.9050      140.6808      141.0606      132.7431      115.5767      127.2886      107.6469      104.2803       92.9372       90.1032       76.4440       63.0549       70.4532       66.9637       62.1580       59.1815       65.3434       85.2146       80.2051       71.5996       64.6204       60.2060       61.9922       67.3398       66.9002       71.6712       73.8705       75.1559       93.2273      107.1433      101.5371      114.7703      106.3515       99.5005      108.2065      129.6823      122.3996      101.1874       98.6016      107.1092      105.1699      100.5447       98.9096      102.3640      100.3030       92.5260       91.5780       94.6493       98.0977      105.2779      132.8070      165.6394      190.1174      207.7731      162.4570      154.4974      141.1500      138.4903      152.4627      171.5322      176.2069      196.1826      190.0291      174.0420      168.8637      186.4890      166.4749      177.7829      227.6158      222.8352      220.1383      220.4446      277.5643      296.2402      285.3944      249.0863      246.5466      275.8282      242.5684        0.0000        0.0000        0.0000        0.0000        0.0000        0.0000        0.0000        0.0000        0.0000        0.0000        0.0000        0.0000        0.0000        0.0000        0.0000        0.0000        0.0000        0.0000        0.0000        0.0000        0.0000        0.0000        0.0000        0.0000        0.0000        0.0000        0.0000        0.0000        0.0000        0.0000        0.0000        0.0000        0.0000        0.0000        0.0000        0.0000        0.0000        0.0000        0.0000        0.0000        0.0000        0.0000        0.0000        0.0000        0.0000        0.0000        0.0000        0.0000        0.0000        0.0000        0.0000        0.0000        0.0000        0.0000        0.0000        0.0000        0.0000        0.0000        0.0000        0.0000        0.0000        0.0000        0.0000
        0.0000        0.0000        0.0000        0.0000        0.0000        0.0000        0.0000        0.0000        0.0000        0.0000        0.0000        0.0000        0.0000        0.0000        0.0000        0.0000        0.0000        0.0000        0.0000        8.7323       11.9327        3.1935        5.2433        6.2533        9.3317        5.3345        6.9405        7.9235        8.3947        5.1475        4.8961        2.4622        5.5256        6.8092       12.1733        6.7498       12.4084       43.0519       17.4694       25.7359       26.4683       17.0191       12.0161       15.6467       15.7829        9.6616       14.9714       38.3778       78.8321      100.4902       61.0841       54.4164       31.0587       32.5373      140.1443       53.6108      104.3483       44.3105       50.7655       27.3050       24.9617       33.1317       58.0264       23.1927       16.4066       45.2052       88.8794       68.6826       66.4644       80.0247       27.1357      118.5143      132.6821      116.2646       95.7409      165.7611      160.1617      181.6429      204.3387      269.1824      291.2104      246.9440      207.2273      222.7143      241.9180      290.2881      328.3894      185.5808      156.7555      154.4694      132.1064      120.4143      116.9482      134.7030      151.1271      148.1160      134.2300      123.1037      116.3629      112.0892      132.2699      136.0231      153.5037      129.9370      152.2747      156.3925      161.8161      166.6057      148.1695      154.0470      145.3405      144.7612      157.0652      136.6699      130.7973      127.5583      113.2046      105.2168       73.7093       81.9460       74.6152       78.5528       72.0209       88.8246      111.1962       77.7884       69.4096       70.2560       63.0103       62.7007       65.6705       69.4403       75.5657       91.8403       92.3474       99.7009      103.2182       97.3674       90.1720       91.3620      101.5707      116.2816      102.7403      102.4693       96.0893       84.9169       93.1122      118.9177      118.8354      117.1198      115.2946      110.0495       98.0623       92.3898       97.4046      104.9425      118.1556      147.8883      168.7040      177.3933      174.0579      138.6737      132.9181      121.4265      118.0380      124.2458      127.3460      145.8433      152.7632      166.0177      160.1772      169.4982      169.9900      153.7916      182.2310      241.6304      202.7269      231.9335      216.1846      241.6219      249.3414      254.8711      228.5881      218.5119      212.0816      227.3606      260.3058      243.1917        0.0000        0.0000        0.0000        0.0000        0.0000        0.0000        0.0000        0.0000        0.0000        0.0000        0.0000        0.0000        0.0000        0.0000        0.0000        0.0000        0.0000        0.0000        0.0000        0.0000        0.0000        0.0000        0.0000        0.0000        0.0000        0.0000        0.0000        0.0000        0.0000        0.0000        0.0000        0.0000        0.0000        0.0000        0.0000        0.0000        0.0000        0.0000        0.0000        0.0000        0.0000        0.0000        0.0000        0.0000        0.0000        0.0000        0.0000        0.0000        0.0000        0.0000        0.0000        0.0000        0.0000        0.0000        0.0000        0.0000        0.0000        0.0000        0.0000        0.0000        0.0000
        0.0000        0.0000        0.0000        0.0000        0.0000        0.0000        0.0000        0.0000        0.0000        0.0000        0.0000        0.0000        0.0000        0.0000        0.0000        0.0000        0.0000        0.0000        0.0000        0.0000        4.7149        1.1104        2.9252        4.3869        7.4252        9.5055        5.3299       16.7955       14.0171       10.1388       21.6040       15.0728        7.5568        5.3721       15.5585        8.8453       17.3981       12.6924       14.8740       56.5096       14.8195       66.0010       83.4483       25.3575       21.5089       22.7878       16.5301       29.9048       20.2181      115.7326       66.2285       25.6625       62.8975       49.7294       68.6206       48.4290       84.1725       35.3549       31.4742       37.9390       20.1040       39.0800       44.3110       36.2285       73.8161       49.3318       74.3755       66.6270       83.3858       80.4444       53.5092      100.2881      111.5693      132.7936      139.8037      162.2572      149.3616      148.3974      230.9063      281.5427      278.2792      270.2205      244.3866      276.1475      322.6900      301.2421      325.2539      178.0658      176.8364      162.7732      154.4438      130.3073      125.2679      153.9987      156.2908      156.7617      141.0554      139.6702      135.1737      124.4903      156.2126      183.6739      153.5761      153.1157      166.4811      166.0432      170.6683      157.3068      136.0339      144.7443      174.3159      203.2956      188.7109      178.9597      174.0369      155.9742      145.7664      123.0264      102.4627       91.3323       77.8172       83.2454       84.8589       76.2243       80.8532       78.8032       73.5379       75.1577       71.8704       72.2538       72.2162       79.3914       99.8789      108.9833      106.3440       93.5938       99.3984       95.7431       89.9541       98.1928      105.3341      108.3589      103.1244      109.9210      124.6735      107.4586      139.6240      168.3045      140.2656      129.4732      130.7641      127.6896      122.5650      112.5903      119.8509      138.7526      139.2145      151.4491      200.8782      166.1003      129.0263      118.9434      145.7287      135.6989      124.5893      136.7137      137.9548      134.1224      130.4224      137.8005      137.6214      144.0681      147.9512      169.0517      197.8814      204.1221      210.1437      211.2028      211.6029      260.7936      261.3071      231.6655      223.7650      200.2200      184.0393      187.6170      242.7607      219.6361      234.2645        0.0000        0.0000        0.0000        0.0000        0.0000        0.0000        0.0000        0.0000        0.0000        0.0000        0.0000        0.0000        0.0000        0.0000        0.0000        0.0000        0.0000        0.0000        0.0000        0.0000        0.0000        0.0000        0.0000        0.0000        0.0000        0.0000        0.0000        0.0000        0.0000        0.0000        0.0000        0.0000        0.0000        0.0000        0.0000        0.0000        0.0000        0.0000        0.0000        0.0000        0.0000        0.0000        0.0000        0.0000        0.0000        0.0000        0.0000        0.0000        0.0000        0.0000        0.0000        0.0000        0.0000        0.0000        0.0000        0.0000        0.0000        0.0000        0.0000        0.0000
        0.0000        0.0000        0.0000        0.0000        0.0000        0.0000        0.0000        0.0000        0.0000        0.0000        0.0000        0.0000        0.0000        0.0000        0.0000        0.0000        0.0000        0.0000        0.0000        0.0000        0.0000        2.5645        4.0535        7.4334        7.6624        5.0679        5.6681        7.3047       11.8489       13.4229        6.1060        4.0316        8.1346       10.8968        6.8700        6.1337       14.2925        3.6681        2.8684       81.3428       10.5684       19.4285       62.5816       34.5072       23.3426        7.7742       12.4022       16.6499       21.7392       38.9857       49.0880       41.4023       40.3762       39.1308       56.1437       46.4238       41.1590       32.0860       39.6587       34.0160       33.7040       43.8590       54.5260      131.2776       52.6324       60.0954       62.2020       73.3051       73.4870       86.2329       71.2198      112.8542      132.8473      110.2222      125.0721      212.8536      225.1102      217.0394      232.9446      286.3599      327.5948      305.5012      261.9346      266.3991      295.9933      275.9074      289.3685      174.2586      182.9714      202.8618      154.9208      162.2909      163.2892      192.7255      160.5214      150.6887      120.6889      116.7787      121.3640      133.2565      145.1748      153.0351      164.4769      169.1948      152.4086      144.0055      155.4242      173.5084      161.5444      161.9666      197.2721      186.7465      213.7888      201.7476      173.8750      143.7724      131.0627      115.8821       97.2444       84.5200       80.5617       83.8242       89.6797       87.5301       95.0184       76.4079       76.8513       82.9444       77.9492       79.3053       94.4592      105.2894      113.1681      111.5793      107.9183      112.7410       99.1994       95.2269       97.6928       99.5924      103.4457      110.6560      105.2901       94.6824      108.9448      117.5837      143.3324      143.8773      150.1031      132.8661      138.4117      141.1369      140.9735      143.5784      137.3775      142.3502      144.0877      153.3285      153.1393      150.5021      124.9862      115.5418      126.5992      128.4444      131.0612      137.7346      154.1910      140.4897      152.4708      168.7372      157.6825      177.6488      175.1788      193.1195      209.0997      223.7385      261.7508      251.9892      220.0783      236.1962      230.9342      237.2106      215.7107      188.9127      169.9256      172.3188      178.7194      173.2651      194.0901      183.9125        0.0000        0.0000        0.0000        0.0000        0.0000        0.0000        0.0000        0.0000        0.0000        0.0000        0.0000        0.0000        0.0000        0.0000        0.0000        0.0000        0.0000        0.0000        0.0000        0.0000        0.0000        0.0000        0.0000        0.0000        0.0000        0.0000        0.0000        0.0000        0.0000        0.0000        0.0000        0.0000        0.0000        0.0000        0.0000        0.0000        0.0000        0.0000        0.0000        0.0000        0.0000        0.0000        0.0000        0.0000        0.0000        0.0000        0.0000        0.0000        0.0000        0.0000        0.0000        0.0000        0.0000        0.0000        0.0000        0.0000        0.0000        0.0000        0.0000
        0.0000        0.0000        0.0000        0.0000        0.0000        0.0000        0.0000        0.0000        0.0000        0.0000        0.0000        0.0000        0.0000        0.0000        0.0000        0.0000        0.0000        0.0000        0.0000        0.0000        0.0000        3.1106       12.3744       13.6948       17.6033       15.8904       18.5488       13.4704       14.0041       11.3538       13.3817        5.9284        6.6040        9.1227        9.4960       10.2284       46.4133        4.8924        4.7847       16.7489       23.3179       24.2152       15.9382       14.2398        2.5637        8.4142       24.1932       31.8695      147.9799       55.3439       49.1267       54.4121       38.3105       47.1458      301.1544       42.1740       69.1078       52.7948       44.2788       44.5510       57.9659       60.6742       62.1234      138.6361       67.9602       56.9969       64.8520       97.4232       60.6559       65.3622       80.2438      126.0436      116.6657       96.8430      115.2897      257.2041      199.0862      210.3422      234.7767      233.1176      287.1293      302.0737      325.9886      238.0803      207.5978      183.2390      177.4139      144.2745      171.3245      186.2618      161.2695      134.3395      137.0960      139.3398      135.6127      115.7711      108.9313      111.5126      107.5593      141.1241      136.7843      132.8745      134.5054      135.4335      120.6713      130.5807      123.7658      154.4029      158.4370      187.4312      187.0305      168.2380      181.3048      163.7747      171.9779      160.9867      114.0038      113.6841      106.5059      109.8051       91.7113       88.1539       89.0778       84.3027       86.3659       73.2523       75.0952       91.8955       77.7011       93.8156      116.9981      138.7301      172.4855      149.4438      145.2702      119.2498      100.9611      108.8929      108.3252      120.5953      128.7587      129.1354      128.8018      137.5424      146.4902      150.5005      169.6062      175.9836      162.1583      152.6217      160.3267      175.4013      182.1755      170.4482      163.3363      158.1635      164.0136      173.6623      171.7167      133.3441      137.8296      130.3879      126.2704      126.0786      127.1071      138.2657      148.9415      169.8875      168.2542      172.0781      171.8539      208.7909      205.7631      193.7492      197.6824      220.0613      303.2885      264.3700      215.9610      209.4609      196.5544      197.4007      190.4212      182.5405      182.6863      188.5715      181.3316      193.1505      204.5098      209.1074        0.0000        0.0000        0.0000        0.0000        0.0000        0.0000        0.0000        0.0000        0.0000        0.0000        0.0000        0.0000        0.0000        0.0000        0.0000        0.0000        0.0000        0.0000        0.0000        0.0000        0.0000        0.0000        0.0000        0.0000        0.0000        0.0000        0.0000        0.0000        0.0000        0.0000        0.0000        0.0000        0.0000        0.0000        0.0000        0.0000        0.0000        0.0000        0.0000        0.0000        0.0000        0.0000        0.0000        0.0000        0.0000        0.0000        0.0000        0.0000        0.0000        0.0000        0.0000        0.0000        0.0000        0.0000        0.0000        0.0000        0.0000        0.0000        0.0000
        0.0000        0.0000        0.0000        0.0000        0.0000        0.0000        0.0000        0.0000        0.0000        0.0000        0.0000        0.0000        0.0000        0.0000        0.0000        0.0000        0.0000        0.0000        0.0000        0.0000        0.0000        5.7645        9.3585        6.2303        5.1623        7.1901       26.4510        5.6546        5.5880        5.5978        7.0098        7.3398        7.5893       15.0873       15.4270       16.9735       13.8960       11.6231        9.0841        9.2605        6.7622       23.7446       21.6403       33.3727       13.3525       19.1682       33.1730       31.3530      311.6078       67.5412       43.9719       63.5869       88.9522      119.8993      101.5689       86.4051       76.0681       84.9959       41.0182       40.9083       55.1975       46.9752       57.6847       32.4715       63.4185       61.5256       58.0774      105.3653       83.4049       86.8850      103.5356      172.2338      142.0750      105.0651      136.2265      240.5741      221.0918      284.3389      302.0344      268.1997      206.5877      256.7505      318.5433      233.1990      202.6746      225.8603      224.6993      153.8931      163.1170      155.9501      149.3579      125.8719      125.5158      151.1848      166.4348      135.1967      124.8645      112.5024      112.2898      122.3015      112.6150      112.8622      116.3257      116.1196      139.9897      137.3922      141.8864      204.3659      198.9042      152.3808      156.3688      162.0058      172.7353      179.6102      163.8470      124.2654      123.2877      106.4894       98.1964      115.5434      112.8701      103.6393       88.7614       80.5480       60.4433       64.4589       73.9376       76.6653      101.9103      173.9086      209.0751      205.2562      205.5552      154.0122      130.8871      113.9431       99.3197      106.9882       99.7644      122.5370      143.0838      150.5354      153.2351      158.0515      163.4515      157.4288      149.7552      158.4651      161.6129      191.8441      189.1804      183.7655      183.8348      187.5538      193.1352      184.1061      181.2996      198.3799      194.2601      187.4698      156.0802      152.5062      143.2151      131.0688      123.6454      132.4815      162.1333      169.5040      167.5770      171.8001      195.8209      210.6972      221.7385      203.2006      199.9246      210.7512      215.3439      194.4211      189.3487      197.8352      190.0359      171.4305      168.6126      185.9790      182.8687      207.5376      189.4858      225.4762      216.7552      210.9128        0.0000        0.0000        0.0000        0.0000        0.0000        0.0000        0.0000        0.0000        0.0000        0.0000        0.0000        0.0000        0.0000        0.0000        0.0000        0.0000        0.0000        0.0000        0.0000        0.0000        0.0000        0.0000        0.0000        0.0000        0.0000        0.0000        0.0000        0.0000        0.0000        0.0000        0.0000        0.0000        0.0000        0.0000        0.0000        0.0000        0.0000        0.0000        0.0000        0.0000        0.0000        0.0000        0.0000        0.0000        0.0000        0.0000        0.0000        0.0000        0.0000        0.0000        0.0000        0.0000        0.0000        0.0000        0.0000        0.0000        0.0000        0.0000        0.0000
        0.0000        0.0000        0.0000        0.0000        0.0000        0.0000        0.0000        0.0000        0.0000        0.0000        0.0000        0.0000        0.0000        0.0000        0.0000        0.0000        0.0000        0.0000        0.0000        0.0000        0.0000        5.0006        4.6515       13.9730        5.4456        8.3968       10.4351       14.7512        9.3063        5.7031        6.8904        6.6662        6.8613       10.2982       13.1575       10.9163        8.0652       10.6096        8.9183        7.0527       15.2260       20.3835       28.5095       24.7182       20.9941       16.4908       19.8752       26.8495       58.4164       60.2301       37.4675       29.1022       59.3198       88.1094       74.2751       93.7805       68.5544       77.1156       95.3044       57.7349       47.2966       61.1102       41.5407       59.2945       66.5578       51.0365       56.0345       75.2545       66.2612      116.6985      153.4641      155.4079      140.3001      152.6329      161.4084      237.4454      215.1674      162.9410      152.1409      219.7280      143.4897      272.6171      296.1401      227.9622      191.7857      187.9573      180.5905      165.7000      156.7544      157.2389      147.9390      123.5434      128.4440      159.9397      177.3403      167.3214      135.3167      129.5564      139.2489      131.4274      113.3914      110.9882      110.3292      121.1752      142.8474      160.4655      141.0356      189.0249      170.6346      161.3246      164.5594      164.8649      194.1220      183.4109      164.5614      127.3663      125.6726      115.3039      109.9638      140.2981      127.5570      103.8112       96.3948       88.0817       67.6614       73.8322       83.3007      108.2952      182.6135      277.8643      273.1678      251.4706      209.1983      142.5284      144.2125      118.4191      101.2237      100.4289      105.2780      135.4007      144.1161      165.9748      184.3125      170.1356      163.2710      154.2089      141.9034      143.0323      139.3649      163.2231      198.7077      187.5665      181.2218      186.6553      207.5467      234.3672      219.1351      218.6610      221.1702      220.3915      176.8665      150.7150      141.4823      127.4607      130.9243      142.4013      152.6355      168.1894      189.3674      201.3942      219.0283      219.5903      215.7621      242.7337      242.7303      222.5661      215.2939      194.7665      187.4663      209.4382      200.4041      181.5972      174.5698      154.2145      160.8264      171.9329      214.4818      236.3279      222.6206      226.7709      274.0425        0.0000        0.0000        0.0000        0.0000        0.0000        0.0000        0.0000        0.0000        0.0000        0.0000        0.0000        0.0000        0.0000        0.0000        0.0000        0.0000        0.0000        0.0000        0.0000        0.0000        0.0000        0.0000        0.0000        0.0000        0.0000        0.0000        0.0000        0.0000        0.0000        0.0000        0.0000        0.0000        0.0000        0.0000        0.0000        0.0000        0.0000        0.0000        0.0000        0.0000        0.0000        0.0000        0.0000        0.0000        0.0000        0.0000        0.0000        0.0000        0.0000        0.0000        0.0000        0.0000        0.0000        0.0000        0.0000        0.0000        0.0000        0.0000
        0.0000        0.0000        0.0000        0.0000        0.0000        0.0000        0.0000        0.0000        0.0000        0.0000        0.0000        0.0000        0.0000        0.0000        0.0000        0.0000        0.0000        0.0000        0.0000        0.0000        0.0000        0.0000        5.6180       12.0232        6.1888        4.6679        7.5363        9.0153        9.8788        5.7742        5.4060        7.0895        5.3693        6.9717       13.6835       10.1368       15.4208        9.4533        9.6587       16.6502       13.6302       23.3402       30.9630       24.5437       14.6284        8.6200       28.4250       24.7318       23.8241       10.7696       20.0023       28.6035      253.1474       77.5283       56.5391       44.9680       34.9512       76.7756      116.0780       93.1480      101.2656       86.0182       79.1555       62.8021       48.2414       54.3046       64.7510       90.9970       80.2425      134.9779      129.8443      125.7560      139.7573      132.8725      125.5182      161.8510      134.9429      149.8730      176.6200      152.2686      165.7647      238.7264      180.6196      172.2278      202.8604      203.6209      228.6395      192.5120      210.7711      176.6129      168.8120      145.0206      139.9807      169.6665      181.2770      209.3723      163.1150      140.4986      148.1245      159.3193      152.1892      123.7366      132.2928      145.6480      152.8898      158.0183      153.9804      189.3114      174.4629      172.9591      161.9456      169.4184      177.2996      151.1724      151.8223      139.1452      138.4890      113.1868      123.5082      129.5973      123.2147      113.5220      107.7498       96.4394       91.0399      101.6460      125.5331      205.8135      266.9578      307.8017      268.2226      241.4012      212.3808      164.5381      152.6536      131.8090      115.9178      121.8123      133.8891      165.5774      161.3826      165.4384      170.4729      174.4117      173.0527      156.1520      133.3463      144.5869      163.8379      175.3135      186.6982      178.5068      168.4917      182.9836      185.8945      208.6877      209.0382      204.5924      182.1795      174.2566      177.5010      155.0205      141.3926      168.4565      163.5323      190.8643      188.6346      192.7102      203.1220      225.6963      240.4958      234.0947      243.2163      254.4275      272.4358      262.5503      261.5749      255.1564      249.7263      241.7957      236.1188      270.9765      217.4181      202.9223      189.9131      204.3906      222.9609      232.9600      246.7548      265.9058      295.1469        0.0000        0.0000        0.0000        0.0000        0.0000        0.0000        0.0000        0.0000        0.0000        0.0000        0.0000        0.0000        0.0000        0.0000        0.0000        0.0000        0.0000        0.0000        0.0000        0.0000        0.0000        0.0000        0.0000        0.0000        0.0000        0.0000        0.0000        0.0000        0.0000        0.0000        0.0000        0.0000        0.0000        0.0000        0.0000        0.0000        0.0000        0.0000        0.0000        0.0000        0.0000        0.0000        0.0000        0.0000        0.0000        0.0000        0.0000        0.0000        0.0000        0.0000        0.0000        0.0000        0.0000        0.0000        0.0000        0.0000        0.0000        0.0000
        0.0000        0.0000        0.0000        0.0000        0.0000        0.0000        0.0000        0.0000        0.0000        0.0000        0.0000        0.0000        0.0000        0.0000        0.0000        0.0000        0.0000        0.0000        0.0000        0.0000        0.0000        4.2161        7.1168       11.8441        5.0877        4.8717        7.3222        5.0930        5.7644       13.4170       54.8172       44.6079        3.9509        6.2478        8.3211        8.9529       11.0586       22.9115       10.3101       16.7256       24.2166       27.3364       26.2159       33.9433       17.9799       16.9153       12.4137        7.6862       11.0526       14.5367      196.6093       18.0668       35.4040       82.5281       59.4788       27.5877       39.8633       81.4601       89.4643      206.0630       96.5209      131.2144      111.4225       74.9428       55.8954       87.4106      102.7223      106.9306       94.6048       91.7281       88.8382      117.3918      108.4087       87.5452      102.9177      104.9364       87.3607      114.0176      114.5043      127.8053      117.3232      109.5071      108.1580      118.4087      131.1997      144.8196      146.7999      182.2478      165.8195      186.1741      173.2574      162.9196      154.7921      170.1702      180.8870      187.2448      178.4255      161.9352      175.3072      168.1875      181.8402      168.8802      174.8165      178.1609      178.3848      180.3457      194.8861      204.7668      192.6514      184.2627      169.3994      175.5775      187.1261      174.4771      171.1144      175.1306      181.6785      151.6456      125.3106      142.3226      143.5818      122.9512      100.8409      118.5090      130.7063      135.2007      166.6849      242.6795      259.7726      282.2850      266.3012      195.4065      183.7740      157.2034      149.2897      154.7028      153.3753      153.5894      185.7476      194.0004      186.8307      191.7645      177.4578      163.3776      171.0441      159.9539      140.3443      147.3824      209.8842      163.6879      132.7889      124.1471      120.8340      125.3159      152.2078      231.3130      247.3141      224.5018      176.9460      128.5540      130.2592      136.3560      145.6259      149.4249      150.6969      185.3867      227.6814      320.5933      304.0264      309.6761      311.6310      291.3147      308.5354      300.7511      308.4277      295.0970      342.2175      359.7448      324.4369      336.8065      346.9170      361.0043      333.4319      307.0606      315.2181      299.9461      294.0823      285.4059      264.5930      264.3644      272.7499      332.1924        0.0000        0.0000        0.0000        0.0000        0.0000        0.0000        0.0000        0.0000        0.0000        0.0000        0.0000        0.0000        0.0000        0.0000        0.0000        0.0000        0.0000        0.0000        0.0000        0.0000        0.0000        0.0000        0.0000        0.0000        0.0000        0.0000        0.0000        0.0000        0.0000        0.0000        0.0000        0.0000        0.0000        0.0000        0.0000        0.0000        0.0000        0.0000        0.0000        0.0000        0.0000        0.0000        0.0000        0.0000        0.0000        0.0000        0.0000        0.0000        0.0000        0.0000        0.0000        0.0000        0.0000        0.0000        0.0000        0.0000        0.0000
        0.0000        0.0000        0.0000        0.0000        0.0000        0.0000        0.0000        0.0000        0.0000        0.0000        0.0000        0.0000        0.0000        0.0000        0.0000        0.0000        0.0000        0.0000        0.0000        0.0000        6.6652        4.9016       12.1502       12.6300        7.0064        4.0495        3.0598        2.3168        3.1099        7.0857       45.0724       15.5797        9.9856        9.9203       10.5256       13.3053        9.0159        7.3659        7.1885       17.0261       33.1444       30.9915       37.0309       39.1544       19.3701       12.3675       15.1817       21.7766       19.1723       31.3561      253.8696       15.1152       27.4052       58.4852       47.3151       39.4259       64.5194       90.8566       97.1034       76.2958      100.0516       86.5770      127.6954       83.1507       87.0781       95.3312      108.9840      106.4371       83.6259       71.8643       88.4986      118.5865      116.7820      100.5914       87.6711       94.7842      113.4197      143.3186      147.3059      140.0295      133.5066      119.6958      108.9716      128.0025      127.4624      134.8053      142.5391      169.5442      178.2516      193.4328      196.4306      181.0838      184.1160      166.5173      153.9950      158.0321      200.8477      188.4302      173.8850      162.5301      173.4691      179.6232      172.2054      171.3599      183.0997      191.4634      202.6078      189.4476      189.8937      199.2320      209.9627      211.8216      217.8499      186.7197      170.9665      188.0004      173.5715      160.8304      134.0416      135.9756      135.8891      130.9472      127.7869      141.3910      149.0521      172.4527      230.7837      276.9333      315.3053      327.4174      273.3288      204.8234      190.5679      177.4800      160.6258      164.1216      165.6313      164.9920      184.0533      211.2588      209.9021      209.7999      183.5027      171.9181      176.2353      172.8820      156.3320      148.8398      156.5005      141.0959      114.9360      106.8391       99.9884       96.8052      123.8123      171.3943      210.0796      175.0991      148.6873      133.0556      143.3912      144.4547      183.1637      150.9203      147.8679      190.2950      215.7103      269.4041      298.4429      314.6476      346.5020      351.5590      359.0910      336.1244      330.3185      309.0496      357.4245      372.7688      360.9084      374.1310      369.2700      361.9678      347.5323      337.0348      326.7313      304.6977      310.4370      300.6360      334.4619      288.8051      272.7350      315.4036      382.5782        0.0000        0.0000        0.0000        0.0000        0.0000        0.0000        0.0000        0.0000        0.0000        0.0000        0.0000        0.0000        0.0000        0.0000        0.0000        0.0000        0.0000        0.0000        0.0000        0.0000        0.0000        0.0000        0.0000        0.0000        0.0000        0.0000        0.0000        0.0000        0.0000        0.0000        0.0000        0.0000        0.0000        0.0000        0.0000        0.0000        0.0000        0.0000        0.0000        0.0000        0.0000        0.0000        0.0000        0.0000        0.0000        0.0000        0.0000        0.0000        0.0000        0.0000        0.0000        0.0000        0.0000        0.0000        0.0000        0.0000
        0.0000        0.0000        0.0000        0.0000        0.0000        0.0000        0.0000        0.0000        0.0000        0.0000        0.0000        0.0000        0.0000        0.0000        0.0000        0.0000        0.0000        0.0000        0.0000        0.0000        8.6025        6.8179        8.5213        4.6703        7.8349        7.4497        1.7191        3.7884        4.7870        7.3541        6.1519        8.0972       10.8076       14.7799       15.2584       32.2207       20.7377       14.4694       17.2421       23.9258       24.6580       33.7531       17.7359       18.2921       24.5820       56.2651       29.4159       82.0122       37.3398       46.9028       31.7387       37.4620       33.3497       36.2448       64.9856       74.1164      105.5989      125.9760      115.0645       58.4014       99.8230      133.0876      106.8559       71.5708       85.7399      161.1911      160.7479      110.2962       84.4218       72.4040      136.3014      131.5259      129.8085      133.1570      150.0421      111.3189      134.7967      142.4191      152.0711      155.4057      150.1918      126.2206      124.4203      126.1745      132.0994      132.3245      141.5343      137.9794      158.0285      185.7358      191.5473      181.4834      185.5153      156.4939      148.5850      161.0737      197.5802      196.1822      161.6930      154.0933      170.9928      169.7098      164.4680      181.9288      186.7792      178.7275      185.9958      194.3030      198.8833      226.4337      237.0163      234.4603      215.5589      183.3980      195.4831      214.2428      180.4203      166.0125      164.3390      153.5735      136.2954      136.3772      133.7302      155.3126      166.0911      211.1487      259.0133      329.5354      353.7875      314.4307      257.6775      217.2210      203.3271      190.9597      166.8939      183.3727      163.2896      161.0715      178.3723      212.3825      210.2400      210.4987      218.9228      200.9150      195.2609      187.3157      168.1758      136.5901      114.7519      129.6380      122.9711       97.4160      119.2100      102.9739      101.4585      122.2337      137.9751      155.2546      142.4678      137.1818      134.8749      123.7849      135.7363      124.4596      133.5106      151.8822      191.5094      262.9260      293.1771      339.9722      362.1227      347.6667      354.5999      340.3288      336.7047      322.2362      323.9995      329.8804      348.8737      363.6546      361.1616      363.7782      375.3540      360.4532      340.7902      349.2140      320.5627      277.2745      306.5325      280.7997      274.5238      290.9684      355.5680      346.3548        0.0000        0.0000        0.0000        0.0000        0.0000        0.0000        0.0000        0.0000        0.0000        0.0000        0.0000        0.0000        0.0000        0.0000        0.0000        0.0000        0.0000        0.0000        0.0000        0.0000        0.0000        0.0000        0.0000        0.0000        0.0000        0.0000        0.0000        0.0000        0.0000        0.0000        0.0000        0.0000        0.0000        0.0000        0.0000        0.0000        0.0000        0.0000        0.0000        0.0000        0.0000        0.0000        0.0000        0.0000        0.0000        0.0000        0.0000        0.0000        0.0000        0.0000        0.0000        0.0000        0.0000        0.0000        0.0000
        0.0000        0.0000        0.0000        0.0000        0.0000        0.0000        0.0000        0.0000        0.0000        0.0000        0.0000        0.0000        0.0000        0.0000        0.0000        0.0000        0.0000        0.0000        0.0000        0.0000        7.0254       12.5958       22.0954        2.2506        2.4842        8.5990       48.7949        9.8667       12.2703        7.5623        7.6916       11.3597       16.0027       22.7115       12.8780       20.6356       13.4070       20.2461       18.4859       30.1239       27.1575       18.8728       35.4107       18.8187       31.0270      300.2357      240.1039       70.9422       53.6273       54.3609       55.3412       48.8604       48.2411       64.3186      101.3698      119.1319      128.8062      127.8210      123.0222      125.6062       89.5554      120.3911      137.5178       86.4600      111.8872      141.5215      108.2941       94.2641      100.6695      107.3010      181.5587      112.8765      193.3677      170.8168      186.3329      150.0430      144.7658      177.5334      174.0101      157.9783      171.2949      175.5377      162.7245      141.0914      120.6956      131.6454      147.8838      129.0920      134.0642      145.7758      155.5533      147.0664      165.1555      151.3318      161.7546      169.1885      190.6440      169.6905      163.1169      172.9700      208.3321      168.4870      173.8687      190.5085      191.5748      193.1211      206.1015      229.7431      208.8328      236.0635      229.1174      243.9552      246.5238      222.1635      192.1956      211.5719      217.4980      195.7325      180.2796      168.6031      155.0669      157.4189      159.2900      160.7683      190.2887      252.8965      327.8090      429.0271      380.5965      310.0321      262.8433      232.1314      233.3134      206.5899      183.0115      187.2517      163.1210      178.9693      180.3718      207.1050      213.7343      225.7616      233.8974      196.5646      180.1760      166.5445      159.3410      140.8775      126.8218      108.9707      115.0749       99.4157       95.9226       89.3099       90.2592      110.8647      111.6762      110.0266      109.1678      113.3004      105.8800       96.2219       92.9158       99.9161      118.2509      137.9973      158.6155      237.3358      287.1319      338.5159      338.6362      324.2221      315.6175      324.2399      323.4797      310.2705      295.2766      292.5837      303.8107      348.2048      363.5998      383.5903      392.0862      375.3633      332.5280      342.1460      334.0973      311.3327      283.9997      274.4214      285.9482      260.3767      301.5246      344.9402      294.7927        0.0000        0.0000        0.0000        0.0000        0.0000        0.0000        0.0000        0.0000        0.0000        0.0000        0.0000        0.0000        0.0000        0.0000        0.0000        0.0000        0.0000        0.0000        0.0000        0.0000        0.0000        0.0000        0.0000        0.0000        0.0000        0.0000        0.0000        0.0000        0.0000        0.0000        0.0000        0.0000        0.0000        0.0000        0.0000        0.0000        0.0000        0.0000        0.0000        0.0000        0.0000        0.0000        0.0000        0.0000        0.0000        0.0000        0.0000        0.0000        0.0000        0.0000        0.0000        0.0000        0.0000        0.0000
        0.0000        0.0000        0.0000        0.0000        0.0000        0.0000        0.0000        0.0000        0.0000        0.0000        0.0000        0.0000        0.0000        0.0000        0.0000        0.0000        0.0000        0.0000        0.0000        0.0000        0.0000       29.3971       66.8824       24.1939       30.4336       34.2679       64.5191       21.7667       23.6671       20.5100       21.4273       10.8958       15.4156       15.9861       27.2945       28.9670       20.4781       20.8494       13.4692       17.7959       29.9241       83.3583       36.0755       39.7925       40.9297       32.0621       30.4614       29.5949       62.9005       39.6385       36.3232       41.6663       59.6662       60.9369       73.9482      141.9956      267.8420      223.8782      133.2088      114.3056       94.0324      138.5935      104.8680      108.9179       96.5263      108.7970      107.1192       89.2188      111.1575       78.8859       90.6371       94.9553      105.4936      108.8918      164.0186      135.8918      151.6781      152.9961      165.2898      156.1941      137.1078      149.7226      165.5049      149.4612      128.8029      166.5358      133.0381      121.1152      142.8750      166.0455      154.4739      134.9795      152.9162      157.3384      166.5273      198.6949      162.9491      149.4739      175.5859      201.7110      171.4073      177.5904      170.5426      175.6602      178.3113      200.3751      209.2238      213.4596      216.6194      207.2185      217.9173      210.3498      194.3328      185.3956      181.5096      217.0164      228.8113      192.8835      164.8264      187.9038      171.6714      172.2904      171.7204      187.9554      234.0110      302.7201      394.6635      457.2692      404.7648      342.8554      276.9667      229.4803      233.3036      211.5863      197.8738      188.8495      171.6911      168.9297      183.4161      198.4571      225.0711      224.6139      215.9782      184.4736      160.3020      144.9138      133.6306      133.2114      106.5393      100.0204      110.2738      105.8091      102.0486       99.5814      104.6196      105.3781      106.2155      108.6379      102.5209       98.7170       98.2791       88.0250       92.1487      104.2341      110.8700      123.7575      144.3722      177.6217      216.1965      238.8569      245.7755      246.1121      280.7735      268.2813      260.0360      246.5672      262.8117      252.5233      240.3444      286.0131      320.1367      366.0865      340.1018      352.2704      357.4770      341.1365      327.9240      298.5841      284.6782      275.6536      277.3239      276.2024      279.5906      264.3622      251.4866      183.9600        0.0000        0.0000        0.0000        0.0000        0.0000        0.0000        0.0000        0.0000        0.0000        0.0000        0.0000        0.0000        0.0000        0.0000        0.0000        0.0000        0.0000        0.0000        0.0000        0.0000        0.0000        0.0000        0.0000        0.0000        0.0000        0.0000        0.0000        0.0000        0.0000        0.0000        0.0000        0.0000        0.0000        0.0000        0.0000        0.0000        0.0000        0.0000        0.0000        0.0000        0.0000        0.0000        0.0000        0.0000        0.0000        0.0000        0.0000        0.0000        0.0000        0.0000        0.0000        0.0000        0.0000
        0.0000        0.0000        0.0000        0.0000        0.0000        0.0000        0.0000        0.0000        0.0000        0.0000        0.0000        0.0000        0.0000        0.0000        0.0000        0.0000        0.0000        0.0000        0.0000        0.0000        0.0000        6.6384        5.0475       30.7121       47.0260       47.5531       50.6609       29.0522       25.0874       25.9199       24.1398       13.9790       16.2279       16.1204       19.1985       18.1406       10.5690       18.9194       77.9898       88.1329       71.3170       86.7765       50.8371       16.0215       23.3928       53.4848       91.1806       61.0733       38.7011       46.0953       43.3065       53.4158       66.7885       89.8910       82.0440       90.0610      103.3325       96.0794      137.6711      131.6395      138.8046      136.4113      146.4830      114.0974      134.0843      139.2118      119.1031       90.1153      119.3787       94.6631      123.7093      126.6619      101.4020      106.4193      133.7701      134.7700      143.3105      135.5152      166.6669      158.7838      140.3535      131.5543      169.3128      136.3762      137.9596      167.4149      138.7723      150.0979      140.2939      132.7280      135.9118      142.6019      142.5269      139.2737      148.8310      161.1881      137.6567      158.2222      182.7049      195.0786      178.4765      207.1960      225.8133      222.7347      218.5421      191.9468      187.8501      204.4888      218.5658      226.1461      216.4052      198.8312      182.9491      178.8758      179.3943      213.7889      196.9917      171.2173      146.3679      166.7003      171.6086      176.9129      187.9818      229.6500      272.7680      316.4752      370.5086      426.7020      392.5930      309.2238      264.0227      221.2124      222.5917      207.1528      192.2576      190.7698      191.1355      180.4575      186.6992      205.9928      228.0184      236.3257      207.9318      178.1915      168.9886      133.1627      120.4668      109.9049      100.4689       94.1663       96.9315      100.7217      108.4686      122.4210      113.4741      113.1147      104.4453      134.7309      140.9327      138.7764      102.4109       89.4859       97.8524      117.5100      112.5543      121.0429      147.5228      170.5245      193.5877      220.2534      221.7933      211.5800      252.2097      248.9436      251.4017      238.5610      239.7557      230.7025      234.2771      271.8736      283.6342      323.7908      355.3596      371.7721      392.4465      393.9305      327.3651      344.1000      288.6974      261.5938      264.1898      261.1295      281.9474      265.4749      235.7698      211.6500        0.0000        0.0000        0.0000        0.0000        0.0000        0.0000        0.0000        0.0000        0.0000        0.0000        0.0000        0.0000        0.0000        0.0000        0.0000        0.0000        0.0000        0.0000        0.0000        0.0000        0.0000        0.0000        0.0000        0.0000        0.0000        0.0000        0.0000        0.0000        0.0000        0.0000        0.0000        0.0000        0.0000        0.0000        0.0000        0.0000        0.0000        0.0000        0.0000        0.0000        0.0000        0.0000        0.0000        0.0000        0.0000        0.0000        0.0000        0.0000        0.0000        0.0000        0.0000        0.0000        0.0000
        0.0000        0.0000        0.0000        0.0000        0.0000        0.0000        0.0000        0.0000        0.0000        0.0000        0.0000        0.0000        0.0000        0.0000        0.0000        0.0000        0.0000        0.0000        0.0000        0.0000        0.0000       45.8910       12.1018       40.3447       53.2674       61.2983       56.1736       29.5992       28.6363       27.4338       33.0965       14.5486       18.1439       13.5747       18.2729       30.4881       12.8395       10.6175       14.1408       48.7845      102.0823       48.9121       34.0178      127.9621       31.3839       33.9029      123.8960       60.1007       61.4169       65.1529       83.9247       99.3324      105.7402      123.2696      108.1047       92.5984       77.2867       91.1092      191.7737      129.2169      163.5352      163.3093      243.2313      176.5347      132.2102      100.1419       93.8573       75.4411       78.4229      116.2679      101.1499       98.7845       69.8139       72.5171      119.4209      106.9780      107.7370      140.8933      151.9245      150.4469      138.8893      169.4958      147.7443      125.1929      126.8782      145.7530      147.1480      176.4285      163.1074      150.6051      147.2490      116.6396      129.4542      113.6826      124.6845      142.8947      144.4785      136.5620      166.3598      181.4450      182.5629      196.8510      231.2488      249.0016      225.4782      189.7089      194.9972      203.0931      230.5257      250.6669      206.2783      196.3067      189.0134      188.2605      176.5203      184.9074      186.8963      157.1810      142.4523      169.1518      193.0697      201.7711      220.3175      224.6192      267.4579      314.3554      353.3003      337.4843      302.1716      279.0779      251.9615      238.7368      233.3703      202.7239      187.4686      182.8098      164.0601      163.6353      162.9136      186.0532      187.5996      186.0949      177.8807      161.0597      120.2695      106.1013      111.4251      102.0019      104.1498      100.2903      108.9677      114.1326      126.2327      141.7946      163.7162      126.5179       95.2165      112.7045      126.1831      108.5183       83.0572       87.9808       98.3163      105.5498      100.8817      119.1222      142.5253      183.4180      190.4195      205.0864      204.0107      215.2612      231.9251      210.3526      224.2648      236.3707      228.8017      220.2309      210.6443      252.2397      271.0515      336.4977      339.6190      353.2737      343.3114      332.1461      333.2140      353.5295      288.3547      265.2858      242.0864      262.6164      280.2339      236.6119      202.2000      145.4400        0.0000        0.0000        0.0000        0.0000        0.0000        0.0000        0.0000        0.0000        0.0000        0.0000        0.0000        0.0000        0.0000        0.0000        0.0000        0.0000        0.0000        0.0000        0.0000        0.0000        0.0000        0.0000        0.0000        0.0000        0.0000        0.0000        0.0000        0.0000        0.0000        0.0000        0.0000        0.0000        0.0000        0.0000        0.0000        0.0000        0.0000        0.0000        0.0000        0.0000        0.0000        0.0000        0.0000        0.0000        0.0000        0.0000        0.0000        0.0000        0.0000        0.0000        0.0000        0.0000        0.0000
        0.0000        0.0000        0.0000        0.0000        0.0000        0.0000        0.0000        0.0000        0.0000        0.0000        0.0000        0.0000        0.0000        0.0000        0.0000        0.0000        0.0000        0.0000        0.0000        0.0000        0.0000      132.5679       33.6641       65.0706       90.4820      106.8288       88.3341       40.7005       33.2018       38.7311       30.2575       14.4907       14.6622       14.2469       10.4247       24.7945       20.3592       12.9939       16.6955       43.7083       63.0925       39.4617       58.7152      204.7623       63.5385      132.3427       94.3155       37.9874      104.6354       91.2755       98.7264       75.8706       76.0733      109.6974      115.3994      179.7047      132.5627      117.7611      158.3630      169.8300      150.2661      164.7915      213.3479      169.3036      124.8244       91.4107       91.6651       62.8874       56.8155       76.5374       63.0330       91.4289       91.1196       94.7614      174.0619      135.9050      118.2354      108.2116       94.9321      117.2123      132.6666      124.6760      126.8852      125.3567      114.8084      118.2328      120.7728      176.7686      142.4097      127.5205      133.7909      120.4701      112.6179      105.0706      111.5795      125.9206      117.1415      124.3107      126.2396      147.2612      177.0963      218.1127      207.8927      221.3901      224.6295      198.3378      188.3399      206.1306      236.2411      265.0637      228.8086      207.6559      183.0701      173.1120      166.8161      171.8392      150.8428      150.1474      153.5587      200.0873      239.6189      249.5877      232.1020      214.3210      229.7138      286.9734      300.3887      287.2793      269.3125      253.8288      232.7624      216.5255      202.6504      188.2273      173.1244      165.5156      155.9024      131.0118      123.4280      148.5062      132.9754      137.3038      151.2391       98.7007       83.6988       75.8398       80.8620       99.3849       95.6597      105.7889      102.1679      125.8788      146.3763      176.4411      178.8735      116.4367       82.8094       82.9648       88.7177       79.2053       78.4647       82.2574       82.2124       89.2577      121.3168      128.5914      128.4043      159.7341      185.0587      189.9227      194.4367      198.2636      198.0730      192.4494      215.7272      230.2646      236.8445      185.6523      218.5711      245.3928      264.5882      291.1329      296.8559      315.6758      309.9332      320.3353      330.6299      337.7460      257.7932      244.2570      247.4172      234.7498      227.0525      221.6471      179.6887        0.0000        0.0000        0.0000        0.0000        0.0000        0.0000        0.0000        0.0000        0.0000        0.0000        0.0000        0.0000        0.0000        0.0000        0.0000        0.0000        0.0000        0.0000        0.0000        0.0000        0.0000        0.0000        0.0000        0.0000        0.0000        0.0000        0.0000        0.0000        0.0000        0.0000        0.0000        0.0000        0.0000        0.0000        0.0000        0.0000        0.0000        0.0000        0.0000        0.0000        0.0000        0.0000        0.0000        0.0000        0.0000        0.0000        0.0000        0.0000        0.0000        0.0000        0.0000        0.0000        0.0000        0.0000
        0.0000        0.0000        0.0000        0.0000        0.0000        0.0000        0.0000        0.0000        0.0000        0.0000        0.0000        0.0000        0.0000        0.0000        0.0000        0.0000        0.0000        0.0000        0.0000        0.0000        0.0000        0.0000      187.7872      128.2430      103.9601      159.4610       80.7571       57.4806       55.7744       45.5193       40.2305       50.0921       58.5435       39.4103       33.6218      105.4171      101.8373       49.2254       46.8023       46.5169       47.9355      104.7408       19.0094       36.7905       53.6175       35.4874       79.4799       33.8432       70.9871       63.9937      126.2885       77.7819      123.3753      110.8290      117.9594      128.7275      115.3316      121.4925      120.1279      144.5023      146.5435      139.9783      140.2280      144.5929      151.2693      159.3725      122.6715       76.4321       60.2975       54.8679       63.0255       77.0681      113.1988      112.3784      103.7539       97.2412       98.3384      100.5755      100.9525      136.1692      147.3314      146.2437      155.1419      136.9438      104.5092      103.6798      102.7479      102.3515       95.6295      110.3020      105.9349      106.9542      107.6069       94.3616      114.2488      135.0755      128.2642      136.3077      162.3320      179.7776      209.2455      228.1918      223.8340      209.6439      198.7341      197.2262      197.4798      225.6611      224.2518      225.0428      209.7376      190.6249      192.1636      197.3329      202.3466      201.9884      187.6392      192.9096      208.5617      255.4323      298.0765      292.2467      274.8278      234.4737      227.7125      230.8140      247.9910      250.9145      243.1180      244.6978      225.3999      205.3428      187.0302      159.2204      140.8853      102.7311      101.6517       95.9409       80.9911       83.4170       81.6429       78.0519      101.9608      101.5276       84.0102       72.6724       86.7749      126.1813      136.4088      144.2264      146.9583      165.1504      179.4854      167.8360      148.3987      100.2874       73.9515       63.1104       67.7935       79.6827       91.5141      100.9137       89.9606       88.6662       95.5684      103.7245      109.5564      128.1471      155.6464      174.4204      191.2935      182.1143      175.5531      170.5052      183.6570      197.7984      197.4084      192.4503      231.9500      241.2996      248.1356      273.8624      260.4788      273.9760      291.9476      297.0551      283.1145      250.8658      226.7994      221.2036      220.4928      201.2826      210.2811      182.6907      149.8661      132.7374      146.6711      124.0880      141.6256        0.0000        0.0000        0.0000        0.0000        0.0000        0.0000        0.0000        0.0000        0.0000        0.0000        0.0000        0.0000        0.0000        0.0000        0.0000        0.0000        0.0000        0.0000        0.0000        0.0000        0.0000        0.0000        0.0000        0.0000        0.0000        0.0000        0.0000        0.0000        0.0000        0.0000        0.0000        0.0000        0.0000        0.0000        0.0000        0.0000        0.0000        0.0000        0.0000        0.0000        0.0000        0.0000        0.0000        0.0000        0.0000        0.0000        0.0000        0.0000        0.0000        0.0000
        0.0000        0.0000        0.0000        0.0000        0.0000        0.0000        0.0000        0.0000        0.0000        0.0000        0.0000        0.0000        0.0000        0.0000        0.0000        0.0000        0.0000        0.0000        0.0000        0.0000        0.0000        0.0000        0.0000        0.0000        0.0000        0.0000      130.1879       94.9331       90.2061       71.9107       69.2495       74.4094      115.6769       64.0501       45.4918       31.9067       33.9257       22.6300       26.9231       40.2781       61.4790       49.5675       41.5863       45.7526       66.1758       54.5495       56.6918       40.6106       63.7112      126.3876      106.1640       92.5899       98.4024       83.6494       73.9810       81.1145       98.2386      125.5913      138.7461      149.1509      129.5511      137.4590      152.9654      189.1249      170.7033      137.3262      126.6646       79.2863       55.2404       48.2717       55.3267       80.4351       99.1962       99.9741      103.2572       91.0293       94.9831       99.7691      121.7893      143.6803      150.3945      151.5522      120.6812      120.4470      127.2980      118.0881       94.3578       79.6177       71.3311       68.7596       72.9521       75.9687      111.1787       87.7770       92.2134      109.7667      136.4669      139.4041      188.7941      216.0578      198.0984      226.9106      234.2567      222.8333      206.6085      194.1144      190.7161      210.0826      211.8822      206.6415      194.8379      191.3028      188.7177      190.7187      197.0652      210.4967      216.8015      240.7158      240.1298      309.9418      325.9819      309.7569      283.3249      241.6053      252.3817      215.0004      222.6320      241.4412      253.0492      257.6915      228.3339      189.2775      176.2860      148.6350      125.3399      106.8514       79.9840       68.8571       55.5751       59.3814       80.0146       89.7270       71.4763       61.1185       66.7452       79.7687       79.3059      135.1182      148.3432      142.5560      142.3094      161.2862      163.3589      142.6823      124.4994       81.0990       62.1504       52.7499       56.1957       67.1525       68.1047       75.0117       82.1694       85.8396       91.7859      100.0381      106.7525      116.4610      138.4149      144.5453      179.5835      177.3947      169.3907      162.4380      191.8817      199.0415      218.3591      208.2765      251.9457      238.6205      249.7119      248.9536      274.0294      250.3893      258.2246      264.2256      235.9173      203.2266      199.7902      218.5695      204.9837      174.3350      170.5885      162.2886      164.8008      156.6752      154.4411      138.5258      143.0007        0.0000        0.0000        0.0000        0.0000        0.0000        0.0000        0.0000        0.0000        0.0000        0.0000        0.0000        0.0000        0.0000        0.0000        0.0000        0.0000        0.0000        0.0000        0.0000        0.0000        0.0000        0.0000        0.0000        0.0000        0.0000        0.0000        0.0000        0.0000        0.0000        0.0000        0.0000        0.0000        0.0000        0.0000        0.0000        0.0000        0.0000        0.0000        0.0000        0.0000        0.0000        0.0000        0.0000        0.0000        0.0000        0.0000        0.0000        0.0000        0.0000        0.0000
        0.0000        0.0000        0.0000        0.0000        0.0000        0.0000        0.0000        0.0000        0.0000        0.0000        0.0000        0.0000        0.0000        0.0000        0.0000        0.0000        0.0000        0.0000        0.0000        0.0000        0.0000        0.0000        0.0000        0.0000        0.0000        0.0000        0.0000      234.5190      208.6424      134.4983      102.1004       70.0256       69.4094       64.0590       60.4524       25.5986       11.0262       37.4284       54.7984       36.9151       24.7717       35.7828       63.7316      152.3477       84.1243      110.7277       86.1793       61.0525       96.1404       90.9412      116.0567       69.5235      101.1740       69.0828       48.6604       94.5033      109.5591      144.7900      182.7484      193.8817      162.2382      123.9239      131.2369      173.3899      155.1606      122.3900      100.3782       78.4377       90.1993       74.7831       72.5628       85.5697      101.8201      114.0823      128.6209      104.9628      111.7568      112.7657      137.3627      159.5439      150.9120      166.6088      146.5970      123.2042      117.1485      117.6651       85.6100       67.2797       75.4803       70.1625       66.2276       75.0534       99.3283      101.8067       94.7112      107.2165      116.6006      149.1257      164.3823      197.5136      209.3394      222.2986      224.8463      200.9128      216.0029      197.2325      189.8357      211.0656      251.4315      258.1353      253.7822      235.1404      197.3806      191.9194      190.9422      227.8042      239.5900      260.1462      258.3060      330.2900      353.8814      307.1774      251.9991      227.3190      247.6326      219.2239      217.7303      232.6133      262.0936      252.0188      214.5401      182.8513      173.1080      138.2275      115.3240       77.6773       55.4461       47.3622       45.8541       51.2503       62.4069       55.6825       47.8295       58.3098       56.7605       60.8519       69.7538      121.4945      128.6440      131.1827      150.5426      154.2722      149.0210      144.5146      120.7993       77.4719       62.7028       60.4326       57.0377       66.0444       66.0018       70.7217       72.9681       78.6177       87.2660       92.2695      117.9208      146.0002      142.3241      159.9065      185.2238      196.9197      188.3498      187.2355      197.7912      207.5454      233.7904      236.9360      266.2877      249.5150      239.1542      232.4323      258.4175      274.0689      263.6112      239.1458      216.8322      205.6384      205.6438      229.3922      205.4016      197.2016      202.5120      208.2316      179.4143      153.4110      141.9646      152.1554      163.6474      193.6200        0.0000        0.0000        0.0000        0.0000        0.0000        0.0000        0.0000        0.0000        0.0000        0.0000        0.0000        0.0000        0.0000        0.0000        0.0000        0.0000        0.0000        0.0000        0.0000        0.0000        0.0000        0.0000        0.0000        0.0000        0.0000        0.0000        0.0000        0.0000        0.0000        0.0000        0.0000        0.0000        0.0000        0.0000        0.0000        0.0000        0.0000        0.0000        0.0000        0.0000        0.0000        0.0000        0.0000        0.0000        0.0000        0.0000        0.0000        0.0000        0.0000
        0.0000        0.0000        0.0000        0.0000        0.0000        0.0000        0.0000        0.0000        0.0000        0.0000        0.0000        0.0000        0.0000        0.0000        0.0000        0.0000        0.0000        0.0000        0.0000        0.0000        0.0000        0.0000        0.0000        0.0000        0.0000        0.0000        0.0000        0.0000        0.0000        0.0000      203.4681       91.2026       63.2366       42.6693       48.6099       70.4435       21.2487       21.5655       49.2795       28.0560       34.5682       27.4731       36.0407       45.5056       59.1382      106.2158      169.4006      101.6168      109.6676      116.2576      111.0119       95.5131      103.8333       56.6869       76.1330       79.7594       91.7141      114.7209      168.9242      161.5506      161.7092      146.5471      142.9608      137.7708      147.2274      129.0533      132.5057      110.4950      103.5851       96.5270      127.1429       86.7962       93.2390      127.3016      130.7751      117.8773      122.9759      138.0018      145.3559      164.7946      181.6295      179.5390      146.8575      126.9599      120.6133      119.2390      113.1447       81.1100       77.6003       61.9001       61.1984       64.6239       78.8795       86.9252       95.4518      108.4366      113.8636      139.3419      153.7751      171.8256      210.3468      216.1369      213.8474      203.7912      178.7442      182.1023      216.3448      229.6068      281.0733      304.8896      263.3252      228.5958      212.9129      207.0588      201.2779      252.3852      263.5828      272.2185      288.2552      362.1754      339.8682      299.7004      261.3997      221.8891      236.7026      231.1494      224.3644      216.4335      219.2438      201.2971      194.0697      176.9676      165.5069      136.5221      105.0335       83.4894       70.5879       48.8032       43.8740       47.6342       42.8543       46.6497       48.8694       63.3105       55.5627       51.8344       65.7407      115.8308      121.2993      131.5316      144.8814      138.6171      139.2160      124.2974      114.5974       74.6095       58.4287       57.7508       63.3372       78.6430       95.9498      113.3550      118.4537       99.8907      107.4776      138.6623      164.4932      169.4854      190.7760      216.6435      214.2862      205.0962      185.1888      194.3700      215.9246      234.4498      249.5798      256.5887      260.9650      236.8962      247.2687      235.1543      239.7049      244.2077      246.4700      211.8636      193.9448      182.1798      186.7926      200.8802      188.1056      188.1192      204.1203      195.1451      176.4676      149.8941      178.1117      165.1481      132.0988      151.9200        0.0000        0.0000        0.0000        0.0000        0.0000        0.0000        0.0000        0.0000        0.0000        0.0000        0.0000        0.0000        0.0000        0.0000        0.0000        0.0000        0.0000        0.0000        0.0000        0.0000        0.0000        0.0000        0.0000        0.0000        0.0000        0.0000        0.0000        0.0000        0.0000        0.0000        0.0000        0.0000        0.0000        0.0000        0.0000        0.0000        0.0000        0.0000        0.0000        0.0000        0.0000        0.0000        0.0000        0.0000        0.0000        0.0000        0.0000        0.0000        0.0000
        0.0000        0.0000        0.0000        0.0000        0.0000        0.0000        0.0000        0.0000        0.0000        0.0000        0.0000        0.0000        0.0000        0.0000        0.0000        0.0000        0.0000        0.0000        0.0000        0.0000        0.0000        0.0000        0.0000        0.0000        0.0000        0.0000        0.0000        0.0000        0.0000        0.0000        0.0000      281.7299      246.6358        0.0000        0.0000       95.2081       63.3668      120.5050      102.1240       48.2673       48.1097       50.3744       49.9477       30.9441       66.1938       86.9943       57.8264       91.1627      112.0754      218.0777      155.4702       81.1207       57.6210       45.0371       73.5557       73.5810       77.0186       98.5998      119.2822      131.2914      144.1606      149.3230      160.7402      179.9618      162.8887      140.8743      140.7039      122.6166       87.7796       90.4466       70.2915       59.8588       82.6198      115.5096      116.2923      145.1630      169.3873      203.8599      216.9674      290.7206      267.8372      253.4037      198.3322      262.2374      337.9467      232.0846      256.1608      227.9948      144.0325      108.2829      112.9784       73.2878       64.6230      107.0528      195.1072      136.8484      136.2930      124.3571      141.8308      178.9797      250.8544      275.1111      260.7039      224.1540      196.7167      204.1152      240.6274      260.3983      293.9662      306.5755      283.1768      250.0835      242.4886      220.1223      211.3448      249.7759      240.6504      234.0410      259.6955      309.8675      312.2166      284.3871      265.8285      273.4552      230.8228      211.3171      216.0680      185.9969      188.8031      158.1672      164.8544      153.4061      130.4101      109.3228       88.4906       99.0576       99.2271       80.5696       77.3018       65.2198       47.6559       52.6589       56.6524       65.9615       76.9204       70.9830       90.1708       87.9996       81.7550       85.0163      121.7046      131.8849      112.8865      107.7807       95.7820       86.1810       72.3695       78.1232       89.1479      105.4016      123.8486      158.4350      175.8479      137.3689      157.0223      177.6080      237.9186      288.2012      221.7500      225.9523      237.1953      194.5601      172.9570      188.6783      220.8539      227.7078      262.8199      273.6349      277.8769      256.9981      252.4525      217.1998      226.8879      215.4097      213.9073      164.0470      155.7994      146.3372      141.3411      151.4599      152.3794      174.6300      185.3217      150.5974      150.3664      142.5067      148.9840      142.4628        0.0000        0.0000        0.0000        0.0000        0.0000        0.0000        0.0000        0.0000        0.0000        0.0000        0.0000        0.0000        0.0000        0.0000        0.0000        0.0000        0.0000        0.0000        0.0000        0.0000        0.0000        0.0000        0.0000        0.0000        0.0000        0.0000        0.0000        0.0000        0.0000        0.0000        0.0000        0.0000        0.0000        0.0000        0.0000        0.0000        0.0000        0.0000        0.0000        0.0000        0.0000        0.0000        0.0000        0.0000        0.0000        0.0000        0.0000        0.0000        0.0000        0.0000        0.0000
        0.0000        0.0000        0.0000        0.0000        0.0000        0.0000        0.0000        0.0000        0.0000        0.0000        0.0000        0.0000        0.0000        0.0000        0.0000        0.0000        0.0000        0.0000        0.0000        0.0000        0.0000        0.0000        0.0000        0.0000        0.0000        0.0000        0.0000        0.0000        0.0000        0.0000        0.0000        0.0000        0.0000        0.0000        0.0000        0.0000        0.0000       88.5382      118.3006       54.5451       49.1913       51.1187       47.7003       35.2053       50.9989       59.3217       29.3907       47.6994       93.1761      127.6797      116.4994       89.4139       89.8497       77.6578       85.8558       86.2203       87.4176       96.5771      139.8924      144.4211      157.6113      141.9346      152.5013      160.0710      149.8759      116.0647      114.3876       87.6769       84.4042       81.8430       65.2912       61.1515       77.1845       95.3285       95.5894      169.1899      164.9235      171.3945      162.4056      201.3776      237.9788      219.5144      189.9492      215.8597      201.7721      181.0020      204.5189      388.5124      142.0584      112.9520      104.8287       52.1841       40.7875       62.4038      111.6298      110.6687      117.4843      134.4160      142.3279      162.9483      195.9709      198.9528      214.9056      210.2776      201.9621      223.7014      229.4541      240.5996      266.0998      271.4379      280.2245      263.4620      243.7182      231.1863      279.4093      234.3965      239.9861      220.6230      246.9599      264.6191      278.3641      280.5501      255.0102      242.2737      224.8368      231.2678      201.2745      178.3852      163.0148      153.1132      153.8756      140.0669      112.9089       99.7233       94.3154      116.9386      124.5986      111.6079       83.2510       62.7820       65.6022       74.1119       85.8374      107.0381       94.2793       77.0322       92.8221       75.3334       69.5537       81.0670      107.3594      124.9596      142.2894      115.2853      108.6781      110.7086      106.8708      100.6208      111.2499      110.9376      128.2098      143.0561      169.6939      173.2312      201.2075      228.1622      274.4279      280.9758      258.2122      198.7753      193.0659      171.3564      171.6655      204.4855      242.9775      277.6521      286.3009      265.8551      258.8222      254.3562      228.5321      199.7908      193.4372      176.6802      174.1452      138.9066      132.8024      134.2800      132.7757      141.7037      147.9011      163.1549      174.7395      144.8467      134.6945      133.6265      151.1989        0.0000        0.0000        0.0000        0.0000        0.0000        0.0000        0.0000        0.0000        0.0000        0.0000        0.0000        0.0000        0.0000        0.0000        0.0000        0.0000        0.0000        0.0000        0.0000        0.0000        0.0000        0.0000        0.0000        0.0000        0.0000        0.0000        0.0000        0.0000        0.0000        0.0000        0.0000        0.0000        0.0000        0.0000        0.0000        0.0000        0.0000        0.0000        0.0000        0.0000        0.0000        0.0000        0.0000        0.0000        0.0000        0.0000        0.0000        0.0000        0.0000        0.0000        0.0000        0.0000
        0.0000        0.0000        0.0000        0.0000        0.0000        0.0000        0.0000        0.0000        0.0000        0.0000        0.0000        0.0000        0.0000        0.0000        0.0000        0.0000        0.0000        0.0000        0.0000        0.0000        0.0000        0.0000        0.0000        0.0000        0.0000        0.0000        0.0000        0.0000        0.0000        0.0000        0.0000        0.0000        0.0000        0.0000        0.0000        0.0000        0.0000        0.0000        0.0000       74.5073       92.0390       78.7476       64.4395       19.3697       19.2709       31.3470       72.1195       31.2002       94.7487      121.7253       89.0085       90.0772      106.9788      110.2973       98.8985       97.7147       85.9984       86.4475      111.2863      138.8037      122.2279      117.8973       97.1832       96.6117       80.3522       90.2380       75.4672       68.7408       87.6764       83.8025       78.4348       99.2872       91.2102       85.0952      122.0189      161.4276      145.7304      113.4757      128.6529      144.8403      151.9052      168.2179      126.7652      151.7269      135.9624      183.4657      151.9283      148.1190      173.2671      157.2259      109.5698       36.1903       52.2935      109.5483       66.5705       64.0036       98.1091      102.2952      122.1405      151.5150      155.0787      172.8843      173.8711      187.7671      196.1139      217.1693      202.4236      233.7762      242.3466      251.4888      269.5790      271.3169      267.7041      243.7833      221.5448      237.3691      239.4878      222.4001      212.0639      241.4697      235.7871      244.9385      262.5042      239.3029      225.3787      221.2224      181.3813      148.2408      152.9794      154.8232      138.1897      122.2863      111.7954      108.4132       93.0460      101.8117       99.0338      126.8196      133.3705       82.3941       80.1057      122.7309      132.5677      115.1590       82.6749       77.9656       74.6598       68.1334       72.1211       70.7207       81.5807       91.9292      108.7733       98.2839      104.3180      133.4929      140.1827      129.4680      134.9904      141.2381      152.2441      174.5313      185.8142      168.3013      197.6877      217.4571      213.4626      211.6504      194.3842      164.9220      150.2393      138.5295      155.1481      179.5279      215.7206      263.7803      254.9384      238.2813      252.2534      226.6234      228.8509      188.5774      176.4393      150.9486      137.4893      113.5193      129.4764      123.0660      127.3511      136.8879      144.2219      144.0385      133.8842      141.1392      127.3705      124.1707      132.1319        0.0000        0.0000        0.0000        0.0000        0.0000        0.0000        0.0000        0.0000        0.0000        0.0000        0.0000        0.0000        0.0000        0.0000        0.0000        0.0000        0.0000        0.0000        0.0000        0.0000        0.0000        0.0000        0.0000        0.0000        0.0000        0.0000        0.0000        0.0000        0.0000        0.0000        0.0000        0.0000        0.0000        0.0000        0.0000        0.0000        0.0000        0.0000        0.0000        0.0000        0.0000        0.0000        0.0000        0.0000        0.0000        0.0000        0.0000        0.0000        0.0000        0.0000        0.0000        0.0000
        0.0000        0.0000        0.0000        0.0000        0.0000        0.0000        0.0000        0.0000        0.0000        0.0000        0.0000        0.0000        0.0000        0.0000        0.0000        0.0000        0.0000        0.0000        0.0000        0.0000        0.0000        0.0000        0.0000        0.0000        0.0000        0.0000        0.0000        0.0000        0.0000        0.0000        0.0000        0.0000        0.0000        0.0000        0.0000        0.0000        0.0000        0.0000        0.0000        0.0000       78.3144       83.6960       44.3003       25.0569       51.0383       24.9071       52.0564       34.4486       52.0600       51.9884       70.8821       99.8654       95.2324      111.3966       84.0870       78.9570       78.8488       81.4483      100.7534      117.3071       97.5539       82.4329       85.3884       95.7350       68.8019       75.2565       92.4261       88.6981      102.2386      113.1824      121.9562      154.5613      157.0770      137.5396      132.3226      219.4858      213.0667      160.7188      131.7797      177.1013      160.9796      158.6191      156.8017      169.9542      152.9143      188.9189      204.3350      219.0532      238.9614      204.7667      143.5595       70.0075       75.9668       80.8550       73.8027       67.6098       73.9648       83.3610      107.0331      122.8058      155.2661      152.1143      175.5584      227.8417      239.1286      235.8173      201.3995      221.0020      228.6297      230.5528      263.1357      258.1281      250.7302      245.3825      213.8852      231.8599      211.1886      208.3725      184.4703      196.0153      213.5558      228.5252      225.9070      229.1632      229.6571      227.2060      179.8323      155.7320      158.0939      140.1348      117.3456      112.2374      105.4697       99.9239       92.1099       95.8677      114.0597      123.9201      141.4789      110.8369      101.6657      112.1656      157.5448       94.7033       87.5132       98.6474      111.1661       73.2624       67.6015       79.3399       82.6809       95.5327      100.1865       95.8161       94.7680      111.5474      117.5236      147.2199      148.9253      159.8229      161.6580      170.4298      198.6241      188.6742      187.5474      194.1564      208.6315      199.6936      162.5280      137.6387      134.2789      134.6532      131.7970      153.4910      190.1492      191.4283      214.1989      207.9537      215.0714      204.7167      208.6666      189.0040      154.5485      135.3077      118.2753      112.2847      127.7813      150.4230      128.5604      130.2097      128.2637      127.6401      129.1224      124.7916      123.9112      178.8495        0.0000        0.0000        0.0000        0.0000        0.0000        0.0000        0.0000        0.0000        0.0000        0.0000        0.0000        0.0000        0.0000        0.0000        0.0000        0.0000        0.0000        0.0000        0.0000        0.0000        0.0000        0.0000        0.0000        0.0000        0.0000        0.0000        0.0000        0.0000        0.0000        0.0000        0.0000        0.0000        0.0000        0.0000        0.0000        0.0000        0.0000        0.0000        0.0000        0.0000        0.0000        0.0000        0.0000        0.0000        0.0000        0.0000        0.0000        0.0000        0.0000        0.0000        0.0000        0.0000        0.0000
        0.0000        0.0000        0.0000        0.0000        0.0000        0.0000        0.0000        0.0000        0.0000        0.0000        0.0000        0.0000        0.0000        0.0000        0.0000        0.0000        0.0000        0.0000        0.0000        0.0000        0.0000        0.0000        0.0000        0.0000        0.0000        0.0000        0.0000        0.0000        0.0000        0.0000        0.0000        0.0000        0.0000        0.0000        0.0000        0.0000        0.0000        0.0000        0.0000        0.0000        0.0000        0.0000        0.0000       90.2553      157.9635       58.6088       47.1002       48.9422       72.5947      278.5296       87.3416       82.5336       82.3439      120.5059      121.8260      125.1357      132.6682      124.6059      127.1249      124.2993      127.4492      101.5089       92.8513       66.1004       58.1468       63.6706       93.4709      281.6011      356.7419      402.5316      418.9151      395.3039      392.7461      359.1884      301.5418      195.0662      179.9712      159.3126      144.4756      287.7410      233.9733      249.4425      261.7457      386.6121      451.5027      487.0052      500.1990      467.7829      422.6842      381.4904      337.8477      150.2085      114.7666      104.0854      158.0908      111.0399      106.6033      125.1006      150.0893      187.1154      193.8899      182.0496      205.5965      201.2599      231.8000      242.8292      218.6307      227.1497      261.1153      237.0945      267.6132      280.6266      301.1721      293.5445      262.2224      252.9248      222.2932      221.8926      209.0988      201.1423      215.2321      192.7431      187.8155      212.2344      231.4238      191.1835      194.4159      175.5934      172.0971      124.9370      107.1246      109.9817       99.2903       95.7081       87.6688       87.0919       86.5763       90.5578       91.1730      107.0985      105.2723      117.8568      105.4759       80.3801       85.7261       83.8571       79.9501       69.4564       66.9120       74.7751       88.2728      117.3478      114.4069      108.9150      107.0139      110.5246      119.0465      136.7984      133.6828      162.4871      165.1825      187.3345      204.5065      223.0402      212.1925      192.6307      199.4744      174.7081      148.9828      135.9622      130.0697      127.5348      125.3965      125.9492      151.0792      166.9305      172.6631      186.9354      198.4101      193.1643      196.1547      171.6770      151.9691      130.1427      127.3034      126.1239      165.6678      158.2283      146.7880      157.2550      145.3703      143.4625      143.2603      130.5239      145.7584      203.7900        0.0000        0.0000        0.0000        0.0000        0.0000        0.0000        0.0000        0.0000        0.0000        0.0000        0.0000        0.0000        0.0000        0.0000        0.0000        0.0000        0.0000        0.0000        0.0000        0.0000        0.0000        0.0000        0.0000        0.0000        0.0000        0.0000        0.0000        0.0000        0.0000        0.0000        0.0000        0.0000        0.0000        0.0000        0.0000        0.0000        0.0000        0.0000        0.0000        0.0000        0.0000        0.0000        0.0000        0.0000        0.0000        0.0000        0.0000        0.0000        0.0000        0.0000        0.0000        0.0000        0.0000
        0.0000        0.0000        0.0000        0.0000        0.0000        0.0000        0.0000        0.0000        0.0000        0.0000        0.0000        0.0000        0.0000        0.0000        0.0000        0.0000        0.0000        0.0000        0.0000        0.0000        0.0000        0.0000        0.0000        0.0000        0.0000        0.0000        0.0000        0.0000        0.0000        0.0000        0.0000        0.0000        0.0000        0.0000        0.0000        0.0000        0.0000        0.0000        0.0000        0.0000        0.0000        0.0000        0.0000        0.0000      154.3213      187.2310       74.7683       58.3468       50.5179      191.8291       69.8359       63.7670       78.2789       89.3752       92.0350      112.7738      123.7922      126.5055      141.0329      142.3841      142.9936      120.1292      101.8646       62.3595       52.7803       59.3645      105.6128      354.6437      465.1656      517.4332      512.0700      457.3088      451.6498      404.2950      329.6490      141.1469      137.3582      120.7269      115.3798      206.8824      227.2852      256.7685      326.5486      467.8905      529.2854      635.3908      592.5698      545.0096      512.9935      474.5176      420.5026      192.7896      136.9555      108.6660      121.4596       93.2636      102.9617      126.8608      181.1155      154.2454      144.4824      174.1463      174.0132      174.7773      203.7521      204.3600      193.5004      222.5263      225.2146      234.7128      220.4700      259.9547      311.5429      293.2928      290.0592      282.2729      266.6805      253.1759      233.2952      197.3050      198.5237      209.5425      218.1115      207.2324      237.9145      180.6525      177.3173      142.0418      123.9965       96.2944       96.9353      107.4325       98.3018       93.0553       80.0309       85.8642       76.9175       85.1974       98.7708      146.1519      134.3423      107.4570      123.8996       79.1750       93.1441       80.3656       80.6100       75.6228       74.0954       81.2541       85.8860      104.2128      115.2551      115.2125      116.1332      120.3276      133.1179      149.8764      132.8243      171.9679      172.8806      202.8089      227.4350      245.5649      231.2865      223.5865      209.2017      160.8920      155.8654      147.7863      142.5374      139.0990      140.1848      129.6497      139.6884      167.5495      176.8094      191.4102      199.8380      200.4257      177.1692      152.2478      146.2516      120.0477      115.5102      108.6777      132.3207      149.1402      154.7725      170.9187      145.3420      128.4893      130.7851      137.4141      145.2979      133.6500        0.0000        0.0000        0.0000        0.0000        0.0000        0.0000        0.0000        0.0000        0.0000        0.0000        0.0000        0.0000        0.0000        0.0000        0.0000        0.0000        0.0000        0.0000        0.0000        0.0000        0.0000        0.0000        0.0000        0.0000        0.0000        0.0000        0.0000        0.0000        0.0000        0.0000        0.0000        0.0000        0.0000        0.0000        0.0000        0.0000        0.0000        0.0000        0.0000        0.0000        0.0000        0.0000        0.0000        0.0000        0.0000        0.0000        0.0000        0.0000        0.0000        0.0000        0.0000        0.0000        0.0000
        0.0000        0.0000        0.0000        0.0000        0.0000        0.0000        0.0000        0.0000        0.0000        0.0000        0.0000        0.0000        0.0000        0.0000        0.0000        0.0000        0.0000        0.0000        0.0000        0.0000        0.0000        0.0000        0.0000        0.0000        0.0000        0.0000        0.0000        0.0000        0.0000        0.0000        0.0000        0.0000        0.0000        0.0000        0.0000        0.0000        0.0000        0.0000        0.0000        0.0000        0.0000        0.0000        0.0000        0.0000        0.0000        0.0000      256.5137      222.4405      118.5820      216.9115      116.3585       95.9936       94.3936       87.8103       75.7269      121.9814      128.3651      143.3025      162.3293      154.0605      135.7620      130.7836      101.2126       62.3024       55.5081       63.9813      108.2207      381.3050      493.0775      544.1180      534.9360      479.5164      481.8554      442.9056      353.6892      111.8483       86.3488       95.2661      104.6658      196.1210      234.5278      305.0092      418.5092      565.8822      630.6191      680.5041      657.2341      613.7979      590.3064      593.1633      522.0090      262.6882      202.1839      137.3566      129.9310      106.3290      124.0294      146.7995      169.8187      137.0728      135.5453      228.8084      162.6904      168.4303      186.0594      187.8458      178.3839      187.2909      214.7949      234.8358      246.8674      248.7242      276.9199      283.9041      310.0003      280.6375      262.7976      255.3508      224.3147      172.4203      186.1843      205.7413      210.7589      198.5952      183.8315      168.8322      138.7759      106.9019       96.8640       94.3176       96.9075      103.1842       89.1156       72.0257       68.1669       70.0134       90.4098      142.0306      156.3272      167.1236      151.7726      125.8642      121.6754       99.9348      108.4869      105.1399       99.4382       93.4847       85.6403       98.8955      118.5355      141.8147      144.6340      140.4847      156.6637      160.3987      142.5190      136.5544      140.9065      181.1844      198.9238      246.8940      250.4776      266.8975      261.5092      259.4992      225.5154      174.5234      153.8244      150.9782      162.0124      159.1086      133.7477      138.4975      156.9039      166.2483      171.0375      186.4516      185.0957      182.7350      182.1181      148.1348      126.0573      109.5113      100.0004       96.3916      104.8227      135.4160      137.6821      135.4160      122.2045      110.9885      126.1360      128.4834      131.6680      150.0000        0.0000        0.0000        0.0000        0.0000        0.0000        0.0000        0.0000        0.0000        0.0000        0.0000        0.0000        0.0000        0.0000        0.0000        0.0000        0.0000        0.0000        0.0000        0.0000        0.0000        0.0000        0.0000        0.0000        0.0000        0.0000        0.0000        0.0000        0.0000        0.0000        0.0000        0.0000        0.0000        0.0000        0.0000        0.0000        0.0000        0.0000        0.0000        0.0000        0.0000        0.0000        0.0000        0.0000        0.0000        0.0000        0.0000        0.0000        0.0000        0.0000        0.0000        0.0000        0.0000        0.0000
        0.0000        0.0000        0.0000        0.0000        0.0000        0.0000        0.0000        0.0000        0.0000        0.0000        0.0000        0.0000        0.0000        0.0000        0.0000        0.0000        0.0000        0.0000        0.0000        0.0000        0.0000        0.0000        0.0000        0.0000        0.0000        0.0000        0.0000        0.0000        0.0000        0.0000        0.0000        0.0000        0.0000        0.0000        0.0000        0.0000        0.0000        0.0000        0.0000        0.0000        0.0000        0.0000        0.0000        0.0000        0.0000        0.0000        0.0000      365.4658      267.1372      279.5220      119.4501       84.1846       98.1943      174.4888      180.5498      161.8042      147.7702      195.1850      193.7929      190.3829      175.8106      165.5501      145.9524       80.4493       79.2308       74.7610      109.2911      371.1735      465.3761      506.1573      504.6936      453.6690      454.2799      409.4997      349.3262      110.1733       86.0193      147.2109      136.5637      220.1348      297.3456      348.1501      400.6968      529.9029      619.4241      625.5233      610.0730      628.2011      594.6915      601.2364      527.8450      295.7239      256.8727      203.2612      188.2436      140.1082      156.5183      215.0957      216.7009      187.9511      161.8794      169.8162      155.1164      163.4559      167.5251      147.8699      154.2942      182.6184      191.8369      196.8594      239.4617      261.1864      287.0237      296.3264      295.1512      266.6792      260.7521      228.7945      187.5593      145.2875      146.2981      163.5155      169.9437      183.8304      164.0029      148.8194      110.7470       91.2153       83.7049       98.2628      100.6073      110.8134       92.5750       69.9356       84.3985       72.1663      105.6075      137.7556      115.8785      109.8578       86.3693       97.8348      104.1163       95.5933       97.7113      111.5101      128.4132      106.1603      108.4748      120.6767      158.5643      172.7643      186.6663      186.5799      192.3669      196.0542      179.3331      164.7559      169.0172      232.6806      244.0601      275.8169      289.8603      276.8633      300.2162      268.6628      242.7970      187.2610      173.7936      185.0374      193.0499      175.3451      162.4023      173.2595      173.0777      186.8210      209.3900      203.8002      186.2024      163.1614      159.5587      137.3043      126.1901      111.8363      115.1711      110.0942      134.2539      154.6354      134.9557      126.6136      120.0184      112.5399      110.1221      119.0408      109.4954        0.0000        0.0000        0.0000        0.0000        0.0000        0.0000        0.0000        0.0000        0.0000        0.0000        0.0000        0.0000        0.0000        0.0000        0.0000        0.0000        0.0000        0.0000        0.0000        0.0000        0.0000        0.0000        0.0000        0.0000        0.0000        0.0000        0.0000        0.0000        0.0000        0.0000        0.0000        0.0000        0.0000        0.0000        0.0000        0.0000        0.0000        0.0000        0.0000        0.0000        0.0000        0.0000        0.0000        0.0000        0.0000        0.0000        0.0000        0.0000        0.0000        0.0000        0.0000        0.0000        0.0000        0.0000
        0.0000        0.0000        0.0000        0.0000        0.0000        0.0000        0.0000        0.0000        0.0000        0.0000        0.0000        0.0000        0.0000        0.0000        0.0000        0.0000        0.0000        0.0000        0.0000        0.0000        0.0000        0.0000        0.0000        0.0000        0.0000        0.0000        0.0000        0.0000        0.0000        0.0000        0.0000        0.0000        0.0000        0.0000        0.0000        0.0000        0.0000        0.0000        0.0000        0.0000        0.0000        0.0000        0.0000        0.0000        0.0000        0.0000        0.0000        0.0000        0.0000        0.0000      444.9810      330.2379      281.4920      164.6926      216.2330      281.9094      220.3972      218.4691      248.1365      367.9121      335.2084      324.0279      310.9155      162.5806      141.3163      131.3661        0.0000        0.0000      340.8989      379.5185      385.4583      408.6880      414.5915      359.9342      302.8186      207.5587      210.4427      238.8577      240.2591      259.3541      293.4270      341.1838      422.8087      474.4176      544.1995      548.7577      538.6727      475.3319      448.5652        0.0000        0.0000        0.0000        0.0000      295.9001      267.9086      316.1346      480.1320      541.1393        0.0000      418.9900      294.8943      229.6397      191.7629      170.0081      179.2291      178.7558      166.2720      185.6967      175.3799      181.9288      195.9813      190.8635      237.8294      288.8606      296.7386      289.2058      255.1115      208.8826      190.6526      153.2067      147.0135      136.5569      141.7442      155.6648      161.0320      134.1568       88.2433       81.4972       77.9782       85.3483       89.5440      112.1431       91.1520       67.6079       77.6009       87.4689      103.2991      109.6285       90.2687       79.4315       81.7268       92.4445      100.8869      100.6597      104.6096      132.0634      141.1530      131.8936      138.4239      168.9316      199.0937      192.3507      227.3306      237.7530      240.1577      219.4763      205.9816      201.1098      202.7860      240.5376      268.3318      304.3355      296.4340      291.6359      301.4707      281.7467      236.6692      191.9301      176.2722      201.4192      201.7254      194.6083      211.2270      230.6716      233.9829      247.5842      259.8799      243.6007      226.8241      197.6901      169.8193      144.4185      139.0162      139.1739      130.4484      119.3425      153.6500      160.4120      136.4863      115.8272      103.7193       78.1943       70.3080        0.0000        0.0000        0.0000        0.0000        0.0000        0.0000        0.0000        0.0000        0.0000        0.0000        0.0000        0.0000        0.0000        0.0000        0.0000        0.0000        0.0000        0.0000        0.0000        0.0000        0.0000        0.0000        0.0000        0.0000        0.0000        0.0000        0.0000        0.0000        0.0000        0.0000        0.0000        0.0000        0.0000        0.0000        0.0000        0.0000        0.0000        0.0000        0.0000        0.0000        0.0000        0.0000        0.0000        0.0000        0.0000        0.0000        0.0000        0.0000        0.0000        0.0000        0.0000        0.0000        0.0000        0.0000        0.0000        0.0000
        0.0000        0.0000        0.0000        0.0000        0.0000        0.0000        0.0000        0.0000        0.0000        0.0000        0.0000        0.0000        0.0000        0.0000        0.0000        0.0000        0.0000        0.0000        0.0000        0.0000        0.0000        0.0000        0.0000        0.0000        0.0000        0.0000        0.0000        0.0000        0.0000        0.0000        0.0000        0.0000        0.0000        0.0000        0.0000        0.0000        0.0000        0.0000        0.0000        0.0000        0.0000        0.0000        0.0000        0.0000        0.0000        0.0000        0.0000        0.0000        0.0000        0.0000        0.0000        0.0000        0.0000        0.0000        0.0000      389.7134      388.2603      338.5169        0.0000        0.0000        0.0000      392.2422      325.7438      197.9317      155.3430        0.0000        0.0000        0.0000        0.0000        0.0000        0.0000        0.0000      395.0575      360.6640      316.5287      245.6747      262.8186      252.7481      251.3165      314.5365      326.0294      382.8661      468.1978      545.2079      596.4089      565.6586      509.4265      380.2940        0.0000        0.0000        0.0000        0.0000        0.0000        0.0000      419.4297      572.4540        0.0000        0.0000        0.0000      427.1890      293.9743      215.1723      174.5054      162.9007      161.4521      161.9715      167.0603      163.0601      143.3918      140.1121      172.0300      206.4678      216.1486      219.9661      265.3770      262.3208      257.7370      235.2094      202.4029      158.2298      135.3636      130.1371      127.8188      132.3511      123.8705      106.7875       94.2020       81.7388       92.3556       78.7095       78.5357       99.2734       88.0407       59.5936       59.5161       72.5198       77.6345       88.6608       80.7125       82.2895       85.4849      112.6797      103.6961      116.7717      119.0721      129.0216      135.8016      143.1455      164.1885      181.5955      196.1734      207.0360      238.3946      237.4336      244.4616      231.8165      219.4592      215.0257      216.6532      257.9044      276.4469      320.7889      331.7032      321.3597      272.8633      254.3232      235.8314      199.9362      184.1700      204.8960      229.7332      200.1542      204.6222      251.9284      229.9837      247.2968      250.8953      244.6863      233.1334      192.9723      161.7226      137.0096      146.1943      140.1977      136.5806      138.2715      137.7647      133.4191      126.6164      103.5811       86.9768       80.7879       76.5642        0.0000        0.0000        0.0000        0.0000        0.0000        0.0000        0.0000        0.0000        0.0000        0.0000        0.0000        0.0000        0.0000        0.0000        0.0000        0.0000        0.0000        0.0000        0.0000        0.0000        0.0000        0.0000        0.0000        0.0000        0.0000        0.0000        0.0000        0.0000        0.0000        0.0000        0.0000        0.0000        0.0000        0.0000        0.0000        0.0000        0.0000        0.0000        0.0000        0.0000        0.0000        0.0000        0.0000        0.0000        0.0000        0.0000        0.0000        0.0000        0.0000        0.0000        0.0000        0.0000        0.0000        0.0000        0.0000        0.0000
        0.0000        0.0000        0.0000        0.0000        0.0000        0.0000        0.0000        0.0000        0.0000        0.0000        0.0000        0.0000        0.0000        0.0000        0.0000        0.0000        0.0000        0.0000        0.0000        0.0000        0.0000        0.0000        0.0000        0.0000        0.0000        0.0000        0.0000        0.0000        0.0000        0.0000        0.0000        0.0000        0.0000        0.0000        0.0000        0.0000        0.0000        0.0000        0.0000        0.0000        0.0000        0.0000        0.0000        0.0000        0.0000        0.0000        0.0000        0.0000        0.0000        0.0000        0.0000        0.0000        0.0000        0.0000        0.0000        0.0000        0.0000        0.0000        0.0000        0.0000        0.0000      485.1282      409.1575      237.8952      193.8704        0.0000        0.0000        0.0000        0.0000        0.0000        0.0000        0.0000        0.0000      361.8162      336.3039      277.9196      243.0570      249.5809      281.8157      420.2668      411.3745      440.5581      514.2309      558.8435      572.8179        0.0000        0.0000        0.0000        0.0000        0.0000        0.0000        0.0000        0.0000        0.0000        0.0000        0.0000        0.0000        0.0000        0.0000        0.0000      285.3182      198.6531      177.4445      172.2579      168.8628      148.5417      142.0495      168.3789      155.7979      165.5586      160.1939      171.9493      196.9929      227.7909      227.2191      258.3837      288.6035      248.3680      206.0457      166.4213      137.7373      125.9966      129.7846      119.7045      117.4594      113.8753      109.4247       95.3049       87.4240       83.1910       82.9544       86.2635       72.1422       68.8122       61.1691       76.6613       80.5761       80.2641       90.8742       92.1257       97.7638      125.6101      130.6255      123.2269      162.9639      158.3829      176.0121      162.7133      183.1532      194.3397      193.3929      217.7299      248.8436      264.3549      253.4338      229.8298      238.7337      229.9797      245.4329      275.3066      295.2422      287.2134      282.7911      271.9897      243.4722      227.0244      208.9826      187.4804      182.1270      228.0286      241.3567      216.5833      190.0515      196.6733      185.1725      219.0071      237.2981      231.4719      227.1328      178.1685      171.0251      152.9105      166.2209      170.9138      147.1039      136.1139      140.0087      144.3522      102.4507       85.1625       84.5302       83.3271        0.0000        0.0000        0.0000        0.0000        0.0000        0.0000        0.0000        0.0000        0.0000        0.0000        0.0000        0.0000        0.0000        0.0000        0.0000        0.0000        0.0000        0.0000        0.0000        0.0000        0.0000        0.0000        0.0000        0.0000        0.0000        0.0000        0.0000        0.0000        0.0000        0.0000        0.0000        0.0000        0.0000        0.0000        0.0000        0.0000        0.0000        0.0000        0.0000        0.0000        0.0000        0.0000        0.0000        0.0000        0.0000        0.0000        0.0000        0.0000        0.0000        0.0000        0.0000        0.0000        0.0000        0.0000        0.0000        0.0000        0.0000
        0.0000        0.0000        0.0000        0.0000        0.0000        0.0000        0.0000        0.0000        0.0000        0.0000        0.0000        0.0000        0.0000        0.0000        0.0000        0.0000        0.0000        0.0000        0.0000        0.0000        0.0000        0.0000        0.0000        0.0000        0.0000        0.0000        0.0000        0.0000        0.0000        0.0000        0.0000        0.0000        0.0000        0.0000        0.0000        0.0000        0.0000        0.0000        0.0000        0.0000        0.0000        0.0000        0.0000        0.0000        0.0000        0.0000        0.0000        0.0000        0.0000        0.0000        0.0000        0.0000        0.0000        0.0000        0.0000        0.0000        0.0000        0.0000        0.0000        0.0000        0.0000        0.0000      557.9105      330.1604        0.0000        0.0000        0.0000        0.0000        0.0000        0.0000        0.0000        0.0000        0.0000        0.0000      360.5703      292.4649      288.7418      312.3148      327.2929      430.6494      427.8609      461.2563      489.2797      505.1638        0.0000        0.0000        0.0000        0.0000        0.0000        0.0000        0.0000        0.0000        0.0000        0.0000        0.0000        0.0000        0.0000        0.0000        0.0000        0.0000        0.0000      193.7719      190.5047      159.1365      194.6805      192.6424      166.2087      232.0871      207.1707      167.6900      142.6104      183.1473      257.7625      285.9627      231.7388      268.3064      264.4670      241.5668      220.2118      175.7438      128.1312      133.5651      120.7157      118.1252      135.3239      127.4201      131.3206      111.1666      101.8833       91.5886       84.2177       84.0493       74.2383       81.6430       85.6749       90.8640       93.9702       98.1359       95.0143       99.9107      122.3648      152.7173      125.3802      151.8470      181.2330      192.8573      200.3958      195.9875      222.8889      201.1833      207.1390      235.4679      256.1524      266.2481      241.3515      234.2876      219.2986      214.5618      221.9589      253.6762      283.3905      264.4995      256.2004      207.2404      241.5456      224.8361      207.0347      187.6251      192.5223      227.8503      205.3338      180.9548      166.4565      169.8701      201.3042      219.7819      204.7138      201.4168      221.7952      186.1434      165.3300      148.9453      161.4779      160.2985      151.1423      153.0109      143.7746      129.8350       99.0551       98.0893      100.4428        0.0000        0.0000        0.0000        0.0000        0.0000        0.0000        0.0000        0.0000        0.0000        0.0000        0.0000        0.0000        0.0000        0.0000        0.0000        0.0000        0.0000        0.0000        0.0000        0.0000        0.0000        0.0000        0.0000        0.0000        0.0000        0.0000        0.0000        0.0000        0.0000        0.0000        0.0000        0.0000        0.0000        0.0000        0.0000        0.0000        0.0000        0.0000        0.0000        0.0000        0.0000        0.0000        0.0000        0.0000        0.0000        0.0000        0.0000        0.0000        0.0000        0.0000        0.0000        0.0000        0.0000        0.0000        0.0000        0.0000        0.0000        0.0000
        0.0000        0.0000        0.0000        0.0000        0.0000        0.0000        0.0000        0.0000        0.0000        0.0000        0.0000        0.0000        0.0000        0.0000        0.0000        0.0000        0.0000        0.0000        0.0000        0.0000        0.0000        0.0000        0.0000        0.0000        0.0000        0.0000        0.0000        0.0000        0.0000        0.0000        0.0000        0.0000        0.0000        0.0000        0.0000        0.0000        0.0000        0.0000        0.0000        0.0000        0.0000        0.0000        0.0000        0.0000        0.0000        0.0000        0.0000        0.0000        0.0000        0.0000        0.0000        0.0000        0.0000        0.0000        0.0000        0.0000        0.0000        0.0000        0.0000        0.0000        0.0000        0.0000        0.0000        0.0000        0.0000        0.0000        0.0000        0.0000        0.0000        0.0000        0.0000        0.0000        0.0000        0.0000      382.4103      359.3932      335.0969      301.2087      310.6180      377.3980      362.8491      374.9521      389.6222        0.0000        0.0000        0.0000        0.0000        0.0000        0.0000        0.0000        0.0000        0.0000        0.0000        0.0000        0.0000        0.0000        0.0000        0.0000        0.0000        0.0000        0.0000      175.0071      145.0004      172.9972      200.6317      216.2903      229.1316      220.4570      214.2650      202.9854      194.8656      213.6173      222.5209      213.1809      211.4247      255.1995      285.8983      249.0158      230.6445      156.7539      125.0147      126.5313      120.6365      149.9790      167.2303      152.5463      142.9829      129.8170      118.3747      116.8490      113.3050      116.6438      125.8960      117.4243      119.1269      153.9065      138.9767      114.8935      134.9144      125.5079      189.6198      189.5706      188.4786      182.6379      229.6924      215.0324      228.5128      212.4246      214.5085      211.5586      212.8433      196.2514      194.2442      199.9775      205.0171      196.7626      203.7828      187.9517      203.3886      207.4369      188.4948      184.3027      188.0380      183.7658      202.3243      187.4369      181.3026      200.9190      195.8251      188.8626      181.0612      175.5773      174.1879      167.5406      174.5479      173.1511      184.9337      173.0433      184.9054      174.8339      163.6484      163.7145      166.3418      168.9385      197.9940      171.9235      143.8972      109.4115      105.1489      105.7731      112.2531        0.0000        0.0000        0.0000        0.0000        0.0000        0.0000        0.0000        0.0000        0.0000        0.0000        0.0000        0.0000        0.0000        0.0000        0.0000        0.0000        0.0000        0.0000        0.0000        0.0000        0.0000        0.0000        0.0000        0.0000        0.0000        0.0000        0.0000        0.0000        0.0000        0.0000        0.0000        0.0000        0.0000        0.0000        0.0000        0.0000        0.0000        0.0000        0.0000        0.0000        0.0000        0.0000        0.0000        0.0000        0.0000        0.0000        0.0000        0.0000        0.0000        0.0000        0.0000        0.0000        0.0000        0.0000        0.0000        0.0000        0.0000        0.0000
        0.0000        0.0000        0.0000        0.0000        0.0000        0.0000        0.0000        0.0000        0.0000        0.0000        0.0000        0.0000        0.0000        0.0000        0.0000        0.0000        0.0000        0.0000        0.0000        0.0000        0.0000        0.0000        0.0000        0.0000        0.0000        0.0000        0.0000        0.0000        0.0000        0.0000        0.0000        0.0000        0.0000        0.0000        0.0000        0.0000        0.0000        0.0000        0.0000        0.0000        0.0000        0.0000        0.0000        0.0000        0.0000        0.0000        0.0000        0.0000        0.0000        0.0000        0.0000        0.0000        0.0000        0.0000        0.0000        0.0000        0.0000        0.0000        0.0000        0.0000        0.0000        0.0000        0.0000        0.0000        0.0000        0.0000        0.0000        0.0000        0.0000        0.0000        0.0000        0.0000        0.0000        0.0000        0.0000        0.0000        0.0000        0.0000        0.0000        0.0000        0.0000        0.0000        0.0000        0.0000        0.0000        0.0000        0.0000        0.0000        0.0000        0.0000        0.0000        0.0000        0.0000        0.0000        0.0000        0.0000        0.0000        0.0000        0.0000        0.0000        0.0000      146.9475      152.2389      156.7994      191.6663      207.0460      222.3781      242.3775      206.0628      191.0953      208.4099      200.9001      192.6116      181.1986      198.0400      213.5578      231.6216      220.6029      178.6874      143.8273      115.4770      107.8186      127.3980      159.1217      150.6820      172.8673      171.5420      154.6684      141.0353      144.2230      133.5043      131.2645      132.7985      136.0082      140.1253      165.9122      140.1716      130.8564      139.8379      132.2310      142.0633      194.2470      250.0912      206.0034      198.9904      224.3501      238.3794      232.2173      224.6636      217.6581      212.5427      189.5946      191.2232      194.5255      191.5750      188.0403      194.8311      192.7155      187.8176      157.3002      149.1429      143.1127      154.2348      173.4851      175.4673      179.5254      163.7623      203.6844      206.9815      199.3955      209.3525      203.7764      182.6974      175.7222      177.2161      191.8144      188.2522      186.1375      186.2252      177.2071      181.6636      171.1874      171.4883      180.0015      199.6492      175.6583      149.0530      111.7188       97.6635       95.3441        0.0000        0.0000        0.0000        0.0000        0.0000        0.0000        0.0000        0.0000        0.0000        0.0000        0.0000        0.0000        0.0000        0.0000        0.0000        0.0000        0.0000        0.0000        0.0000        0.0000        0.0000        0.0000        0.0000        0.0000        0.0000        0.0000        0.0000        0.0000        0.0000        0.0000        0.0000        0.0000        0.0000        0.0000        0.0000        0.0000        0.0000        0.0000        0.0000        0.0000        0.0000        0.0000        0.0000        0.0000        0.0000        0.0000        0.0000        0.0000        0.0000        0.0000        0.0000        0.0000        0.0000        0.0000        0.0000        0.0000        0.0000        0.0000        0.0000
        0.0000        0.0000        0.0000        0.0000        0.0000        0.0000        0.0000        0.0000        0.0000        0.0000        0.0000        0.0000        0.0000        0.0000        0.0000        0.0000        0.0000        0.0000        0.0000        0.0000        0.0000        0.0000        0.0000        0.0000        0.0000        0.0000        0.0000        0.0000        0.0000        0.0000        0.0000        0.0000        0.0000        0.0000        0.0000        0.0000        0.0000        0.0000        0.0000        0.0000        0.0000        0.0000        0.0000        0.0000        0.0000        0.0000        0.0000        0.0000        0.0000        0.0000        0.0000        0.0000        0.0000        0.0000        0.0000        0.0000        0.0000        0.0000        0.0000        0.0000        0.0000        0.0000        0.0000        0.0000        0.0000        0.0000        0.0000        0.0000        0.0000        0.0000        0.0000        0.0000        0.0000        0.0000        0.0000        0.0000        0.0000        0.0000        0.0000        0.0000        0.0000        0.0000        0.0000        0.0000        0.0000        0.0000        0.0000        0.0000        0.0000        0.0000        0.0000        0.0000        0.0000        0.0000        0.0000        0.0000        0.0000        0.0000        0.0000        0.0000        0.0000      155.8825      162.5127      155.1286      193.2571      187.6550      190.0941      248.2033      216.7368      199.5480      211.7448      181.0283      169.7491      163.7724      163.3168      166.5383      169.6689      153.2132      147.9026      137.7811      109.1466      109.2836      113.9537      131.5155      140.9565      158.4929      184.2870      177.8081      159.0687      154.7144      147.2328      139.2400      134.9754      131.2347      136.2649      147.6067      137.9530      140.8966      146.9137      138.4241      148.1985      169.8200      235.5468      218.4919      220.9905      238.2071      252.4497      242.5113      240.1878      245.5910      248.2948      224.4402      207.8829      209.9773      208.9481      189.8268      194.0047      191.1857      175.1571      146.0948      128.6934      141.7801      142.4995      161.6463      182.4120      198.2415      187.4482      213.6483      212.6668      206.6722      216.5325      212.2202      178.9852      185.8769      186.3396      186.9808      210.7970      201.4562      221.2650      208.8140      212.3447      186.2575      201.6915      216.3108      201.1156      190.7578      170.0954      136.5750      111.2427       91.4832        0.0000        0.0000        0.0000        0.0000        0.0000        0.0000        0.0000        0.0000        0.0000        0.0000        0.0000        0.0000        0.0000        0.0000        0.0000        0.0000        0.0000        0.0000        0.0000        0.0000        0.0000        0.0000        0.0000        0.0000        0.0000        0.0000        0.0000        0.0000        0.0000        0.0000        0.0000        0.0000        0.0000        0.0000        0.0000        0.0000        0.0000        0.0000        0.0000        0.0000        0.0000        0.0000        0.0000        0.0000        0.0000        0.0000        0.0000        0.0000        0.0000        0.0000        0.0000        0.0000        0.0000        0.0000        0.0000        0.0000        0.0000        0.0000        0.0000
        0.0000        0.0000        0.0000        0.0000        0.0000        0.0000        0.0000        0.0000        0.0000        0.0000        0.0000        0.0000        0.0000        0.0000        0.0000        0.0000        0.0000        0.0000        0.0000        0.0000        0.0000        0.0000        0.0000        0.0000        0.0000        0.0000        0.0000        0.0000        0.0000        0.0000        0.0000        0.0000        0.0000        0.0000        0.0000        0.0000        0.0000        0.0000        0.0000        0.0000        0.0000        0.0000        0.0000        0.0000        0.0000        0.0000        0.0000        0.0000        0.0000        0.0000        0.0000        0.0000        0.0000        0.0000        0.0000        0.0000        0.0000        0.0000        0.0000        0.0000        0.0000        0.0000        0.0000        0.0000        0.0000        0.0000        0.0000        0.0000        0.0000        0.0000        0.0000        0.0000        0.0000        0.0000        0.0000        0.0000        0.0000        0.0000        0.0000        0.0000        0.0000        0.0000        0.0000        0.0000        0.0000        0.0000        0.0000        0.0000        0.0000        0.0000        0.0000        0.0000        0.0000        0.0000        0.0000        0.0000        0.0000        0.0000        0.0000        0.0000      202.6387      156.1559      142.3966      153.0426      167.8606      227.5529      207.2216      223.0066      212.8750      191.4545      191.1224      174.8060      168.7720      142.9387      139.6572      138.9723      137.4308      124.1188      119.8340      101.0202       95.3115       98.6178      107.3368      125.8037      151.6404      168.7717      186.8885      172.0507      168.9032      170.2836      162.0872      153.2380      137.9653      134.0866      132.9014      153.5528      141.8301      144.6543      160.9965      202.5402      174.1333      204.9655      258.2267      240.3262      258.8767      285.0222      315.8213      277.6454      277.6210      282.8012      286.2533      263.6121      249.0569      253.6339      243.0737      200.0351      189.9637      179.0830      141.9271      143.1710      144.1535      143.6523      148.7582      201.6398      200.8625      192.2314      193.5466      206.7784      208.4462      224.0293      195.8156      189.1473      181.3916      200.5941      200.4443      199.8405      193.7833      201.1956      196.9564      194.4686      186.4028      186.6923      198.1062      217.1649      197.5394      197.3648      174.2889      128.2025        0.0000        0.0000        0.0000        0.0000        0.0000        0.0000        0.0000        0.0000        0.0000        0.0000        0.0000        0.0000        0.0000       82.5000        0.0000        0.0000        0.0000      118.1700        0.0000        0.0000        0.0000        0.0000        0.0000        0.0000        0.0000        0.0000        0.0000        0.0000        0.0000        0.0000        0.0000        0.0000        0.0000        0.0000        0.0000        0.0000        0.0000        0.0000        0.0000        0.0000        0.0000        0.0000        0.0000        0.0000        0.0000        0.0000        0.0000        0.0000        0.0000        0.0000        0.0000        0.0000        0.0000        0.0000        0.0000        0.0000        0.0000        0.0000        0.0000        0.0000        0.0000
        0.0000        0.0000        0.0000        0.0000        0.0000        0.0000        0.0000        0.0000        0.0000        0.0000        0.0000        0.0000        0.0000        0.0000        0.0000        0.0000        0.0000        0.0000        0.0000        0.0000        0.0000        0.0000        0.0000        0.0000        0.0000        0.0000        0.0000        0.0000        0.0000        0.0000        0.0000        0.0000        0.0000        0.0000        0.0000        0.0000        0.0000        0.0000        0.0000        0.0000        0.0000        0.0000        0.0000        0.0000        0.0000        0.0000        0.0000        0.0000        0.0000        0.0000        0.0000        0.0000        0.0000        0.0000        0.0000        0.0000        0.0000        0.0000        0.0000        0.0000        0.0000        0.0000        0.0000        0.0000        0.0000        0.0000        0.0000        0.0000        0.0000        0.0000        0.0000        0.0000        0.0000        0.0000        0.0000        0.0000        0.0000        0.0000        0.0000        0.0000        0.0000        0.0000        0.0000        0.0000        0.0000        0.0000        0.0000        0.0000        0.0000        0.0000        0.0000        0.0000        0.0000        0.0000        0.0000        0.0000        0.0000        0.0000        0.0000        0.0000      247.7948      196.0754      159.3386      146.4789      155.6454      177.6149      195.7160      234.0302      204.8150      213.0755      201.1849      161.8874      154.6018      132.4872      130.3404      120.8867      119.5809      110.1588       94.9959       90.8189       87.7754       83.3035       94.4374      135.7827      177.7008      193.5562      187.1096      192.0180      199.1846      201.4516      199.6466      185.3522      166.5027      147.4246      142.9398      163.3713      161.8704      198.1461      173.0368      198.8525      229.7579      246.1703      229.8610      288.4641      317.8853      334.1372      357.6923      380.3208      417.4663      428.8745      402.6039      326.3457      295.2336      265.5415      235.5323      194.7787      206.4365      177.4270      160.9653      146.0262      158.9901      146.5769      156.0426      203.3565      197.9430      210.5349      215.4616      235.5840      200.3574      195.8762      188.2944      191.0130      196.4413      201.9693      200.0150      207.6976      207.7429      193.3980      178.7860      172.6656      184.6057      182.6321      183.8898      190.1753      193.1965      189.9851      178.6685      182.3836        0.0000        0.0000        0.0000        0.0000        0.0000        0.0000        0.0000        0.0000        0.0000        0.0000        0.0000        0.0000       82.4400       91.7100       83.1000        0.0000       90.8400       73.9500        0.0000        0.0000        0.0000        0.0000        0.0000        0.0000        0.0000        0.0000        0.0000        0.0000        0.0000        0.0000        0.0000        0.0000        0.0000        0.0000        0.0000        0.0000        0.0000        0.0000        0.0000        0.0000        0.0000        0.0000        0.0000        0.0000        0.0000        0.0000        0.0000        0.0000        0.0000        0.0000        0.0000        0.0000        0.0000        0.0000        0.0000        0.0000        0.0000        0.0000        0.0000        0.0000        0.0000
        0.0000        0.0000        0.0000        0.0000        0.0000        0.0000        0.0000        0.0000        0.0000        0.0000        0.0000        0.0000        0.0000        0.0000        0.0000        0.0000        0.0000        0.0000        0.0000        0.0000        0.0000        0.0000        0.0000        0.0000        0.0000        0.0000        0.0000        0.0000        0.0000        0.0000        0.0000        0.0000        0.0000        0.0000        0.0000        0.0000        0.0000        0.0000        0.0000        0.0000        0.0000        0.0000        0.0000        0.0000        0.0000        0.0000        0.0000        0.0000        0.0000        0.0000        0.0000        0.0000        0.0000        0.0000        0.0000        0.0000        0.0000        0.0000        0.0000        0.0000        0.0000        0.0000        0.0000        0.0000        0.0000        0.0000        0.0000        0.0000        0.0000        0.0000        0.0000        0.0000        0.0000        0.0000        0.0000        0.0000        0.0000        0.0000        0.0000        0.0000        0.0000        0.0000        0.0000        0.0000        0.0000        0.0000        0.0000        0.0000        0.0000        0.0000        0.0000        0.0000        0.0000        0.0000        0.0000        0.0000        0.0000        0.0000        0.0000      307.0800      239.8544      180.1906      161.1825      139.7916      140.4325      159.6881      192.1144      203.3706      210.8569      212.8765      194.1067      166.1444      154.3277      133.6341      122.5762      122.8290      103.9566       98.0150       98.6081      102.2258       88.3129       72.9369       82.7010      127.8580      154.2978      185.6361      194.4472      189.2469      199.7568      203.5595      207.5800      224.4262      164.0129      171.0999      176.3773      173.1443      201.8868      214.3492      227.3076      225.6762      243.9427      250.5248      267.5282      325.3460      352.5631      397.8745      441.3993      469.8547      490.9371      471.1178      405.9185      321.4637      276.1242      222.6571      204.9042      169.6824      171.9798      168.1072      158.3432      134.5444      130.9622      125.8947      138.9927      175.9653      192.1552      207.3532      194.4424      188.0935      186.0470      182.9394      207.5003      204.8910      207.7967      194.5930      186.6080      193.8284      182.9845      175.9398      180.3808      177.7427      172.0577      168.1078      170.9191      191.9747      181.3753      180.8392      221.1611      419.3873        0.0000        0.0000        0.0000        0.0000        0.0000        0.0000       77.2965       84.5700        0.0000        0.0000        0.0000        0.0000       85.5300       57.8700        0.0000        0.0000        0.0000        0.0000        0.0000        0.0000        0.0000        0.0000        0.0000        0.0000        0.0000        0.0000        0.0000        0.0000        0.0000        0.0000        0.0000        0.0000        0.0000        0.0000        0.0000        0.0000        0.0000        0.0000        0.0000        0.0000        0.0000        0.0000        0.0000        0.0000        0.0000        0.0000        0.0000        0.0000        0.0000        0.0000        0.0000        0.0000        0.0000        0.0000        0.0000        0.0000        0.0000        0.0000        0.0000        0.0000        0.0000
        0.0000        0.0000        0.0000        0.0000        0.0000        0.0000        0.0000        0.0000        0.0000        0.0000        0.0000        0.0000        0.0000        0.0000        0.0000        0.0000        0.0000        0.0000        0.0000        0.0000        0.0000        0.0000        0.0000        0.0000        0.0000        0.0000        0.0000        0.0000        0.0000        0.0000        0.0000        0.0000        0.0000        0.0000        0.0000        0.0000        0.0000        0.0000        0.0000        0.0000        0.0000        0.0000        0.0000        0.0000        0.0000        0.0000        0.0000        0.0000        0.0000        0.0000        0.0000        0.0000        0.0000        0.0000        0.0000        0.0000        0.0000        0.0000        0.0000        0.0000        0.0000        0.0000        0.0000        0.0000        0.0000        0.0000        0.0000        0.0000        0.0000        0.0000        0.0000        0.0000        0.0000        0.0000        0.0000        0.0000        0.0000        0.0000        0.0000        0.0000        0.0000        0.0000        0.0000        0.0000        0.0000        0.0000        0.0000        0.0000        0.0000        0.0000        0.0000        0.0000        0.0000        0.0000        0.0000        0.0000        0.0000      457.2867      373.6953      260.4612      208.6942      160.2310      138.3933      136.1532      134.5363      150.7743      182.0557      225.7008      202.8153      201.5586      200.9580      183.8250      158.6544      145.6076      137.9496      126.8625       93.0785       84.3589       99.3708       88.7521       78.7094       69.8451       77.4403      129.4890      153.3761      180.6026      187.6126      190.6620      189.5467      195.1636      189.2524      181.1052      200.1128      207.2017      157.9102      208.1071      212.2706      231.4085      220.2990      238.8802      242.6476      295.6852      334.8565      394.2884      443.1764      478.0757      477.0451      488.1385      483.8522      440.1982      375.6461      303.5486      261.9437      219.3518      189.5885      154.5402      143.9861      141.7942      143.8870      144.5997      169.3992      167.9723      140.5210      179.3126      209.3444      222.0907      181.0665      174.4055      183.0192      186.9925      194.9406      191.0319      188.1117      177.3211      180.6414      208.3247      183.0846      177.8743      179.3942      170.1460      165.4816      170.3563      178.6883      174.6317      195.2877      207.2484      235.7611        0.0000        0.0000        0.0000        0.0000        0.0000       59.7017       60.4001       54.3086       43.3200        0.0000        0.0000        0.0000        0.0000        0.0000        0.0000        0.0000        0.0000        0.0000        0.0000        0.0000        0.0000        0.0000        0.0000        0.0000        0.0000        0.0000        0.0000        0.0000        0.0000        0.0000        0.0000        0.0000        0.0000        0.0000        0.0000        0.0000        0.0000        0.0000        0.0000        0.0000        0.0000        0.0000        0.0000        0.0000        0.0000        0.0000        0.0000        0.0000        0.0000        0.0000        0.0000        0.0000        0.0000        0.0000        0.0000        0.0000        0.0000        0.0000        0.0000        0.0000        0.0000        0.0000
        0.0000        0.0000        0.0000        0.0000        0.0000        0.0000        0.0000        0.0000        0.0000        0.0000        0.0000        0.0000        0.0000        0.0000        0.0000        0.0000        0.0000        0.0000        0.0000        0.0000        0.0000        0.0000        0.0000        0.0000        0.0000        0.0000        0.0000        0.0000        0.0000        0.0000        0.0000        0.0000        0.0000        0.0000        0.0000        0.0000        0.0000        0.0000        0.0000        0.0000        0.0000        0.0000        0.0000        0.0000        0.0000        0.0000        0.0000        0.0000        0.0000        0.0000        0.0000        0.0000        0.0000        0.0000        0.0000        0.0000        0.0000        0.0000        0.0000        0.0000        0.0000        0.0000        0.0000        0.0000        0.0000        0.0000        0.0000        0.0000        0.0000        0.0000        0.0000        0.0000        0.0000        0.0000        0.0000        0.0000        0.0000        0.0000        0.0000        0.0000        0.0000        0.0000        0.0000        0.0000        0.0000        0.0000        0.0000        0.0000        0.0000        0.0000        0.0000        0.0000        0.0000        0.0000        0.0000        0.0000        0.0000      427.6822      356.3274      248.7702      197.9786      158.8675      144.5384      133.1942      135.7501      144.0108      168.1688      196.1258      184.4543      170.5419      167.9259      176.1413      169.7012      161.2911      156.3511      127.4786      110.0086      100.1164       87.0129       92.8141       89.3639       94.0962      105.2355      152.3693      158.7930      180.1293      193.5193      188.4394      190.7413      183.6790      188.3686      203.2688      205.6856      196.2350      197.2164      272.4792      249.9835      292.1626      280.8245      257.4491      287.1025      338.8228      417.8841      458.5790      457.5517      455.3712      440.8763      443.7515      425.6179      393.5774      354.3306      275.9262      233.1844      199.4615      194.4398      171.5078      154.8807      151.2726      173.8687      170.7804      173.9703      157.9193      136.6924      172.9262      190.9385      191.9386      173.0724      185.7511      188.3073      191.3229      177.4830      179.5367      179.0430      180.4680      182.6497      207.5640      187.5006      181.8422      168.8525      160.1977      162.1903      162.7204      177.9141      176.9204      210.1973      189.4171      189.9706        0.0000        0.0000        0.0000       63.6300       49.5234       45.2917       48.5995       53.7835       29.1900        0.0000        0.0000        0.0000        0.0000        0.0000        0.0000        0.0000        0.0000        0.0000        0.0000        0.0000        0.0000        0.0000        0.0000        0.0000        0.0000        0.0000        0.0000        0.0000        0.0000        0.0000        0.0000        0.0000        0.0000        0.0000        0.0000        0.0000        0.0000        0.0000        0.0000        0.0000        0.0000        0.0000        0.0000        0.0000        0.0000        0.0000        0.0000        0.0000        0.0000        0.0000        0.0000        0.0000        0.0000        0.0000        0.0000        0.0000        0.0000        0.0000        0.0000        0.0000        0.0000        0.0000
        0.0000        0.0000        0.0000        0.0000        0.0000        0.0000        0.0000        0.0000        0.0000        0.0000        0.0000        0.0000        0.0000        0.0000        0.0000        0.0000        0.0000        0.0000        0.0000        0.0000        0.0000        0.0000        0.0000        0.0000        0.0000        0.0000        0.0000        0.0000        0.0000        0.0000        0.0000        0.0000        0.0000        0.0000        0.0000        0.0000        0.0000        0.0000        0.0000        0.0000        0.0000        0.0000        0.0000        0.0000        0.0000        0.0000        0.0000        0.0000        0.0000        0.0000        0.0000        0.0000        0.0000        0.0000        0.0000        0.0000        0.0000        0.0000        0.0000        0.0000        0.0000        0.0000        0.0000        0.0000        0.0000        0.0000        0.0000        0.0000        0.0000        0.0000        0.0000        0.0000        0.0000        0.0000        0.0000        0.0000        0.0000        0.0000        0.0000        0.0000        0.0000        0.0000        0.0000        0.0000        0.0000        0.0000        0.0000        0.0000        0.0000        0.0000        0.0000        0.0000        0.0000        0.0000        0.0000        0.0000      418.0441      365.5907      305.1776      266.7189      248.0961      234.7831      178.8552      143.9791      157.8332      182.8127      178.8033      160.9452      164.5766      151.8238      146.3277      163.1114      164.3441      171.4136      165.9854      134.6902      122.7712      111.5044       97.6481       99.6629      126.1637      117.9156      119.5986      137.8882      166.1471      189.9375      176.0423      168.1377      159.7477      164.0012      173.8901      250.7585      214.4350      222.3236      235.0976      334.1653      311.6468      320.7397      317.5109      320.6217      382.6355      419.6583      485.4105      436.7660      446.8552      438.3911      413.0321      380.6894      339.2537      308.9875      289.4261      256.5169      241.7838      235.8476      216.6071      214.4462      194.7052      189.3206      201.6697      203.1739      200.1134      185.4881      174.8278      199.0292      192.3323      205.4390      206.2352      182.4530      181.1038      192.8419      190.3564      185.3704      172.5356      195.5354      203.2739      187.3862      199.5647      174.0237      153.4037      129.5048      128.9492      113.9776      106.1580       75.8458       98.2657      101.2963        0.0000        0.0000        0.0000        0.0000       48.3637       56.5154       55.3236       68.2211       52.3507       39.7200        0.0000        0.0000        0.0000        0.0000        0.0000        0.0000        0.0000        0.0000        0.0000        0.0000        0.0000        0.0000        0.0000        0.0000        0.0000        0.0000        0.0000        0.0000        0.0000        0.0000        0.0000        0.0000        0.0000        0.0000        0.0000        0.0000        0.0000        0.0000        0.0000        0.0000        0.0000        0.0000        0.0000        0.0000        0.0000        0.0000        0.0000        0.0000        0.0000        0.0000        0.0000        0.0000        0.0000        0.0000        0.0000        0.0000        0.0000        0.0000        0.0000        0.0000        0.0000        0.0000        0.0000
        0.0000        0.0000        0.0000        0.0000        0.0000        0.0000        0.0000        0.0000        0.0000        0.0000        0.0000        0.0000        0.0000        0.0000        0.0000        0.0000        0.0000        0.0000        0.0000        0.0000        0.0000        0.0000        0.0000        0.0000        0.0000        0.0000        0.0000        0.0000        0.0000        0.0000        0.0000        0.0000        0.0000        0.0000        0.0000        0.0000        0.0000        0.0000        0.0000        0.0000        0.0000        0.0000        0.0000        0.0000        0.0000        0.0000        0.0000        0.0000        0.0000        0.0000        0.0000        0.0000        0.0000        0.0000        0.0000        0.0000        0.0000        0.0000        0.0000        0.0000        0.0000        0.0000        0.0000        0.0000        0.0000        0.0000        0.0000        0.0000        0.0000        0.0000        0.0000        0.0000        0.0000        0.0000        0.0000        0.0000        0.0000        0.0000        0.0000        0.0000        0.0000        0.0000        0.0000        0.0000        0.0000        0.0000        0.0000        0.0000        0.0000        0.0000        0.0000        0.0000        0.0000        0.0000        0.0000        0.0000      361.9000      310.0446      279.3527      269.2735      270.6227      243.9786      216.8526      174.4970      189.8321      186.9496      186.5591      166.5743      168.4025      157.6666      160.1678      161.4558      175.0275      171.4059      166.5642      143.2051      125.1352      100.4684      102.0269      122.7527      137.7118      131.0905      134.8584      158.5755      196.1983      210.7794      216.4011      199.9977      173.4094      171.9917      203.3699      256.9012      234.7710      228.2354      249.2642      289.2575      286.0723      321.2512      314.3466      312.6690      374.3257      411.6169      392.7987      378.2085      382.2761      369.4479      368.7339      337.9540      318.0457      296.9653      296.0885      276.9064      253.0674      242.1884      231.1497      211.6210      191.2477      184.1395      203.5665      202.9318      207.5833      203.9667      215.9471      237.1564      204.9321      201.5057      203.1861      171.7883      176.7357      182.5227      191.7114      214.1616      168.2035      183.8174      194.4823      168.2467      157.1013      148.8939      127.9086      102.5988      104.7235      103.6014      100.3990        0.0000        0.0000        0.0000        0.0000        0.0000        0.0000       45.5115       48.2859       58.5775       82.2428       77.6263       49.5257        0.0000        0.0000        0.0000        0.0000        0.0000        0.0000        0.0000        0.0000        0.0000        0.0000        0.0000        0.0000        0.0000        0.0000        0.0000        0.0000        0.0000        0.0000        0.0000        0.0000        0.0000        0.0000        0.0000        0.0000        0.0000        0.0000        0.0000        0.0000        0.0000        0.0000        0.0000        0.0000        0.0000        0.0000        0.0000        0.0000        0.0000        0.0000        0.0000        0.0000        0.0000        0.0000        0.0000        0.0000        0.0000        0.0000        0.0000        0.0000        0.0000        0.0000        0.0000        0.0000        0.0000        0.0000
        0.0000        0.0000        0.0000        0.0000        0.0000        0.0000        0.0000        0.0000        0.0000        0.0000        0.0000        0.0000        0.0000        0.0000        0.0000        0.0000        0.0000        0.0000        0.0000        0.0000        0.0000        0.0000        0.0000        0.0000        0.0000        0.0000        0.0000        0.0000        0.0000        0.0000        0.0000        0.0000        0.0000        0.0000        0.0000        0.0000        0.0000        0.0000        0.0000        0.0000        0.0000        0.0000        0.0000        0.0000        0.0000        0.0000        0.0000        0.0000        0.0000        0.0000        0.0000        0.0000        0.0000        0.0000        0.0000        0.0000        0.0000        0.0000        0.0000        0.0000        0.0000        0.0000        0.0000        0.0000        0.0000        0.0000        0.0000        0.0000        0.0000        0.0000        0.0000        0.0000        0.0000        0.0000        0.0000        0.0000        0.0000        0.0000        0.0000        0.0000        0.0000        0.0000        0.0000        0.0000        0.0000        0.0000        0.0000        0.0000        0.0000        0.0000        0.0000        0.0000        0.0000        0.0000        0.0000        0.0000      304.2669      305.9897      272.5966      247.9536      254.4236      243.1222      226.9131      171.3994      166.0998      172.0710      177.7524      170.6486      168.3630      174.6034      176.3891      176.7738      162.0997      148.3198      159.8896      136.0215      122.6395      117.8973      109.0879      115.9600      115.9928      114.5265      143.8489      164.5089      177.4133      215.2172      215.4112      171.4364      169.5532      177.5438      199.3597      268.3214      259.4614      264.6078      310.4279      286.2891      291.1172      323.6874      308.3848      299.0402      317.5237      348.6524      372.3458      361.1258      348.4266      338.0278      328.1932      314.5463      334.5061      321.4276      277.9138      263.4614      260.1523      261.7822      242.4467      232.1470      203.3302      204.7448      229.0282      218.2227      213.5914      208.8703      204.3452      209.0822      200.7057      209.3243      185.2647      180.5735      175.6229      197.3311      181.5438      211.6232      233.4168      228.3998      184.6072      148.1806      146.6801      134.6083      122.2475      102.6397      107.1290      102.9275        0.0000        0.0000        0.0000        0.0000        0.0000        0.0000       44.1839       37.8335       50.6689       70.1987       70.4567       76.3351       59.9892        0.0000        0.0000        0.0000        0.0000        0.0000        0.0000        0.0000        0.0000        0.0000        0.0000        0.0000        0.0000        0.0000        0.0000        0.0000        0.0000        0.0000        0.0000        0.0000        0.0000        0.0000        0.0000        0.0000        0.0000        0.0000        0.0000        0.0000        0.0000        0.0000        0.0000        0.0000        0.0000        0.0000        0.0000        0.0000        0.0000        0.0000        0.0000        0.0000        0.0000        0.0000        0.0000        0.0000        0.0000        0.0000        0.0000        0.0000        0.0000        0.0000        0.0000        0.0000        0.0000        0.0000        0.0000
        0.0000        0.0000        0.0000        0.0000        0.0000        0.0000        0.0000        0.0000        0.0000        0.0000        0.0000        0.0000        0.0000        0.0000        0.0000        0.0000        0.0000        0.0000        0.0000        0.0000        0.0000        0.0000        0.0000        0.0000        0.0000        0.0000        0.0000        0.0000        0.0000        0.0000        0.0000        0.0000        0.0000        0.0000        0.0000        0.0000        0.0000        0.0000        0.0000        0.0000        0.0000        0.0000        0.0000        0.0000        0.0000        0.0000        0.0000        0.0000        0.0000        0.0000        0.0000        0.0000        0.0000        0.0000        0.0000        0.0000        0.0000        0.0000        0.0000        0.0000        0.0000        0.0000        0.0000        0.0000        0.0000        0.0000        0.0000        0.0000        0.0000        0.0000        0.0000        0.0000        0.0000        0.0000        0.0000        0.0000        0.0000        0.0000        0.0000        0.0000        0.0000        0.0000        0.0000        0.0000        0.0000        0.0000        0.0000        0.0000        0.0000        0.0000        0.0000        0.0000        0.0000        0.0000        0.0000        0.0000        0.0000      296.1701      267.2113      261.9263      274.8149      249.8386      239.9506      174.8285      169.8429      185.8860      175.2884      186.7323      186.2830      195.7261      205.7766      206.8718      180.7608      177.9319      177.8354      163.2687      159.3631      146.6116      133.3754      135.6534      129.8548      146.9796      177.9964      178.1822      160.0368      157.6354      185.6212      179.4894      192.6027      193.5990      203.9781      297.5406      310.6930      273.2668      331.3816      370.2806      324.2037      270.5512      281.0765      314.8446      333.5902      383.4411      424.2838      373.7610      322.2502      301.1902      309.8811      300.9548      311.9414      286.9539      291.1377      262.3044      255.6584      238.3289      230.2859      212.8450      209.3420      236.6148      259.0188      223.8262      214.1611      210.8580      201.7114      196.3942      195.9229      211.6772      203.9448      179.0650      175.1123      188.5018      172.7715      186.6164      226.2762      179.9742      165.3025      132.9314      124.9998      134.0955      132.8596      104.9851      117.3283        0.0000        0.0000        0.0000        0.0000        0.0000        0.0000        0.0000       55.8900       60.7166       76.9497      116.2859       98.1584       78.5219       76.3198        0.0000        0.0000        0.0000        0.0000        0.0000        0.0000        0.0000        0.0000        0.0000        0.0000        0.0000        0.0000        0.0000        0.0000        0.0000        0.0000        0.0000        0.0000        0.0000        0.0000        0.0000        0.0000        0.0000        0.0000        0.0000        0.0000        0.0000        0.0000        0.0000        0.0000        0.0000        0.0000        0.0000        0.0000        0.0000        0.0000        0.0000        0.0000        0.0000        0.0000        0.0000        0.0000        0.0000        0.0000        0.0000        0.0000        0.0000        0.0000        0.0000        0.0000        0.0000        0.0000        0.0000        0.0000
        0.0000        0.0000        0.0000        0.0000        0.0000        0.0000        0.0000        0.0000        0.0000        0.0000        0.0000        0.0000        0.0000        0.0000        0.0000        0.0000        0.0000        0.0000        0.0000        0.0000        0.0000        0.0000        0.0000        0.0000        0.0000        0.0000        0.0000        0.0000        0.0000        0.0000        0.0000        0.0000        0.0000        0.0000        0.0000        0.0000        0.0000        0.0000        0.0000        0.0000        0.0000        0.0000        0.0000        0.0000        0.0000        0.0000        0.0000        0.0000        0.0000        0.0000        0.0000        0.0000        0.0000        0.0000        0.0000        0.0000        0.0000        0.0000        0.0000        0.0000        0.0000        0.0000        0.0000        0.0000        0.0000        0.0000        0.0000        0.0000        0.0000        0.0000        0.0000        0.0000        0.0000        0.0000        0.0000        0.0000        0.0000        0.0000        0.0000        0.0000        0.0000        0.0000        0.0000        0.0000        0.0000        0.0000        0.0000        0.0000        0.0000        0.0000        0.0000        0.0000        0.0000        0.0000        0.0000        0.0000      292.8667      218.2907      223.7503      263.8471        0.0000      271.5237      237.3106      188.5731      172.8756      173.7704      184.6357      195.3246      212.2864      225.6669      226.1050      245.4821      222.3624      180.8180      158.2505      159.4550      181.1024      187.3394      124.1322      114.1433      132.8781      143.2564      177.9486      191.5030      163.1026      177.4134      210.8208      208.2348      231.7504      248.0618      231.2315      245.1256      291.5619      283.4715      328.0069      346.4680      288.0332      242.9992      280.4855      400.0341      376.0250      387.7016      400.0652      353.9330      323.0513      297.9940      303.1705      292.5850      289.5152      291.0037      286.7171      250.0817      238.2768      198.9328      192.6686      219.7534      235.9052      259.8015      271.1795      250.6875      241.2286      209.8138      196.6744      193.9906      189.6030      194.1662      193.3563      188.7204      171.8572      173.0206      183.1080      206.2721      199.2302      185.3543      151.5029      131.2418      132.3314      164.2953      176.6920        0.0000        0.0000        0.0000        0.0000        0.0000      154.7100       75.9900        0.0000      136.8957      153.6385      171.6494      162.0680      163.2816      165.1452      143.8427        0.0000        0.0000        0.0000        0.0000        0.0000        0.0000        0.0000        0.0000        0.0000        0.0000        0.0000        0.0000        0.0000        0.0000        0.0000        0.0000        0.0000        0.0000        0.0000        0.0000        0.0000        0.0000        0.0000        0.0000        0.0000        0.0000        0.0000        0.0000        0.0000        0.0000        0.0000        0.0000        0.0000        0.0000        0.0000        0.0000        0.0000        0.0000        0.0000        0.0000        0.0000        0.0000        0.0000        0.0000        0.0000        0.0000        0.0000        0.0000        0.0000        0.0000        0.0000        0.0000        0.0000        0.0000        0.0000
        0.0000        0.0000        0.0000        0.0000        0.0000        0.0000        0.0000        0.0000        0.0000        0.0000        0.0000        0.0000        0.0000        0.0000        0.0000        0.0000        0.0000        0.0000        0.0000        0.0000        0.0000        0.0000        0.0000        0.0000        0.0000        0.0000        0.0000        0.0000        0.0000        0.0000        0.0000        0.0000        0.0000        0.0000        0.0000        0.0000        0.0000        0.0000        0.0000        0.0000        0.0000        0.0000        0.0000        0.0000        0.0000        0.0000        0.0000        0.0000        0.0000        0.0000        0.0000        0.0000        0.0000        0.0000        0.0000        0.0000        0.0000        0.0000        0.0000        0.0000        0.0000        0.0000        0.0000        0.0000        0.0000        0.0000        0.0000        0.0000        0.0000        0.0000        0.0000        0.0000        0.0000        0.0000        0.0000        0.0000        0.0000        0.0000        0.0000        0.0000        0.0000        0.0000        0.0000        0.0000        0.0000        0.0000        0.0000        0.0000        0.0000        0.0000        0.0000        0.0000        0.0000        0.0000        0.0000        0.0000        0.0000      233.3882        0.0000        0.0000        0.0000      272.9098      234.0113      207.2776      197.4561      213.4632      209.5166      219.6778      226.9518      247.5909      256.9715      237.4159      230.0917      185.3900      146.8176      130.8054      156.3296      187.7735      126.6394      125.8978      131.0013      135.2135      158.3308      173.3599      171.8834      207.5541      229.7678      240.8117      258.6557      272.2858      251.3226      280.4126      326.1170      341.4033      362.1337      303.0190      266.6575      284.9125      343.8830      404.1347      383.4680      365.3951      358.5278      352.1761      339.5736      295.4940      292.6707      277.1017      286.8714      274.5074      278.6557      253.7816      213.4256      190.9978      182.3623      221.6874      234.0942      257.3815      244.8579      233.5983      224.4872      205.4656      220.0811      201.3783      201.8790      192.0961      180.2519      189.7584      184.7771      157.6458      180.8430      196.8275      192.3375      175.8272      147.7044      129.3147      141.4640      212.1289      170.9547        0.0000        0.0000        0.0000        0.0000        0.0000      191.1600       73.8300       92.5200      179.9312      184.1391      204.3877      198.5232      210.7041      227.9898      192.5797        0.0000        0.0000        0.0000        0.0000        0.0000        0.0000        0.0000        0.0000        0.0000        0.0000        0.0000        0.0000        0.0000        0.0000        0.0000        0.0000        0.0000        0.0000        0.0000        0.0000        0.0000        0.0000        0.0000        0.0000        0.0000        0.0000        0.0000        0.0000        0.0000        0.0000        0.0000        0.0000        0.0000        0.0000        0.0000        0.0000        0.0000        0.0000        0.0000        0.0000        0.0000        0.0000        0.0000        0.0000        0.0000        0.0000        0.0000        0.0000        0.0000        0.0000        0.0000        0.0000        0.0000        0.0000        0.0000
        0.0000        0.0000        0.0000        0.0000        0.0000        0.0000        0.0000        0.0000        0.0000        0.0000        0.0000        0.0000        0.0000        0.0000        0.0000        0.0000        0.0000        0.0000        0.0000        0.0000        0.0000        0.0000        0.0000        0.0000        0.0000        0.0000        0.0000        0.0000        0.0000        0.0000        0.0000        0.0000        0.0000        0.0000        0.0000        0.0000        0.0000        0.0000        0.0000        0.0000        0.0000        0.0000        0.0000        0.0000        0.0000        0.0000        0.0000        0.0000        0.0000        0.0000        0.0000        0.0000        0.0000        0.0000        0.0000        0.0000        0.0000        0.0000        0.0000        0.0000        0.0000        0.0000        0.0000        0.0000        0.0000        0.0000        0.0000        0.0000        0.0000        0.0000        0.0000        0.0000        0.0000        0.0000        0.0000        0.0000        0.0000        0.0000        0.0000        0.0000        0.0000        0.0000        0.0000        0.0000        0.0000        0.0000        0.0000        0.0000        0.0000        0.0000        0.0000        0.0000        0.0000        0.0000        0.0000        0.0000        0.0000        0.0000        0.0000        0.0000        0.0000      252.3760      233.0538      207.3047      176.0025      197.8332      218.0904      240.4868      252.5470      267.7311      276.6937      273.3398      220.1771      199.9816      187.7566      148.7687      144.4524      151.7694      156.2207      161.4205      152.4402      147.9063      147.1854      179.1194      182.3229      206.3797      236.7496      265.3819      281.2884      273.8742      287.6798      327.0145      382.6069      375.5222      358.5786      363.4435      306.5395      346.4914      369.5603      352.7784      341.6450      336.6392      295.5674      350.5870      322.0674      310.2851      318.3190      289.9973      265.5573      288.4710      264.9393      255.9844      238.1373      214.9364      200.6918      222.9204      217.1786      208.2195      207.4169      225.0890      218.9509      217.0343      213.2891      190.1738      205.0157      200.6489      181.7235      196.2271      164.9675      185.3148      166.4283      175.1014      166.8337      162.1731      154.7363      165.6325      161.1931        0.0000        0.0000        0.0000        0.0000        0.0000        0.0000      257.1900      200.0700      165.3900      146.8500      210.4474      203.0017      213.5461      217.7666      227.0347      241.6092      241.7801        0.0000        0.0000        0.0000        0.0000        0.0000        0.0000        0.0000        0.0000        0.0000        0.0000        0.0000        0.0000        0.0000        0.0000        0.0000        0.0000        0.0000        0.0000        0.0000        0.0000        0.0000        0.0000        0.0000        0.0000        0.0000        0.0000        0.0000        0.0000        0.0000        0.0000        0.0000        0.0000        0.0000        0.0000        0.0000        0.0000        0.0000        0.0000        0.0000        0.0000        0.0000        0.0000        0.0000        0.0000        0.0000        0.0000        0.0000        0.0000        0.0000        0.0000        0.0000        0.0000        0.0000        0.0000        0.0000
        0.0000        0.0000        0.0000        0.0000        0.0000        0.0000        0.0000        0.0000        0.0000        0.0000        0.0000        0.0000        0.0000        0.0000        0.0000        0.0000        0.0000        0.0000        0.0000        0.0000        0.0000        0.0000        0.0000        0.0000        0.0000        0.0000        0.0000        0.0000        0.0000        0.0000        0.0000        0.0000        0.0000        0.0000        0.0000        0.0000        0.0000        0.0000        0.0000        0.0000        0.0000        0.0000        0.0000        0.0000        0.0000        0.0000        0.0000        0.0000        0.0000        0.0000        0.0000        0.0000        0.0000        0.0000        0.0000        0.0000        0.0000        0.0000        0.0000        0.0000        0.0000        0.0000        0.0000        0.0000        0.0000        0.0000        0.0000        0.0000        0.0000        0.0000        0.0000        0.0000        0.0000        0.0000        0.0000        0.0000        0.0000        0.0000        0.0000        0.0000        0.0000        0.0000        0.0000        0.0000        0.0000        0.0000        0.0000        0.0000        0.0000        0.0000        0.0000        0.0000        0.0000        0.0000        0.0000        0.0000        0.0000        0.0000        0.0000        0.0000        0.0000        0.0000      251.5119      216.6938      215.1805      206.1223      210.0122      241.8681      256.1269      263.6741      275.2146      294.8773      251.8019      272.7160      235.9066      213.0655      213.8278      201.3490      188.4445      179.5732      169.1190      166.6650      191.5077      224.0599      217.4031      226.6009      262.5205      276.0233      291.3322      321.2480      309.2767      287.3698      335.1295      306.7319      334.4801      356.0285      351.1681      381.8951      356.1079      364.2521      324.4405      309.7393      302.5597      317.7876      328.1382      339.8799      325.1684      300.3171      289.9724      288.9472      272.9776      238.7840      203.0065      207.5770      217.0866      231.0453      212.9635      205.1158      206.4391      209.7069      223.8340      224.4486      209.8265      200.8795      205.4408      199.7443      191.6081      187.5963      161.7252      161.9297      157.4351      157.6573      149.0020      153.6747      167.6093      193.1030      149.3289        0.0000        0.0000        0.0000        0.0000        0.0000        0.0000        0.0000      256.4400      245.1300      160.6200      220.1331      217.6445      222.1861      243.1961      247.2188      266.5497      280.4579        0.0000        0.0000        0.0000        0.0000        0.0000        0.0000        0.0000        0.0000        0.0000        0.0000        0.0000        0.0000        0.0000        0.0000        0.0000        0.0000        0.0000        0.0000        0.0000        0.0000        0.0000        0.0000        0.0000        0.0000        0.0000        0.0000        0.0000        0.0000        0.0000        0.0000        0.0000        0.0000        0.0000        0.0000        0.0000        0.0000        0.0000        0.0000        0.0000        0.0000        0.0000        0.0000        0.0000        0.0000        0.0000        0.0000        0.0000        0.0000        0.0000        0.0000        0.0000        0.0000        0.0000        0.0000        0.0000
        0.0000        0.0000        0.0000        0.0000        0.0000        0.0000        0.0000        0.0000        0.0000        0.0000        0.0000        0.0000        0.0000        0.0000        0.0000        0.0000        0.0000        0.0000        0.0000        0.0000        0.0000        0.0000        0.0000        0.0000        0.0000        0.0000        0.0000        0.0000        0.0000        0.0000        0.0000        0.0000        0.0000        0.0000        0.0000        0.0000        0.0000        0.0000        0.0000        0.0000        0.0000        0.0000        0.0000        0.0000        0.0000        0.0000        0.0000        0.0000        0.0000        0.0000        0.0000        0.0000        0.0000        0.0000        0.0000        0.0000        0.0000        0.0000        0.0000        0.0000        0.0000        0.0000        0.0000        0.0000        0.0000        0.0000        0.0000        0.0000        0.0000        0.0000        0.0000        0.0000        0.0000        0.0000        0.0000        0.0000        0.0000        0.0000        0.0000        0.0000        0.0000        0.0000        0.0000        0.0000        0.0000        0.0000        0.0000        0.0000        0.0000        0.0000        0.0000        0.0000        0.0000        0.0000        0.0000        0.0000        0.0000        0.0000        0.0000        0.0000        0.0000        0.0000        0.0000      218.7760      230.4033      224.3219      221.7494      257.9398      270.7439      287.8676      295.1541      317.9313      345.7406      367.3656      343.4930      389.2631      346.6979      312.1480      305.9958      261.5354      261.2852      255.8550      290.5832      295.4125      277.8179      310.8770      343.5227        0.0000        0.0000      331.4882      311.9020      287.9181      288.1523      303.8997      325.3906      371.0147      336.9679      352.7163      330.3667      347.6044      318.9870      324.4586      332.6883      306.1613      331.1987      323.5942      327.6133      344.8999      345.2377      334.6349      305.4930      268.8229      255.3925      238.5070      263.6321      243.0758      237.7894      202.2965      211.6363      214.9166      224.7206      240.5886      235.0148      243.9300      224.1771      223.5610      220.4332      186.4153      161.2590      154.5809      154.6997      139.5218      124.9145      144.4161        0.0000        0.0000        0.0000        0.0000        0.0000        0.0000        0.0000        0.0000        0.0000        0.0000        0.0000        0.0000        0.0000      209.8116      228.4656      230.1142      236.7610      301.9667      320.8916        0.0000        0.0000        0.0000        0.0000        0.0000        0.0000        0.0000        0.0000        0.0000        0.0000        0.0000        0.0000        0.0000        0.0000        0.0000        0.0000        0.0000        0.0000        0.0000        0.0000        0.0000        0.0000        0.0000        0.0000        0.0000        0.0000        0.0000        0.0000        0.0000        0.0000        0.0000        0.0000        0.0000        0.0000        0.0000        0.0000        0.0000        0.0000        0.0000        0.0000        0.0000        0.0000        0.0000        0.0000        0.0000        0.0000        0.0000        0.0000        0.0000        0.0000        0.0000        0.0000        0.0000        0.0000        0.0000        0.0000
        0.0000        0.0000        0.0000        0.0000        0.0000        0.0000        0.0000        0.0000        0.0000        0.0000        0.0000        0.0000        0.0000        0.0000        0.0000        0.0000        0.0000        0.0000        0.0000        0.0000        0.0000        0.0000        0.0000        0.0000        0.0000        0.0000        0.0000        0.0000        0.0000        0.0000        0.0000        0.0000        0.0000        0.0000        0.0000        0.0000        0.0000        0.0000        0.0000        0.0000        0.0000        0.0000        0.0000        0.0000        0.0000        0.0000        0.0000        0.0000        0.0000        0.0000        0.0000        0.0000        0.0000        0.0000        0.0000        0.0000        0.0000        0.0000        0.0000        0.0000        0.0000        0.0000        0.0000        0.0000        0.0000        0.0000        0.0000        0.0000        0.0000        0.0000        0.0000        0.0000        0.0000        0.0000        0.0000        0.0000        0.0000        0.0000        0.0000        0.0000        0.0000        0.0000        0.0000        0.0000        0.0000        0.0000        0.0000        0.0000        0.0000        0.0000        0.0000        0.0000        0.0000        0.0000        0.0000        0.0000        0.0000        0.0000        0.0000        0.0000        0.0000        0.0000        0.0000      219.0114      238.9001      245.5183      247.5291      274.3131      292.8668      287.0307      311.0521      350.6764      415.9074      385.3120      393.0211      414.1450      409.8077      418.0634      408.1054      340.2574      338.0815      324.8737      314.1229      334.2400      349.1442      414.5691        0.0000        0.0000        0.0000        0.0000        0.0000        0.0000      304.3654      312.3851      345.0707      403.9792      338.2646      319.4019      316.5190      276.8116      286.4213      309.8331      324.4242      336.8281      367.4388      347.9310      345.9905      367.2004      377.4869      399.0376      345.3493      313.1912      278.2948      286.4081      310.7708      281.1725      251.0777      236.5023      237.6962      216.1042      239.3727      263.1236      265.8552      265.6489      257.6757      244.2340      232.1510      185.7254      186.1970      170.2764      187.4074      145.9211        0.0000        0.0000        0.0000        0.0000        0.0000        0.0000        0.0000        0.0000        0.0000        0.0000        0.0000        0.0000        0.0000        0.0000        0.0000      234.5520      249.4948      271.4743      273.6372      337.4352      355.9452      384.0757        0.0000        0.0000        0.0000        0.0000        0.0000        0.0000        0.0000        0.0000        0.0000        0.0000        0.0000        0.0000        0.0000        0.0000        0.0000        0.0000        0.0000        0.0000        0.0000        0.0000        0.0000        0.0000        0.0000        0.0000        0.0000        0.0000        0.0000        0.0000        0.0000        0.0000        0.0000        0.0000        0.0000        0.0000        0.0000        0.0000        0.0000        0.0000        0.0000        0.0000        0.0000        0.0000        0.0000        0.0000        0.0000        0.0000        0.0000        0.0000        0.0000        0.0000        0.0000        0.0000        0.0000        0.0000        0.0000
        0.0000        0.0000        0.0000        0.0000        0.0000        0.0000        0.0000        0.0000        0.0000        0.0000        0.0000        0.0000        0.0000        0.0000        0.0000        0.0000        0.0000        0.0000        0.0000        0.0000        0.0000        0.0000        0.0000        0.0000        0.0000        0.0000        0.0000        0.0000        0.0000        0.0000        0.0000        0.0000        0.0000        0.0000        0.0000        0.0000        0.0000        0.0000        0.0000        0.0000        0.0000        0.0000        0.0000        0.0000        0.0000        0.0000        0.0000        0.0000        0.0000        0.0000        0.0000        0.0000        0.0000        0.0000        0.0000        0.0000        0.0000        0.0000        0.0000        0.0000        0.0000        0.0000        0.0000        0.0000        0.0000        0.0000        0.0000        0.0000        0.0000        0.0000        0.0000        0.0000        0.0000        0.0000        0.0000        0.0000        0.0000        0.0000        0.0000        0.0000        0.0000        0.0000        0.0000        0.0000        0.0000        0.0000        0.0000        0.0000        0.0000        0.0000        0.0000        0.0000        0.0000        0.0000        0.0000        0.0000        0.0000        0.0000        0.0000        0.0000        0.0000        0.0000        0.0000      237.1208      230.1394      241.2487      270.0387      281.8892      282.0932      288.7271      303.5537      353.3031      375.1831      371.5706      376.2460      425.3081      465.6933        0.0000      437.0526      407.8515        0.0000        0.0000      403.6733      366.7771        0.0000        0.0000        0.0000        0.0000        0.0000        0.0000        0.0000        0.0000      280.6211      275.2303      280.1242      331.4850      291.2682      282.0243      284.9953      312.3482      323.4904      339.7227      408.5066      393.4548      403.0250      384.5233      346.5377      403.4896      413.4310      403.6494      357.1407      323.9503      303.8651      298.5438      285.4407      264.8427      276.7221      248.9129      252.6193      253.2567      256.1891      255.2197      254.4656      261.6335      251.9569      257.0290      256.5896        0.0000        0.0000        0.0000        0.0000        0.0000        0.0000        0.0000        0.0000        0.0000        0.0000        0.0000        0.0000        0.0000        0.0000        0.0000        0.0000        0.0000        0.0000        0.0000        0.0000      241.8027      253.8911      287.1284      297.3521      332.8064        0.0000        0.0000        0.0000        0.0000        0.0000        0.0000        0.0000        0.0000        0.0000        0.0000        0.0000        0.0000        0.0000        0.0000        0.0000        0.0000        0.0000        0.0000        0.0000        0.0000        0.0000        0.0000        0.0000        0.0000        0.0000        0.0000        0.0000        0.0000        0.0000        0.0000        0.0000        0.0000        0.0000        0.0000        0.0000        0.0000        0.0000        0.0000        0.0000        0.0000        0.0000        0.0000        0.0000        0.0000        0.0000        0.0000        0.0000        0.0000        0.0000        0.0000        0.0000        0.0000        0.0000        0.0000        0.0000        0.0000        0.0000
        0.0000        0.0000        0.0000        0.0000        0.0000        0.0000        0.0000        0.0000        0.0000        0.0000        0.0000        0.0000        0.0000        0.0000        0.0000        0.0000        0.0000        0.0000        0.0000        0.0000        0.0000        0.0000        0.0000        0.0000        0.0000        0.0000        0.0000        0.0000        0.0000        0.0000        0.0000        0.0000        0.0000        0.0000        0.0000        0.0000        0.0000        0.0000        0.0000        0.0000        0.0000        0.0000        0.0000        0.0000        0.0000        0.0000        0.0000        0.0000        0.0000        0.0000        0.0000        0.0000        0.0000        0.0000        0.0000        0.0000        0.0000        0.0000        0.0000        0.0000        0.0000        0.0000        0.0000        0.0000        0.0000        0.0000        0.0000        0.0000        0.0000        0.0000        0.0000        0.0000        0.0000        0.0000        0.0000        0.0000        0.0000        0.0000        0.0000        0.0000        0.0000        0.0000        0.0000        0.0000        0.0000        0.0000        0.0000        0.0000        0.0000        0.0000        0.0000        0.0000        0.0000        0.0000        0.0000        0.0000        0.0000        0.0000        0.0000        0.0000        0.0000        0.0000        0.0000      236.4181      211.6269      243.5439      245.7605      260.5599      282.9722      289.6451      293.1711      325.7849      351.5412      368.8168        0.0000        0.0000        0.0000        0.0000        0.0000        0.0000        0.0000        0.0000        0.0000        0.0000        0.0000        0.0000        0.0000        0.0000        0.0000        0.0000        0.0000        0.0000        0.0000      257.0162      267.5605      298.7510      285.6086      293.8966      319.4403      378.4547      416.3198      423.1993      393.1852      366.2097      388.3256      381.9133      344.3896      379.9087      371.6807      390.0163      347.5406      334.6011      311.5927      304.1323      291.1114      281.7825      251.7279      250.8249      256.5436      233.2467      227.0688      235.3701      248.1768      264.1659      252.3045      273.5312        0.0000        0.0000        0.0000        0.0000        0.0000        0.0000        0.0000        0.0000        0.0000        0.0000        0.0000        0.0000        0.0000        0.0000        0.0000        0.0000        0.0000        0.0000        0.0000        0.0000        0.0000        0.0000      230.8386      243.9496      299.3682        0.0000      270.9574      313.9246        0.0000        0.0000        0.0000        0.0000        0.0000        0.0000        0.0000        0.0000        0.0000        0.0000        0.0000        0.0000        0.0000        0.0000        0.0000        0.0000        0.0000        0.0000        0.0000        0.0000        0.0000        0.0000        0.0000        0.0000        0.0000        0.0000        0.0000        0.0000        0.0000        0.0000        0.0000        0.0000        0.0000        0.0000        0.0000        0.0000        0.0000        0.0000        0.0000        0.0000        0.0000        0.0000        0.0000        0.0000        0.0000        0.0000        0.0000        0.0000        0.0000        0.0000        0.0000        0.0000        0.0000        0.0000        0.0000
        0.0000        0.0000        0.0000        0.0000        0.0000        0.0000        0.0000        0.0000        0.0000        0.0000        0.0000        0.0000        0.0000        0.0000        0.0000        0.0000        0.0000        0.0000        0.0000        0.0000        0.0000        0.0000        0.0000        0.0000        0.0000        0.0000        0.0000        0.0000        0.0000        0.0000        0.0000        0.0000        0.0000        0.0000        0.0000        0.0000        0.0000        0.0000        0.0000        0.0000        0.0000        0.0000        0.0000        0.0000        0.0000        0.0000        0.0000        0.0000        0.0000        0.0000        0.0000        0.0000        0.0000        0.0000        0.0000        0.0000        0.0000        0.0000        0.0000        0.0000        0.0000        0.0000        0.0000        0.0000        0.0000        0.0000        0.0000        0.0000        0.0000        0.0000        0.0000        0.0000        0.0000        0.0000        0.0000        0.0000        0.0000        0.0000        0.0000        0.0000        0.0000        0.0000        0.0000        0.0000        0.0000        0.0000        0.0000        0.0000        0.0000        0.0000        0.0000        0.0000        0.0000        0.0000        0.0000        0.0000        0.0000        0.0000        0.0000        0.0000        0.0000        0.0000        0.0000        0.0000        0.0000      232.3199      220.2979      244.4442      252.4540      267.2655      270.4973      297.1887      334.0396      340.9174      345.7898        0.0000        0.0000        0.0000        0.0000        0.0000        0.0000        0.0000        0.0000        0.0000        0.0000        0.0000        0.0000        0.0000        0.0000        0.0000        0.0000        0.0000        0.0000      238.4954      250.6408      307.8212      308.8149      336.1669      369.6678      425.5128      465.3542      456.4083      387.8039      352.8162      346.9353      353.7454      327.8826      299.0704      288.1920      308.7287      284.6830      294.9173      314.7143      316.5938      287.6466      242.7729      228.7310      229.1379      226.1093      215.2171      246.8603      242.6562      222.4319      197.6100      187.2000        0.0000        0.0000        0.0000        0.0000        0.0000        0.0000        0.0000        0.0000        0.0000        0.0000        0.0000        0.0000        0.0000        0.0000        0.0000        0.0000        0.0000        0.0000        0.0000        0.0000        0.0000        0.0000        0.0000        0.0000      215.2034      231.2082        0.0000      201.6600      242.5500        0.0000        0.0000        0.0000        0.0000        0.0000        0.0000        0.0000        0.0000        0.0000        0.0000        0.0000        0.0000        0.0000        0.0000        0.0000        0.0000        0.0000        0.0000        0.0000        0.0000        0.0000        0.0000        0.0000        0.0000        0.0000        0.0000        0.0000        0.0000        0.0000        0.0000        0.0000        0.0000        0.0000        0.0000        0.0000        0.0000        0.0000        0.0000        0.0000        0.0000        0.0000        0.0000        0.0000        0.0000        0.0000        0.0000        0.0000        0.0000        0.0000        0.0000        0.0000        0.0000        0.0000        0.0000        0.0000
        0.0000        0.0000        0.0000        0.0000        0.0000        0.0000        0.0000        0.0000        0.0000        0.0000        0.0000        0.0000        0.0000        0.0000        0.0000        0.0000        0.0000        0.0000        0.0000        0.0000        0.0000        0.0000        0.0000        0.0000        0.0000        0.0000        0.0000        0.0000        0.0000        0.0000        0.0000        0.0000        0.0000        0.0000        0.0000        0.0000        0.0000        0.0000        0.0000        0.0000        0.0000        0.0000        0.0000        0.0000        0.0000        0.0000        0.0000        0.0000        0.0000        0.0000        0.0000        0.0000        0.0000        0.0000        0.0000        0.0000        0.0000        0.0000        0.0000        0.0000        0.0000        0.0000        0.0000        0.0000        0.0000        0.0000        0.0000        0.0000        0.0000        0.0000        0.0000        0.0000        0.0000        0.0000        0.0000        0.0000        0.0000        0.0000        0.0000        0.0000        0.0000        0.0000        0.0000        0.0000        0.0000        0.0000        0.0000        0.0000        0.0000        0.0000        0.0000        0.0000        0.0000        0.0000        0.0000        0.0000        0.0000        0.0000        0.0000        0.0000        0.0000        0.0000        0.0000        0.0000        0.0000        0.0000      231.3430      244.6218      250.1036      260.4788      260.1694      299.0115      340.3286      340.0721      336.7751        0.0000        0.0000        0.0000        0.0000        0.0000        0.0000        0.0000        0.0000        0.0000        0.0000        0.0000        0.0000        0.0000        0.0000        0.0000        0.0000        0.0000        0.0000        0.0000        0.0000      326.2576      333.8617      366.0322      407.2919      430.0577      441.4450      439.4308      387.7233      338.9828      331.1770      316.3456      274.9769      279.6707      257.8908      276.4442      276.5035      249.6062      265.9815      234.1903      226.8593      245.6425      218.1541      184.8294      200.4296      206.2479        0.0000        0.0000      241.3207        0.0000        0.0000        0.0000        0.0000        0.0000        0.0000        0.0000        0.0000        0.0000        0.0000        0.0000        0.0000        0.0000        0.0000        0.0000        0.0000        0.0000        0.0000        0.0000        0.0000        0.0000        0.0000        0.0000        0.0000        0.0000        0.0000      218.4033      227.0965        0.0000        0.0000        0.0000        0.0000        0.0000        0.0000        0.0000        0.0000        0.0000        0.0000        0.0000        0.0000        0.0000        0.0000        0.0000        0.0000        0.0000        0.0000        0.0000        0.0000        0.0000        0.0000        0.0000        0.0000        0.0000        0.0000        0.0000        0.0000        0.0000        0.0000        0.0000        0.0000        0.0000        0.0000        0.0000        0.0000        0.0000        0.0000        0.0000        0.0000        0.0000        0.0000        0.0000        0.0000        0.0000        0.0000        0.0000        0.0000        0.0000        0.0000        0.0000        0.0000        0.0000        0.0000        0.0000        0.0000        0.0000        0.0000
[truncated: 212,709 more chars]
