# Supplementary material for: Multidimensional evaluation of the TRMM 3B43V7 satellite-based precipitation product in mainland China from 1998–2016
Source: PeerJ. 2020 Feb 20;8:e8615. doi: 10.7717/peerj.8615 (PMC7036276; doi:10.7717/peerj.8615)
Supplement: Supplemental Information 2 [file peerj-08-8615-s002.zip › TRMM_3B43 data/TRMM 3B43 data-Year-Month/2009-08.txt]

ncols         249
nrows         175
xllcorner     73.250
yllcorner     6.500
cellsize      0.25000
        0.0000        0.0000        0.0000        0.0000        0.0000        0.0000        0.0000        0.0000        0.0000        0.0000        0.0000        0.0000        0.0000        0.0000        0.0000        0.0000        0.0000        0.0000        0.0000        0.0000        0.0000        0.0000        0.0000        0.0000        0.0000        0.0000        0.0000        0.0000        0.0000        0.0000        0.0000        0.0000        0.0000        0.0000        0.0000        0.0000        0.0000        0.0000        0.0000        0.0000        0.0000        0.0000        0.0000        0.0000        0.0000        0.0000        0.0000        0.0000        0.0000        0.0000        0.0000        0.0000        0.0000        0.0000        0.0000        0.0000        0.0000        0.0000        0.0000        0.0000        0.0000        0.0000        0.0000        0.0000        0.0000        0.0000        0.0000        0.0000        0.0000        0.0000        0.0000        0.0000        0.0000        0.0000        0.0000        0.0000        0.0000        0.0000        0.0000        0.0000        0.0000        0.0000        0.0000        0.0000        0.0000        0.0000        0.0000        0.0000        0.0000        0.0000        0.0000        0.0000        0.0000        0.0000        0.0000        0.0000        0.0000        0.0000        0.0000        0.0000        0.0000        0.0000        0.0000        0.0000        0.0000        0.0000        0.0000        0.0000        0.0000        0.0000        0.0000        0.0000        0.0000        0.0000        0.0000        0.0000        0.0000        0.0000        0.0000        0.0000        0.0000        0.0000        0.0000        0.0000        0.0000        0.0000        0.0000        0.0000        0.0000        0.0000        0.0000        0.0000        0.0000        0.0000        0.0000        0.0000        0.0000        0.0000        0.0000        0.0000        0.0000        0.0000        0.0000        0.0000        0.0000        0.0000        0.0000        0.0000        0.0000        0.0000        0.0000        0.0000        0.0000        0.0000        0.0000        0.0000        0.0000        0.0000        0.0000        0.0000        0.0000        0.0000        0.0000        0.0000        0.0000        0.0000        0.0000        0.0000        0.0000        0.0000        0.0000        0.0000        0.0000       41.2681       42.2568       44.8654        0.0000        0.0000        0.0000       60.7178       69.9664       80.9928       88.7066       94.7873       91.2840       94.9483       96.9321       99.9300      111.5723      120.3971      130.7097      146.0066      201.1098      220.4974      248.7089      262.0710      251.8828      222.0441      188.5905      178.0831      151.7914      146.0503      124.5374      137.4350      130.0707      116.6425      123.3093      130.9739      144.2705      175.9511      148.6842      144.6212      138.3690      125.3250      112.2528      133.2166      149.9506      150.6651      156.5510        0.0000        0.0000        0.0000        0.0000        0.0000        0.0000        0.0000        0.0000        0.0000        0.0000        0.0000        0.0000        0.0000        0.0000        0.0000        0.0000        0.0000        0.0000        0.0000        0.0000        0.0000        0.0000        0.0000        0.0000        0.0000        0.0000        0.0000        0.0000        0.0000        0.0000
        0.0000        0.0000        0.0000        0.0000        0.0000        0.0000        0.0000        0.0000        0.0000        0.0000        0.0000        0.0000        0.0000        0.0000        0.0000        0.0000        0.0000        0.0000        0.0000        0.0000        0.0000        0.0000        0.0000        0.0000        0.0000        0.0000        0.0000        0.0000        0.0000        0.0000        0.0000        0.0000        0.0000        0.0000        0.0000        0.0000        0.0000        0.0000        0.0000        0.0000        0.0000        0.0000        0.0000        0.0000        0.0000        0.0000        0.0000        0.0000        0.0000        0.0000        0.0000        0.0000        0.0000        0.0000        0.0000        0.0000        0.0000        0.0000        0.0000        0.0000        0.0000        0.0000        0.0000        0.0000        0.0000        0.0000        0.0000        0.0000        0.0000        0.0000        0.0000        0.0000        0.0000        0.0000        0.0000        0.0000        0.0000        0.0000        0.0000        0.0000        0.0000        0.0000        0.0000        0.0000        0.0000        0.0000        0.0000        0.0000        0.0000        0.0000        0.0000        0.0000        0.0000        0.0000        0.0000        0.0000        0.0000        0.0000        0.0000        0.0000        0.0000        0.0000        0.0000        0.0000        0.0000        0.0000        0.0000        0.0000        0.0000        0.0000        0.0000        0.0000        0.0000        0.0000        0.0000        0.0000        0.0000        0.0000        0.0000        0.0000        0.0000        0.0000        0.0000        0.0000        0.0000        0.0000        0.0000        0.0000        0.0000        0.0000        0.0000        0.0000        0.0000        0.0000        0.0000        0.0000        0.0000        0.0000        0.0000        0.0000        0.0000        0.0000        0.0000        0.0000        0.0000        0.0000        0.0000        0.0000        0.0000        0.0000        0.0000        0.0000        0.0000        0.0000        0.0000        0.0000        0.0000        0.0000        0.0000        0.0000        0.0000        0.0000        0.0000        0.0000        0.0000        0.0000        0.0000        0.0000        0.0000        0.0000        0.0000        0.0000       40.0778       50.1319       42.6017       41.7621       38.6471       55.5796       57.6112       77.9370       72.9627       74.1300       85.5113       94.9363       94.2041       93.4763       99.3753      103.6988      119.8613      125.8820      136.6563      153.0617      163.8131      176.8630      212.9744      224.8244      203.2288      224.9221      186.7729      166.7209      141.1319      130.5250      116.1697      123.5603      129.8036      123.2681      127.3862      140.8441      147.4812      141.8510      162.2765      154.2244      141.7148      146.1006      154.5729      164.3142      162.7112      150.5601      142.9875      147.1510      163.7267      140.9041      150.6764      157.0251      157.1394      124.7762        0.0000        0.0000        0.0000        0.0000        0.0000        0.0000        0.0000        0.0000        0.0000        0.0000        0.0000        0.0000        0.0000        0.0000        0.0000        0.0000        0.0000        0.0000        0.0000        0.0000        0.0000        0.0000        0.0000
        0.0000        0.0000        0.0000        0.0000        0.0000        0.0000        0.0000        0.0000        0.0000        0.0000        0.0000        0.0000        0.0000        0.0000        0.0000        0.0000        0.0000        0.0000        0.0000        0.0000        0.0000        0.0000        0.0000        0.0000        0.0000        0.0000        0.0000        0.0000        0.0000        0.0000        0.0000        0.0000        0.0000        0.0000        0.0000        0.0000        0.0000        0.0000        0.0000        0.0000        0.0000        0.0000        0.0000        0.0000        0.0000        0.0000        0.0000        0.0000        0.0000        0.0000        0.0000        0.0000        0.0000        0.0000        0.0000       36.2268        0.0000       32.9420       30.3356        0.0000        0.0000        0.0000        0.0000        0.0000        0.0000        0.0000        0.0000        0.0000        0.0000        0.0000        0.0000        0.0000        0.0000        0.0000        0.0000        0.0000        0.0000        0.0000        0.0000        0.0000        0.0000        0.0000        0.0000        0.0000        0.0000        0.0000        0.0000        0.0000        0.0000        0.0000        0.0000        0.0000        0.0000        0.0000        0.0000        0.0000        0.0000        0.0000        0.0000        0.0000        0.0000        0.0000        0.0000        0.0000        0.0000        0.0000        0.0000        0.0000        0.0000        0.0000        0.0000        0.0000        0.0000        0.0000        0.0000        0.0000        0.0000        0.0000        0.0000        0.0000        0.0000        0.0000        0.0000        0.0000        0.0000        0.0000        0.0000        0.0000        0.0000        0.0000        0.0000        0.0000        0.0000        0.0000        0.0000        0.0000        0.0000        0.0000        0.0000        0.0000        0.0000        0.0000        0.0000        0.0000        0.0000        0.0000        0.0000        0.0000        0.0000        0.0000        0.0000        0.0000        0.0000        0.0000        0.0000        0.0000        0.0000        0.0000        0.0000        0.0000        0.0000        0.0000        0.0000        0.0000        0.0000        0.0000        0.0000        0.0000        0.0000        0.0000        0.0000       39.2070       33.8237       48.4207       39.7376       37.6109       36.2761       51.7184       56.9705       63.4071       64.7138       79.0190       89.5841      106.9773      108.2756      105.3795      103.5965      107.1842      141.0022      152.8501      141.4352      151.4144      182.2600      197.2075      195.2510      197.8732      187.8704      190.4982      178.4523      170.0965      144.4138      138.0310      133.3068      123.4831      115.4905      122.6851      126.5609      125.0221      114.1052      108.4485      123.7131      135.6044      130.1163      132.8833      156.4870      168.6796      161.7472      152.7871      150.1234      162.2733      154.9270      150.4599      145.9191      126.1229      129.3169      145.1373      119.8622        0.0000        0.0000        0.0000        0.0000        0.0000        0.0000        0.0000        0.0000        0.0000        0.0000        0.0000        0.0000        0.0000        0.0000        0.0000        0.0000        0.0000        0.0000        0.0000        0.0000        0.0000        0.0000
        0.0000        0.0000        0.0000        0.0000        0.0000        0.0000        0.0000        0.0000        0.0000        0.0000        0.0000        0.0000        0.0000        0.0000        0.0000        0.0000        0.0000        0.0000        0.0000        0.0000        0.0000        0.0000        0.0000        0.0000        0.0000        0.0000        0.0000        0.0000        0.0000        0.0000        0.0000        0.0000        0.0000        0.0000        0.0000        0.0000        0.0000        0.0000        0.0000        0.0000        0.0000        0.0000        0.0000        0.0000        0.0000        0.0000        0.0000        0.0000        0.0000        0.0000        0.0000        0.0000        0.0000       43.5102       38.9695       35.3040       37.0119       41.1088       72.1903       18.2908        0.0000        0.0000        0.0000        0.0000        0.0000        0.0000        0.0000        0.0000        0.0000        0.0000        0.0000        0.0000        0.0000        0.0000        0.0000        0.0000        0.0000        0.0000        0.0000        0.0000        0.0000        0.0000        0.0000        0.0000        0.0000        0.0000        0.0000        0.0000        0.0000        0.0000        0.0000        0.0000        0.0000        0.0000        0.0000        0.0000        0.0000        0.0000        0.0000        0.0000        0.0000        0.0000        0.0000        0.0000        0.0000        0.0000        0.0000        0.0000        0.0000        0.0000        0.0000        0.0000        0.0000        0.0000        0.0000        0.0000        0.0000        0.0000        0.0000        0.0000        0.0000        0.0000        0.0000        0.0000        0.0000        0.0000        0.0000        0.0000        0.0000        0.0000        0.0000        0.0000        0.0000        0.0000        0.0000        0.0000        0.0000        0.0000        0.0000        0.0000        0.0000        0.0000        0.0000        0.0000        0.0000        0.0000        0.0000        0.0000        0.0000        0.0000        0.0000        0.0000        0.0000        0.0000        0.0000        0.0000        0.0000        0.0000        0.0000        0.0000        0.0000        0.0000        0.0000        0.0000        0.0000        0.0000        0.0000        0.0000        0.0000        0.0000       36.9036       34.5923       41.5069       34.2397       32.6202       38.0191       80.0927      146.0198       60.2438       60.0250       64.3132       76.4175       88.6539      102.3095      118.7549      115.4399      115.1357      111.6157      120.2646      141.2499      134.0862      150.4201      179.5055      224.9952      204.9803      190.5813      196.7021      212.0179      178.6049      160.1786      158.2081      163.4178      147.4805      146.9743      139.2533      146.7863      152.1332      123.3097      117.2882      109.6616      156.9797      148.1642      140.4168      147.3749      186.6301      190.8542      167.8643      161.0894      154.1001      151.4299      160.4385      151.9086      147.1814      132.4539      121.4766      119.9609      139.1551      116.0397      114.4541        0.0000        0.0000        0.0000        0.0000        0.0000        0.0000        0.0000        0.0000        0.0000        0.0000        0.0000        0.0000        0.0000        0.0000        0.0000        0.0000        0.0000        0.0000        0.0000        0.0000
        0.0000        0.0000        0.0000        0.0000        0.0000        0.0000        0.0000        0.0000        0.0000        0.0000        0.0000        0.0000        0.0000        0.0000        0.0000        0.0000        0.0000        0.0000        0.0000        0.0000        0.0000        0.0000        0.0000        0.0000        0.0000        0.0000        0.0000        0.0000        0.0000        0.0000        0.0000        0.0000        0.0000        0.0000        0.0000        0.0000        0.0000        0.0000        0.0000        0.0000        0.0000        0.0000        0.0000        0.0000        0.0000        0.0000        0.0000        0.0000        0.0000        0.0000        0.0000        0.0000        0.0000       27.4349       24.4173       25.9046       25.5009       21.4043       18.5683       14.9964        0.0000        0.0000        0.0000        0.0000        0.0000        0.0000        0.0000        0.0000        0.0000        0.0000        0.0000        0.0000        0.0000        0.0000        0.0000        0.0000        0.0000        0.0000        0.0000        0.0000        0.0000        0.0000        0.0000        0.0000        0.0000        0.0000        0.0000        0.0000        0.0000        0.0000        0.0000        0.0000        0.0000        0.0000        0.0000        0.0000        0.0000        0.0000        0.0000        0.0000        0.0000        0.0000        0.0000        0.0000        0.0000        0.0000        0.0000        0.0000        0.0000        0.0000        0.0000        0.0000        0.0000        0.0000        0.0000        0.0000        0.0000        0.0000        0.0000        0.0000        0.0000        0.0000        0.0000        0.0000        0.0000        0.0000        0.0000        0.0000        0.0000        0.0000        0.0000        0.0000        0.0000        0.0000        0.0000        0.0000        0.0000        0.0000        0.0000        0.0000        0.0000        0.0000        0.0000        0.0000        0.0000        0.0000        0.0000        0.0000        0.0000        0.0000        0.0000        0.0000        0.0000        0.0000        0.0000        0.0000        0.0000        0.0000        0.0000        0.0000        0.0000        0.0000        0.0000        0.0000        0.0000        0.0000        0.0000        0.0000        0.0000        0.0000       36.4728       41.9058       38.7328       33.8995       30.5088      106.9187      167.1902       78.9860       58.5167       69.0371       63.1999       69.8075       94.9374      111.1215      110.0622      116.9298      133.2307      149.3511      122.7700      124.3600      133.9239      138.2846      186.4278      216.9727      215.5467      208.8479      204.9050      201.4189      173.3608      161.1816      168.3133      180.6028      167.7961      156.4069      140.7956      119.8813      120.7591      111.5448      111.3459      113.2265      113.6860      150.2681      179.0340      182.5814      192.2628      219.2001      168.2018      154.3068      158.1375      174.7442      144.6621      130.3229      137.7577      131.6949      131.6640      121.1456      149.0856      154.2932      134.8617      143.5862      178.6167        0.0000        0.0000        0.0000        0.0000        0.0000        0.0000        0.0000        0.0000        0.0000        0.0000        0.0000        0.0000        0.0000        0.0000        0.0000        0.0000        0.0000        0.0000
        0.0000        0.0000        0.0000        0.0000        0.0000        0.0000        0.0000        0.0000        0.0000        0.0000        0.0000        0.0000        0.0000        0.0000        0.0000        0.0000        0.0000        0.0000        0.0000        0.0000        0.0000        0.0000        0.0000        0.0000        0.0000        0.0000        0.0000        0.0000        0.0000        0.0000        0.0000        0.0000        0.0000        0.0000        0.0000        0.0000        0.0000        0.0000        0.0000        0.0000        0.0000        0.0000        0.0000        0.0000        0.0000        0.0000        0.0000        0.0000        0.0000        0.0000      123.2376       23.6566       21.3748       27.8861       31.6185       27.9412       22.2738       18.3796       17.8984       14.5618       28.1872       67.8680        0.0000        0.0000        0.0000        0.0000        0.0000        0.0000        0.0000        0.0000        0.0000        0.0000        0.0000        0.0000        0.0000        0.0000        0.0000        0.0000        0.0000        0.0000        0.0000        0.0000        0.0000        0.0000        0.0000        0.0000        0.0000        0.0000        0.0000        0.0000        0.0000        0.0000        0.0000        0.0000        0.0000        0.0000        0.0000        0.0000        0.0000        0.0000        0.0000        0.0000        0.0000        0.0000        0.0000        0.0000        0.0000        0.0000        0.0000        0.0000        0.0000        0.0000        0.0000        0.0000        0.0000        0.0000        0.0000        0.0000        0.0000        0.0000        0.0000        0.0000        0.0000        0.0000        0.0000        0.0000        0.0000        0.0000        0.0000        0.0000        0.0000        0.0000        0.0000        0.0000        0.0000        0.0000        0.0000        0.0000        0.0000        0.0000        0.0000        0.0000        0.0000        0.0000        0.0000        0.0000        0.0000        0.0000        0.0000        0.0000        0.0000        0.0000        0.0000        0.0000        0.0000        0.0000        0.0000        0.0000        0.0000        0.0000        0.0000        0.0000        0.0000        0.0000        0.0000        0.0000        0.0000        0.0000        0.0000       36.0512       36.5622       37.7910       37.4988       33.5652       50.7202       61.1806       51.6449       43.9167       58.6786       61.9753       71.0572       85.4713       93.2874      114.6951      116.7232      153.0316      151.6442      170.3423      147.5874      131.3647      139.4465      176.4165      218.5242      225.1992      212.5988      204.4406      193.1053      190.4798      173.3167      173.5445      173.4932      203.9448      170.7220      151.2716      133.6839      117.1942      127.3675      115.6889      113.8101      124.8094      107.8733      115.9163      148.9096      136.9229      132.2248      146.2123      145.9691      154.6824      172.6823      174.9965      163.6739      151.8457      149.5915      154.5716      142.3157      129.3567      135.1185      148.8778      160.1381      174.4746      207.5226        0.0000        0.0000        0.0000        0.0000        0.0000        0.0000        0.0000        0.0000        0.0000        0.0000        0.0000        0.0000        0.0000        0.0000      215.1308      228.4819      227.8303        0.0000
        0.0000        0.0000        0.0000        0.0000        0.0000        0.0000        0.0000        0.0000        0.0000        0.0000        0.0000        0.0000        0.0000        0.0000        0.0000        0.0000        0.0000        0.0000        0.0000        0.0000        0.0000        0.0000        0.0000        0.0000        0.0000        0.0000        0.0000        0.0000        0.0000        0.0000        0.0000        0.0000        0.0000        0.0000        0.0000        0.0000        0.0000        0.0000        0.0000        0.0000        0.0000        0.0000        0.0000        0.0000        0.0000        0.0000        0.0000        0.0000       26.7964       23.8618       18.5553       19.0347       18.3723       24.5758       28.3997       21.2452       17.9315       20.4228       17.2062       13.3549       11.5167       35.0311       61.9355        0.0000        0.0000        0.0000        0.0000        0.0000        0.0000        0.0000        0.0000        0.0000        0.0000        0.0000        0.0000        0.0000        0.0000        0.0000        0.0000        0.0000        0.0000        0.0000        0.0000        0.0000        0.0000        0.0000        0.0000        0.0000        0.0000        0.0000        0.0000        0.0000        0.0000        0.0000        0.0000        0.0000        0.0000        0.0000        0.0000        0.0000        0.0000        0.0000        0.0000        0.0000        0.0000        0.0000        0.0000        0.0000        0.0000        0.0000        0.0000        0.0000        0.0000        0.0000        0.0000        0.0000        0.0000        0.0000        0.0000        0.0000        0.0000        0.0000        0.0000        0.0000        0.0000        0.0000        0.0000        0.0000        0.0000        0.0000        0.0000        0.0000        0.0000        0.0000        0.0000        0.0000        0.0000        0.0000        0.0000        0.0000        0.0000        0.0000        0.0000        0.0000        0.0000        0.0000        0.0000        0.0000        0.0000        0.0000        0.0000        0.0000        0.0000        0.0000        0.0000        0.0000        0.0000        0.0000        0.0000        0.0000        0.0000        0.0000        0.0000        0.0000        0.0000        0.0000        0.0000        0.0000       34.2567       37.4077       39.1514       35.9194       30.9826       33.2439       42.9534       46.3057       43.7743       45.2720       47.5885       61.2775       80.1119       76.0772       89.6633       94.0378      104.4457      120.4177      115.6830      119.7357      138.5810      112.8799      137.6260      165.0064      208.6353      202.5765      202.2361      190.4515      190.8341      178.5146      174.8931      181.9087      188.5642      191.1210      162.4428      142.9810      126.1858      122.5190      119.4955      116.2221      103.5006       97.8695      104.8234      101.4263      142.8167      127.6492      114.4834      122.3651      156.0728      166.6407      188.0925      170.8440      159.3194      146.8151      163.2471      175.6579      151.8357      150.4404      159.3074      171.8714      178.4266      198.8183      219.5777      202.7514        0.0000        0.0000        0.0000        0.0000        0.0000        0.0000        0.0000        0.0000        0.0000      178.7094      182.1736      214.8815      217.5256      238.5045      260.4066      236.0568      245.9103
        0.0000        0.0000        0.0000        0.0000        0.0000        0.0000        0.0000        0.0000        0.0000        0.0000        0.0000        0.0000        0.0000        0.0000        0.0000        0.0000        0.0000        0.0000        0.0000        0.0000        0.0000        0.0000        0.0000        0.0000        0.0000        0.0000        0.0000        0.0000        0.0000        0.0000        0.0000        0.0000        0.0000        0.0000        0.0000        0.0000        0.0000        0.0000        0.0000        0.0000        0.0000        0.0000        0.0000        0.0000        0.0000        0.0000        0.0000        0.0000       17.1792       15.8480       16.9363       16.6814       20.9233       24.6515       20.4869       16.2015       15.6601       16.8143       15.4252       14.7590       15.0214       22.8979       18.5385       16.6997       14.8897       14.4725       12.4869        0.0000        0.0000        0.0000        0.0000        0.0000        0.0000        0.0000        0.0000        0.0000        0.0000        0.0000        0.0000        0.0000        0.0000        0.0000        0.0000        0.0000        0.0000        0.0000        0.0000        0.0000        0.0000        0.0000        0.0000        0.0000        0.0000        0.0000        0.0000        0.0000        0.0000        0.0000        0.0000        0.0000        0.0000        0.0000        0.0000        0.0000        0.0000        0.0000        0.0000        0.0000        0.0000        0.0000        0.0000        0.0000        0.0000        0.0000        0.0000        0.0000        0.0000        0.0000        0.0000        0.0000        0.0000        0.0000        0.0000        0.0000        0.0000        0.0000        0.0000        0.0000        0.0000        0.0000        0.0000        0.0000        0.0000        0.0000        0.0000        0.0000        0.0000        0.0000        0.0000        0.0000        0.0000        0.0000        0.0000        0.0000        0.0000        0.0000        0.0000        0.0000        0.0000        0.0000        0.0000        0.0000        0.0000        0.0000        0.0000        0.0000        0.0000        0.0000        0.0000        0.0000        0.0000        0.0000        0.0000        0.0000        0.0000        0.0000        0.0000        0.0000       32.3222       35.1739       36.2079       37.1128       33.1692       31.8076       30.6049       38.4255       42.0293       52.9484       60.4370       62.9905       70.4215       79.1259       90.5264       93.7979      102.3989      105.6041      105.4608      117.0961      114.5140      113.6201      122.0422      153.2057      184.9274      180.0281      174.1617      169.5774      164.5213      156.7315      161.5543      193.9995      197.7371      177.8611      164.1637      165.7015      137.2253      137.2703      146.3417      115.1693      109.7452       90.5798       94.1421      103.1685      109.8125      106.1960      117.2626      143.5477      180.8471      164.6510      158.4886      166.3656      181.6190      154.6715      152.6071      156.0562      141.2974      144.7544      156.1157      176.8348      209.9725      184.0359      197.0707        0.0000        0.0000        0.0000        0.0000        0.0000        0.0000      159.6051      157.6592      168.9304      183.7048      194.2083      214.4649      200.6917      218.0088      215.0043      196.3325        0.0000        0.0000
        0.0000        0.0000        0.0000        0.0000        0.0000        0.0000        0.0000        0.0000        0.0000        0.0000        0.0000        0.0000        0.0000        0.0000        0.0000        0.0000        0.0000        0.0000        0.0000        0.0000        0.0000        0.0000        0.0000        0.0000        0.0000        0.0000        0.0000        0.0000        0.0000        0.0000        0.0000        0.0000        0.0000        0.0000        0.0000        0.0000        0.0000        0.0000        0.0000        0.0000        0.0000        0.0000        0.0000        0.0000        0.0000        0.0000        0.0000        0.0000       15.2498       14.0828       16.8250       17.8800       18.8294       16.2197       13.2903       11.6102       11.8389       14.0552       11.1489        9.9032        9.6068        9.4506        9.7193       15.5184       13.5532       16.2780       15.7116       11.3036       10.9852        0.0000        0.0000        0.0000        0.0000        0.0000        0.0000        0.0000        0.0000        0.0000        0.0000        0.0000        0.0000        0.0000        0.0000        0.0000        0.0000        0.0000        0.0000        0.0000        0.0000        0.0000        0.0000        0.0000        0.0000        0.0000        0.0000        0.0000        0.0000        0.0000        0.0000        0.0000        0.0000        0.0000        0.0000        0.0000        0.0000        0.0000        0.0000        0.0000        0.0000        0.0000        0.0000        0.0000        0.0000        0.0000        0.0000        0.0000        0.0000        0.0000        0.0000        0.0000        0.0000        0.0000        0.0000        0.0000        0.0000        0.0000        0.0000        0.0000        0.0000        0.0000        0.0000        0.0000        0.0000        0.0000        0.0000        0.0000        0.0000        0.0000        0.0000        0.0000        0.0000        0.0000        0.0000        0.0000        0.0000        0.0000        0.0000        0.0000        0.0000        0.0000        0.0000        0.0000        0.0000        0.0000        0.0000        0.0000        0.0000        0.0000        0.0000        0.0000        0.0000        0.0000        0.0000        0.0000        0.0000        0.0000        0.0000        0.0000       39.4477       29.6417       28.9444       32.0869       33.5114       31.7402       29.1037       36.1856       44.9450      272.1778      204.6515       72.2960       80.8077       84.0265      100.0574      104.1019      109.7883       96.0103       88.8425      129.1217      108.5147      118.9764      127.9188      175.9778      178.9240      168.7195      157.2830      170.9525      183.9819      156.3597      152.5036      170.9405      165.0806      168.1145      159.9590      153.1246      134.9540      115.5171      108.3260       81.6913       83.7013       78.5114       78.3197       95.0937       82.7308       95.6233      108.7512      126.0984      175.7222      180.1938      160.4133      166.2233      147.6052      160.8366      155.1680      156.1884      158.0958      175.1165      178.4837      226.4612      217.4559      206.0684      186.3671      185.4956      205.0509      211.3856      183.7680      143.2910      134.6376      133.8439      138.3399      140.8578      150.4713      172.4220      191.3300      203.2147      177.7429      166.2233      173.6768        0.0000        0.0000
        0.0000        0.0000        0.0000        0.0000        0.0000        0.0000        0.0000        0.0000        0.0000        0.0000        0.0000        0.0000        0.0000        0.0000        0.0000        0.0000        0.0000        0.0000        0.0000        0.0000        0.0000        0.0000        0.0000        0.0000        0.0000        0.0000        0.0000        0.0000        0.0000        0.0000        0.0000        0.0000        0.0000        0.0000        0.0000        0.0000        0.0000        0.0000        0.0000        0.0000        0.0000        0.0000        0.0000        0.0000        0.0000        0.0000        0.0000        0.0000       17.7888       15.9101       16.5762       14.7012       15.7963       14.5729       14.3720       13.2284       12.3156       17.8659       11.6313        8.1487        6.7579        8.9514       10.2049       15.9560        9.7467       12.0192       11.8198        9.5393        9.4243        9.7207        0.0000        0.0000        0.0000        0.0000        0.0000        0.0000        0.0000        0.0000        0.0000        0.0000        0.0000        0.0000        0.0000        0.0000        0.0000        0.0000        0.0000        0.0000        0.0000        0.0000        0.0000        0.0000        0.0000        0.0000        0.0000        0.0000        0.0000        0.0000        0.0000        0.0000        0.0000        0.0000        0.0000        0.0000        0.0000        0.0000        0.0000        0.0000        0.0000        0.0000        0.0000        0.0000        0.0000        0.0000        0.0000        0.0000        0.0000        0.0000        0.0000        0.0000        0.0000        0.0000        0.0000        0.0000        0.0000        0.0000        0.0000        0.0000        0.0000        0.0000        0.0000        0.0000        0.0000        0.0000        0.0000        0.0000        0.0000        0.0000        0.0000        0.0000        0.0000        0.0000        0.0000        0.0000        0.0000        0.0000        0.0000        0.0000        0.0000        0.0000        0.0000        0.0000        0.0000        0.0000        0.0000        0.0000        0.0000        0.0000        0.0000        0.0000        0.0000        0.0000        0.0000        0.0000        0.0000        0.0000        0.0000        0.0000        0.0000       40.4928       24.8113       27.3381       27.8202       29.5147        0.0000       42.6563       51.2516      201.6261        0.0000        0.0000        0.0000       93.2838      105.5115      115.7467       91.9981       95.3061       99.4296      109.4311      134.1590      160.6264      125.8827      132.1794      120.4216      119.5369      141.1869      150.4412      165.9260      144.7688      135.6485      155.2893      157.5861      180.0258      142.5674      126.1141      118.6244      115.7603       98.6245       84.8453       74.9459       76.6257       87.2054       90.6171       75.4161       67.8675       70.2504       75.2360       86.4706      131.4383      131.5425      140.4095      175.0825      157.2962      142.0795      147.7496      174.3608      175.7969      208.8629      235.6977      223.0975      205.3966      182.5192      182.8584      200.0904      175.9090      159.1759      147.1260      128.7045      122.9797      133.6200      163.7666      199.5246      151.0903      154.8737      155.5475      173.2033      167.2548      165.5718        0.0000        0.0000
        0.0000        0.0000        0.0000        0.0000        0.0000        0.0000        0.0000        0.0000        0.0000        0.0000        0.0000        0.0000        0.0000        0.0000        0.0000        0.0000        0.0000        0.0000        0.0000        0.0000        0.0000        0.0000        0.0000        0.0000        0.0000        0.0000        0.0000        0.0000        0.0000        0.0000        0.0000        0.0000        0.0000        0.0000        0.0000        0.0000        0.0000        0.0000       34.3465       30.8737       27.8011        0.0000        0.0000        0.0000        0.0000        0.0000        0.0000        0.0000       20.6581       14.6719       17.0984       17.8385       24.1708       28.2326       16.9427       82.1151      112.2147       51.3940       11.8204        8.1461        7.0276        6.4698        6.9837        9.6367       12.5503       12.5574       10.0494       10.1761       10.2200       10.1467        0.0000        0.0000        0.0000        0.0000        0.0000        0.0000        0.0000        0.0000        0.0000        0.0000        0.0000        0.0000        0.0000        0.0000        0.0000        0.0000        0.0000        0.0000        0.0000        0.0000        0.0000        0.0000        0.0000        0.0000        0.0000        0.0000        0.0000        0.0000        0.0000        0.0000        0.0000        0.0000        0.0000        0.0000        0.0000        0.0000        0.0000        0.0000        0.0000        0.0000        0.0000        0.0000        0.0000        0.0000        0.0000        0.0000        0.0000        0.0000        0.0000        0.0000        0.0000        0.0000        0.0000        0.0000        0.0000        0.0000        0.0000        0.0000        0.0000        0.0000        0.0000        0.0000        0.0000        0.0000        0.0000        0.0000        0.0000        0.0000        0.0000        0.0000        0.0000        0.0000        0.0000        0.0000        0.0000        0.0000        0.0000        0.0000        0.0000        0.0000        0.0000        0.0000        0.0000        0.0000        0.0000        0.0000        0.0000        0.0000        0.0000        0.0000        0.0000        0.0000        0.0000        0.0000        0.0000        0.0000        0.0000        0.0000        0.0000        0.0000        0.0000        0.0000        0.0000        0.0000        0.0000        0.0000        0.0000        0.0000        0.0000        0.0000        0.0000        0.0000        0.0000      120.6360      110.3872       92.6233       99.9237      123.5782      125.6813      148.3009      116.6009      115.4744       99.2660       94.1059       95.0988      130.5268      149.3041      147.2540      131.2467      142.3576      127.5701      130.2323      110.3035      106.2614       98.3190       95.7482       90.5150       95.2880       82.3887       71.9393       87.8287       85.9572       82.9260       66.0445       80.0029       83.9902       88.5525      101.2583      149.8619      165.8324      175.5057      203.0264      242.2262      173.1689      143.4188      169.8890      196.0129      238.9432      217.3862      186.6652      159.8510      150.2024      148.9129      140.7684      139.3828      106.6810      105.8022      116.7458      124.0889      147.6280      163.6758      167.2332      148.1797      167.3500      193.0130      172.8353        0.0000        0.0000        0.0000
        0.0000        0.0000        0.0000        0.0000        0.0000        0.0000        0.0000        0.0000        0.0000        0.0000        0.0000        0.0000        0.0000        0.0000        0.0000        0.0000        0.0000        0.0000        0.0000        0.0000        0.0000        0.0000        0.0000        0.0000        0.0000        0.0000        0.0000        0.0000        0.0000        0.0000        0.0000        0.0000        0.0000        0.0000        0.0000        0.0000        0.0000        0.0000       29.6165       37.2612       37.7042       22.7195       18.3297       15.7508       23.4634       23.6636       18.2639       17.8861       24.2473       23.8941       26.7933       27.9980       26.3059       32.2827       22.3404      111.9595       94.1837       16.4045        9.7244        6.6229        5.8116        5.4799        6.4526        8.8252        9.7776        8.1735        8.5183        9.3746        8.9088        9.9182        9.6106       11.0942        0.0000        0.0000        0.0000        0.0000        0.0000        0.0000        0.0000        0.0000        0.0000        0.0000        0.0000        0.0000        0.0000        0.0000        0.0000        0.0000        0.0000        0.0000        0.0000        0.0000        0.0000        0.0000        0.0000        0.0000        0.0000        0.0000        0.0000        0.0000        0.0000        0.0000        0.0000        0.0000        0.0000        0.0000        0.0000        0.0000        0.0000        0.0000        0.0000        0.0000        0.0000        0.0000        0.0000        0.0000        0.0000        0.0000        0.0000        0.0000        0.0000        0.0000        0.0000        0.0000        0.0000        0.0000        0.0000        0.0000        0.0000        0.0000        0.0000        0.0000        0.0000        0.0000        0.0000        0.0000        0.0000        0.0000        0.0000        0.0000        0.0000        0.0000        0.0000        0.0000        0.0000        0.0000        0.0000        0.0000        0.0000        0.0000        0.0000        0.0000        0.0000        0.0000        0.0000        0.0000        0.0000        0.0000        0.0000        0.0000        0.0000        0.0000        0.0000        0.0000        0.0000        0.0000        0.0000        0.0000        0.0000        0.0000        0.0000        0.0000        0.0000        0.0000        0.0000        0.0000        0.0000        0.0000        0.0000        0.0000        0.0000        0.0000        0.0000        0.0000      107.8170       98.7736      100.3975      117.1322      145.2855      131.4752      102.3979      105.2684       83.5781       91.5823       83.0109      103.5826      104.4326      113.3606      106.7393      108.6144      113.3430      107.5061      100.3976       94.1495       90.9512       80.7739       74.0298       91.3749       55.3897       58.2514       90.1201       89.1655       86.8804       59.7235       68.3414       81.5658       97.8540      127.6999      154.5347      190.0407      164.6044      199.4152      191.3996      165.1363      128.7864      134.1738      148.5984      174.3813      161.9920      150.2879      151.2946      138.3360      123.5846      125.4406      120.4280      103.1479       99.9473      106.4977      108.1075      126.8957      147.3523      154.9651      160.0956      184.9149      195.9602        0.0000        0.0000        0.0000        0.0000
        0.0000        0.0000        0.0000        0.0000        0.0000        0.0000        0.0000        0.0000        0.0000        0.0000        0.0000        0.0000        0.0000        0.0000        0.0000        0.0000        0.0000        0.0000        0.0000        0.0000        0.0000        0.0000        0.0000        0.0000        0.0000        0.0000        0.0000        0.0000        0.0000        0.0000        0.0000        0.0000        0.0000        0.0000        0.0000        0.0000        0.0000       21.7592       22.3542       28.4957       21.4439       13.1019       13.1403       14.5813       16.9272       15.9985       15.7014       15.1584       16.9313       15.1365       13.8931       18.3726       21.3691       16.1689       12.7880        8.9403       56.1359       15.3254       13.8907        9.2806        7.1578        5.6842        5.5439        6.3342        8.0733        5.7619        5.5096        6.4620        6.6314        7.6977        8.7363        8.4242        0.0000        0.0000        0.0000        0.0000        0.0000        0.0000        0.0000        0.0000        0.0000        0.0000        0.0000        0.0000        0.0000        0.0000        0.0000        0.0000        0.0000        0.0000        0.0000        0.0000        0.0000        0.0000        0.0000        0.0000        0.0000        0.0000        0.0000        0.0000        0.0000        0.0000        0.0000        0.0000        0.0000        0.0000        0.0000        0.0000        0.0000        0.0000        0.0000        0.0000        0.0000        0.0000        0.0000        0.0000        0.0000        0.0000        0.0000        0.0000        0.0000        0.0000        0.0000        0.0000        0.0000        0.0000        0.0000        0.0000        0.0000        0.0000        0.0000        0.0000        0.0000        0.0000        0.0000        0.0000        0.0000        0.0000        0.0000        0.0000        0.0000        0.0000        0.0000        0.0000        0.0000        0.0000        0.0000        0.0000        0.0000        0.0000        0.0000        0.0000        0.0000        0.0000        0.0000        0.0000        0.0000        0.0000        0.0000        0.0000        0.0000        0.0000        0.0000        0.0000        0.0000        0.0000        0.0000        0.0000        0.0000        0.0000        0.0000        0.0000        0.0000        0.0000        0.0000        0.0000        0.0000        0.0000        0.0000       69.5155       70.4989       86.2821      106.1911      105.2182        0.0000      121.8444      108.1395      120.4185      139.7789      150.6773      129.2210      117.7046      111.5218       81.0193       78.9198       89.0408       88.4349       92.7410       90.0806      102.5234      118.7303       95.5736       76.5024       81.1883       93.1764       82.4575       77.8835       76.2503       54.4600       52.5622       72.8907       78.0545       85.3679       80.3213       74.4093       87.6802       95.6296      132.1709      133.1691      144.2280      145.8309      147.4475      139.3572      132.1341      121.6593      118.1536      116.6853      125.1659      148.2309      130.3043      121.3014      117.8576      117.9332      118.8313      117.5917      105.5548      105.5217      114.9392      116.0989      126.0247      134.7837      150.0570      153.2070      152.2766      184.7679        0.0000        0.0000        0.0000        0.0000
        0.0000        0.0000        0.0000        0.0000        0.0000        0.0000        0.0000        0.0000        0.0000        0.0000        0.0000        0.0000        0.0000        0.0000        0.0000        0.0000        0.0000        0.0000        0.0000        0.0000        0.0000        0.0000        0.0000        0.0000        0.0000        0.0000        0.0000        0.0000        0.0000        0.0000        0.0000        0.0000        0.0000        0.0000        0.0000        0.0000        0.0000       17.9457       22.2143       20.4630       14.6869       11.4791       12.1897       16.6684       14.5902       14.3495       16.7130       13.8314       12.0443       10.6276       10.1700       12.5504       13.8184       14.2916       11.5501       10.7428       11.3223       13.0820       13.0791       10.4778        8.9755        6.8064        5.3256        4.9989        4.7334        6.1813        5.0021        5.6873        6.8143        6.1897        5.7953        3.8892        6.4227        0.0000        0.0000        0.0000        0.0000        0.0000        0.0000        0.0000        0.0000        0.0000        0.0000        0.0000        0.0000        0.0000        0.0000        0.0000        0.0000        0.0000        0.0000        0.0000        0.0000        0.0000        0.0000        0.0000        0.0000        0.0000        0.0000        0.0000        0.0000        0.0000        0.0000        0.0000        0.0000        0.0000        0.0000        0.0000        0.0000        0.0000        0.0000        0.0000        0.0000        0.0000        0.0000        0.0000        0.0000        0.0000        0.0000        0.0000        0.0000        0.0000        0.0000        0.0000        0.0000        0.0000        0.0000        0.0000        0.0000        0.0000        0.0000        0.0000        0.0000        0.0000        0.0000        0.0000        0.0000        0.0000        0.0000        0.0000        0.0000        0.0000        0.0000        0.0000        0.0000        0.0000        0.0000        0.0000        0.0000        0.0000        0.0000        0.0000        0.0000        0.0000        0.0000        0.0000        0.0000        0.0000        0.0000        0.0000        0.0000        0.0000        0.0000        0.0000        0.0000        0.0000        0.0000        0.0000        0.0000        0.0000        0.0000        0.0000        0.0000        0.0000        0.0000       53.7330       65.0572       93.1503      115.4310       97.7712       90.2336       95.5171      102.3078       89.7329       97.0162      104.9460      113.2410      126.2432      123.7267      128.9491      140.7209      147.5362      104.0704      115.5637       85.7395       88.5906       92.7323       96.6466       88.2745       95.4790       86.6705       82.8578       69.1077      102.6549       90.2545       72.3371       71.4378       61.3908       59.7877       52.4505       53.0976       67.9351       86.3316       81.3815       73.6148       84.3870       91.9800      116.1716      138.1013      152.8354      165.9206      169.8557      155.5704      153.3331      129.6370      126.3194      122.5871      117.0523      134.8216      118.0173      117.7364      114.3725      114.5581      116.0618      124.3050      113.5643      116.1424      126.9685      113.4038      133.1667      127.6617      135.9685      166.4618      171.9431        0.0000        0.0000        0.0000        0.0000        0.0000
        0.0000        0.0000        0.0000        0.0000        0.0000        0.0000        0.0000        0.0000        0.0000        0.0000        0.0000        0.0000        0.0000        0.0000        0.0000        0.0000        0.0000        0.0000        0.0000        0.0000        0.0000        0.0000        0.0000        0.0000        0.0000        0.0000        0.0000        0.0000        0.0000        0.0000        0.0000        0.0000        0.0000        0.0000        0.0000        0.0000       17.7698       19.6032       20.4229       21.2792       18.4846       14.5423       16.9888       22.2709       15.9325       15.5018       13.4655        9.8755        9.4735        9.8531        9.7671       13.3523       13.3044       13.4977       15.5465       15.1339       12.2194       10.4249        8.3323        7.4550        7.8834        5.8679        5.1996        5.1112        5.0078        5.9738        4.9415        5.1965        7.0533        5.5953        4.6580        2.9500        0.0000        0.0000        0.0000        0.0000        0.0000        0.0000        0.0000        0.0000        0.0000        0.0000        0.0000        0.0000        0.0000        0.0000        0.0000        0.0000        0.0000        0.0000        0.0000        0.0000        0.0000        0.0000        0.0000        0.0000        0.0000        0.0000        0.0000        0.0000        0.0000        0.0000        0.0000        0.0000        0.0000        0.0000        0.0000        0.0000        0.0000        0.0000        0.0000        0.0000        0.0000        0.0000        0.0000        0.0000        0.0000        0.0000        0.0000        0.0000        0.0000        0.0000        0.0000        0.0000        0.0000        0.0000        0.0000        0.0000        0.0000        0.0000        0.0000        0.0000        0.0000        0.0000        0.0000        0.0000        0.0000        0.0000        0.0000        0.0000        0.0000        0.0000        0.0000        0.0000        0.0000        0.0000        0.0000        0.0000        0.0000        0.0000        0.0000        0.0000        0.0000        0.0000        0.0000        0.0000        0.0000        0.0000        0.0000        0.0000        0.0000        0.0000        0.0000        0.0000        0.0000        0.0000        0.0000        0.0000        0.0000        0.0000        0.0000        0.0000       50.5664       54.7376       60.1076       64.8429       82.5687       66.9865       86.5371       95.8003       85.4545       97.0896       99.9886       85.5411       98.0111      103.4240       92.6212      131.1852      129.0035      126.0637      170.0004      163.0266       93.5423      122.0718       91.8698       90.0577       99.4853       90.2853       80.7467       79.6551       73.8111       68.1174       55.3851       62.8540       59.9179       57.8107       69.4346       63.6826       55.9332       66.0644       71.7392       70.6604       75.5357       83.5415       82.8195       83.9277       83.4903      113.7981      163.4707      152.5315      159.7253      152.6939      156.5684      173.4406      132.9926      142.9512      127.0724      120.5107      113.7659      115.8043      114.1227      117.3466      106.6571      116.2679      104.9885      122.1835      127.0765      149.6453      125.1763      132.0862      108.4500      122.1400      133.6044      143.6060        0.0000        0.0000        0.0000        0.0000        0.0000
        0.0000        0.0000        0.0000        0.0000        0.0000        0.0000        0.0000        0.0000        0.0000        0.0000        0.0000        0.0000        0.0000        0.0000        0.0000        0.0000        0.0000        0.0000        0.0000        0.0000        0.0000        0.0000        0.0000        0.0000        0.0000        0.0000        0.0000        0.0000        0.0000        0.0000        0.0000        0.0000        0.0000        0.0000        0.0000       19.3007       15.2568       21.3379       23.5732       22.6328       25.5040       19.0986       16.8104       20.2341       17.2341       14.3332       18.6496       10.3488        9.5374        8.9023        9.2933       10.6651       11.9801       12.8219       14.3852       12.9876       10.6426        9.4540        7.9097        6.9848        6.1895        6.0126        7.8695        8.8743        8.1800        6.9122        4.7721        5.2085        4.6863        4.3726        4.0212        2.6558        0.0000        0.0000        0.0000        0.0000        0.0000        0.0000        0.0000        0.0000        0.0000        0.0000        0.0000        0.0000        0.0000        0.0000        0.0000        0.0000        0.0000        0.0000        0.0000        0.0000        0.0000        0.0000        0.0000        0.0000        0.0000        0.0000        0.0000        0.0000        0.0000        0.0000        0.0000        0.0000        0.0000        0.0000        0.0000        0.0000        0.0000        0.0000        0.0000        0.0000        0.0000        0.0000        0.0000        0.0000        0.0000        0.0000        0.0000        0.0000        0.0000        0.0000        0.0000        0.0000        0.0000        0.0000        0.0000        0.0000        0.0000        0.0000        0.0000        0.0000        0.0000        0.0000        0.0000        0.0000        0.0000        0.0000        0.0000        0.0000        0.0000        0.0000        0.0000        0.0000        0.0000        0.0000        0.0000        0.0000        0.0000        0.0000        0.0000        0.0000        0.0000        0.0000        0.0000        0.0000        0.0000        0.0000        0.0000        0.0000        0.0000        0.0000        0.0000        0.0000        0.0000        0.0000        0.0000        0.0000        0.0000        0.0000        0.0000       58.4030       49.9601       56.0530       59.6193       62.8999       67.5601       63.5915       79.0237       86.4194       76.2274       94.8192       95.6988       92.2789       81.9317       75.9467       86.6648      103.4766      106.1887      120.8296      128.2589       96.7424       86.0285       88.8259       95.6694       78.7117       69.7682       66.1714       63.6125       67.6067       67.3796       73.1369       54.8448       58.3656       59.1296       65.2641       84.7019       68.5726       74.0649       73.3316       71.4483       80.3590       86.6400       87.1691       97.7653       89.5825       95.0306      115.0592      148.0839      154.7383      150.3568      130.1361      134.5193      129.3799      133.9601      128.8776      126.7906      126.4019      104.5799      139.5435      118.9961      107.1777      125.5264      115.4930       93.7036      106.9542      120.1378      136.5504      152.8170      149.2223      112.7515      114.5123      173.7368      155.8546        0.0000        0.0000        0.0000        0.0000        0.0000
        0.0000        0.0000        0.0000        0.0000        0.0000        0.0000        0.0000        0.0000        0.0000        0.0000        0.0000        0.0000        0.0000        0.0000        0.0000        0.0000        0.0000        0.0000        0.0000        0.0000        0.0000        0.0000        0.0000        0.0000        0.0000        0.0000        0.0000        0.0000        0.0000        0.0000        0.0000        0.0000        0.0000        0.0000        0.0000       19.5029       23.6996       27.1770       27.1564       20.0456       19.4738       19.4574       20.0476       22.5508       21.0327       16.7053       19.4777       17.4300       10.3133       10.5747       10.8184       21.9137       13.4716       12.1019       11.3128        8.0692        6.6666        5.3944        5.6520        7.2943        7.5910        7.0251        9.7831        7.8501        6.3457        6.3499        5.2563        4.7531        4.6064        4.1750        3.8190        2.1181        0.0000        0.0000        0.0000        0.0000        0.0000        0.0000        0.0000        0.0000        0.0000        0.0000        0.0000        0.0000        0.0000        0.0000        0.0000        0.0000        0.0000        0.0000        0.0000        0.0000        0.0000        0.0000        0.0000        0.0000        0.0000        0.0000        0.0000        0.0000        0.0000        0.0000        0.0000        0.0000        0.0000        0.0000        0.0000        0.0000        0.0000        0.0000        0.0000        0.0000        0.0000        0.0000        0.0000        0.0000        0.0000        0.0000        0.0000        0.0000        0.0000        0.0000        0.0000        0.0000        0.0000        0.0000        0.0000        0.0000        0.0000        0.0000        0.0000        0.0000        0.0000        0.0000        0.0000        0.0000        0.0000        0.0000        0.0000        0.0000        0.0000        0.0000        0.0000        0.0000        0.0000        0.0000        0.0000        0.0000        0.0000        0.0000        0.0000        0.0000        0.0000        0.0000        0.0000        0.0000        0.0000        0.0000        0.0000        0.0000        0.0000        0.0000        0.0000        0.0000        0.0000        0.0000        0.0000        0.0000        0.0000        0.0000       56.2324       50.9955       51.3138       51.0410       55.5282       61.2615       62.0166       60.9324       77.2877       80.9654       51.4326       64.6414       57.5221       54.7620       74.5958       54.4262       66.6218      115.7526      114.9043      108.4161      112.2716       81.6370       58.2626       66.2553       73.6524       59.1396       51.5946       52.6149       51.5790       63.6289       84.2639       65.5014       62.1495       55.8060       68.7434       89.0332       66.0815       73.9135       66.6301       62.7138       66.1762       81.1778      100.6250       85.5531       88.4172      104.4615       97.9967      112.2386      124.3625      134.8520      149.9867      150.0049      156.6018      186.8547      160.4788      136.1748      126.0542      110.4564      111.0339      104.4072       93.5574       97.9547       93.9948       96.9131       82.4355       86.8270       97.9798      101.3246       98.9878      109.5486      114.2882      129.6406      150.0463        0.0000        0.0000        0.0000        0.0000        0.0000        0.0000
        0.0000        0.0000        0.0000        0.0000        0.0000        0.0000        0.0000        0.0000        0.0000        0.0000        0.0000        0.0000        0.0000        0.0000        0.0000        0.0000        0.0000        0.0000        0.0000        0.0000        0.0000        0.0000        0.0000        0.0000        0.0000        0.0000        0.0000        0.0000        0.0000        0.0000        0.0000        0.0000        0.0000        0.0000        0.0000       21.9951       18.4479       20.5748       28.4103       23.1234       23.3645       29.5142       34.5183       28.3801       32.9910       31.1927       24.6379       17.1062       13.8814       13.3704       11.6868       14.6811        9.7309       10.7547       10.5469        7.9098        7.6244        8.2318        7.8603        7.5172        5.9082        4.7869        5.8249        7.1603        7.0481        6.0283        5.0585        4.8993        4.4250        4.0132        3.9068        0.0000        0.0000        0.0000        0.0000        0.0000        0.0000        0.0000        0.0000        0.0000        0.0000        0.0000        0.0000        0.0000        0.0000        0.0000        0.0000        0.0000        0.0000        0.0000        0.0000        0.0000        0.0000        0.0000        0.0000        0.0000        0.0000        0.0000        0.0000        0.0000        0.0000        0.0000        0.0000        0.0000        0.0000        0.0000        0.0000        0.0000        0.0000        0.0000        0.0000        0.0000        0.0000        0.0000        0.0000        0.0000        0.0000        0.0000        0.0000        0.0000        0.0000        0.0000        0.0000        0.0000        0.0000        0.0000        0.0000        0.0000        0.0000        0.0000        0.0000        0.0000        0.0000        0.0000        0.0000        0.0000        0.0000        0.0000        0.0000        0.0000        0.0000        0.0000        0.0000        0.0000        0.0000        0.0000        0.0000        0.0000        0.0000        0.0000        0.0000        0.0000        0.0000        0.0000        0.0000        0.0000        0.0000        0.0000        0.0000        0.0000        0.0000        0.0000        0.0000        0.0000        0.0000       43.9262       46.9621        0.0000       50.1709       64.7647       58.3833       49.5562       46.9651       47.9891       50.5572       56.7041       55.5553       55.7105       58.7294       92.7609       68.7318       79.3289       46.9191       39.9714       79.4687       82.2389       91.5575      127.8348      129.0841      127.1379       91.1550       94.5312       49.8702       65.9604      101.0387       59.3974       56.6867       65.2924       46.1147       71.1615       72.4535       60.8151       63.2118       47.8875       43.2831       62.9363       50.4360       58.7865       77.6293       64.8710       73.0174       69.1939       69.9130       68.0156       72.7039       89.0740      104.7723      130.7713      173.6954      164.1600      150.3486      133.3460      170.9388      214.0852      191.5107      164.0773      129.4095      121.9405       94.7244       81.3578       85.2242       76.7470       64.4415       61.5583       66.2770       71.9319       70.5969       70.7170       70.6866       82.4342       86.4216      109.9286        0.0000        0.0000        0.0000        0.0000        0.0000        0.0000        0.0000
        0.0000        0.0000        0.0000        0.0000        0.0000        0.0000        0.0000        0.0000        0.0000        0.0000        0.0000        0.0000        0.0000        0.0000        0.0000        0.0000        0.0000        0.0000        0.0000        0.0000        0.0000        0.0000        0.0000        0.0000        0.0000        0.0000        0.0000        0.0000        0.0000       38.4051       41.6535       49.0384       45.5097       48.2813       38.3628       33.6806       22.6247       19.9337       20.0072       20.3599       20.2488       29.5019       23.5761       22.5588       22.0051       18.4708       14.4390       11.1986        9.2944        9.5619       10.7148        8.3111        8.2820       11.3877        8.9719        5.8629        7.9770        7.0103        6.8145        6.2398        4.9828        4.7653        5.0679        6.8574        6.1879        6.0950        5.9725        5.6000        5.2253        5.3754        4.2676        2.4034        2.0727        0.0000        0.0000        0.0000        0.0000        0.0000        0.0000        0.0000        0.0000        0.0000        0.0000        0.0000        0.0000        0.0000        0.0000        0.0000        0.0000        0.0000        0.0000        0.0000        0.0000        0.0000        0.0000        0.0000        0.0000        0.0000        0.0000        0.0000        0.0000        0.0000        0.0000        0.0000        0.0000        0.0000        0.0000        0.0000        0.0000        0.0000        0.0000        0.0000        0.0000        0.0000        0.0000        0.0000        0.0000        0.0000        0.0000        0.0000        0.0000        0.0000        0.0000        0.0000        0.0000        0.0000        0.0000        0.0000        0.0000        0.0000        0.0000        0.0000        0.0000        0.0000        0.0000        0.0000        0.0000        0.0000        0.0000        0.0000        0.0000        0.0000        0.0000        0.0000        0.0000        0.0000        0.0000        0.0000        0.0000        0.0000        0.0000        0.0000        0.0000        0.0000        0.0000        0.0000        0.0000        0.0000        0.0000        0.0000        0.0000        0.0000        0.0000        0.0000       38.5267       43.7442       45.8738       39.9122       41.0742       46.2294       59.2293       61.8443       47.2765       46.9648       56.4232       53.9381       63.3798       66.3849       67.7967       70.2948       62.6113       48.5420       30.9938       35.3320       71.1533       82.8866       96.5193      124.0818      126.3559      126.7402       74.3759       50.4849       36.7411       44.9908       58.8149       57.3540       60.2307       48.0800       43.8506       46.6147       46.6056       43.7677       41.8130       60.4714       64.6031       51.3430       63.5290       56.8709       67.4254       73.5863       69.5583       98.7765       77.2255       81.7661       95.8444      107.9473      116.0425      122.3427      162.4748      175.4612      150.5662      141.0313      128.4252      130.4952      145.1434      138.6306      132.3040      123.3230      101.1636       90.5955       81.4101       68.0252       63.0980       60.5733       60.6392       73.7916       71.5230       67.2441       69.2746       77.9116       83.5336        0.0000        0.0000        0.0000        0.0000        0.0000        0.0000        0.0000        0.0000
        0.0000        0.0000        0.0000        0.0000        0.0000        0.0000        0.0000        0.0000        0.0000        0.0000        0.0000        0.0000        0.0000        0.0000        0.0000        0.0000        0.0000        0.0000        0.0000        0.0000        0.0000        0.0000        0.0000        0.0000        0.0000        0.0000       55.5087       82.8800       67.5549       55.6585       63.9211       41.8489       52.9340       47.6784       43.2859       37.4773       21.8081       28.1880       25.7174       14.9933       15.4697       14.1485       15.8397       16.0467       15.9914       15.6775       11.2032       10.4094       10.5019       10.7325       14.3624        9.3103        8.5025        7.6157        6.6990        5.4880       10.9058        7.4291        7.3174        6.8874        6.2398        5.8505        5.6597        6.7009        7.1978        7.0133        6.1802        6.1438        7.8284        6.0503        5.5255        3.0897        4.2952       10.1080        5.0889        8.8192       13.0340       11.4307       10.3115        9.0594        9.8209        8.5664        0.0000        0.0000        0.0000        0.0000        0.0000        0.0000        0.0000        0.0000        0.0000        0.0000        0.0000        0.0000        0.0000        0.0000        0.0000        0.0000        0.0000        0.0000        0.0000        0.0000        0.0000        0.0000        0.0000        0.0000        0.0000        0.0000        0.0000        0.0000        0.0000        0.0000        0.0000        0.0000        0.0000        0.0000        0.0000        0.0000        0.0000        0.0000        0.0000        0.0000        0.0000        0.0000        0.0000        0.0000        0.0000        0.0000        0.0000        0.0000        0.0000        0.0000        0.0000        0.0000        0.0000        0.0000        0.0000        0.0000        0.0000        0.0000        0.0000        0.0000        0.0000        0.0000        0.0000        0.0000        0.0000        0.0000        0.0000        0.0000        0.0000        0.0000        0.0000       16.1321       18.9793       16.4165       20.3663       24.5842        0.0000        0.0000        0.0000        0.0000       43.9511       42.2822       42.5952       51.4732       42.1641       36.6266       36.3399       49.0422       43.7070       52.5149       53.4169       47.1425       54.4511       59.1078       65.8428       82.9674       53.4432       49.0428       49.0343       30.6046       30.0475       38.5348       82.0147      102.1021      105.7901      118.0697       98.5579       99.1282       67.6625       33.8115       29.1743       36.9837       40.2655       54.8513       41.7543       39.8209       31.9884       31.1664       30.8357       33.9166       40.9027       51.7286       60.7338       48.9422       58.8405       70.0797       68.1539       83.2613       84.7830       94.1333      102.8565      108.8897      106.7152      101.9626      116.0482      129.8358      160.9263      179.0713      202.4019      137.2298      122.5222      129.4761      135.6664      111.0282      127.4970       99.6261       94.6616      100.1476       97.1288       72.8925       72.5590       69.8617       64.8122       76.3502       82.1400       84.0553       74.4102       91.6744       94.5341        0.0000        0.0000        0.0000        0.0000        0.0000        0.0000        0.0000        0.0000
        0.0000        0.0000        0.0000        0.0000        0.0000        0.0000        0.0000        0.0000        0.0000        0.0000        0.0000        0.0000        0.0000        0.0000        0.0000        0.0000        0.0000        0.0000        0.0000        0.0000        0.0000        0.0000        0.0000        0.0000        0.0000       57.8912       58.2243       49.6358       34.9659       31.3737       36.6125       24.9802       25.9027       29.9224       19.9991       16.3402       22.4949       28.8674      107.6005       65.8961       10.1834        7.5493        7.4619       11.5997       14.6691       14.7387        9.8440       12.4392       14.3075       14.9746       14.0814       11.8131       11.5373        7.2552        6.8023        8.1488        9.0081        9.6569        8.1316        8.7186        8.4974        7.9710        8.3394        8.0727        7.4369        7.9494        7.8526        7.1540        6.4651        6.8944        6.7823        4.9102        6.1829        6.6479        6.1351        9.4506       11.7925        7.2114        7.0405        6.0406        6.5679        3.2445        1.9900        2.4929        0.0000        0.0000        0.0000        0.0000        0.0000        0.0000        0.0000        0.0000        0.0000        0.0000        0.0000        0.0000        0.0000        0.0000        0.0000        0.0000        0.0000        0.0000        0.0000        0.0000        0.0000        0.0000        0.0000        0.0000        0.0000        0.0000        0.0000        0.0000        0.0000        0.0000        0.0000        0.0000        0.0000        0.0000        0.0000        0.0000        0.0000        0.0000        0.0000        0.0000        0.0000        0.0000        0.0000        0.0000        0.0000        0.0000        0.0000        0.0000        0.0000        0.0000        0.0000        0.0000        0.0000        0.0000        0.0000        0.0000        0.0000        0.0000        0.0000        0.0000        0.0000        0.0000        0.0000        0.0000        0.0000        0.0000        0.0000        0.0000       25.2708       23.8272       26.3035       23.9534       23.2280       24.0571       27.4910       33.7816       33.9034       33.8791       31.7727       28.1898       31.7172       39.0436       35.9172       35.1101       33.6764       38.3182       40.4221       40.3220       46.8964       41.9419       43.4997       57.9522       64.6821       68.3017       57.5243       52.9261       67.9512       38.4365       34.8199       48.3804       70.4209       81.6329      113.6227      116.6354       98.0523       73.6099       46.1931       41.0904       24.0592       27.9710       30.6881       35.9434       25.5550       25.7091       24.4553       26.0625       27.2757       34.0858       35.4562       34.0325       36.7106       53.9877       66.2057       65.4606       66.5638       88.3225       91.9863       93.1520      108.4292      113.4376      117.6338      110.3367      126.3991      143.0151      166.2394      153.0238      174.0445      149.9081      133.1535      142.7151      114.2766      106.8260      106.4821      111.5317      112.5586      121.1077      122.7328       98.9898       87.2154       83.5627        0.0000        0.0000       89.2860       85.2548       88.0931       85.8409        0.0000        0.0000        0.0000        0.0000        0.0000        0.0000        0.0000        0.0000        0.0000
        0.0000        0.0000        0.0000        0.0000        0.0000        0.0000        0.0000        0.0000        0.0000        0.0000        0.0000        0.0000        0.0000        0.0000        0.0000        0.0000        0.0000        0.0000        0.0000        0.0000        0.0000        0.0000        0.0000        0.0000        0.0000        0.0000       43.4971       53.3161       32.6334       34.5320       19.0153      127.8867       67.1857       22.3787       19.4564       17.7555       16.5929       16.4186       16.8378       15.5706        7.4750        7.5922        9.0731        9.9089       10.8707       10.1333       11.7769       13.9063       13.2441       13.9819        8.7412       11.6250       14.7805        6.1240        8.0995        8.6169        8.8828        7.4565        6.4828       10.3166       11.4019       12.5129       12.1980       11.1275       10.5831        9.9528        9.0712        7.9918        8.2114        7.6398        6.9316        4.5776        6.9508        9.4741       13.4825        7.4855        7.9451        7.8667        8.5170        2.4400        2.2372        2.4298        3.6707        4.3587        4.8251        2.6643        0.0000        0.0000        0.0000        0.0000        0.0000        0.0000        0.0000        0.0000        0.0000        0.0000        0.0000        0.0000        0.0000        0.0000        0.0000        0.0000        0.0000        0.0000        0.0000        0.0000        0.0000        0.0000        0.0000        0.0000        0.0000        0.0000        0.0000        0.0000        0.0000        0.0000        0.0000        0.0000        0.0000        0.0000        0.0000        0.0000        0.0000        0.0000        0.0000        0.0000        0.0000        0.0000        0.0000        0.0000        0.0000        0.0000        0.0000        0.0000        0.0000        0.0000        0.0000        0.0000        0.0000        0.0000        0.0000        0.0000        0.0000        0.0000        0.0000        0.0000        0.0000        0.0000        0.0000        0.0000        0.0000        0.0000       40.6702       32.4779       33.1223       34.4961       30.6395       33.2727       38.8607       41.9172       32.5315       29.9200       30.2223       30.2446       31.5910       31.1676       29.6882       31.6874       33.3502       38.6143       39.9098       37.8549       39.6658       38.7693       38.6628       35.6502       40.5569       59.7947       59.6055       67.4399       52.6706       47.9349       49.0054       63.8204       67.4111       67.8421       64.1665       75.0022       63.9860       47.8249       46.9657       49.9585       28.9043       29.8160       40.0849       33.8655       23.5656       25.1829       23.3321       25.5699       27.4427       34.3463       32.8379       33.6272       42.0151       48.0702       53.2106       57.3547       83.0814       86.4353       91.8760      105.1220      125.6647      135.7675      147.1589      141.8827      142.4800      144.3825      171.4127      165.8737      166.8032      159.9455      136.1526      125.7719      103.5078      110.4731      119.7962      124.8363      133.3688      142.9008      131.7890      108.8968       95.4833        0.0000        0.0000        0.0000        0.0000        0.0000        0.0000        0.0000        0.0000        0.0000        0.0000        0.0000        0.0000        0.0000        0.0000        0.0000        0.0000
        0.0000        0.0000        0.0000        0.0000        0.0000        0.0000        0.0000        0.0000        0.0000        0.0000        0.0000        0.0000        0.0000        0.0000        0.0000        0.0000        0.0000        0.0000        0.0000        0.0000        0.0000        0.0000        0.0000        0.0000        0.0000        0.0000        0.0000       34.1379       21.6728       22.4489       19.0358       19.7647       31.5250       20.7460       21.5132       21.0304       18.6826       13.7072       11.0747       14.2352       16.9246       16.9013       10.6582       11.6824       10.6412       15.4935       15.2309       17.3582       14.4302       11.8930       10.7321       19.0568       13.7400        6.9959        9.7513        8.9929        8.0723        7.1382        8.1501       10.8017       11.5966       12.6565       11.8424       12.3512       10.6416        9.7275        9.1791        9.2767        8.1664        7.4743        6.5060        4.9813        5.8894        7.3801       10.8032       11.0173       12.4464       12.7303        9.9666        2.4327        2.5751        3.0245        5.6340        5.7202        4.4705        2.7219        2.0670        0.5455        0.0988        0.0642        0.0000        0.0000        0.0000        0.0000        0.0000        0.0000        0.0000        0.0000        0.0000        0.0000        0.0000        0.0000        0.0000        0.0000        0.0000        0.0000        0.0000        0.0000        0.0000        0.0000        0.0000        0.0000        0.0000        0.0000        0.0000        0.0000        0.0000        0.0000        0.0000        0.0000        0.0000        0.0000        0.0000        0.0000        0.0000        0.0000        0.0000        0.0000        0.0000        0.0000        0.0000        0.0000        0.0000        0.0000        0.0000        0.0000        0.0000        0.0000        0.0000        0.0000        0.0000        0.0000        0.0000        0.0000        0.0000        0.0000        0.0000        0.0000        0.0000        0.0000        0.0000       53.7750       58.9198       57.6038       48.5265       50.6509       35.0140       36.3218       34.6202       30.0309       29.8651       28.2800       28.7591       28.5754       39.5383       31.8338       28.0286       32.6314       36.8980       41.3461       42.4095       43.1716       42.5488       41.0011       40.9172       36.7146       45.7260       54.4550       48.7413       47.0406       48.5581       35.0270       38.0174       56.5104       74.9738       62.8876       70.6610       70.8559       63.1214       52.0769       64.4927       87.7462       47.3418       42.5834       42.7877       20.2959       19.6491       19.4476       26.8437       43.7342       31.5068       30.0094       30.7444       39.4057       37.9470       42.4344       54.7342       65.1514       71.7206       77.7457       79.4551      112.7211      119.4698      135.2597      161.5395      147.8585      126.0310      137.8382      131.3243      154.6105      140.2115      110.9036      125.2041      126.4837      133.5754      139.3427      145.7512      127.9913      123.3701      134.1319      116.4925       95.9272       93.5019        0.0000        0.0000        0.0000        0.0000        0.0000        0.0000        0.0000        0.0000        0.0000        0.0000        0.0000        0.0000        0.0000        0.0000        0.0000        0.0000
        0.0000        0.0000        0.0000        0.0000        0.0000        0.0000        0.0000        0.0000        0.0000        0.0000        0.0000        0.0000        0.0000        0.0000        0.0000        0.0000        0.0000        0.0000        0.0000        0.0000        0.0000        0.0000        0.0000        0.0000        0.0000        0.0000        0.0000       18.1250       14.7293       15.0472       13.4120       17.5069       16.0979       13.8496       16.6362       21.9174       20.7977       27.0357       18.3421       20.3377       50.3781       38.4961       35.7003       23.0927       14.4981       16.0821       13.6222       17.7232       21.0943       22.8102       20.5612       25.6225       14.8198       10.5958       11.8149        9.2417        8.8219        7.9658        7.6015        8.1667        9.2640        9.1351        9.7834        9.7539        9.8053       10.2671        9.4075        9.1451        7.5434        7.4163        7.4609        4.5570        5.2406        7.1517        9.3078       13.1867       16.1603       11.7897        8.0658        1.8573        1.6567        3.6586        3.3229        3.2506        3.6813        1.8247        2.8658        1.2924        0.5243        0.1264        0.0000        0.0000        0.0000        0.0000        0.0000        0.0000        0.0000        0.0000        0.0000        0.0000        0.0000        0.0000        0.0000        0.0000        0.0000        0.0000        0.0000        0.0000        0.0000        0.0000        0.0000        0.0000        0.0000        0.0000        0.0000        0.0000        0.0000        0.0000        0.0000        0.0000        0.0000        0.0000        0.0000        0.0000        0.0000        0.0000        0.0000        0.0000        0.0000        0.0000        0.0000        0.0000        0.0000        0.0000        0.0000        0.0000        0.0000        0.0000        0.0000        0.0000        0.0000        0.0000        0.0000        0.0000        0.0000        0.0000        0.0000        0.0000        0.0000        0.0000        0.0000        0.0000       48.2575       57.4879       50.3122       47.2166       38.5854       31.4488       27.7640       30.1954       30.8774       26.9277       27.3095       31.2613       30.1064       31.7239       41.2222       38.8472       42.7556       41.8436       57.6242       52.2771       49.3076       46.7179       33.1672       32.6019       47.1486       53.2955       56.4820       51.1230       76.1507       39.7086       41.8692       36.7996       42.8344       30.5579       48.3971       56.8815       57.3504       48.8294       47.8288       42.0506       37.2412       31.2175       21.3062       19.9798       19.8896       21.8742       28.2445       35.3953       28.3794       26.7433       36.3305       41.4070       47.0357       53.1287       64.9079       74.9768       80.5803       73.5483       78.0145       89.9529       87.8055      102.4693      116.3682      128.6402      121.3225      117.4199      122.1982      126.0564      114.6360       95.9399       99.6783      102.3096      128.0206      132.8339      124.2560      121.7088      109.2803      126.4256      103.4862       96.3925       97.2757        0.0000        0.0000        0.0000        0.0000        0.0000        0.0000        0.0000        0.0000        0.0000        0.0000        0.0000        0.0000        0.0000        0.0000        0.0000        0.0000
        0.0000        0.0000        0.0000        0.0000        0.0000        0.0000        0.0000        0.0000        0.0000        0.0000        0.0000        0.0000        0.0000        0.0000        0.0000        0.0000        0.0000        0.0000        0.0000        0.0000        0.0000        0.0000        0.0000        0.0000        0.0000        0.0000        0.0000        0.0000       22.3438       19.6468       18.5922       19.3908       17.1516       17.7646       19.9324       19.4921       22.9230       24.5106       23.0269       26.3420       37.5605       75.9616       63.0456       29.7207       22.1445       23.7505       18.5636       17.9567       19.0705       22.5218       23.2136       26.4008       24.2541       20.8152       15.2793       12.6043       12.1366       10.5681        9.7210       14.4657       35.3856       19.9728       10.2253        9.1253        9.2570       11.5479       12.3805       10.8313       11.1883        9.8640        6.6521        4.8207        6.3596        8.5505        9.4534       14.3078       14.1614       19.3702       20.3342        6.9940        9.6514       12.3867       14.2137        9.6699        7.9224        7.4305        6.0031        2.0621        1.7746        2.0750        4.1034        0.0000        0.0000        0.0000        0.0000        0.0000        0.0000        0.0000        0.0000        0.0000        0.0000        0.0000        0.0000        0.0000        0.0000        0.0000        0.0000        0.0000        0.0000        0.0000        0.0000        0.0000        0.0000        0.0000        0.0000        0.0000        0.0000        0.0000        0.0000        0.0000        0.0000        0.0000        0.0000        0.0000        0.0000        0.0000        0.0000        0.0000        0.0000        0.0000        0.0000        0.0000        0.0000        0.0000        0.0000        0.0000        0.0000        0.0000        0.0000        0.0000        0.0000        0.0000        0.0000        0.0000        0.0000        0.0000        0.0000        0.0000        0.0000        0.0000        0.0000        0.0000        0.0000       65.9127       49.0944       42.9009       38.1457       28.5329       27.7749       29.7890       29.2919       30.0036       36.3946       42.0342       28.5449       31.4881       32.6839       45.5968       38.5352       45.3361       56.8357       46.7393       52.3410       39.9500       34.0541       43.2212       63.5737       46.9349       51.6587       49.7394       42.1255       40.1908       52.9961       45.8358       32.2989       28.3191       28.7425       29.5138       39.1217       29.5963       29.2767       21.3612       19.3537       16.4691       24.2270       24.8851       26.1681       28.9517       24.2881       27.1379       28.3693       32.6481       43.1978       52.8519       63.7696       64.5602       83.2470       78.3106       88.4763       77.1113      114.4828      100.9587       99.2410      109.2321      117.5388      136.0501      107.6879       81.1792      103.3191       86.1538       73.3421       70.3170       64.5084       63.3196       89.2778       76.2229       78.5590       95.0596       99.8996      100.2223      106.3524      105.5162      103.3903        0.0000        0.0000        0.0000        0.0000        0.0000        0.0000        0.0000        0.0000        0.0000        0.0000        0.0000        0.0000        0.0000        0.0000        0.0000        0.0000
        0.0000        0.0000        0.0000        0.0000        0.0000        0.0000        0.0000        0.0000        0.0000        0.0000        0.0000        0.0000        0.0000        0.0000        0.0000        0.0000        0.0000        0.0000        0.0000        0.0000        0.0000        0.0000        0.0000        0.0000        0.0000        0.0000        0.0000        0.0000       23.4451       23.3577       26.7908       23.8742       24.1892       29.7930       26.1328       22.2756       22.4940       22.9185       24.1000       25.4671       27.3113       26.1730       28.9333       32.3397       31.8573       30.8119       43.7591       45.7968       36.5230       21.5936       27.9836       32.3625       35.3877       32.4162       24.1566       19.2368       16.2013       10.7307       16.2373       13.7825       26.3787       16.4261       20.0772       24.8647       22.2945       22.0898       22.0676       14.1774        7.3245       11.5063        8.2434        6.1723        5.3226        6.3861        5.4337        8.0420        9.1214       34.1033       55.1415       11.9226       12.6800       11.3729       16.6698       12.6098        7.7116        6.0980        5.6399        2.8920        2.2393        2.1275        2.2166        0.0000        0.0000        0.0000        0.0000        0.0000        0.0000        0.0000        0.0000        0.0000        0.0000        0.0000        0.0000        0.0000        0.0000        0.0000        0.0000        0.0000        0.0000        0.0000        0.0000        0.0000        0.0000        0.0000        0.0000        0.0000        0.0000        0.0000        0.0000        0.0000        0.0000        0.0000        0.0000        0.0000        0.0000        0.0000        0.0000        0.0000        0.0000        0.0000        0.0000        0.0000        0.0000        0.0000        0.0000        0.0000        0.0000        0.0000        0.0000        0.0000        0.0000        0.0000        0.0000        0.0000        0.0000        0.0000        0.0000        0.0000        0.0000        0.0000        0.0000       39.6577       47.7300       50.7483       46.1529       44.8284       37.7787       33.2732       30.1713       31.6096       39.1956       44.2979       42.1675       53.3106       26.7920       31.7814       43.0576       44.1640       42.3090       46.3984       41.1521       34.5751       47.7442       69.8671       55.3011       58.9093       58.1096       43.4186       36.7241       30.4249       42.6580       37.5183       44.3294       36.1086       34.2238       24.8113       22.9462       20.1885       18.9765       17.3395       15.3618       15.4204       16.0697       18.1346       18.3863       25.8085       31.5066       28.0689       29.6967       27.5372       30.9489       34.0479       44.9917       65.0176       71.6311       70.6098       63.4743       61.5871       64.4858       68.5140       98.9152      115.8623      101.2931      109.9354      128.5181      117.1253       95.1035       82.8565       73.5089       66.9801       63.8871       59.1034       64.5660       60.7884       74.9609       81.2510       77.2385       90.5661       81.3571       89.7265       95.1403      105.4354       98.0904        0.0000        0.0000        0.0000        0.0000        0.0000        0.0000        0.0000        0.0000        0.0000        0.0000        0.0000        0.0000        0.0000        0.0000        0.0000        0.0000
        0.0000        0.0000        0.0000        0.0000        0.0000        0.0000        0.0000        0.0000        0.0000        0.0000        0.0000        0.0000        0.0000        0.0000        0.0000        0.0000        0.0000        0.0000        0.0000        0.0000        0.0000        0.0000        0.0000        0.0000        0.0000        0.0000        0.0000        0.0000       38.4309       32.4002       40.5818       40.0719       52.7862       73.5646       49.9788       37.3527       30.3980       27.3169       31.8236       32.5928       31.3634       31.4176       34.3418       41.4545       34.8835       33.2283       36.1536       32.9113       30.1517       21.5880       21.7681       26.1403       18.6402       26.6100       25.0784       27.2247       18.4411       17.2335       12.6732       11.1789       10.3979        8.5966        8.0970       11.5822       23.9464       33.0448       20.3038       19.5043       12.6841       13.9988       11.4206        7.0297        2.2446        3.3368        5.1203        8.2535        9.1601       15.9484       14.3748       29.7537       44.3265       16.8260       21.5462       81.9569       55.0049       13.1137        7.7091        5.1670        2.7289        1.4791        3.0939        3.7118        0.0000        0.0000        0.0000        0.0000        0.0000        0.0000        0.0000        0.0000        0.0000        0.0000        0.0000        0.0000        0.0000        0.0000        0.0000        0.0000        0.0000        0.0000        0.0000        0.0000        0.0000        0.0000        0.0000        0.0000        0.0000        0.0000        0.0000        0.0000        0.0000        0.0000        0.0000        0.0000        0.0000        0.0000        0.0000        0.0000        0.0000        0.0000        0.0000        0.0000        0.0000        0.0000        0.0000        0.0000        0.0000        0.0000        0.0000        0.0000        0.0000        0.0000        0.0000        0.0000        0.0000        0.0000        0.0000        0.0000        0.0000        0.0000       36.0958       39.3286       42.2946       42.3719       42.6995       36.7339       39.7513       35.9999       32.8069       26.9164       29.4615       31.9300       31.0129       29.5385       28.1121       43.4550       53.6789       34.1595       32.8580       43.6783       35.9526       34.9639       28.5849       93.9895       35.4604       33.2388       43.9668       42.2873       45.0081       42.2936       48.4662       36.4922       27.6099       27.2345       26.1892       25.4429       22.0751       19.6088       19.9268       20.0230       18.1272       18.5410       19.0391       22.1806       25.0493       29.7311       30.1788       31.9497       33.5685       30.3391       35.2155       39.6646       44.3585       57.2215       68.3374       59.1218       57.3390       63.4734       79.7226       92.8265      109.1794      145.9930      111.2343      122.2044      125.5577      100.8054       84.6764       83.1383       70.0598       60.2189       54.5467       53.7533       56.9841       54.5731       51.5792       69.8195       65.8593       73.5070       80.0789       84.0605       97.2197      100.8470       95.9976       99.9957        0.0000        0.0000        0.0000        0.0000        0.0000        0.0000        0.0000        0.0000        0.0000        0.0000        0.0000        0.0000        0.0000        0.0000        0.0000
        0.0000        0.0000        0.0000        0.0000        0.0000        0.0000        0.0000        0.0000        0.0000        0.0000        0.0000        0.0000        0.0000        0.0000        0.0000        0.0000        0.0000        0.0000        0.0000        0.0000        0.0000        0.0000        0.0000        0.0000        0.0000        0.0000        0.0000       39.3861       57.0834       54.1151       52.8584       50.8127       52.9314       64.5961       53.9804       43.4646       36.3968       37.1501       40.0587       44.0646       38.4148       49.8501       42.5101       35.2796       33.7973       28.6287       28.7747       20.2155       21.8898       18.5063       14.3039       14.2622       15.7374       18.6359       30.1402       26.9888       25.7450       21.3978       15.4328        9.5471        9.6290        8.3833        7.9500        9.7166        8.0455        9.2432       10.6169       10.1385        8.9235        7.2345        7.5581        5.8552        4.4355        3.0877        3.0196        5.6294        7.0936        8.9823        9.2782        7.9164       10.2816       11.4221       22.0964       42.0499      110.3720       25.3280       23.1369       12.9241        7.2337        2.0681        5.2139        5.6327        4.2947        0.0000        0.0000        0.0000        0.0000        0.0000        0.0000        0.0000        0.0000        0.0000        0.0000        0.0000        0.0000        0.0000        0.0000        0.0000        0.0000        0.0000        0.0000        0.0000        0.0000        0.0000        0.0000        0.0000        0.0000        0.0000        0.0000        0.0000        0.0000        0.0000        0.0000        0.0000        0.0000        0.0000        0.0000        0.0000        0.0000        0.0000        0.0000        0.0000        0.0000        0.0000        0.0000        0.0000        0.0000        0.0000        0.0000        0.0000        0.0000        0.0000        0.0000        0.0000        0.0000        0.0000        0.0000        0.0000        0.0000       48.1501       44.3446       39.6817       51.2746       48.9694       40.0092       31.3766       33.1836       31.0010       27.4511       24.3999       26.3635       27.1940       29.0082       26.7712       37.1112       45.9816       48.2400       39.9822       40.1305       34.7868       30.1072       35.7841       26.6707       60.0762       27.7080       34.3590       40.5786       37.8654       37.5732       43.8333       39.7170       24.3729       20.3971       25.6424       38.8965       25.4169       21.1316       20.8205       23.3468       23.8887       23.2555       23.0251       29.1934       53.6899       29.0546       33.5941       37.1616       44.0050       45.3045       45.0660       53.6559       51.9914       52.6032       57.0066       55.0445       56.0325       65.2273       62.7033       80.6930       84.9018       85.4651       97.3732       96.9851       94.3859       86.1052       75.8113       74.8981       80.4860       72.8185       60.1523       54.2165       55.0035       54.4986       52.1976       50.5615       46.7640       56.1297       72.9264       77.9175       83.5114       86.3507       97.1232      100.9061        0.0000        0.0000        0.0000        0.0000        0.0000        0.0000        0.0000        0.0000        0.0000        0.0000        0.0000        0.0000        0.0000        0.0000        0.0000        0.0000
        0.0000        0.0000        0.0000        0.0000        0.0000        0.0000        0.0000        0.0000        0.0000        0.0000        0.0000        0.0000        0.0000        0.0000        0.0000        0.0000        0.0000        0.0000        0.0000        0.0000        0.0000        0.0000        0.0000        0.0000        0.0000        0.0000        0.0000       42.1817       43.1802       44.6913       37.9067       37.3124       48.0409       51.4438       50.5088       49.1272       45.7262       37.4836       33.2143       36.6118       37.8074       34.5412       33.2133       32.8860       35.3976       31.9665       36.1625       23.9444       20.4394       17.0025       14.2870       17.9984       17.3893       15.8626       17.4509       18.7109       12.5358       15.0779        9.0163        7.0695        6.9615        9.8711        9.2582        8.4480        7.7679       11.2796        6.5889        3.1283        3.1486        3.7108        7.6059        8.4891        3.8272        1.5608        2.6359        2.9207        3.4385        4.0383        4.2314        3.0461        4.0949        8.4690        9.2969        9.5659       44.7350       32.2376       35.7456       23.6047       17.0677        7.7257        2.9236        6.3097        6.1747        5.3826       10.2763       17.6560       12.6179        8.4472        8.8776        6.9706        8.9297        0.0000        0.0000        0.0000        0.0000        0.0000        0.0000        8.4010        8.8256       13.6661       20.7451        0.0000        0.0000        0.0000        0.0000        0.0000        0.0000        0.0000        0.0000        0.0000        0.0000        0.0000        0.0000        0.0000        0.0000        0.0000        0.0000        0.0000        0.0000        0.0000        0.0000        0.0000        0.0000        0.0000        0.0000        0.0000        0.0000        0.0000        0.0000        0.0000        0.0000        0.0000        0.0000        0.0000        0.0000        0.0000        0.0000       22.2973       31.3609       43.2888       33.7010       32.8679       40.2846       40.3000       36.5811       29.9569       29.1141       29.1038       28.4122       28.1429       27.0674       27.5131       25.1491       30.7902       39.3780       54.0920       48.2219       31.7388       27.8902       26.4516       32.5723       40.2376       41.2291       32.3764       41.4601       32.9461       35.8565       36.8804       36.7935       41.1122       29.7422       25.3450       27.2818       18.8885       34.8640       20.4899       21.6369       22.7126       23.5088       28.0007       25.3788       35.7696       46.2562       52.4963       33.7964       36.5482       40.3354       44.0797       48.3228       48.3208       59.2101       56.2091       58.8383       59.0337       57.5581       53.0760       57.0752       61.5401       66.0858       67.8815       77.5748       99.6444      104.6112      103.7815      101.9661      102.8760      102.7154      102.0869       98.5978       87.4974       81.5117       79.0477       69.5108       56.2409       51.5863       54.9363       60.3138       69.4399       76.0034       82.4607       94.4238      104.1590      100.0776        0.0000        0.0000        0.0000        0.0000        0.0000        0.0000        0.0000        0.0000        0.0000        0.0000        0.0000        0.0000        0.0000        0.0000        0.0000        0.0000
        0.0000        0.0000        0.0000        0.0000        0.0000        0.0000        0.0000        0.0000        0.0000        0.0000        0.0000        0.0000        0.0000        0.0000        0.0000        0.0000        0.0000        0.0000        0.0000        0.0000        0.0000        0.0000        0.0000        0.0000        0.0000        0.0000       48.9927       42.9606       44.9890       45.4824       37.5676       35.4005       38.8823       51.2187       44.8342       38.5284       37.8260       43.7143       49.8729       45.5912       38.7781       42.5250       40.1258       43.7625       45.4570       26.3658       21.5997       33.0314       37.1361       24.6831       17.3273       16.6960       17.5948       16.5160       11.9550       12.7077       11.9387       15.4085       10.0636        6.9359        5.4448        4.8860        5.4303        5.2451        4.4433        5.1494        4.7289        1.6307        1.1620        0.9684        1.3526        1.8572        0.6707        0.7424        2.3138        3.0778        4.2764        5.4610        6.6045        5.2365        7.2349        4.7033        5.5174        5.2175        6.7666       15.5015       17.9627        7.7433        9.2368        2.8590        2.4912        6.0721        6.2117       12.7408       13.7637        9.3167        9.1303        5.1631        5.3586        7.9541        9.8776        6.6802        5.8549        7.5942       13.0344        9.7263        5.5505        6.2254        5.6744        8.2403       16.1647       13.2239       10.0689        7.8435        7.0754        0.0000        0.0000        0.0000        0.0000        0.0000        0.0000        0.0000        0.0000        0.0000        0.0000        0.0000        0.0000        0.0000        0.0000        0.0000        0.0000        0.0000        0.0000        0.0000        0.0000        0.0000       15.5744       13.6684       12.9566       14.7889       15.6553       16.1124       14.7836       16.7497       19.8620       16.8463       18.5653       18.3106       19.2384       22.2278       25.0791       34.5389       35.0067       35.4773       37.0289       35.1316       35.6970       33.2081       30.0566       27.8224       25.2719       25.2174       30.6088       57.5828       57.3565       50.6996       35.2448       27.0088       26.1545       44.0599       39.1095       50.6390       45.5518       37.2947       33.6594       35.3596       36.4616       32.2235       30.4513       39.5145       28.7381       27.2645       21.8295       15.0800       18.2058       21.9187       25.3964       28.4209       26.6270       25.0549       46.3628       52.9032       37.6199       38.0152       38.8350       36.1880       37.5620       40.8368       44.5746       49.5738       50.4514       58.0023       56.8880       56.5803       59.7376       50.6956       61.2513       68.7265       68.2612       71.9601       75.8958       95.1451       98.7397       98.1477      103.3026      114.5785      114.4691      108.6395      104.3739       98.6354      104.4187       83.5445       82.7995       68.0670       58.1552       57.7838       60.1941       77.1027       78.5948       82.9236       91.4135        0.0000        0.0000        0.0000        0.0000        0.0000        0.0000        0.0000        0.0000        0.0000        0.0000        0.0000        0.0000        0.0000        0.0000        0.0000        0.0000        0.0000        0.0000
        0.0000        0.0000        0.0000        0.0000        0.0000        0.0000        0.0000        0.0000        0.0000        0.0000        0.0000        0.0000        0.0000        0.0000        0.0000        0.0000        0.0000        0.0000        0.0000        0.0000        0.0000        0.0000        0.0000        0.0000        0.0000        0.0000       52.3030       57.7143       50.4849       42.1805       39.9842       48.2248       45.7051       48.1085       36.6577       32.9537       34.3601       29.7569       25.2569       28.9765       30.5274       38.7954       37.6621       40.5035       38.7180       36.4584       28.7647       22.8560       22.1798       16.7669       12.2761       12.2244       12.2912       11.9426       11.6469        8.6897        8.1049        9.1857        6.5412        5.6877        4.3662        3.6222        3.3217        3.0167        2.3631        1.9147        1.9941        0.8056        0.4439        0.6193        0.9456        2.0726        2.7901        3.2223        4.5778        4.6065        4.7270        4.2006        4.1095        5.9841       11.6176        5.1792        5.4914        3.8405        4.3679        9.5672        4.6530        1.3844        5.4754        1.7864        3.1422        8.8407       12.8620       15.8911        7.6331        4.7648        4.7077        6.0988        9.9335       11.1159        8.7717        4.4037        4.4552        6.5741        6.6708        7.1092        8.6935       14.1377       10.5612        9.9760        9.5173       10.7808       10.4958        9.1168        8.2112        5.9164       10.0120        9.2574        0.0000        0.0000        0.0000        0.0000        0.0000        0.0000        0.0000        0.0000        0.0000        0.0000        0.0000        0.0000       22.1027       20.2167       18.5202       15.5898       17.2701       15.4021       12.7349       13.1161       13.3378       13.8513       15.6926       16.7954       14.6720       15.4494       30.2305       17.8176       15.3484       15.1416       17.3292       17.0411       23.7094       28.9715       32.5839       34.2730       36.2601       43.7623       44.4625       36.0736       37.4289       39.5272       31.6761       28.0251       37.4356       43.5981       45.6141       45.4112       48.4449       26.6464       25.6584       32.3088       23.7687       23.6019       26.0416       38.6748       31.3375       35.8063       36.6471       37.4960       39.9776       35.0702       31.1378       34.2604       28.1321       17.2855       20.5666       29.2033       27.5806       33.1189       33.8577       48.7294       58.0173       44.1422       42.6060       42.0847       42.6805       40.2728       38.7643       41.0272       45.7758       55.9396       59.5978       59.8896       62.4159       84.9196       74.1608       72.3554       87.9001       74.9171       75.0931       77.0244       84.4565       95.2178      105.6423      108.4297      121.1975      115.2113      116.2915      114.6210      120.4685      125.7655      116.4028       96.4504       87.9012       73.2608       63.5090       54.3211       56.4310        0.0000       79.9573       88.3541       94.0440        0.0000        0.0000        0.0000        0.0000        0.0000        0.0000        0.0000        0.0000        0.0000        0.0000        0.0000        0.0000        0.0000        0.0000        0.0000        0.0000        0.0000        0.0000
        0.0000        0.0000        0.0000        0.0000        0.0000        0.0000        0.0000        0.0000        0.0000        0.0000        0.0000        0.0000        0.0000        0.0000        0.0000        0.0000        0.0000        0.0000        0.0000        0.0000        0.0000        0.0000        0.0000        0.0000        0.0000       45.8286       52.7155       64.9157       46.5343       34.8598       34.8131       36.0172       37.0773       35.6693       32.8226       27.1490       23.9082       19.0680       20.5882       23.0681       20.2693       21.6230       23.7261       18.3121       15.2243       16.8541       15.7778       15.9206       16.1733       13.3237       12.4842       14.4938       13.5627       13.0365       43.9194       34.7541       10.3846        5.7153        4.8371        4.3186        3.0638        2.1619        2.3307        2.3277        1.4198        1.6039        1.5374        1.1312        1.4655        1.8587        3.1847        6.0095        5.7444        5.9604        5.9050        4.2453        3.9169        2.5584        2.3255        3.5775        5.6681        8.7065        5.9041        3.5525        4.2153        6.5028        5.0340       11.4252       34.2526       11.9536       12.9460       21.5635       14.0154        9.6692        7.5608        7.7578        7.2758        9.7237        9.5697        6.8366        5.6796        3.9290       11.0345        4.1212        2.7823        4.7029       12.0685       27.1364       16.2846       10.7733        8.7094        8.6637        7.3176        8.0505        7.6534        5.2666        5.2100        5.9088        7.8703        9.1398        8.6283        0.0000        0.0000        0.0000        0.0000        0.0000        0.0000        0.0000        0.0000       21.7938       24.1075       23.3614       23.8476       17.2038       17.9603       18.0991       16.2464       15.6721       15.9380       18.9718       17.9040       17.2667       26.9756       22.2385       27.3834       30.3672       23.3375       23.9939       23.3611       21.2760       30.1315       41.2716       43.5556       42.5715       49.8269       55.7428       55.9048       43.4476       40.7350       35.8846       31.6286       34.1023       37.6324       30.1593       46.1639       62.1721       52.4830       32.3696       29.7674       19.0456       19.2770       21.1923       25.5116       30.0289       29.4898       36.7990       42.4553       33.6209       39.5955       40.1668       27.5242       28.7309       34.0148       24.4911       26.2001       30.6003       38.1896       34.6973       51.8943       61.3493       51.3071       47.4645       49.7032       49.2191       49.2704       48.0790       50.1743       54.5566       63.9255       69.0570       71.6290       67.0618       66.5129       94.0943       97.1849      119.8870      107.7266       95.5550       80.6824       84.9067       92.9777      100.2176      114.8652      121.9816      102.4981      117.0882      113.9090      110.4051      123.3472      129.3704      139.2828      119.0130       98.4081       78.1700       66.7695        0.0000        0.0000        0.0000        0.0000        0.0000        0.0000        0.0000        0.0000        0.0000        0.0000        0.0000        0.0000        0.0000        0.0000        0.0000        0.0000        0.0000        0.0000        0.0000        0.0000        0.0000        0.0000        0.0000        0.0000
        0.0000        0.0000        0.0000        0.0000        0.0000        0.0000        0.0000        0.0000        0.0000        0.0000        0.0000        0.0000        0.0000        0.0000        0.0000        0.0000        0.0000        0.0000        0.0000        0.0000        0.0000        0.0000       35.7791       33.1990       29.6578       31.4162       36.3957       38.3703       35.5404       33.7193       22.5085       20.7883       25.9956       25.0554       25.9811       27.7791       22.5873       19.6913       17.4784       15.8353       11.5898        8.6086        7.5986        5.4915        4.2019        4.4196        3.8366       10.9732        8.7393        7.8826        8.4436       11.4628       12.2861       22.1852       59.6375       55.4099       19.9894        4.6275        3.9702        4.0842        3.1170        2.3614        2.5531        1.7819        2.0999        2.3346        2.8791        3.0666        4.0226        4.6964        3.8811        5.7989        6.3309        3.6157        4.6170        6.0513        7.1073        6.0733        5.0490        4.7799       10.9956       12.8311        6.9935        5.9580        5.0438        5.6642        7.0334        6.4165       17.7004       13.4474       12.3207       13.5229       12.0240        9.4406        8.4523       13.8201       10.6333       10.5406       10.0851       10.1591        7.2012        8.8457        7.2809        2.0302        1.5612        1.7094       15.3055       16.2276        5.5973        7.9681        6.8074        7.7424        6.0439        5.6954        4.6137        5.0307        6.2379        7.4802        9.3017       13.2056       13.8539       13.1717       13.0787       15.2830       17.5647       16.3550       17.4469       20.1789       25.6165       27.0807       25.5663       25.1047       23.4304       20.0755       22.5974       24.1952       23.0514       23.5416       27.3980       27.2945       27.9771       28.7094       33.3197       27.7127       29.6041       24.9590       25.0643       28.9364       31.7732       31.6645       41.6901       58.9462       54.4474       51.4183       46.2280       38.5512       44.1970       43.5767       41.5763       46.7329       40.8716       39.8358       36.2724       39.6251       40.5561       37.8238       33.0988       29.4503       17.8299       14.7594       15.9054       22.1061       23.8580       28.4141       28.1488       30.4518       32.3474       31.2935       30.4495       27.2098       25.2734       33.0961       31.2249       30.6658       31.1079       32.5432       34.0209       55.3223       45.1602       40.1928       47.2988       53.8974       59.0644       63.9104       68.6234       84.5459       66.3611       61.8252       63.7989       71.9296       77.2266       82.2347       75.0391       79.8114       88.6247      101.1650      102.9038       97.7246       89.7868       91.7439       90.8651       96.3121       98.5942      104.4759      103.8909      108.6463      109.8845      108.4056      107.5406      115.4685      129.2388      121.7445      100.3483       79.3642        0.0000        0.0000        0.0000        0.0000        0.0000        0.0000        0.0000        0.0000        0.0000        0.0000        0.0000        0.0000        0.0000        0.0000        0.0000        0.0000        0.0000        0.0000        0.0000        0.0000        0.0000        0.0000        0.0000        0.0000        0.0000
        0.0000        0.0000        0.0000        0.0000        0.0000        0.0000        0.0000        0.0000        0.0000        0.0000        0.0000        0.0000        0.0000        0.0000        0.0000        0.0000        0.0000        0.0000       36.9116       29.8307       30.0934       30.3041       31.8061       31.3534       24.4659       21.2348       22.9315       22.0091       24.8874       17.4910       12.9251       15.1765       18.0152       19.5586       22.0800       16.9007       21.6620       19.3557       12.8877       10.9733        9.2675        6.4628        7.6148        5.6932        3.7012        4.8573        6.1210        9.5160        9.2812        9.5907       10.1955       10.8392       10.5523        8.5428        7.7954        6.0571        6.6064        6.5989        6.1483        5.0781        2.9038        2.6658        2.5994        2.5540        2.6809        2.8817        3.1149        4.3559        4.4612        2.7515        3.6201        7.0869        7.6969        7.8859        8.0402       13.3636       10.5085        7.9499        6.9664        4.1645        6.4659        6.2896        8.7969       10.7440       11.6814        6.2844       11.6634       19.0288        9.4524       13.3694       12.2489       13.6035       15.6108       15.0008       16.0654       14.1368       16.7664       11.3094        8.2893        7.6676        6.9716        6.3854        7.0936        4.2946        5.3160        5.0831       11.7546        8.5136        4.1122        6.9596        6.4881        8.3507        7.0308        8.3026       10.4457       11.9796       16.7099       17.8420       16.2327       16.4718       18.8718       25.6807       25.3209       26.7202       22.7768       22.3752       27.6878       30.9384       33.7335       31.6481       28.0213       16.9018       22.7920       23.2172       22.1235       24.6674       35.0255       37.8233       48.0919       60.6368       54.5949       68.1376       49.5397       33.1194       28.9583       27.7307       30.4440       56.5334       57.1403       45.5460       54.1661       49.2132       49.4016       34.7274       36.4414       37.0856       38.5835       41.6947       36.9171       41.8004       31.4030       32.1880       32.3143       38.3758       29.6040       48.2841       36.1397       18.5660       16.4685       13.8352       19.1591       27.4270       27.3145       29.1621       30.7588       32.9814       31.7681       34.4017       31.3148       26.9718       26.3688       29.6921       28.2450       29.8808       31.7437       35.3098       58.5742       58.8775       42.7160       44.5881       49.8566       61.6418       70.3977       88.2608      109.7647       89.8911       79.3248       68.2484       70.4504       78.6383       91.5403       94.8616       87.2482       85.9696       79.4182      102.1804       98.9018       87.6590       87.8010       92.1552       92.0313       93.6021       99.9662      105.6795       99.9864      103.9278      110.8268      106.7751      107.8684      118.1706      112.5622        0.0000        0.0000        0.0000        0.0000        0.0000        0.0000        0.0000        0.0000        0.0000        0.0000        0.0000        0.0000        0.0000        0.0000        0.0000        0.0000        0.0000        0.0000        0.0000        0.0000        0.0000        0.0000        0.0000        0.0000        0.0000        0.0000        0.0000        0.0000
        0.0000        0.0000        0.0000        0.0000        0.0000        0.0000        0.0000        0.0000        0.0000        0.0000        0.0000        0.0000        0.0000        0.0000        0.0000       38.9426       34.7873       33.9462       32.6152       26.2724       26.2479       27.2775       26.1271       21.4247       17.4443       12.5848       11.4501        8.5157        6.8688        6.7913        7.7137        8.0813        6.2969        7.5729       10.6156       11.1093       11.0553       12.9231       12.2754       12.6891       11.0722        8.6347        6.9919        4.4864        5.1627        5.2010        7.3115       10.3756       10.2644       10.1420       10.4546       10.6511        9.7857        8.5085        6.4854        4.1361        4.4833        5.8408        5.5501        6.0250        3.9159        3.5174        2.8140        3.1956        3.2045        3.0830        2.6643        2.2116        1.7576        2.9938        2.4511        5.3005        5.8922        7.7751        5.8004        3.7132        2.6314        3.9040        4.6677        4.7231        6.0636       10.0399        8.4894       14.8779        8.4221        8.5363        9.8273        2.3677        4.2950        6.6253       10.0924       11.7857       11.7307       11.5747       15.3882       13.1804       14.3818        9.6487       12.0976        8.1908        7.8492        6.4481        5.9422        5.3723        6.9878       10.1003       15.8468        5.2573        3.6677        6.5755       14.1336       13.6379       15.1903       23.9678       23.3684       19.9142       23.8070       25.4036       21.5125       25.8366       16.5188       16.8480       18.5886       19.2189       25.2843       26.9921       28.3887       33.9327       41.9434       36.2411       32.4754       21.2809       22.7003       20.3670       23.0695       28.1174       34.9703       47.6325       39.6305       22.9618       34.8183       48.4184       49.4862       38.9721       56.0271       34.5365       49.2691       46.6718       46.2465       51.5135       50.9633       56.7137       57.8494       53.9849       38.4798       32.5760       42.7712       45.9490       42.4524       39.1621       34.3199       33.4796       47.6971       50.4544       35.2117       45.8769       30.4189       20.1817       19.5597       19.1367       20.4774       27.9062       29.9389       29.8225       33.1364       45.5693       51.7000       41.4991       35.3027       31.1281       34.3387       31.9711       33.2270       50.4269       37.0907       41.7836       46.9529       44.5422       45.1206       54.1087       60.3028       69.0781       96.7628      124.6740      114.7392      110.9427       90.0688       82.3049       74.9678       81.6733       92.1601       99.8752       91.8041       94.2664      105.3594      108.1630       97.1515       90.6185       92.7331       93.8582       99.3273       99.3665      105.0605      104.2161        0.0000      105.8738      111.1929      108.0013      107.4087      107.8248      115.2643        0.0000        0.0000        0.0000        0.0000        0.0000        0.0000        0.0000        0.0000        0.0000        0.0000        0.0000        0.0000        0.0000        0.0000        0.0000        0.0000        0.0000        0.0000        0.0000        0.0000        0.0000        0.0000        0.0000        0.0000        0.0000        0.0000        0.0000        0.0000
        0.0000        0.0000        0.0000        0.0000        0.0000        0.0000        0.0000        0.0000        0.0000        0.0000        0.0000        0.0000        0.0000       45.2820       41.2791       39.0632       47.9483       42.0609       31.2038       26.4779       20.2434       19.9630       16.1497       17.5682       19.3241       16.7304       10.7651       11.5225        9.4316        7.7645        5.9601        5.2853        5.1314        5.4199        5.6854        7.9306        6.8147        7.4422        8.9522       10.0001       10.5951        7.1764        7.6360        5.4901        5.2104        3.8963        5.4716        7.6868        7.2331        7.6514        7.6957        8.9417        9.7304        7.4845        5.3482        3.4592        2.0818        1.9540        2.4563        2.4130        1.6883        1.8016        1.7786        1.4934        2.3658        2.5121        1.6560        1.1531        0.8593        0.7883        0.9217        1.7678        6.6141        6.7218        4.3730        4.1925        4.2035        3.2108        2.6460        2.8111        6.3784        5.7537        9.9978        8.5525        4.0092        4.0416        2.7081        2.2758        4.8314        8.6431        5.2984        8.5172        8.7598        9.7629       13.4370       12.5876       10.3975        9.5256        8.8805        8.5962        6.8313        5.5934        7.3287        8.3604        7.6800        5.6798        3.4687        2.5249        3.8712        7.6267       19.6334       23.5528       30.7501       31.4814       33.5375       30.1547       24.4363       20.9561       18.3916       20.0826       19.0198       20.1298       21.5477       34.1405       41.0688       43.7250       49.9126       43.4478       43.5584       38.2549       31.5757       22.1889       24.5602       26.7288       29.4065       34.6580       46.5939       57.1712       48.5731       30.3667       37.7672       60.0166       63.9394       57.0380       49.1068       45.7117       46.7264       54.9804       52.4861       45.5627       57.7153       49.0547       56.0908       43.0212       44.1904       38.0552       33.1296       27.5201       30.8247       33.3460       34.7465       52.0978       53.4610       71.6101       53.9427       35.8365       27.5222       23.0818       21.0317       18.4354       21.3164       32.6798       36.9484       36.2646       44.0082       57.5489       65.6839       47.3990       43.3373       41.2676       38.7117       39.5589       43.6923       46.4100       67.6997       59.8105       44.2485       45.8300       55.7668       66.4571       65.0440       87.9468      111.4579      112.5832       98.4634       93.8528       88.4565       85.2075       92.7890       98.2717       88.0693       92.0055       88.6455       89.9766      110.5540       90.6813       92.3860       98.6068      103.0783      104.0620      105.1288      104.6047      108.0600        0.0000        0.0000        0.0000        0.0000        0.0000        0.0000        0.0000        0.0000        0.0000        0.0000        0.0000        0.0000        0.0000        0.0000        0.0000        0.0000        0.0000        0.0000        0.0000        0.0000        0.0000        0.0000        0.0000        0.0000        0.0000        0.0000        0.0000        0.0000        0.0000        0.0000        0.0000        0.0000        0.0000        0.0000        0.0000        0.0000
        0.0000        0.0000        0.0000        0.0000        0.0000        0.0000        0.0000        0.0000        0.0000       53.8198        0.0000        0.0000       39.6685       39.9394       38.9168       34.2299       31.3852       25.0918       23.6298       15.6681       14.5335       21.8288       20.5178       16.4574       16.5190       11.2723       14.0972       14.5112       16.7711        5.5574        4.5386        3.7110        2.6241        2.8990        3.1173        5.0703        6.9780        8.3791        8.7513        6.0804        5.7649        4.8135        5.0500        3.8678        4.2796        3.4490        2.4919        5.4544        6.1328        6.2137        5.1195        5.4318        5.2685        5.4561        4.3740        1.9394        0.9473        0.8380        0.8618        0.6404        0.4822        0.4992        0.2918        0.4506        1.3067        0.5114        0.6355        0.3369        0.4632        1.2849        0.4161        3.8562        4.2027        3.3354        1.4938        0.8714        1.1138        0.5157        0.5982        1.0830        0.7887        0.9706        3.4494        1.1134        0.9922        1.2763        1.6409        2.4034        3.9934        4.2007        7.7899        9.8362        8.4465        8.8002       11.7063       10.0137        8.4643        8.1899       10.0876       11.7297        9.4773        5.5442        5.4708        6.7272        5.7625        5.2822        5.4104       13.4066       16.6744       28.1691       33.7483       29.2141       34.5421       34.9780       30.9796       31.3824       31.5183       23.3010       16.8384       21.4103       20.4281       22.1231       30.8706       33.3083       29.2277       29.2917       40.2384       44.1134       44.5601       31.5964       25.9696       25.2535       36.8002       46.1326       35.8439       37.0153       29.9061       35.7423       49.9107       34.6432       34.0983       57.2438       57.7757       76.0445       52.0810       67.6306       69.2637       75.8765      100.9817       78.8146       65.6356       66.9586       65.0515       49.5724       54.8288       48.7632       42.5362       34.2399       50.1421       51.1253       49.7736       61.1141       58.1419       51.4822       38.2810       37.4134       30.4661       26.9721       27.6527       28.2287       26.9351       36.5738       40.0199       57.0174       84.8960       76.0844       64.3249       58.3293       53.4758       51.4935       50.6309       54.4316       64.6290       62.4339       55.1212       56.0561       55.0663       48.8217       51.3259       58.5267       68.2044       77.7138      104.1583      100.5103      112.8787      123.5658      100.5376       96.0651      114.9464      120.5535      103.2286       90.3262      101.7554       84.6311       74.1049       83.4540      101.9163      116.3789      115.0720      117.8647      122.7744      129.3463        0.0000        0.0000        0.0000        0.0000        0.0000        0.0000        0.0000        0.0000        0.0000        0.0000        0.0000        0.0000        0.0000        0.0000        0.0000        0.0000        0.0000        0.0000        0.0000        0.0000        0.0000        0.0000        0.0000        0.0000        0.0000        0.0000        0.0000        0.0000        0.0000        0.0000        0.0000        0.0000        0.0000        0.0000        0.0000        0.0000        0.0000
        0.0000        0.0000        0.0000        0.0000        0.0000       39.3371       21.3968       55.8750       74.9964       34.8884       33.5120       33.4748       41.2138       48.9740       37.8439       27.9855       23.7311       20.3763       18.1167       14.5407       12.1388        7.5643       11.4222        8.9763       15.1110        5.2818        5.5231        6.0612        6.3160        3.6090        2.7529        2.4963        1.4895        1.6223        2.3601        4.1681        6.9370        9.9727        7.1652        5.6714        5.7056        5.4596        5.6384        4.5647        4.5073        4.9448        4.3357        6.3186        6.3316        5.7805        5.1273        4.8442        4.1565        3.9358        3.7232        1.7117        1.4078        0.9125        0.6733        0.7617        0.5548        0.3582        0.1375        0.3221        0.4501        0.9435        0.3605        0.2166        0.3126        0.4066        0.6583        1.0432        0.9257        1.1193        1.0693        0.7022        0.5580        0.5601        1.0622        1.3781        1.3024        1.3240        1.4378        1.3423        0.9031        0.8749        1.2162        2.3855        3.6567        3.6227        4.4923        8.8139        5.1467        4.9642        4.8331        5.8681        6.1405        7.4804        6.4508        8.3165        6.9556        6.8524        7.2707       13.4541       10.7362       11.9711       12.9899       13.9068       17.8428       23.5740       33.8968       29.2863       28.6689       27.0383       25.0081       26.4406       23.1413       18.9686       21.5381       27.3866       29.8040       47.0166       46.3571       35.6398       36.6355       39.8248       43.2026       40.8534       37.8489       32.0174       33.7278       29.9671       29.2199       30.0772       32.2129       25.5871       24.9083       25.1182       23.1866       28.0968       27.4535       34.1894       40.9229       53.9472       58.7670       66.4708       75.2390       79.0273       88.8999       79.1682       69.4446       63.5393       64.6377       55.9096       52.8148       47.2562       49.2166       62.3723       68.5757       55.3646       44.3920       72.0334       74.3351       67.1895       48.8393       43.7807       37.6755       30.3903       29.0128       32.3381       35.0436       43.2653       50.0929       75.1132       87.3769       81.6910       69.8802       65.9299       63.6238       62.9746       67.4764       69.2081       69.9405       63.2746       66.7133       66.3837       64.1909       55.7963       55.7343       52.0150       55.8308       69.0062        0.0000        0.0000       81.7761       84.7297       88.0313       90.2773       96.9625      116.8122      102.8321       84.6395       70.9311       62.3455       66.3681       88.9775       98.5931      106.0413      118.1788      123.8637      115.9796        0.0000        0.0000        0.0000        0.0000        0.0000        0.0000        0.0000        0.0000        0.0000        0.0000        0.0000        0.0000        0.0000        0.0000        0.0000        0.0000        0.0000        0.0000        0.0000        0.0000        0.0000        0.0000        0.0000        0.0000        0.0000        0.0000        0.0000        0.0000        0.0000        0.0000        0.0000        0.0000        0.0000        0.0000        0.0000        0.0000        0.0000        0.0000
        0.0000        0.0000        0.0000        0.0000       25.2619       30.3402       23.4512       28.5410       34.0205       38.3674       39.5536       41.5054       49.5216       44.2622       32.8637       27.8567       29.9144       23.4798       14.7769        8.9626        6.7475        6.2274       13.3573       12.6985       13.2028        8.0003        7.0177        8.1187        7.7189        4.6444        6.0336        4.1455        1.9536        2.0992        3.1273        5.0913        5.0353        5.4770        4.6874        5.4625        6.0500        5.8690        4.8923        3.1618        3.1089        3.9084        3.1189        4.5143        4.3475        4.4861        4.5309        4.9013        4.5927        4.2657        3.6638        1.3677        1.4576        1.2410        1.5316        1.1599        0.6100        0.2682        0.3906        1.1344        1.0340        0.4449        0.4787        0.6536        0.8961        1.0806        1.2893        0.8717        0.3660        0.3490        0.2234        0.1350        0.5411        1.1179        1.1496        0.6147        0.5678        0.6123        0.6789        0.6753        0.7007        0.6967        1.1959        1.9266        3.4220        3.8474        3.8107        4.3540        7.9293        7.0047        5.0718        4.6191        7.1946       10.7192        9.8796       10.5581       11.9924       13.8005       16.9989       22.8122       16.0474       22.2332       25.0832       27.3840       37.8839       42.3105       39.5705       28.0067       24.9449       27.0336       29.2398       28.2189       26.1650       26.6945       31.1350       38.7095       37.0019       45.8789       48.0886       44.4123       45.0357       40.8084       42.7190       36.2707       31.1393       29.6333       33.5419       30.5849       32.0102       33.9881       35.1902       30.9273       34.5174       34.4152       34.9900       33.6404       37.3903       39.2791       40.0466       50.0857       63.2701       65.9088       72.6639       83.5945       89.8928       75.1343       58.0581       55.1323       80.7245       93.9143       76.9146       68.7522       67.0616       59.0169       53.0501       46.6789       63.3595       60.9931       58.8563       51.5640       52.4199       50.6596       41.7667       36.0885       32.6602       37.5803       48.6364       52.5092       67.2977       96.2133      106.1220       96.6757       82.8262       73.8699       75.4353       77.8522       75.7032       77.3033       82.2370       91.2746       82.2346       78.1122       69.4165       56.6614       57.0341       75.7252       67.5172        0.0000        0.0000        0.0000       90.0856       74.6572       81.8405       80.6141      101.5794      118.2470       77.7601       70.2384       67.3759       61.5373       60.3432       82.5893       97.0656      111.3895        0.0000        0.0000        0.0000        0.0000        0.0000        0.0000        0.0000        0.0000        0.0000        0.0000        0.0000        0.0000        0.0000        0.0000        0.0000        0.0000        0.0000        0.0000        0.0000        0.0000        0.0000        0.0000        0.0000        0.0000        0.0000        0.0000        0.0000        0.0000        0.0000        0.0000        0.0000        0.0000        0.0000        0.0000        0.0000        0.0000        0.0000        0.0000        0.0000        0.0000        0.0000
        0.0000        0.0000       27.5460       23.2886       23.6726       25.0257       24.5936       29.1778       44.0831       42.4175       31.9270       34.7109       28.6031       26.2209       24.7823       18.8228       14.9974       12.5097       13.9801       14.7325        5.8775        5.2987        3.3453        2.5210        2.6367        3.4718        3.6097        7.1351       10.4054       11.1015        7.5064        4.0258        1.5033        0.9314        1.2639        3.2662        3.5408        2.8973        2.9947        3.1987        3.2486        3.3725        3.3305        2.6388        2.7821        1.9729        2.6510        4.0627        3.7669        3.7867        3.6135        3.3564        3.0166        2.5201        2.4255        1.3108        2.0182        2.0261        1.1950        0.9552        0.8144        1.0205        1.1615        0.9276        0.7336        0.9504        1.0683        1.8451        2.1208        1.9531        1.6666        1.2249        0.4025        0.1055        0.4094        0.6115        0.6375        1.1483        0.8106        0.5004        0.4189        0.5669        0.5353        0.5521        0.8061        0.9546        1.4056        1.6180        1.6527        1.7431        2.0321        3.4214        6.4347        6.8842        9.0863        8.5295       11.9278       22.3933       17.3644       19.0339       22.2490       18.3226       18.7222       23.1064       30.9195       38.3696       36.7551       33.9019       36.4291       34.2303       39.0895       28.2395       28.6831       33.7282       37.9221       34.6417       28.4264       31.1145       34.8155       43.7271       38.0489       38.6950       36.6783       34.7101       29.8401       34.4224       39.2289       34.9487       29.6720       29.2162       30.3086       30.6023       32.7513       36.4386       37.5331       38.8749       43.8128       45.2544       42.1293       42.8774       50.5283       54.0998       52.1218       66.4617       82.0777       83.9109       89.9019       86.4559      103.2156       81.8230       79.0346       90.2846       97.0299       86.9377      101.1451       81.1800       73.9433       65.8006       52.3727       48.5626       52.7062       52.1170       54.4359       52.3771       53.3433       49.2416       47.5460       40.4450       41.4043       43.3592       62.4062       64.4394       80.0700       86.2435       84.6670       75.6913       78.3335       80.2234       84.0048       85.4127       77.0721       85.7382       92.3694       88.7132       79.2903       67.6192       60.3556       55.1502       56.9751       79.5051        0.0000        0.0000        0.0000       83.9582       71.6124       85.2596       78.9337       73.9038       61.6144       61.8316       59.6862       58.8144       57.5218       54.6642       55.2384       58.6219       70.5096        0.0000        0.0000        0.0000        0.0000        0.0000        0.0000        0.0000        0.0000        0.0000        0.0000        0.0000        0.0000        0.0000        0.0000        0.0000        0.0000        0.0000        0.0000        0.0000        0.0000        0.0000        0.0000        0.0000        0.0000        0.0000        0.0000        0.0000        0.0000        0.0000        0.0000        0.0000        0.0000        0.0000        0.0000        0.0000        0.0000        0.0000        0.0000        0.0000        0.0000        0.0000        0.0000
        0.0000       19.8345       23.5805       18.8654       12.7873       14.2800       17.2255       21.2632       26.2965       21.6269       16.0156       10.1492        8.9020       12.3388       14.1687        8.9586        5.0731        3.3040        2.2272        3.6581        2.4569        2.7991        2.2309        2.7734        3.9102        6.4845        8.0438       16.7931        9.8420        4.9906        3.2722        1.4252        0.4522        0.2826        0.5355        0.6875        0.2551        1.0428        2.3613        1.8018        1.7020        1.0935        1.1064        1.5955        1.8016        1.7570        1.8966        2.0646        2.1365        3.0992        2.9862        1.9423        1.1972        0.8809        0.7627        1.7117        2.3238        1.9082        1.3592        1.5359        1.7319        1.7392        1.2826        0.7986        0.7702        1.0919        1.2002        1.4457        1.0681        0.9727        1.0441        1.1634        0.7483        0.4170        0.5920        0.6492        0.4536        0.2437        0.3226        0.4767        0.6246        0.5411        0.6480        0.7879        0.7632        1.3960        2.1729        3.4028        2.7367        7.7926        6.2754        7.7255       12.7066       13.5729       20.8889       23.6183       25.0286       44.3785       30.3232       24.3767       26.7784       18.1635       17.9305       22.5964       24.8020       35.2268       34.3934       34.0863       32.9795       45.7263       48.9923       40.5240       42.0169       48.0766       49.9453       48.6351       42.8973       33.0959       40.0224       37.7565       30.4855       31.9461       32.7605       29.7772       33.0293       35.3660       39.3633       33.9367       31.9053       35.8874       40.2202       34.6517       34.4447       37.5601       37.0923       40.8675       44.3451       48.3974       47.4423       49.0291       50.9148       53.2187       73.0096       73.7026      118.2761       99.9640       96.6613      101.3608      101.0126       68.6647       96.1652      102.3592       80.6822       95.1449      122.3316       90.9881       79.4851       75.2889       75.8269       70.7243       72.1845       70.0748       69.7600       63.0382       67.1321       72.8561       56.2257       59.9747       59.7472       61.8969       65.6917       78.5061       92.2081       83.7875       70.5485       72.8082       78.0784       98.3707       87.4120       89.2216       81.6027       69.9146       71.2971       60.4260       59.1982       50.4252       49.2647       28.6485        0.0000        0.0000        0.0000        0.0000       85.9836       65.6491       59.9103       54.8555       46.4101       48.3032       44.5469       38.0142       35.7675       34.6774       36.9235       41.8697       39.8698       42.8333        0.0000        0.0000        0.0000        0.0000        0.0000        0.0000        0.0000        0.0000        0.0000        0.0000        0.0000        0.0000        0.0000        0.0000        0.0000        0.0000        0.0000        0.0000        0.0000        0.0000        0.0000        0.0000        0.0000        0.0000        0.0000        0.0000        0.0000        0.0000        0.0000        0.0000        0.0000        0.0000        0.0000        0.0000        0.0000        0.0000        0.0000        0.0000        0.0000        0.0000        0.0000        0.0000        0.0000
        0.0000       18.0212       19.4025       15.9892       13.7145        9.0068       10.0264       10.5848       13.1603       22.1737       12.7256        8.9016        8.6988        9.1030       11.7685        5.4301        4.4522        1.9148        2.2620        2.0249        2.3945        1.5712        3.2824        4.7484        4.1929        6.2876        8.3661        5.2205        3.1017        3.1995        2.7638        0.4793        0.2068        0.3086        0.6073        2.1049        1.4915        1.6991        0.4313        0.5535        0.4329        0.8054        0.9003        1.2278        1.5213        1.2311        1.1872        2.0637        1.9572        2.1798        1.8960        1.3549        1.1103        0.7851        1.0383        1.6738        1.7295        1.0621        0.9298        2.2632        2.3605        1.1961        0.7977        0.8185        0.8805        0.8555        0.4935        0.2281        0.3199        0.1404        0.1862        0.3384        2.1430        1.3488        1.5520        2.2616        1.0264        0.5506        0.2004        0.0920        0.1161        0.1496        0.1925        0.3400        0.7723        1.6332        1.7795        4.5952        7.8285       14.7548        8.6924        8.3329       21.8430       34.1227       27.7088       30.4570       37.2318       44.5807       39.3014       38.2190       28.0365       24.6396       19.1234       21.5473       30.0853       44.5283       35.7922       38.1010       35.3484       37.6441       37.5188       40.9231       50.4203       57.0248       57.7727       52.5032       48.1415       40.9493       39.8728       32.0187       31.1241       35.0343       28.8820       35.8243       43.9265       47.6982       47.6287       34.0063       31.4988       38.6086       38.5272       40.7191       41.4590       43.4541       42.5790       42.4886       48.2302       52.6607       47.3979       52.1978       52.4961       59.8616       68.5618       82.2183      105.1455       92.7237       91.4986       97.5653       97.7884      101.8936      117.2742      107.6087      126.1778      119.4270      151.0199      111.6172       99.4897       97.9117       89.1893       86.7058       91.1371       90.9120       94.3564       78.4035       87.1445       85.4311       77.3035       68.3803       66.5117       69.1938       84.3716       86.1578       83.9342       68.5489       69.2810       68.4276       71.9379       97.9629       87.6801       77.4362       79.6062       66.6770       65.2811       79.8692       53.6320       59.8892        0.0000        0.0000        0.0000        0.0000        0.0000       59.2277       64.6912       62.6345       55.5345       53.0978       54.5092       54.8003       42.8129       42.7268       36.4967       34.5115       38.7421       38.9761        0.0000        0.0000        0.0000        0.0000        0.0000        0.0000        0.0000        0.0000        0.0000        0.0000        0.0000        0.0000        0.0000        0.0000        0.0000        0.0000        0.0000        0.0000        0.0000        0.0000        0.0000        0.0000        0.0000        0.0000        0.0000        0.0000        0.0000        0.0000        0.0000        0.0000        0.0000        0.0000        0.0000        0.0000        0.0000        0.0000        0.0000        0.0000        0.0000        0.0000        0.0000        0.0000        0.0000        0.0000        0.0000
       15.7468       16.7099       16.2190        9.1682       11.1425        9.8286        9.4033       10.1460        7.8236        8.4817        7.6321        5.6390        5.9123        5.1521        4.0828        2.7007        1.6844        1.2198        1.0922        3.4835        4.0356        4.3228        7.5512        9.3444       10.2768        8.8145        7.5002        5.7337        2.4680        0.7264        2.2549        1.9431        0.9416        1.1652        2.8333        1.6887        0.7672        0.3034        0.3076        0.5424        1.2776        1.3077        0.8271        0.9796        0.8686        1.0337        0.9902        2.0740        1.0436        0.6894        0.9272        1.0264        0.7464        0.7024        0.5579        0.9073        1.2932        1.0768        1.3610        6.1595       14.5955        0.7106        0.6585        1.2263        1.1595        0.7075        0.5011        0.3775        0.1751        0.1479        1.4682        1.7132        1.4663        0.8835        0.6574        0.7901        0.8873        1.0210        1.1176        1.3544        2.0402        1.5408        1.6334        0.6471        1.4934        5.2799        3.6991        4.5851       14.0279       13.0216       16.2935       14.1438       57.8471       86.1254       37.9225       30.4236       31.0203       32.8030       38.0975       51.1537       47.7711       60.7248       40.4770       32.6649       40.8472       46.1951       60.4962       53.3497       59.7842       42.1604       43.7824       45.3042       47.4569       50.1227       64.1552       51.6346       46.9015       44.1055       37.3421       30.5131       33.0779       34.9173       29.8024       33.7987       36.7694       39.8110       38.9441       42.7686       39.5241       39.6806       41.5798       44.5242       45.5381       50.9884       51.8859       41.4091       49.2432       56.4375       59.9019       65.0526       84.5929       79.7504       91.0915       89.1952       95.1615       99.4695      103.0937      110.3481      113.9695      124.2423      131.8869      114.2513      108.7253      122.9007      142.1048      113.8631       91.8597       93.1182       94.0646       96.7524       95.7955       97.6848       96.9065      106.2630      107.4410       85.4300       81.0390       82.0742       87.3834      103.8332      109.4149       99.4199       80.5840       80.2786       82.8630       77.4015       79.2880       84.3802       85.6367       91.9364       92.3034       86.2586       75.5219       65.7216       60.8353        0.0000        0.0000        0.0000        0.0000        0.0000        0.0000       59.4148       57.3586       53.5430       55.0806       50.6496       48.0614       43.0047       44.9537       43.4963       41.4346        0.0000        0.0000        0.0000        0.0000        0.0000        0.0000        0.0000        0.0000        0.0000        0.0000        0.0000        0.0000        0.0000        0.0000        0.0000        0.0000        0.0000        0.0000        0.0000        0.0000        0.0000        0.0000        0.0000        0.0000        0.0000        0.0000        0.0000        0.0000        0.0000        0.0000        0.0000        0.0000        0.0000        0.0000        0.0000        0.0000        0.0000        0.0000        0.0000        0.0000        0.0000        0.0000        0.0000        0.0000        0.0000        0.0000        0.0000        0.0000
       11.8213       12.1870       12.4813        7.3740        6.9743       14.5134       14.3894       10.2999       10.4150        7.2373        8.0732        5.0066        5.3034        3.4603        1.6081        1.4219        1.5148        4.3943        4.4496        4.8898        3.6003        3.4277        2.3642        4.5179        6.6171        4.5501        5.2514        7.8075        4.6470        1.6904        3.9104        2.8544        0.5852        1.1141        1.1187        0.3975        0.4400        0.3322        0.2563        0.7976        1.0104        0.7795        0.9810        0.7277        0.7190        0.7529        1.1771        1.6810        1.1064        1.4986        1.4642        1.0844        0.6734        0.5387        0.4834        0.6661        0.5580        0.9610        1.5815        1.5134        1.3690        0.9963        0.8113        0.6834        0.4581        0.3830        0.4523        0.4871        0.5495        0.6704        0.6235        0.7028        1.5159        2.0120        1.5538        2.9155        3.7491        0.6927        0.3906        1.7229        2.8318        0.7097        0.4580        0.7524        0.6991        0.9352        1.8624       15.5384       20.1585       10.8505        8.9158       22.9132       19.4890       24.4527       42.0227       42.2365       37.0153       25.9478       34.7782       51.3731       59.5795       94.9039       45.2480       54.8999       65.9836       65.2459       92.9843       78.8330       81.6713       73.5752       52.1841       44.3164       46.7004       49.3301       49.2342       39.4157       40.2640       38.4633       34.3192       30.5244       29.9897       51.3514       44.0982       39.0095       38.5068       37.2479       41.6139       50.9645       57.6544       53.5476       52.7010       57.0305       62.3694       59.5822       59.4876       48.3147       59.2653       67.3797       68.8395       81.1901       82.6587       83.6753       96.4424      114.9377      119.3221      137.8725      108.3393      122.3567      120.1909      119.0988      123.1877      117.7897      131.8271      135.5094      126.4326      122.4960      116.4506      122.0851      111.7398      118.6302      117.8728      125.9103      122.7505      115.5857      113.5808      109.8964      103.0568      104.3774      113.0491      140.9842      136.5506      105.1795      111.4727      112.4417       93.8912       85.3376       83.4742       86.3318      100.7408       93.2973       85.3604       77.5120       72.2668       74.3986        0.0000        0.0000        0.0000        0.0000        0.0000        0.0000       45.9900       68.9639       69.1548       68.5538       56.3727       52.3248       51.6326       54.0252       59.3950       44.0560       47.9791        0.0000        0.0000        0.0000        0.0000        0.0000        0.0000        0.0000        0.0000        0.0000        0.0000        0.0000        0.0000        0.0000        0.0000        0.0000        0.0000        0.0000        0.0000        0.0000        0.0000        0.0000        0.0000        0.0000        0.0000        0.0000        0.0000        0.0000        0.0000        0.0000        0.0000        0.0000        0.0000        0.0000        0.0000        0.0000        0.0000        0.0000        0.0000        0.0000        0.0000        0.0000        0.0000        0.0000        0.0000        0.0000        0.0000        0.0000        0.0000
        2.2797        2.6083        2.7140        5.5645        5.6279        6.0781        7.5876       17.3028        8.4825        7.5055       11.4318        5.2369        6.4145        5.1232        2.8777        3.2728        3.1606        3.2651        2.0979        1.1360        0.9239        1.5460        2.4586        3.3747        3.2390        1.5049        1.0610        1.0450        1.0707        0.9382        1.9955        1.0654        1.9495        1.5667        0.8301        1.2564        1.5268        0.7289        0.4276        0.4134        0.3312        0.7581        0.8471        0.4190        0.5058        0.4197        0.4238        0.3314        0.4161        0.5796        0.5369        0.2505        0.0145        0.0139        0.1062        0.9941        1.4902        1.4088        2.1989        1.3427        1.2422        3.2278        3.4754        3.2476        1.8042        1.4592        0.8641        0.3007        0.2770        0.0209        1.1513        0.0000        0.3325        0.3409        0.4951        1.2686        1.8718        0.1407        0.4584        1.1937        2.1400        1.5805        5.6755        3.3797        3.6488        5.3125        7.6993        9.9388        9.0678       11.7411       20.3580       25.4112       30.0707       32.9363       43.3970       38.3894       35.8897       37.3046       32.5865       38.3828       48.0322       63.6518       58.2814       67.1516       85.7570       84.4988       91.6089       83.8783       99.7091       77.1577       64.2530       52.7649       54.1173       54.6945       50.5789       39.4280       38.3556       49.3652       38.5167       38.6172       37.1551       38.6397       45.1207       43.2701       42.6239       39.4957       44.3964       53.3117       62.2855       68.0528       80.1604       79.2517       73.8083       78.1905       74.0797       71.7365       78.8185       82.8076       83.8049       84.8531       94.0658      100.7188      123.9514      138.2317      136.7731      125.7985      108.9240      118.8989      127.9468      134.7533      128.4896      125.5680      128.3979      129.1223      121.2331      120.0357      134.0229      134.5260      147.5181      133.2121      139.0140      148.1342      149.6821      162.3882      186.8119      185.2296      177.6849      171.7327      174.4494      164.3559      155.3068      146.2500      155.9400      150.0290      138.1902      122.0196      116.2044      110.4434      110.3099       99.2126       78.9154       70.9683        0.0000        0.0000        0.0000        0.0000        0.0000        0.0000        0.0000        0.0000       92.1900       72.4207       73.4506       66.8917       62.8336       21.2100        0.0000       23.9100       40.8000       32.4300       31.4100        0.0000        0.0000        0.0000        0.0000        0.0000        0.0000        0.0000        0.0000        0.0000        0.0000        0.0000        0.0000        0.0000        0.0000        0.0000        0.0000        0.0000        0.0000        0.0000        0.0000        0.0000        0.0000        0.0000        0.0000        0.0000        0.0000        0.0000        0.0000        0.0000        0.0000        0.0000        0.0000        0.0000        0.0000        0.0000        0.0000        0.0000        0.0000        0.0000        0.0000        0.0000        0.0000        0.0000        0.0000        0.0000        0.0000        0.0000        0.0000
        3.7889        1.6710        2.3260        4.5911        5.5909        5.0548        4.9855       23.3278       34.6202       15.3778       14.9902        8.8150        7.6442        6.6679        3.9287        2.9675        3.5642        2.5856        1.5767        0.5029        1.1054        2.2827        2.9159        2.6082        1.2261        0.7202        1.7957        1.2421        1.0925        1.0836        1.3936        0.4714        0.3229        0.2004        0.3955        1.3764        1.5451        0.1957        0.1147        0.1665        0.2779        0.4201        0.2922        0.2793        0.2960        0.4774        0.9364        1.3213        1.3999        0.8116        0.2027        0.1170        0.0624        0.0793        0.2087        1.0992        1.7649        1.8265        1.4903        1.4392        3.4162        2.7798        3.2487        3.0715        2.4865        1.6709        1.3174        0.7538        0.2321        0.0196        0.0140        0.4281        0.2049        0.0000        0.0000        0.0000        0.2085        0.3465        0.3712        0.8785        1.6229        1.6605        3.6807        6.3350        8.4395        9.8960       12.6560       15.2427       17.7421       23.6644       20.1765       22.3865       29.8655       31.2497       38.7419       41.9607       43.3669       48.0786       59.1530       50.7294       59.3133       66.5435       67.9727       82.0840       93.9161      105.1787      107.6982      102.2388      108.6990       87.9326       69.0074       68.9934       77.2051       66.5145       58.6043       46.9240       47.9118       44.0321       43.8851       51.8164       58.8401       59.7782       53.5326       52.1385       47.4324       45.4221       49.0582       66.8661       69.9471       82.1605       98.1052       83.9169       81.7379       90.8034       91.9534       98.5416       94.6714       88.5525       96.3682      110.7060      103.1919      116.6981      135.2054      149.8491      142.3034      142.9714      115.7554      125.3010      150.0498      163.5854      150.2232      142.1565      137.1879      132.4420      124.1261      124.2383      127.2040      138.7005      144.2632      140.5863      146.6259      159.5766      169.0994      227.3826      226.1754      220.3478      212.7479      186.0234      187.3630      187.8157      174.6811      174.3022      162.5388      195.1035      182.0939      175.3166      169.7743      162.8811      125.6710        0.0000        0.0000        0.0000        0.0000        0.0000        0.0000        0.0000        0.0000        0.0000        0.0000        0.0000       22.7700       65.4508       72.0963       84.9005        0.0000        0.0000        0.0000        0.0000        0.0000        0.0000        0.0000        0.0000        0.0000        0.0000        0.0000        0.0000        0.0000        0.0000        0.0000        0.0000        0.0000        0.0000        0.0000        0.0000        0.0000        0.0000        0.0000        0.0000        0.0000        0.0000        0.0000        0.0000        0.0000        0.0000        0.0000        0.0000        0.0000        0.0000        0.0000        0.0000        0.0000        0.0000        0.0000        0.0000        0.0000        0.0000        0.0000        0.0000        0.0000        0.0000        0.0000        0.0000        0.0000        0.0000        0.0000        0.0000        0.0000        0.0000        0.0000
        0.0000        0.0000        2.5169        6.9126        0.0000        4.3408        4.7662       27.3756       15.9143        9.6296       13.2348       14.3456       10.1452        7.1331        4.1632        1.8763        1.6321        1.3184        1.0157        0.3653        1.1490        1.2985        1.1494        1.2315        0.6192        0.9487        2.3326        1.1097        0.9204        0.8864        0.5937        0.2768        0.4078        0.7889        0.5262        0.5064        0.1787        0.0436        0.0891        0.2876        0.4757        0.4627        0.3062        0.3063        0.5917        0.9886        1.3833        1.9852        1.2884        1.2043        1.3358        1.2886        1.1278        0.9405        2.2027        2.1041        2.6343        2.2470        2.1015        2.6062        4.2068        4.0305       10.5899       13.4910       11.3630        9.1335        2.4276        1.9661        1.5053        1.4255        2.1684        1.2950        0.4706        0.6795        1.0395        0.2389        0.0000        0.2652        0.8707        1.5227        2.5055        2.4478        6.7415        8.9358       11.5068       14.6848       16.4046       16.7748       17.5337       24.9668       28.9811       37.0283       32.5464       23.5640       33.8608       36.0594       33.7682       29.9099       36.3493       43.7216       49.9993       57.8269       64.6579       85.8217       92.2251       95.8947      109.7992      122.8278      144.7535      115.7701       92.1680       74.6505       84.3750       80.5934       70.8315       61.2290       60.2565       60.1834       47.5417       44.2253       47.1666       52.4229       49.9771       47.9544       54.5299       56.6835       64.3592       71.7519       72.1120       77.5484       82.1448       81.2355       91.1054       92.1313       91.4250       87.8010       88.9291       93.0694      101.8253      100.1427      109.2113      113.9752      135.2580      148.4344      149.2721      135.5582      136.4809      143.5689      147.5501      147.4619      155.5156      163.9042      144.9089      133.6712      131.3254      144.1618      129.3183      145.3375      148.5696      168.6064      184.0741      193.4434      214.0485      293.1546      305.2397      286.6519      289.1389      234.1946      222.1566      217.2890      187.3699      193.5719      168.1115      182.5256      180.7017      171.1221      159.1195      145.6638      127.9996      112.5779        0.0000        0.0000       77.2062        0.0000        0.0000        0.0000        0.0000        0.0000        0.0000       26.4300       26.6400       69.8731        0.0000        0.0000        0.0000        0.0000        0.0000        0.0000        0.0000        0.0000        0.0000        0.0000        0.0000        0.0000        0.0000        0.0000        0.0000        0.0000        0.0000        0.0000        0.0000        0.0000        0.0000        0.0000        0.0000        0.0000        0.0000        0.0000        0.0000        0.0000        0.0000        0.0000        0.0000        0.0000        0.0000        0.0000        0.0000        0.0000        0.0000        0.0000        0.0000        0.0000        0.0000        0.0000        0.0000        0.0000        0.0000        0.0000        0.0000        0.0000        0.0000        0.0000        0.0000        0.0000        0.0000        0.0000        0.0000        0.0000        0.0000
        0.0000        0.0000        0.0000        0.0000        0.0000        4.6106        4.7633       16.1378        6.2486        5.9293        5.4424        6.8883        5.2655        6.3006        1.8144        0.5116        1.0079        1.4795        1.0568        0.3091        0.3573        0.7456        0.9612        1.3538        2.1977        1.7580        1.4952        0.8630        1.0856        1.6778        1.2344        2.2516        1.3346        0.1723        0.1150        0.1163        0.5748        0.4533        0.1221        0.3474        0.4318        0.3469        0.5709        0.8637        1.1070        1.3052        1.2411        1.4276        1.5839        1.7921        1.9870        2.9905        4.4124        3.7853        3.4471        3.1695        8.4557        8.1161        6.6497       13.2381        9.7431        7.2071       20.4619       11.5810        8.2392        5.8383        2.5175        2.6914        2.3720      112.4762        6.4349        4.5379        2.5698        0.8682        0.0000        0.9422        1.7344        2.1556        2.5994        2.7217        3.7377        6.1859        8.5780        7.8982       10.1300       12.1216       14.2987       14.7131       23.9540       20.5622       15.0602       43.4063       50.6669       27.2776       27.9485       30.0116       30.5487       33.7456       37.3867       41.7175       57.6925       78.3965       71.6732       80.2576       89.4943       95.1760      103.5099      109.0238      125.7272      127.1138      101.9277       93.5377       85.4721       86.5748       91.2017       74.4414       59.1259       51.9701       44.7420       38.2661       41.0551       45.6688       47.5295       49.5096       55.2128       59.0988       67.9569       70.5844       71.4366       73.2432       72.0862       83.8206       84.3859       84.0504       85.0890       88.5231       90.3293       98.3282       97.9056       97.9940      104.0902      116.7026      134.4937      137.2427      146.0125      138.1627      144.7472      160.1373      156.4354      152.6923      159.7432      147.6060      141.9397      141.6531      138.0154      155.6033      144.5786      154.6444      155.2271      170.2658      172.1487      174.9653      204.3579      252.1897      285.5367      285.5174      274.6192      236.7256      221.6418      193.7314      192.2686      179.6021      165.7100      180.2966      177.4855      163.9075      142.6599      112.4568      108.5289      114.1476       78.0668       72.2116       77.7552       50.5110        0.0000        0.0000        0.0000        0.0000       29.1900       16.1700       22.6500       75.0686        0.0000        0.0000        0.0000        0.0000        0.0000        0.0000        0.0000        0.0000        0.0000        0.0000        0.0000        0.0000        0.0000        0.0000        0.0000        0.0000        0.0000        0.0000        0.0000        0.0000        0.0000        0.0000        0.0000        0.0000        0.0000        0.0000        0.0000        0.0000        0.0000        0.0000        0.0000        0.0000        0.0000        0.0000        0.0000        0.0000        0.0000        0.0000        0.0000        0.0000        0.0000        0.0000        0.0000        0.0000        0.0000        0.0000        0.0000        0.0000        0.0000        0.0000        0.0000        0.0000        0.0000        0.0000        0.0000        0.0000        0.0000
        0.0000        0.0000        0.0000        0.0000        0.0000        4.2824        5.5291        4.9559        5.6496       10.6217        7.8134        3.5815        3.2006        1.6339        1.1661        0.4858        0.1653        0.3301        0.2387        0.5090        1.0809        1.2107        1.7742        1.0873        0.7872        0.9825        1.7397        0.9959        1.0365        1.0335        1.1992        0.3195        0.2892        0.1737        0.1449        0.5114        0.6945        0.4793        0.4632        0.4918        0.3924        0.3275        0.4095        0.7167        0.6507        0.7981        0.7240        1.6851        2.3251        1.7333        1.8173        2.5853        4.8331       11.8235       22.3115       17.5342       77.8008       25.9635       25.3048       16.5801       22.1790       15.6629       24.3454       22.2226       19.5344       12.6174       12.4951       16.1151       20.0389       30.8822        7.8475       10.1906        2.8505        4.7511        5.7725        5.1205        4.6041        4.8397        6.2194       10.7396       13.3056       15.0973       13.2414       11.5402       10.5444       17.4045       16.3967       18.3510       23.4461       27.3002       19.6197       24.1248       21.9456       21.3564       23.9731       21.8026       26.3854       37.3388       36.5469       32.2976       37.2434       44.2858       49.5282       59.4147       68.1258       67.0271       74.8702       91.1613       90.2730      106.8567      107.2911      103.7892      113.0764      106.2908      100.8470       84.8073       68.0362       64.5927       50.7363       44.1829       39.6592       39.4728       41.1839       51.4150       52.5326       51.5844       51.0772       54.0602       53.6954       58.1843       75.5278       81.6155       84.3861       92.7529       99.5907      101.9765      109.9763      101.0525      102.3201       89.4583      103.0562      121.0197      163.5509      155.6733      170.7962      159.5770      149.7016      143.6430      159.1588      156.6851      145.4034      149.7800      149.0229      148.1375      152.9304      148.4343      161.5092      161.5103      156.7821      159.5709      141.8705      181.1293      218.2955      240.8908      268.5890      271.5059      242.5105      210.1637      197.1986      219.9143      207.3383      203.2178      189.0688      183.1749      148.7304      132.9005      108.7530      104.4756       98.8129       90.0828       79.6874       75.2592       82.8192       79.5980        0.0000        0.0000        0.0000       91.8227       86.5399       86.3036       85.2975       89.0301       90.7639        0.0000        0.0000        0.0000        0.0000        0.0000        0.0000        0.0000        0.0000        0.0000        0.0000        0.0000        0.0000        0.0000        0.0000        0.0000        0.0000        0.0000        0.0000        0.0000        0.0000        0.0000        0.0000        0.0000        0.0000        0.0000        0.0000        0.0000        0.0000        0.0000        0.0000        0.0000        0.0000        0.0000        0.0000        0.0000        0.0000        0.0000        0.0000        0.0000        0.0000        0.0000        0.0000        0.0000        0.0000        0.0000        0.0000        0.0000        0.0000        0.0000        0.0000        0.0000        0.0000        0.0000        0.0000        0.0000        0.0000
        0.0000        0.0000        0.0000        0.0000        0.0000        3.2245        4.2355        3.7322        4.0205        5.0367        4.3072        2.7979        2.8048        1.4770        1.2015        0.5858        0.2664        0.2502        0.3372        0.6084        0.5541        0.5162        0.7826        0.5565        0.7903        1.0609        0.8997        0.7862        0.8460        0.7629        1.1592        0.3108        0.1641        0.4226        0.2613        0.6807        0.5772        0.5450        0.5138        0.4791        0.4324        0.4846        0.5879        1.0107        1.2677        1.1660        0.8431        1.6198        3.7714        4.1403        2.3664        4.0694        8.0449       13.5135       19.6508       17.3956       25.8061       40.9632       36.4624       22.6318       21.8515       20.1009       19.4985       40.1131        7.7038        7.5694       14.8259       17.9052       19.9701       25.3733       19.9942       15.0382       10.0354       10.8426       15.4566       12.0089       14.5558       16.4698       15.5210       12.5600       13.7241       14.1470       14.2278       12.3903       13.5053       23.4793       23.3674       26.4601       22.8479       22.5749       27.3121       32.5262       27.8709       23.0028       20.2456       23.3646       26.6235       30.3560       38.1212       33.8567       33.6290       41.4253       46.5157       64.3023       68.7816       70.7572       82.5409       99.3896      111.9131      114.1154       95.0542       90.7629      112.8559      136.7462      125.6868      116.7972      101.1156       88.3420       59.1408       54.2795       45.6833       46.4773       53.7565       57.6213       53.5296       53.7177       50.1225       52.1556       65.7473      101.2742       94.8913       79.0045       85.5805       86.3723       98.8488       92.1286      116.3296      119.7793      106.2683       94.3013      101.9929      111.3621      131.1961      157.0576      178.8895      186.9060      157.2561      154.5278      156.0567      167.0600      149.0795      151.4411      149.2724      146.6956      141.1448      138.2289      147.1490      143.0366      146.2001      137.8535      139.8931      149.6612      194.8091      221.6117      224.4457      200.7172      171.6170      171.6489      168.2847      183.0577      190.6404      184.5507      173.4503      143.8832      131.9906      114.2044       97.8591      102.8236       85.1135       78.8278       88.2515       85.6240       86.3947       87.0311        0.0000        0.0000       85.5298       93.3966      107.5479      101.4355      104.3841      105.5772      106.5308      118.3660      121.2954      135.0795      118.9257      129.8074        0.0000        0.0000        0.0000        0.0000        0.0000        0.0000        0.0000        0.0000        0.0000        0.0000        0.0000        0.0000        0.0000        0.0000        0.0000        0.0000        0.0000        0.0000        0.0000        0.0000        0.0000        0.0000        0.0000        0.0000        0.0000        0.0000        0.0000        0.0000        0.0000        0.0000        0.0000        0.0000        0.0000        0.0000        0.0000        0.0000        0.0000        0.0000        0.0000        0.0000        0.0000        0.0000        0.0000        0.0000        0.0000        0.0000        0.0000        0.0000        0.0000        0.0000        0.0000
        0.0000        0.0000        0.0000        0.0000        4.5807        5.0371        5.7339        5.3132        3.0233        3.9699        5.2898        3.8799        3.6946        4.9169        2.2211        0.6513        0.2450        0.3277        0.3745        0.3778        0.4810        0.4258        0.5288        0.7567        1.1221        1.0379        1.0734        0.8100        0.9399        0.8958        1.3060        0.5087        0.2110        0.2447        0.1962        0.7229        0.6934        0.6686        0.6777        1.1778        0.8359        1.0826        1.2641        1.9636        2.1410        2.9780        2.8572        5.2277        3.9272        5.8354       18.3395       19.9440       11.0745       24.1957       34.4919       39.7485       43.2652       56.9475       29.1023       23.1354       34.0584       31.3223       21.1852       11.2170        7.2631       16.0716        5.0538        5.3581       11.3617       11.4647       14.4571       25.4686       27.3648       45.7910       30.3272       31.6001       27.2939       22.7705       18.6086       16.2078       80.3350      162.8901        9.9841       11.0100       12.9707       13.6427       14.8566       15.5464       15.9313       17.7396       28.2564       32.5040       38.1764       19.4722       27.4371       22.2226       25.8308       31.8887       39.4552       40.4158       38.3593       39.9929       44.2387       53.4338       61.4715       66.8455       72.1543       75.6535       91.0413      102.4366      110.1011      102.4827      101.1423      117.9237      113.3886      109.8132      106.0576       99.9875       79.2403       69.2615       68.1409       72.9923       93.5209       69.8144       69.7784       78.4090       76.2958       87.4799       68.0360       87.5220       69.2970       73.4944       86.2543      111.8023      116.0335       94.0284      120.2729      118.5421      110.6277      104.5621      111.4782      143.7190      159.2134      159.4404      159.8314      161.6963      159.6631      159.6522      159.5000      158.6815      163.3796      162.6181      143.0042      136.6948      142.1016      146.4469      136.0529      123.9333      131.7244      131.7992      132.9183      135.7897      150.4069      181.8872      179.1824      185.6960      178.7076      157.3721      142.3895      148.5715      142.4041      148.5010      146.5475      140.2133      140.2449      127.1817      129.3219      113.6388      101.6447       96.6689       91.0419       85.4705       98.1195      103.0013        0.0000       98.2706       86.9731       93.6574      113.0407      125.7231      132.3506      130.6621      128.4325      124.8334      122.3494      130.2154      116.0861      106.8558      136.8235        0.0000        0.0000        0.0000        0.0000        0.0000        0.0000        0.0000        0.0000        0.0000        0.0000        0.0000        0.0000        0.0000        0.0000        0.0000        0.0000        0.0000        0.0000        0.0000        0.0000        0.0000        0.0000        0.0000        0.0000        0.0000        0.0000        0.0000        0.0000        0.0000        0.0000        0.0000        0.0000        0.0000        0.0000        0.0000        0.0000        0.0000        0.0000        0.0000        0.0000        0.0000        0.0000        0.0000        0.0000        0.0000        0.0000        0.0000        0.0000        0.0000        0.0000
        0.0000        0.0000        0.0000        0.0000       13.7863        9.4324        4.6306        3.8451        3.8211        4.9768        4.6208        4.2505        4.5298        3.7652        1.7543        1.5614        1.5399        2.5001        2.4402        2.7934        1.4355        0.8197        0.7040        1.1882        1.2024        0.9269        1.0238        1.4349        1.1167        0.8115        0.8100        0.2986        0.4042        0.2965        0.2197        0.7155        0.8747        0.8786        0.6995        1.2525        1.2675        1.1839        1.6137        4.1132        5.9215        7.6278        8.6180       16.1264       19.2300       12.2591       19.9168       13.4350        7.6590       13.3816       24.3388       25.1792       22.4299       16.4930       19.3629       24.8919       21.8243        5.8219       16.4689       11.8261       13.7935       15.2000        9.9928       12.1727       26.0090       21.4577       34.3348       47.8777       48.9387       44.7433       32.0352       33.5982       28.9844       22.5961       22.4792       20.6143      103.1285       64.9447       24.2164       19.1686       16.6906       12.8769       12.0564       29.6740       20.7531       12.1903       15.5313       18.0429       21.2265       25.6691      291.1328       18.2582       22.2907       19.1848       21.6929       27.2871       38.3041       42.4099       46.4244       55.7138       60.0782       59.1710       77.4653       78.2810       96.8158       87.2955       97.8801      101.4458      114.9505      113.6914      112.0196      102.4367       94.8457       96.5601       94.7701      103.6587      108.8987       96.2383       90.0963       77.5356       89.2630       88.7740       71.4134       66.5571       60.4333       65.0541       65.4031       82.8803       86.5371       98.5049       98.6240      103.5752      108.4324      104.8589      115.5596      135.1588      158.8883      166.5144      159.9485      167.6304      157.8075      147.1454      150.5239      158.8212      159.8957      167.3256      165.3049      161.2407      140.9732      138.8565      137.4272      139.6821      134.3900      128.9612      129.3084      129.3399      132.9162      141.1430      141.8350      151.5170      162.5292      152.1497      139.4403      136.2999      126.5464      141.6395      146.3037      152.3403      144.0144      142.1908      144.1344      147.3221      147.4437      134.6098      126.2060      124.0052       93.6051      106.0719      121.4332      118.2845      103.7904       95.7996       96.0098      113.8557      126.2076      144.0676      144.4897      141.3956      129.8144      130.1453      127.1859      132.0913      134.7362      143.6271      145.4812        0.0000        0.0000        0.0000        0.0000        0.0000        0.0000        0.0000        0.0000        0.0000        0.0000        0.0000        0.0000        0.0000        0.0000        0.0000        0.0000        0.0000        0.0000        0.0000        0.0000        0.0000        0.0000        0.0000        0.0000        0.0000        0.0000        0.0000        0.0000        0.0000        0.0000        0.0000        0.0000        0.0000        0.0000        0.0000        0.0000        0.0000        0.0000        0.0000        0.0000        0.0000        0.0000        0.0000        0.0000        0.0000        0.0000        0.0000        0.0000        0.0000        0.0000
        0.0000        0.0000        0.0000        0.0000        5.0584        2.2494        2.6956        4.5307       15.5081       11.5845        5.8372        5.0150       11.3312        6.5524        4.4092        3.6203        4.3793        3.8631        3.7788        1.6718        1.9404        1.2517        1.2694        0.8498        0.7251        0.7571        1.0545        1.0041        0.9457        0.9112        1.0041        0.3085        0.4884        0.5719        0.6835        0.2137        1.7110        1.3761        1.4218        2.6999        4.3308        2.4833        2.3614        6.2640       13.6976       21.2790       34.2251       23.7908       14.6990        9.9079       12.1749       16.4498       24.1316       27.1929       20.6317       41.0671       45.0256       36.0121       41.2292       25.5620       21.8326       20.3442       23.0350       29.4185       23.5713       32.6256       20.1686       23.0588       33.0211       30.4163       41.2290       39.1622       48.8189       42.9477       45.9295       46.2953       38.6579       36.0141       33.6399       29.8835       33.0080       37.4907       30.3872       28.8591       21.8109       19.1029       19.9586      230.2067      169.8721      165.3922      239.5927       53.5176       71.2368        9.7152       71.4324       19.8469       14.1501       18.3397       18.3200       20.0605       24.6356       31.4706       36.0401       43.9891       54.9068       67.3408       76.7068       77.3833       66.2243       70.4162       85.9445       90.4069      104.5705       95.5992       83.1573       70.7381       85.2935       82.2198       82.8788       81.0037       75.2182       73.6042       62.1437       82.7819       83.8023       85.0499       72.0020       77.1081       81.5267       98.6616       92.6092       92.3051      100.6451      143.6714      155.1591      161.6558      135.7506      151.9684      196.8348      150.0995      164.0363      183.4796      162.1332      125.4542      141.7572      121.1367      145.5226      173.1627      170.5857      172.2782      154.5815      135.3773      127.1292      123.3962      117.3830      127.8056      127.4833      116.3653      114.0612      116.0368      148.5176      148.3258      130.8032      125.4328      176.6123      159.7704      120.9846      115.8765      139.1700      139.9974      126.6300      133.3273      145.8462      151.1664      155.5181      186.1436      178.4270      171.5439      165.9797      110.7756      106.5590      118.6766      120.5610       99.1349       90.0244       85.2933       96.5918      116.8749      120.0095      125.1491      131.1284      132.5256      123.6734      120.6419      120.3121      153.3626      145.7223      171.1022      137.4446        0.0000        0.0000        0.0000        0.0000        0.0000        0.0000        0.0000        0.0000        0.0000        0.0000        0.0000        0.0000        0.0000        0.0000        0.0000        0.0000        0.0000        0.0000        0.0000        0.0000        0.0000        0.0000        0.0000        0.0000        0.0000        0.0000        0.0000        0.0000        0.0000        0.0000        0.0000        0.0000        0.0000        0.0000        0.0000        0.0000        0.0000        0.0000        0.0000        0.0000        0.0000        0.0000        0.0000        0.0000        0.0000        0.0000        0.0000        0.0000        0.0000        0.0000
        0.0000        0.0000        0.0000        0.0000        0.0000        0.0000        0.0000        0.0000        6.2057       18.8903        8.4934        1.6675        3.3393       11.1885        5.8889        3.6323        8.0185       14.2091        5.8558        1.7635        3.3675        2.5943        2.3364        1.2082        1.0462        0.7531        0.8991        2.5860        3.6428        0.9605        1.0252        0.4196        0.4022        1.2862        1.9706        4.7557        3.1454        4.7141        5.2717        5.5088        4.0827        2.3166        8.6730        9.4385        7.0820        4.7156        6.4971        4.8803        7.0245       14.6248       18.2660       14.0132       20.5731       34.1294       30.7602       61.5816      101.6639       49.0178       73.7642       40.2660       39.7302       41.8636       34.2553       46.6585       55.8533       78.6521       70.9381       50.4432       41.7167       33.9893       33.1725       55.7202       26.3608       29.5333       29.5366       46.2827       58.9106       69.2443       73.1768       51.8471       42.1811       40.0813       29.7941       34.2675       37.8311       39.8720       31.8889       38.6188       69.3291       66.4847       87.3006       37.6273       75.5351       11.3421        9.6245       11.5054       13.8116       18.0774       17.6992       18.8421       22.1532       25.8082       30.8369       47.4724       51.4138       60.2343       76.8501       89.1392       80.6761      114.6667       84.5798       87.5155       89.5744       92.0338       91.5597       75.9464       85.1006       87.8979       91.3564       93.5949       96.9924       69.9016       59.7159      101.1504      101.3644      102.9805       89.9268       89.5269       91.3597       85.6068      104.6356       99.4085      125.4080      120.4564      126.0733      110.3405      138.0942      167.9440      180.6795      150.5438      152.4293      163.7527      160.9318      127.8884      122.1112      137.9431      183.8934      186.1095      167.4645      172.6133      158.1206      139.7740      127.4980      108.7064      109.2843      117.1371      102.3829      111.4549      105.7844      108.7139      126.9092      123.2400      124.0247      129.5257      149.4713      119.9906      129.8452      134.9722      148.7188      140.2865      124.8383      141.4992      143.6655      172.8650      156.0610      178.0907      173.3727      171.6029      162.3566      119.4357      120.3373      133.4463      133.1242      121.4828      103.4252       98.3777      117.4655      122.4321      122.9679      126.6099      147.8108      129.2854      121.8659      118.2614      128.9685      187.9632      222.6193        0.0000        0.0000        0.0000        0.0000        0.0000        0.0000        0.0000        0.0000        0.0000        0.0000        0.0000        0.0000        0.0000        0.0000        0.0000        0.0000        0.0000        0.0000        0.0000        0.0000        0.0000        0.0000        0.0000        0.0000        0.0000        0.0000        0.0000        0.0000        0.0000        0.0000        0.0000        0.0000        0.0000        0.0000        0.0000        0.0000        0.0000        0.0000        0.0000        0.0000        0.0000        0.0000        0.0000        0.0000        0.0000        0.0000        0.0000        0.0000        0.0000        0.0000        0.0000        0.0000
        0.0000        0.0000        0.0000        0.0000        0.0000        0.0000        0.0000        0.0000        0.0000        0.0000        5.7966        4.8486        7.3815       10.3635        6.1258        4.2789        2.4711        1.7753        1.8508        2.8967        2.5954        4.1516        2.5592        2.2147        2.0460        2.8368        2.7833        1.6525        1.3704        1.2597        1.5106        0.8440        0.9200        2.9895        3.2389        6.3172        9.2448       14.1897        9.0018        5.5289        6.2514        5.1498        6.5982        6.3758        6.6303        0.9452        1.1232       13.5087       17.5853       19.9358       33.7201       29.6446       33.6698       46.2403       62.5298       97.3289       70.9149       42.0079       62.0520       28.4710       26.8258       26.6183       33.9803       43.7151       15.2398       19.4064       31.2435       52.9173       55.8106       46.6181       41.6691       42.6909       36.2650       43.8174       78.0003       57.1395       72.4107       86.7622       96.3434       70.2934       60.4926       64.7438       52.0449       56.7376       54.5758       46.7522       43.3451       20.1442       23.9202       24.9320       16.1112       16.7827       19.0063       17.4599       15.2451       16.3822       20.0153       28.7155       25.1893       28.5665       29.0563       29.1120       29.6757       41.1382       41.5710       48.8103       64.7205       97.1969      111.1269       98.0473       98.2954      100.3746       97.4070       89.9454       92.6221       74.1180       75.2517       75.8574       83.1803       82.0359       80.9633       66.6915       58.4590       94.2731       98.0746       96.4930       99.4615      104.8994       90.1478       97.9627      109.3160      125.8814      138.0207      145.6459      141.2100      131.0140      152.6320      154.8317      168.8039      146.5871      143.5150      169.8706      178.3094      136.5307      143.6689      155.2612      164.8517      167.5791      153.8687      149.2295      128.7090      118.9281      115.2761      110.5258      108.4212      109.9238      105.5283      101.5349      107.3168      119.4108      125.0321      127.4585      138.6189      126.2642      137.7662      143.5706      154.9937      149.0594      153.4391      151.5731      137.2027      144.6212      146.4806      152.3578      157.9446      160.3743      158.6877      159.0375      145.7553      127.5300      146.8851      165.6142      147.0292      154.4663      143.8828      113.7192       96.9493      114.6907      112.6291      112.3325      146.1384      123.8405      128.0129      139.0022        0.0000        0.0000        0.0000        0.0000        0.0000        0.0000        0.0000        0.0000        0.0000        0.0000        0.0000        0.0000        0.0000        0.0000        0.0000        0.0000        0.0000        0.0000        0.0000        0.0000        0.0000        0.0000        0.0000        0.0000        0.0000        0.0000        0.0000        0.0000        0.0000        0.0000        0.0000        0.0000        0.0000        0.0000        0.0000        0.0000        0.0000        0.0000        0.0000        0.0000        0.0000        0.0000        0.0000        0.0000        0.0000        0.0000        0.0000        0.0000        0.0000        0.0000        0.0000        0.0000        0.0000        0.0000        0.0000
        0.0000        0.0000        0.0000        0.0000        0.0000        0.0000        0.0000        0.0000        0.0000        0.0000       46.2247       36.9413       11.6704       12.1661       11.2403        8.2269        6.7444        4.7478        2.2862        2.0894        2.4507        2.3287        3.2259        5.1291       14.7425        8.9722        4.4042        4.5833        8.4936        2.4275        1.7158        4.1948        5.1093        8.2428       11.9973       32.6053       10.2036        5.3227        4.2903        8.1929        4.8255        2.9869       95.3434        2.8320        0.6615        1.3214        2.8313       17.4312       29.2375       31.9740       29.5064       43.5930       54.5050       58.2055       75.0330       76.1019       59.6198       59.6253       45.2332       28.2226       37.6840       35.9238       52.7720       45.5598       36.8230       44.3145       52.9743       54.5375       66.9690       67.3283       61.5865       70.3981       65.6691       51.6782       53.3850       98.7338      120.2373      117.7052      120.1166      119.5390      127.8493       89.3372       69.8422       89.3561       87.8393       74.5166       47.5806       26.6995       30.4026       37.9002       34.1308       65.5212       30.2204       39.6148       35.8296       24.6194       22.3644       29.1016       32.7406       35.3640       32.3077       32.2114       41.9174       60.3270       68.5751       68.6035       75.2512       93.4624       97.9248       92.3587      111.9401      111.5768      103.0219       95.7970       94.8503       95.0480      100.6526      125.5476       90.1158       84.2452       87.0389       82.7029       72.6972       92.3611       96.4550      105.0939      107.3212      106.1120      106.1737      104.8277      127.1002      147.5457      127.1866      142.2114      158.3271      139.2906      144.2107      195.0120      200.7645      153.4814      141.9829      154.7681      166.0855      129.9087      124.8014      122.7261      116.6329      131.4582      121.0737      115.1785      106.6359      111.1291      109.8156      103.4849      102.8541      101.6042      103.4028      110.4804      113.6884      124.3771      129.0994      132.7716      136.2637      148.1425      156.2469      148.4303      156.6062      133.2403      148.9900      143.4723      143.4136      167.5909      169.3131      163.2172      162.2626      168.7755      163.3978      168.7325      166.1197      153.4153      184.5966      184.1448      171.9254      139.6219      131.8179      138.0258      102.0121      108.0684      108.7829      112.4894      142.8472      167.1197      150.1089        0.0000        0.0000        0.0000        0.0000        0.0000        0.0000        0.0000        0.0000        0.0000        0.0000        0.0000        0.0000        0.0000        0.0000        0.0000        0.0000        0.0000        0.0000        0.0000        0.0000        0.0000        0.0000        0.0000        0.0000        0.0000        0.0000        0.0000        0.0000        0.0000        0.0000        0.0000        0.0000        0.0000        0.0000        0.0000        0.0000        0.0000        0.0000        0.0000        0.0000        0.0000        0.0000        0.0000        0.0000        0.0000        0.0000        0.0000        0.0000        0.0000        0.0000        0.0000        0.0000        0.0000        0.0000        0.0000        0.0000
        0.0000        0.0000        0.0000        0.0000        0.0000        0.0000        0.0000        0.0000        0.0000        0.0000       21.9798       44.3730       38.6998       38.1332       24.6995       17.1962       10.3980        9.0202        8.7424        3.3368        3.8285        5.9252        2.3416        2.5810        4.4670        8.8017        3.9749        5.5843        3.4436        3.7060        7.4089        6.1112        3.9609        6.9193        6.4093        8.8069       12.4135       16.8625       10.1652        8.7581        6.6672        6.2866       10.8502        1.4081        2.5208        5.0959        6.2678       27.5483       58.7631       85.8368       98.6065      104.0551       62.7550       64.8768      255.3016      141.2647      148.4373      263.4040      120.4778       85.2180       69.6690       58.7332       74.1065       71.5796       39.5712       55.0700       53.4103       45.1968       39.3685       25.4721       42.7407       72.1032       65.1875       44.7017      104.8261      134.1875      130.5514       96.4033       90.4670       84.6110       86.8014      105.0711       96.2256       86.4314       97.1953       65.9333       65.6732       40.0084       37.4304       49.9949       48.4321       32.9008       36.2119       36.2622       31.2819       34.9197       48.4353       43.3997       50.4386       43.7218       54.9816       51.8129       48.8035       80.2588       73.1622       88.2826       91.4772       96.8759       83.5228       87.6668       90.3048       94.9013       89.2193       83.0073       91.4410       82.3012       95.6310      117.3474      104.1495      101.7677      105.7141      109.1775       93.8903       91.7503       89.4618      111.0420      112.3687      101.8874       93.2277      100.4320      128.6967      153.1560      126.6672      147.2949      161.4252      160.8617      157.8658      210.2340      221.1066      160.1171      149.9412      137.9900      138.6431      130.4842      123.0906      115.9844      121.8729      119.0844      107.3701      106.6861      110.8201      107.4068      107.6831      102.3690      111.7678      114.2364      109.1305      124.7843      132.7818      141.5690      146.5027      152.9574      156.5906      157.7408      158.7059      154.5725      152.7724      131.1098      122.0822      113.5373      125.7876      152.5932      171.6259      181.5614      187.6437      181.5730      181.0694      198.4972      197.9736      208.7935      219.7953      219.9509      200.0911      157.6651      139.2840      127.0330      149.0301      117.2114      117.2616      132.3561        0.0000        0.0000        0.0000        0.0000        0.0000        0.0000        0.0000        0.0000        0.0000        0.0000        0.0000        0.0000        0.0000        0.0000        0.0000        0.0000        0.0000        0.0000        0.0000        0.0000        0.0000        0.0000        0.0000        0.0000        0.0000        0.0000        0.0000        0.0000        0.0000        0.0000        0.0000        0.0000        0.0000        0.0000        0.0000        0.0000        0.0000        0.0000        0.0000        0.0000        0.0000        0.0000        0.0000        0.0000        0.0000        0.0000        0.0000        0.0000        0.0000        0.0000        0.0000        0.0000        0.0000        0.0000        0.0000        0.0000        0.0000        0.0000        0.0000
        0.0000        0.0000        0.0000        0.0000        0.0000        0.0000        0.0000        0.0000        0.0000        0.0000        0.0000       20.4703       30.6499       50.3552       58.1269       39.5252       25.8670        4.7161        3.2436        2.5055        4.1506        6.7496        3.6336        1.5401        2.4532        1.0983        1.3246        3.2928        6.7471       11.9519       11.3289        8.2272        3.6293        1.6525        4.7523        6.5854        9.8413       10.8676       10.0646       10.2475        5.8874        4.8948        3.3551        4.2709        4.0872        6.4039       12.8953       44.8614       32.3214       23.2590       46.6016       71.4840       73.5747       98.3979       97.2927      176.0438      225.9244      100.3644       97.6401       60.3290       47.3129       57.7002      113.4689       38.3895       35.9924       37.2787       40.4967       26.1355       20.1410       39.0982       41.7882       43.5683       43.7805       58.2504       70.3089      118.4322      106.4607       88.9440       85.3084       80.6671       75.5387       89.7300       84.4876       86.8978       95.4349      100.3071       55.2172       47.0315       49.4778       61.9701       45.8476       32.1557       27.6339       37.7481       35.3637       35.4944       46.6415       45.8486       47.8507       45.5841       45.4432       50.6841       51.9796       73.5706       84.9037      103.9201      113.6892      105.3863       97.8971      104.7704       99.6458       92.9628       73.4896       81.0877      116.3705       97.8287       96.3390       69.7193       77.0028       87.2648       83.8178       76.0983       70.6020       99.6405      101.1561      104.7566      103.7236       85.7857       87.2447      107.8076       96.1143      130.8501      135.7237      138.0910      187.1655      156.9185      149.5342      186.9647      226.9320      153.2680      132.8818      128.9183      125.9114      114.7144      107.7476      110.4579      106.5861      112.8315      127.3302      115.3101      102.3140      102.4881      109.2528      110.1464      115.9004      130.0455      125.2868      121.2907      137.7754      148.4496      173.8293      169.3323      164.6099      166.7288      166.3146      172.0595      154.1032      132.1110      130.3716      124.1891      123.8567      152.2456      151.7215      150.3247      174.2345      195.1893      219.1570      223.4496      220.9525      231.8533      252.9086      240.4723      217.4974      156.0511      146.6511      159.6968      155.2675      139.4336      133.9717        0.0000        0.0000        0.0000        0.0000        0.0000        0.0000        0.0000        0.0000        0.0000        0.0000        0.0000        0.0000        0.0000        0.0000        0.0000        0.0000        0.0000        0.0000        0.0000        0.0000        0.0000        0.0000        0.0000        0.0000        0.0000        0.0000        0.0000        0.0000        0.0000        0.0000        0.0000        0.0000        0.0000        0.0000        0.0000        0.0000        0.0000        0.0000        0.0000        0.0000        0.0000        0.0000        0.0000        0.0000        0.0000        0.0000        0.0000        0.0000        0.0000        0.0000        0.0000        0.0000        0.0000        0.0000        0.0000        0.0000        0.0000        0.0000        0.0000        0.0000
        0.0000        0.0000        0.0000        0.0000        0.0000        0.0000        0.0000        0.0000        0.0000        0.0000        0.0000        0.0000        0.0000        0.0000       44.2608       44.9447       35.1570        6.6177        4.2265       10.9981        8.0654        4.2480        2.1055        0.9577        0.4798        1.3750       17.2810        2.9017        5.9810       27.5739       39.5558       17.5426        7.5065        2.3581        4.7771       10.5438        5.4741        9.2462        5.7073       29.5194        6.4196        6.4598        5.0277        5.2139        8.1343       12.7676       29.6957       97.1229       69.5688       48.3469       53.0587       72.8875       80.5996      137.7787      139.6411      171.8647      180.7117       97.5439       95.4593       59.6795      123.7597       90.7511       74.7896       46.2899       43.6797       44.6089       32.2007       16.7434       21.6406       38.0679       53.7695       79.6740       62.3093       72.9757       73.2685       96.3106       75.4746       72.9340       87.3386      104.0322       99.3164       97.2888      100.5219       95.4960       81.6135       76.0613       62.7298       47.0694       44.1918       47.7728       50.8565       35.4108       35.6511       35.1922       41.9596       37.1050       42.7156       48.0538       53.6963       51.2596       94.0159      113.9099       56.4489       85.2714       93.9485      117.4533      154.0769       95.9663       89.4067      117.1380      122.5684      109.6053       91.4155       92.9804      111.8213       90.1069       80.4909       61.2231       64.1874       76.2390       89.2876       85.3246       83.6509       89.0514       97.4048      101.8053      103.9850       95.2118       90.5056       91.5692      120.6581      161.0538      182.5248      174.1883      153.4579      111.8347      135.5098      198.3612      194.8510      145.4759      130.2321      122.0581      127.5504      118.6112      111.6512      109.2051      129.8867      125.0621      113.1911      118.9344      110.1463      113.8702      109.5376      132.0211      135.7574      156.6729      139.9565      143.7383      142.7804      167.0566      192.3032      186.1238      174.3733      170.4019      169.1420      170.8797      161.2593      128.7225      128.4302      131.0653      132.3316      146.7095      151.0092      170.2708      188.4981      213.9185      216.5739      244.0124      253.9967      236.9880      239.9822      256.8032      246.8508      221.9518      193.7572      168.5744        0.0000        0.0000        0.0000        0.0000        0.0000        0.0000        0.0000        0.0000        0.0000        0.0000        0.0000        0.0000        0.0000        0.0000        0.0000        0.0000        0.0000        0.0000        0.0000        0.0000        0.0000        0.0000        0.0000        0.0000        0.0000        0.0000        0.0000        0.0000        0.0000        0.0000        0.0000        0.0000        0.0000        0.0000        0.0000        0.0000        0.0000        0.0000        0.0000        0.0000        0.0000        0.0000        0.0000        0.0000        0.0000        0.0000        0.0000        0.0000        0.0000        0.0000        0.0000        0.0000        0.0000        0.0000        0.0000        0.0000        0.0000        0.0000        0.0000        0.0000        0.0000        0.0000        0.0000
        0.0000        0.0000        0.0000        0.0000        0.0000        0.0000        0.0000        0.0000        0.0000        0.0000        0.0000        0.0000        0.0000        0.0000        0.0000        0.0000        0.0000        0.0000        8.9785       10.9465        9.1242        6.2657       12.1024        1.3060        0.6117        0.9720        9.9924        1.3825        1.0705        2.2065        5.2605        2.9699        1.0499        2.1765        7.1209       10.5607        9.4458       11.2386        7.5389       31.3535        7.4858       13.5697        8.9869       12.5309       15.1670       42.9712       61.2399       45.1961       51.8408       93.3002       80.5099       90.0182       82.6886      132.0553      198.9765       93.2818      147.1894      156.7925      163.4640       60.7085       71.6296       70.8415       49.9318       37.8150       41.9365       37.3540       27.5941       23.0384       23.2439       53.7900      108.4841       79.9012       58.1939       45.2959       56.2133       84.5130       75.8645       77.6539       96.7910      109.2510      112.2925       99.8972      110.5150       86.9833       74.2993       80.6187       69.2147       52.4251       68.4191       78.9290       67.2174       43.7334       27.8966       43.6839       45.5908       40.6377       45.6573       52.3396       56.7394       51.7851       58.1329       67.5739       58.5625       97.9048      101.8338      132.5992      147.8904      117.0243      110.4311      126.4132      134.0722      102.6612      103.0181       96.7569      103.5744       89.3693       73.2770       64.5364       59.9420       64.4637       83.0718       85.6552       94.2138      102.3562       93.6118       89.0619       95.0879      127.1844      133.0458      119.2162      124.7570      134.1958      147.4896      142.4736      135.4407      133.6906      139.1686      219.2163      249.4356      147.3258      121.1867      128.2242      134.3508      143.4855      146.5151      116.1754      140.0844      128.1363      119.0208      116.3587      116.6897      141.7191      136.0689      137.0205      154.9540      182.7995      153.7046      144.5706      142.1522      169.6835      173.8974      191.9152      194.2540      181.2407      171.9596      162.5551      154.3948      134.7630      141.3130      140.1276      137.1074      159.7361      151.0612      179.9791      184.3718      205.2112      249.9682      248.5372      228.0839      224.9636      248.2841      252.6167      249.5505      230.3255      204.5954      183.2286        0.0000        0.0000        0.0000        0.0000        0.0000        0.0000        0.0000        0.0000        0.0000        0.0000        0.0000        0.0000        0.0000        0.0000        0.0000        0.0000        0.0000        0.0000        0.0000        0.0000        0.0000        0.0000        0.0000        0.0000        0.0000        0.0000        0.0000        0.0000        0.0000        0.0000        0.0000        0.0000        0.0000        0.0000        0.0000        0.0000        0.0000        0.0000        0.0000        0.0000        0.0000        0.0000        0.0000        0.0000        0.0000        0.0000        0.0000        0.0000        0.0000        0.0000        0.0000        0.0000        0.0000        0.0000        0.0000        0.0000        0.0000        0.0000        0.0000        0.0000        0.0000        0.0000        0.0000
        0.0000        0.0000        0.0000        0.0000        0.0000        0.0000        0.0000        0.0000        0.0000        0.0000        0.0000        0.0000        0.0000        0.0000        0.0000        0.0000        0.0000        0.0000        0.0000        1.6819       10.2651        7.4313       13.2892       19.0911       10.6293        0.9043        0.5113        1.2002        0.7184        1.4390        0.8391        2.5285        3.1715        7.0527        7.9763        7.7211       16.9049       30.4063       31.3447       19.9775       21.7440       23.2887        5.1066       35.6245       24.4032       33.4052       42.8472      101.3065      136.7125      145.5670      171.5567      175.7470      119.3794      105.2318      178.0539      206.0244      219.7303      116.6313      128.4344       52.0765       37.5627       49.7578       43.4795       26.1337       27.8512       21.7308       13.5487       30.5757       24.5838       41.7601       44.0682       58.2620       63.8629       55.8589       66.7700       84.7409       71.0488      102.1219       92.7026      105.8221       99.9240       93.5033       83.7483       76.2756       71.5144       81.3367       79.7760       81.1506       66.8998       53.0200       58.6081       54.1856       49.0767       51.2593       53.9654       49.8875       51.4000       62.7634       71.6691       72.4665       60.5269       54.7798       65.5996       92.6398      130.4435       93.0042      100.2905      101.3896      106.9782      124.0346      107.5963      102.1717      119.7161      108.9631       97.8986       85.2264       82.9491       88.4022       82.3260       74.9086       85.4944       92.1092      104.3413      110.0556      101.0633      103.5747       98.9288      112.3470      110.2964      101.8480       98.2813      100.7232      114.6387      112.0571      130.8114      159.6149      164.8532      172.8000      173.6672      158.1845      139.3542      134.4675      150.8738      149.9414      177.6980      141.0285      138.7363      133.3035      138.2932      139.5035      150.0869      143.1915      140.7281      167.0891      173.0442      159.6080      147.2960      144.3521      145.1812      173.1417      188.8350      192.8419      199.8724      177.0759      170.2371      171.8077      152.6533      146.0750      156.9070      154.0028      158.4761      149.5127      177.4767      187.1536      185.3287      182.0654      210.5531      210.8978      220.7670      209.8634      234.4107      229.8060      224.2737      213.1453      226.9398      218.8451        0.0000        0.0000        0.0000        0.0000        0.0000        0.0000        0.0000        0.0000        0.0000        0.0000        0.0000        0.0000        0.0000        0.0000        0.0000        0.0000        0.0000        0.0000        0.0000        0.0000        0.0000        0.0000        0.0000        0.0000        0.0000        0.0000        0.0000        0.0000        0.0000        0.0000        0.0000        0.0000        0.0000        0.0000        0.0000        0.0000        0.0000        0.0000        0.0000        0.0000        0.0000        0.0000        0.0000        0.0000        0.0000        0.0000        0.0000        0.0000        0.0000        0.0000        0.0000        0.0000        0.0000        0.0000        0.0000        0.0000        0.0000        0.0000        0.0000        0.0000        0.0000        0.0000        0.0000
        0.0000        0.0000        0.0000        0.0000        0.0000        0.0000        0.0000        0.0000        0.0000        0.0000        0.0000        0.0000        0.0000        0.0000        0.0000        0.0000        0.0000        0.0000        0.0000        2.8128        4.4735        1.3403        0.0893        1.4879       25.6530        0.5968        1.9943        3.3449        4.1108        1.3066        3.4090        5.1777       10.1137       17.5535       10.5801        8.1169       21.1553       29.7273       17.5972       23.7110        9.4165       17.5903       16.5732       35.4160       31.2274       49.9169       55.8153      102.8906      178.1171      166.7123      166.2744      144.8569      124.8195      108.1808      205.5087      131.3808      117.3668      128.6602      133.0759      106.4100       74.9454       36.5806       44.5495       25.9206       43.9999       34.6081       38.5882       34.4964       53.4233      106.7401       50.7892       82.1671      104.8418       71.8470       49.3841       75.9141       83.1203       91.2016       93.6017       82.7656      111.3516      144.1856       99.2739       69.3682       72.3488       71.4433       97.5381       96.3369       87.4247       87.3363       86.5255       95.4557       79.5734       71.6333       70.4420       67.2281       77.9757       79.6905       84.8146       68.3394       60.0980       67.6710       74.9071       95.4881      106.2146       93.6362       93.1477       98.5122      103.8676      111.8876      104.9296      115.0829      134.3206      125.7704      127.1126      110.6879       95.3823       85.8581       77.7310       76.5956       73.0069       86.5926       92.2349      121.4440      105.8153       94.0243       86.5571       95.7875       96.5449      100.0338       93.1584       98.4704      107.7903      117.4971      117.0097      152.1617      165.4416      144.6738      146.5710      121.0843      115.1184      113.9623      113.0785      134.8216      159.0144      119.6142      118.6850      134.9124      133.8658      138.8590      134.6414      129.7560      145.9517      158.7027      150.5839      140.3022      165.8856      163.5915      180.7901      210.9263      199.5718      193.4019      188.5384      173.0310      178.3305      175.4096      157.1636      156.0170      167.2155      160.8777      160.5285      131.1485      188.2590      234.0120      190.1080      174.7309      161.0733      195.6291      237.4076      244.2304      257.1364      259.6990      230.0950      214.9826      205.4163      222.3546      239.1246      218.1565        0.0000        0.0000        0.0000        0.0000        0.0000        0.0000        0.0000        0.0000        0.0000        0.0000        0.0000        0.0000        0.0000        0.0000        0.0000        0.0000        0.0000        0.0000        0.0000        0.0000        0.0000        0.0000        0.0000        0.0000        0.0000        0.0000        0.0000        0.0000        0.0000        0.0000        0.0000        0.0000        0.0000        0.0000        0.0000        0.0000        0.0000        0.0000        0.0000        0.0000        0.0000        0.0000        0.0000        0.0000        0.0000        0.0000        0.0000        0.0000        0.0000        0.0000        0.0000        0.0000        0.0000        0.0000        0.0000        0.0000        0.0000        0.0000        0.0000        0.0000        0.0000
        0.0000        0.0000        0.0000        0.0000        0.0000        0.0000        0.0000        0.0000        0.0000        0.0000        0.0000        0.0000        0.0000        0.0000        0.0000        0.0000        0.0000        0.0000        0.0000        0.0000        3.0633        0.7544        0.4721        0.5470        0.8551        2.6551        4.0248       11.7844        5.0237        2.8143        8.7040        5.9872        8.4384        7.8658        6.2788        7.5812        6.6859        8.0926       16.4499       37.3168        7.4548       51.9697       66.5019       13.6966       17.4998       18.2922       36.4745       79.0506       71.1243       71.2480       63.9920       72.4740       77.5226       87.9395      100.4689       82.8882      177.2321      120.8731      114.0589       34.3187       30.7696       73.4599       86.4898       79.1358       78.2290       38.0004       39.5808       51.8902       67.9642       55.1397       46.5635       59.3574       67.5641       68.2752       74.2028      103.7657       95.1385       74.1447       86.9234       87.8130      111.9992      122.1450      101.6716      115.0736      116.7866      137.3648      168.0011      115.4501      102.5979       96.4705      122.5368      101.6228      101.4320       96.2084       91.3942       82.3704       85.3315       93.5339       84.0919       75.3184       70.7794      112.1265       92.8422      110.2888       89.8524       86.5074       88.9893       91.5255      103.9750      113.5505      117.3248      130.4286      139.4226      124.3984      123.9441      150.5060      106.0607       90.4743       88.3637       78.3259       89.4556       87.1315       79.7106       94.2645      100.4790      101.3633       87.2034       93.7886       97.1030      102.8430      108.9195      125.4190      127.0814      141.0105      144.4369      150.1773      161.7879      162.7869      142.1089       91.3193      117.6023      110.9225      125.9497      108.5640      107.4434      111.6790      130.8714      129.2015      128.7319      135.0256      124.1940      129.0153      144.4699      146.5483      160.1799      148.5813      153.4330      153.4593      173.3927      213.1061      216.4724      195.9903      185.5580      165.0886      148.8036      152.0645      154.2518      147.3466      147.1541      134.7192      124.8647      123.9332      151.4398      173.4880      169.6261      161.8479      199.7858      270.3086      288.0507      270.1086      267.4451      268.3705      234.4187      218.8265      225.7032      195.0044      186.7201      200.8109      187.2503        0.0000        0.0000        0.0000        0.0000        0.0000        0.0000        0.0000        0.0000        0.0000        0.0000        0.0000        0.0000        0.0000        0.0000        0.0000        0.0000        0.0000        0.0000        0.0000        0.0000        0.0000        0.0000        0.0000        0.0000        0.0000        0.0000        0.0000        0.0000        0.0000        0.0000        0.0000        0.0000        0.0000        0.0000        0.0000        0.0000        0.0000        0.0000        0.0000        0.0000        0.0000        0.0000        0.0000        0.0000        0.0000        0.0000        0.0000        0.0000        0.0000        0.0000        0.0000        0.0000        0.0000        0.0000        0.0000        0.0000        0.0000        0.0000        0.0000        0.0000
        0.0000        0.0000        0.0000        0.0000        0.0000        0.0000        0.0000        0.0000        0.0000        0.0000        0.0000        0.0000        0.0000        0.0000        0.0000        0.0000        0.0000        0.0000        0.0000        0.0000        0.0000        1.1679        1.6026        2.5497        1.2289        2.1407        2.5590        2.6910        3.2142        2.6564        2.6429        1.8152        5.1374        9.2131       18.0004       23.5995       20.0165       12.1325        8.9083       80.7125       10.4291       53.3535       67.7205       20.4628       19.9632       13.6333       16.2444       84.0770       75.5065       83.4126       50.2365       58.4881       64.7808       67.9571      104.0809       87.9112       80.1417       72.0055       94.2963       45.9397       66.8960       71.7814       86.3150       73.1789       52.1545       44.9048       39.2163       33.3793       47.0599       77.1698       68.4121       82.1171       91.0297      104.8693       40.4972       60.7697       69.5785       56.6113       92.4543      112.1388      108.8829       79.6828      136.0489      151.0000      150.5960      168.7917      181.6413      120.6882       95.1207       92.1596       94.3617       81.0428      108.2783      123.2016       89.6961       63.6804       60.7461       67.9964       79.1960       75.1983       74.0189       86.0016      104.5630      124.7789      101.8969       92.4678       89.2523       95.4562      109.4150      108.0664      113.4128      123.7691      123.3041      123.9559      117.4706      120.2296       89.7856       82.6945       89.6680       84.7577       86.7180       78.0018       78.7246       97.2228      119.8974      137.1385      119.9460      117.1541      105.0885      110.7720      119.0002      128.0341      133.1077      160.1826      150.8920      163.9372      166.2948      162.9794      137.9984      104.6015      119.5419      117.5250      119.7879      125.1912      123.8498      133.9398      133.5882      125.5748      122.0600      141.3916      147.7191      137.9100      138.3649      137.4985      139.9427      139.4338      136.1106      143.5569      183.5484      195.8098      204.3415      203.2690      199.5590      167.6920      162.9867      186.9783      172.5374      135.7466      123.9360      117.4510      133.8551      170.2179      170.8627      168.1627      160.4954      152.9223      204.3756      258.4764      269.2560      244.5835      255.7585      240.7126      221.3507      210.3632      226.4515      207.6390      190.6655      161.3891      127.7898      129.1800        0.0000        0.0000        0.0000        0.0000        0.0000        0.0000        0.0000        0.0000        0.0000        0.0000        0.0000        0.0000        0.0000        0.0000        0.0000        0.0000        0.0000        0.0000        0.0000        0.0000        0.0000        0.0000        0.0000        0.0000        0.0000        0.0000        0.0000        0.0000        0.0000        0.0000        0.0000        0.0000        0.0000        0.0000        0.0000        0.0000        0.0000        0.0000        0.0000        0.0000        0.0000        0.0000        0.0000        0.0000        0.0000        0.0000        0.0000        0.0000        0.0000        0.0000        0.0000        0.0000        0.0000        0.0000        0.0000        0.0000        0.0000        0.0000        0.0000
        0.0000        0.0000        0.0000        0.0000        0.0000        0.0000        0.0000        0.0000        0.0000        0.0000        0.0000        0.0000        0.0000        0.0000        0.0000        0.0000        0.0000        0.0000        0.0000        0.0000        0.0000        2.8136        2.3833        1.0829        1.3533        1.5127        1.9823        2.2071        2.9842        2.9401        8.2177        2.5013        4.0596        7.4201        8.6330       17.7877       25.6080       12.1282        9.9248       15.0582       15.3653       18.3286       43.9388       28.9998       17.9824       19.8518       30.0396       43.1975      157.7591       48.2618       21.4641       30.7916       40.6751       33.4007      233.6753       59.8398       57.4315       44.6146       79.1427       62.5042       46.9664       57.2108       64.1139       67.0752       54.6477       43.6579       25.9368       17.7322       34.9976       58.5700       45.0910       58.3386       53.4794       47.9978       38.1006       49.0030       63.7029       63.0798       82.7565      102.4682       99.3323      125.0578      126.1458      121.7078      118.8241      118.5397      120.8576      104.5696       83.5399       86.5872       80.1913       75.8119       78.2692       73.5630       72.1112       77.9062       76.6711       75.1306       77.6911       81.8924       70.2794       79.7311       99.1194      101.4539       94.2131       97.2743      110.8199      111.6348      104.7802      108.6541      117.8535      112.2979      118.8059      132.2927      114.7674       95.4098       98.2673      112.6248      101.0136       99.4345      103.2999       96.4043      102.9148       98.2454      121.1252      151.8464      128.8947      118.1752       98.3821      118.2813      106.4875      118.7630      155.7167      182.1262      185.0745      194.5011      190.1654      192.9852      143.8717      144.4104      159.2543      165.2039      162.3034      169.7472      179.7274      160.0507      154.1122      145.7600      151.9832      136.3233      142.7075      148.1629      142.4138      150.6798      147.8490      128.7984      136.9812      160.8057      188.0647      187.1343      192.1435      203.6694      201.6808      177.8446      162.5294      158.6581      155.9082      122.8781      137.0947      126.2149      118.9777      156.9743      185.5977      196.8226      160.4057      143.6925      153.1914      205.7999      222.6957      176.5694      175.2115      151.9728      140.8090      153.0981      152.7930      156.8402      139.4721      133.5533      138.3580      147.1300        0.0000        0.0000        0.0000        0.0000        0.0000        0.0000        0.0000        0.0000        0.0000        0.0000        0.0000        0.0000        0.0000        0.0000        0.0000        0.0000        0.0000        0.0000        0.0000        0.0000        0.0000        0.0000        0.0000        0.0000        0.0000        0.0000        0.0000        0.0000        0.0000        0.0000        0.0000        0.0000        0.0000        0.0000        0.0000        0.0000        0.0000        0.0000        0.0000        0.0000        0.0000        0.0000        0.0000        0.0000        0.0000        0.0000        0.0000        0.0000        0.0000        0.0000        0.0000        0.0000        0.0000        0.0000        0.0000        0.0000        0.0000        0.0000        0.0000
        0.0000        0.0000        0.0000        0.0000        0.0000        0.0000        0.0000        0.0000        0.0000        0.0000        0.0000        0.0000        0.0000        0.0000        0.0000        0.0000        0.0000        0.0000        0.0000        0.0000        0.0000        5.5130        4.2861        1.3154        1.9798        8.1643       14.2851        9.7982        5.7885        3.9529        2.9399        3.3912        3.4662        4.9418        6.4938       22.1837        7.9406        7.1585        9.3546       12.1088       11.6690        9.3136        9.6387       24.7497       23.1789       21.0464       27.8907       39.6400      333.6520       47.3458       39.7831       36.6331       65.7266       80.0193       65.4403       36.9865       56.8538       37.2151       46.3031       57.8778       65.1498       47.8274       43.2570       27.8998       47.3236       29.5951       38.7260       24.8698       43.8861       63.9850       54.0906       65.9924       58.4897       62.0750       59.2569       51.1308       67.5279       59.8715      128.6602      164.9046      178.4750      143.2413      159.8045      135.6458      132.7319      117.2832      164.5273      107.8530       93.7423       82.7908       93.4097       89.6606       92.4582       88.9892       94.4865       90.3854       86.8560       95.7056       84.7802       79.3806       77.9326       82.4748       82.3288       83.4124       99.1146      103.7642      109.3041      112.2106      100.3540      113.9098      138.2022      152.0695      150.4998      156.3534      121.3447       97.2740      118.5309      132.1479      116.6248      117.6648      126.3670      109.2917      106.6848      126.8303      107.1661      114.9909      103.3797      116.9676      109.7489      107.5830      114.0375      165.8193      185.9713      217.5083      193.5882      202.6896      192.0194      185.1955      202.9664      195.5515      185.2320      190.3640      188.7106      202.7741      212.9323      178.4561      155.5109      148.4466      137.2915      139.0663      157.9091      168.2138      168.9558      155.9018      149.8134      138.8926      150.6040      170.4043      191.7780      186.6119      202.2371      201.0680      222.8331      200.9768      175.3452      167.7521      150.4032      125.9174      143.2626      121.2399      118.6735      177.5486      197.8846      208.2461      163.2242      138.1767      171.4319      189.2274      212.0540      151.7614      111.7532      104.4487      106.3603      125.0180      138.6327      119.2529      118.7473      132.7207      151.9443      158.3053        0.0000        0.0000        0.0000        0.0000        0.0000        0.0000        0.0000        0.0000        0.0000        0.0000        0.0000        0.0000        0.0000        0.0000        0.0000        0.0000        0.0000        0.0000        0.0000        0.0000        0.0000        0.0000        0.0000        0.0000        0.0000        0.0000        0.0000        0.0000        0.0000        0.0000        0.0000        0.0000        0.0000        0.0000        0.0000        0.0000        0.0000        0.0000        0.0000        0.0000        0.0000        0.0000        0.0000        0.0000        0.0000        0.0000        0.0000        0.0000        0.0000        0.0000        0.0000        0.0000        0.0000        0.0000        0.0000        0.0000        0.0000        0.0000        0.0000
        0.0000        0.0000        0.0000        0.0000        0.0000        0.0000        0.0000        0.0000        0.0000        0.0000        0.0000        0.0000        0.0000        0.0000        0.0000        0.0000        0.0000        0.0000        0.0000        0.0000        0.0000        5.1219        2.2345        1.2798        2.2221        2.7331        6.5481        4.0582        3.2767        3.2088        3.4682        4.5865        6.1646        7.1055        7.2359        8.4003        6.9747        6.8530        4.4728        6.4326       18.3227       11.0336       27.1464        4.8987       12.6423       30.8298       35.3438       48.7976       37.1708       28.0448       44.0238       55.9830       70.5983       58.5909       65.5445       56.3197       64.1858       64.6558       55.6159       85.6754      119.1942       75.4117       65.6991       51.8843       54.9825       37.4534       50.0056       34.6287       36.8543       36.0521       30.0416       68.9237       52.3453       61.8392       66.3240      106.6801       79.4293       58.5059      104.3651      177.3473      165.7114      141.6099      153.3636      145.6779      123.0356      128.6977      140.1747       92.0320       77.4739       82.6096      108.9860      103.2058      112.9733      108.8246       90.4714       78.2669       82.0051       87.6870       81.7895       89.3588       95.4801       91.3981       87.5836       90.3715      114.6940      127.2679      119.2427      121.1361      118.2277      115.1357      130.5938      133.8524      151.7615      153.7055      169.9920      113.7809      128.7071      129.3691      119.2678      124.2345      115.1128      109.1053      110.1197      121.7593       88.9889      107.8236      117.4911      121.5464      106.4510      103.8510      130.8689      203.1448      224.3757      226.1203      229.4925      207.7149      211.8842      217.1163      227.6246      220.9506      203.4914      193.8579      201.2862      193.9005      198.4183      177.8977      145.0467      157.2292      142.7748      137.9097      144.3082      149.9259      146.7297      148.6206      152.0431      141.9889      135.8133      155.7412      179.2092      212.2060      200.6819      192.2208      213.8516      185.9128      191.7353      202.8440      165.6036      140.7938      132.8245      133.2757      133.2404      188.7050      211.4123      170.3349      140.3017      167.0606      168.9843      174.9876      163.9245       99.8930      124.5110      130.2817       98.3420      145.5486      153.3542      123.4467      112.8238      122.5747      142.3559      181.4273      158.2056        0.0000        0.0000        0.0000        0.0000        0.0000        0.0000        0.0000        0.0000        0.0000        0.0000        0.0000        0.0000        0.0000        0.0000        0.0000        0.0000        0.0000        0.0000        0.0000        0.0000        0.0000        0.0000        0.0000        0.0000        0.0000        0.0000        0.0000        0.0000        0.0000        0.0000        0.0000        0.0000        0.0000        0.0000        0.0000        0.0000        0.0000        0.0000        0.0000        0.0000        0.0000        0.0000        0.0000        0.0000        0.0000        0.0000        0.0000        0.0000        0.0000        0.0000        0.0000        0.0000        0.0000        0.0000        0.0000        0.0000        0.0000        0.0000
        0.0000        0.0000        0.0000        0.0000        0.0000        0.0000        0.0000        0.0000        0.0000        0.0000        0.0000        0.0000        0.0000        0.0000        0.0000        0.0000        0.0000        0.0000        0.0000        0.0000        0.0000        0.0000        2.2941        1.8866        1.5501        0.9401        3.2600        4.8402        3.0996        3.4474        5.0858        7.5996        6.4966        6.3946        7.3140       10.6583       18.4460       10.3299        2.9771        5.1228       15.5494       15.9545        4.4482        4.6956       32.0555       48.8375       44.7171       48.0406       51.3201       56.5044       63.9236       72.4148      356.1596       76.7679       74.0601       65.6415       51.6241       49.5638       98.5342       98.2317       72.0643       94.8589       85.8791       57.4120       52.2941       35.9025       59.8610       47.7018       52.6333       51.4270       42.0512       58.8098       60.3645       82.1290       68.1150      117.2201       81.8696       84.1919      114.5688      149.8727      143.9481      132.1951      136.4162      128.4213      118.9425      163.9717      151.0351      101.2741       91.4970       91.3834      100.0505      114.0334      110.9410       99.4006      100.9471      103.8989       99.6565      109.9016       96.8963       95.4114       90.7467      100.2204       96.5529       95.8749      119.8441      117.9202      103.5818      132.4051      129.2296      123.1931      119.0861      135.6720      150.3722      154.1657      150.4917      124.5468      126.4749      110.4007      114.1487      107.8228       98.8988      113.7954       92.8494      105.6281      100.1510      105.7000      102.2281      127.2583      108.8723      107.0265      134.0847      172.1557      223.4066      218.9402      164.9015      181.0388      243.7728      241.4268      240.8740      230.2381      202.4491      206.5096      208.1208      179.6658      171.8003      154.8810      132.4760      132.7673      140.7255      140.4228      139.9839      154.2828      146.0459      142.7628      147.2118      130.1463      151.9384      151.1053      163.8615      173.0202      175.8237      190.5693      188.6863      178.1752      192.1301      207.9471      156.2331      145.3835      140.0083      132.4974      142.0678      186.1993      196.0834      153.1395      134.5784      142.9370      154.0467      133.8571      147.8730      113.6522      117.5192      126.7278      110.6366      137.5500      151.9959      123.2467      115.1279      123.9763      139.2058      163.7944      165.2302        0.0000        0.0000        0.0000        0.0000        0.0000        0.0000        0.0000        0.0000        0.0000        0.0000        0.0000        0.0000        0.0000        0.0000        0.0000        0.0000        0.0000        0.0000        0.0000        0.0000        0.0000        0.0000        0.0000        0.0000        0.0000        0.0000        0.0000        0.0000        0.0000        0.0000        0.0000        0.0000        0.0000        0.0000        0.0000        0.0000        0.0000        0.0000        0.0000        0.0000        0.0000        0.0000        0.0000        0.0000        0.0000        0.0000        0.0000        0.0000        0.0000        0.0000        0.0000        0.0000        0.0000        0.0000        0.0000        0.0000        0.0000        0.0000
        0.0000        0.0000        0.0000        0.0000        0.0000        0.0000        0.0000        0.0000        0.0000        0.0000        0.0000        0.0000        0.0000        0.0000        0.0000        0.0000        0.0000        0.0000        0.0000        0.0000        0.0000        6.7497        3.0628        1.2654        0.5628        0.9787        3.4139        5.8238        2.3903        2.9314       35.7381       34.7052       10.1654        7.8258        5.3319       10.9579        4.9673        1.6650        3.0542        3.1695        6.0019       15.8989        8.7492        8.6666       22.0715       29.8991       28.2596       34.4187       39.0976       72.6295      283.5737       74.6141      107.7027       80.9415       64.2199       45.8324       47.0081       56.1245       72.2054      197.6794       68.0391       77.6690       59.7213       58.1471       53.9797       51.1470       53.8196       58.2262       68.7886       60.8446       86.8759       71.0544       72.6458       84.5549       81.7113       97.5417       89.6629       94.2429       85.3574       81.9782       86.6550       81.8783       86.1996       93.3216      100.5080      137.0970      120.7732      113.1429       97.9696       92.5656       87.8836      117.4871      114.7581      107.0125      118.0666      124.4933      124.9998      105.7511       86.2884       94.7562       98.4559      109.2921      114.1257      103.9791      115.3720      105.9777      109.3132      103.6391      111.6222      107.3436      121.4285      143.9342      159.0998      145.8560      134.7438      123.1468      121.6441      119.7284      115.3861      114.7822      112.0655      104.8905       92.0443      125.0898      131.6108      122.7450      115.9260      121.6458      132.7923      156.6901      180.4561      203.4673      198.4470      197.5969      190.9201      218.5216      253.3032      282.6519      265.3712      201.7512      175.9993      178.1961      176.4460      192.6981      182.7087      167.2100      146.4232      141.8137      140.7751      145.6228      151.3514      147.0365      135.0911      127.8159      139.4028      138.2206      131.6087      105.2513      112.5533      148.4336      163.7850      183.5517      184.2721      205.9203      189.3777      185.8558      165.8628      135.3553      145.7095      154.0716      149.2501      159.8402      177.8853      156.2969      103.2919       99.0561      114.1603       91.0861       98.3291      110.5285      124.0999      144.1786      134.9832      141.3591      175.4692      148.0958      134.4838      153.1776      165.4034      174.6207      186.6274      189.2047        0.0000        0.0000        0.0000        0.0000        0.0000        0.0000        0.0000        0.0000        0.0000        0.0000        0.0000        0.0000        0.0000        0.0000        0.0000        0.0000        0.0000        0.0000        0.0000        0.0000        0.0000        0.0000        0.0000        0.0000        0.0000        0.0000        0.0000        0.0000        0.0000        0.0000        0.0000        0.0000        0.0000        0.0000        0.0000        0.0000        0.0000        0.0000        0.0000        0.0000        0.0000        0.0000        0.0000        0.0000        0.0000        0.0000        0.0000        0.0000        0.0000        0.0000        0.0000        0.0000        0.0000        0.0000        0.0000        0.0000        0.0000
        0.0000        0.0000        0.0000        0.0000        0.0000        0.0000        0.0000        0.0000        0.0000        0.0000        0.0000        0.0000        0.0000        0.0000        0.0000        0.0000        0.0000        0.0000        0.0000        0.0000        8.9400        7.1916        3.9622        4.2892        2.8685        3.9430        0.9985        2.8120        1.9781        2.6943       15.7796       11.9198        3.0416        3.7476        9.0103       18.9791        2.3465        0.8117        9.7204       18.2106       11.2073       10.9236       12.9163       16.9075       12.6491       18.4790       25.1134       46.2644       63.7349       66.4178      257.4998       74.5244       63.7199       88.2798      103.4388       70.5795       61.9774       53.7503       74.8752       74.0916       88.0816       50.1323       64.6022       62.8236       64.6164       57.7355       57.4966       49.6835       61.6057       89.8854       76.9559       66.8327       65.0248      101.2081      125.9440      135.7229      124.8467      103.3453       88.5145       87.5337       91.1487       90.5068       79.9226       89.5047       97.7318      116.7197      127.7233      124.2140      128.8985      100.8809      112.2984      126.2587      122.9132      138.3501      133.5687      134.2973      130.5594      136.5487      115.1128      119.1160      113.3438      107.0400      107.8130      112.4415      103.4934      110.4827      124.4796      115.4548      117.7568      132.9629      134.8348      145.9184      150.1651      141.8558      137.6096      127.7125      150.1295      138.9007      127.3221      112.4657      108.5235      100.5061      109.9193      123.8186      124.7551      126.8240      133.3369      154.8817      162.8176      199.4243      213.1859      231.5218      238.6410      217.4469      261.4841      304.2754      298.5905      299.5410      272.2548      198.1290      198.2097      204.3382      182.3282      154.5004      150.1618      153.0765      159.1231      185.0060      175.5208      172.7849      159.3516      147.7626      140.9012      124.6689      165.5701      133.9280      125.5274      119.5461      108.3625      133.1046      195.5655      210.5360      232.6912      207.6769      192.1589      180.2423      184.2495      204.6951      168.1762      130.7180      138.5052      163.3617      178.0867      163.7255       91.8956       90.8808       90.1783       79.3748       98.6488      119.9370      119.2298      131.3457      111.3609      132.6878      142.5803      146.8540      155.0816      164.9283      187.0598      187.1882      172.1490      170.1456      154.4344        0.0000        0.0000        0.0000        0.0000        0.0000        0.0000        0.0000        0.0000        0.0000        0.0000        0.0000        0.0000        0.0000        0.0000        0.0000        0.0000        0.0000        0.0000        0.0000        0.0000        0.0000        0.0000        0.0000        0.0000        0.0000        0.0000        0.0000        0.0000        0.0000        0.0000        0.0000        0.0000        0.0000        0.0000        0.0000        0.0000        0.0000        0.0000        0.0000        0.0000        0.0000        0.0000        0.0000        0.0000        0.0000        0.0000        0.0000        0.0000        0.0000        0.0000        0.0000        0.0000        0.0000        0.0000        0.0000        0.0000
        0.0000        0.0000        0.0000        0.0000        0.0000        0.0000        0.0000        0.0000        0.0000        0.0000        0.0000        0.0000        0.0000        0.0000        0.0000        0.0000        0.0000        0.0000        0.0000        0.0000       10.8716        9.5443        2.3655        2.1098        4.5521        5.4934        1.5521        2.1766        2.0637        2.9723        2.8701        2.4534        5.0589       10.3138        6.3768       14.3904        2.0287        2.8064       13.3063       15.7584       46.3063       53.0126       21.8394       34.4360       40.3560       52.0970       41.9901       58.1873       65.0626       61.8078       66.8790       64.9237       77.1850       90.0255      104.8944      143.0209      112.6774       82.7332       79.5567       72.4763       82.2855       94.6100       88.1706       70.0056       58.1937      105.2420      162.2177       66.8700       57.5779       63.0177       71.5595       81.6984       83.4406      103.0468      145.3600      183.1434      151.0894      113.8772      102.9506      113.2072      119.8496      138.4209      123.2082      112.5822      132.3668      129.7327      135.2867      140.1696      148.6684      148.1729      146.2514      138.8674      124.5603      148.0885      146.0354      134.0835      132.2945      133.6950      133.2112      125.9914      117.8572      109.4315      115.7159      110.1447      126.4485      131.7200      151.1559      150.5085      124.9999      110.6094      133.7016      149.3584      134.1860      145.0076      154.7869      152.9176      153.0264      147.0849      138.2192      145.1932      125.2663      115.0464       95.2578      125.0529      119.9631      116.5048      138.6277      178.1508      177.2279      213.7425      219.3481      283.0056      315.4708      293.3488      296.2366      362.0833      336.0835      294.8073      249.7091      203.0147      227.4162      208.8839      190.5547      175.8739      167.5438      175.3637      176.1417      205.0043      191.9732      190.2426      169.1644      159.8565      160.4958      142.6985      196.0794      147.9075      162.3911      137.7774      114.8125      122.6017      145.9852      202.2940      249.2641      234.8889      211.1677      183.0221      164.2530      169.3117      145.2983      120.1320      130.1364      150.6388      124.2642      108.8167       97.9732       86.6145       82.6795       91.6643       94.3669      101.7228       95.4739       96.3228      101.0818      136.1110      138.3664      156.8212      146.7458      154.0699      173.6247      200.1498      184.4741      151.4254      171.1522      183.5537        0.0000        0.0000        0.0000        0.0000        0.0000        0.0000        0.0000        0.0000        0.0000        0.0000        0.0000        0.0000        0.0000        0.0000        0.0000        0.0000        0.0000        0.0000        0.0000        0.0000        0.0000        0.0000        0.0000        0.0000        0.0000        0.0000        0.0000        0.0000        0.0000        0.0000        0.0000        0.0000        0.0000        0.0000        0.0000        0.0000        0.0000        0.0000        0.0000        0.0000        0.0000        0.0000        0.0000        0.0000        0.0000        0.0000        0.0000        0.0000        0.0000        0.0000        0.0000        0.0000        0.0000        0.0000        0.0000
        0.0000        0.0000        0.0000        0.0000        0.0000        0.0000        0.0000        0.0000        0.0000        0.0000        0.0000        0.0000        0.0000        0.0000        0.0000        0.0000        0.0000        0.0000        0.0000        0.0000       21.6738       20.4496       15.0028        3.5849        1.9411        2.6422       14.5490        4.7607        5.9306        4.0283        4.2467        8.4632        6.1517        4.5090        4.4909       13.1702        3.8860        4.4254       19.1900       19.9560       13.7601       22.4588       56.6865       66.2066      100.5322      282.8295      326.0433       50.6280       43.6506       47.9605       96.2086       92.9111      106.8587      113.9820      122.5278      112.8561       86.0138       78.8954       84.6299       86.3676      104.2235       71.9701      135.1639      116.3047       73.1078       69.2625       71.1338       77.3488       82.2579       95.4226      115.8200       74.4803      135.6463      140.6645      215.1006      193.0074      144.2904      111.9540      118.8323      113.2194      132.1182      176.2664      173.5078      132.3400      167.3647      173.3678      158.8410      135.9924      145.7712      179.2896      168.4883      139.0030      137.6916      187.0608      166.3899      138.0095      143.4930      143.6798      146.0554      135.0944      134.5488      117.7196      114.2736      127.0035      141.5376      170.5352      187.5004      158.6214      129.1157      129.1357      139.3289      149.4089      147.0347      161.5073      170.8189      149.7822      160.6771      149.5027      150.5369      152.7238      119.5213      105.8488       95.7974      112.8581      111.9086      121.5190      142.6130      203.4273      228.7233      248.9004      219.6066      248.0692      278.9762      281.3773      308.6402      277.9316      296.1392      289.2298      272.1595      228.8950      219.3035      197.2319      181.3219      164.9533      168.8908      164.3696      189.3752      196.3602      209.8649      245.4343      194.2429      186.2718      173.8384      170.7662      188.6715      138.0844      112.3154       94.6477       89.4845      101.2936      118.7602      145.8514      144.7900      151.5964      148.3679      150.5598      141.7945      129.2221      136.6999      119.4518      125.9328      139.2386      129.5669      108.6611      102.9590       94.5112      111.8258      109.0409       82.5541       88.0541       88.3948       96.3064      102.0663      130.5763      139.5471      135.3548      139.1223      156.8331      166.8664      188.3941      193.7865      189.3477      282.0949      204.9102      183.6465        0.0000        0.0000        0.0000        0.0000        0.0000        0.0000        0.0000        0.0000        0.0000        0.0000        0.0000        0.0000        0.0000        0.0000        0.0000        0.0000        0.0000        0.0000        0.0000        0.0000        0.0000        0.0000        0.0000        0.0000        0.0000        0.0000        0.0000        0.0000        0.0000        0.0000        0.0000        0.0000        0.0000        0.0000        0.0000        0.0000        0.0000        0.0000        0.0000        0.0000        0.0000        0.0000        0.0000        0.0000        0.0000        0.0000        0.0000        0.0000        0.0000        0.0000        0.0000        0.0000        0.0000        0.0000
        0.0000        0.0000        0.0000        0.0000        0.0000        0.0000        0.0000        0.0000        0.0000        0.0000        0.0000        0.0000        0.0000        0.0000        0.0000        0.0000        0.0000        0.0000        0.0000        0.0000        0.0000       20.1138       26.8429       23.0475       34.4150       34.2920       49.8950       30.6055       16.8269       13.3265       10.2547        7.4579        6.8847        4.9974        6.5429       10.6387       10.6142       14.3286       16.9893       17.6642       20.7208       32.7479       43.8532       22.4418       48.3532       59.6361       36.0768       31.3059       33.3552       54.3912       81.4741       78.6391       78.3783       70.5376       89.6386      111.2889      156.1165      145.8357      104.6111       96.4996       87.3556       92.3069       77.6271       90.4210       94.3648       82.3162       82.1890       97.5004      138.1122      103.7585       93.1355       96.6443      133.1643      141.2641      110.1253      123.1800      136.5600      137.8437      116.0300      105.6970      102.2731      158.9408      173.3847      158.3467      201.0263      251.5715      163.9102      126.9624      141.3549      155.3773      157.7569      161.2893      166.2026      180.4267      159.4861      156.7122      175.8070      165.5100      174.7317      155.9143      168.2801      132.0520      125.0053      135.1770      128.6683      143.3393      185.0019      157.4393      143.1284      155.5572      156.1400      157.3216      150.3607      155.1353      165.8164      163.1320      169.5465      140.0670      135.7325      147.8931      133.0044      132.9872      111.8837       96.4997      108.9378      135.5892      150.6930      190.0532      216.3102      220.0343      210.7580      216.3688      236.7329      229.5246      268.9951      275.3370      272.3560      259.9472      216.4185      210.1689      193.5520      180.1988      183.7862      175.1132      156.4184      159.3283      170.2060      178.8375      186.6655      211.1345      196.5069      190.2347      161.2969      162.2472      181.4653      110.8281       88.9865       89.7384      114.7289       82.0217       78.2791       95.6016      104.5212      110.4205      126.1587      126.3495      141.3137      146.7062      135.2694      132.2857      139.4840      175.0191      195.0224      160.2237      142.1180      105.2738      103.1423       84.4942       83.9925       98.4897       99.5387      105.4470       99.6742       99.1288      108.2218      105.0525      157.0356      177.6887      167.9904      186.4070      184.4183      190.3941      226.8657      212.5659      182.4562      110.3100        0.0000        0.0000        0.0000        0.0000        0.0000        0.0000        0.0000        0.0000        0.0000        0.0000        0.0000        0.0000        0.0000        0.0000        0.0000        0.0000        0.0000        0.0000        0.0000        0.0000        0.0000        0.0000        0.0000        0.0000        0.0000        0.0000        0.0000        0.0000        0.0000        0.0000        0.0000        0.0000        0.0000        0.0000        0.0000        0.0000        0.0000        0.0000        0.0000        0.0000        0.0000        0.0000        0.0000        0.0000        0.0000        0.0000        0.0000        0.0000        0.0000        0.0000        0.0000        0.0000        0.0000
        0.0000        0.0000        0.0000        0.0000        0.0000        0.0000        0.0000        0.0000        0.0000        0.0000        0.0000        0.0000        0.0000        0.0000        0.0000        0.0000        0.0000        0.0000        0.0000        0.0000        0.0000        3.7334        5.4165       33.4804       41.5790       39.2219       39.5752       30.3714       21.6909       20.7530       17.7459        8.6382        7.7971       11.7230       12.9506       18.8716       17.6452       27.9746       72.9712       59.7583       40.1935       57.1583       40.2414       47.3007       44.1100       46.7491       57.8545       61.7540       74.6218       71.7763       61.7203       74.9204       63.6812       91.9061       94.3508      107.7789      121.6861      115.3815      137.8960      112.6360      125.8177      109.5212       97.6259      115.4961      141.4701      110.9456       85.0500      108.7706      110.4758      131.6194      206.7456      134.1888      125.0502      118.7687      106.3644      125.0025      151.8717      154.4654      149.7993      150.2458      158.4323      198.1708      181.7660      183.3700      210.7225      222.6434      181.0888      169.4861      143.9895      162.5026      167.8772      158.6082      148.0297      159.0710      126.3428      142.2821      169.1732      174.7221      158.3572      169.3640      151.1479      138.9666      139.7259      138.6721      118.4383      124.9479      145.5669      150.7529      140.5170      179.5072      178.9735      189.0035      167.1609      173.7482      173.2580      152.7981      142.5657      130.1121      131.9205      145.5014      141.6964      145.2023      127.7474      102.1292      129.4672      152.4157      155.6192      236.4722      251.8171      255.4018      197.1674      230.6198      217.5156      212.0863      207.5430      230.5123      230.4437      233.5635      207.5335      196.3846      189.0243      196.9601      207.4875      215.1852      211.8631      191.0384      182.6011      193.5609      194.6862      199.8524      184.2214      201.1537      187.5683      210.7021      193.6619      133.7931       93.7349       96.7551      107.5954       91.7030       71.0027       81.5596       81.1772       95.9385      114.2906      108.4387      135.4104      127.2187      127.2667      127.5369      135.2061      189.3559      197.7023      216.8728      178.4300      120.1131      104.4647       87.5423       90.0484       94.9031       98.9092       98.2204      107.8600      106.3039      108.9714      109.2429      112.4941      142.2413      155.6440      159.9915      166.4718      203.5330      240.3279      221.9835      192.1814       79.5000        0.0000        0.0000        0.0000        0.0000        0.0000        0.0000        0.0000        0.0000        0.0000        0.0000        0.0000        0.0000        0.0000        0.0000        0.0000        0.0000        0.0000        0.0000        0.0000        0.0000        0.0000        0.0000        0.0000        0.0000        0.0000        0.0000        0.0000        0.0000        0.0000        0.0000        0.0000        0.0000        0.0000        0.0000        0.0000        0.0000        0.0000        0.0000        0.0000        0.0000        0.0000        0.0000        0.0000        0.0000        0.0000        0.0000        0.0000        0.0000        0.0000        0.0000        0.0000        0.0000        0.0000
        0.0000        0.0000        0.0000        0.0000        0.0000        0.0000        0.0000        0.0000        0.0000        0.0000        0.0000        0.0000        0.0000        0.0000        0.0000        0.0000        0.0000        0.0000        0.0000        0.0000        0.0000       15.7221       11.6236       38.4829       52.1888       54.9770       48.1110       24.3206       23.7937       27.0811       23.9883       17.1022       23.5879       19.8308       16.9668       21.4634       16.1015       18.5421       19.8205       41.3144       68.4366       27.8293       34.5294       86.3747       19.9975       30.9963      118.8144       51.7731      121.8479      104.8220       84.2725       93.5591       93.6840       79.5525       86.6947      120.9005      132.2734      114.8990      150.4389      149.4389      165.8251      174.0972      138.5383      151.2666      159.8252      143.7942      116.9418       95.9417      122.2642      172.9895      136.9894      131.4942      133.9298      122.0447      144.1848      145.7803      140.4550      159.8601      162.1594      162.0377      186.2954      202.2981      213.5621      214.0017      217.0974      180.0733      172.5139      166.9377      169.3169      170.6576      166.1066      123.5737      138.7670      125.0756      123.0003      141.3208      164.8135      142.8645      134.9561      173.2662      178.8272      169.9337      155.2333      159.3947      162.2958      157.0762      156.4923      158.5953      155.8584      171.1326      191.5888      194.7814      177.4159      160.8376      148.1083      139.1857      118.0914      129.1489      129.9050      155.8326      158.9259      146.9936      122.6406      125.2699      111.9733      129.9651      199.0963      256.9832      278.7703      255.9452      213.2920      243.2081      241.4497      222.3309      189.7688      190.3982      192.2504      201.2389      208.7034      200.2381      194.3076      203.3905      209.8967      203.0981      228.7880      202.5126      186.8446      205.7197      195.7175      171.3195      178.6468      184.9504      201.3905      217.9936      230.1167      171.8908      109.0281       78.1082       67.8931       75.8081       76.3370       75.6732       90.2111       95.7462      112.1627      108.0215      115.5177      110.4409      124.0264      150.0954      163.0137      188.9123      207.1482      212.4206      195.4640      131.6515      113.3982      104.6068      104.5856      111.2904      117.8375      120.3084      156.0958      144.5559      145.1562      159.8074      143.9977      129.4843      165.7985      178.0935      197.2497      215.0746      235.1360      253.6562      238.7771      152.4300        0.0000        0.0000        0.0000        0.0000        0.0000        0.0000        0.0000        0.0000        0.0000        0.0000        0.0000        0.0000        0.0000        0.0000        0.0000        0.0000        0.0000        0.0000        0.0000        0.0000        0.0000        0.0000        0.0000        0.0000        0.0000        0.0000        0.0000        0.0000        0.0000        0.0000        0.0000        0.0000        0.0000        0.0000        0.0000        0.0000        0.0000        0.0000        0.0000        0.0000        0.0000        0.0000        0.0000        0.0000        0.0000        0.0000        0.0000        0.0000        0.0000        0.0000        0.0000        0.0000        0.0000
        0.0000        0.0000        0.0000        0.0000        0.0000        0.0000        0.0000        0.0000        0.0000        0.0000        0.0000        0.0000        0.0000        0.0000        0.0000        0.0000        0.0000        0.0000        0.0000        0.0000        0.0000       72.6196       10.2973       49.4400       63.2850       78.3078       58.7682       37.3643       40.4983       34.2006       27.7013       17.6806       20.5056       17.7741       20.1172       15.5048       25.6017       21.2428       17.9634       23.3465       56.3650       31.3286       33.8710      115.8985       48.6837       84.6886       40.7695       51.6583      110.6226       79.3704      109.7367       89.5937       67.3228       73.0247      119.2728      147.1675      176.2630      163.6546      178.0513      207.6927      171.5107      125.0438      186.8640      196.5814      143.0703      128.9373      131.6618      138.0156      137.1645      170.3320      136.3342      147.0069      128.0922      116.8989      126.3289      122.7921      112.2462      136.8309      158.0471      182.9962      192.0643      205.8533      220.5342      196.3465      168.9466      157.0387      163.5798      156.4975      177.9550      176.6413      166.5612      123.9193      109.0954      112.0334      130.1709      143.8516      175.1331      144.2645      139.8777      208.8260      255.3871      244.6356      186.5558      187.2878      177.4700      189.2393      191.3143      177.8112      179.1268      192.5857      230.1958      204.6931      163.4984      176.1107      151.4896      128.8847      120.6515      113.1575      123.6178      160.9909      168.2405      143.4593      127.1712      109.9536      115.8981      156.2913      226.3123      331.8890      290.4901      286.3873      192.0904      190.7208      190.2760      177.7480      186.7959      201.5555      220.6356      215.7035      199.6273      196.9740      194.7167      192.9848      186.8252      212.1688      206.4614      205.1340      205.2205      205.0326      180.0434      181.1776      190.9079      220.4315      197.5826      222.0212      231.5153      150.8610       93.2566       65.9407       58.8369       50.9053       45.1076       80.0356       78.4695       81.3024       83.1979       73.4380       79.5642      103.1491      116.7274      142.4824      161.4158      184.3277      199.8387      200.3832      176.5851      136.6560      127.0623      123.3298      128.0144      149.9025      153.1853      174.1445      162.4392      189.9265      193.3779      211.1933      197.5747      175.7634      180.7094      192.5235      209.0990      200.4732      211.8698      233.4572      228.2209        0.0000        0.0000        0.0000        0.0000        0.0000        0.0000        0.0000        0.0000        0.0000        0.0000        0.0000        0.0000        0.0000        0.0000        0.0000        0.0000        0.0000        0.0000        0.0000        0.0000        0.0000        0.0000        0.0000        0.0000        0.0000        0.0000        0.0000        0.0000        0.0000        0.0000        0.0000        0.0000        0.0000        0.0000        0.0000        0.0000        0.0000        0.0000        0.0000        0.0000        0.0000        0.0000        0.0000        0.0000        0.0000        0.0000        0.0000        0.0000        0.0000        0.0000        0.0000        0.0000        0.0000        0.0000
        0.0000        0.0000        0.0000        0.0000        0.0000        0.0000        0.0000        0.0000        0.0000        0.0000        0.0000        0.0000        0.0000        0.0000        0.0000        0.0000        0.0000        0.0000        0.0000        0.0000        0.0000        0.0000      136.7147       91.6385       76.5671      101.1536       59.2148       54.5529       58.9297       54.3074       45.5557       36.5937       29.6494       23.9156       25.8874       64.0069       61.6171       40.1327       30.9676       18.1696       19.7063       77.5909       23.6334       20.4898       24.5750       28.0245       59.8049       34.1470       52.3738       45.3139       78.1279       71.0555       73.0002       73.2838       81.7360      136.7379      167.7154      184.9330      178.3345      190.0023      184.9269      193.3953      192.5912      182.4872      211.1742      203.9811      164.5221      189.1964      197.8817      134.5547      135.2857      141.8303      160.0488      149.3201      140.0220      131.0684      133.6106      132.9784      135.2165      201.0153      198.5394      209.1447      207.4619      166.2074      176.4017      163.7989      152.8832      127.3747      150.1617      147.9943      125.2515      122.6170      112.8874      128.5798      152.6431      135.6115      155.5335      138.8233      185.5856      150.4934      157.8983      153.2812      156.4852      151.0484      142.4134      163.6265      147.9375      159.0018      186.3717      197.9794      210.0493      192.8600      172.0118      154.8320      142.5184      142.0424      140.5595      143.1964      147.9754      168.9467      181.4155      177.9819      157.4451      113.3872      109.8010      156.8362      195.5542      239.0428      278.7922      291.8818      163.6390      157.0999      160.0298      164.3699      183.6680      184.7825      197.2542      168.0949      172.8170      175.9904      160.6077      167.0391      145.7072      153.3743      167.9534      162.6438      165.8892      211.7887      197.6703      188.3775      201.9682      270.7611      243.7476      222.8932      178.3596       76.2604       48.9343       43.8610       38.3850       38.0530       59.5737       71.9995       67.6871       50.8097       49.5767       58.1290       62.6207      102.1679      137.4478      153.7322      161.6505      165.2328      184.1965      144.5159      133.4008      161.8892      164.2052      169.2650      180.4106      238.2320      279.5420      296.9051      291.8251      305.0113      285.1482      262.2570      220.6808      184.8496      179.8535      204.7076      197.4482      201.1158      208.7653      231.3350      223.6621      268.7515      283.5682      329.9433      307.6255        0.0000        0.0000        0.0000        0.0000        0.0000        0.0000        0.0000        0.0000        0.0000        0.0000        0.0000        0.0000        0.0000        0.0000        0.0000        0.0000        0.0000        0.0000        0.0000        0.0000        0.0000        0.0000        0.0000        0.0000        0.0000        0.0000        0.0000        0.0000        0.0000        0.0000        0.0000        0.0000        0.0000        0.0000        0.0000        0.0000        0.0000        0.0000        0.0000        0.0000        0.0000        0.0000        0.0000        0.0000        0.0000        0.0000        0.0000        0.0000        0.0000        0.0000
        0.0000        0.0000        0.0000        0.0000        0.0000        0.0000        0.0000        0.0000        0.0000        0.0000        0.0000        0.0000        0.0000        0.0000        0.0000        0.0000        0.0000        0.0000        0.0000        0.0000        0.0000        0.0000        0.0000        0.0000        0.0000        0.0000       90.8382       72.4808       62.4574       61.5474       47.8481       26.6396       30.0208       37.4426       23.6048        9.6384        9.3476       15.4093       21.1006       24.9372       30.7866       27.0421       28.7985       25.0078       38.0894       31.5062       39.9438       36.8807       49.6448       74.9063       83.4465       74.0375       88.0512      110.4614      117.1986      134.6025      168.0306      202.5142      209.9063      211.3382      206.7970      188.0490      170.8541      193.5038      232.2736      175.4627      135.6458      133.6036      133.1719      130.8403      129.5743      136.6846      164.6287      166.5003      172.3146      154.6478      149.5026      142.5696      134.7128      188.4771      224.3626      231.5732      211.2943      185.8503      180.7246      157.2439      118.9145      101.4515       66.2314       71.9218      104.0341      108.0100      112.7337      117.5962      117.0363      105.5162      105.4093      152.7602      220.4027      140.1711      153.2161      139.2620      146.6229      155.5468      153.6555      146.8773      139.9613      166.6706      183.9301      181.3523      196.8958      199.4916      207.0603      159.5023      149.1084      149.4326      149.2762      154.8824      166.2726      181.7587      198.3735      194.3512      209.0956      162.5204      118.4770      144.3271      214.5627      197.5997      219.6434      196.8161      195.4568      178.8519      170.9176      171.1206      167.9798      206.6198      214.9307      160.8692      176.1188      176.6791      160.5787      213.2263      139.2015      136.3159      150.8033      153.1337      129.6569      161.2535      176.2240      183.7895      237.5172      217.0195      204.0517      181.7858      137.5622       65.7436       44.3743       40.9437       35.3167       36.6380       45.4100       55.2770       45.0244       40.6320       46.5041       56.6306       74.3233      114.7590      145.5805      159.3625      155.8011      159.0114      144.1940      119.2363      129.3438      163.2973      167.3150      192.9490      210.8158      275.8384      345.7764      332.2248      340.6440      352.3927      326.8228      281.1404      280.8273      210.2540      206.9487      187.7218      188.4919      201.5073      220.7224      234.4954      276.4397      252.8864      260.8488      328.3731      318.9988        0.0000        0.0000        0.0000        0.0000        0.0000        0.0000        0.0000        0.0000        0.0000        0.0000        0.0000        0.0000        0.0000        0.0000        0.0000        0.0000        0.0000        0.0000        0.0000        0.0000        0.0000        0.0000        0.0000        0.0000        0.0000        0.0000        0.0000        0.0000        0.0000        0.0000        0.0000        0.0000        0.0000        0.0000        0.0000        0.0000        0.0000        0.0000        0.0000        0.0000        0.0000        0.0000        0.0000        0.0000        0.0000        0.0000        0.0000        0.0000        0.0000        0.0000
        0.0000        0.0000        0.0000        0.0000        0.0000        0.0000        0.0000        0.0000        0.0000        0.0000        0.0000        0.0000        0.0000        0.0000        0.0000        0.0000        0.0000        0.0000        0.0000        0.0000        0.0000        0.0000        0.0000        0.0000        0.0000        0.0000        0.0000      138.3336      111.5705       90.0794       68.2953       33.2518       38.3005       34.4316       22.5564       17.0118        4.9245        3.8438       11.1947       14.8393       20.6785       43.8587       42.9324       79.6203       30.1169       37.7685       38.5167       31.2041       51.5652       73.1420       68.9676       70.4961      115.6411      101.0683      127.6022      147.2615      167.4142      204.2336      217.6216      228.1728      206.0636      175.6258      155.3868      191.8480      184.9958      204.8368      190.4745      162.3322      140.6884      140.5349      127.2707      144.8034      164.6139      167.6760      172.0922      180.1377      170.3736      164.8997      169.4376      187.5125      197.3105      251.4975      246.3030      205.5945      144.1481      121.6206      119.0905      115.9387       98.1363       89.8425       74.0322       57.8036       90.4949       80.7337       79.0400       87.0174      107.6459      137.5950      145.6412      138.3004      138.2429      118.0686      153.2386      194.4614      165.8142      133.7810      136.3283      148.0007      179.9772      192.8016      214.5589      199.1893      179.1534      156.3323      147.6351      153.2499      156.3698      168.1540      183.2584      215.4594      214.7391      185.7237      178.6071      147.5088      128.5495      156.3243      157.0353      181.2300      173.4081      170.3555      192.3073      226.8265      201.4152      223.1211      205.2145      230.0208      222.3319      209.1236      169.8199      158.1584      164.8055      140.6060      123.5837      120.9661      136.9966      140.0949      117.5204      150.2320      155.8409      178.6803      233.0751      204.6527      194.2487      171.1714      122.9348       70.4388       45.0296       30.8752       34.0364       37.1308       45.4960       50.1031       36.7550       39.6263       45.9151       55.2965       77.3590      116.3280      145.2603      156.6692      174.8786      140.0092      120.2415      117.6294      143.2489      165.4511      179.1617      198.4194      247.4965      330.7385      394.2442      373.4419      338.3044      339.0189      318.3695      276.7824      259.9267      192.3958      193.4973      205.0547      194.4341      236.3550      301.3107      269.4114      245.7024      204.4773      181.6124      257.7457      271.3228      269.6100        0.0000        0.0000        0.0000        0.0000        0.0000        0.0000        0.0000        0.0000        0.0000        0.0000        0.0000        0.0000        0.0000        0.0000        0.0000        0.0000        0.0000        0.0000        0.0000        0.0000        0.0000        0.0000        0.0000        0.0000        0.0000        0.0000        0.0000        0.0000        0.0000        0.0000        0.0000        0.0000        0.0000        0.0000        0.0000        0.0000        0.0000        0.0000        0.0000        0.0000        0.0000        0.0000        0.0000        0.0000        0.0000        0.0000        0.0000        0.0000        0.0000
        0.0000        0.0000        0.0000        0.0000        0.0000        0.0000        0.0000        0.0000        0.0000        0.0000        0.0000        0.0000        0.0000        0.0000        0.0000        0.0000        0.0000        0.0000        0.0000        0.0000        0.0000        0.0000        0.0000        0.0000        0.0000        0.0000        0.0000        0.0000        0.0000        0.0000      119.5846       60.9336       55.3205       43.7471       45.9039       67.0393       24.4650       17.1603       17.9297       10.6435       11.4890       16.2208       38.5970       52.0125       30.8762       42.5448       52.3226       32.0538       66.2254       63.4157       69.5003       58.5100       83.4133       66.4587       74.8721      109.2592      147.0295      153.6840      164.3821      184.6754      178.6179      174.0492      175.5515      196.0110      200.0255      231.7368      212.4577      212.0940      191.5409      205.5242      239.1598      216.9498      224.4754      216.8683      229.8414      207.5873      210.2321      174.7299      199.4011      252.1866      253.8558      238.2883      235.9217      203.0010      163.4930      122.9782      122.2863      126.9705      117.6106       98.8901       68.6246       51.0500       53.6953       62.6740       77.2037       79.4187      101.0724      119.0399      126.0895      120.5767      130.4645      149.1550      151.8687      173.5467      152.0966      132.8281      140.1710      157.8584      186.8510      212.9698      200.8486      217.0225      178.5170      151.5248      143.1248      153.1412      165.0475      182.9850      197.2727      253.3501      213.7669      224.8271      198.4243      157.2526      147.6512      145.5020      167.7179      158.6912      152.3004      178.9403      230.9131      256.0173      247.2499      250.1948      236.3634      248.5303      281.1717      242.7980      180.7280      153.9742      150.1802      130.9310      134.8213      136.0531      129.1346      109.5071      111.1008      144.6528      139.5771      153.9984      173.3715      205.3296      171.5423      145.7515      123.5464       58.0306       36.6758       26.7344       28.7954       33.8395       33.9081       37.5378       38.0236       44.1351       49.5825       67.0870       74.0061      120.8257      144.0303      147.1517      152.4182      123.4876      114.7907      109.4708      130.0760      185.0996      177.3242      197.7620      235.3277      340.5407      338.6794      337.8543      337.1659      258.0729      274.5169      251.2712      239.2129      202.3450      203.5051      227.1682      227.9848      261.5441      299.8252      257.2955      234.4933      217.0130      186.6759      201.8670      244.7272      292.8600        0.0000        0.0000        0.0000        0.0000        0.0000        0.0000        0.0000        0.0000        0.0000        0.0000        0.0000        0.0000        0.0000        0.0000        0.0000        0.0000        0.0000        0.0000        0.0000        0.0000        0.0000        0.0000        0.0000        0.0000        0.0000        0.0000        0.0000        0.0000        0.0000        0.0000        0.0000        0.0000        0.0000        0.0000        0.0000        0.0000        0.0000        0.0000        0.0000        0.0000        0.0000        0.0000        0.0000        0.0000        0.0000        0.0000        0.0000        0.0000        0.0000
        0.0000        0.0000        0.0000        0.0000        0.0000        0.0000        0.0000        0.0000        0.0000        0.0000        0.0000        0.0000        0.0000        0.0000        0.0000        0.0000        0.0000        0.0000        0.0000        0.0000        0.0000        0.0000        0.0000        0.0000        0.0000        0.0000        0.0000        0.0000        0.0000        0.0000        0.0000      142.8341      125.0422        0.0000        0.0000       45.9991       28.3945       64.5980       35.7062       13.7327       11.0887       23.9578       46.2508       62.7092       42.6340       54.3449       31.0505       30.4567       82.3953      118.2865      115.3342       56.8432       56.1649       93.5417       80.2013      103.1850      133.2769      131.9529      140.6823      198.0968      213.7466      212.3000      205.8370      229.1160      213.4596      206.6927      190.0250      165.0122      194.5003      254.4555      323.6270      255.1899      242.9257      218.1832      193.6284      255.4377      236.4488      241.6968      266.4056      325.9373      343.9361      303.1746      227.5688      224.7573      182.7865      192.1515      247.2636      185.1502      130.9980       98.9163       95.1447       53.5513       40.0563       59.2741      153.1241       99.2466      128.2151      162.8330      144.8416      134.4657      135.4392      172.0715      177.8347      166.4642      142.9486      159.4205      165.2807      176.5707      207.9264      229.4833      205.6461      187.2860      169.3599      148.8310      151.3668      152.4489      163.2706      186.1646      228.4058      269.3597      250.3307      231.0440      207.7842      218.6581      146.6403      141.4786      140.0447      162.1445      164.3782      199.2863      266.5996      301.3679      248.2381      258.7477      242.0941      247.7196      309.5794      258.2865      202.8203      143.8026      137.2064      129.8038      140.6596      174.5810      136.5817      109.5784      111.4611      133.6708      102.3906      102.8423      143.5935      169.3750      152.7621      125.0025      107.2077       57.8463       29.1986       26.2038       26.7494       31.5827       32.0602       38.7406       42.5531       65.4501       56.5926       73.8818       85.7429      128.6355      145.6180      174.0859      144.7156      124.0634      122.6933      169.5734      159.0716      168.7754      166.3639      197.7213      226.6545      231.1800      268.4965      316.5702      254.3243      223.4147      216.9390      253.6102      294.3298      297.5403      271.5239      296.8773      280.1265      297.2624      301.1021      283.1290      275.5746      233.4731      193.4533      198.8180        0.0000        0.0000        0.0000        0.0000        0.0000        0.0000        0.0000        0.0000        0.0000        0.0000        0.0000        0.0000        0.0000        0.0000        0.0000        0.0000        0.0000        0.0000        0.0000        0.0000        0.0000        0.0000        0.0000        0.0000        0.0000        0.0000        0.0000        0.0000        0.0000        0.0000        0.0000        0.0000        0.0000        0.0000        0.0000        0.0000        0.0000        0.0000        0.0000        0.0000        0.0000        0.0000        0.0000        0.0000        0.0000        0.0000        0.0000        0.0000        0.0000        0.0000        0.0000
        0.0000        0.0000        0.0000        0.0000        0.0000        0.0000        0.0000        0.0000        0.0000        0.0000        0.0000        0.0000        0.0000        0.0000        0.0000        0.0000        0.0000        0.0000        0.0000        0.0000        0.0000        0.0000        0.0000        0.0000        0.0000        0.0000        0.0000        0.0000        0.0000        0.0000        0.0000        0.0000        0.0000        0.0000        0.0000        0.0000        0.0000       31.3237       58.6455       22.4472       18.9250       14.7040       20.8676       16.3954       23.1066       38.8468       36.0534       29.2398       64.1512       91.2750       94.7698       56.3230       78.0425       85.5479      100.1911      104.2656      122.5540      126.3400      139.5502      202.9650      222.0396      256.7052      248.3185      260.6308      211.5654      183.0871      166.9950      178.2823      206.2113      274.4415      274.8585      249.9381      213.8528      175.7847      141.0656      175.0095      135.7476      144.0044      174.8971      236.1202      230.2274      193.0207      221.2018      219.5304      183.7793      172.3927      167.0628      385.0889      148.8476      127.2312       98.5097       73.8907       35.1568       44.9891      113.6143      105.2188      114.1207      148.0296      147.5808      112.4222      118.2868      135.6947      157.6427      160.0891      156.7518      162.0011      168.0513      179.6454      204.6139      197.6857      170.8115      152.3484      144.5937      138.5335      221.5338      171.3748      160.2278      181.4509      169.6746      185.9594      200.9865      199.0547      166.1534      149.4307      136.6792      128.7436      128.3757      157.1019      181.9696      235.9023      230.9048      244.6506      250.4067      287.5622      264.1789      295.0616      278.6227      243.5286      218.0986      164.2095      134.4376      127.4581      123.2147      166.2902      148.2616      118.3378      128.1095      104.9111       84.1526       86.8048       97.9398      109.4581      161.5303      134.7178       97.0911       44.2393       27.9524       24.2843       22.6926       39.4786       34.4511       40.9800       47.7870       68.1417       84.4037      120.3249      111.1423      135.5689      160.4995      185.7416      163.1875      125.0707      125.6227      147.1223      156.8182      152.5475      168.6568      186.1842      208.5243      211.8726      254.9926      244.9389      224.7414      235.9211      250.1398      302.9752      295.8340      301.6241      326.7599      318.0927      343.2107      324.8025      304.6431      303.2465      268.1637      224.4486      199.1336        0.0000        0.0000        0.0000        0.0000        0.0000        0.0000        0.0000        0.0000        0.0000        0.0000        0.0000        0.0000        0.0000        0.0000        0.0000        0.0000        0.0000        0.0000        0.0000        0.0000        0.0000        0.0000        0.0000        0.0000        0.0000        0.0000        0.0000        0.0000        0.0000        0.0000        0.0000        0.0000        0.0000        0.0000        0.0000        0.0000        0.0000        0.0000        0.0000        0.0000        0.0000        0.0000        0.0000        0.0000        0.0000        0.0000        0.0000        0.0000        0.0000        0.0000        0.0000        0.0000
        0.0000        0.0000        0.0000        0.0000        0.0000        0.0000        0.0000        0.0000        0.0000        0.0000        0.0000        0.0000        0.0000        0.0000        0.0000        0.0000        0.0000        0.0000        0.0000        0.0000        0.0000        0.0000        0.0000        0.0000        0.0000        0.0000        0.0000        0.0000        0.0000        0.0000        0.0000        0.0000        0.0000        0.0000        0.0000        0.0000        0.0000        0.0000        0.0000       22.2112       25.2086       22.5992       33.9498       35.3110       36.2288       38.8621       17.2190       54.1949       91.4943      130.7022       97.4210      101.1334      108.7495      116.2419      183.3462      120.2005      119.8626      131.0986      145.6669      222.7015      236.5226      240.9644      272.0410      233.2180      196.4109      193.3520      205.3951      232.8482      257.3766      225.8271      206.5344      161.7675      163.2072      145.8425      119.2126      170.5570      152.9049      163.1384      163.4512      227.4456      209.5779      219.3576      218.4345      210.6431      177.2755      166.4629      132.1250      169.1459      182.3229      129.3934       76.7233       60.2339       80.4268      151.7030       98.8244       79.1555       87.6023      140.4398      144.6165      112.1438      108.5263      119.2012      114.3579      138.8640      127.5011      143.4100      155.2573      172.1580      183.6546      180.6841      167.5036      156.1074      143.7187      146.1261      153.2317      156.0602      149.6368      132.2941      121.2225      115.7739      138.4224      162.4898      182.3797      142.8993      139.1950      129.5270      119.4187      149.8096      171.9765      230.7592      199.3313      226.0193      259.2919      277.5682      288.5380      298.2492      244.9992      228.1074      184.1442      134.9957      112.2214       94.1744      105.7522      138.9357      122.5697      117.2088       90.4462       65.5610       58.3021       61.6311       80.2262       72.3346      100.6148       69.3528       55.7866       31.1229       24.4038       22.5588       24.0683       35.5147       38.6477       80.9075       74.9945       66.5053       74.7006      101.0832      114.1539      141.1558      174.1296      162.3008      140.3457      114.5686      113.3221      120.8210      133.6557      143.8231      178.9209      205.5721      208.4804      235.3698      244.4743      238.9694      314.5934      289.4594      267.1742      281.8749      284.7158      328.0326      319.8691      327.0511      372.2470      323.6356      299.9230      290.1397      275.1892      224.3894      208.5499        0.0000        0.0000        0.0000        0.0000        0.0000        0.0000        0.0000        0.0000        0.0000        0.0000        0.0000        0.0000        0.0000        0.0000        0.0000        0.0000        0.0000        0.0000        0.0000        0.0000        0.0000        0.0000        0.0000        0.0000        0.0000        0.0000        0.0000        0.0000        0.0000        0.0000        0.0000        0.0000        0.0000        0.0000        0.0000        0.0000        0.0000        0.0000        0.0000        0.0000        0.0000        0.0000        0.0000        0.0000        0.0000        0.0000        0.0000        0.0000        0.0000        0.0000        0.0000        0.0000
        0.0000        0.0000        0.0000        0.0000        0.0000        0.0000        0.0000        0.0000        0.0000        0.0000        0.0000        0.0000        0.0000        0.0000        0.0000        0.0000        0.0000        0.0000        0.0000        0.0000        0.0000        0.0000        0.0000        0.0000        0.0000        0.0000        0.0000        0.0000        0.0000        0.0000        0.0000        0.0000        0.0000        0.0000        0.0000        0.0000        0.0000        0.0000        0.0000        0.0000       27.1904       38.5166       30.8689       30.2496       52.2829       47.6975       24.6365       32.0018       34.9860       65.6212      107.4434      107.2342       77.9455       95.9167      166.1577      126.2777      137.6093      125.1072      137.0425      195.9574      184.9778      188.1766      186.6675      170.9630      137.6259      151.1878      176.6314      167.5756      169.8354      184.0514      143.7476      162.0818      176.2449      160.2940      141.2906      130.8472      153.1104      234.8194      240.7997      232.9178      175.5083      207.2973      206.2552      189.7701      209.9116      272.2332      255.7086      245.1938      276.7218      151.1791      115.6077       64.7157       73.3829      131.1969      111.0351       60.9601       75.0971       87.6330       93.8416      102.9843       95.8951       84.9760       94.1636      121.7242      124.7767      134.0965      139.5015      147.2750      158.9341      166.1481      163.6492      169.9008      166.1654      166.7182      152.8663      144.5245      138.5767      120.9275      111.9988      107.5548      120.5870      144.7430      201.2053      154.8146      132.6030      151.1029      126.4067      144.1562      155.1760      171.5874      194.1463      231.7177      230.4066      254.3365      245.1356      251.9180      216.3678      181.6252      155.0410      105.6912       86.4045       82.1639      104.2199      116.2189       97.8954       96.3445       74.4081       59.3797       54.0107       45.9946       46.5421       57.2852       56.2227       48.4587       47.2332       28.1874       25.3928       27.9484       29.5005       36.6638       42.5213       76.5000       70.1522       69.2219       68.4194       72.7285       95.1375      145.6764      179.6735      147.3326      132.3402      116.3288      123.9557      137.5542      135.6199      140.1680      174.7421      199.1086      233.2199      292.1427      296.8234      282.4812      318.1635      253.6392      280.0920      325.8120      360.5392      336.4560      299.9703      314.9588      371.4908      315.5581      298.5194      284.6567      242.7556      238.6130        0.0000        0.0000        0.0000        0.0000        0.0000        0.0000        0.0000        0.0000        0.0000        0.0000        0.0000        0.0000        0.0000        0.0000        0.0000        0.0000        0.0000        0.0000        0.0000        0.0000        0.0000        0.0000        0.0000        0.0000        0.0000        0.0000        0.0000        0.0000        0.0000        0.0000        0.0000        0.0000        0.0000        0.0000        0.0000        0.0000        0.0000        0.0000        0.0000        0.0000        0.0000        0.0000        0.0000        0.0000        0.0000        0.0000        0.0000        0.0000        0.0000        0.0000        0.0000        0.0000        0.0000
        0.0000        0.0000        0.0000        0.0000        0.0000        0.0000        0.0000        0.0000        0.0000        0.0000        0.0000        0.0000        0.0000        0.0000        0.0000        0.0000        0.0000        0.0000        0.0000        0.0000        0.0000        0.0000        0.0000        0.0000        0.0000        0.0000        0.0000        0.0000        0.0000        0.0000        0.0000        0.0000        0.0000        0.0000        0.0000        0.0000        0.0000        0.0000        0.0000        0.0000        0.0000        0.0000        0.0000       75.7372       97.5528       55.3287       35.9260       33.8382       22.6782      158.8732       80.0409      131.7499      109.7902      129.4276      138.9105      162.5327      198.6562      174.4911      181.2838      162.0139      161.4306      157.9582      150.7306      102.7366      110.0811      117.4325      150.3279      380.6023      474.6183      503.6320      488.6603      457.1520      445.8163      397.2023      327.4436      133.4837      192.6433      201.5502      193.2887      275.5111      196.2652      196.5012      241.9757      369.4320      463.4213      517.5812      519.9716      454.5503      411.7762      359.6134      301.0934      167.3234      138.4586      151.0209      133.9973      104.2287       85.1384      105.5048      117.7078      143.8902      114.7434      111.3114      146.5661      137.7754      160.0910      148.7876      134.4233      137.1139      172.4792      186.5224      187.0700      191.8111      174.7883      169.3236      156.7103      150.0498      144.7648      135.8689      124.4652       89.2844       99.4934      111.0804      132.7037      147.5009      158.9047      161.9791      149.4571      148.7237      155.9520      187.5411      204.0034      250.8091      239.3511      227.3770      219.1692      195.5043      182.3499      166.8234      155.2530      118.0102      111.7416       99.2585       79.0719      100.6999       88.7491       73.2895       69.0254       69.9476       50.5578       37.8153       36.6900       42.8827       41.4190       37.2034       38.8900       28.1207       31.1848       31.9921       33.9510       56.4327       54.4293       69.1093       82.4607      101.0971      105.8483       89.3270      102.6704      110.5580      132.7741      125.6158      134.0917      126.2143      147.0321      146.4472      146.3564      164.1158      170.6040      211.5065      225.3768      231.6357      226.0388      206.1548      252.6683      254.8675      302.3259      323.0958      314.8130      331.9847      314.2704      323.3728      385.7487      395.5660      357.7775      310.7358      250.7038      282.6000        0.0000        0.0000        0.0000        0.0000        0.0000        0.0000        0.0000        0.0000        0.0000        0.0000        0.0000        0.0000        0.0000        0.0000        0.0000        0.0000        0.0000        0.0000        0.0000        0.0000        0.0000        0.0000        0.0000        0.0000        0.0000        0.0000        0.0000        0.0000        0.0000        0.0000        0.0000        0.0000        0.0000        0.0000        0.0000        0.0000        0.0000        0.0000        0.0000        0.0000        0.0000        0.0000        0.0000        0.0000        0.0000        0.0000        0.0000        0.0000        0.0000        0.0000        0.0000        0.0000        0.0000
        0.0000        0.0000        0.0000        0.0000        0.0000        0.0000        0.0000        0.0000        0.0000        0.0000        0.0000        0.0000        0.0000        0.0000        0.0000        0.0000        0.0000        0.0000        0.0000        0.0000        0.0000        0.0000        0.0000        0.0000        0.0000        0.0000        0.0000        0.0000        0.0000        0.0000        0.0000        0.0000        0.0000        0.0000        0.0000        0.0000        0.0000        0.0000        0.0000        0.0000        0.0000        0.0000        0.0000        0.0000      102.1043      122.1276       45.7331       29.9274       35.3119       98.9740       82.4366       74.6123       55.8906       89.3567       86.0422      137.6749      132.0997      132.6433      104.7428      129.3881      136.8238      140.9272      132.6224      101.6744      102.5401      111.6935      155.4610      439.4379      558.8719      615.7257      601.6904      540.1094      521.8298      458.6517      369.9467      171.2492      174.4371      158.4354      125.0875      194.5497      176.8178      232.9132      340.6350      459.3497      507.1385      548.6270      573.9548      559.4917      501.4012      414.0487      375.0686      246.3564      210.4836      154.9899      150.3866      105.9212      105.0087       90.4292      143.3196      154.2777      125.1180      138.5153      133.3353      130.8732      141.7463      138.6535      159.8790      176.0974      182.9585      165.6406      188.4980      214.9473      215.5502      196.7831      198.0089      187.2505      165.3507      139.1244      131.4810       94.4809       81.5781       90.9268      123.6913      133.9189      140.0241      134.4007      133.8902      146.3651      171.1914      193.7859      182.0927      208.6610      228.2821      223.5746      219.4113      191.8342      163.7133      170.9141      146.0148       95.9128      107.6262       99.1349       93.0507       93.3218       76.1917       64.1126       59.1931       51.5081       40.3971       35.9835       34.8833       38.7061       37.1485       35.8946       36.5279       36.0937       32.7986       29.0799       33.6118       44.8575       53.8887       65.7442       87.2795       83.0506      112.9834      144.0500      115.7709      106.7748      103.1464      109.5051      112.6830      115.0556      119.7116      177.2377      220.5764      180.2294      186.3632      182.8723      168.1474      177.1679      227.8567      212.1505      230.1562      278.0768      274.0027      302.0452      331.1779      389.7404      404.5425      383.3269      398.7838      408.9350      384.8438      357.1600      247.7496      200.4000        0.0000        0.0000        0.0000        0.0000        0.0000        0.0000        0.0000        0.0000        0.0000        0.0000        0.0000        0.0000        0.0000        0.0000        0.0000        0.0000        0.0000        0.0000        0.0000        0.0000        0.0000        0.0000        0.0000        0.0000        0.0000        0.0000        0.0000        0.0000        0.0000        0.0000        0.0000        0.0000        0.0000        0.0000        0.0000        0.0000        0.0000        0.0000        0.0000        0.0000        0.0000        0.0000        0.0000        0.0000        0.0000        0.0000        0.0000        0.0000        0.0000        0.0000        0.0000        0.0000        0.0000
        0.0000        0.0000        0.0000        0.0000        0.0000        0.0000        0.0000        0.0000        0.0000        0.0000        0.0000        0.0000        0.0000        0.0000        0.0000        0.0000        0.0000        0.0000        0.0000        0.0000        0.0000        0.0000        0.0000        0.0000        0.0000        0.0000        0.0000        0.0000        0.0000        0.0000        0.0000        0.0000        0.0000        0.0000        0.0000        0.0000        0.0000        0.0000        0.0000        0.0000        0.0000        0.0000        0.0000        0.0000        0.0000        0.0000      175.8449      146.1965       68.2414      102.2179       97.1271       84.7931       78.3981       59.4728       72.5420      113.1577      117.2353      121.9845      121.4320      173.5182      168.0376      149.7967      146.3329      108.2995       87.8502      101.6878      154.6770      458.9617      576.4545      632.7219      628.9421      550.4558      539.2085      493.9490      417.0568      144.3640      122.5891       85.5283      103.2206      203.1034      236.2543      358.8466      446.7209      517.0630      566.7627      643.0868      611.4391      550.6173      585.1810      578.8994      470.5540      290.0503      271.2950      181.9322      156.3734      127.4131      124.6697      124.8149      114.7724      115.8133      114.2048      216.4880      113.0856      126.4998      136.1422      160.2475      182.2229      185.5529      193.2663      179.0455      210.3217      227.1425      208.8641      221.9010      236.7853      221.0808      169.4689      136.7175      112.9357       86.7337       74.4174       80.7296       89.3240      113.9730      147.0025      166.1079      161.2850      180.9008      183.1313      207.1333      185.5279      185.9019      202.7281      182.8096      194.7830      184.2262      162.0199      141.1998      106.8566       98.5489      121.2618       96.7678       91.4102       79.3632       67.3538       65.1362       60.2135       45.8036       38.0518       37.6133       34.3232       37.3459       40.3130       41.8313       53.3011       58.7692       36.4546       33.4179       45.9331       46.1058       56.4619       88.2393       92.8877      100.1941      103.2848      126.9224      113.7677       92.8953       98.1260      100.5340      120.5587      105.3123      137.8509      167.7582      193.5696      176.0905      182.2167      169.6695      174.6219      156.9433      209.7126      221.0790      243.5262      292.9700      276.0032      273.6778      332.0053      401.9096      395.7372      406.3845      367.4093      376.2135      355.9783      300.5130      256.6532      272.5499        0.0000        0.0000        0.0000        0.0000        0.0000        0.0000        0.0000        0.0000        0.0000        0.0000        0.0000        0.0000        0.0000        0.0000        0.0000        0.0000        0.0000        0.0000        0.0000        0.0000        0.0000        0.0000        0.0000        0.0000        0.0000        0.0000        0.0000        0.0000        0.0000        0.0000        0.0000        0.0000        0.0000        0.0000        0.0000        0.0000        0.0000        0.0000        0.0000        0.0000        0.0000        0.0000        0.0000        0.0000        0.0000        0.0000        0.0000        0.0000        0.0000        0.0000        0.0000        0.0000        0.0000
        0.0000        0.0000        0.0000        0.0000        0.0000        0.0000        0.0000        0.0000        0.0000        0.0000        0.0000        0.0000        0.0000        0.0000        0.0000        0.0000        0.0000        0.0000        0.0000        0.0000        0.0000        0.0000        0.0000        0.0000        0.0000        0.0000        0.0000        0.0000        0.0000        0.0000        0.0000        0.0000        0.0000        0.0000        0.0000        0.0000        0.0000        0.0000        0.0000        0.0000        0.0000        0.0000        0.0000        0.0000        0.0000        0.0000        0.0000      354.8780      198.3809      198.4288      127.6634       98.4705       93.9511      107.4735       97.2047      149.0244      149.2552      158.0773      155.3808      215.2644      221.6129      208.8398      186.0313      125.3749      129.3072      123.6283      166.9248      443.4347      532.5690      583.1195      574.8798      523.7719      526.0561      478.5476      399.1313      104.8889       94.6359      133.9879      128.7477      250.4128      361.6087      453.0461      490.5149      526.1665      577.4237      663.8729      652.7778      620.7558      630.1588      622.6043      595.6620      450.7101      330.5885      231.4931      182.4280      161.5957      145.1085      161.7020      162.1284      152.9809      122.8967       97.1512      104.3241      125.4067      138.5720      150.4608      167.6702      179.2444      195.6707      208.6491      224.5489      224.0406      240.7711      224.0036      214.6640      186.2329      149.4076      122.3567      109.2629       81.3636       83.4666      102.4987      129.0429      120.8867      132.9832      182.3119      214.4288      182.5794      196.8245      195.1031      176.2821      168.1351      173.6996      177.8170      174.1485      153.2813      141.1158      120.2403      107.2094      101.7924       78.6077       85.3691       67.8923       67.2937       69.7659       61.3827       65.5241       46.2887       40.8648       44.5127       41.8983       56.6213       59.6127       43.6344       47.3989       50.2817       41.4244       38.5607       53.7738       63.0825       65.1924       70.3665      102.9468       83.1671      138.2330      121.3378      108.3536      129.1427      175.1150      134.7765      135.1432      120.0818      135.5230      154.3015      154.6876      163.5201      189.2537      191.7654      212.6116      177.4218      217.6351      226.3957      250.2133      260.9306      276.2013      298.3505      377.8305      468.2639      435.1283      414.2190      385.1549      367.4727      311.8827      261.8136      279.9064        0.0000        0.0000        0.0000        0.0000        0.0000        0.0000        0.0000        0.0000        0.0000        0.0000        0.0000        0.0000        0.0000        0.0000        0.0000        0.0000        0.0000        0.0000        0.0000        0.0000        0.0000        0.0000        0.0000        0.0000        0.0000        0.0000        0.0000        0.0000        0.0000        0.0000        0.0000        0.0000        0.0000        0.0000        0.0000        0.0000        0.0000        0.0000        0.0000        0.0000        0.0000        0.0000        0.0000        0.0000        0.0000        0.0000        0.0000        0.0000        0.0000        0.0000        0.0000        0.0000        0.0000        0.0000
        0.0000        0.0000        0.0000        0.0000        0.0000        0.0000        0.0000        0.0000        0.0000        0.0000        0.0000        0.0000        0.0000        0.0000        0.0000        0.0000        0.0000        0.0000        0.0000        0.0000        0.0000        0.0000        0.0000        0.0000        0.0000        0.0000        0.0000        0.0000        0.0000        0.0000        0.0000        0.0000        0.0000        0.0000        0.0000        0.0000        0.0000        0.0000        0.0000        0.0000        0.0000        0.0000        0.0000        0.0000        0.0000        0.0000        0.0000        0.0000        0.0000        0.0000      360.1319      299.5460      232.2261      187.2902      206.7379      238.5977      234.2722      241.5061      246.1084      388.0306      379.9130      363.0560      338.8228      202.2923      178.3306      176.2221        0.0000        0.0000      378.3843      412.7500      411.2480      431.9230      436.9259      391.9405      324.2504      205.0058      192.5695      218.5677      243.8916      348.3484      462.1378      521.2004      537.6156      505.5273      608.0022      636.2710      620.8694      525.7446      537.6183        0.0000        0.0000        0.0000        0.0000      384.9476      272.5722      294.5136      333.6466      402.8904        0.0000      256.2876      149.3339      114.2104      115.1389      134.5704      168.7281      167.1502      186.9718      183.2606      255.1253      283.3580      242.1142      203.0982      201.3101      234.0164      215.0082      204.0235      166.2438      128.3680      110.4180       91.9343      104.3269      111.2428      129.4097      146.9741      137.1017      176.2186      200.8884      209.6305      237.4674      242.7669      230.0352      159.6368      165.3382      162.6987      170.6372      157.7058      126.9913      119.0275      101.5993       85.1869       94.4296       75.8178       66.3681       78.4358       82.5103       71.3763       66.4690       66.6983       65.4288       69.3220       87.7264       63.4989       40.9610       33.6634       31.6926       44.5067       50.0287       52.0594       76.0167       82.4008       87.0996       87.5009       91.2517       83.7070      152.7783      129.9212      139.4628      142.4084      183.9420      171.0818      144.8766      166.7912      199.7182      228.3235      171.6200      195.4923      179.7447      198.1352      243.6283      214.2660      193.2163      190.9936      233.5042      296.6253      320.0987      386.5408      461.6836      509.8969      490.2082      398.0865      385.0172      333.2260      220.6035        0.0000        0.0000        0.0000        0.0000        0.0000        0.0000        0.0000        0.0000        0.0000        0.0000        0.0000        0.0000        0.0000        0.0000        0.0000        0.0000        0.0000        0.0000        0.0000        0.0000        0.0000        0.0000        0.0000        0.0000        0.0000        0.0000        0.0000        0.0000        0.0000        0.0000        0.0000        0.0000        0.0000        0.0000        0.0000        0.0000        0.0000        0.0000        0.0000        0.0000        0.0000        0.0000        0.0000        0.0000        0.0000        0.0000        0.0000        0.0000        0.0000        0.0000        0.0000        0.0000        0.0000        0.0000        0.0000        0.0000
        0.0000        0.0000        0.0000        0.0000        0.0000        0.0000        0.0000        0.0000        0.0000        0.0000        0.0000        0.0000        0.0000        0.0000        0.0000        0.0000        0.0000        0.0000        0.0000        0.0000        0.0000        0.0000        0.0000        0.0000        0.0000        0.0000        0.0000        0.0000        0.0000        0.0000        0.0000        0.0000        0.0000        0.0000        0.0000        0.0000        0.0000        0.0000        0.0000        0.0000        0.0000        0.0000        0.0000        0.0000        0.0000        0.0000        0.0000        0.0000        0.0000        0.0000        0.0000        0.0000        0.0000        0.0000        0.0000      342.0429      347.4555      337.9916        0.0000        0.0000        0.0000      457.6855      389.8507      252.9689      212.3509        0.0000        0.0000        0.0000        0.0000        0.0000        0.0000        0.0000      410.7907      386.9578      341.7631      259.6245      226.7156      254.7984      285.2675      365.1586      455.8869      515.5824      590.5633      610.7783      723.7284      745.7318      619.7034      517.7619        0.0000        0.0000        0.0000        0.0000        0.0000        0.0000      414.6053      517.0943        0.0000        0.0000        0.0000      357.1253      178.0381      127.6047      107.4410      142.6660      166.8267      158.4089      171.5388      190.9665      226.7355      287.1130      254.4024      215.6237      237.6980      201.7783      190.9968      158.4153      149.8145      123.2258      110.8099       91.5041       93.5493      109.2397      128.9888      152.7008      138.3351      162.2327      194.2264      218.6872      257.4175      232.0554      175.8245      129.2016      125.4248      108.3282      118.0201      132.9094      122.5851      113.0759       96.4467       77.1828       76.6036       66.3762       62.6903       75.7693       81.0705       63.1808       66.7701       88.2044       80.3469       99.7805       75.7212       46.9818       57.6259       41.0117       35.3846       55.6854       61.4629       54.9111       73.8300       83.0602      109.8517      142.0170      135.5515       97.2977      147.0763      106.3518      106.9815      118.6279      179.0491      175.1400      167.3094      173.0831      199.7266      184.5377      176.7426      193.0196      176.4244      191.1502      208.2891      201.1138      206.3725      192.4968      204.7396      300.6849      362.5298      419.4642      458.5169      537.6146      454.6107      368.3953      347.0962      331.0069      237.1613        0.0000        0.0000        0.0000        0.0000        0.0000        0.0000        0.0000        0.0000        0.0000        0.0000        0.0000        0.0000        0.0000        0.0000        0.0000        0.0000        0.0000        0.0000        0.0000        0.0000        0.0000        0.0000        0.0000        0.0000        0.0000        0.0000        0.0000        0.0000        0.0000        0.0000        0.0000        0.0000        0.0000        0.0000        0.0000        0.0000        0.0000        0.0000        0.0000        0.0000        0.0000        0.0000        0.0000        0.0000        0.0000        0.0000        0.0000        0.0000        0.0000        0.0000        0.0000        0.0000        0.0000        0.0000        0.0000        0.0000
        0.0000        0.0000        0.0000        0.0000        0.0000        0.0000        0.0000        0.0000        0.0000        0.0000        0.0000        0.0000        0.0000        0.0000        0.0000        0.0000        0.0000        0.0000        0.0000        0.0000        0.0000        0.0000        0.0000        0.0000        0.0000        0.0000        0.0000        0.0000        0.0000        0.0000        0.0000        0.0000        0.0000        0.0000        0.0000        0.0000        0.0000        0.0000        0.0000        0.0000        0.0000        0.0000        0.0000        0.0000        0.0000        0.0000        0.0000        0.0000        0.0000        0.0000        0.0000        0.0000        0.0000        0.0000        0.0000        0.0000        0.0000        0.0000        0.0000        0.0000        0.0000      574.8706      484.3509      318.0753      270.8912        0.0000        0.0000        0.0000        0.0000        0.0000        0.0000        0.0000        0.0000      375.1752      345.8633      250.9155      230.1518      297.6553      333.7512      407.9580      438.3680      466.3679      591.7874      751.0228      833.0408        0.0000        0.0000        0.0000        0.0000        0.0000        0.0000        0.0000        0.0000        0.0000        0.0000        0.0000        0.0000        0.0000        0.0000        0.0000      230.0322      167.4177      165.4754      181.1982      175.7568      171.5117      208.6131      209.9040      204.6086      252.1693      251.7622      205.7593      224.3108      214.4106      207.7932      213.2792      191.5996      133.8305      121.9235      101.0321      102.1990       95.2591      120.5843      156.9942      136.8860      148.1275      169.6971      212.1427      213.6560      202.7679      138.4943       95.7836       90.5849       89.7190       96.5580      101.7237      100.9931      109.7343       81.3968       67.0883       54.6247       56.1416       55.1550       68.9217       60.0728       57.4933       68.5266       88.4605      113.8747      100.7240       68.6906       41.5578       53.3224       43.0607       36.8812       47.7300       52.2866       65.6967       84.1273      101.2965      124.7827      147.7182      137.2534      102.0070       99.1352      101.1920      144.2243      180.7030      188.6488      180.8020      203.6517      201.4218      201.8860      183.3490      171.0741      180.8987      179.5642      199.5135      195.9168      191.0269      189.7956      194.6544      233.9831      328.8734      401.8173      438.2909      449.1053      479.5263      408.4362      370.9957      360.9403      245.2598        0.0000        0.0000        0.0000        0.0000        0.0000        0.0000        0.0000        0.0000        0.0000        0.0000        0.0000        0.0000        0.0000        0.0000        0.0000        0.0000        0.0000        0.0000        0.0000        0.0000        0.0000        0.0000        0.0000        0.0000        0.0000        0.0000        0.0000        0.0000        0.0000        0.0000        0.0000        0.0000        0.0000        0.0000        0.0000        0.0000        0.0000        0.0000        0.0000        0.0000        0.0000        0.0000        0.0000        0.0000        0.0000        0.0000        0.0000        0.0000        0.0000        0.0000        0.0000        0.0000        0.0000        0.0000        0.0000        0.0000        0.0000
        0.0000        0.0000        0.0000        0.0000        0.0000        0.0000        0.0000        0.0000        0.0000        0.0000        0.0000        0.0000        0.0000        0.0000        0.0000        0.0000        0.0000        0.0000        0.0000        0.0000        0.0000        0.0000        0.0000        0.0000        0.0000        0.0000        0.0000        0.0000        0.0000        0.0000        0.0000        0.0000        0.0000        0.0000        0.0000        0.0000        0.0000        0.0000        0.0000        0.0000        0.0000        0.0000        0.0000        0.0000        0.0000        0.0000        0.0000        0.0000        0.0000        0.0000        0.0000        0.0000        0.0000        0.0000        0.0000        0.0000        0.0000        0.0000        0.0000        0.0000        0.0000        0.0000      681.4285      440.0942        0.0000        0.0000        0.0000        0.0000        0.0000        0.0000        0.0000        0.0000        0.0000        0.0000      337.5676      257.2271      297.0614      347.4234      406.5826      478.0617      481.2249      468.2911      574.0075      608.4368        0.0000        0.0000        0.0000        0.0000        0.0000        0.0000        0.0000        0.0000        0.0000        0.0000        0.0000        0.0000        0.0000        0.0000        0.0000        0.0000        0.0000      217.4613      184.0856      161.7226      174.6259      233.0372      212.8844      204.8578      217.9693      270.0322      254.9127      227.5943      276.9690      275.4067      245.1136      253.3847      223.1574      144.0049      118.4847       99.9328       92.7764       96.8886       99.8388      107.5671      119.9537      169.6242      167.6199      183.1499      198.7294      191.0040      141.9437      107.4094       85.1384       81.4936       82.4938       82.4652       97.4803       84.0614       59.2455       42.2591       38.2494       47.6776       53.3072       54.9648       50.3692       50.0447       53.5362       76.7183      111.6124       71.7108       61.1640       38.5411       39.4426       40.2982       43.4888       45.9030       50.7612       64.8541       73.1902       89.7650      111.0286      135.6738      110.6923       97.9892       87.8731       91.3375       99.3046      123.9287      159.4147      176.1524      171.0453      162.7555      167.8806      173.7981      168.7195      173.6918      177.9915      197.2289      216.3410      210.8237      197.7104      212.8172      263.0445      364.0754      381.9588      415.6717      449.1485      383.2565      374.4288      375.3677      337.4702        0.0000        0.0000        0.0000        0.0000        0.0000        0.0000        0.0000        0.0000        0.0000        0.0000        0.0000        0.0000        0.0000        0.0000        0.0000        0.0000        0.0000        0.0000        0.0000        0.0000        0.0000        0.0000        0.0000        0.0000        0.0000        0.0000        0.0000        0.0000        0.0000        0.0000        0.0000        0.0000        0.0000        0.0000        0.0000        0.0000        0.0000        0.0000        0.0000        0.0000        0.0000        0.0000        0.0000        0.0000        0.0000        0.0000        0.0000        0.0000        0.0000        0.0000        0.0000        0.0000        0.0000        0.0000        0.0000        0.0000        0.0000        0.0000
        0.0000        0.0000        0.0000        0.0000        0.0000        0.0000        0.0000        0.0000        0.0000        0.0000        0.0000        0.0000        0.0000        0.0000        0.0000        0.0000        0.0000        0.0000        0.0000        0.0000        0.0000        0.0000        0.0000        0.0000        0.0000        0.0000        0.0000        0.0000        0.0000        0.0000        0.0000        0.0000        0.0000        0.0000        0.0000        0.0000        0.0000        0.0000        0.0000        0.0000        0.0000        0.0000        0.0000        0.0000        0.0000        0.0000        0.0000        0.0000        0.0000        0.0000        0.0000        0.0000        0.0000        0.0000        0.0000        0.0000        0.0000        0.0000        0.0000        0.0000        0.0000        0.0000        0.0000        0.0000        0.0000        0.0000        0.0000        0.0000        0.0000        0.0000        0.0000        0.0000        0.0000        0.0000      333.9852      333.8702      337.1781      345.8811      385.4181      397.2379      461.4480      414.8480      456.4584        0.0000        0.0000        0.0000        0.0000        0.0000        0.0000        0.0000        0.0000        0.0000        0.0000        0.0000        0.0000        0.0000        0.0000        0.0000        0.0000        0.0000        0.0000      205.7096      159.4782      172.0917      207.8165      236.8541      219.5355      225.5143      295.1669      320.3372      275.6812      273.8283      293.1684      264.3705      256.9731      244.6081      222.0366      180.3248      135.7047       98.5151       85.5959       79.3258       94.2248      100.0561      112.1323      142.6413      156.5700      165.3066      163.6859      162.5140      134.8467      118.3240       97.4746       88.6066       86.0350       77.4531       70.3592       54.7760       40.5783       20.7852       29.7152       34.4199       41.4355       37.3008       33.3859       31.9150       34.1525       56.2271       65.4970       71.3641       61.9754       48.6151       45.9183       48.3832       46.1847       40.9162       51.7099       67.0805       71.7997       72.3382       83.5250       75.3267       88.1054       86.2269      100.9795      125.2241      131.9630      112.3682      106.5727      116.8712      119.9375      131.1783      188.6777      150.7628      147.4787      168.4811      187.7233      202.7137      203.3214      219.9144      223.0119      249.3915      304.1411      392.3405      442.2719      427.0148      394.7258      321.7598      309.3581      353.8744      317.3823        0.0000        0.0000        0.0000        0.0000        0.0000        0.0000        0.0000        0.0000        0.0000        0.0000        0.0000        0.0000        0.0000        0.0000        0.0000        0.0000        0.0000        0.0000        0.0000        0.0000        0.0000        0.0000        0.0000        0.0000        0.0000        0.0000        0.0000        0.0000        0.0000        0.0000        0.0000        0.0000        0.0000        0.0000        0.0000        0.0000        0.0000        0.0000        0.0000        0.0000        0.0000        0.0000        0.0000        0.0000        0.0000        0.0000        0.0000        0.0000        0.0000        0.0000        0.0000        0.0000        0.0000        0.0000        0.0000        0.0000        0.0000        0.0000
        0.0000        0.0000        0.0000        0.0000        0.0000        0.0000        0.0000        0.0000        0.0000        0.0000        0.0000        0.0000        0.0000        0.0000        0.0000        0.0000        0.0000        0.0000        0.0000        0.0000        0.0000        0.0000        0.0000        0.0000        0.0000        0.0000        0.0000        0.0000        0.0000        0.0000        0.0000        0.0000        0.0000        0.0000        0.0000        0.0000        0.0000        0.0000        0.0000        0.0000        0.0000        0.0000        0.0000        0.0000        0.0000        0.0000        0.0000        0.0000        0.0000        0.0000        0.0000        0.0000        0.0000        0.0000        0.0000        0.0000        0.0000        0.0000        0.0000        0.0000        0.0000        0.0000        0.0000        0.0000        0.0000        0.0000        0.0000        0.0000        0.0000        0.0000        0.0000        0.0000        0.0000        0.0000        0.0000        0.0000        0.0000        0.0000        0.0000        0.0000        0.0000        0.0000        0.0000        0.0000        0.0000        0.0000        0.0000        0.0000        0.0000        0.0000        0.0000        0.0000        0.0000        0.0000        0.0000        0.0000        0.0000        0.0000        0.0000        0.0000        0.0000      179.6587      158.6596      190.7517      209.1758      198.5438      202.0999      238.8691      276.6606      295.7159      276.8967      309.3224      275.2052      247.4868      221.3550      215.1792      200.6304      173.2911      150.9761       98.9452       90.5532       79.5722       82.7752      108.3988      131.8167      125.8784      136.1274      172.7293      186.2807      179.5638      152.3212      125.7354       93.6825       92.7262       82.2703       65.3948       52.2929       42.8055       33.4433       30.9098       27.4120       32.0704       31.8756       38.0560       52.3999       40.0478       31.4335       51.3228       64.3471       74.9934       64.2870       53.8393       59.9515       53.6386       54.0567       52.1427       59.3286       60.4028       67.6758       70.6299       77.9873       91.2636      107.1468      110.4192      112.3434       92.6796      120.5412       92.0233       94.2233       98.4247       98.9906      121.4941      152.9545      146.3844      170.3294      182.3454      197.7802      228.8678      252.2527      249.7654      251.4836      280.9376      345.1368      417.3641      439.0920      388.5984      359.8128      295.9249      284.9933      309.3359        0.0000        0.0000        0.0000        0.0000        0.0000        0.0000        0.0000        0.0000        0.0000        0.0000        0.0000        0.0000        0.0000        0.0000        0.0000        0.0000        0.0000        0.0000        0.0000        0.0000        0.0000        0.0000        0.0000        0.0000        0.0000        0.0000        0.0000        0.0000        0.0000        0.0000        0.0000        0.0000        0.0000        0.0000        0.0000        0.0000        0.0000        0.0000        0.0000        0.0000        0.0000        0.0000        0.0000        0.0000        0.0000        0.0000        0.0000        0.0000        0.0000        0.0000        0.0000        0.0000        0.0000        0.0000        0.0000        0.0000        0.0000        0.0000        0.0000
        0.0000        0.0000        0.0000        0.0000        0.0000        0.0000        0.0000        0.0000        0.0000        0.0000        0.0000        0.0000        0.0000        0.0000        0.0000        0.0000        0.0000        0.0000        0.0000        0.0000        0.0000        0.0000        0.0000        0.0000        0.0000        0.0000        0.0000        0.0000        0.0000        0.0000        0.0000        0.0000        0.0000        0.0000        0.0000        0.0000        0.0000        0.0000        0.0000        0.0000        0.0000        0.0000        0.0000        0.0000        0.0000        0.0000        0.0000        0.0000        0.0000        0.0000        0.0000        0.0000        0.0000        0.0000        0.0000        0.0000        0.0000        0.0000        0.0000        0.0000        0.0000        0.0000        0.0000        0.0000        0.0000        0.0000        0.0000        0.0000        0.0000        0.0000        0.0000        0.0000        0.0000        0.0000        0.0000        0.0000        0.0000        0.0000        0.0000        0.0000        0.0000        0.0000        0.0000        0.0000        0.0000        0.0000        0.0000        0.0000        0.0000        0.0000        0.0000        0.0000        0.0000        0.0000        0.0000        0.0000        0.0000        0.0000        0.0000        0.0000        0.0000      173.2229      169.4555      198.0671      221.1706      234.1772      238.6627      265.2177      268.5622      256.3010      241.3293      241.6784      234.9879      207.3819      188.7802      181.0173      171.0296      156.8130      143.7328      104.9790       93.8363       91.2747       89.7849      109.4468      122.4702      125.8834      147.6463      194.9011      201.1990      193.0079      155.5742      105.9091       96.7912       90.1306       74.6775       63.1787       43.8709       33.7862       36.6867       36.3899       52.1658       37.7290       37.9777       33.2001       26.8568       31.7143       30.1350       52.8350       73.0040       70.9748       71.5997       69.1311       62.0918       70.8207       72.2649       64.4670       81.1467       77.8707       81.2322       81.8770       82.7016      106.0964      125.8130      212.9294      138.3787      111.9780      126.3851      113.7056      109.9699       99.6702      105.0227      118.1586      156.6430      160.7750      154.7770      213.5216      252.3466      249.7634      282.5485      259.1286      272.2691      286.0287      330.8996      382.4576      351.8999      348.0297      350.1963      314.7085      331.3332      313.6069        0.0000        0.0000        0.0000        0.0000        0.0000        0.0000        0.0000        0.0000        0.0000        0.0000        0.0000        0.0000        0.0000        0.0000        0.0000        0.0000        0.0000        0.0000        0.0000        0.0000        0.0000        0.0000        0.0000        0.0000        0.0000        0.0000        0.0000        0.0000        0.0000        0.0000        0.0000        0.0000        0.0000        0.0000        0.0000        0.0000        0.0000        0.0000        0.0000        0.0000        0.0000        0.0000        0.0000        0.0000        0.0000        0.0000        0.0000        0.0000        0.0000        0.0000        0.0000        0.0000        0.0000        0.0000        0.0000        0.0000        0.0000        0.0000        0.0000
        0.0000        0.0000        0.0000        0.0000        0.0000        0.0000        0.0000        0.0000        0.0000        0.0000        0.0000        0.0000        0.0000        0.0000        0.0000        0.0000        0.0000        0.0000        0.0000        0.0000        0.0000        0.0000        0.0000        0.0000        0.0000        0.0000        0.0000        0.0000        0.0000        0.0000        0.0000        0.0000        0.0000        0.0000        0.0000        0.0000        0.0000        0.0000        0.0000        0.0000        0.0000        0.0000        0.0000        0.0000        0.0000        0.0000        0.0000        0.0000        0.0000        0.0000        0.0000        0.0000        0.0000        0.0000        0.0000        0.0000        0.0000        0.0000        0.0000        0.0000        0.0000        0.0000        0.0000        0.0000        0.0000        0.0000        0.0000        0.0000        0.0000        0.0000        0.0000        0.0000        0.0000        0.0000        0.0000        0.0000        0.0000        0.0000        0.0000        0.0000        0.0000        0.0000        0.0000        0.0000        0.0000        0.0000        0.0000        0.0000        0.0000        0.0000        0.0000        0.0000        0.0000        0.0000        0.0000        0.0000        0.0000        0.0000        0.0000        0.0000      215.2613      190.2010      188.0982      199.6325      235.2273      269.4009      245.0216      264.5219      248.5925      222.1587      197.0880      205.2507      197.6473      187.2724      180.2149      163.9777      153.0065      151.9828      152.2371      106.9866       98.9994       84.8386       95.4064      107.5269      134.8049      139.7162      154.6619      175.9707      199.0881      177.7479      146.5431      100.9056      102.1051       90.4861       71.6205       48.9167       39.4826       45.0915       35.8777       50.7101       34.1621       25.8991       41.3759       34.9119       36.5943       31.1458       37.4614       59.4032       71.6309       88.6017       65.5053       58.1547       68.2609       96.5936      102.4544       83.1866       74.8255       73.7252       83.8815       85.5622      105.0188      109.8718      120.7500      153.5573      112.2892       88.3053       81.7794       82.6047      106.0302      101.7882      105.1565      111.9452      143.5736      160.8084      188.9434      208.5764      225.6489      228.2581      251.7432      269.6630      289.7859      300.9135      314.9607      341.4008      341.6051      329.0213      343.4326      326.5034        0.0000        0.0000        0.0000        0.0000        0.0000        0.0000        0.0000        0.0000        0.0000        0.0000        0.0000        0.0000        0.0000       89.1600        0.0000        0.0000        0.0000       74.0700        0.0000        0.0000        0.0000        0.0000        0.0000        0.0000        0.0000        0.0000        0.0000        0.0000        0.0000        0.0000        0.0000        0.0000        0.0000        0.0000        0.0000        0.0000        0.0000        0.0000        0.0000        0.0000        0.0000        0.0000        0.0000        0.0000        0.0000        0.0000        0.0000        0.0000        0.0000        0.0000        0.0000        0.0000        0.0000        0.0000        0.0000        0.0000        0.0000        0.0000        0.0000        0.0000        0.0000
        0.0000        0.0000        0.0000        0.0000        0.0000        0.0000        0.0000        0.0000        0.0000        0.0000        0.0000        0.0000        0.0000        0.0000        0.0000        0.0000        0.0000        0.0000        0.0000        0.0000        0.0000        0.0000        0.0000        0.0000        0.0000        0.0000        0.0000        0.0000        0.0000        0.0000        0.0000        0.0000        0.0000        0.0000        0.0000        0.0000        0.0000        0.0000        0.0000        0.0000        0.0000        0.0000        0.0000        0.0000        0.0000        0.0000        0.0000        0.0000        0.0000        0.0000        0.0000        0.0000        0.0000        0.0000        0.0000        0.0000        0.0000        0.0000        0.0000        0.0000        0.0000        0.0000        0.0000        0.0000        0.0000        0.0000        0.0000        0.0000        0.0000        0.0000        0.0000        0.0000        0.0000        0.0000        0.0000        0.0000        0.0000        0.0000        0.0000        0.0000        0.0000        0.0000        0.0000        0.0000        0.0000        0.0000        0.0000        0.0000        0.0000        0.0000        0.0000        0.0000        0.0000        0.0000        0.0000        0.0000        0.0000        0.0000        0.0000        0.0000      207.0280      199.8103      202.1018      197.7402      224.8836      235.3599      199.2199      207.3975      215.6950      184.1750      197.9622      157.0182      159.8321      158.3466      149.6292      149.9799      149.6479      138.3531      133.3730      116.4702      105.7889      100.9928      111.6798      116.7771      140.3242      162.5407      158.9520      153.4876      153.9158      141.6447      111.9422       86.6340       86.4085       71.8344       53.6853       41.2924       31.9510       45.0793       24.1323       29.6623       36.3453       29.8473       46.1294       53.5705       38.8451       32.7641       43.3281       77.5152       85.2700       63.7800       50.9223       78.6058      107.8675       96.9108      104.3102       86.5949       93.4115       91.4397      113.6928       89.8972       85.6116       86.5449       83.1789       77.2803       88.1179       68.8223       73.9231       86.1301       85.5832       93.2518      112.3659      117.2725      153.3805      163.7368      189.2903      228.5026      273.5260      291.9863      328.9781      351.4041      378.7800      370.3319      376.6007      324.3863      261.9993      265.0231      273.5188      216.8362        0.0000        0.0000        0.0000        0.0000        0.0000        0.0000        0.0000        0.0000        0.0000        0.0000        0.0000        0.0000       78.7500       72.1500       66.3900        0.0000       81.2100       58.8000        0.0000        0.0000        0.0000        0.0000        0.0000        0.0000        0.0000        0.0000        0.0000        0.0000        0.0000        0.0000        0.0000        0.0000        0.0000        0.0000        0.0000        0.0000        0.0000        0.0000        0.0000        0.0000        0.0000        0.0000        0.0000        0.0000        0.0000        0.0000        0.0000        0.0000        0.0000        0.0000        0.0000        0.0000        0.0000        0.0000        0.0000        0.0000        0.0000        0.0000        0.0000        0.0000        0.0000
        0.0000        0.0000        0.0000        0.0000        0.0000        0.0000        0.0000        0.0000        0.0000        0.0000        0.0000        0.0000        0.0000        0.0000        0.0000        0.0000        0.0000        0.0000        0.0000        0.0000        0.0000        0.0000        0.0000        0.0000        0.0000        0.0000        0.0000        0.0000        0.0000        0.0000        0.0000        0.0000        0.0000        0.0000        0.0000        0.0000        0.0000        0.0000        0.0000        0.0000        0.0000        0.0000        0.0000        0.0000        0.0000        0.0000        0.0000        0.0000        0.0000        0.0000        0.0000        0.0000        0.0000        0.0000        0.0000        0.0000        0.0000        0.0000        0.0000        0.0000        0.0000        0.0000        0.0000        0.0000        0.0000        0.0000        0.0000        0.0000        0.0000        0.0000        0.0000        0.0000        0.0000        0.0000        0.0000        0.0000        0.0000        0.0000        0.0000        0.0000        0.0000        0.0000        0.0000        0.0000        0.0000        0.0000        0.0000        0.0000        0.0000        0.0000        0.0000        0.0000        0.0000        0.0000        0.0000        0.0000        0.0000        0.0000        0.0000      268.8591      222.9752      241.1703      202.6111      197.7982      202.1626      222.1870      225.8604      210.4010      191.5831      169.1243      162.0883      146.4315      149.3022      145.6042      144.5182      139.9611      146.5939      126.4940      118.4376      123.4669      114.8999      103.7335      105.4878      125.4811      140.8613      142.5190      141.5866      137.2371      134.8025      120.7410      112.2621       82.4679       66.5659       72.2621       73.8450       58.2603       36.2343       40.0780       32.4753       29.1361       33.0100       34.8458       41.3201       43.8130       32.4381       36.4454       51.1586       49.1695       50.5850       54.1966       53.7191       67.7178       95.2045       91.3999       89.8869       94.9627      114.0792      119.8443      103.9321       87.7924      105.0846       89.0430       73.8191       71.1303       71.3259       69.3152       74.1830       66.7025       70.0001       87.2433       99.7361      110.1465      132.2634      159.9756      205.4235      237.9190      261.3002      300.3396      329.6162      385.4427      383.4221      387.3666      363.1078      290.2191      268.2392      218.9350      215.7402      136.8825        0.0000        0.0000        0.0000        0.0000        0.0000        0.0000      207.4906       92.2200        0.0000        0.0000        0.0000        0.0000       84.1800       81.8700        0.0000        0.0000        0.0000        0.0000        0.0000        0.0000        0.0000        0.0000        0.0000        0.0000        0.0000        0.0000        0.0000        0.0000        0.0000        0.0000        0.0000        0.0000        0.0000        0.0000        0.0000        0.0000        0.0000        0.0000        0.0000        0.0000        0.0000        0.0000        0.0000        0.0000        0.0000        0.0000        0.0000        0.0000        0.0000        0.0000        0.0000        0.0000        0.0000        0.0000        0.0000        0.0000        0.0000        0.0000        0.0000        0.0000        0.0000
        0.0000        0.0000        0.0000        0.0000        0.0000        0.0000        0.0000        0.0000        0.0000        0.0000        0.0000        0.0000        0.0000        0.0000        0.0000        0.0000        0.0000        0.0000        0.0000        0.0000        0.0000        0.0000        0.0000        0.0000        0.0000        0.0000        0.0000        0.0000        0.0000        0.0000        0.0000        0.0000        0.0000        0.0000        0.0000        0.0000        0.0000        0.0000        0.0000        0.0000        0.0000        0.0000        0.0000        0.0000        0.0000        0.0000        0.0000        0.0000        0.0000        0.0000        0.0000        0.0000        0.0000        0.0000        0.0000        0.0000        0.0000        0.0000        0.0000        0.0000        0.0000        0.0000        0.0000        0.0000        0.0000        0.0000        0.0000        0.0000        0.0000        0.0000        0.0000        0.0000        0.0000        0.0000        0.0000        0.0000        0.0000        0.0000        0.0000        0.0000        0.0000        0.0000        0.0000        0.0000        0.0000        0.0000        0.0000        0.0000        0.0000        0.0000        0.0000        0.0000        0.0000        0.0000        0.0000        0.0000        0.0000      420.4073      345.4133      279.5024      231.2885      223.6747      211.2586      207.9573      209.1911      204.0393      205.0104      202.8950      205.0490      170.9797      150.9953      132.1470      128.8977      142.6264      161.9267      140.9536      127.3208      122.9229      119.6337      118.6110      114.7206      108.7433      107.5758      121.5452      127.4401      140.7715      128.3478      122.8990      112.4424      102.1150      100.0050       80.8339       72.1034       87.2006      113.8747       88.8524       44.4978       36.6253       34.5573       40.6814       34.4608       33.6966       38.2981       38.1327       29.9029       31.8278       39.4951       33.5405       34.2203       55.3184       62.2296       79.9475       83.0329       84.8688      111.2388      105.5938      109.4094       85.5105       93.6171       87.4161       89.6795       89.6377       85.2928       76.3857       71.7902       73.1593       75.8841       71.2247       72.1790       77.8589       89.3216      118.1620      134.0076      162.2702      204.2871      228.0217      251.1969      289.7390      333.6718      398.7303      396.9195      370.4796      331.9103      218.9721      201.4535      225.0903      251.5715        0.0000        0.0000        0.0000        0.0000        0.0000      197.2558      197.9187      196.4495       79.5300        0.0000        0.0000        0.0000        0.0000        0.0000        0.0000        0.0000        0.0000        0.0000        0.0000        0.0000        0.0000        0.0000        0.0000        0.0000        0.0000        0.0000        0.0000        0.0000        0.0000        0.0000        0.0000        0.0000        0.0000        0.0000        0.0000        0.0000        0.0000        0.0000        0.0000        0.0000        0.0000        0.0000        0.0000        0.0000        0.0000        0.0000        0.0000        0.0000        0.0000        0.0000        0.0000        0.0000        0.0000        0.0000        0.0000        0.0000        0.0000        0.0000        0.0000        0.0000        0.0000        0.0000
        0.0000        0.0000        0.0000        0.0000        0.0000        0.0000        0.0000        0.0000        0.0000        0.0000        0.0000        0.0000        0.0000        0.0000        0.0000        0.0000        0.0000        0.0000        0.0000        0.0000        0.0000        0.0000        0.0000        0.0000        0.0000        0.0000        0.0000        0.0000        0.0000        0.0000        0.0000        0.0000        0.0000        0.0000        0.0000        0.0000        0.0000        0.0000        0.0000        0.0000        0.0000        0.0000        0.0000        0.0000        0.0000        0.0000        0.0000        0.0000        0.0000        0.0000        0.0000        0.0000        0.0000        0.0000        0.0000        0.0000        0.0000        0.0000        0.0000        0.0000        0.0000        0.0000        0.0000        0.0000        0.0000        0.0000        0.0000        0.0000        0.0000        0.0000        0.0000        0.0000        0.0000        0.0000        0.0000        0.0000        0.0000        0.0000        0.0000        0.0000        0.0000        0.0000        0.0000        0.0000        0.0000        0.0000        0.0000        0.0000        0.0000        0.0000        0.0000        0.0000        0.0000        0.0000        0.0000        0.0000        0.0000      400.8330      332.7958      263.0311      219.1505      222.4773      201.8208      203.2627      206.7029      200.9405      211.8891      204.0058      206.5394      184.8209      166.8573      149.3335      146.6672      161.9924      154.6262      149.1161      131.1947      127.1833      130.6643      116.3838      114.9359      100.3650      105.6173      115.7580      130.0419      123.6725      117.1572      113.6104      103.1799      100.4825       86.0586       76.7386       92.6774       83.1803       94.5170       61.4671       43.7872       34.5921       29.1064       38.7575       54.0451       41.4951       42.7837       33.9408       32.8419       35.2022       36.3281       30.9107       39.8584       65.8403       63.2316       92.1685       79.9978       88.8844      103.8718       90.5741       91.2521       79.5240       92.5177       82.9767       91.5089       94.8518       83.3318       86.2633       96.0621       87.7211       76.1322       71.6928       82.7351       94.0008      101.7927      131.7500      152.9180      171.6639      192.1805      243.7554      266.8680      281.2999      308.0757      334.1918      334.4991      300.8746      276.1002      189.2934      189.7584      258.1158      335.5583        0.0000        0.0000        0.0000      148.0200      264.7359      221.1957      217.1619      209.5297       68.6700        0.0000        0.0000        0.0000        0.0000        0.0000        0.0000        0.0000        0.0000        0.0000        0.0000        0.0000        0.0000        0.0000        0.0000        0.0000        0.0000        0.0000        0.0000        0.0000        0.0000        0.0000        0.0000        0.0000        0.0000        0.0000        0.0000        0.0000        0.0000        0.0000        0.0000        0.0000        0.0000        0.0000        0.0000        0.0000        0.0000        0.0000        0.0000        0.0000        0.0000        0.0000        0.0000        0.0000        0.0000        0.0000        0.0000        0.0000        0.0000        0.0000        0.0000        0.0000        0.0000        0.0000
        0.0000        0.0000        0.0000        0.0000        0.0000        0.0000        0.0000        0.0000        0.0000        0.0000        0.0000        0.0000        0.0000        0.0000        0.0000        0.0000        0.0000        0.0000        0.0000        0.0000        0.0000        0.0000        0.0000        0.0000        0.0000        0.0000        0.0000        0.0000        0.0000        0.0000        0.0000        0.0000        0.0000        0.0000        0.0000        0.0000        0.0000        0.0000        0.0000        0.0000        0.0000        0.0000        0.0000        0.0000        0.0000        0.0000        0.0000        0.0000        0.0000        0.0000        0.0000        0.0000        0.0000        0.0000        0.0000        0.0000        0.0000        0.0000        0.0000        0.0000        0.0000        0.0000        0.0000        0.0000        0.0000        0.0000        0.0000        0.0000        0.0000        0.0000        0.0000        0.0000        0.0000        0.0000        0.0000        0.0000        0.0000        0.0000        0.0000        0.0000        0.0000        0.0000        0.0000        0.0000        0.0000        0.0000        0.0000        0.0000        0.0000        0.0000        0.0000        0.0000        0.0000        0.0000        0.0000        0.0000      507.4501      493.1971      382.4259      291.3266      277.1870      273.8303      250.5207      206.8692      229.1929      239.2325      236.1772      215.2169      213.4938      211.9173      203.8994      172.8418      172.9074      168.4279      175.7099      171.6699      153.2222      186.7075      144.3215      118.8316      106.0238      109.4076      121.3851      114.1965      109.3046      112.8385      111.1281       99.6593       94.7517      102.7188       89.9651       98.0421      104.6222       72.9490       61.3641       57.0530       52.0975       47.8201       49.2080       45.3632       58.4911       50.0589       40.0879       33.5206       33.6089       35.2466       35.7886       43.2193       51.9155       56.8071       60.2060       83.4457       76.7671       92.5532       91.0309       69.3440       70.6818       79.4484       86.9661       81.5364       80.2535       82.5351       79.9234       75.3988       78.6185       79.7176       83.8097      101.2213      122.3302      148.8164      162.4254      200.3908      229.0900      220.4387      233.5358      231.2069      256.0188      248.4362      243.6049      193.5144      173.3949      183.9826      187.2169      114.6651      160.7961      182.9293        0.0000        0.0000        0.0000        0.0000      392.8841      315.2000      267.7648      250.1093      213.5545       70.4100        0.0000        0.0000        0.0000        0.0000        0.0000        0.0000        0.0000        0.0000        0.0000        0.0000        0.0000        0.0000        0.0000        0.0000        0.0000        0.0000        0.0000        0.0000        0.0000        0.0000        0.0000        0.0000        0.0000        0.0000        0.0000        0.0000        0.0000        0.0000        0.0000        0.0000        0.0000        0.0000        0.0000        0.0000        0.0000        0.0000        0.0000        0.0000        0.0000        0.0000        0.0000        0.0000        0.0000        0.0000        0.0000        0.0000        0.0000        0.0000        0.0000        0.0000        0.0000        0.0000        0.0000
        0.0000        0.0000        0.0000        0.0000        0.0000        0.0000        0.0000        0.0000        0.0000        0.0000        0.0000        0.0000        0.0000        0.0000        0.0000        0.0000        0.0000        0.0000        0.0000        0.0000        0.0000        0.0000        0.0000        0.0000        0.0000        0.0000        0.0000        0.0000        0.0000        0.0000        0.0000        0.0000        0.0000        0.0000        0.0000        0.0000        0.0000        0.0000        0.0000        0.0000        0.0000        0.0000        0.0000        0.0000        0.0000        0.0000        0.0000        0.0000        0.0000        0.0000        0.0000        0.0000        0.0000        0.0000        0.0000        0.0000        0.0000        0.0000        0.0000        0.0000        0.0000        0.0000        0.0000        0.0000        0.0000        0.0000        0.0000        0.0000        0.0000        0.0000        0.0000        0.0000        0.0000        0.0000        0.0000        0.0000        0.0000        0.0000        0.0000        0.0000        0.0000        0.0000        0.0000        0.0000        0.0000        0.0000        0.0000        0.0000        0.0000        0.0000        0.0000        0.0000        0.0000        0.0000        0.0000        0.0000      474.4372      391.6619      320.6679      324.5344      372.7986      314.1345      300.9988      251.8996      235.8916      249.4010      227.5679      217.7955      220.8318      221.1296      199.6576      180.8493      176.6625      166.2221      181.5417      175.1098      163.6716      163.4396      142.1753      108.3605      104.1863      109.6600      119.8957      111.1132      110.7744      111.9427      104.0242       96.5567       90.9799      101.4821       82.5558       87.9883       81.1471       62.7155       63.3497       65.8347       57.0690       56.8742       55.8169       45.6586       50.0003       48.4159       34.3829       36.7045       37.8273       39.4866       50.2468       58.8282       51.2786       59.4535       66.2018       78.9516       87.5499       99.6228      113.9709       90.4811       84.6006       95.9159       84.0841       75.5686       78.6971       81.9597       92.6808       89.1385       76.9729       85.8816       98.1042      110.3430      143.2001      170.5995      201.1380      244.0778      249.8862      232.9329      224.6037      252.1030      273.9353      203.8807      172.3958      154.5343      146.5667      153.0001      171.5609        0.0000        0.0000        0.0000        0.0000        0.0000        0.0000      430.2731      429.5635      401.4822      357.2045      259.5006      234.1494        0.0000        0.0000        0.0000        0.0000        0.0000        0.0000        0.0000        0.0000        0.0000        0.0000        0.0000        0.0000        0.0000        0.0000        0.0000        0.0000        0.0000        0.0000        0.0000        0.0000        0.0000        0.0000        0.0000        0.0000        0.0000        0.0000        0.0000        0.0000        0.0000        0.0000        0.0000        0.0000        0.0000        0.0000        0.0000        0.0000        0.0000        0.0000        0.0000        0.0000        0.0000        0.0000        0.0000        0.0000        0.0000        0.0000        0.0000        0.0000        0.0000        0.0000        0.0000        0.0000        0.0000        0.0000
        0.0000        0.0000        0.0000        0.0000        0.0000        0.0000        0.0000        0.0000        0.0000        0.0000        0.0000        0.0000        0.0000        0.0000        0.0000        0.0000        0.0000        0.0000        0.0000        0.0000        0.0000        0.0000        0.0000        0.0000        0.0000        0.0000        0.0000        0.0000        0.0000        0.0000        0.0000        0.0000        0.0000        0.0000        0.0000        0.0000        0.0000        0.0000        0.0000        0.0000        0.0000        0.0000        0.0000        0.0000        0.0000        0.0000        0.0000        0.0000        0.0000        0.0000        0.0000        0.0000        0.0000        0.0000        0.0000        0.0000        0.0000        0.0000        0.0000        0.0000        0.0000        0.0000        0.0000        0.0000        0.0000        0.0000        0.0000        0.0000        0.0000        0.0000        0.0000        0.0000        0.0000        0.0000        0.0000        0.0000        0.0000        0.0000        0.0000        0.0000        0.0000        0.0000        0.0000        0.0000        0.0000        0.0000        0.0000        0.0000        0.0000        0.0000        0.0000        0.0000        0.0000        0.0000        0.0000        0.0000      378.6238      358.8477      331.9288      326.2733      363.0027      325.5103      289.9815      239.0687      252.8074      232.7176      219.5536      232.2188      238.2838      222.2683      224.2206      216.4941      179.7163      181.8372      190.5184      200.4818      180.5706      158.7755      143.9646      111.8044      106.4663      116.2989      146.0155      142.8384      122.7355      129.7316      109.2768      101.6205       85.4348       75.8505       67.0437       72.9940       68.0207       65.5495       65.1800       73.0373       70.5407       70.2399       72.6115       53.7776       43.5709       47.9241       51.1731       53.5840       50.5123       53.2636       70.0984       78.5314       73.3121       78.0820       81.0596       80.2671       94.8152      110.0837      132.5215      127.3287      100.1595       88.7751       88.9349       78.4671       86.9724       92.7331      104.7181       96.6382       89.5896      112.0260      103.5892      135.5720      174.2911      180.5204      210.0494      232.4591      255.2015      225.7493      225.4909      231.4494      201.5507      156.0876      140.9108      138.9868      136.5117      136.4992        0.0000        0.0000        0.0000        0.0000        0.0000        0.0000      491.1867      477.2372      464.3725      391.0539      327.0998      288.1027      334.6854        0.0000        0.0000        0.0000        0.0000        0.0000        0.0000        0.0000        0.0000        0.0000        0.0000        0.0000        0.0000        0.0000        0.0000        0.0000        0.0000        0.0000        0.0000        0.0000        0.0000        0.0000        0.0000        0.0000        0.0000        0.0000        0.0000        0.0000        0.0000        0.0000        0.0000        0.0000        0.0000        0.0000        0.0000        0.0000        0.0000        0.0000        0.0000        0.0000        0.0000        0.0000        0.0000        0.0000        0.0000        0.0000        0.0000        0.0000        0.0000        0.0000        0.0000        0.0000        0.0000        0.0000        0.0000
        0.0000        0.0000        0.0000        0.0000        0.0000        0.0000        0.0000        0.0000        0.0000        0.0000        0.0000        0.0000        0.0000        0.0000        0.0000        0.0000        0.0000        0.0000        0.0000        0.0000        0.0000        0.0000        0.0000        0.0000        0.0000        0.0000        0.0000        0.0000        0.0000        0.0000        0.0000        0.0000        0.0000        0.0000        0.0000        0.0000        0.0000        0.0000        0.0000        0.0000        0.0000        0.0000        0.0000        0.0000        0.0000        0.0000        0.0000        0.0000        0.0000        0.0000        0.0000        0.0000        0.0000        0.0000        0.0000        0.0000        0.0000        0.0000        0.0000        0.0000        0.0000        0.0000        0.0000        0.0000        0.0000        0.0000        0.0000        0.0000        0.0000        0.0000        0.0000        0.0000        0.0000        0.0000        0.0000        0.0000        0.0000        0.0000        0.0000        0.0000        0.0000        0.0000        0.0000        0.0000        0.0000        0.0000        0.0000        0.0000        0.0000        0.0000        0.0000        0.0000        0.0000        0.0000        0.0000        0.0000        0.0000      306.7985      338.8640      341.0431      329.8612      317.2452      307.6282      243.7464      232.7093      233.0009      234.4711      255.3886      248.8502      238.6450      251.6043      241.5978      200.7608      194.6839      220.3027      213.8609      185.3739      160.4077      156.9992      116.3391      113.6525      114.3509      135.4066      113.1302      111.8411      119.0890      109.0193      109.4427       88.7977       82.8817       76.0119       80.0201       76.8856       78.3746       64.0619       87.6219       75.8053       76.7422       80.5337       81.0634       59.8510       53.1927       55.9658       53.3403       45.1240       59.3280       74.7234      109.9351       72.9207       79.4412       80.3592      102.8127      126.0178      122.4499      139.0897      150.2191      105.3771       97.9389      107.9429      103.3119      102.2862      109.1916      144.0513      129.6746      106.0173      107.5648      112.6484      148.5769      175.7719      183.5647      198.5963      245.6749      237.8617      218.2513      209.5795      195.6603      151.8600      135.6721      130.4116      125.2443      139.1909        0.0000        0.0000        0.0000        0.0000        0.0000        0.0000        0.0000      553.7125      552.5558      494.8351      421.3569      393.4479      375.9047      409.0986        0.0000        0.0000        0.0000        0.0000        0.0000        0.0000        0.0000        0.0000        0.0000        0.0000        0.0000        0.0000        0.0000        0.0000        0.0000        0.0000        0.0000        0.0000        0.0000        0.0000        0.0000        0.0000        0.0000        0.0000        0.0000        0.0000        0.0000        0.0000        0.0000        0.0000        0.0000        0.0000        0.0000        0.0000        0.0000        0.0000        0.0000        0.0000        0.0000        0.0000        0.0000        0.0000        0.0000        0.0000        0.0000        0.0000        0.0000        0.0000        0.0000        0.0000        0.0000        0.0000        0.0000        0.0000
        0.0000        0.0000        0.0000        0.0000        0.0000        0.0000        0.0000        0.0000        0.0000        0.0000        0.0000        0.0000        0.0000        0.0000        0.0000        0.0000        0.0000        0.0000        0.0000        0.0000        0.0000        0.0000        0.0000        0.0000        0.0000        0.0000        0.0000        0.0000        0.0000        0.0000        0.0000        0.0000        0.0000        0.0000        0.0000        0.0000        0.0000        0.0000        0.0000        0.0000        0.0000        0.0000        0.0000        0.0000        0.0000        0.0000        0.0000        0.0000        0.0000        0.0000        0.0000        0.0000        0.0000        0.0000        0.0000        0.0000        0.0000        0.0000        0.0000        0.0000        0.0000        0.0000        0.0000        0.0000        0.0000        0.0000        0.0000        0.0000        0.0000        0.0000        0.0000        0.0000        0.0000        0.0000        0.0000        0.0000        0.0000        0.0000        0.0000        0.0000        0.0000        0.0000        0.0000        0.0000        0.0000        0.0000        0.0000        0.0000        0.0000        0.0000        0.0000        0.0000        0.0000        0.0000        0.0000        0.0000      384.4610      283.5443      319.3719      362.1530        0.0000      330.0897      267.0533      241.7840      211.3531      245.3828      262.7939      238.1588      284.5945      302.4162      265.1153      273.9927      244.6404      217.9517      207.2044      192.1826      185.1078      174.9843      170.0604      134.9498      127.6532      122.6695      111.7889      110.5570      111.6923      117.1440       97.2887       87.5983       82.0548       78.4127       82.3656      105.3018       94.0397       75.1416       69.9029       73.1822       75.4841       95.6185      109.4769       89.5428       72.8488       60.7745       63.6439       63.2286       68.1972      102.6107      109.7596       97.3908       81.4542       78.3193       89.7940      111.1304      121.0015      112.6062      129.0233      140.6710      132.7393      123.6703      152.7129      167.0486      170.6822      166.1067      160.5653      133.5882      119.2085      119.1768      149.6852      166.1140      177.8017      175.7714      206.7473      204.2592      192.8722      187.3135      149.1611      108.2177       95.9042      105.1451      131.3509        0.0000        0.0000        0.0000        0.0000        0.0000      266.4900      231.0000        0.0000      608.2319      701.4941      647.8203      606.7679      566.1779      533.6639      481.1188        0.0000        0.0000        0.0000        0.0000        0.0000        0.0000        0.0000        0.0000        0.0000        0.0000        0.0000        0.0000        0.0000        0.0000        0.0000        0.0000        0.0000        0.0000        0.0000        0.0000        0.0000        0.0000        0.0000        0.0000        0.0000        0.0000        0.0000        0.0000        0.0000        0.0000        0.0000        0.0000        0.0000        0.0000        0.0000        0.0000        0.0000        0.0000        0.0000        0.0000        0.0000        0.0000        0.0000        0.0000        0.0000        0.0000        0.0000        0.0000        0.0000        0.0000        0.0000        0.0000        0.0000        0.0000        0.0000
        0.0000        0.0000        0.0000        0.0000        0.0000        0.0000        0.0000        0.0000        0.0000        0.0000        0.0000        0.0000        0.0000        0.0000        0.0000        0.0000        0.0000        0.0000        0.0000        0.0000        0.0000        0.0000        0.0000        0.0000        0.0000        0.0000        0.0000        0.0000        0.0000        0.0000        0.0000        0.0000        0.0000        0.0000        0.0000        0.0000        0.0000        0.0000        0.0000        0.0000        0.0000        0.0000        0.0000        0.0000        0.0000        0.0000        0.0000        0.0000        0.0000        0.0000        0.0000        0.0000        0.0000        0.0000        0.0000        0.0000        0.0000        0.0000        0.0000        0.0000        0.0000        0.0000        0.0000        0.0000        0.0000        0.0000        0.0000        0.0000        0.0000        0.0000        0.0000        0.0000        0.0000        0.0000        0.0000        0.0000        0.0000        0.0000        0.0000        0.0000        0.0000        0.0000        0.0000        0.0000        0.0000        0.0000        0.0000        0.0000        0.0000        0.0000        0.0000        0.0000        0.0000        0.0000        0.0000        0.0000        0.0000      285.6443        0.0000        0.0000        0.0000      298.8508      287.0627      260.4734      225.6083      262.9438      274.6325      274.2742      310.2134      327.5313      274.2770      276.2366      266.5782      244.0767      236.7027      228.4932      211.1871      187.5529      173.8645      138.5133      134.3342      142.7695      127.3727      115.3021      123.2862      126.4438      105.5665      104.8793       90.3961       80.7261       74.2315       88.7359       96.8904       78.0967       72.0999       85.9680       99.6728       82.1108       97.5462       80.2886       66.7039       73.4339       65.2678       65.3955       78.0017       88.2959       96.7924       95.3070       95.3246       95.7465      106.9274      147.2547      149.9616      154.6576      181.0080      162.1740      154.5512      164.3651      174.3827      190.8108      179.5312      170.3558      157.4754      136.7932      140.8804      160.4481      158.5643      158.9371      158.5913      159.5480      180.0879      163.6547      154.5552      140.4197      103.1170       92.1935       96.4976      113.2554      127.2832        0.0000        0.0000        0.0000        0.0000        0.0000      311.1599      176.2800      293.4601      646.4069      802.4399      811.0043      743.5748      623.0031      596.8807      528.9488        0.0000        0.0000        0.0000        0.0000        0.0000        0.0000        0.0000        0.0000        0.0000        0.0000        0.0000        0.0000        0.0000        0.0000        0.0000        0.0000        0.0000        0.0000        0.0000        0.0000        0.0000        0.0000        0.0000        0.0000        0.0000        0.0000        0.0000        0.0000        0.0000        0.0000        0.0000        0.0000        0.0000        0.0000        0.0000        0.0000        0.0000        0.0000        0.0000        0.0000        0.0000        0.0000        0.0000        0.0000        0.0000        0.0000        0.0000        0.0000        0.0000        0.0000        0.0000        0.0000        0.0000        0.0000        0.0000
        0.0000        0.0000        0.0000        0.0000        0.0000        0.0000        0.0000        0.0000        0.0000        0.0000        0.0000        0.0000        0.0000        0.0000        0.0000        0.0000        0.0000        0.0000        0.0000        0.0000        0.0000        0.0000        0.0000        0.0000        0.0000        0.0000        0.0000        0.0000        0.0000        0.0000        0.0000        0.0000        0.0000        0.0000        0.0000        0.0000        0.0000        0.0000        0.0000        0.0000        0.0000        0.0000        0.0000        0.0000        0.0000        0.0000        0.0000        0.0000        0.0000        0.0000        0.0000        0.0000        0.0000        0.0000        0.0000        0.0000        0.0000        0.0000        0.0000        0.0000        0.0000        0.0000        0.0000        0.0000        0.0000        0.0000        0.0000        0.0000        0.0000        0.0000        0.0000        0.0000        0.0000        0.0000        0.0000        0.0000        0.0000        0.0000        0.0000        0.0000        0.0000        0.0000        0.0000        0.0000        0.0000        0.0000        0.0000        0.0000        0.0000        0.0000        0.0000        0.0000        0.0000        0.0000        0.0000        0.0000        0.0000        0.0000        0.0000        0.0000        0.0000      300.3407      282.6350      268.7771      230.6775      257.4742      266.1590      296.2676      316.0747      307.7530      305.6013      268.9893      247.1086      248.0358      250.2588      253.8131      230.1519      202.5889      175.2371      155.4115      153.6760      175.4754      142.6674      143.3142      141.1484      133.2642      116.0461      102.2493       81.3961       84.2089       75.3423       92.4847       81.2940       79.1486       81.5535       98.5121      112.5672       90.1966       83.9778       82.6144       79.9596       71.1305       66.7491       74.0832       73.2534       77.8248       90.3866       95.1194      108.1683      142.3109      148.1148      209.9447      183.5500      194.2107      211.2260      221.7280      190.6995      212.5392      202.8428      211.8830      198.0076      186.5991      165.6557      153.4257      153.1692      163.3189      158.4062      152.2407      151.2517      148.6399      139.2328      151.7110      108.0619       99.4660       94.7841       87.5177       99.9345        0.0000        0.0000        0.0000        0.0000        0.0000        0.0000      348.6900      413.6701      161.8200      333.0900      687.4487      737.7630      798.8482      883.8784      667.8130      605.3725      563.6442        0.0000        0.0000        0.0000        0.0000        0.0000        0.0000        0.0000        0.0000        0.0000        0.0000        0.0000        0.0000        0.0000        0.0000        0.0000        0.0000        0.0000        0.0000        0.0000        0.0000        0.0000        0.0000        0.0000        0.0000        0.0000        0.0000        0.0000        0.0000        0.0000        0.0000        0.0000        0.0000        0.0000        0.0000        0.0000        0.0000        0.0000        0.0000        0.0000        0.0000        0.0000        0.0000        0.0000        0.0000        0.0000        0.0000        0.0000        0.0000        0.0000        0.0000        0.0000        0.0000        0.0000        0.0000        0.0000
        0.0000        0.0000        0.0000        0.0000        0.0000        0.0000        0.0000        0.0000        0.0000        0.0000        0.0000        0.0000        0.0000        0.0000        0.0000        0.0000        0.0000        0.0000        0.0000        0.0000        0.0000        0.0000        0.0000        0.0000        0.0000        0.0000        0.0000        0.0000        0.0000        0.0000        0.0000        0.0000        0.0000        0.0000        0.0000        0.0000        0.0000        0.0000        0.0000        0.0000        0.0000        0.0000        0.0000        0.0000        0.0000        0.0000        0.0000        0.0000        0.0000        0.0000        0.0000        0.0000        0.0000        0.0000        0.0000        0.0000        0.0000        0.0000        0.0000        0.0000        0.0000        0.0000        0.0000        0.0000        0.0000        0.0000        0.0000        0.0000        0.0000        0.0000        0.0000        0.0000        0.0000        0.0000        0.0000        0.0000        0.0000        0.0000        0.0000        0.0000        0.0000        0.0000        0.0000        0.0000        0.0000        0.0000        0.0000        0.0000        0.0000        0.0000        0.0000        0.0000        0.0000        0.0000        0.0000        0.0000        0.0000        0.0000        0.0000        0.0000        0.0000        0.0000      350.7857      311.8080      258.8188      249.7444      256.2239      275.0789      305.2514      301.9881      323.1896      277.3661      273.9368      238.8848      274.1039      267.0568      248.8367      226.4912      211.7661      186.0452      201.3398      192.3810      192.6850      182.5285      167.5120      151.4243      140.6553      135.9585       99.3541       94.3263       98.4968      113.0427       99.0092       88.4627       92.3501      107.9736      106.8393       94.7122       84.4405       80.7041       76.1034       77.8060       76.5847       81.7837       94.1516       87.6231      103.7253      140.8032      160.1877      205.4161      198.2366      224.2075      263.5595      244.9554      237.8319      224.5029      237.2907      231.2071      237.1557      224.3844      225.6291      207.2980      208.2155      201.9663      158.6364      162.6386      160.4586      136.3415      125.2480      123.1225      112.3189      122.1621      110.5139      113.5170      113.9097      110.6104      127.2857        0.0000        0.0000        0.0000        0.0000        0.0000        0.0000        0.0000      460.9200      362.9700      342.0300      691.7494      787.6350      780.6667      754.6124      661.1688      543.5620      614.5394        0.0000        0.0000        0.0000        0.0000        0.0000        0.0000        0.0000        0.0000        0.0000        0.0000        0.0000        0.0000        0.0000        0.0000        0.0000        0.0000        0.0000        0.0000        0.0000        0.0000        0.0000        0.0000        0.0000        0.0000        0.0000        0.0000        0.0000        0.0000        0.0000        0.0000        0.0000        0.0000        0.0000        0.0000        0.0000        0.0000        0.0000        0.0000        0.0000        0.0000        0.0000        0.0000        0.0000        0.0000        0.0000        0.0000        0.0000        0.0000        0.0000        0.0000        0.0000        0.0000        0.0000        0.0000        0.0000
        0.0000        0.0000        0.0000        0.0000        0.0000        0.0000        0.0000        0.0000        0.0000        0.0000        0.0000        0.0000        0.0000        0.0000        0.0000        0.0000        0.0000        0.0000        0.0000        0.0000        0.0000        0.0000        0.0000        0.0000        0.0000        0.0000        0.0000        0.0000        0.0000        0.0000        0.0000        0.0000        0.0000        0.0000        0.0000        0.0000        0.0000        0.0000        0.0000        0.0000        0.0000        0.0000        0.0000        0.0000        0.0000        0.0000        0.0000        0.0000        0.0000        0.0000        0.0000        0.0000        0.0000        0.0000        0.0000        0.0000        0.0000        0.0000        0.0000        0.0000        0.0000        0.0000        0.0000        0.0000        0.0000        0.0000        0.0000        0.0000        0.0000        0.0000        0.0000        0.0000        0.0000        0.0000        0.0000        0.0000        0.0000        0.0000        0.0000        0.0000        0.0000        0.0000        0.0000        0.0000        0.0000        0.0000        0.0000        0.0000        0.0000        0.0000        0.0000        0.0000        0.0000        0.0000        0.0000        0.0000        0.0000        0.0000        0.0000        0.0000        0.0000        0.0000        0.0000      340.4198      328.2584      284.0738      280.7962      282.8898      290.0302      297.9309      270.2144      291.8000      276.4225      279.0771      318.5715      339.9318      326.2421      306.4167      288.7210      229.7174      224.9418      211.4622      205.8649      230.7149      229.7740      217.0059      212.0500        0.0000        0.0000      114.6754      125.6845      138.0954      109.2090      107.3572      104.6480      115.9654      104.4440       98.9436      106.2022       81.0388       77.9105       76.2812       79.5992      100.9263      119.7908      121.7524      142.6187      180.5421      189.4437      219.5099      217.1687      254.8976      237.6071      256.1743      245.9598      263.8429      290.1964      285.1409      255.8086      210.5405      224.3094      210.4874      229.8876      218.6302      167.3875      155.4315      135.7378       96.9129       89.4544       97.6262      106.1183      114.8458      146.1285      169.4313        0.0000        0.0000        0.0000        0.0000        0.0000        0.0000        0.0000        0.0000        0.0000        0.0000        0.0000        0.0000        0.0000      730.4088      723.2437      655.6635      612.2611      501.2302      484.8597        0.0000        0.0000        0.0000        0.0000        0.0000        0.0000        0.0000        0.0000        0.0000        0.0000        0.0000        0.0000        0.0000        0.0000        0.0000        0.0000        0.0000        0.0000        0.0000        0.0000        0.0000        0.0000        0.0000        0.0000        0.0000        0.0000        0.0000        0.0000        0.0000        0.0000        0.0000        0.0000        0.0000        0.0000        0.0000        0.0000        0.0000        0.0000        0.0000        0.0000        0.0000        0.0000        0.0000        0.0000        0.0000        0.0000        0.0000        0.0000        0.0000        0.0000        0.0000        0.0000        0.0000        0.0000        0.0000        0.0000
        0.0000        0.0000        0.0000        0.0000        0.0000        0.0000        0.0000        0.0000        0.0000        0.0000        0.0000        0.0000        0.0000        0.0000        0.0000        0.0000        0.0000        0.0000        0.0000        0.0000        0.0000        0.0000        0.0000        0.0000        0.0000        0.0000        0.0000        0.0000        0.0000        0.0000        0.0000        0.0000        0.0000        0.0000        0.0000        0.0000        0.0000        0.0000        0.0000        0.0000        0.0000        0.0000        0.0000        0.0000        0.0000        0.0000        0.0000        0.0000        0.0000        0.0000        0.0000        0.0000        0.0000        0.0000        0.0000        0.0000        0.0000        0.0000        0.0000        0.0000        0.0000        0.0000        0.0000        0.0000        0.0000        0.0000        0.0000        0.0000        0.0000        0.0000        0.0000        0.0000        0.0000        0.0000        0.0000        0.0000        0.0000        0.0000        0.0000        0.0000        0.0000        0.0000        0.0000        0.0000        0.0000        0.0000        0.0000        0.0000        0.0000        0.0000        0.0000        0.0000        0.0000        0.0000        0.0000        0.0000        0.0000        0.0000        0.0000        0.0000        0.0000        0.0000        0.0000      362.2419      344.4357      327.9991      280.5286      280.0585      297.6064      305.1366      275.6373      303.5779      298.6154      327.0723      376.1842      405.5453      394.1494      353.9749      337.0110      250.8341      243.5936      248.8109      259.1823      286.7289      277.5366      279.7947        0.0000        0.0000        0.0000        0.0000        0.0000        0.0000      136.9015      153.4703      144.6494      147.9989      123.2192      145.6462      125.0211       75.1308       79.5347       88.9736      100.9510      120.4571      138.5458      151.6877      171.6475      175.9664      181.5067      229.2135      264.5420      321.1471      305.8263      327.8650      295.6493      317.6319      323.6165      331.7712      289.6142      243.3421      223.2558      196.2060      203.8677      197.6006      159.8342      136.6913      118.7200      101.0684      111.6047      108.6377      129.8905      191.2709        0.0000        0.0000        0.0000        0.0000        0.0000        0.0000        0.0000        0.0000        0.0000        0.0000        0.0000        0.0000        0.0000        0.0000        0.0000      787.3033      718.3923      722.9797      631.1335      588.4694      525.1423      549.8083        0.0000        0.0000        0.0000        0.0000        0.0000        0.0000        0.0000        0.0000        0.0000        0.0000        0.0000        0.0000        0.0000        0.0000        0.0000        0.0000        0.0000        0.0000        0.0000        0.0000        0.0000        0.0000        0.0000        0.0000        0.0000        0.0000        0.0000        0.0000        0.0000        0.0000        0.0000        0.0000        0.0000        0.0000        0.0000        0.0000        0.0000        0.0000        0.0000        0.0000        0.0000        0.0000        0.0000        0.0000        0.0000        0.0000        0.0000        0.0000        0.0000        0.0000        0.0000        0.0000        0.0000        0.0000        0.0000
        0.0000        0.0000        0.0000        0.0000        0.0000        0.0000        0.0000        0.0000        0.0000        0.0000        0.0000        0.0000        0.0000        0.0000        0.0000        0.0000        0.0000        0.0000        0.0000        0.0000        0.0000        0.0000        0.0000        0.0000        0.0000        0.0000        0.0000        0.0000        0.0000        0.0000        0.0000        0.0000        0.0000        0.0000        0.0000        0.0000        0.0000        0.0000        0.0000        0.0000        0.0000        0.0000        0.0000        0.0000        0.0000        0.0000        0.0000        0.0000        0.0000        0.0000        0.0000        0.0000        0.0000        0.0000        0.0000        0.0000        0.0000        0.0000        0.0000        0.0000        0.0000        0.0000        0.0000        0.0000        0.0000        0.0000        0.0000        0.0000        0.0000        0.0000        0.0000        0.0000        0.0000        0.0000        0.0000        0.0000        0.0000        0.0000        0.0000        0.0000        0.0000        0.0000        0.0000        0.0000        0.0000        0.0000        0.0000        0.0000        0.0000        0.0000        0.0000        0.0000        0.0000        0.0000        0.0000        0.0000        0.0000        0.0000        0.0000        0.0000        0.0000        0.0000        0.0000      342.8395      325.2628      338.7804      297.1406      269.5853      251.8518      249.8621      277.0257      297.8625      307.7923      338.0305      373.5792      397.0078      398.7112        0.0000      345.9375      288.4492        0.0000        0.0000      291.5541      320.3018        0.0000        0.0000        0.0000        0.0000        0.0000        0.0000        0.0000        0.0000      149.6996      178.0237      159.0697      149.8129      141.1895      149.8088      133.0479      104.8631      111.4313      135.3335      136.7691      153.0921      174.2740      184.5283      183.9147      208.7624      227.5015      238.8985      262.8324      308.9582      307.8072      320.3942      340.9372      394.3596      393.1563      400.0967      330.3658      288.3454      245.9087      221.0475      227.1497      185.5395      157.5695      131.3915      128.3123        0.0000        0.0000        0.0000        0.0000        0.0000        0.0000        0.0000        0.0000        0.0000        0.0000        0.0000        0.0000        0.0000        0.0000        0.0000        0.0000        0.0000        0.0000        0.0000        0.0000      686.4892      746.4028      717.4948      649.8292      561.9632        0.0000        0.0000        0.0000        0.0000        0.0000        0.0000        0.0000        0.0000        0.0000        0.0000        0.0000        0.0000        0.0000        0.0000        0.0000        0.0000        0.0000        0.0000        0.0000        0.0000        0.0000        0.0000        0.0000        0.0000        0.0000        0.0000        0.0000        0.0000        0.0000        0.0000        0.0000        0.0000        0.0000        0.0000        0.0000        0.0000        0.0000        0.0000        0.0000        0.0000        0.0000        0.0000        0.0000        0.0000        0.0000        0.0000        0.0000        0.0000        0.0000        0.0000        0.0000        0.0000        0.0000        0.0000        0.0000        0.0000        0.0000
        0.0000        0.0000        0.0000        0.0000        0.0000        0.0000        0.0000        0.0000        0.0000        0.0000        0.0000        0.0000        0.0000        0.0000        0.0000        0.0000        0.0000        0.0000        0.0000        0.0000        0.0000        0.0000        0.0000        0.0000        0.0000        0.0000        0.0000        0.0000        0.0000        0.0000        0.0000        0.0000        0.0000        0.0000        0.0000        0.0000        0.0000        0.0000        0.0000        0.0000        0.0000        0.0000        0.0000        0.0000        0.0000        0.0000        0.0000        0.0000        0.0000        0.0000        0.0000        0.0000        0.0000        0.0000        0.0000        0.0000        0.0000        0.0000        0.0000        0.0000        0.0000        0.0000        0.0000        0.0000        0.0000        0.0000        0.0000        0.0000        0.0000        0.0000        0.0000        0.0000        0.0000        0.0000        0.0000        0.0000        0.0000        0.0000        0.0000        0.0000        0.0000        0.0000        0.0000        0.0000        0.0000        0.0000        0.0000        0.0000        0.0000        0.0000        0.0000        0.0000        0.0000        0.0000        0.0000        0.0000        0.0000        0.0000        0.0000        0.0000        0.0000        0.0000        0.0000      317.3093      341.6953      328.0020      299.6871      254.8685      242.4606      239.5257      243.1557      269.7654      294.3529      307.7505        0.0000        0.0000        0.0000        0.0000        0.0000        0.0000        0.0000        0.0000        0.0000        0.0000        0.0000        0.0000        0.0000        0.0000        0.0000        0.0000        0.0000        0.0000        0.0000      148.0585      145.3280      142.1459      156.1568      148.3493      154.3402      136.3699      118.9722      140.9014      157.5148      189.7178      196.7420      202.8933      215.2303      248.4944      280.0642      281.6088      266.4697      334.9770      320.8631      330.2216      387.0182      453.4744      551.3086      486.8560      439.1067      336.0325      286.2732      271.8707      238.7940      219.8403      192.4088      148.6066        0.0000        0.0000        0.0000        0.0000        0.0000        0.0000        0.0000        0.0000        0.0000        0.0000        0.0000        0.0000        0.0000        0.0000        0.0000        0.0000        0.0000        0.0000        0.0000        0.0000        0.0000        0.0000      751.8434      736.8129      778.9359        0.0000      574.3495      550.7186        0.0000        0.0000        0.0000        0.0000        0.0000        0.0000        0.0000        0.0000        0.0000        0.0000        0.0000        0.0000        0.0000        0.0000        0.0000        0.0000        0.0000        0.0000        0.0000        0.0000        0.0000        0.0000        0.0000        0.0000        0.0000        0.0000        0.0000        0.0000        0.0000        0.0000        0.0000        0.0000        0.0000        0.0000        0.0000        0.0000        0.0000        0.0000        0.0000        0.0000        0.0000        0.0000        0.0000        0.0000        0.0000        0.0000        0.0000        0.0000        0.0000        0.0000        0.0000        0.0000        0.0000        0.0000        0.0000
        0.0000        0.0000        0.0000        0.0000        0.0000        0.0000        0.0000        0.0000        0.0000        0.0000        0.0000        0.0000        0.0000        0.0000        0.0000        0.0000        0.0000        0.0000        0.0000        0.0000        0.0000        0.0000        0.0000        0.0000        0.0000        0.0000        0.0000        0.0000        0.0000        0.0000        0.0000        0.0000        0.0000        0.0000        0.0000        0.0000        0.0000        0.0000        0.0000        0.0000        0.0000        0.0000        0.0000        0.0000        0.0000        0.0000        0.0000        0.0000        0.0000        0.0000        0.0000        0.0000        0.0000        0.0000        0.0000        0.0000        0.0000        0.0000        0.0000        0.0000        0.0000        0.0000        0.0000        0.0000        0.0000        0.0000        0.0000        0.0000        0.0000        0.0000        0.0000        0.0000        0.0000        0.0000        0.0000        0.0000        0.0000        0.0000        0.0000        0.0000        0.0000        0.0000        0.0000        0.0000        0.0000        0.0000        0.0000        0.0000        0.0000        0.0000        0.0000        0.0000        0.0000        0.0000        0.0000        0.0000        0.0000        0.0000        0.0000        0.0000        0.0000        0.0000        0.0000        0.0000        0.0000      250.0563      251.5159      213.2970      198.9201      192.5311      205.2451      209.0786      229.1864      247.5573      254.8268        0.0000        0.0000        0.0000        0.0000        0.0000        0.0000        0.0000        0.0000        0.0000        0.0000        0.0000        0.0000        0.0000        0.0000        0.0000        0.0000        0.0000        0.0000      106.9884      113.5848      161.7582      176.9081      204.3492      200.9794      134.7014      154.5621      190.1443      309.0598      286.8955      302.0735      332.4164      311.3980      386.5031      462.2695      354.7189      361.3060      367.5964      362.4043      360.8276      428.9215      517.4636      603.7599      587.2599      543.8651      474.8928      358.4785      362.3174      311.0051      200.5800      189.2400        0.0000        0.0000        0.0000        0.0000        0.0000        0.0000        0.0000        0.0000        0.0000        0.0000        0.0000        0.0000        0.0000        0.0000        0.0000        0.0000        0.0000        0.0000        0.0000        0.0000        0.0000        0.0000        0.0000        0.0000      848.3705      777.0338        0.0000      608.8203      716.1901        0.0000        0.0000        0.0000        0.0000        0.0000        0.0000        0.0000        0.0000        0.0000        0.0000        0.0000        0.0000        0.0000        0.0000        0.0000        0.0000        0.0000        0.0000        0.0000        0.0000        0.0000        0.0000        0.0000        0.0000        0.0000        0.0000        0.0000        0.0000        0.0000        0.0000        0.0000        0.0000        0.0000        0.0000        0.0000        0.0000        0.0000        0.0000        0.0000        0.0000        0.0000        0.0000        0.0000        0.0000        0.0000        0.0000        0.0000        0.0000        0.0000        0.0000        0.0000        0.0000        0.0000        0.0000        0.0000
        0.0000        0.0000        0.0000        0.0000        0.0000        0.0000        0.0000        0.0000        0.0000        0.0000        0.0000        0.0000        0.0000        0.0000        0.0000        0.0000        0.0000        0.0000        0.0000        0.0000        0.0000        0.0000        0.0000        0.0000        0.0000        0.0000        0.0000        0.0000        0.0000        0.0000        0.0000        0.0000        0.0000        0.0000        0.0000        0.0000        0.0000        0.0000        0.0000        0.0000        0.0000        0.0000        0.0000        0.0000        0.0000        0.0000        0.0000        0.0000        0.0000        0.0000        0.0000        0.0000        0.0000        0.0000        0.0000        0.0000        0.0000        0.0000        0.0000        0.0000        0.0000        0.0000        0.0000        0.0000        0.0000        0.0000        0.0000        0.0000        0.0000        0.0000        0.0000        0.0000        0.0000        0.0000        0.0000        0.0000        0.0000        0.0000        0.0000        0.0000        0.0000        0.0000        0.0000        0.0000        0.0000        0.0000        0.0000        0.0000        0.0000        0.0000        0.0000        0.0000        0.0000        0.0000        0.0000        0.0000        0.0000        0.0000        0.0000        0.0000        0.0000        0.0000        0.0000        0.0000        0.0000        0.0000      251.5972      198.8044      193.1958      169.2112      174.1280      185.8155      179.4192      187.0945      199.8196        0.0000        0.0000        0.0000        0.0000        0.0000        0.0000        0.0000        0.0000        0.0000        0.0000        0.0000        0.0000        0.0000        0.0000        0.0000        0.0000        0.0000        0.0000        0.0000        0.0000      191.1120      225.5721      228.0622      210.3522      170.3915      201.9659      281.1355      368.8358      377.3865      360.1230      403.7418      408.1317      499.6073      460.0803      495.2031      420.8334      448.2551      417.2100      516.3487      620.7903      693.3815      708.5922      657.4844      638.7823      533.9247        0.0000        0.0000      299.9072        0.0000        0.0000        0.0000        0.0000        0.0000        0.0000        0.0000        0.0000        0.0000        0.0000        0.0000        0.0000        0.0000        0.0000        0.0000        0.0000        0.0000        0.0000        0.0000        0.0000        0.0000        0.0000        0.0000        0.0000        0.0000        0.0000      846.5863      726.6006        0.0000        0.0000        0.0000        0.0000        0.0000        0.0000        0.0000        0.0000        0.0000        0.0000        0.0000        0.0000        0.0000        0.0000        0.0000        0.0000        0.0000        0.0000        0.0000        0.0000        0.0000        0.0000        0.0000        0.0000        0.0000        0.0000        0.0000        0.0000        0.0000        0.0000        0.0000        0.0000        0.0000        0.0000        0.0000        0.0000        0.0000        0.0000        0.0000        0.0000        0.0000        0.0000        0.0000        0.0000        0.0000        0.0000        0.0000        0.0000        0.0000        0.0000        0.0000        0.0000        0.0000        0.0000        0.0000        0.0000        0.0000        0.0000
[truncated: 212,709 more chars]
