# Supplementary material for: Multidimensional evaluation of the TRMM 3B43V7 satellite-based precipitation product in mainland China from 1998–2016
Source: PeerJ. 2020 Feb 20;8:e8615. doi: 10.7717/peerj.8615 (PMC7036276; doi:10.7717/peerj.8615)
Supplement: Supplemental Information 2 [file peerj-08-8615-s002.zip › TRMM_3B43 data/TRMM 3B43 data-Year-Month/2009-09.txt]

ncols         249
nrows         175
xllcorner     73.250
yllcorner     6.500
cellsize      0.25000
        0.0000        0.0000        0.0000        0.0000        0.0000        0.0000        0.0000        0.0000        0.0000        0.0000        0.0000        0.0000        0.0000        0.0000        0.0000        0.0000        0.0000        0.0000        0.0000        0.0000        0.0000        0.0000        0.0000        0.0000        0.0000        0.0000        0.0000        0.0000        0.0000        0.0000        0.0000        0.0000        0.0000        0.0000        0.0000        0.0000        0.0000        0.0000        0.0000        0.0000        0.0000        0.0000        0.0000        0.0000        0.0000        0.0000        0.0000        0.0000        0.0000        0.0000        0.0000        0.0000        0.0000        0.0000        0.0000        0.0000        0.0000        0.0000        0.0000        0.0000        0.0000        0.0000        0.0000        0.0000        0.0000        0.0000        0.0000        0.0000        0.0000        0.0000        0.0000        0.0000        0.0000        0.0000        0.0000        0.0000        0.0000        0.0000        0.0000        0.0000        0.0000        0.0000        0.0000        0.0000        0.0000        0.0000        0.0000        0.0000        0.0000        0.0000        0.0000        0.0000        0.0000        0.0000        0.0000        0.0000        0.0000        0.0000        0.0000        0.0000        0.0000        0.0000        0.0000        0.0000        0.0000        0.0000        0.0000        0.0000        0.0000        0.0000        0.0000        0.0000        0.0000        0.0000        0.0000        0.0000        0.0000        0.0000        0.0000        0.0000        0.0000        0.0000        0.0000        0.0000        0.0000        0.0000        0.0000        0.0000        0.0000        0.0000        0.0000        0.0000        0.0000        0.0000        0.0000        0.0000        0.0000        0.0000        0.0000        0.0000        0.0000        0.0000        0.0000        0.0000        0.0000        0.0000        0.0000        0.0000        0.0000        0.0000        0.0000        0.0000        0.0000        0.0000        0.0000        0.0000        0.0000        0.0000        0.0000        0.0000        0.0000        0.0000        0.0000        0.0000        0.0000        0.0000        0.0000        0.0000        0.0000        0.0000        0.0000        0.0000        0.0000       30.6064       42.7155       44.4099        0.0000        0.0000        0.0000       34.4445       39.3148       35.4270       34.7993       27.8624       29.4542       34.0152       34.8100       34.7682       39.1284       45.1266       57.6510       73.0858       86.4642       75.9815       66.1512       67.0699       63.5338       49.8393       49.7505       43.7591       42.1286       46.6973       45.7339       49.4957       61.0422       90.8066       73.6425       72.9163       75.8119       78.0599       59.4537       44.2358       48.5757       45.4409       40.9474       39.8402       40.3614       37.8544       40.7540        0.0000        0.0000        0.0000        0.0000        0.0000        0.0000        0.0000        0.0000        0.0000        0.0000        0.0000        0.0000        0.0000        0.0000        0.0000        0.0000        0.0000        0.0000        0.0000        0.0000        0.0000        0.0000        0.0000        0.0000        0.0000        0.0000        0.0000        0.0000        0.0000        0.0000
        0.0000        0.0000        0.0000        0.0000        0.0000        0.0000        0.0000        0.0000        0.0000        0.0000        0.0000        0.0000        0.0000        0.0000        0.0000        0.0000        0.0000        0.0000        0.0000        0.0000        0.0000        0.0000        0.0000        0.0000        0.0000        0.0000        0.0000        0.0000        0.0000        0.0000        0.0000        0.0000        0.0000        0.0000        0.0000        0.0000        0.0000        0.0000        0.0000        0.0000        0.0000        0.0000        0.0000        0.0000        0.0000        0.0000        0.0000        0.0000        0.0000        0.0000        0.0000        0.0000        0.0000        0.0000        0.0000        0.0000        0.0000        0.0000        0.0000        0.0000        0.0000        0.0000        0.0000        0.0000        0.0000        0.0000        0.0000        0.0000        0.0000        0.0000        0.0000        0.0000        0.0000        0.0000        0.0000        0.0000        0.0000        0.0000        0.0000        0.0000        0.0000        0.0000        0.0000        0.0000        0.0000        0.0000        0.0000        0.0000        0.0000        0.0000        0.0000        0.0000        0.0000        0.0000        0.0000        0.0000        0.0000        0.0000        0.0000        0.0000        0.0000        0.0000        0.0000        0.0000        0.0000        0.0000        0.0000        0.0000        0.0000        0.0000        0.0000        0.0000        0.0000        0.0000        0.0000        0.0000        0.0000        0.0000        0.0000        0.0000        0.0000        0.0000        0.0000        0.0000        0.0000        0.0000        0.0000        0.0000        0.0000        0.0000        0.0000        0.0000        0.0000        0.0000        0.0000        0.0000        0.0000        0.0000        0.0000        0.0000        0.0000        0.0000        0.0000        0.0000        0.0000        0.0000        0.0000        0.0000        0.0000        0.0000        0.0000        0.0000        0.0000        0.0000        0.0000        0.0000        0.0000        0.0000        0.0000        0.0000        0.0000        0.0000        0.0000        0.0000        0.0000        0.0000        0.0000        0.0000        0.0000        0.0000        0.0000        0.0000       26.4027       33.1445       45.9632       39.5245       36.4547       35.2372       31.6614       29.9944       30.1846       28.2857       27.6640       24.5646       32.0673       33.3852       30.6711       35.0294       39.4267       46.8422       72.6760       73.8364       83.6703       65.3468       73.3893       64.7981       56.9525       50.3683       43.2101       31.7769       42.0562       42.3525       54.8781       60.8110       61.9797       58.8154       72.4323       81.9496       89.0792       96.3006       76.8194       63.2321       66.4535       41.8567       44.2186       37.7411       33.5458       32.9544       37.0619       35.1100       37.6967       47.9372       62.6997       72.5101       70.0550       69.3990        0.0000        0.0000        0.0000        0.0000        0.0000        0.0000        0.0000        0.0000        0.0000        0.0000        0.0000        0.0000        0.0000        0.0000        0.0000        0.0000        0.0000        0.0000        0.0000        0.0000        0.0000        0.0000        0.0000
        0.0000        0.0000        0.0000        0.0000        0.0000        0.0000        0.0000        0.0000        0.0000        0.0000        0.0000        0.0000        0.0000        0.0000        0.0000        0.0000        0.0000        0.0000        0.0000        0.0000        0.0000        0.0000        0.0000        0.0000        0.0000        0.0000        0.0000        0.0000        0.0000        0.0000        0.0000        0.0000        0.0000        0.0000        0.0000        0.0000        0.0000        0.0000        0.0000        0.0000        0.0000        0.0000        0.0000        0.0000        0.0000        0.0000        0.0000        0.0000        0.0000        0.0000        0.0000        0.0000        0.0000        0.0000        0.0000       46.2846        0.0000       43.3921       42.6121        0.0000        0.0000        0.0000        0.0000        0.0000        0.0000        0.0000        0.0000        0.0000        0.0000        0.0000        0.0000        0.0000        0.0000        0.0000        0.0000        0.0000        0.0000        0.0000        0.0000        0.0000        0.0000        0.0000        0.0000        0.0000        0.0000        0.0000        0.0000        0.0000        0.0000        0.0000        0.0000        0.0000        0.0000        0.0000        0.0000        0.0000        0.0000        0.0000        0.0000        0.0000        0.0000        0.0000        0.0000        0.0000        0.0000        0.0000        0.0000        0.0000        0.0000        0.0000        0.0000        0.0000        0.0000        0.0000        0.0000        0.0000        0.0000        0.0000        0.0000        0.0000        0.0000        0.0000        0.0000        0.0000        0.0000        0.0000        0.0000        0.0000        0.0000        0.0000        0.0000        0.0000        0.0000        0.0000        0.0000        0.0000        0.0000        0.0000        0.0000        0.0000        0.0000        0.0000        0.0000        0.0000        0.0000        0.0000        0.0000        0.0000        0.0000        0.0000        0.0000        0.0000        0.0000        0.0000        0.0000        0.0000        0.0000        0.0000        0.0000        0.0000        0.0000        0.0000        0.0000        0.0000        0.0000        0.0000        0.0000        0.0000        0.0000        0.0000        0.0000       22.1323       23.0980       29.1497       34.4351       35.9492       32.7131       27.4431       28.2249       25.3595       26.6518       27.9802       28.6641       21.2807       26.0073       32.0952       38.1969       40.6401       37.8592       41.6936       78.3046       78.4251       59.3086       69.4158       71.3352       50.8893       53.7713       48.3497       45.7067       34.6305       39.2730       40.5502       55.3126       46.2189       39.0567       37.8414       52.1469       69.3041       64.5795       69.0213       44.5961       53.4765       54.9481       53.4868       45.9729       35.7044       30.9846       33.7695       31.0332       31.8738       32.5156       46.4053       66.5074       71.5327       67.8931       65.3172       66.3763        0.0000        0.0000        0.0000        0.0000        0.0000        0.0000        0.0000        0.0000        0.0000        0.0000        0.0000        0.0000        0.0000        0.0000        0.0000        0.0000        0.0000        0.0000        0.0000        0.0000        0.0000        0.0000
        0.0000        0.0000        0.0000        0.0000        0.0000        0.0000        0.0000        0.0000        0.0000        0.0000        0.0000        0.0000        0.0000        0.0000        0.0000        0.0000        0.0000        0.0000        0.0000        0.0000        0.0000        0.0000        0.0000        0.0000        0.0000        0.0000        0.0000        0.0000        0.0000        0.0000        0.0000        0.0000        0.0000        0.0000        0.0000        0.0000        0.0000        0.0000        0.0000        0.0000        0.0000        0.0000        0.0000        0.0000        0.0000        0.0000        0.0000        0.0000        0.0000        0.0000        0.0000        0.0000        0.0000       78.7751       57.2840       68.7846       53.4145       60.1735       79.1429       40.6706        0.0000        0.0000        0.0000        0.0000        0.0000        0.0000        0.0000        0.0000        0.0000        0.0000        0.0000        0.0000        0.0000        0.0000        0.0000        0.0000        0.0000        0.0000        0.0000        0.0000        0.0000        0.0000        0.0000        0.0000        0.0000        0.0000        0.0000        0.0000        0.0000        0.0000        0.0000        0.0000        0.0000        0.0000        0.0000        0.0000        0.0000        0.0000        0.0000        0.0000        0.0000        0.0000        0.0000        0.0000        0.0000        0.0000        0.0000        0.0000        0.0000        0.0000        0.0000        0.0000        0.0000        0.0000        0.0000        0.0000        0.0000        0.0000        0.0000        0.0000        0.0000        0.0000        0.0000        0.0000        0.0000        0.0000        0.0000        0.0000        0.0000        0.0000        0.0000        0.0000        0.0000        0.0000        0.0000        0.0000        0.0000        0.0000        0.0000        0.0000        0.0000        0.0000        0.0000        0.0000        0.0000        0.0000        0.0000        0.0000        0.0000        0.0000        0.0000        0.0000        0.0000        0.0000        0.0000        0.0000        0.0000        0.0000        0.0000        0.0000        0.0000        0.0000        0.0000        0.0000        0.0000        0.0000        0.0000        0.0000        0.0000        0.0000       22.3858       20.1499       20.0265       18.7378       17.7578       18.2622       20.7618       32.3214       23.2685       22.6816       22.7511       20.9104       25.5926       28.1135       29.7604       32.9321       39.0956       32.7648       37.6021       54.0606       67.8156       65.2521       69.5576       62.3399       59.1462       48.8496       50.8072       50.3585       50.3592       35.3213       31.3505       32.7749       41.0898       37.5303       40.1220       39.0571       35.2407       41.2521       40.9758       37.9264       36.2572       47.2758       54.1093       57.9148       53.6678       38.1851       36.9929       36.9408       39.8039       35.9351       38.9935       40.0806       44.1206       56.5026       59.1137       71.5531       77.7408       66.5927       77.9386        0.0000        0.0000        0.0000        0.0000        0.0000        0.0000        0.0000        0.0000        0.0000        0.0000        0.0000        0.0000        0.0000        0.0000        0.0000        0.0000        0.0000        0.0000        0.0000        0.0000
        0.0000        0.0000        0.0000        0.0000        0.0000        0.0000        0.0000        0.0000        0.0000        0.0000        0.0000        0.0000        0.0000        0.0000        0.0000        0.0000        0.0000        0.0000        0.0000        0.0000        0.0000        0.0000        0.0000        0.0000        0.0000        0.0000        0.0000        0.0000        0.0000        0.0000        0.0000        0.0000        0.0000        0.0000        0.0000        0.0000        0.0000        0.0000        0.0000        0.0000        0.0000        0.0000        0.0000        0.0000        0.0000        0.0000        0.0000        0.0000        0.0000        0.0000        0.0000        0.0000        0.0000       50.5186       51.9857       49.3584       47.3375       51.1541       48.3969       42.6260        0.0000        0.0000        0.0000        0.0000        0.0000        0.0000        0.0000        0.0000        0.0000        0.0000        0.0000        0.0000        0.0000        0.0000        0.0000        0.0000        0.0000        0.0000        0.0000        0.0000        0.0000        0.0000        0.0000        0.0000        0.0000        0.0000        0.0000        0.0000        0.0000        0.0000        0.0000        0.0000        0.0000        0.0000        0.0000        0.0000        0.0000        0.0000        0.0000        0.0000        0.0000        0.0000        0.0000        0.0000        0.0000        0.0000        0.0000        0.0000        0.0000        0.0000        0.0000        0.0000        0.0000        0.0000        0.0000        0.0000        0.0000        0.0000        0.0000        0.0000        0.0000        0.0000        0.0000        0.0000        0.0000        0.0000        0.0000        0.0000        0.0000        0.0000        0.0000        0.0000        0.0000        0.0000        0.0000        0.0000        0.0000        0.0000        0.0000        0.0000        0.0000        0.0000        0.0000        0.0000        0.0000        0.0000        0.0000        0.0000        0.0000        0.0000        0.0000        0.0000        0.0000        0.0000        0.0000        0.0000        0.0000        0.0000        0.0000        0.0000        0.0000        0.0000        0.0000        0.0000        0.0000        0.0000        0.0000        0.0000        0.0000        0.0000       21.8634       19.7463       23.6287       17.0472       17.5650       21.5131       23.8273       21.5884       18.6023       21.5603       21.4057       21.7408       30.5842       40.6574       41.6219       41.6302       44.3267       52.9559       49.9115       55.6496       85.3610       53.6480       56.5440       50.2664       43.4050       54.1070       50.9220       53.9662       52.3674       41.6432       37.5088       41.8730       35.7747       37.4819       37.1145       38.4090       42.8748       45.9940       45.7830       38.2645       38.2254       48.6343       56.1086       62.2147       57.7563       52.0929       39.5571       40.5067       48.9447       46.2207       40.7594       37.7284       40.6480       44.5019       52.4242       58.3150       61.4799       64.2191       76.5041       87.7371       90.5308        0.0000        0.0000        0.0000        0.0000        0.0000        0.0000        0.0000        0.0000        0.0000        0.0000        0.0000        0.0000        0.0000        0.0000        0.0000        0.0000        0.0000        0.0000
        0.0000        0.0000        0.0000        0.0000        0.0000        0.0000        0.0000        0.0000        0.0000        0.0000        0.0000        0.0000        0.0000        0.0000        0.0000        0.0000        0.0000        0.0000        0.0000        0.0000        0.0000        0.0000        0.0000        0.0000        0.0000        0.0000        0.0000        0.0000        0.0000        0.0000        0.0000        0.0000        0.0000        0.0000        0.0000        0.0000        0.0000        0.0000        0.0000        0.0000        0.0000        0.0000        0.0000        0.0000        0.0000        0.0000        0.0000        0.0000        0.0000        0.0000       92.3815       51.4893       47.9962       48.9499       53.2983       45.9209       42.4555       37.4745       39.7942       34.1061       34.9822       45.7595        0.0000        0.0000        0.0000        0.0000        0.0000        0.0000        0.0000        0.0000        0.0000        0.0000        0.0000        0.0000        0.0000        0.0000        0.0000        0.0000        0.0000        0.0000        0.0000        0.0000        0.0000        0.0000        0.0000        0.0000        0.0000        0.0000        0.0000        0.0000        0.0000        0.0000        0.0000        0.0000        0.0000        0.0000        0.0000        0.0000        0.0000        0.0000        0.0000        0.0000        0.0000        0.0000        0.0000        0.0000        0.0000        0.0000        0.0000        0.0000        0.0000        0.0000        0.0000        0.0000        0.0000        0.0000        0.0000        0.0000        0.0000        0.0000        0.0000        0.0000        0.0000        0.0000        0.0000        0.0000        0.0000        0.0000        0.0000        0.0000        0.0000        0.0000        0.0000        0.0000        0.0000        0.0000        0.0000        0.0000        0.0000        0.0000        0.0000        0.0000        0.0000        0.0000        0.0000        0.0000        0.0000        0.0000        0.0000        0.0000        0.0000        0.0000        0.0000        0.0000        0.0000        0.0000        0.0000        0.0000        0.0000        0.0000        0.0000        0.0000        0.0000        0.0000        0.0000        0.0000        0.0000        0.0000        0.0000       22.1875       22.3206       18.9026       17.9917       16.9522       22.5884       21.8412       19.1898       15.7022       19.0961       21.0579       19.6948       23.4896       44.2237       46.9921       32.4348       42.9999       42.2935       51.9694       67.5785       62.0573       82.2964       53.9377       37.9093       36.1543       36.4198       52.3783       55.2759       55.2632       52.1750       47.0633       43.9229       45.6036       32.4785       41.5782       36.9724       35.7477       43.5622       51.1574       68.4135       60.5446       46.4470       53.7120       56.1389       57.9842       62.0389       54.9857       56.2137       55.0511       48.5074       52.4254       48.8262       45.3186       41.2747       42.6111       47.3506       57.7726       56.1301       55.3880       60.0119       63.5511       61.5006        0.0000        0.0000        0.0000        0.0000        0.0000        0.0000        0.0000        0.0000        0.0000        0.0000        0.0000        0.0000        0.0000        0.0000       67.4134       70.0719       84.1638        0.0000
        0.0000        0.0000        0.0000        0.0000        0.0000        0.0000        0.0000        0.0000        0.0000        0.0000        0.0000        0.0000        0.0000        0.0000        0.0000        0.0000        0.0000        0.0000        0.0000        0.0000        0.0000        0.0000        0.0000        0.0000        0.0000        0.0000        0.0000        0.0000        0.0000        0.0000        0.0000        0.0000        0.0000        0.0000        0.0000        0.0000        0.0000        0.0000        0.0000        0.0000        0.0000        0.0000        0.0000        0.0000        0.0000        0.0000        0.0000        0.0000       39.6638       44.9331       40.3698       41.6433       38.6494       38.9040       41.1734       44.1385       40.4735       34.7591       39.7504       38.5770       39.7565       48.5486       56.6017        0.0000        0.0000        0.0000        0.0000        0.0000        0.0000        0.0000        0.0000        0.0000        0.0000        0.0000        0.0000        0.0000        0.0000        0.0000        0.0000        0.0000        0.0000        0.0000        0.0000        0.0000        0.0000        0.0000        0.0000        0.0000        0.0000        0.0000        0.0000        0.0000        0.0000        0.0000        0.0000        0.0000        0.0000        0.0000        0.0000        0.0000        0.0000        0.0000        0.0000        0.0000        0.0000        0.0000        0.0000        0.0000        0.0000        0.0000        0.0000        0.0000        0.0000        0.0000        0.0000        0.0000        0.0000        0.0000        0.0000        0.0000        0.0000        0.0000        0.0000        0.0000        0.0000        0.0000        0.0000        0.0000        0.0000        0.0000        0.0000        0.0000        0.0000        0.0000        0.0000        0.0000        0.0000        0.0000        0.0000        0.0000        0.0000        0.0000        0.0000        0.0000        0.0000        0.0000        0.0000        0.0000        0.0000        0.0000        0.0000        0.0000        0.0000        0.0000        0.0000        0.0000        0.0000        0.0000        0.0000        0.0000        0.0000        0.0000        0.0000        0.0000        0.0000        0.0000        0.0000        0.0000       23.0279       21.6859       22.0066       18.2829       15.9032       16.8822       27.0989       24.1602       19.7622       17.6745       19.6907       19.4995       18.8223       19.9199       26.0611       37.3478       27.5007       32.3193       33.7364       44.3576       63.7759       80.1773       79.8896       55.2998       49.0025       50.8122       57.5071       54.8321       49.4899       51.4293       59.9367       55.0303       45.8524       38.7099       28.8757       40.6497       39.5191       38.2110       39.6289       50.7393       72.7644       69.6634       65.0846       62.7486       58.0725       56.5957       53.9336       56.4776       64.5481       56.3561       49.8828       57.8500       49.5836       38.6906       36.3326       39.7891       45.1499       58.7678       52.8288       47.6967       48.4006       51.5186       68.0116       73.9691        0.0000        0.0000        0.0000        0.0000        0.0000        0.0000        0.0000        0.0000        0.0000       55.8417       65.1137       69.5285       59.5379       61.3843       64.7598       75.4330       76.7054
        0.0000        0.0000        0.0000        0.0000        0.0000        0.0000        0.0000        0.0000        0.0000        0.0000        0.0000        0.0000        0.0000        0.0000        0.0000        0.0000        0.0000        0.0000        0.0000        0.0000        0.0000        0.0000        0.0000        0.0000        0.0000        0.0000        0.0000        0.0000        0.0000        0.0000        0.0000        0.0000        0.0000        0.0000        0.0000        0.0000        0.0000        0.0000        0.0000        0.0000        0.0000        0.0000        0.0000        0.0000        0.0000        0.0000        0.0000        0.0000       35.7998       33.5874       33.0478       34.4186       40.0059       41.5885       36.9583       39.1061       39.0339       38.8986       41.7512       49.4860       47.3002       42.0281       33.6881       29.4934       23.6876       22.5157       19.3214        0.0000        0.0000        0.0000        0.0000        0.0000        0.0000        0.0000        0.0000        0.0000        0.0000        0.0000        0.0000        0.0000        0.0000        0.0000        0.0000        0.0000        0.0000        0.0000        0.0000        0.0000        0.0000        0.0000        0.0000        0.0000        0.0000        0.0000        0.0000        0.0000        0.0000        0.0000        0.0000        0.0000        0.0000        0.0000        0.0000        0.0000        0.0000        0.0000        0.0000        0.0000        0.0000        0.0000        0.0000        0.0000        0.0000        0.0000        0.0000        0.0000        0.0000        0.0000        0.0000        0.0000        0.0000        0.0000        0.0000        0.0000        0.0000        0.0000        0.0000        0.0000        0.0000        0.0000        0.0000        0.0000        0.0000        0.0000        0.0000        0.0000        0.0000        0.0000        0.0000        0.0000        0.0000        0.0000        0.0000        0.0000        0.0000        0.0000        0.0000        0.0000        0.0000        0.0000        0.0000        0.0000        0.0000        0.0000        0.0000        0.0000        0.0000        0.0000        0.0000        0.0000        0.0000        0.0000        0.0000        0.0000        0.0000        0.0000        0.0000        0.0000       24.2639       23.4970       24.6097       19.4296       14.8484       14.4322       15.3308       17.4604       17.8358       19.0187       25.3860       20.7696       20.2150       22.8508       21.6368       24.6732       29.3966       32.3238       43.2756       53.8544       45.4600       63.3207       74.0257       77.4827       55.3809       91.2161       86.6283       55.7055       46.6785       56.4268       59.8640       51.5107       40.9953       35.6230       34.2116       43.2350       47.5369       46.1873       50.4128       60.3526       71.8344       89.7624       76.2090       67.3176       54.0751       52.0650       50.3477       48.9199       63.7606       63.4575       51.9566       50.6499       42.3990       35.2375       36.1713       37.6440       41.8067       45.3474       42.0166       43.8293       43.8472       52.3867       60.6022        0.0000        0.0000        0.0000        0.0000        0.0000        0.0000       55.6981       57.5614       70.0223       66.5100       65.6579       64.4366       59.8348       60.8348       68.8065       59.0099        0.0000        0.0000
        0.0000        0.0000        0.0000        0.0000        0.0000        0.0000        0.0000        0.0000        0.0000        0.0000        0.0000        0.0000        0.0000        0.0000        0.0000        0.0000        0.0000        0.0000        0.0000        0.0000        0.0000        0.0000        0.0000        0.0000        0.0000        0.0000        0.0000        0.0000        0.0000        0.0000        0.0000        0.0000        0.0000        0.0000        0.0000        0.0000        0.0000        0.0000        0.0000        0.0000        0.0000        0.0000        0.0000        0.0000        0.0000        0.0000        0.0000        0.0000       34.6673       32.4647       36.6318       26.8086       33.1185       34.9612       30.3147       33.3278       36.5449       40.0657       39.8333       39.3770       41.4286       36.8140       36.1055       33.3014       35.2360       34.9590       31.3093       23.0633       16.1344        0.0000        0.0000        0.0000        0.0000        0.0000        0.0000        0.0000        0.0000        0.0000        0.0000        0.0000        0.0000        0.0000        0.0000        0.0000        0.0000        0.0000        0.0000        0.0000        0.0000        0.0000        0.0000        0.0000        0.0000        0.0000        0.0000        0.0000        0.0000        0.0000        0.0000        0.0000        0.0000        0.0000        0.0000        0.0000        0.0000        0.0000        0.0000        0.0000        0.0000        0.0000        0.0000        0.0000        0.0000        0.0000        0.0000        0.0000        0.0000        0.0000        0.0000        0.0000        0.0000        0.0000        0.0000        0.0000        0.0000        0.0000        0.0000        0.0000        0.0000        0.0000        0.0000        0.0000        0.0000        0.0000        0.0000        0.0000        0.0000        0.0000        0.0000        0.0000        0.0000        0.0000        0.0000        0.0000        0.0000        0.0000        0.0000        0.0000        0.0000        0.0000        0.0000        0.0000        0.0000        0.0000        0.0000        0.0000        0.0000        0.0000        0.0000        0.0000        0.0000        0.0000        0.0000        0.0000        0.0000        0.0000        0.0000        0.0000       22.9971       19.9102       19.6880       20.8229       16.7625       17.1331       18.1291       19.2109       15.0467      236.6415      172.4901       21.0256       25.4552       28.4802       27.9738       40.1680       43.0516       43.1552       46.9080       37.9949       47.7636       54.5450       55.7366       72.7612       91.8484      119.0708       75.6064       53.8385       51.9907       50.9408       53.6360       49.8339       44.6022       38.3030       38.8297       47.9454       45.3525       41.0585       56.2887       61.6912       65.1958       64.0425       73.0806       61.8235       48.3439       50.4741       59.1845       50.7951       50.3255       47.3415       51.0545       61.7363       49.2430       33.8851       27.0875       31.5081       38.9881       37.6476       35.9261       43.4584       39.1383       42.4220       42.5296       51.4440       55.6909       54.3884       46.7727       49.3491       67.3975       59.6771       57.5435       52.8095       54.4268       53.4609       57.5846       60.1831       62.7452       63.8443       63.5231        0.0000        0.0000
        0.0000        0.0000        0.0000        0.0000        0.0000        0.0000        0.0000        0.0000        0.0000        0.0000        0.0000        0.0000        0.0000        0.0000        0.0000        0.0000        0.0000        0.0000        0.0000        0.0000        0.0000        0.0000        0.0000        0.0000        0.0000        0.0000        0.0000        0.0000        0.0000        0.0000        0.0000        0.0000        0.0000        0.0000        0.0000        0.0000        0.0000        0.0000        0.0000        0.0000        0.0000        0.0000        0.0000        0.0000        0.0000        0.0000        0.0000        0.0000       30.1672       32.1158       30.9353       28.8242       29.1483       27.7674       27.1705       33.4844       30.1366       49.5128       42.0658       31.2048       28.5881       26.3796       27.3452       25.2624       35.4109       33.7973       28.1134       23.7393       19.8182       12.3494        0.0000        0.0000        0.0000        0.0000        0.0000        0.0000        0.0000        0.0000        0.0000        0.0000        0.0000        0.0000        0.0000        0.0000        0.0000        0.0000        0.0000        0.0000        0.0000        0.0000        0.0000        0.0000        0.0000        0.0000        0.0000        0.0000        0.0000        0.0000        0.0000        0.0000        0.0000        0.0000        0.0000        0.0000        0.0000        0.0000        0.0000        0.0000        0.0000        0.0000        0.0000        0.0000        0.0000        0.0000        0.0000        0.0000        0.0000        0.0000        0.0000        0.0000        0.0000        0.0000        0.0000        0.0000        0.0000        0.0000        0.0000        0.0000        0.0000        0.0000        0.0000        0.0000        0.0000        0.0000        0.0000        0.0000        0.0000        0.0000        0.0000        0.0000        0.0000        0.0000        0.0000        0.0000        0.0000        0.0000        0.0000        0.0000        0.0000        0.0000        0.0000        0.0000        0.0000        0.0000        0.0000        0.0000        0.0000        0.0000        0.0000        0.0000        0.0000        0.0000        0.0000        0.0000        0.0000        0.0000        0.0000        0.0000        0.0000       18.2770       22.8672       29.4299       33.3414       31.7222        0.0000       26.5694       23.7043      154.1968        0.0000        0.0000        0.0000       37.6827       42.9438       50.9116       44.6152       45.1229       44.5645       44.8506       60.7959       75.0704       75.4701       68.9043       83.8491       80.4981       61.8890       56.8599       57.1965       63.7473       61.0786       56.9915       53.8539       42.1534       41.6889       48.6818       47.7642       41.5469       53.0485       57.8723       55.5896       50.6287       46.6394       44.4553       47.6417       54.7341       48.3495       37.5711       41.3781       36.2275       42.7899       40.3274       43.2927       34.7263       31.3400       31.4277       31.7400       34.4743       39.4366       46.9475       53.7061       50.1033       43.5732       45.0272       53.5485       45.8699       47.3556       41.9479       72.7358       41.6937       43.3780       53.6939       64.7464       70.4375       69.6708       65.0760       60.5001       58.3200       66.6285        0.0000        0.0000
        0.0000        0.0000        0.0000        0.0000        0.0000        0.0000        0.0000        0.0000        0.0000        0.0000        0.0000        0.0000        0.0000        0.0000        0.0000        0.0000        0.0000        0.0000        0.0000        0.0000        0.0000        0.0000        0.0000        0.0000        0.0000        0.0000        0.0000        0.0000        0.0000        0.0000        0.0000        0.0000        0.0000        0.0000        0.0000        0.0000        0.0000        0.0000       46.6982       44.4134       49.5807        0.0000        0.0000        0.0000        0.0000        0.0000        0.0000        0.0000       28.0970       26.7834       25.1787       25.1440       24.4575       30.3492       32.8219       91.7944      102.5516       56.9655       35.2125       31.5979       29.4425       25.9196       23.8270       26.2404       28.8362       30.1860       20.3079       21.0461       19.0084       15.5404        0.0000        0.0000        0.0000        0.0000        0.0000        0.0000        0.0000        0.0000        0.0000        0.0000        0.0000        0.0000        0.0000        0.0000        0.0000        0.0000        0.0000        0.0000        0.0000        0.0000        0.0000        0.0000        0.0000        0.0000        0.0000        0.0000        0.0000        0.0000        0.0000        0.0000        0.0000        0.0000        0.0000        0.0000        0.0000        0.0000        0.0000        0.0000        0.0000        0.0000        0.0000        0.0000        0.0000        0.0000        0.0000        0.0000        0.0000        0.0000        0.0000        0.0000        0.0000        0.0000        0.0000        0.0000        0.0000        0.0000        0.0000        0.0000        0.0000        0.0000        0.0000        0.0000        0.0000        0.0000        0.0000        0.0000        0.0000        0.0000        0.0000        0.0000        0.0000        0.0000        0.0000        0.0000        0.0000        0.0000        0.0000        0.0000        0.0000        0.0000        0.0000        0.0000        0.0000        0.0000        0.0000        0.0000        0.0000        0.0000        0.0000        0.0000        0.0000        0.0000        0.0000        0.0000        0.0000        0.0000        0.0000        0.0000        0.0000        0.0000        0.0000        0.0000        0.0000        0.0000        0.0000        0.0000        0.0000        0.0000        0.0000        0.0000        0.0000        0.0000        0.0000       54.4704       66.4521       63.2228       58.0164       52.2441       61.4592       74.9277       82.1560       90.0375       67.0340       95.5299       67.6548       48.0298       49.0021       50.6714       59.8004       59.5267       48.1052       43.7292       50.3589       48.8640       43.3721       45.1297       43.4371       43.6192       46.6020       45.8373       41.1698       46.0205       50.0573       57.4345       49.8527       37.0546       42.4928       40.8522       40.7095       56.8674       54.9908       44.4183       35.8700       39.6551       43.5168       36.7774       40.0387       42.9502       50.6821       43.5290       40.0677       41.7639       58.7896       57.5143       41.8076       43.1035       45.5648       50.3286       54.8584       83.3657       82.2581       72.8168       79.2800       74.2699       64.7319       56.4925        0.0000        0.0000        0.0000
        0.0000        0.0000        0.0000        0.0000        0.0000        0.0000        0.0000        0.0000        0.0000        0.0000        0.0000        0.0000        0.0000        0.0000        0.0000        0.0000        0.0000        0.0000        0.0000        0.0000        0.0000        0.0000        0.0000        0.0000        0.0000        0.0000        0.0000        0.0000        0.0000        0.0000        0.0000        0.0000        0.0000        0.0000        0.0000        0.0000        0.0000        0.0000       46.3072       44.6306       53.9129       61.3830       40.7640       34.7569       38.9364       39.6416       42.8353       74.2862      141.7972      114.8709       42.7124       30.1043       22.7801       34.8950       37.4937       88.1916       76.7700       36.3672       33.1556       30.1932       24.1541       19.9835       17.8639       24.9549       29.6245       28.8607       23.4337       20.3228       21.3177       19.6115       16.0827       17.6291        0.0000        0.0000        0.0000        0.0000        0.0000        0.0000        0.0000        0.0000        0.0000        0.0000        0.0000        0.0000        0.0000        0.0000        0.0000        0.0000        0.0000        0.0000        0.0000        0.0000        0.0000        0.0000        0.0000        0.0000        0.0000        0.0000        0.0000        0.0000        0.0000        0.0000        0.0000        0.0000        0.0000        0.0000        0.0000        0.0000        0.0000        0.0000        0.0000        0.0000        0.0000        0.0000        0.0000        0.0000        0.0000        0.0000        0.0000        0.0000        0.0000        0.0000        0.0000        0.0000        0.0000        0.0000        0.0000        0.0000        0.0000        0.0000        0.0000        0.0000        0.0000        0.0000        0.0000        0.0000        0.0000        0.0000        0.0000        0.0000        0.0000        0.0000        0.0000        0.0000        0.0000        0.0000        0.0000        0.0000        0.0000        0.0000        0.0000        0.0000        0.0000        0.0000        0.0000        0.0000        0.0000        0.0000        0.0000        0.0000        0.0000        0.0000        0.0000        0.0000        0.0000        0.0000        0.0000        0.0000        0.0000        0.0000        0.0000        0.0000        0.0000        0.0000        0.0000        0.0000        0.0000        0.0000        0.0000        0.0000        0.0000        0.0000        0.0000        0.0000       75.3214       57.3926       59.8411       61.0323       71.7864       65.2201       68.6396       58.5685       49.2724       42.4617       43.6386       55.6854       43.1728       46.1071       52.2401       48.7555       46.3935       51.8371       54.0352       46.2066       42.5806       40.6448       44.9846       47.2429       44.8469       43.6333       62.6328       51.1136       49.6277       62.5694       67.6544       47.6814       57.3881       56.5511       52.5193       76.5001       70.3498       55.2324       48.8988       48.5880       55.3816       58.2481       40.2831       41.4768       35.5043       41.1877       40.3600       37.7075       46.6629       50.2777       47.5917       48.1837       54.0333       62.0393       70.2210       76.6953       77.3110       73.7223       79.1425       71.0459       77.3405        0.0000        0.0000        0.0000        0.0000
        0.0000        0.0000        0.0000        0.0000        0.0000        0.0000        0.0000        0.0000        0.0000        0.0000        0.0000        0.0000        0.0000        0.0000        0.0000        0.0000        0.0000        0.0000        0.0000        0.0000        0.0000        0.0000        0.0000        0.0000        0.0000        0.0000        0.0000        0.0000        0.0000        0.0000        0.0000        0.0000        0.0000        0.0000        0.0000        0.0000        0.0000       50.1738       39.4892       40.9311       41.4169       42.3686       33.4787       34.2387       39.5644       43.8231       38.9261       36.8212       37.7711       41.0445       24.0049       21.7399       17.3479       31.6407       30.8467       26.8719       70.8710       21.8262       25.7206       24.0720       18.5713       18.0917       15.8297       20.2299       17.6524       16.0208       16.6500       18.2359       20.7799       19.6388       16.8156       13.9080        0.0000        0.0000        0.0000        0.0000        0.0000        0.0000        0.0000        0.0000        0.0000        0.0000        0.0000        0.0000        0.0000        0.0000        0.0000        0.0000        0.0000        0.0000        0.0000        0.0000        0.0000        0.0000        0.0000        0.0000        0.0000        0.0000        0.0000        0.0000        0.0000        0.0000        0.0000        0.0000        0.0000        0.0000        0.0000        0.0000        0.0000        0.0000        0.0000        0.0000        0.0000        0.0000        0.0000        0.0000        0.0000        0.0000        0.0000        0.0000        0.0000        0.0000        0.0000        0.0000        0.0000        0.0000        0.0000        0.0000        0.0000        0.0000        0.0000        0.0000        0.0000        0.0000        0.0000        0.0000        0.0000        0.0000        0.0000        0.0000        0.0000        0.0000        0.0000        0.0000        0.0000        0.0000        0.0000        0.0000        0.0000        0.0000        0.0000        0.0000        0.0000        0.0000        0.0000        0.0000        0.0000        0.0000        0.0000        0.0000        0.0000        0.0000        0.0000        0.0000        0.0000        0.0000        0.0000        0.0000        0.0000        0.0000        0.0000        0.0000        0.0000        0.0000        0.0000        0.0000        0.0000        0.0000        0.0000       46.7054       50.7906       52.1585       57.1581       55.8259        0.0000       42.6669       51.7605       59.2076       81.9569      100.3202       67.0107       49.9766       47.4825       48.7606       62.6772       54.1215       39.7147       44.2401       35.4432       41.0458       56.1469       72.4807       56.8939       64.6740       42.9805       39.5700       41.7463       36.5666       39.7762       41.2087       43.9287       42.0079       41.1508       44.5768       53.2870       52.3848       57.8572       60.4748       64.5284       72.5986       72.9505       61.0729       55.2873       48.6653       52.5037       53.6578       40.7195       42.6456       39.1495       40.5327       47.7047       50.8666       43.8385       48.5592       57.3860       54.2436       49.2097       47.3973       68.1898       72.5033       74.5829       75.2989       73.7523       68.4359       67.4781        0.0000        0.0000        0.0000        0.0000
        0.0000        0.0000        0.0000        0.0000        0.0000        0.0000        0.0000        0.0000        0.0000        0.0000        0.0000        0.0000        0.0000        0.0000        0.0000        0.0000        0.0000        0.0000        0.0000        0.0000        0.0000        0.0000        0.0000        0.0000        0.0000        0.0000        0.0000        0.0000        0.0000        0.0000        0.0000        0.0000        0.0000        0.0000        0.0000        0.0000        0.0000       37.5919       36.6501       34.8066       34.6122       30.6116       25.8754       29.8331       38.6347       37.7090       31.3754       25.0609       23.9211       23.6671       23.9156       13.3901       11.4020       17.9723       27.0094       24.5761       18.1570       15.6927       14.3551       16.3438       16.1939       18.8699       15.9425       16.5691       14.7243       16.8576       18.9987       19.5237       21.3199       23.3153       19.9823       13.6690        9.7143        0.0000        0.0000        0.0000        0.0000        0.0000        0.0000        0.0000        0.0000        0.0000        0.0000        0.0000        0.0000        0.0000        0.0000        0.0000        0.0000        0.0000        0.0000        0.0000        0.0000        0.0000        0.0000        0.0000        0.0000        0.0000        0.0000        0.0000        0.0000        0.0000        0.0000        0.0000        0.0000        0.0000        0.0000        0.0000        0.0000        0.0000        0.0000        0.0000        0.0000        0.0000        0.0000        0.0000        0.0000        0.0000        0.0000        0.0000        0.0000        0.0000        0.0000        0.0000        0.0000        0.0000        0.0000        0.0000        0.0000        0.0000        0.0000        0.0000        0.0000        0.0000        0.0000        0.0000        0.0000        0.0000        0.0000        0.0000        0.0000        0.0000        0.0000        0.0000        0.0000        0.0000        0.0000        0.0000        0.0000        0.0000        0.0000        0.0000        0.0000        0.0000        0.0000        0.0000        0.0000        0.0000        0.0000        0.0000        0.0000        0.0000        0.0000        0.0000        0.0000        0.0000        0.0000        0.0000        0.0000        0.0000        0.0000        0.0000        0.0000        0.0000        0.0000       33.4476       34.7903       38.0021       42.1821       52.0579       55.4835       51.9936       47.8696       38.7007       34.9783       43.4348       59.5935       69.2917       69.7922       60.9413       60.3843       54.3575       27.3831       38.5741       36.0141       45.2805       44.4844       42.9583       45.1614       39.7392       49.2973       63.2867       47.4465       96.1119       49.4233       28.5950       35.1485       47.8213       41.2667       28.6891       37.0371       35.1291       38.7947       40.7501       46.6633       49.1475       48.1295       56.1640       65.6569       77.9725       72.5684       59.9153       51.3486       48.3598       47.0748       45.1731       37.9030       37.5327       35.6368       37.0716       41.5850       48.8637       48.2209       49.1110       51.6981       55.8152       54.4310       59.7952       60.3915       68.2754       83.8600       86.1145       72.2614       70.8485        0.0000        0.0000        0.0000        0.0000        0.0000
        0.0000        0.0000        0.0000        0.0000        0.0000        0.0000        0.0000        0.0000        0.0000        0.0000        0.0000        0.0000        0.0000        0.0000        0.0000        0.0000        0.0000        0.0000        0.0000        0.0000        0.0000        0.0000        0.0000        0.0000        0.0000        0.0000        0.0000        0.0000        0.0000        0.0000        0.0000        0.0000        0.0000        0.0000        0.0000        0.0000       41.0809       36.3405       37.4368       34.4191       35.3663       31.2419       31.0795       28.1590       28.8647       30.4720       23.1317       18.1032       14.9418       15.2735       12.9847       13.3501       14.0032       10.3042       13.0162       12.8814       12.9985       11.8930       13.0452       16.5399       18.6092       18.5585       12.2475       14.3869       15.0962       16.5174       22.2835       18.7634       18.7139       14.6011       12.2385        8.8689        0.0000        0.0000        0.0000        0.0000        0.0000        0.0000        0.0000        0.0000        0.0000        0.0000        0.0000        0.0000        0.0000        0.0000        0.0000        0.0000        0.0000        0.0000        0.0000        0.0000        0.0000        0.0000        0.0000        0.0000        0.0000        0.0000        0.0000        0.0000        0.0000        0.0000        0.0000        0.0000        0.0000        0.0000        0.0000        0.0000        0.0000        0.0000        0.0000        0.0000        0.0000        0.0000        0.0000        0.0000        0.0000        0.0000        0.0000        0.0000        0.0000        0.0000        0.0000        0.0000        0.0000        0.0000        0.0000        0.0000        0.0000        0.0000        0.0000        0.0000        0.0000        0.0000        0.0000        0.0000        0.0000        0.0000        0.0000        0.0000        0.0000        0.0000        0.0000        0.0000        0.0000        0.0000        0.0000        0.0000        0.0000        0.0000        0.0000        0.0000        0.0000        0.0000        0.0000        0.0000        0.0000        0.0000        0.0000        0.0000        0.0000        0.0000        0.0000        0.0000        0.0000        0.0000        0.0000        0.0000        0.0000        0.0000        0.0000        0.0000       37.0483       33.2262       39.5658       38.5521       31.2183       37.9061       43.4953       45.2681       44.5145       37.2587       36.8322       46.2710       47.5445       55.9111       49.1599       50.8743       47.3764       41.5419       38.5397       26.2985       24.2623       26.8567       49.1373       57.3167       39.8356       32.7240       37.0987       36.2833       31.7970       31.3002       52.9627       54.9610       33.0516       25.2581       26.9420       30.1622       24.7260       22.8739       32.8543       41.4607       33.6413       32.1296       32.6578       46.9172       50.3936       62.5578       54.0040       70.4170       63.4387       50.4128       52.4555       42.4548       36.0208       35.0857       40.1278       33.1498       32.5663       34.1000       36.0320       43.3195       49.3746       49.9504       51.1130       65.8795       64.8801       61.7675       56.3295       80.8034       78.9285       66.1595       73.7106       74.1884        0.0000        0.0000        0.0000        0.0000        0.0000
        0.0000        0.0000        0.0000        0.0000        0.0000        0.0000        0.0000        0.0000        0.0000        0.0000        0.0000        0.0000        0.0000        0.0000        0.0000        0.0000        0.0000        0.0000        0.0000        0.0000        0.0000        0.0000        0.0000        0.0000        0.0000        0.0000        0.0000        0.0000        0.0000        0.0000        0.0000        0.0000        0.0000        0.0000        0.0000       38.4994       34.3653       32.9793       35.1692       44.4018       38.5592       35.0994       27.5700       25.9380       26.5847       24.2070       39.6152       13.4825        9.8981       11.0902       11.2017        9.4383       11.6517       13.3626       11.1840       12.8785       11.7710       12.2081       12.7648       15.7237       21.3897       20.2783       18.0107       18.5988       19.7584       17.4253       14.3760       14.5429       13.2796       11.8985       10.8969        7.6022        0.0000        0.0000        0.0000        0.0000        0.0000        0.0000        0.0000        0.0000        0.0000        0.0000        0.0000        0.0000        0.0000        0.0000        0.0000        0.0000        0.0000        0.0000        0.0000        0.0000        0.0000        0.0000        0.0000        0.0000        0.0000        0.0000        0.0000        0.0000        0.0000        0.0000        0.0000        0.0000        0.0000        0.0000        0.0000        0.0000        0.0000        0.0000        0.0000        0.0000        0.0000        0.0000        0.0000        0.0000        0.0000        0.0000        0.0000        0.0000        0.0000        0.0000        0.0000        0.0000        0.0000        0.0000        0.0000        0.0000        0.0000        0.0000        0.0000        0.0000        0.0000        0.0000        0.0000        0.0000        0.0000        0.0000        0.0000        0.0000        0.0000        0.0000        0.0000        0.0000        0.0000        0.0000        0.0000        0.0000        0.0000        0.0000        0.0000        0.0000        0.0000        0.0000        0.0000        0.0000        0.0000        0.0000        0.0000        0.0000        0.0000        0.0000        0.0000        0.0000        0.0000        0.0000        0.0000        0.0000        0.0000        0.0000        0.0000       52.1117       41.9934       37.8654       35.5552       32.6980       30.5919       33.0029       31.3880       31.4512       29.2849       23.0738       30.5187       55.0644       46.6242       40.9606       29.4398       33.1812       35.7727       38.2216       33.3984       30.0350       30.0786       35.9105       43.1901       42.4067       36.7658       27.7882       24.1147       26.0462       24.3792       23.8620       37.5229       36.0438       38.5872       30.3204       25.6998       17.5862       18.8037       19.5214       31.3358       45.8251       44.4471       34.2796       33.2490       40.3910       50.2014       61.0916       58.8692       73.1963       67.5839       67.4883       65.0435       39.6650       36.7571       43.9811       41.6535       40.4915       39.6918       41.4464       45.1581       46.3174       44.9447       55.0560       50.4497       57.3574       59.1947       64.1507       65.1295       61.4722       68.2691       77.7336       85.4307       91.2210        0.0000        0.0000        0.0000        0.0000        0.0000
        0.0000        0.0000        0.0000        0.0000        0.0000        0.0000        0.0000        0.0000        0.0000        0.0000        0.0000        0.0000        0.0000        0.0000        0.0000        0.0000        0.0000        0.0000        0.0000        0.0000        0.0000        0.0000        0.0000        0.0000        0.0000        0.0000        0.0000        0.0000        0.0000        0.0000        0.0000        0.0000        0.0000        0.0000        0.0000       28.4969       26.0886       29.6811       32.2780       45.4708       32.4886       28.4544       26.8315       18.6112       17.1651       21.8550       33.6918       31.0312        9.2474        7.7923        8.9822       44.6644       33.2482       14.7380       12.9315        9.5220        8.6367        8.1015        8.4515       13.3921       18.2002       20.9559       20.1128       15.1852       13.6209       12.2700       10.8404       11.9752       10.9251        9.9310        8.5604        7.0250        0.0000        0.0000        0.0000        0.0000        0.0000        0.0000        0.0000        0.0000        0.0000        0.0000        0.0000        0.0000        0.0000        0.0000        0.0000        0.0000        0.0000        0.0000        0.0000        0.0000        0.0000        0.0000        0.0000        0.0000        0.0000        0.0000        0.0000        0.0000        0.0000        0.0000        0.0000        0.0000        0.0000        0.0000        0.0000        0.0000        0.0000        0.0000        0.0000        0.0000        0.0000        0.0000        0.0000        0.0000        0.0000        0.0000        0.0000        0.0000        0.0000        0.0000        0.0000        0.0000        0.0000        0.0000        0.0000        0.0000        0.0000        0.0000        0.0000        0.0000        0.0000        0.0000        0.0000        0.0000        0.0000        0.0000        0.0000        0.0000        0.0000        0.0000        0.0000        0.0000        0.0000        0.0000        0.0000        0.0000        0.0000        0.0000        0.0000        0.0000        0.0000        0.0000        0.0000        0.0000        0.0000        0.0000        0.0000        0.0000        0.0000        0.0000        0.0000        0.0000        0.0000        0.0000        0.0000        0.0000        0.0000        0.0000       40.7160       43.0204       40.3396       39.3088       33.2404       29.5604       25.5529       24.7546       28.0154       19.7844       17.5786       17.1538       17.8126       29.7683       25.6401       21.3860       23.4565       35.8236       47.6409       50.4613       43.7602       50.5598       47.3134       43.0920       46.9497       41.3573       40.0763       37.7255       24.7212       25.0591       24.7821       26.5294       73.7445       36.3586       34.3908       71.5550       44.9052       27.0251       28.2829       30.5585       41.9496       39.7611       37.6316       58.3137       69.7631       33.6724       46.0914       55.0055       81.3551       73.2375       72.4390       77.6570       69.6599       50.3637       43.7714       37.8669       33.5835       41.3351       52.9061       47.4536       48.3231       43.8242       44.0902       44.9027       46.1403       45.4597       48.3696       46.8530       53.3036       58.1019       68.3848       84.3163       86.9514        0.0000        0.0000        0.0000        0.0000        0.0000        0.0000
        0.0000        0.0000        0.0000        0.0000        0.0000        0.0000        0.0000        0.0000        0.0000        0.0000        0.0000        0.0000        0.0000        0.0000        0.0000        0.0000        0.0000        0.0000        0.0000        0.0000        0.0000        0.0000        0.0000        0.0000        0.0000        0.0000        0.0000        0.0000        0.0000        0.0000        0.0000        0.0000        0.0000        0.0000        0.0000       33.8526       30.1462       31.6723       32.0124       29.9347       29.0756       28.0679       24.0339       17.6738       20.5989       22.2689       18.2403       11.9753       10.8885        9.5519        8.8311       24.1506       13.7226       15.8920       13.8587       11.6382        7.5895        8.6111        7.5756       14.1296       17.7769       18.3529       14.0550       13.8574       12.1944       11.5317       10.7998       11.2338       11.1182       10.9727       10.9063        0.0000        0.0000        0.0000        0.0000        0.0000        0.0000        0.0000        0.0000        0.0000        0.0000        0.0000        0.0000        0.0000        0.0000        0.0000        0.0000        0.0000        0.0000        0.0000        0.0000        0.0000        0.0000        0.0000        0.0000        0.0000        0.0000        0.0000        0.0000        0.0000        0.0000        0.0000        0.0000        0.0000        0.0000        0.0000        0.0000        0.0000        0.0000        0.0000        0.0000        0.0000        0.0000        0.0000        0.0000        0.0000        0.0000        0.0000        0.0000        0.0000        0.0000        0.0000        0.0000        0.0000        0.0000        0.0000        0.0000        0.0000        0.0000        0.0000        0.0000        0.0000        0.0000        0.0000        0.0000        0.0000        0.0000        0.0000        0.0000        0.0000        0.0000        0.0000        0.0000        0.0000        0.0000        0.0000        0.0000        0.0000        0.0000        0.0000        0.0000        0.0000        0.0000        0.0000        0.0000        0.0000        0.0000        0.0000        0.0000        0.0000        0.0000        0.0000        0.0000        0.0000        0.0000       43.0338       42.5301        0.0000       35.5829       34.4317       34.2189       33.7354       32.0909       23.8609       22.1839       22.6368       24.8645       29.7762       19.0428       17.8275       14.0476       19.6054       18.2461       30.6597       28.1744       29.0910       30.7761       32.9537       31.3651       44.3781       47.3201       42.7168       50.8283       39.5225       33.7892       39.6246       38.7490       38.3769       39.4039       33.0119       28.0326       30.4012       59.1911       41.0480       47.0521       41.2613       32.8112       39.0522       36.2332       36.3916       54.9886       53.5042       47.4333       39.7742       46.7019       44.9022       51.1123       61.8110       81.2445       81.1880       79.2967       68.3486       59.4673       49.7647       47.0381       49.6981       51.2878       42.7580       60.7229       68.8422       44.1958       37.1119       40.6478       38.4875       41.8207       45.7391       46.8095       49.1101       51.1197       59.0535       70.0319       96.2244        0.0000        0.0000        0.0000        0.0000        0.0000        0.0000        0.0000
        0.0000        0.0000        0.0000        0.0000        0.0000        0.0000        0.0000        0.0000        0.0000        0.0000        0.0000        0.0000        0.0000        0.0000        0.0000        0.0000        0.0000        0.0000        0.0000        0.0000        0.0000        0.0000        0.0000        0.0000        0.0000        0.0000        0.0000        0.0000        0.0000       75.3932       70.9660       57.4818       58.4032       60.0395       37.3598       28.7525       31.4827       27.1377       23.2621       28.5943       28.4972       27.7531       25.5541       16.7061       13.4743       13.5912       11.8677       10.0457        9.4731        8.7976       10.4610       11.5984       12.6990       13.3009       12.5830       11.0679        7.5433        9.4629        7.0571       13.0100       14.0694       13.3663       12.0001       13.0986       12.5130       12.4362       11.7191       12.6388       12.5304       11.3387       10.3319        9.1115        7.1388        0.0000        0.0000        0.0000        0.0000        0.0000        0.0000        0.0000        0.0000        0.0000        0.0000        0.0000        0.0000        0.0000        0.0000        0.0000        0.0000        0.0000        0.0000        0.0000        0.0000        0.0000        0.0000        0.0000        0.0000        0.0000        0.0000        0.0000        0.0000        0.0000        0.0000        0.0000        0.0000        0.0000        0.0000        0.0000        0.0000        0.0000        0.0000        0.0000        0.0000        0.0000        0.0000        0.0000        0.0000        0.0000        0.0000        0.0000        0.0000        0.0000        0.0000        0.0000        0.0000        0.0000        0.0000        0.0000        0.0000        0.0000        0.0000        0.0000        0.0000        0.0000        0.0000        0.0000        0.0000        0.0000        0.0000        0.0000        0.0000        0.0000        0.0000        0.0000        0.0000        0.0000        0.0000        0.0000        0.0000        0.0000        0.0000        0.0000        0.0000        0.0000        0.0000        0.0000        0.0000        0.0000        0.0000        0.0000        0.0000        0.0000        0.0000        0.0000       40.1703       37.0855       35.4709       32.2584       29.5207       30.1990       27.3161       24.1963       20.7501       17.9924       15.1435       17.3345       36.7713       41.8456       16.6813       16.4568       16.2224       23.1812       23.4651       14.2761       38.1398       30.3422       30.6984       31.4154       32.8134       34.3218       46.8107       41.2056       45.2342       29.6167       22.1785       30.9839       33.0393       35.8079       46.9653       46.3405       43.1455       31.4079       25.5265       64.8882       68.9879       41.0504       41.6531       48.3319       42.1675       37.4910       46.6268       71.1356       55.9137       47.0832       54.0685       61.7274       60.8657       59.6371       74.3012       82.9586       80.4230       70.6993       69.8330       57.5009       45.4644       50.8121       64.5696       48.2564       51.8276       50.5973       37.5417       34.6157       34.3174       36.6733       36.1153       41.6775       50.4478       51.6131       57.6817       61.0217       74.9606        0.0000        0.0000        0.0000        0.0000        0.0000        0.0000        0.0000        0.0000
        0.0000        0.0000        0.0000        0.0000        0.0000        0.0000        0.0000        0.0000        0.0000        0.0000        0.0000        0.0000        0.0000        0.0000        0.0000        0.0000        0.0000        0.0000        0.0000        0.0000        0.0000        0.0000        0.0000        0.0000        0.0000        0.0000       82.3093       78.8468       79.6184       74.0596       71.2488       51.6290       37.4598       34.1389       31.7939       23.6143       23.2028       39.2712       42.1382       23.4632       25.8314       26.4950       25.2528       19.6088       15.9829       13.9355       13.1231       11.5477        8.4027       10.3352       11.0923       10.9154       11.4055       12.2640       14.0829        7.2362        5.2666        4.8606        5.0655       12.3291       12.5463       11.8590       12.0541       14.1031       14.1005       13.7446       12.5223       13.3711       12.0585       10.9351       10.0790        9.3795        8.3966        7.1116        6.5885        7.3337        7.0236        6.8794        5.3558        4.0751        5.2292        4.4642        0.0000        0.0000        0.0000        0.0000        0.0000        0.0000        0.0000        0.0000        0.0000        0.0000        0.0000        0.0000        0.0000        0.0000        0.0000        0.0000        0.0000        0.0000        0.0000        0.0000        0.0000        0.0000        0.0000        0.0000        0.0000        0.0000        0.0000        0.0000        0.0000        0.0000        0.0000        0.0000        0.0000        0.0000        0.0000        0.0000        0.0000        0.0000        0.0000        0.0000        0.0000        0.0000        0.0000        0.0000        0.0000        0.0000        0.0000        0.0000        0.0000        0.0000        0.0000        0.0000        0.0000        0.0000        0.0000        0.0000        0.0000        0.0000        0.0000        0.0000        0.0000        0.0000        0.0000        0.0000        0.0000        0.0000        0.0000        0.0000        0.0000        0.0000        0.0000       24.8703       12.9883        8.0226       19.9493       32.0611        0.0000        0.0000        0.0000        0.0000       29.2261       31.0704       39.2660       34.9939       28.0283       24.9201       23.5133       22.5116       19.7662       16.0868       16.3304       15.5054       14.8665       19.7060       20.7030       22.3871       17.9982       23.1707       27.0941       17.1468       13.9927       15.9282       17.7973       27.8045       27.5580       33.5164       39.6688       40.7988       36.7439       40.5822       38.7933       19.8925       22.7568       27.2059       35.9932       30.2503       25.6355       28.6612       34.1186       21.3061       17.9161       36.6802       75.9838       26.7985       32.9649       49.6021       42.3890       44.2437       42.5676       60.4612       73.4941       60.3642       59.9342       77.3109       75.8501       81.9390       75.1987       92.5641       96.6534       85.7523       79.8724       67.7046       55.6780       42.9544       54.5468       49.1671       41.5782       48.1108       41.8390       32.8409       35.3833       39.2819       46.3460       51.8058       53.7744       59.3389       66.9258       73.5797       85.4273        0.0000        0.0000        0.0000        0.0000        0.0000        0.0000        0.0000        0.0000
        0.0000        0.0000        0.0000        0.0000        0.0000        0.0000        0.0000        0.0000        0.0000        0.0000        0.0000        0.0000        0.0000        0.0000        0.0000        0.0000        0.0000        0.0000        0.0000        0.0000        0.0000        0.0000        0.0000        0.0000        0.0000       79.4979       67.4777       53.1383       35.4242       33.6346       31.1020       31.9073       28.2310       26.2562       22.0483       20.7003       19.4721       44.6634      123.0390       98.5355       23.8039       17.7360       15.1238       15.2339       14.6397       16.0776       17.3774       14.8572       15.3500       18.0853       17.4873       15.7817       15.5209       14.6238       10.0365        9.3180        8.8714        9.9743       10.7083       14.7389       14.4999       15.0881       15.9498       17.6312       19.0845       20.2254       17.9979       16.7315       16.6526       17.0232       18.0611       18.4528       13.1417       11.2631       10.3933        9.4861       11.3488        8.4793        6.2198        2.6295        4.3358        2.6026        2.3178        3.9109        0.0000        0.0000        0.0000        0.0000        0.0000        0.0000        0.0000        0.0000        0.0000        0.0000        0.0000        0.0000        0.0000        0.0000        0.0000        0.0000        0.0000        0.0000        0.0000        0.0000        0.0000        0.0000        0.0000        0.0000        0.0000        0.0000        0.0000        0.0000        0.0000        0.0000        0.0000        0.0000        0.0000        0.0000        0.0000        0.0000        0.0000        0.0000        0.0000        0.0000        0.0000        0.0000        0.0000        0.0000        0.0000        0.0000        0.0000        0.0000        0.0000        0.0000        0.0000        0.0000        0.0000        0.0000        0.0000        0.0000        0.0000        0.0000        0.0000        0.0000        0.0000        0.0000        0.0000        0.0000        0.0000        0.0000        0.0000        0.0000       19.3249       13.2015       12.9766       12.5770       21.6538       25.8212       18.6168       17.3704       15.2208       24.8881       29.6831       27.2238       29.0876       24.3972       19.6021       18.0161       17.4947       15.7429       14.5827       13.4658       13.7547       13.1035       14.2296       19.0016       18.5928       16.0158       15.0692       13.2267       14.2690       14.5154       15.5855       24.1951       26.1339       32.2782       32.0650       42.9422       53.0957       46.5225       50.8860       45.7439       42.0892       41.0765       41.9527       28.6636       32.6324       23.0227       20.6745       14.6319       13.5546       17.0483       17.1540       16.2159       23.8602       28.1419       31.2522       39.7674       40.0794       42.2023       40.5016       43.5455       51.3914       51.4738       54.5020       76.3505       73.5989       62.5456       80.3505       81.2002       69.0744       68.6880       65.6169       63.5730       53.8004       57.9236       58.4459       52.6768       51.7664       55.4850       71.9485       52.6908       45.1995       45.6805        0.0000        0.0000       56.3094       61.6413       68.6700       79.0304        0.0000        0.0000        0.0000        0.0000        0.0000        0.0000        0.0000        0.0000        0.0000
        0.0000        0.0000        0.0000        0.0000        0.0000        0.0000        0.0000        0.0000        0.0000        0.0000        0.0000        0.0000        0.0000        0.0000        0.0000        0.0000        0.0000        0.0000        0.0000        0.0000        0.0000        0.0000        0.0000        0.0000        0.0000        0.0000       52.8064       64.8031       54.6750       45.3248       26.7566       56.1468       63.6732       27.1760       24.5393       26.3229       22.4359       21.5876       26.4612       36.7890       22.7309       20.9353       16.5977       12.8578       14.0088       17.8750       18.1908       19.1558       16.0228       15.0675       17.1335       20.9211       17.0026       12.4424       11.4332       12.5161       13.8159       12.1406       15.0012       19.2557       20.0665       19.1516       19.2099       20.5023       21.6360       21.1781       20.8220       20.4524       22.0876       24.3057       19.5906       15.0111       11.4010       10.0707       11.1533        7.5432        7.1030        6.8921        7.5186        2.8077        2.6119        4.5948        5.5615        6.1983        5.3068        6.3251        0.0000        0.0000        0.0000        0.0000        0.0000        0.0000        0.0000        0.0000        0.0000        0.0000        0.0000        0.0000        0.0000        0.0000        0.0000        0.0000        0.0000        0.0000        0.0000        0.0000        0.0000        0.0000        0.0000        0.0000        0.0000        0.0000        0.0000        0.0000        0.0000        0.0000        0.0000        0.0000        0.0000        0.0000        0.0000        0.0000        0.0000        0.0000        0.0000        0.0000        0.0000        0.0000        0.0000        0.0000        0.0000        0.0000        0.0000        0.0000        0.0000        0.0000        0.0000        0.0000        0.0000        0.0000        0.0000        0.0000        0.0000        0.0000        0.0000        0.0000        0.0000        0.0000        0.0000        0.0000        0.0000        0.0000       10.6588       11.7730       12.9769       13.2296       13.8059       23.2541       25.9306       25.8879       22.2986       27.0843       28.1660       25.9488       23.6320       23.9787       17.9557       16.0232       16.1962       13.6652       11.7938       12.3978       14.7893       15.3756       20.1098       15.2544       12.7745       11.6123       11.9608       12.7657       12.7633       24.3862       18.8374       19.8345       24.0202       39.3660       40.9361       37.8643       56.7753       75.4457       64.7627       46.0615       36.4378       36.6843       28.2227       23.5825       13.5903       15.6714       14.4103       13.4393       11.8630       12.6948        9.4169       17.8176       24.5364       28.7658       35.5692       35.4454       41.1938       46.8955       43.1013       59.1630       61.6895       59.4667       46.5000       57.3064       66.1375       75.3250       69.4957       64.7830       57.5102       67.1590       75.8456       56.5832       49.9940       61.0612       70.5835       57.4943       64.0177       54.4782       74.5186       59.1020       55.1509        0.0000        0.0000        0.0000        0.0000        0.0000        0.0000        0.0000        0.0000        0.0000        0.0000        0.0000        0.0000        0.0000        0.0000        0.0000        0.0000
        0.0000        0.0000        0.0000        0.0000        0.0000        0.0000        0.0000        0.0000        0.0000        0.0000        0.0000        0.0000        0.0000        0.0000        0.0000        0.0000        0.0000        0.0000        0.0000        0.0000        0.0000        0.0000        0.0000        0.0000        0.0000        0.0000        0.0000       28.2021       31.7194       23.8334       22.9015       27.8403       27.3605       24.5640       28.2670       25.9025       24.0985       22.3425       29.9322       31.8553       32.4324       24.3695       17.2572       18.7442       22.2299       21.2605       20.4013       17.9828       15.6633       18.2532       18.7797       21.9598       21.0759       17.3478       14.1903       16.5842       20.1415       19.9424       19.6762       23.3587       20.2677       19.2219       20.4935       22.1361       24.5539       23.3380       20.9945       21.1707       20.4158       18.5767       16.1126       14.6723       12.3584       13.6936       10.4750        8.8653        9.0579       11.6513       10.7379        5.0595        1.3090        1.2204        2.4659        5.0697        4.4981        2.5187        1.8025        0.0000        0.0000        0.0000        0.0000        0.0000        0.0000        0.0000        0.0000        0.0000        0.0000        0.0000        0.0000        0.0000        0.0000        0.0000        0.0000        0.0000        0.0000        0.0000        0.0000        0.0000        0.0000        0.0000        0.0000        0.0000        0.0000        0.0000        0.0000        0.0000        0.0000        0.0000        0.0000        0.0000        0.0000        0.0000        0.0000        0.0000        0.0000        0.0000        0.0000        0.0000        0.0000        0.0000        0.0000        0.0000        0.0000        0.0000        0.0000        0.0000        0.0000        0.0000        0.0000        0.0000        0.0000        0.0000        0.0000        0.0000        0.0000        0.0000        0.0000        0.0000        0.0000        0.0000        0.0000       14.5232        9.6178        9.5343       10.7863       15.8422       23.3875       22.8388       20.1172       22.2083       27.7939       26.2743       25.9715       20.8890       16.4061       14.3109       13.3290       12.0434       11.8456       12.8766       13.7964       12.8032       12.6369       14.9555       14.0355       12.9057       12.3401       11.1546       11.4544       15.2746       22.7277       19.6232       17.8331       21.7271       25.5730       29.4972       30.5526       32.0388       47.5217       59.4811       41.9122       24.8214       30.5607       24.6009       17.5118       11.9467       13.6168       19.1640       17.2633       13.6326       16.9731       18.8259       19.5388       18.6510       21.7500       21.7664       27.2023       32.1908       34.6134       35.7180       40.3035       54.9231       55.2558       41.9386       47.1881       57.9016       64.8971       70.3455       73.0364       68.9662       61.6327       60.1702       69.5051       52.1241       60.5258       70.0576       76.1763       71.5844       59.5108       54.0089       63.6971       47.5188       53.2634        0.0000        0.0000        0.0000        0.0000        0.0000        0.0000        0.0000        0.0000        0.0000        0.0000        0.0000        0.0000        0.0000        0.0000        0.0000        0.0000
        0.0000        0.0000        0.0000        0.0000        0.0000        0.0000        0.0000        0.0000        0.0000        0.0000        0.0000        0.0000        0.0000        0.0000        0.0000        0.0000        0.0000        0.0000        0.0000        0.0000        0.0000        0.0000        0.0000        0.0000        0.0000        0.0000        0.0000       40.7600       35.4399       28.1968       26.5466       29.6065       28.4686       29.8261       28.3089       26.3943       27.4773       32.6421       39.9664       51.2683       67.1812       54.9547       51.5104       36.7960       27.1513       25.7626       24.9219       24.8786       28.0179       26.1866       23.8969       24.2191       17.4457       17.2891       17.6297       21.2108       20.3411       22.1161       24.9562       24.6291       24.2221       29.2020       27.6700       29.7627       33.7819       27.5330       24.8631       28.6741       22.0718       18.9307       16.6698       15.9340       13.8220       13.0907        8.8449       10.5882       12.8423       12.5573       12.7041        9.4140        4.6145        3.3352        2.8292        3.1616        2.9328        0.5352        0.4755        0.0000        0.0000        0.0000        0.0000        0.0000        0.0000        0.0000        0.0000        0.0000        0.0000        0.0000        0.0000        0.0000        0.0000        0.0000        0.0000        0.0000        0.0000        0.0000        0.0000        0.0000        0.0000        0.0000        0.0000        0.0000        0.0000        0.0000        0.0000        0.0000        0.0000        0.0000        0.0000        0.0000        0.0000        0.0000        0.0000        0.0000        0.0000        0.0000        0.0000        0.0000        0.0000        0.0000        0.0000        0.0000        0.0000        0.0000        0.0000        0.0000        0.0000        0.0000        0.0000        0.0000        0.0000        0.0000        0.0000        0.0000        0.0000        0.0000        0.0000        0.0000        0.0000        0.0000        0.0000        0.0000       10.9330       14.6190       13.7811       22.6489       25.0443       19.6575       16.8241       17.2784       21.4233       22.6813       18.9311       14.2989       16.8105       17.1927       13.6508       11.4640       13.2113       15.3738       16.1362       17.0306       17.3360       11.3446       10.3617       11.1025       11.2533       12.2788       14.2666       22.2307       36.0002       25.3106       17.4785       25.4124       24.1279       24.4822       25.5552       30.4512       40.5495       37.1990       29.5196       34.2181       23.4435       18.7648       18.0861       12.1310       15.1499       20.8547       20.1994       14.6682       13.8163       10.8135       12.3367       14.1731       18.7129       17.1240       23.0915       25.9358       36.4179       36.5787       38.8310       47.0076       50.5423       51.4117       59.2915       69.4116       66.0980       71.1390       80.2200       67.6034       56.0219       67.0147       86.2826       74.9332       74.0227       66.1043       69.0838       78.8371       61.4556       60.6272       59.4989       60.4087       54.4818        0.0000        0.0000        0.0000        0.0000        0.0000        0.0000        0.0000        0.0000        0.0000        0.0000        0.0000        0.0000        0.0000        0.0000        0.0000        0.0000
        0.0000        0.0000        0.0000        0.0000        0.0000        0.0000        0.0000        0.0000        0.0000        0.0000        0.0000        0.0000        0.0000        0.0000        0.0000        0.0000        0.0000        0.0000        0.0000        0.0000        0.0000        0.0000        0.0000        0.0000        0.0000        0.0000        0.0000        0.0000       32.5739       30.0394       29.8461       29.2597       34.9136       33.5884       32.6972       32.7988       32.2909       40.6648       46.9752       48.4316       55.5891       78.2080       75.7456       58.7251       41.1368       39.3005       39.0816       50.3992       37.9493       28.2490       23.5275       23.6376       21.0094       19.9919       22.0767       24.2131       21.6002       22.3533       25.2088       38.7130       90.2542       60.6281       40.2909       45.9265       36.2478       31.9624       30.4179       25.0171       20.2872       18.7199       15.8143        8.8088        8.8227       11.5711       12.1898       13.5159       14.8241       41.6325       48.4569       12.6418       14.7420       13.2984       11.9420       11.7835        5.4979        3.6036        2.2671        0.4913        0.4703        0.4849        0.5334        0.0000        0.0000        0.0000        0.0000        0.0000        0.0000        0.0000        0.0000        0.0000        0.0000        0.0000        0.0000        0.0000        0.0000        0.0000        0.0000        0.0000        0.0000        0.0000        0.0000        0.0000        0.0000        0.0000        0.0000        0.0000        0.0000        0.0000        0.0000        0.0000        0.0000        0.0000        0.0000        0.0000        0.0000        0.0000        0.0000        0.0000        0.0000        0.0000        0.0000        0.0000        0.0000        0.0000        0.0000        0.0000        0.0000        0.0000        0.0000        0.0000        0.0000        0.0000        0.0000        0.0000        0.0000        0.0000        0.0000        0.0000        0.0000        0.0000        0.0000        0.0000        0.0000       13.3245       16.7329       25.1229       24.3885       17.2331       16.1878       15.0028       16.1994       16.9898       14.9140       11.6075       14.6689       14.9548       14.5126       13.2847       15.6826       16.1234       14.6479       18.0902       18.0960        9.1229        8.6868       12.3705       14.0851       16.5757       23.8039       32.6840       31.2985       22.0291       16.9433       21.3273       22.5935       23.8928       27.1849       35.5070       23.9873       22.4626       26.6068       26.6979       21.2959       18.1241       12.6675        9.6492       13.1186       16.4804       17.8101       11.0661        5.7109        7.4788       11.2270       11.1770       13.3229       15.3962       18.5235       27.3695       33.4123       46.0673       50.4064       67.6843       65.6087       59.9255       56.2997       97.2259       80.1920       70.5496       61.6076       68.4016       72.8894       69.2791       82.4133       71.5326       76.2249       71.6389       66.7640       55.3212       55.1602       53.2196       53.2691       58.3786       44.9852        0.0000        0.0000        0.0000        0.0000        0.0000        0.0000        0.0000        0.0000        0.0000        0.0000        0.0000        0.0000        0.0000        0.0000        0.0000        0.0000
        0.0000        0.0000        0.0000        0.0000        0.0000        0.0000        0.0000        0.0000        0.0000        0.0000        0.0000        0.0000        0.0000        0.0000        0.0000        0.0000        0.0000        0.0000        0.0000        0.0000        0.0000        0.0000        0.0000        0.0000        0.0000        0.0000        0.0000        0.0000       35.9175       28.0742       29.8024       35.4476       38.3355       48.6830       47.1827       41.6168       40.0010       45.3687       54.1834       60.1007       56.8601       45.9107       44.5837       49.6927       47.9553       50.1665       59.8508       55.7257       47.8731       39.7506       42.3274       42.0900       23.4083       19.1595       22.6362       22.8662       23.7639       23.2589       49.5617       28.2611       45.5341       47.0700       55.5889       77.0532       56.3763       37.3972       32.2014       33.5709       28.9374       24.9197       16.9239       10.1969        9.6796       12.4838       18.2403       18.8403       18.2339       49.2204       63.1332       28.1439       31.5086       28.9812       21.3863       14.0981       10.7882        6.0578        6.1930        4.5938        0.6113        1.4290        2.2285        0.0000        0.0000        0.0000        0.0000        0.0000        0.0000        0.0000        0.0000        0.0000        0.0000        0.0000        0.0000        0.0000        0.0000        0.0000        0.0000        0.0000        0.0000        0.0000        0.0000        0.0000        0.0000        0.0000        0.0000        0.0000        0.0000        0.0000        0.0000        0.0000        0.0000        0.0000        0.0000        0.0000        0.0000        0.0000        0.0000        0.0000        0.0000        0.0000        0.0000        0.0000        0.0000        0.0000        0.0000        0.0000        0.0000        0.0000        0.0000        0.0000        0.0000        0.0000        0.0000        0.0000        0.0000        0.0000        0.0000        0.0000        0.0000        0.0000        0.0000       10.5517       11.7969       13.2811       13.2957       21.0476       17.3807       17.9344       16.3708       14.9408       15.6585       14.9806       14.7673       13.6021       17.1516       20.0387       18.5500       13.6680       11.0454       11.1720       13.4895       17.3829       15.6500       11.1328        9.1043       17.9300       19.2065       20.8665       33.1398       25.4580       20.1924       18.7269       20.2516       27.3999       21.7671       23.3521       21.9540       20.8999       17.8169       19.3708       25.2669       27.0444       18.2430       11.5204       13.8558       17.2280       15.6112       16.9323       13.8455        8.2505        7.9533       10.1180        7.9865        8.3313       12.4829       14.4382       17.4430       30.1195       49.7697       49.7735       40.6325       49.6805       53.8957       61.6882       93.1906       83.8279       83.8701       70.8435       68.0847       89.8199       94.5917       81.7391       74.0187       78.4352       72.4695       81.2276      114.0885       75.6775       54.4790       45.3090       46.5687       42.7856       43.0105        0.0000        0.0000        0.0000        0.0000        0.0000        0.0000        0.0000        0.0000        0.0000        0.0000        0.0000        0.0000        0.0000        0.0000        0.0000        0.0000
        0.0000        0.0000        0.0000        0.0000        0.0000        0.0000        0.0000        0.0000        0.0000        0.0000        0.0000        0.0000        0.0000        0.0000        0.0000        0.0000        0.0000        0.0000        0.0000        0.0000        0.0000        0.0000        0.0000        0.0000        0.0000        0.0000        0.0000        0.0000       52.8382       53.9710       51.9059       62.1203       67.0984       58.1244       54.9780       47.8632       42.4714       52.9082       54.6976       55.9529       50.0723       42.9913       46.4428       46.6700       47.7010       55.0127       54.0933       43.5869       46.4183       34.7273       35.6663       53.2170       31.7777       32.2111       28.2748       30.7423       24.7438       20.8224       25.2134       20.2801       24.3533       23.4670       22.3356       38.6537       53.1149       58.9422       37.6840       31.3580       25.6937       21.6331       13.8416        6.6190       11.3178       14.1058       15.1861       17.2483       15.1151       13.8390       30.0977       52.1718       63.2299       32.8408       34.7745      111.5295       57.1580        8.7735        6.2317        3.4906        2.3386        2.2190        0.8191        0.9397        0.0000        0.0000        0.0000        0.0000        0.0000        0.0000        0.0000        0.0000        0.0000        0.0000        0.0000        0.0000        0.0000        0.0000        0.0000        0.0000        0.0000        0.0000        0.0000        0.0000        0.0000        0.0000        0.0000        0.0000        0.0000        0.0000        0.0000        0.0000        0.0000        0.0000        0.0000        0.0000        0.0000        0.0000        0.0000        0.0000        0.0000        0.0000        0.0000        0.0000        0.0000        0.0000        0.0000        0.0000        0.0000        0.0000        0.0000        0.0000        0.0000        0.0000        0.0000        0.0000        0.0000        0.0000        0.0000        0.0000        0.0000        0.0000       16.7898       12.2497       12.6831       13.3530       13.5643       17.6072       20.0577       18.3170       16.6317       15.0802       14.0477       14.5827       14.6502       41.5293       15.4067       35.9678       83.2815       11.7344       13.5710       15.3939       14.6415       12.5710        9.8180      114.3711       12.0436       23.8684       33.1516       34.8911       24.3759       17.0847       18.2440       22.0022       22.1624       19.7706       27.8503       19.3271       18.5873       15.6400       17.6964       30.4541       28.4335       17.4678       14.6998       14.4836       13.1439       14.4171       16.5007       12.3095       17.2064       14.7879       10.9389       10.1929       11.1921       13.1720       16.8832       23.2961       27.4093       28.5357       29.0685       36.1236       34.6137       37.5866       45.7265       58.7320       60.5648       75.9421       72.9381       88.6753      105.4447      111.9400       99.2140       85.6530       66.4298       69.4424       78.0338       83.9427       83.4581       53.5925       53.4231       45.3015       46.8141       44.7689       38.9962       45.3582        0.0000        0.0000        0.0000        0.0000        0.0000        0.0000        0.0000        0.0000        0.0000        0.0000        0.0000        0.0000        0.0000        0.0000        0.0000
        0.0000        0.0000        0.0000        0.0000        0.0000        0.0000        0.0000        0.0000        0.0000        0.0000        0.0000        0.0000        0.0000        0.0000        0.0000        0.0000        0.0000        0.0000        0.0000        0.0000        0.0000        0.0000        0.0000        0.0000        0.0000        0.0000        0.0000       64.1772       77.2994       58.5772       49.5089       49.7715       46.2480       48.5330       49.4472       52.9722       55.6222       55.6692       65.8721       65.2764       58.3533       70.9648       71.7020       53.2991       49.1128       48.6589       41.7411       38.2048       46.2427       36.4744       30.3002       29.6648       42.2407       38.6204       49.6111       43.0479       34.3485       23.2492       18.4576       17.4622       20.3392       19.4016       19.8463       22.6929       18.1886       16.0488       14.7905       16.1899       14.4116       13.5464       11.0303        6.2581        9.6901       11.0758       12.2591       11.5335       12.1443        9.4103        7.1412        7.6886        7.3474        8.5567       16.7922       57.1301      155.9736       42.9908        8.3389        4.0682        2.2104        0.7758        3.3494        3.3492        1.9096        0.0000        0.0000        0.0000        0.0000        0.0000        0.0000        0.0000        0.0000        0.0000        0.0000        0.0000        0.0000        0.0000        0.0000        0.0000        0.0000        0.0000        0.0000        0.0000        0.0000        0.0000        0.0000        0.0000        0.0000        0.0000        0.0000        0.0000        0.0000        0.0000        0.0000        0.0000        0.0000        0.0000        0.0000        0.0000        0.0000        0.0000        0.0000        0.0000        0.0000        0.0000        0.0000        0.0000        0.0000        0.0000        0.0000        0.0000        0.0000        0.0000        0.0000        0.0000        0.0000        0.0000        0.0000        0.0000        0.0000       16.0182       12.7851       12.4617       12.6601       14.2056       16.6712       19.3304       25.5856       20.0611       19.2302       15.6326       16.4136       16.3957       14.9150       28.4299       12.2830       16.4988       25.6596       18.6618       15.2530       13.8893       11.8842       11.1637       10.1291       88.4122       13.6729       33.6858       46.8028       36.0289       27.8842       23.6364       25.9150       25.0670       27.8026       17.2561       18.9704       15.4293       16.9011       17.0914       21.5093       20.7102       20.3245       19.7263       19.2700       13.0422        8.2695        6.8172        6.9430        9.8376       20.3686       18.0636       16.4819       12.6980       13.9776       14.6432       17.3041       29.8061       55.3501       38.9482       30.9056       35.5296       42.6876       47.5834       51.8089       65.3815       73.6180       68.1624       84.3619       91.3262       87.1200       93.6173       67.3582       68.0687       61.3349       67.6381       81.7847       93.9874       67.8002       57.6647       49.3323       51.0661       49.5229       44.6499       42.9003        0.0000        0.0000        0.0000        0.0000        0.0000        0.0000        0.0000        0.0000        0.0000        0.0000        0.0000        0.0000        0.0000        0.0000        0.0000        0.0000
        0.0000        0.0000        0.0000        0.0000        0.0000        0.0000        0.0000        0.0000        0.0000        0.0000        0.0000        0.0000        0.0000        0.0000        0.0000        0.0000        0.0000        0.0000        0.0000        0.0000        0.0000        0.0000        0.0000        0.0000        0.0000        0.0000        0.0000       77.8005       66.3397       58.4424       48.3734       42.4606       46.6762       53.8475       60.2969       69.4518       90.6244       87.1379       89.5023       89.6818       60.8921       52.3728       45.5902       43.0589       44.7260       49.1859       39.1227       37.6778       35.8323       31.3234       28.0113       24.0840       27.2354       33.9943       37.0293       43.4699       34.0321       22.7867       16.5214       19.8970       14.7348       16.1965       14.4964        9.6255        9.8799       13.9795        7.6922        9.7129       12.1023       10.2152        7.0701        8.3094        8.3155        5.1078        5.5121        6.3865        5.9287        4.8173        5.4687        2.6816        2.1677        2.8937        5.6745        6.4379       30.7003       24.5414        9.1559        5.7255        4.0183        9.4502        7.5205        5.0142        5.3682        5.7193        6.1602        6.2366        6.7930        7.3349        7.8902        7.8806       10.2351        0.0000        0.0000        0.0000        0.0000        0.0000        0.0000        6.4544        7.4811        7.4750        6.5550        0.0000        0.0000        0.0000        0.0000        0.0000        0.0000        0.0000        0.0000        0.0000        0.0000        0.0000        0.0000        0.0000        0.0000        0.0000        0.0000        0.0000        0.0000        0.0000        0.0000        0.0000        0.0000        0.0000        0.0000        0.0000        0.0000        0.0000        0.0000        0.0000        0.0000        0.0000        0.0000        0.0000        0.0000        0.0000        0.0000        8.9580        9.5855       12.6795       13.5821       14.8291       16.2219       18.2740       18.5372       16.2439       17.5202       17.3365       17.0190       13.2609       12.6606       11.8655       12.2013       14.0680       15.4407       18.6132       19.8631       19.5591       20.2125       19.9509       18.8450       16.3989       17.0036       26.4540       23.4349       38.8694       37.0073       28.5103       28.3309       19.4652       18.8033       22.2827       20.4924       11.0730        8.7930       16.6713       24.5161       22.4669       19.9058       20.6781       19.6507       17.0300       19.9290       16.4850       12.4180       12.8974       10.6868       13.9154       15.4755       15.5901       16.4262       20.6148       18.4846       21.5758       35.2473       45.2251       43.8283       35.7871       36.3939       40.5265       47.4413       54.4007       61.7689       72.0894       76.5760       71.0854       73.8376       64.5628       67.3236       66.6233       60.8563       58.3878       56.9322       51.3444       59.2128       60.2019       50.8091       51.5854       53.4986       51.3895       68.5206       52.4955       44.8316        0.0000        0.0000        0.0000        0.0000        0.0000        0.0000        0.0000        0.0000        0.0000        0.0000        0.0000        0.0000        0.0000        0.0000        0.0000        0.0000
        0.0000        0.0000        0.0000        0.0000        0.0000        0.0000        0.0000        0.0000        0.0000        0.0000        0.0000        0.0000        0.0000        0.0000        0.0000        0.0000        0.0000        0.0000        0.0000        0.0000        0.0000        0.0000        0.0000        0.0000        0.0000        0.0000       85.9982       78.0315       65.0805       64.8373       58.8013       58.1422       61.8045       72.7411       82.3330       67.5940       65.6298       79.5537       97.6533      109.9855       95.5437       72.7709       60.9059       48.0164       40.1488       37.2768       38.8916       55.9235       55.7811       41.3645       25.1085       18.8425       21.4390       27.0297       25.0286       29.8594       26.7674       21.3955       19.2622       25.3576       11.5527        9.2576        7.1103        7.4397        8.5878        8.9737        6.2234        6.9306        5.9483        4.1439        3.4397        3.3475        2.8420        2.9725        3.8309        3.0701        3.6255        4.1174        2.9635        0.8916        0.9259        0.9222        0.6782        2.4203        1.8352        3.1599        6.2867        6.7516        7.1363        8.0222        6.6457        5.2226        6.9522        8.8390        9.0017       10.5182       13.1449       13.2051       11.7942       10.6475        9.5993        9.3016       10.5869        9.6925        5.9433        4.3961        7.7741        8.5801       12.8220       11.1477        9.0044        7.0944        5.3876        5.4867        5.3260        0.0000        0.0000        0.0000        0.0000        0.0000        0.0000        0.0000        0.0000        0.0000        0.0000        0.0000        0.0000        0.0000        0.0000        0.0000        0.0000        0.0000        0.0000        0.0000        0.0000        0.0000       10.3209        9.8674        9.3856       10.5568       22.0476       21.4887       17.0573       17.2575       12.7181        7.3987       10.3226       10.3330       12.3600       15.3589       18.5010       17.3992       17.8567       17.5289       17.1734       15.5872       18.2171       21.0063       19.0408       15.4241       15.6686       16.1861       14.9332       12.5372       12.1310       20.6392       18.9161       24.7817       31.9402       17.2768       17.3217       21.2325       18.2165       20.8761       32.7031       37.3340       35.8256       40.3940       43.1840       32.1018       21.4581       15.1033       11.1111       10.1484        7.7871       17.5184       18.7142       20.8440       20.2350       17.3246       17.1203       22.5042       16.7247       17.2358       16.7672       15.4498       14.7871       13.8824       16.9772       17.7560       23.4710       25.5150       22.9757       28.3569       39.3562       45.7063       37.1986       34.9909       37.8378       42.2952       51.1716       49.7273       56.8862       67.4412       61.9288       64.6972       68.5689       64.6789       62.9480       57.4916       53.0555       52.0612       52.3963       47.2036       43.2095       44.0002       47.6910       47.1429       49.7005       53.6635       57.1040        0.0000        0.0000        0.0000        0.0000        0.0000        0.0000        0.0000        0.0000        0.0000        0.0000        0.0000        0.0000        0.0000        0.0000        0.0000        0.0000        0.0000        0.0000
        0.0000        0.0000        0.0000        0.0000        0.0000        0.0000        0.0000        0.0000        0.0000        0.0000        0.0000        0.0000        0.0000        0.0000        0.0000        0.0000        0.0000        0.0000        0.0000        0.0000        0.0000        0.0000        0.0000        0.0000        0.0000        0.0000       97.1141       93.8138       75.3900       69.8419       82.6800       76.5784       72.4379       81.9138       95.4338       78.0696       49.1167       39.7464       38.8742       55.4863       60.3104       59.4632       43.9267       61.8143       54.3337       45.0500       40.9928       36.0227       27.3979       21.4026       15.9474       13.2197       16.1109       15.9633       13.4801       15.0167       14.5179       13.6196       13.8334       16.8810        9.4537        9.4340        6.5594        6.6852        4.7577        6.0155        5.4171        2.9194        2.1367        1.8707        1.8545        3.7236        2.7815        1.7464        1.2376        1.0982        1.2110        1.2075        1.4950        0.6537        0.6970        0.9807        1.0657        2.3489        2.9334        2.9570        4.6785        4.0413        4.6996        0.5973        1.0370        6.7194        7.2476        8.1671        8.9811        9.7288       13.0129       13.1011       10.9155       10.7413       10.1891       10.6949        9.2417        6.8147        6.6809        7.2863        6.4761        5.1363       10.3390       11.7371       11.7379        8.9317        7.0873        7.5977        7.5668        7.3746        6.8432        7.0265        0.0000        0.0000        0.0000        0.0000        0.0000        0.0000        0.0000        0.0000        0.0000        0.0000        0.0000        0.0000       17.0882       12.8450       11.5570       11.6593       10.4971       11.1374       13.8757       17.5065        9.8922       10.4800        9.0594        8.3656        8.5400       10.1241       13.5164        9.7645        8.3556       10.5314       13.0241       14.6124       15.3447       15.4323       21.8010       17.0296       28.5771       25.6180       33.2829       30.2200       24.7440       23.8987       28.0115       18.9180       16.5967       14.6320       25.5101       19.8660       20.3893       23.2953       21.0645       21.1128       24.2861       27.4504       27.5083       31.3380       34.8778       44.0003       55.8262       52.7567       50.6545       32.8790       21.8282       16.7963       12.3075       10.8174       15.9570       15.6594       19.7820       25.1682       25.9566       21.1415       21.1037       23.2757       20.5849       18.6160       19.7089       19.5480       21.7166       18.2717       22.9246       21.3821       21.5991       24.2220       25.5144       38.7475       41.1465       45.5092       42.0469       42.3680       45.4709       47.7025       56.3044       49.1967       51.9457       60.5619       53.9971       53.2300       56.7588       59.2764       63.3520       54.4170       54.9560       52.6380       47.6109       41.1484       42.8770       40.7027       42.5698        0.0000       49.9272       54.2868       56.9022        0.0000        0.0000        0.0000        0.0000        0.0000        0.0000        0.0000        0.0000        0.0000        0.0000        0.0000        0.0000        0.0000        0.0000        0.0000        0.0000        0.0000        0.0000
        0.0000        0.0000        0.0000        0.0000        0.0000        0.0000        0.0000        0.0000        0.0000        0.0000        0.0000        0.0000        0.0000        0.0000        0.0000        0.0000        0.0000        0.0000        0.0000        0.0000        0.0000        0.0000        0.0000        0.0000        0.0000       72.7698       84.6814       95.6617       86.0417       72.3240       70.6987       67.0472       43.1997       37.7080       39.0085       34.8287       30.5282       28.6369       33.6826       34.6018       31.7763       27.1009       23.4872       15.6482       19.5713       17.8731       19.5797       20.5559       19.6206       15.3193       11.3863       12.1180       12.6127       13.3418       41.2243       38.7406       19.3577        9.8173        8.3874        7.5052        8.2422        6.1321        5.1559        8.7767       10.0304        6.1228        5.5988        1.9615        1.5982        2.4228        2.3842        2.1398        1.2904        0.4592        0.8063        1.4400        1.5359        1.0685        1.2593        0.8691        1.3726        2.6520        5.1594        5.4353        4.6448        6.4158        7.1629        5.1788        6.6663        6.6648        5.9111        6.8632        6.5185        7.9562        6.9203        7.3833        9.2276       10.3251       17.3532       19.0530       17.6355       12.3394       12.3740       11.8373        9.5148        6.0591        5.9563        8.6231       10.1040       11.6371       11.3143       10.0753        8.3825        8.2984        8.0547       14.2132       15.5025       13.7572       14.3090       18.6755       14.0451        0.0000        0.0000        0.0000        0.0000        0.0000        0.0000        0.0000        0.0000       14.0969       16.3235       11.8646       11.0958       11.0151        9.0524       12.3503       16.5562       19.5897       23.4717       41.3808       21.9203       14.7834        9.4227        7.1919        9.0798       11.9992       12.5924       14.9521       15.9453       15.7698       13.7469       17.4551       42.6808       50.1294       41.6086       16.8789       25.3215       34.3989       35.8594       40.6419       30.3368       31.6216       22.9600       32.1585       34.5241       26.9104       29.4609       26.4899       22.7428       23.7973       29.1769       28.0854       26.4773       30.9489       39.6522       38.4536       55.9393       48.6661       34.1223       31.2064       29.9031       25.5296       24.6144       18.7935       19.3053       21.8062       23.2715       36.8054       34.0233       28.8209       29.2563       28.7550       23.7501       22.0902       23.1510       22.1123       21.3910       27.3855       38.2193       39.1341       24.9477       25.0400       34.1983       46.0513       39.1588       43.5913       53.3622       49.3707       49.7196       59.2845       67.3753       57.4037       54.2328       53.9551       52.4367       48.9040       52.2088       55.4745       54.3543       47.3107       47.8524       45.8696       44.0721       36.3012       34.0723        0.0000        0.0000        0.0000        0.0000        0.0000        0.0000        0.0000        0.0000        0.0000        0.0000        0.0000        0.0000        0.0000        0.0000        0.0000        0.0000        0.0000        0.0000        0.0000        0.0000        0.0000        0.0000        0.0000        0.0000
        0.0000        0.0000        0.0000        0.0000        0.0000        0.0000        0.0000        0.0000        0.0000        0.0000        0.0000        0.0000        0.0000        0.0000        0.0000        0.0000        0.0000        0.0000        0.0000        0.0000        0.0000        0.0000       66.7594       71.5284       67.1011       64.9106       63.6501       64.8464       51.6696       42.2754       46.4730       47.4570       32.7961       32.4141       31.0362       27.3575       21.6436       23.7069       22.7419       21.8742       18.0615       13.8231       10.1114        4.7977        3.1532        5.7176        4.6019        6.7832       10.2551        7.0153        7.7671        7.2698        9.3617       17.9889       51.2535       44.5664       22.7916        7.7651        5.0644        4.9810        5.6250        5.1517        3.9820        6.5291        9.1939        8.7514        3.5621        1.4999        0.8276        0.9711        1.1252        2.4537        2.5060        0.1280        0.1390        0.5804        0.6213        1.0696        1.8685        2.0519        2.7811        3.1210        3.1383        5.5334        5.6059        5.0010        6.1131        5.3097        6.7409       12.3681       12.4927       10.9470        8.0277        8.9952        9.7577       10.6203       12.7984       18.0965       20.7819       20.8862       18.8411       16.9791       15.7188       13.8991       10.4892        9.9981       14.1338       18.5690       24.1823       23.0396       22.7007       18.1238       14.5824       13.6410       13.3189       18.3977       20.0688       15.8755       19.3849       17.3992       17.7834       21.6797       30.3894       24.7583       19.2294       17.7609       25.7940       17.9074       16.9892       20.7297       25.2785       19.8960       16.7869       15.7639       15.2680       16.1698       20.7604       24.1101       21.8604       30.7305       25.8866       14.9442        7.9489       10.8345       31.1613       26.9448       15.3898       14.0913       12.9486       15.0401       16.2803       19.7498       27.6658       54.3756       44.4311       25.4613       24.7429       43.8325       36.3987       28.1749       26.7360       27.0116       29.3332       34.6400       39.5432       43.6660       41.6675       39.8104       51.0217       38.9170       32.0297       31.2183       29.0965       27.1849       28.1521       34.1294       36.5311       43.1865       47.1039       46.9507       42.1874       39.2819       36.4168       28.3786       27.7261       29.7804       29.8818       32.6634       34.1629       30.4354       32.0409       31.0896       25.4253       23.8577       24.4724       27.6374       38.9470       43.9138       42.8214       35.4980       35.5213       37.3202       43.4846       53.5172       46.0580       48.8993       58.0235       51.2073       52.5310       64.1357       61.3296       58.5062       56.5416       50.8758       49.4235       45.3500       46.0346       48.3125       44.6525       40.7614       39.7605       44.0127       38.8419       36.8831        0.0000        0.0000        0.0000        0.0000        0.0000        0.0000        0.0000        0.0000        0.0000        0.0000        0.0000        0.0000        0.0000        0.0000        0.0000        0.0000        0.0000        0.0000        0.0000        0.0000        0.0000        0.0000        0.0000        0.0000        0.0000
        0.0000        0.0000        0.0000        0.0000        0.0000        0.0000        0.0000        0.0000        0.0000        0.0000        0.0000        0.0000        0.0000        0.0000        0.0000        0.0000        0.0000        0.0000       76.8082       71.7014       62.6235       62.3610       69.1417       75.2147       63.2261       58.7764       55.9531       52.8051       33.4569       27.9765       24.3357       22.4161       20.2176       22.5668       22.1922       23.5946       21.3348       22.0100       13.9838       11.8586       17.8677       12.6599        8.1122        2.7921        2.2021        3.7473        3.3197        4.7147        4.4926        3.4767        5.1217        5.1047        5.2636        5.7609        6.9172        9.0040        6.9841        4.4636        2.3336        4.8976        5.7696        2.6384        3.0056        5.2429        5.1767        4.1009        2.2301        1.1130        0.9328        0.6802        0.6271        0.1285        5.0928        0.1140        0.1200        0.4876        0.5111        0.8647        1.4781        1.8130        1.5929        1.2960        2.0597        2.9054        3.8954        4.5462        4.9973        5.2930        6.0870        7.8765        7.6802        7.8228        9.8447        9.5634       10.9815       13.0942       16.6256       18.2743       31.2812       16.6899       14.1155       14.3970       12.9758       12.4166       14.4053       26.5488       24.4549       21.2610       28.6775       28.9453       35.1754       31.1965       27.3165       22.5212       15.2269       16.2247       14.6588       20.1724       17.0466       13.8531       15.5774       18.0388       23.6465       26.5643       24.8106       22.6211       16.3024       21.2194       17.0522       25.1269       38.3882       35.0368       18.1684       16.3224       16.8292       18.1495       19.2808       19.5226       16.5530       12.6689       11.6464        9.9287        7.9848        7.7635        7.5078        9.4271       12.4544       14.0507       12.7496       13.8903       16.2605       21.2895       26.2532       32.0077       38.5324       36.4694       44.4575       37.4454       35.1189       30.8973       33.8361       38.0339       39.3871       37.5954       41.0189       36.7925       37.5091       38.3026       34.9625       36.6665       31.1822       30.1971       31.0153       37.6865       36.2313       46.8231       46.4998       49.2316       52.4413       55.6537       47.8200       41.1335       34.3703       28.3685       32.1763       27.5134       28.4684       29.1579       31.0851       29.7800       31.9846       29.4184       24.2998       24.0502       26.2799       38.5654       49.3082       45.0920       40.0319       40.2156       40.0822       45.4465       46.0382       48.6110       51.5780       52.1393       48.9587       53.1641       52.0374       49.1752       49.7270       55.8595       52.0590       50.6972       45.6059       43.2590       42.4039       41.5712       38.7913       38.1614       40.2186        0.0000        0.0000        0.0000        0.0000        0.0000        0.0000        0.0000        0.0000        0.0000        0.0000        0.0000        0.0000        0.0000        0.0000        0.0000        0.0000        0.0000        0.0000        0.0000        0.0000        0.0000        0.0000        0.0000        0.0000        0.0000        0.0000        0.0000        0.0000
        0.0000        0.0000        0.0000        0.0000        0.0000        0.0000        0.0000        0.0000        0.0000        0.0000        0.0000        0.0000        0.0000        0.0000        0.0000       61.8252       57.7141       59.9427       62.8080       60.9334       69.4295       63.7118       68.3660       64.9216       58.4747       49.8033       42.5040       25.1771       13.0060       13.4134       11.4669       13.1037       12.6139       10.9978       12.2937       18.9309       15.2567       13.2655       16.2293       20.9966       16.2215       10.1440        8.1752        2.4184        1.8715        1.9475        2.5228        3.7150        4.1068        4.3830        4.5759        3.5222        2.4781        2.4006        4.6283        3.7300        3.2380        3.8618        4.3402        7.3328        4.7321        2.6567        2.2657        7.9702        6.3094        1.9139        1.0482        0.7842        0.6889        0.6202        0.5768        0.1195        5.4870        4.0487        3.4886        2.8505        0.7625        0.5261        0.5937        1.5278        1.7279        1.9552        2.2659        2.8216        5.1574        5.6995        5.2828        6.6138       15.1081       10.6956       18.8341       16.5636       13.8559       17.1000       12.6656       10.4039       12.4470       17.6656       18.2493       17.9498       15.1377       16.1967       16.0834       14.0389        8.9259       15.4381       11.8886       13.5934       29.8530       30.8179       32.7141       26.1065       24.5038       24.5964       17.9093       20.0231       18.0903       18.3972       18.6246       17.0234       17.3972       22.4831       19.6645       23.6768       20.7604       17.8885       15.9069       15.2986       14.2965       20.9880       24.0676       22.6495       19.6412       13.6062       12.9124       14.6414       15.1630       19.4118       17.1614       13.9930        9.7443       12.8937       11.4190        9.4465        9.5226       14.1525       12.7150       17.5410       21.1116       19.7017       17.1392       22.6669       24.2719       33.6833       49.8219       60.2276       54.8272       36.4781       32.3911       46.4121       40.6188       35.2121       37.5032       44.5686       49.2232       45.6827       43.1303       40.9153       38.4001       38.2699       30.4877       29.1700       34.6476       32.9448       37.8573       39.3573       45.4723       53.1562       56.0446       50.9586       53.2311       42.5679       40.4225       34.4461       32.5816       29.2042       30.8691       32.5027       28.5263       28.1801       29.2538       24.4863       26.6010       25.7549       44.0507       49.7646       49.0216       39.4577       37.2002       38.6874       44.3337       44.8286       45.7226       44.0699       48.9303       46.5692       49.2141       52.8020       49.4216       55.4389       59.0890       57.5698       48.2682       40.8509        0.0000       37.7360       37.5436       36.3571       35.0559       31.4612       33.8112        0.0000        0.0000        0.0000        0.0000        0.0000        0.0000        0.0000        0.0000        0.0000        0.0000        0.0000        0.0000        0.0000        0.0000        0.0000        0.0000        0.0000        0.0000        0.0000        0.0000        0.0000        0.0000        0.0000        0.0000        0.0000        0.0000        0.0000        0.0000
        0.0000        0.0000        0.0000        0.0000        0.0000        0.0000        0.0000        0.0000        0.0000        0.0000        0.0000        0.0000        0.0000       54.3725       57.6477       58.2431       64.3906       68.5403       70.0523       77.5939       71.0412       59.2075       57.3566       52.8812       45.0831       42.7096       45.0922       32.5492       14.3299        8.9370        5.9723        8.7970        7.6474        5.5528        6.2211        8.3159       12.9862       15.7327       17.9706       12.5222        9.7487        8.4194        5.9038        1.3305        1.1961        1.7049        3.3807        4.9767        4.5897        4.7534        5.1386        4.8304        3.4695        2.9929        2.4492        1.9472        1.9126        1.6902        2.1124        2.2201        2.4302        1.2451        1.2617        1.9375        2.9393        1.0161        1.0804        0.7111        0.6402        0.5885        0.5555        0.1167        0.4357        0.9133        0.7237        0.4930        0.5280        0.5791        0.6420        1.1265        1.4260        2.0782        2.3801        1.8669        2.0887        4.7106        7.8148       20.6966       22.0792       22.6681       22.1885       17.4931       14.9874       12.3914       10.9382       14.9745       17.9146       16.7389       18.3375       18.2574       18.3480       15.2303       14.6357       10.2585       12.4388       14.9926       15.1717       17.4441       28.4877       28.5235       29.3151       27.9599       30.7188       30.0371       29.3080       31.4523       26.6675       25.9011       30.4776       30.2053       21.5274       17.4220       18.4793       17.4873       15.7577       14.7703       20.8193       22.9309       21.3425       19.2360       22.5732       23.6122       20.6037       16.4324       21.1755       23.3748       20.5759       18.9054       16.2240       13.5867       12.7954       10.0764        9.5834       15.4749       24.8672       22.2539       22.2086       16.1774       29.5655       28.0322       24.9163       24.6274       31.2975       43.5541       63.8321       65.3470       44.7407       42.2943       42.4275       48.5316       54.4165       55.8182       57.9669       55.3659       48.2239       53.4040       44.6243       45.1536       47.1722       47.7536       48.2570       43.4469       37.8921       37.3107       37.9051       47.7198       55.7637       72.0026       61.4028       56.1665       57.7381       51.9285       46.1068       42.1813       40.0838       44.5170       43.3282       32.6155       25.1369       26.7282       24.7607       27.1857       27.6201       28.3180       41.1018       39.3044       31.3150       47.2377       40.6953       42.0873       40.3176       41.0409       42.3166       41.3002       48.4401       50.1869       58.8195       50.9353       52.6483       49.7805       49.2514       48.1233       42.2027        0.0000        0.0000        0.0000        0.0000        0.0000        0.0000        0.0000        0.0000        0.0000        0.0000        0.0000        0.0000        0.0000        0.0000        0.0000        0.0000        0.0000        0.0000        0.0000        0.0000        0.0000        0.0000        0.0000        0.0000        0.0000        0.0000        0.0000        0.0000        0.0000        0.0000        0.0000        0.0000        0.0000        0.0000        0.0000        0.0000
        0.0000        0.0000        0.0000        0.0000        0.0000        0.0000        0.0000        0.0000        0.0000       45.8571        0.0000        0.0000       42.8910       47.2567       48.4410       53.3813       60.3056       61.8840       67.7759       75.6648       77.3328       66.3798       58.4840       53.7603       42.1470       31.5304       34.6596        8.9115       11.9803        7.1232        5.2637        6.2845        5.8690        6.8756        7.2724       10.5260       11.8169       13.2480       11.4372        6.5174        6.5562        6.5687        6.1345        3.3922        2.8807        3.1199        4.4422        5.0315        4.2563        4.8911        3.9128        2.8543        1.9864        1.3981        2.4547        2.8012        3.1193        3.3522        2.7338        2.2475        1.8807        1.2192        1.0171        0.9383        1.6706        1.8524        0.8384        0.1622        0.7874        0.1419        0.3898        0.7069        0.1034        0.7371        0.1190        0.1505        0.1639        0.1793        0.1953        0.9313        1.6675        2.1873        2.6815        3.2924        4.5381        9.3076       12.9183       15.6588       22.1294       23.3856       18.7963       16.2336       13.3493       13.2528       20.6995       19.6682       24.0253       28.1091       30.6299       24.3339       23.4706       20.7440       18.9508       12.9436       15.2166       15.5844       17.0890       19.6196       26.7523       31.1840       30.6842       32.7605       40.2048       40.9532       38.4951       35.9643       31.9800       31.2641       27.6255       23.8448       21.5218       20.8708       22.4424       21.1677       20.5560       28.9426       30.5751       30.1294       28.1384       26.2080       28.3461       29.1328       29.6893       32.8356       38.5770       27.1917       22.9510       22.5685       18.0837       19.0147       18.6890       18.1939       16.1738       69.9822       42.6494       30.3706       27.8338       28.3953       48.9581       74.5446       91.7982       90.1709       85.5871       84.2774       84.3370       82.1106       77.5985       63.7811       60.5880       80.6013       78.5750       60.6598       57.8846       60.0461       56.0765       57.0818       49.4918       66.8136       66.3546       55.1431       59.4632       48.9887       45.2288       44.4651       44.2167       57.7623       65.2180       70.7513       72.2092       75.0172       68.7752       63.0911       63.1815       69.4711       84.9636       72.9964       56.7837       42.4223       31.5691       27.8789       31.1313       24.9857       21.5487       19.3956       44.6652       54.0901       59.8794       48.2576       39.5715       39.9889       40.4146       35.6557       35.4833       38.4472       42.1870       50.1877       44.5680       45.8480       44.5287       45.0582       45.4182       46.2705        0.0000        0.0000        0.0000        0.0000        0.0000        0.0000        0.0000        0.0000        0.0000        0.0000        0.0000        0.0000        0.0000        0.0000        0.0000        0.0000        0.0000        0.0000        0.0000        0.0000        0.0000        0.0000        0.0000        0.0000        0.0000        0.0000        0.0000        0.0000        0.0000        0.0000        0.0000        0.0000        0.0000        0.0000        0.0000        0.0000        0.0000
        0.0000        0.0000        0.0000        0.0000        0.0000       52.9844       28.0366       33.9757       40.9299       35.2740       33.8325       41.6661       55.5772       50.9514       53.5435       63.5636       63.7962       57.8158       59.6924       63.2221       62.4386       56.3161       44.4287       35.1365       33.2125       24.5334       20.0075       12.3736       14.2422        7.0542        7.6000        7.9505        9.6384        9.4769        7.0506        7.5833        7.2006        6.0105        6.6613        6.4718        6.6494        6.1364        6.2041        3.1828        2.1554        1.8150        1.7176        2.2766        2.0609        1.8523        1.8816        1.5120        1.2610        1.7022        2.4279        2.5070        2.8973        3.0165        2.6503        2.1956        2.5035        1.5025        1.4160        2.0304        1.3674        0.7906        0.7301        0.1436        0.1382        0.1339        0.5837        0.4321        0.1028        0.1093        0.3671        1.1455        1.7161        1.8607        2.5112        3.0946        3.0551        3.5173        4.7473        5.3036        6.0413        7.6772       16.5347       18.4105       19.9842       20.7570       10.3868       12.0804       14.1345       18.3314       19.7473       22.5268       25.7247       28.0494       28.5900       25.5052       26.0233       23.6275       22.2321       17.1707       14.6153       16.4292       19.7615       23.3807       29.6513       37.8779       42.6783       44.3400       44.4098       47.3465       52.4029       44.9462       45.3174       40.4490       30.0171       27.6416       24.6420       22.5054       21.4882       21.4750       23.1479       27.6900       31.9717       32.5213       31.2182       29.6948       29.4685       33.1468       31.3482       33.3498       35.7536       29.8422       23.1957       20.4929       19.4968       18.4443       17.8640       19.2936       19.9986       58.7063       50.8752       40.7022       39.7996       61.6683       49.7916       55.1682      102.4272      110.4638       83.3252       78.8968       87.7561       86.3998       92.7742       79.6245       77.9961       72.5322       61.8233       59.0567       53.1794       50.8412       54.0875       49.8522       51.4991       60.9504       63.0469       52.3760       56.7839       49.2949       59.4363       43.9244       45.9139       54.0947       67.5632       74.1624       77.7552       83.9715       76.7003       71.4909       69.3879       75.2112       91.5509       87.4021       78.7029       79.7988       39.9109       30.5396       27.7287       25.0822        0.0000        0.0000       62.3889       59.1749       48.7967       40.3928       29.7988       34.8167       33.7295       33.7391       32.1412       35.0610       36.9308       37.8289       40.0963       43.5616       47.2047       49.1771       49.9959        0.0000        0.0000        0.0000        0.0000        0.0000        0.0000        0.0000        0.0000        0.0000        0.0000        0.0000        0.0000        0.0000        0.0000        0.0000        0.0000        0.0000        0.0000        0.0000        0.0000        0.0000        0.0000        0.0000        0.0000        0.0000        0.0000        0.0000        0.0000        0.0000        0.0000        0.0000        0.0000        0.0000        0.0000        0.0000        0.0000        0.0000        0.0000
        0.0000        0.0000        0.0000        0.0000       23.9296       29.3019       28.5186       28.1196       27.7424       42.6407       51.0124       57.8070       63.7953       48.7978       47.8799       50.9812       50.9074       51.5415       54.0560       51.0792       46.8736       42.2558       38.1929       30.0154       25.0585       22.3114       17.4286        8.9202        8.6448        6.3444        6.1216        5.8914        4.9632        4.5991        4.9386        5.8536        4.3017        5.2310        5.8104        3.7191        4.1968        4.4528        3.8730        2.3711        1.3830        1.1932        2.5519        2.0698        2.4661        1.8165        1.7406        1.9216        1.9134        2.4584        3.0572        2.8479        2.6284        3.0950        2.5220        1.3578        1.5189        0.8534        1.7154        1.5285        1.0637        0.7367        0.5147        0.8765        1.0451        1.4882        2.5442        0.4277        0.1006        0.3541        1.9266        4.3308        6.4512        8.0937        8.5976        6.2125        6.1564        6.5773        7.4985        8.7280       12.5522       12.4724       13.0579       15.9688       14.6350       14.0528       13.0161       13.5886       16.8210       18.1508       20.6535       24.9336       29.8530       33.0325       31.6531       28.4319       27.0617       26.9810       24.9087       22.2929       16.2422       17.2808       19.6770       35.0922       46.9689       53.0077       66.4953       67.5864       59.1924       67.0855       74.3589       69.9393       58.8083       50.3981       35.0677       32.8576       25.8857       20.9799       19.5644       19.3722       20.4786       24.2536       25.9204       26.6353       25.2313       24.8985       23.1791       24.1184       24.8720       26.3257       28.0404       27.9039       26.0233       30.8735       27.5681       21.3603       21.1647       22.6951       28.5806       34.7322       42.7125       41.8274       33.8867       54.0118       45.7814       43.8003       59.4125       66.4648       70.4303       84.2862       86.5589       93.9661       97.8933       94.6496      102.6762       80.3153       78.0439       62.9600       61.4330       55.9111       54.6004       56.4485       53.3785       56.5299       59.4357       52.1820       44.9511       41.9309       34.8783       34.3024       38.6138       56.8743       76.7199       74.4887       80.4151       81.1762       79.3941       75.4568       72.3832       70.6134       70.7531       67.6759       61.8812       45.2353       41.5805       39.4187       34.5127        0.0000        0.0000        0.0000       60.7895       45.1986       33.7777       31.0742       25.6240       31.7646       32.6563       31.4187       30.3082       31.9781       34.0378       33.3240       38.0858       41.6249        0.0000        0.0000        0.0000        0.0000        0.0000        0.0000        0.0000        0.0000        0.0000        0.0000        0.0000        0.0000        0.0000        0.0000        0.0000        0.0000        0.0000        0.0000        0.0000        0.0000        0.0000        0.0000        0.0000        0.0000        0.0000        0.0000        0.0000        0.0000        0.0000        0.0000        0.0000        0.0000        0.0000        0.0000        0.0000        0.0000        0.0000        0.0000        0.0000        0.0000        0.0000
        0.0000        0.0000       28.3278       29.8834       25.4153       27.5934       29.4590       25.5751       28.7793       39.9616       42.7064       50.4595       41.8845       37.1141       37.1566       39.0461       42.1336       43.9627       40.0482       40.3164       37.6078       35.3458       29.5088       24.2559       22.9659       21.1363       18.1607       10.2758        8.9627        6.6915        5.7282        4.6311        3.1421        2.3337        2.6350        3.5090        3.5957        4.2497        4.0217        3.7742        4.0968        4.1150        3.2563        1.5336        1.5542        2.4239        2.9657        2.6746        2.6004        2.7264        2.7340        2.2704        1.9749        1.9861        2.0280        1.7444        1.8581        2.1589        2.4338        1.8076        1.0205        0.8680        1.1267        1.1276        1.0372        0.9390        0.8512        0.4533        1.1819        1.1274        1.5450        2.9345        5.4150       10.2177       11.5264       12.2466       12.7030        9.8518        9.7075        7.8291        6.7739        9.0182        7.0589       10.2563       13.4897        8.6447        9.0654       12.9491       15.0164       15.5587       13.9163       15.9971       13.3819       12.2491       16.8653       21.5803       28.9969       32.0955       33.9441       32.4452       30.5294       29.4938       30.0824       21.5405       33.6912       45.1725       28.2091       38.3084       57.4862       58.4781       63.2342       64.0251       71.6751       69.3857       76.8818       72.9842       63.1088       54.3496       39.9420       31.5351       22.9787       20.7277       23.0013       22.1321       20.0418       22.4356       23.3002       24.8356       24.3898       22.6103       20.3983       21.6795       19.8376       20.3172       21.6728       23.0418       29.2031       38.3637       29.6553       24.0169       25.0105       33.3319       39.3446       46.0373       37.5321       27.5858       31.6584       39.0196       43.8647       48.8096       45.6930       47.7625       56.2264       56.1133       63.5250       70.6523       80.1931       69.1635       71.5018       62.0826       65.3904       70.7406       60.3376       56.8855       55.3395       48.6383       49.4304       54.9072       55.0049       52.4259       46.4225       41.1194       34.5438       31.5212       58.3608       71.0023       69.0079       73.0935       69.2199       65.6664       69.5740       63.6561       62.8945       62.5349       74.2771       74.3657       73.6533       62.0797       51.9143       46.2116        0.0000        0.0000        0.0000       53.2523       40.9986       31.4539       30.1705       28.3605       24.7941       27.6917       27.6042       28.8088       27.5288       29.0968       29.9625       31.1695       30.0673        0.0000        0.0000        0.0000        0.0000        0.0000        0.0000        0.0000        0.0000        0.0000        0.0000        0.0000        0.0000        0.0000        0.0000        0.0000        0.0000        0.0000        0.0000        0.0000        0.0000        0.0000        0.0000        0.0000        0.0000        0.0000        0.0000        0.0000        0.0000        0.0000        0.0000        0.0000        0.0000        0.0000        0.0000        0.0000        0.0000        0.0000        0.0000        0.0000        0.0000        0.0000        0.0000
        0.0000       11.8672       13.6130       13.4365       16.6501       16.9940       16.6935       18.0796       31.5313       31.4924       27.2014       25.4215       21.4511       23.5784       19.5538       20.5707       22.1024       24.6514       26.1816       29.8795       29.2028       27.6637       19.8730       17.2584       17.5939       15.6413       13.4200        8.6894        6.3838        3.9338        3.3335        3.9007        3.6816        3.2782        3.7213        3.7297        2.9541        2.3881        2.5572        3.0866        2.3219        2.7199        2.1014        2.1768        2.7312        2.8664        2.1913        2.1109        2.0879        2.4491        2.1737        1.4039        1.2980        1.2856        1.2948        1.2385        1.5386        2.0504        2.0699        1.4321        0.7581        1.0910        1.3652        1.0731        1.0914        1.4382        1.8351        2.6486        3.1362        2.9220        4.1632        5.2913        6.2873        7.7969        8.0176        8.6891        7.3106        6.8572        7.2784        5.2081        4.5622        4.0927        3.5905        3.2624        4.1227        5.7434        6.8911       11.4209       16.6400       15.0994       15.5430       19.7040       20.0060       20.2235       21.7048       29.6602       36.9470       39.3134       43.7547       36.9606       29.0072       26.6588       26.7612       28.2103       29.6875       30.5867       38.3858       39.7973       45.6858       48.6392       60.1929       61.9937       55.5946       47.3630       46.5566       46.8025       45.4369       56.0068       32.7663       26.1698       22.1854       18.8945       20.6407       24.0700       23.6742       26.7245       26.8423       25.0267       24.0303       37.5530       41.2348       22.8227       19.1167       55.9481       60.4356       34.3502       41.8602       40.6221       27.5582       35.3482       40.5256       35.1540       40.0241       40.4633       29.8024       32.0346       37.5059       37.9754       44.8047       54.3641       55.4336       56.2354       50.0637       47.4653       58.9043       67.7686       62.2971       63.0084       66.8822       66.5606       76.6524       74.6285       70.9373       52.0032       50.2395       44.7301       42.9818       45.3997       42.2976       42.7461       44.0764       39.6256       29.6836       29.4427       41.6777       42.1163       47.5122       44.4821       55.5756       55.2591       55.4813       47.6044       57.4575       67.7037       76.7115       77.0876       78.1903       51.2076        0.0000        0.0000        0.0000        0.0000       29.7344       39.3774       35.2727       29.8585       26.6498       32.2695       24.0474       20.6934       18.6378       17.8471       17.5401       22.5563       23.5727       23.9735        0.0000        0.0000        0.0000        0.0000        0.0000        0.0000        0.0000        0.0000        0.0000        0.0000        0.0000        0.0000        0.0000        0.0000        0.0000        0.0000        0.0000        0.0000        0.0000        0.0000        0.0000        0.0000        0.0000        0.0000        0.0000        0.0000        0.0000        0.0000        0.0000        0.0000        0.0000        0.0000        0.0000        0.0000        0.0000        0.0000        0.0000        0.0000        0.0000        0.0000        0.0000        0.0000        0.0000
        0.0000       10.7319       14.6426       14.0151       11.7175       11.4162       11.3456       14.0452       13.1003       14.7766       13.6813       10.3665        9.1621        8.4512       13.4587       16.1809       24.0156       15.4745       21.2395       22.5236       25.4615       19.9290       14.5243       13.1740       14.0865       13.1663       11.7241        9.4771        8.2975        6.3887        3.1764        2.9836        4.6798        3.7810        2.8398        1.9950        1.4805        2.3977        3.1394        5.1484        4.7015        2.9128        3.2371        3.6897        3.3119        2.2353        2.2400        2.8238        2.4100        1.7821        2.6982        1.7192        1.8517        2.0050        1.6094        1.2672        0.7890        1.0753        1.5489        1.5154        1.2661        0.7971        1.6508        1.4171        1.2801        1.6292        1.7416        3.1782        3.4118        4.0325        4.8105        4.6367        4.5521        4.5701        4.8985        4.5319        3.2155        2.8957        2.5466        2.4577        2.2479        2.4053        2.2521        3.1810        4.8833        5.3177        9.9878       13.5382       27.1468       26.1745       31.3201       33.0064       47.8850       73.1447       43.5194       46.7311       42.8724       38.8909       44.4564       37.2381       38.2805       37.4857       37.3088       35.8253       32.8612       33.2512       43.1480       37.6399       34.6982       54.1559       58.5471       53.3854       44.9966       32.4852       28.8331       22.5646       25.8660       26.8605       26.1535       26.7395       29.2860       28.0833       27.1020       59.1202       61.7723      105.9394       68.4191       29.8727       39.0774       77.5372       71.0144       38.4086       22.9318       56.7008       50.3147       40.3734       41.7840       36.7501       35.8605       50.9962       53.6417       41.4125       40.6755       35.9039       33.9791       33.4015       38.1324       43.0885       52.0507       53.5891       65.0193       78.1945       86.9302       55.3926       58.4705       60.0320       59.8239       57.9966       65.5743       66.2722       73.1869       72.1839       74.2454       59.6421       52.7808       50.2824       50.1516       43.5570       37.2237       39.2116       40.4583       35.8794       31.9617       27.5969       27.2081       33.4587       34.3134       38.9331       41.3680       41.5733       45.7951       54.1514       61.2921       72.2498       73.3320       76.4854        0.0000        0.0000        0.0000        0.0000        0.0000       30.0603       32.1575       41.5459       33.0569       28.0542       27.4328       24.6236       23.3291       19.3365       16.2217       17.4046       20.9059       22.9295        0.0000        0.0000        0.0000        0.0000        0.0000        0.0000        0.0000        0.0000        0.0000        0.0000        0.0000        0.0000        0.0000        0.0000        0.0000        0.0000        0.0000        0.0000        0.0000        0.0000        0.0000        0.0000        0.0000        0.0000        0.0000        0.0000        0.0000        0.0000        0.0000        0.0000        0.0000        0.0000        0.0000        0.0000        0.0000        0.0000        0.0000        0.0000        0.0000        0.0000        0.0000        0.0000        0.0000        0.0000        0.0000
       10.1702       11.7620       11.9624       16.3653       14.6233       13.3844       11.9845       11.5525        5.6960        5.9088        6.7831        7.0166       10.3386       11.4747       11.5530       12.9237       12.1714       13.4311       19.1294       17.4140       15.5815       15.3832       12.1923       13.1311       13.9476       12.1057       11.9195       11.3641        9.2985       10.5562        4.4054        4.7781        5.6852        4.8701        3.7237        3.7988        4.0126        3.5876        3.4844        4.0205        3.3921        2.0025        2.5548        2.3261        1.8076        2.0784        2.1216        2.5575        2.4862        2.8647        3.7108        2.3966        1.9553        1.6832        1.5616        1.6587        1.7104        1.6874        1.3494        8.4003       17.6958        0.7094        0.7855        1.0360        1.4358        1.0888        0.8915        3.4538        4.7192        3.8087        2.6589        1.8922        1.5401        1.8089        1.8103        1.3587        1.2187        1.2426        1.8756        3.9094        5.0900        5.4546        5.1604        4.2907        5.2211       10.9277       24.2952       36.4398       42.3765       30.5388       37.1456       32.6939       45.6134       98.0325       56.2519       55.2609       57.3282       66.7629       60.6446       57.3167       53.4222       60.9340       50.9367       45.1786       45.0843       37.9390       35.8856       48.9395       60.2034       62.4482       62.3069       48.7559       28.4746       27.1708       25.7248       22.1666       21.5352       32.4796       45.7997       42.8663       41.1287       34.3836       35.9871       49.9512       57.2281       50.7389       35.3511       57.1837       68.1902       49.6180       45.0790       33.8850       34.2379       32.8096       44.7403       36.2339       35.7247       29.8000       32.8671       43.1005       60.7225       36.8199       41.5828       34.3770       32.7782       42.6975       50.6577       44.6652       44.0377       49.6374       77.8130       98.5814       85.7137       70.2802       62.0872       58.9860       65.7316       63.2992       68.0826       81.4812       79.0292       71.4523       69.8170       72.2864       61.8528       55.6726       46.0654       41.4661       39.6923       41.8086       40.3247       33.5266       32.7929       31.6186       35.4667       32.7608       34.0541       38.1002       44.5175       54.6594       58.8308       58.1915       61.9154       67.7640       70.3430        0.0000        0.0000        0.0000        0.0000        0.0000        0.0000       32.0375       27.9630       30.2181       27.7460       27.1273       28.2201       22.8077       23.6912       19.8101       18.8313        0.0000        0.0000        0.0000        0.0000        0.0000        0.0000        0.0000        0.0000        0.0000        0.0000        0.0000        0.0000        0.0000        0.0000        0.0000        0.0000        0.0000        0.0000        0.0000        0.0000        0.0000        0.0000        0.0000        0.0000        0.0000        0.0000        0.0000        0.0000        0.0000        0.0000        0.0000        0.0000        0.0000        0.0000        0.0000        0.0000        0.0000        0.0000        0.0000        0.0000        0.0000        0.0000        0.0000        0.0000        0.0000        0.0000        0.0000        0.0000
        7.3771        7.7426        9.7622        9.6958        9.3628       10.5643       10.2907       11.1671       11.6425       10.8721       17.4491       12.4770        8.7798       11.4194       14.3049       15.6590       14.2396       16.3216       24.1147       24.1921       17.3452       14.3704       13.5867       13.6813       10.3874        9.5938        8.0040        9.0645        9.0732        5.9611        6.2997        6.7157        6.4205        4.9092        6.5664        4.7500        4.1368        3.8494        4.0763        4.1242        3.0190        1.9571        1.1588        0.8493        0.9240        0.7771        0.6210        0.6426        1.4305        1.2532        2.1006        1.5370        1.5369        1.5408        1.5478        1.8057        1.8088        1.8689        1.5489        1.2368        0.7901        0.8028        1.5217        1.4120        1.5384        1.6900        1.2024        1.4141        3.4536        2.1392        2.2014        1.4033        1.8782        2.1949        2.2709        1.4844        2.1269        1.9031        3.0956        5.5418        4.8301        6.6667        4.1107        5.0692        6.6798        9.1517        9.3058       25.4848       37.4178       18.3211       26.8178       40.2875       48.9107       60.3960       55.6800       51.0289       48.6544       49.2382       53.4922       66.5065       65.4570       96.5574       68.8348       66.4995       57.2315       46.5476       46.2772       55.1045       63.8422       67.1240       60.1899       54.4450       39.0116       33.3470       33.3682       29.9190       37.3476       51.6277       50.8152       50.7446       39.7885       96.6581       57.5813       24.1742       27.9158       35.0002       34.6086       54.7113       55.4891       34.5256       34.4751       19.8564       18.3460       25.2624       39.7280       32.0437       32.2251       27.8970       25.7333       29.9991       37.4955       35.0135       38.4137       31.7053       33.0114       40.3702       47.8176       48.1841       55.9834       65.7396       83.9319       81.5375       81.1463       85.7701       74.1114       80.8525       91.5795       82.4489       80.2526       79.1417       72.5146       73.0336       82.8503       73.3360       73.3005       64.2848       53.2620       54.4621       47.2145       40.1654       44.9789       65.5516       71.7206       66.5335       76.6020       46.9167       49.8192       53.0782       55.1589       66.9093       56.1783       56.6582       59.7759       64.0606        0.0000        0.0000        0.0000        0.0000        0.0000        0.0000       23.0700       31.8558       38.6893       39.2858       25.9658       25.4490       27.8304       21.7958       23.0883       23.3645       21.2507        0.0000        0.0000        0.0000        0.0000        0.0000        0.0000        0.0000        0.0000        0.0000        0.0000        0.0000        0.0000        0.0000        0.0000        0.0000        0.0000        0.0000        0.0000        0.0000        0.0000        0.0000        0.0000        0.0000        0.0000        0.0000        0.0000        0.0000        0.0000        0.0000        0.0000        0.0000        0.0000        0.0000        0.0000        0.0000        0.0000        0.0000        0.0000        0.0000        0.0000        0.0000        0.0000        0.0000        0.0000        0.0000        0.0000        0.0000        0.0000
        4.1429        4.2199        3.9902        6.7236        6.6436        7.2381        5.9835        9.8900       17.9092       16.6917       12.4760       15.8971       16.6191       17.7373       20.2579       20.6419       18.7623       18.8846       22.5776       26.1396       24.0289       16.1608       15.8920       14.3946       13.9224       11.8054       10.2898       11.5564        9.3480        8.5542        8.0084        9.3738        8.5389        4.5391        6.5035        6.9465        8.6370        6.4248        3.2733        2.0807        1.2579        0.7202        0.8327        0.5892        0.7401        0.7009        0.5625        0.3552        0.4946        3.7950        2.7867        1.1580        2.4942        2.9023        3.1156        2.4673        2.5671        3.1413        2.7522        2.1405        1.8066        4.7215        3.8664        3.4668        2.9602        3.0677        2.6015        1.8688        1.4950        0.8039        1.2975        3.1637        3.8711        3.4426        3.1228        1.4491        2.3333        3.7281        5.9840        6.4543        4.0389        3.6046       11.9719        4.6905        5.7784        9.3493        6.3543       11.4417       24.6423       25.4540       34.2732       39.4251       43.6946       58.1131       62.9128       62.9854       73.4688       59.9825       51.5972       44.8054       59.2953       58.7738       52.8499       65.5821       73.2599       63.3585       64.4156       61.4218       61.4332       63.2050       57.9733       43.8277       41.3528       41.4248       36.6217       38.5557       47.2876       41.8935       38.9041       36.3474       26.8607       27.7659       26.0035       23.6528       21.5906       21.7174       23.1974       26.0342       25.4577       24.0467       27.4850       19.2809       18.9179       27.8953       39.6518       24.8951       23.0967       22.9466       22.2410       27.3704       29.4662       31.5297       33.8702       32.1384       32.8589       36.8847       41.6074       54.0242       62.8951       85.9990       86.9178       87.1077       90.8504       89.0091       88.0201       85.5695       95.7868       91.6896       87.1691       89.9778       86.8504       92.6173       92.5007       90.5874      100.6226       90.8621       68.4943       57.7617       57.1108       52.5123       60.0351       72.0328       82.5162       85.0720       67.8280       50.6770       55.2755       59.9909       60.6590       64.3075       51.2250       56.9900        0.0000        0.0000        0.0000        0.0000        0.0000        0.0000        0.0000        0.0000       20.4600       40.2791       40.9176       39.7159       38.8267        7.8900        0.0000       19.3500       19.1100       19.8600       20.2500        0.0000        0.0000        0.0000        0.0000        0.0000        0.0000        0.0000        0.0000        0.0000        0.0000        0.0000        0.0000        0.0000        0.0000        0.0000        0.0000        0.0000        0.0000        0.0000        0.0000        0.0000        0.0000        0.0000        0.0000        0.0000        0.0000        0.0000        0.0000        0.0000        0.0000        0.0000        0.0000        0.0000        0.0000        0.0000        0.0000        0.0000        0.0000        0.0000        0.0000        0.0000        0.0000        0.0000        0.0000        0.0000        0.0000        0.0000        0.0000
        5.5189        3.3102        4.7069        5.4180        6.7753        7.8172        6.8026        9.5561       20.9055       20.4871       25.2139       26.2487       22.2040       19.5682       20.6119       20.4998       19.6485       21.4721       24.4442       26.5125       23.7028       17.1623       17.8176       17.6964       16.6072       16.6779       13.1223       16.2246       14.1117        8.9653        7.8159        9.0031        9.0878       10.7146        9.9351        7.6259        6.5834        4.1927        1.9838        0.5801        0.5745        0.6607        0.7229        0.9133        1.1939        0.8725        0.7330        0.5784        0.6526        1.5329        1.1293        0.7165        1.0648        1.9703        2.4814        2.6229        2.5241        2.4031        2.7837        3.8843        5.2373        7.5315        6.4759        5.5594        3.7978        3.2769        3.6773        2.9858        0.9194        0.5773        1.9443        1.5224        0.9556        2.1576        2.3337        1.1266        1.9919        2.2474        4.1447        4.0010        2.5804        2.1313        1.9402        4.0132        5.1218        8.6372       10.3769       21.9532       39.2154       47.4726       53.5377       48.8774       55.7846       75.9774       89.6272       72.1369       71.8548       74.6585       66.7636       60.7328       64.8516       52.7702       46.2561       55.1184       60.8066       74.7799       78.8194       68.4094       56.1613       49.5886       42.7130       40.0759       49.7293       49.4976       42.9651       40.9728       43.3135       40.0992       30.2152       28.1846       25.6674       29.3885       26.6104       26.4685       26.3559       19.6150       18.4397       17.3557       19.5484       21.1736       20.0911       14.6158       24.4084       39.0328       24.3466       18.8418       21.5186       19.7272       22.6920       28.2103       31.1526       32.9170       35.3389       40.8829       44.3126       34.6365       47.8024       73.7052       84.6131       83.2633       79.7016       85.6927       97.7532       93.1151       90.8188       91.0625       95.8663       93.6171       98.9064      106.3426      106.5141      109.2551      114.6934      108.9206      102.4462      100.4530       89.8460       68.3788       63.8578       65.6792       63.9870       69.9487       72.9823       76.1920       62.3272       57.6315       55.8901       66.2994       65.1113        0.0000        0.0000        0.0000        0.0000        0.0000        0.0000        0.0000        0.0000        0.0000        0.0000        0.0000       33.4500       45.7739       45.3008       44.1553        0.0000        0.0000        0.0000        0.0000        0.0000        0.0000        0.0000        0.0000        0.0000        0.0000        0.0000        0.0000        0.0000        0.0000        0.0000        0.0000        0.0000        0.0000        0.0000        0.0000        0.0000        0.0000        0.0000        0.0000        0.0000        0.0000        0.0000        0.0000        0.0000        0.0000        0.0000        0.0000        0.0000        0.0000        0.0000        0.0000        0.0000        0.0000        0.0000        0.0000        0.0000        0.0000        0.0000        0.0000        0.0000        0.0000        0.0000        0.0000        0.0000        0.0000        0.0000        0.0000        0.0000        0.0000        0.0000
        0.0000        0.0000        4.3313        8.7351        0.0000        6.9632        7.5213       13.7991       17.5403       16.2620       20.2974       32.5496       32.6037       20.5155       17.0735       16.7571       20.0725       22.7611       24.4986       22.9345       18.5984       17.3952       13.8986       10.7811        9.5898       13.6079       12.3790       10.6999        8.7262        7.3077        5.5351        5.1146        6.1439        7.0103        5.7233        4.5822        2.9504        1.3160        0.9518        1.1713        1.0826        0.8839        0.7135        0.9297        0.7948        0.8540        0.5470        0.7015        0.7656        1.2329        1.1691        1.1687        0.3320        0.7661        1.5393        1.7865        5.7215        5.5165        4.4438        4.0675        7.2020        9.9627       15.0372       14.0333       12.0481        6.7489        3.7303        3.1172        3.3548        6.1803        6.2334        2.0163        1.4295        2.0125        2.7320        2.1268        0.8805        2.3381        4.0137        5.6839        3.8097        2.9353        3.7355        5.2866        4.9241        6.5907       11.5618       14.6210       27.7229       35.3107       39.7684       46.9648       55.5788       61.9687       77.3976       68.7961       51.5600       47.0644       46.8943       63.2139       57.3041       47.7875       65.7938       70.2457       68.5663       86.0179       78.1699       71.6392      102.6207       69.9294       42.6630       43.3131       55.9942       60.3106       49.8127       46.6173       46.2965       40.8224       30.9377       24.7696       23.0078       22.2496       21.6263       21.0720       18.8997       17.1271       17.0039       18.1213       18.0730       17.0047       15.3675       15.5467       25.4215       24.2816       21.1739       14.7407       15.8103       17.4503       30.6915       29.5256       33.6840       36.3972       37.4007       35.5845       41.4449       41.9287       53.3905       71.8841       88.1258       84.8935       89.4762       90.6731      105.9519      116.6191      113.6081      108.0495      104.9144       98.7798      106.5648      108.5834      121.4920      118.7381      117.5633      105.6191      101.5266      100.7751       96.2241       81.0035       82.6159       75.9166       72.3532       75.4579       83.0893       78.7741       66.3879       61.0046       57.6522       52.8959       51.5307       43.1025        0.0000        0.0000       56.7575        0.0000        0.0000        0.0000        0.0000        0.0000        0.0000       59.9400       44.8200       45.4065        0.0000        0.0000        0.0000        0.0000        0.0000        0.0000        0.0000        0.0000        0.0000        0.0000        0.0000        0.0000        0.0000        0.0000        0.0000        0.0000        0.0000        0.0000        0.0000        0.0000        0.0000        0.0000        0.0000        0.0000        0.0000        0.0000        0.0000        0.0000        0.0000        0.0000        0.0000        0.0000        0.0000        0.0000        0.0000        0.0000        0.0000        0.0000        0.0000        0.0000        0.0000        0.0000        0.0000        0.0000        0.0000        0.0000        0.0000        0.0000        0.0000        0.0000        0.0000        0.0000        0.0000        0.0000        0.0000        0.0000        0.0000
        0.0000        0.0000        0.0000        0.0000        0.0000        8.7253       10.3776       15.7316       14.1154       15.8893       15.9374       18.0744       24.0192       15.6458       15.2189       14.0863       18.4965       17.7582       18.6444       16.7069       14.1513       12.5998       11.6442        9.7326        8.0725        9.1093        9.2501        7.0496        5.6416        5.5144        5.9161        7.3707        7.9835        6.8442        5.1550        4.3669        4.1279        2.6099        1.7796        1.5830        1.1046        1.4030        3.1881        2.3402        0.8416        0.2790        0.5941        0.6451        0.2682        0.9838        0.4395        0.4994        1.7069        2.4970        3.2944        4.1813        9.0140        6.5293       10.4130       13.7038       15.8097       13.8976       16.7077       13.9833       10.8902        7.4363        5.4759        7.8752        8.9468       56.4080       11.3952        5.7854        5.5489        5.3636        2.0312        1.8138        2.0755        5.0414        6.4724        9.5222        7.1139        6.6691        5.7813        6.5646        5.7215        9.4016       13.2445       10.4264       28.2800       21.3707       27.7145       40.1128       53.6072       49.7797       60.2421       63.2502       56.6493       53.1097       65.4892       63.4360       63.7330       71.0357       65.0312       55.7275       56.2878       65.8456       76.7905       71.4310       88.0009       72.9927       84.8244       90.6976       90.8898       86.9498       72.9037       51.6420       39.5950       36.3695       29.9592       21.5858       18.3881       19.1920       17.4621       19.1127       16.2144       15.3319       16.2022       20.6894       20.3360       15.8647       20.9725       14.4136       16.7931       13.9701       15.2560       21.9966       27.9016       29.4137       53.8347       36.8492       33.4919       37.5226       46.5531       40.8540       47.1568       44.9118       58.5064       80.4649       83.7617       87.9689      102.9375      105.9171      112.2917      112.1805      125.8806      122.4723      118.7540      111.0317      108.6697      106.1308      117.0983      114.0320      116.2544      120.7227      115.3554      120.1180      105.8746       91.1150       90.9752       80.6849       81.1301       87.6526       91.7904       85.9348       71.3653       66.5769       59.5770       53.2694       53.2437       56.2988       44.4370       37.9125       39.1477       47.2190        0.0000        0.0000        0.0000        0.0000       53.5200       30.8400       41.4600       34.8640        0.0000        0.0000        0.0000        0.0000        0.0000        0.0000        0.0000        0.0000        0.0000        0.0000        0.0000        0.0000        0.0000        0.0000        0.0000        0.0000        0.0000        0.0000        0.0000        0.0000        0.0000        0.0000        0.0000        0.0000        0.0000        0.0000        0.0000        0.0000        0.0000        0.0000        0.0000        0.0000        0.0000        0.0000        0.0000        0.0000        0.0000        0.0000        0.0000        0.0000        0.0000        0.0000        0.0000        0.0000        0.0000        0.0000        0.0000        0.0000        0.0000        0.0000        0.0000        0.0000        0.0000        0.0000        0.0000        0.0000        0.0000
        0.0000        0.0000        0.0000        0.0000        0.0000        5.1046        7.9851        7.6650        9.5869       14.7823       12.2764       16.3661       15.8770       13.4615       18.7548       14.2138       14.7582       10.9728       11.2397       10.6306       10.0817        9.8744        8.7956        7.6041        6.2201        6.5084        8.0066        5.1936        6.8934        6.9948        5.9149        6.8200        4.8520        4.1238        2.6001        4.3500        3.6739        3.4956        4.0022        2.9455        2.2234        2.3219        2.8861        3.0721        1.3227        1.1743        1.4109        1.9119        1.3065        0.7606        0.9974        2.5775        5.7001        9.1644       24.1701       14.7868       40.1101       26.6041       23.9247       17.9680       16.8275       22.1054       28.4320       22.0738       24.2869       15.9804       13.0758       16.0049       20.0881       25.4710       11.1324       28.9473        7.4295        3.7670        0.9726        1.9381        4.8046        5.6010        5.0736        8.5372        7.5939        7.1978        7.4679        8.1445        8.3924        9.3693        9.2514       11.1449       19.4944       32.2212       30.9593       31.9587       35.4882       39.5624       40.5691       43.7635       56.0894       68.5713       63.6181       49.2924       50.5852       44.1353       47.2928       42.1467       43.2617       49.0733       62.6280       59.9451       66.6180       72.5040       86.0051       96.6036       95.9091       81.1824       71.6752       53.7778       46.5026       43.0503       46.4591       37.6493       22.8932       20.1701       17.5957       13.9653       12.7326       16.9352       19.8275       25.1848       19.0373       15.6851       32.3215       39.2069       17.2395       13.3795       15.6778       39.8360       26.1095       30.2405       35.3048       29.5661       30.8685       41.8387       46.0427       42.3735       52.0460       48.6760       62.0349       85.5218       84.8179       91.2759       91.0606       93.5716      110.1789      115.4137      114.7975      113.0232      122.5194      134.5547      136.5749      106.8767      108.0603      118.0759      138.5635      140.1913      112.6447      120.7404      123.0419      108.7537      103.0060      105.7517      106.1383      115.1062      114.0402      107.3555      100.4023       70.3864       58.9609       49.8214       49.3523       54.9338       43.3786       32.1735       27.5678       24.2619        0.0000        0.0000        0.0000       29.8573       26.1911       18.1793       19.1981       19.9535       22.8306        0.0000        0.0000        0.0000        0.0000        0.0000        0.0000        0.0000        0.0000        0.0000        0.0000        0.0000        0.0000        0.0000        0.0000        0.0000        0.0000        0.0000        0.0000        0.0000        0.0000        0.0000        0.0000        0.0000        0.0000        0.0000        0.0000        0.0000        0.0000        0.0000        0.0000        0.0000        0.0000        0.0000        0.0000        0.0000        0.0000        0.0000        0.0000        0.0000        0.0000        0.0000        0.0000        0.0000        0.0000        0.0000        0.0000        0.0000        0.0000        0.0000        0.0000        0.0000        0.0000        0.0000        0.0000        0.0000        0.0000
        0.0000        0.0000        0.0000        0.0000        0.0000        5.5325        6.8758       12.3814        9.9422       15.1888       18.6683       18.5188       14.5831       15.4391       16.8139       12.9770       11.1108       11.1676       10.9797       10.1174        9.9996       10.2991        8.8312        6.5169        5.4530        5.6086        5.8958        5.6020        6.3568        6.2841        5.4705        4.2075        2.1808        3.0133        2.6464        3.7476        3.4255        4.2435        3.3479        4.3170        3.7977        2.3302        1.5210        2.9280        2.7708        1.5445        0.5736        0.4692        0.3968        0.9227        1.8489        3.5201        7.3501        8.2697        7.7369       11.6864       22.7884       19.7308       14.3543       12.0709       13.6934       16.1566       13.2090       21.7239        7.2706       12.5461       17.9115       30.4920       31.1253       32.2828       26.6890       22.8289       14.0269        5.5470        5.7617        7.1735       10.5237        6.1873        2.6053        7.7697        7.7852        6.1132        6.0266        8.2889       10.2614       11.5719       12.0672        9.9309       17.1158       24.4454       32.1821       33.6101       34.5486       39.9237       43.4341       44.8045       52.5320       61.1841       76.1029       47.8311       46.8608       40.2307       35.7943       45.3616       40.5845       53.3699       54.3287       60.7448       74.1411       75.5990       75.4578       81.5423       93.7343      101.9994       89.4053       88.8733       72.3796       60.3617       50.7216       35.5206       28.2780       21.7651       26.3925       21.5968       17.0766       21.2630       26.1893       24.6063       18.0326       25.9391       20.9536       13.9719       13.5065       14.0006       16.2689       12.0139       13.3689       20.8963       41.5065       32.2984       34.7897       37.1455       38.7942       35.3594       39.9057       45.5814       55.7397       85.3427       91.8747       91.2139       99.9039      115.2241      119.7346      124.7870      117.7944      107.3779      122.0467      136.5367      134.9015      150.4594      115.5518      112.5893      129.0363      132.9397      105.3090      114.3470      112.3701      112.0593      116.6982      114.6735      121.5517      129.9587      130.1516      130.8456      113.9647       84.8583       68.6402       55.6192       45.2680       45.6152       34.8745       29.7721       24.4900       22.7298        0.0000        0.0000       14.7943       12.2672       11.7398       12.1937       13.5596       15.2600       16.6530       16.8517       14.8096       11.0171       10.2439        9.2112        0.0000        0.0000        0.0000        0.0000        0.0000        0.0000        0.0000        0.0000        0.0000        0.0000        0.0000        0.0000        0.0000        0.0000        0.0000        0.0000        0.0000        0.0000        0.0000        0.0000        0.0000        0.0000        0.0000        0.0000        0.0000        0.0000        0.0000        0.0000        0.0000        0.0000        0.0000        0.0000        0.0000        0.0000        0.0000        0.0000        0.0000        0.0000        0.0000        0.0000        0.0000        0.0000        0.0000        0.0000        0.0000        0.0000        0.0000        0.0000        0.0000        0.0000        0.0000
        0.0000        0.0000        0.0000        0.0000        4.9768        9.7949       12.8057       14.3586       14.3697       20.2891       15.4248       17.3077       25.7190       24.4693       21.6898       14.2087       11.4313       11.5157       12.2158       11.3267       11.7572        9.8746        6.8908        7.7732        6.4648        6.4508        5.2205        4.8022        7.2243        6.1575        5.0335        1.8026        2.6182        2.7182        1.5367        3.9703        3.0562        3.5868        2.9288        4.3642        4.3514        2.8547        3.3699        2.8232        1.3996        0.7407        0.5213        2.6813        3.5187        7.9946       28.3708       15.6792       14.5068       22.3611       20.7930       17.8095       14.4950       17.5800       11.1671       13.4353       17.7348       27.7153       24.5376       16.3207       12.4461       15.8305       11.1043       15.1450       24.6314       28.3707       36.7598       41.0764       24.2362       17.2525       15.5212       17.1789       19.4798       14.8960       11.4981        9.8777       63.9440       87.4610       11.0369       11.8827       13.7253       13.5170       14.8383       18.1130       19.2884       25.5155       34.3601       29.8113       30.1600       27.0784       46.2774       39.0793       57.7916       68.0181       63.6215       42.5293       46.8466       45.1420       42.3458       45.4188       52.7904       64.0504       57.1781       38.9134       43.2668       57.4738       74.5293       79.6760       76.5836       78.8904       87.9718      102.5687       95.7171       96.2470       70.4174       49.1126       30.9599       31.4567       28.5586       19.6642       28.1550       48.6802       36.1260       26.5022       17.5841       14.4727       12.8134       13.9189       13.8616       14.4156       15.0973       12.3026       14.3956       17.8803       19.7024       29.8993       34.5744       36.8238       48.5002       44.9623       53.7594       52.0154       58.1724       86.4218       98.2661      100.2460      122.5002      137.3665      132.2995      128.8017      132.1414      123.3502      135.2210      125.8702      131.5767      123.8747      110.4396       99.6887       97.7317       98.9334       97.4795      107.9757      105.2391       93.5862      100.5572      103.2818      116.7543      121.6360      127.4041      131.5789      114.7284       85.2988       64.5684       53.9030       44.6409       35.7134       31.4253       25.3639       29.8532       30.7072        0.0000       15.2293       12.6967       12.8865       13.2755       12.0909       12.2745       12.8036       12.1234       12.4606       11.8106        9.0675        8.4990        8.4956        8.6504        0.0000        0.0000        0.0000        0.0000        0.0000        0.0000        0.0000        0.0000        0.0000        0.0000        0.0000        0.0000        0.0000        0.0000        0.0000        0.0000        0.0000        0.0000        0.0000        0.0000        0.0000        0.0000        0.0000        0.0000        0.0000        0.0000        0.0000        0.0000        0.0000        0.0000        0.0000        0.0000        0.0000        0.0000        0.0000        0.0000        0.0000        0.0000        0.0000        0.0000        0.0000        0.0000        0.0000        0.0000        0.0000        0.0000        0.0000        0.0000        0.0000        0.0000
        0.0000        0.0000        0.0000        0.0000        7.5662        8.2143        9.2991       15.5795       11.8698       14.4223       13.4732       22.4288       29.0188       29.9878       28.3882       23.2678       18.2956       16.0048       16.9359       13.3822       10.0305       10.1578       14.5161       23.3544       16.0254       13.5920       10.7960       10.5713        5.1332        4.3190        3.7311        1.3832        0.6048        2.1188        1.9553        3.8737        4.7588        5.0900        4.3117        4.9111        4.1975        3.4009        2.3203        2.1591        1.7538        1.6323        5.0161       11.4951       17.2730       15.8450       15.7708        5.8707        8.5273        9.1624       11.6078       14.3913        8.2039        7.1719       11.3625       19.4325       10.6516       11.0534       13.9638       12.5942       12.7415       13.6543       14.4295       21.5194       24.2194       27.2089       34.3855       45.0408       47.0623       41.6491       32.7795       26.0097       23.3912       24.7764       31.3348       18.0438       96.3587       60.3745       18.1748       16.1754       14.7579       15.2549       13.7199       24.8021       30.0038       27.4341       23.2108       27.8262       24.5163       34.3697      268.9525       37.1151       52.8002       56.0223       50.8816       41.8632       38.8476       44.0350       54.9802       71.2137       72.3864       62.5101       46.2789       38.7118       48.9402       69.2118       76.7084       76.1950       87.6750       87.9204       86.8741       94.1618       89.9044      102.3903       82.5928       58.5468       58.2964       45.2630       37.8471       41.1254       53.7543       60.7826       35.4658       26.2273       16.1556       13.8217       12.6559       14.5586       14.9388       15.0477       15.5617       14.6184       18.5040       30.7493       37.8759       46.3881       50.9085       52.0025       63.0074       54.2415       55.2376       63.1813       71.5594       93.0222      106.1998      109.2776      121.8885      132.8520      122.2908      124.6234      109.2419       96.9001      111.2082      108.1986      100.8338      103.5323       98.5419       93.1790       87.3878       92.7475       84.8824       95.0391       90.0258       86.9593       86.1318      100.3270      116.1144      114.6815      117.4089      115.6290      106.3835       79.1205       63.0723       52.5379       41.1074       35.1923       29.6082       29.3765       27.1215       19.7103       12.9013       10.7818        9.9814       14.5603       14.4579       14.6367       11.9149       11.3316       10.6442       10.8976       11.2143        8.5715        8.7017        9.2010        9.9115        0.0000        0.0000        0.0000        0.0000        0.0000        0.0000        0.0000        0.0000        0.0000        0.0000        0.0000        0.0000        0.0000        0.0000        0.0000        0.0000        0.0000        0.0000        0.0000        0.0000        0.0000        0.0000        0.0000        0.0000        0.0000        0.0000        0.0000        0.0000        0.0000        0.0000        0.0000        0.0000        0.0000        0.0000        0.0000        0.0000        0.0000        0.0000        0.0000        0.0000        0.0000        0.0000        0.0000        0.0000        0.0000        0.0000        0.0000        0.0000        0.0000        0.0000
        0.0000        0.0000        0.0000        0.0000        3.8728        3.4031        4.6227        7.6712       10.6597        8.6875        7.5161       15.3536       24.3826       14.9077       11.4028       13.6183       17.8554       18.9022       19.7133       14.7051       14.7220       18.5038       20.5687       31.4579       24.3241       16.4963       11.3731        4.5671        3.7444        3.7398        3.5252        0.8978        0.7456        3.0735        4.4647        6.4353        5.4353        3.2843        3.9816        2.2381        3.4366        2.6213        2.1725       13.0098       19.8378       23.5898       19.4780       19.3641       16.8717        9.2974        6.9913        5.3790        7.2360       10.7890       12.2596       16.8704       21.7361       19.1042       15.5768       13.3988       11.6349        9.9483        7.8647       18.4499       16.0662       13.3136       23.5937       38.6551       48.0527       52.1608       38.4939       40.6453       44.8784       47.9644       58.9821       42.0632       40.6324       34.9901       35.4712       30.7454       32.1125       37.1008       35.3220       19.0074       13.7258       17.0085       16.5435      117.6105       98.7955       93.4737      102.4159       32.7346       35.3389       23.9000       52.2332       38.1247       30.6535       32.0934       43.7514       37.3430       32.7058       33.3662       42.8756       36.5977       36.2946       38.4083       52.7333       48.2486       51.5931       55.1438       58.7906       66.5163       68.6353       73.5989       65.6715       75.4889       82.7170       72.6954       56.5529       46.1083       46.3864       39.2311       33.0479       38.9401       61.5490       55.8777       39.8703       27.5385       17.5273       17.0697       17.2857       19.9232       22.0042       23.7485       23.9801       33.0410       44.3850       52.2343       67.6404       45.9974       54.5606       68.2591       73.3734       55.7716       46.1398       49.7340       68.7708       98.9610       95.9980       90.2358       95.0076       91.9219      104.8640      105.4190       95.4720       81.8002       81.9707       71.8853       71.6680       79.8371       82.5418       91.6607      100.0514       93.8541       78.3954       85.0984       92.6882       75.8074       70.8122       88.3187       97.9163       82.5451       88.8251       88.1377       77.0114       67.9453       57.7179       47.5523       42.1902       35.9832       26.0268       21.5766       20.4708       20.7210       18.6405       16.0491       15.5963       16.3619       17.1354       15.2687       13.7384        6.1771        6.0778        5.5724        6.5998       10.8167       10.6740       11.5070       12.9338        0.0000        0.0000        0.0000        0.0000        0.0000        0.0000        0.0000        0.0000        0.0000        0.0000        0.0000        0.0000        0.0000        0.0000        0.0000        0.0000        0.0000        0.0000        0.0000        0.0000        0.0000        0.0000        0.0000        0.0000        0.0000        0.0000        0.0000        0.0000        0.0000        0.0000        0.0000        0.0000        0.0000        0.0000        0.0000        0.0000        0.0000        0.0000        0.0000        0.0000        0.0000        0.0000        0.0000        0.0000        0.0000        0.0000        0.0000        0.0000        0.0000        0.0000
        0.0000        0.0000        0.0000        0.0000        0.0000        0.0000        0.0000        0.0000        7.9353       10.2687        7.4727        8.4151       11.2209        6.6819        7.9396       10.9649       13.7854       12.0069       12.5570       29.3461       27.8207       15.9413       12.1078       23.7175       19.1771       12.6578       13.9779       24.4149       46.3719        8.4559        3.1646        0.8923       11.1460       14.7180       12.7197        4.2179        3.6973        4.2938        5.6549        6.0869        8.3397       11.1189       15.1126       22.6899       26.4181       14.9717        3.8496        5.3494        7.5612        6.8428        5.1297        7.1476        8.9164       11.4829       15.6461       16.4267       16.6583       16.9060       26.0472       13.6415       14.3185       11.1842        8.5270       21.8790       18.7877       28.0150       36.3879       40.4518       57.7015       54.2425       58.9193       57.9871       59.4024       60.0536       53.4331       42.4146       38.8846       42.3677       75.1013       73.9507       48.8550       34.9187       52.5292       30.9609       18.6686       26.4225       21.0371       52.0491       66.8272       63.0262       90.1420       32.3289       57.1987       30.1531       31.8009       24.9405       28.6434       23.9338       28.1914       40.2574       36.3209       40.4955       46.9199       34.1510       32.8116       57.2821       53.4884       54.4361       57.8875       62.2027       69.5891       65.0596       66.3665       69.5042       69.1093       74.0246       70.3503       67.3773       66.8465       62.9091       45.7511       44.7926       32.4563       44.8516       51.3311       43.8495       41.2762       26.1443       17.7704       18.3331       19.2804       26.3944       31.4290       32.0238       37.9902       54.3664       68.2392       63.4052       71.6256       54.0752       50.4093       64.8542       74.1597       52.0457       49.0428       70.5905       83.7067      109.7416       98.6397       90.9100       90.6208       91.5200       98.6178      104.2950      101.6841       88.1192       72.0804       69.7104       70.3690       70.2625       77.5564       80.8643       80.7387       73.2059       72.9327       82.5734       94.3638       89.1045       95.7644       96.3544       74.1209       71.5418       75.1520       68.0337       62.0167       58.6250       58.2381       47.4332       42.4467       30.4406       23.9591       18.4019       18.8734       21.0005       19.2594       17.0616       16.8583       16.5745       16.3427       16.5340       12.1970        5.8763        5.2464        5.3410        5.8304       10.5124       11.3547        0.0000        0.0000        0.0000        0.0000        0.0000        0.0000        0.0000        0.0000        0.0000        0.0000        0.0000        0.0000        0.0000        0.0000        0.0000        0.0000        0.0000        0.0000        0.0000        0.0000        0.0000        0.0000        0.0000        0.0000        0.0000        0.0000        0.0000        0.0000        0.0000        0.0000        0.0000        0.0000        0.0000        0.0000        0.0000        0.0000        0.0000        0.0000        0.0000        0.0000        0.0000        0.0000        0.0000        0.0000        0.0000        0.0000        0.0000        0.0000        0.0000        0.0000        0.0000        0.0000
        0.0000        0.0000        0.0000        0.0000        0.0000        0.0000        0.0000        0.0000        0.0000        0.0000        7.1542        8.7456        4.8862        5.2539        5.8080        7.9278       10.1816        9.7807        7.8404       10.2427       10.7011       10.8112       13.0875       11.9246       11.0829       14.1637       10.6936       12.3486       13.7863        6.1456        4.7447        5.1901        8.2575       11.7437       12.6897       17.0407       21.2670       22.6814       16.0217       41.1295       13.7106       15.4306       10.4906       20.8865        6.5029        4.3154        3.7171        6.9323        7.6251       11.2543       14.2697       11.1242       12.1064       15.5130       15.3731       11.2858       12.9173       10.4549       20.0756        9.2122        6.7971        7.9912       10.6452       10.4678        9.0391       10.7515       29.7470       45.3821       53.9258       54.1127       61.3012       54.0101       92.6208      104.5909      103.3159       84.1580       85.1530      106.8616      135.1086      156.5111      126.1898       78.3613       70.7171       42.6449       30.2852       40.0336       34.9712       35.8471       52.1272       58.8904       53.1616       30.5357       32.1890       38.4968       47.6820       41.3506       32.5620       42.3045       26.8934       29.3543       41.8468       45.9418       37.9414       34.9532       45.3213       60.6308       61.7546       59.7329       63.1704       73.9739       62.7643       64.7818       70.0258       72.8865       75.4643       84.7113       81.6791       75.4936       72.6237       77.8052       58.2851       49.3307       44.7243       43.9446       38.1132       25.2684       22.7382       22.3979       19.0517       20.8425       25.8816       28.7816       29.3392       32.2783       30.9163       33.2620       32.5276       33.6204       42.4489       46.0345       48.8951       72.6142       95.9563       69.9337       64.8833       98.7689      110.7935      109.9323      105.5982       99.3371       99.4670       94.9390      102.5586       99.6202       93.2661       87.2508       75.9561       74.3028       80.3798       80.6393       75.3776       77.0705       77.7720       81.0014       73.7874       72.8858       73.6718       94.1329       86.5778       95.8917       71.5900       62.4239       60.1340       51.8474       51.0749       47.4878       43.5040       38.5518       34.2349       31.5397       25.7756       22.1979       20.6568       21.1338       43.0900       21.2793       17.8559       18.3216       17.7004       17.2001       14.3539        6.9527        6.4912        7.1518        0.0000        0.0000        0.0000        0.0000        0.0000        0.0000        0.0000        0.0000        0.0000        0.0000        0.0000        0.0000        0.0000        0.0000        0.0000        0.0000        0.0000        0.0000        0.0000        0.0000        0.0000        0.0000        0.0000        0.0000        0.0000        0.0000        0.0000        0.0000        0.0000        0.0000        0.0000        0.0000        0.0000        0.0000        0.0000        0.0000        0.0000        0.0000        0.0000        0.0000        0.0000        0.0000        0.0000        0.0000        0.0000        0.0000        0.0000        0.0000        0.0000        0.0000        0.0000        0.0000        0.0000        0.0000        0.0000
        0.0000        0.0000        0.0000        0.0000        0.0000        0.0000        0.0000        0.0000        0.0000        0.0000        6.5879        8.6478        4.6054        4.4839        3.9898        6.6959        8.4720        7.3134        8.2703        8.0260        8.0508       10.1763        7.1996        9.0362        9.1152       10.7995        8.5926        8.1808       17.2150       10.8397        8.2548        9.7501        8.0511       16.4957       14.8121       25.9865       13.8171       12.0954        6.6547        9.2071        6.6612        4.4417       32.7851        6.4026        4.9306        6.3927        8.1678        8.5064        8.3775       10.4110        6.5805        7.1601        8.7133       15.7932       12.4887       10.8581       13.0472       13.4318       22.0019       11.7688       10.2919       10.2590       12.3450       17.9513       16.1085       29.4229       50.1833       54.4351       53.1659       63.3056       38.2462       49.4774       90.8255      103.6786       74.6896       89.3875      121.6147      133.7026      164.3007      136.6770      138.1162      118.3348      103.9441       81.6305       89.7953       70.8904       56.6227       68.5601       84.3004      106.1506      108.7604       74.8811       65.7501       68.9656       76.5637       58.2516       59.6645       63.2375       54.9548       39.7306       50.0804       63.6278       48.3806       47.9210       62.0031       77.7503       82.5297       71.7545       66.9527       63.3912       64.5813       74.7554       88.6294       87.2473       84.3447       91.7231       91.3968       94.5764       86.4145       95.5607       72.7683       73.7343       45.9480       44.6057       40.9454       37.2704       20.8382       19.6045       24.9620       28.0406       21.2943       25.4937       33.8154       32.5229       30.8742       24.5823       26.3648       36.3549       44.4694       41.7676       54.9060       87.3062       78.4919       59.3372       61.7368       94.5136      107.8590       91.0510       89.3959      105.9292      110.6023       92.5891       92.0471       89.5385       89.4188       85.4264       87.0133       71.2299       75.1414      103.2024       88.2820       88.6554       95.4682      101.5574       94.8639       89.0391       97.4864       90.8062       75.1976       68.1532       67.3499       65.4148       53.7596       50.3188       49.1385       41.2241       38.3707       41.6527       42.8072       33.2208       28.3077       27.5743       27.3801       31.4362       28.7244       22.9143       21.7186       26.1123       25.7203       20.5450       18.3482       11.3997       10.4711        0.0000        0.0000        0.0000        0.0000        0.0000        0.0000        0.0000        0.0000        0.0000        0.0000        0.0000        0.0000        0.0000        0.0000        0.0000        0.0000        0.0000        0.0000        0.0000        0.0000        0.0000        0.0000        0.0000        0.0000        0.0000        0.0000        0.0000        0.0000        0.0000        0.0000        0.0000        0.0000        0.0000        0.0000        0.0000        0.0000        0.0000        0.0000        0.0000        0.0000        0.0000        0.0000        0.0000        0.0000        0.0000        0.0000        0.0000        0.0000        0.0000        0.0000        0.0000        0.0000        0.0000        0.0000        0.0000        0.0000
        0.0000        0.0000        0.0000        0.0000        0.0000        0.0000        0.0000        0.0000        0.0000        0.0000        7.3128       14.0385       10.4678       15.8517        4.4744        3.2822        4.2856        7.9103       16.8211        9.4204        8.5365        5.4881       19.8843       22.5932       13.0058        8.4538        8.0498       13.5266        9.1901       11.5162       16.6702       19.7541       27.4614       17.7270       25.2115       34.9376       22.2412       22.4829       12.5935       11.5584        9.8049        7.3587        7.1490        6.2100        6.2951        7.2844        7.4747       13.0306       14.5686       18.1452       17.0391       12.2019       14.0565       18.7988       22.9041       12.9282       17.4352       19.1202       17.7427        9.3301       13.6336       15.8823        8.7508       11.6338       10.6035       24.6899       20.4527       16.5756       14.8534       10.1612       20.9590       62.7335       74.0629       59.3856       73.3378       70.2784       87.0448       89.0127       91.3088       81.7409       77.0387       89.7911       81.7782       78.1543       81.4213       72.0972       65.8617       56.8029       50.1746       48.0757       47.1202       79.4151      100.5442       91.9788       81.2610       66.0692       54.4485       59.9960       66.7011       57.2883       55.5644       56.6357       51.6129       44.2161       54.4064       80.9100       73.9432      114.7291       86.7070       94.8646       91.1653       86.3065       96.4113      103.0131      106.1531      106.6429      103.9621      106.3388       94.2228      118.1139       71.1066       64.9105       48.2778       41.0780       33.6161       30.0291       28.1312       25.8235       21.7030       19.7178       25.3665       42.6842       58.2294       51.1656       45.0228       44.6779       41.2745       40.9531       55.8144       50.2357       62.9510       72.8375       70.3894       69.9096       78.8931       93.3759       89.7521       71.1722       66.7105       68.9792       79.0210       70.4260       72.9976       73.8715       68.3219       72.9872       68.5525       64.3109       67.0296       78.6779       75.6512       69.8104       79.8517      101.7211       97.7446       91.6254       86.0760       88.0867       88.0242       81.6490       84.4826       86.4452       59.2927       56.1557       58.1993       67.3571       62.9374       65.0608       58.3631       45.9591       41.6857       37.5650       36.0448       35.6905       29.4151       27.9872       27.6854       24.5811       25.4247       24.0501        0.0000        0.0000        0.0000        0.0000        0.0000        0.0000        0.0000        0.0000        0.0000        0.0000        0.0000        0.0000        0.0000        0.0000        0.0000        0.0000        0.0000        0.0000        0.0000        0.0000        0.0000        0.0000        0.0000        0.0000        0.0000        0.0000        0.0000        0.0000        0.0000        0.0000        0.0000        0.0000        0.0000        0.0000        0.0000        0.0000        0.0000        0.0000        0.0000        0.0000        0.0000        0.0000        0.0000        0.0000        0.0000        0.0000        0.0000        0.0000        0.0000        0.0000        0.0000        0.0000        0.0000        0.0000        0.0000        0.0000        0.0000        0.0000        0.0000
        0.0000        0.0000        0.0000        0.0000        0.0000        0.0000        0.0000        0.0000        0.0000        0.0000        0.0000       21.3699       23.0394       22.6073       26.0886       14.0070       10.1324        6.2307        9.7191        7.6933        7.7736        8.4016       13.5379       14.1683        9.8239       15.1429       19.6625       11.8911       12.2813       14.1886       15.9818       20.0486       24.1511       23.4687       30.4564       24.8305       13.1754       10.3798       13.9232        9.1715        6.3173        5.6033        4.0334        4.8042        7.5670        6.9170        7.4470       12.7870       13.9409       12.3979       16.9613       15.1312       20.1661       19.9612       21.2397       13.2919       15.8796       21.8949       21.5158       18.2824       18.4570       15.8305        9.7040       18.9923       37.9376       31.2522       18.5410       15.0683       26.2685       27.2469       28.1456       43.7876       54.1872       47.8437       62.7938       68.2119       62.0894       59.0427       60.8858       53.7159       54.1135       63.8446       78.0445       72.7844       68.4613       61.4858       61.5062       42.6625       44.7964       43.4026       37.5547       44.6368       66.4691       95.6892       72.4295       71.2729       94.7876       99.9804       99.0194       60.6083       53.2033       59.3929       54.4036       47.2830       51.4216       66.8081       85.4047      130.8319      123.6238      113.8177      134.2217      123.3214      122.9256      116.7029      121.9341      117.4276      111.8183      110.2189       85.8343      101.2903       60.5998       60.3038       48.4021       48.9761       34.8522       21.6308       22.4135       32.7615       30.0592       16.7679       17.7858       25.7235       47.3816       55.2161       65.7198       71.2605       49.5825       42.6553       53.8312       49.0167       60.5991       82.7449       75.0462       59.8908       65.8949       83.4538       86.5051       80.6115       76.2543       58.6339       63.4518       62.3310       52.4874       51.7090       47.8410       49.1363       51.2799       52.4634       52.6197       52.6604       60.6852       80.4629       67.1279       80.8353       77.8516       79.1391       72.1815       68.2461       72.7398       73.0125       79.0796       62.9478       60.4764       50.7333       46.1503       47.6392       49.8968       44.7348       47.2647       41.4005       39.9134       35.2370       31.3767       25.1279       27.9629       30.5789       26.7684       27.7509       28.5410        0.0000        0.0000        0.0000        0.0000        0.0000        0.0000        0.0000        0.0000        0.0000        0.0000        0.0000        0.0000        0.0000        0.0000        0.0000        0.0000        0.0000        0.0000        0.0000        0.0000        0.0000        0.0000        0.0000        0.0000        0.0000        0.0000        0.0000        0.0000        0.0000        0.0000        0.0000        0.0000        0.0000        0.0000        0.0000        0.0000        0.0000        0.0000        0.0000        0.0000        0.0000        0.0000        0.0000        0.0000        0.0000        0.0000        0.0000        0.0000        0.0000        0.0000        0.0000        0.0000        0.0000        0.0000        0.0000        0.0000        0.0000        0.0000        0.0000        0.0000
        0.0000        0.0000        0.0000        0.0000        0.0000        0.0000        0.0000        0.0000        0.0000        0.0000        0.0000        0.0000        0.0000        0.0000       43.3063       31.1077       18.9973       15.6671       11.5098        9.6320       10.2755        9.8637        8.7978       20.3512        8.7129       10.1780       19.4960       16.4094        9.9335       18.2758        9.6852       28.9133       16.9598       20.6559       18.1750       21.2075       45.9908       19.1099        8.0680        3.8165        5.8630        6.1025        5.0570        5.5293        9.0120        8.7922        6.5866       18.1141       22.9512       20.7592       19.2917       19.8650       17.8337       24.4404       25.0427       14.5633       17.8768       14.1072       26.8259       19.8427       23.2302       13.9544       12.5627        9.4568       17.3381       16.9566       16.6924       23.6488       32.7341       25.8008       28.1633       51.5741       63.1376       55.9488       49.8262       68.0501       73.2129       59.8358       63.9900       62.1686       73.0519       61.9164       67.3993       58.4675       56.6126       52.4950       64.7412       48.2522       64.7281       58.6597       58.7475       69.9606       52.6151       86.5036       98.5858       83.7081       92.2420       87.7479       79.4073       62.4598       54.6309       83.6212       51.5506       61.5777       67.2605       72.7304       84.7588      114.3336      120.9803      127.1396      167.7549      149.8885      129.3506      115.8263      135.7750      125.8684      114.6992      115.4957       83.4485       74.9270       57.2472       54.1552       40.2872       32.4130       31.8890       22.2188       20.9956       42.5485       36.3502       24.1946       22.1557       32.8063       38.8304       46.7984       68.4150       77.2538       71.9260       54.3234       43.8424       45.6509       57.1088       65.3346       67.5784       61.1932       82.3151       65.7017       69.8626       65.2811       50.2144       51.0013       53.7018       58.2542       47.5006       46.1240       43.6698       46.8318       46.5939       53.1168       60.3107       56.0339       61.7028       75.4123       61.2455       71.6126       87.2397       72.7883       71.9618       72.4265       73.8178       72.1412       90.3520       58.0410       46.5975       39.2554       33.5352       40.9093       44.7335       41.0079       44.3302       43.7946       38.9047       37.2952       30.2739       26.7000       29.0270       33.8948        0.0000        0.0000        0.0000        0.0000        0.0000        0.0000        0.0000        0.0000        0.0000        0.0000        0.0000        0.0000        0.0000        0.0000        0.0000        0.0000        0.0000        0.0000        0.0000        0.0000        0.0000        0.0000        0.0000        0.0000        0.0000        0.0000        0.0000        0.0000        0.0000        0.0000        0.0000        0.0000        0.0000        0.0000        0.0000        0.0000        0.0000        0.0000        0.0000        0.0000        0.0000        0.0000        0.0000        0.0000        0.0000        0.0000        0.0000        0.0000        0.0000        0.0000        0.0000        0.0000        0.0000        0.0000        0.0000        0.0000        0.0000        0.0000        0.0000        0.0000        0.0000        0.0000        0.0000
        0.0000        0.0000        0.0000        0.0000        0.0000        0.0000        0.0000        0.0000        0.0000        0.0000        0.0000        0.0000        0.0000        0.0000        0.0000        0.0000        0.0000        0.0000       18.3060       40.6290       21.6876       16.6372       10.6694        8.4808        7.9446        5.0037        7.5863       15.9957       15.2380       18.2070       10.4981       18.9715       24.3232       29.8112       23.7869       27.8424       20.2585       14.0081        8.9414       11.2201       11.4113        6.3723        6.9955       15.3594       16.6620       18.3639       12.5154       13.8352       25.9103       28.6463       23.8423       17.8393       15.9716       11.3658       14.2979       21.4490       19.2532       13.4964       21.4717       23.3894       23.2641       25.8079       18.9093       29.2380       29.2242       31.2658       30.4529       35.4369       29.6398       23.4954       43.3312       66.8438       57.2253       48.5171       57.3771       66.4492       65.9516       59.1311       77.2835       69.4746       67.7441       65.4497       74.1431       60.5909       51.9631       52.8185       58.6222       62.9386       69.2754       63.5923       65.5002       71.0270       47.2729       58.5444       71.3930       74.8487       69.3499       70.1052       84.3331       61.0265       46.3338       52.9228       65.4102       75.2471       65.9628       67.2781       97.4423       98.3680      107.8360      145.4165      156.6092      161.6646      141.6363      139.6773      135.9210      125.6252      108.4822       99.5055       88.0543       98.8128       56.9695       41.5515       34.6404       29.9806       24.8004       26.0866       22.8735       25.9630       27.3561       30.7250       26.5768       40.7122       52.6382       59.3019       66.5824       78.0865       70.7970       64.5142       64.9768       59.2259       75.2189       62.9909       58.7554       64.0994       65.0156       54.6098       70.9609       71.4417       58.9623       54.3056       57.6213       51.9729       56.2652       48.1774       51.1627       58.8769       56.9754       60.2037       61.6198       59.8369       70.0749       67.5565       67.0086       82.3568       75.9262       71.0314       67.0089       78.4137       96.4203       90.1658       95.6435       59.0104       47.4898       47.8068       47.4538       37.7800       40.3774       43.7008       42.6581       36.0171       36.7773       33.7808       33.9237       32.5510       33.1194       45.5584        0.0000        0.0000        0.0000        0.0000        0.0000        0.0000        0.0000        0.0000        0.0000        0.0000        0.0000        0.0000        0.0000        0.0000        0.0000        0.0000        0.0000        0.0000        0.0000        0.0000        0.0000        0.0000        0.0000        0.0000        0.0000        0.0000        0.0000        0.0000        0.0000        0.0000        0.0000        0.0000        0.0000        0.0000        0.0000        0.0000        0.0000        0.0000        0.0000        0.0000        0.0000        0.0000        0.0000        0.0000        0.0000        0.0000        0.0000        0.0000        0.0000        0.0000        0.0000        0.0000        0.0000        0.0000        0.0000        0.0000        0.0000        0.0000        0.0000        0.0000        0.0000        0.0000        0.0000
        0.0000        0.0000        0.0000        0.0000        0.0000        0.0000        0.0000        0.0000        0.0000        0.0000        0.0000        0.0000        0.0000        0.0000        0.0000        0.0000        0.0000        0.0000        0.0000       36.8993       21.7973       29.5871       11.5884        2.7627        6.9890        4.0997        7.0234        3.9451        7.1947        9.7852       10.3315       26.0632       23.7599       18.4176       14.6738       11.2645       11.4517        6.7589       10.6039       20.7347       14.6326       13.5757       11.3579       14.9524       22.5188       13.3894       15.1399       33.6855       28.3319       29.6684       32.6568       19.4625        5.4636       12.6793       39.5947       45.3717       40.8739       19.3085       21.4774       16.8543        9.1320       17.2111       24.3113       32.8970       36.9590       25.6056       25.4662       22.4017       29.6575       22.0621       32.2292       38.1362       41.3162       48.5505       49.8329       59.5342       67.8126       88.0186       85.9772       78.2427       53.9474       57.2775       69.0317       77.1462       67.6076       65.8648       62.8359       54.7840       59.9389       49.9559       60.2589       61.7687       60.7786       73.3773       63.9631       69.9557       68.0995       71.9484       72.1321       57.5901       55.7675       62.0227       67.4649       61.8255       74.6397       65.5621       93.2234      105.0339       99.4775      108.1380      108.6578      120.7659      134.9803      127.9670      106.1637      111.4649      111.0607       93.6226       83.7909       72.2692       60.3182       57.1270       44.3582       39.3237       30.5398       37.7331       45.5756       43.7572       39.7440       39.1376       38.2246       52.9831       72.4140       72.4862       63.6895       71.7643       71.6885       63.1401       65.8973       49.0965       83.1204       89.3917       85.2188       55.0093       59.3756       61.0657       60.0705       67.4973       80.5774       77.7486       61.8975       64.6766       61.4338       55.9430       57.0280       55.2868       54.3253       52.4185       56.0074       61.0513       68.3207       69.6948       69.5374       66.7163       66.3495       65.4249       65.4379       83.9291       88.2933      103.0717       96.2901       72.3655       50.9720       50.6916       65.2363       44.9962       44.3416       43.0270       44.0462       40.9207       36.8346       33.2116       36.2074       37.5179       34.3551       55.6463        0.0000        0.0000        0.0000        0.0000        0.0000        0.0000        0.0000        0.0000        0.0000        0.0000        0.0000        0.0000        0.0000        0.0000        0.0000        0.0000        0.0000        0.0000        0.0000        0.0000        0.0000        0.0000        0.0000        0.0000        0.0000        0.0000        0.0000        0.0000        0.0000        0.0000        0.0000        0.0000        0.0000        0.0000        0.0000        0.0000        0.0000        0.0000        0.0000        0.0000        0.0000        0.0000        0.0000        0.0000        0.0000        0.0000        0.0000        0.0000        0.0000        0.0000        0.0000        0.0000        0.0000        0.0000        0.0000        0.0000        0.0000        0.0000        0.0000        0.0000        0.0000        0.0000        0.0000
        0.0000        0.0000        0.0000        0.0000        0.0000        0.0000        0.0000        0.0000        0.0000        0.0000        0.0000        0.0000        0.0000        0.0000        0.0000        0.0000        0.0000        0.0000        0.0000       41.7073       33.9088       19.8033        8.5388        8.3477        4.5517        4.5553        5.0420        3.0529        4.4335        8.4802        8.6831       13.8651       11.7069       27.1780       22.8075       34.7650       13.7800       21.3884       21.3870       29.3608       14.3690       12.9423       13.5103       20.3394       17.6648       12.0753       16.8094       21.9363       25.8055       25.1475       21.4046       15.9435        6.8995       13.5659       17.5555       14.2008       12.9880       23.3145       26.4508       17.0574       11.2865       19.2143       14.6477       12.3313       29.0184       27.4664       30.5612       31.3151       18.9861       21.6578       23.6219       37.6743       32.3726       41.0139       50.3731       66.1824       73.3283       96.9323       93.1536       76.8280       68.6762       59.5060       77.7559       66.7442       73.7212       86.2777       75.5316       55.3719       58.7100       57.2098       56.9804       60.1694       58.6432       67.5765       81.6037      111.2139       97.0366       98.1140       69.8560       57.0926       61.5486       68.6259       60.6531       70.5147       75.7300       82.3109       81.4293       91.3990       87.5932      104.1028      119.6176      112.1297      109.3928      102.7245      100.1251       98.1890       89.7701       79.4625       70.0121       64.6383       60.8125       57.1331       52.7388       51.9395       45.4011       38.5376       52.9152       46.9033       40.7890       40.9821       44.4876       60.2806       74.3834      103.4461       97.3336       92.2459       69.1265       56.0877       61.9347       54.9702       83.0467      163.4205      134.4050       63.2242       61.1527       59.0922       59.7326       66.2392       77.1973       88.4312       82.2995       79.7230       74.5524       67.6861       61.2911       56.7400       58.4870       55.8552       61.5374       70.2349       72.8448       73.8023       67.6744       73.8231       69.1453       66.2595       71.9966       85.3622       76.0039       77.3779       72.9631       64.9888       58.4882       53.8580       49.7481       92.3247       66.9897       40.1038       45.6660       45.7369       48.0787       41.0840       41.4229       43.1282       40.1168       49.0492       71.5674       80.7685        0.0000        0.0000        0.0000        0.0000        0.0000        0.0000        0.0000        0.0000        0.0000        0.0000        0.0000        0.0000        0.0000        0.0000        0.0000        0.0000        0.0000        0.0000        0.0000        0.0000        0.0000        0.0000        0.0000        0.0000        0.0000        0.0000        0.0000        0.0000        0.0000        0.0000        0.0000        0.0000        0.0000        0.0000        0.0000        0.0000        0.0000        0.0000        0.0000        0.0000        0.0000        0.0000        0.0000        0.0000        0.0000        0.0000        0.0000        0.0000        0.0000        0.0000        0.0000        0.0000        0.0000        0.0000        0.0000        0.0000        0.0000        0.0000        0.0000        0.0000        0.0000
        0.0000        0.0000        0.0000        0.0000        0.0000        0.0000        0.0000        0.0000        0.0000        0.0000        0.0000        0.0000        0.0000        0.0000        0.0000        0.0000        0.0000        0.0000        0.0000        0.0000       34.9428       26.5277       17.4496        9.0409        5.1105        7.1918        7.7929       10.7214       18.5489       14.7969        6.6681       16.3284       30.3150       18.8614        8.1941        9.0186        9.4356        8.2950        5.1128       25.3158       20.0488       57.3045       23.9404       16.3243        9.1074       11.4806       19.6373       13.6800       14.4074       11.6394        8.9598        9.3750       12.8887       20.7404       18.0164        9.5667        9.9365       13.7280       21.6216       15.9110        8.5155       16.1146       16.1061       17.4306       22.9033       21.4021       14.7579       26.8713       28.4148       21.7982       24.9599       38.2637       40.4935       36.6714       53.9477       61.0710       67.5529       78.7565       58.8759       64.4296       75.4610       76.7123       80.9071       78.0322       85.0716      100.5745       98.9258       68.0341       87.4180       70.2494       72.7281       64.9194       70.3901       69.1792       67.6950       78.9047       80.3520       74.4692       75.6807       69.9247       69.6218       85.0301       64.4065       65.6940       67.9994       79.1858       86.9699       87.9914       90.0089      105.6385       78.0160       88.7677       84.5121       90.7033       96.0183       90.9943      105.6230       97.8114       81.0385       73.6219       80.7231       80.0497       70.1370       65.5929       51.0672       42.4819       37.7561       43.4534       46.1270       43.9473       58.7621      112.4851       99.9538      128.2128      124.3941      107.2719      107.1817       78.5666       83.0516       73.4495      114.3994      165.1708      130.5278       61.8738       49.6957       48.3890       54.3974       72.8797       71.1630       86.8408       94.8729       85.1628       79.6127       80.9926       75.7212       79.2708       86.0623       72.8624       67.7391       71.5269       77.3973       74.5067       73.5093       74.1745       82.5898       73.4786       78.0844       80.5210       79.1362       70.1565       67.0025       61.2814       63.7114       62.2882       56.8035       52.2985       49.3251       47.9138       50.0993       51.0138       48.8150       45.3656       47.2238       47.5391       54.8770       55.7413       59.2202       74.9995       88.9347        0.0000        0.0000        0.0000        0.0000        0.0000        0.0000        0.0000        0.0000        0.0000        0.0000        0.0000        0.0000        0.0000        0.0000        0.0000        0.0000        0.0000        0.0000        0.0000        0.0000        0.0000        0.0000        0.0000        0.0000        0.0000        0.0000        0.0000        0.0000        0.0000        0.0000        0.0000        0.0000        0.0000        0.0000        0.0000        0.0000        0.0000        0.0000        0.0000        0.0000        0.0000        0.0000        0.0000        0.0000        0.0000        0.0000        0.0000        0.0000        0.0000        0.0000        0.0000        0.0000        0.0000        0.0000        0.0000        0.0000        0.0000        0.0000        0.0000        0.0000
        0.0000        0.0000        0.0000        0.0000        0.0000        0.0000        0.0000        0.0000        0.0000        0.0000        0.0000        0.0000        0.0000        0.0000        0.0000        0.0000        0.0000        0.0000        0.0000        0.0000        0.0000       24.4869       11.4213       12.4812       19.0119        9.4420        8.4947       15.4403       21.1081       16.6836        5.8105       17.0028        8.6947       19.0743       24.1863       18.6678       10.0695        4.6977        7.0044       30.0016       21.5106       27.0339       19.6798       13.5211       10.0088       17.6702       15.4229       19.9270       24.7826       13.6797       16.1537       13.1232       18.2416       22.3084       28.5231       26.2170       23.4533       14.7263       14.5866       16.1897       10.8384       13.3733       21.2785       17.9566       19.0823       20.1650       16.1277       27.6275       37.8841       47.0995       37.0106       36.5143       35.2455       39.7747       43.9170       58.3704       72.3166       67.9941       66.5321       64.6813       79.1627       64.9306       58.4019       77.0261       85.6076      111.1966      102.9214       68.9155       87.4425       95.0853       64.1390       61.4034       71.9916       64.1118       57.2007       64.1096       56.1132       60.6559       75.8119       60.6236       50.8557       71.3175       72.2021       59.6965       68.5367       81.3980       83.2561       70.8762       72.0176       80.5022       76.3638       91.3270      104.7153      118.7814      100.5539      108.5724       94.5099       83.9927       80.8388       85.1561       76.4088       82.4384       77.2746       57.6771       51.0656       50.1648       48.3113       52.3702       49.2262       55.5890       65.0112       94.7463      124.7000      135.3799      140.8577      177.2467      155.1418      165.1295      151.6156      107.2813      161.5262      159.9645      101.5130       60.4605       55.1093       61.1681       64.0948       65.3872       74.4687       93.5986       90.0606       66.7498       76.9060       77.3883       77.1524       67.3778       65.1333       64.4570       64.9508       79.1551       68.8372       71.4836       79.1544       76.2474       77.0517       67.0729       68.0535       85.3842       92.3926       81.8300       71.9974       71.1165       69.4841       68.5433       65.4794       64.3719       52.7602       54.5938       57.8346       78.1554       58.1254       55.1703       53.0454       56.5723       58.7175       57.8350       68.7859       90.7944       87.1951       93.5230        0.0000        0.0000        0.0000        0.0000        0.0000        0.0000        0.0000        0.0000        0.0000        0.0000        0.0000        0.0000        0.0000        0.0000        0.0000        0.0000        0.0000        0.0000        0.0000        0.0000        0.0000        0.0000        0.0000        0.0000        0.0000        0.0000        0.0000        0.0000        0.0000        0.0000        0.0000        0.0000        0.0000        0.0000        0.0000        0.0000        0.0000        0.0000        0.0000        0.0000        0.0000        0.0000        0.0000        0.0000        0.0000        0.0000        0.0000        0.0000        0.0000        0.0000        0.0000        0.0000        0.0000        0.0000        0.0000        0.0000        0.0000        0.0000        0.0000
        0.0000        0.0000        0.0000        0.0000        0.0000        0.0000        0.0000        0.0000        0.0000        0.0000        0.0000        0.0000        0.0000        0.0000        0.0000        0.0000        0.0000        0.0000        0.0000        0.0000        0.0000       19.3036       14.7944       14.1652       11.1249       17.5374       14.7434       11.6185       10.3719        7.7827       11.1014        9.4878        8.5993        8.6505       12.5004       71.9225       27.1774       28.3661       17.1160       23.7579       52.3536       49.1869       44.8323       30.7459       12.0916       20.4953       18.1607        9.2236       38.3840       17.1281       17.3187       14.1898       18.1604       14.7199       16.2411       17.0741       13.6337       11.4768       11.6146       10.9065        6.1562       14.3302       15.1635        9.1805       15.9729       14.3318       19.6840       28.9074       26.7752       22.4618       20.0544       31.1406       36.5049       35.7235       41.9461       46.3803       40.9286       52.3448       64.8106       53.6192       57.2168       52.4516       34.1891       51.1528       52.1672       65.2454       64.2629       64.2360       76.4851       74.6099       59.3587       68.1556       79.9053       66.9662       64.8608       64.7162       65.5879       67.6221       56.9612       58.0787       58.5234       63.4137       73.2097       62.7565       53.6942       51.9419       58.4554       75.6760       82.1114       86.2642       74.0281       85.2664       98.3593      106.4380      102.4663      109.1371       98.0158       89.4453       91.8911      101.0244      106.6509       96.9786       85.9431       71.6324       62.3345       60.2524       58.7062       80.3395       49.1581       49.7664       57.1444      108.2324      123.9561      105.6043      117.0640      117.6496      153.1248      199.5227      140.6233      119.9776      147.0515      151.8676       93.3895       75.9915       67.7580       66.2215       67.4682       65.3047       72.1004       84.8618       72.2372       82.3412      102.2793       76.3682       69.0078       68.2018       63.9052       69.3741       76.8984       75.6726       78.4463       96.4769       79.7854       62.9592       62.8902       66.0381       65.5670       84.9199       91.1704       91.6601       89.7584       84.8375       89.8990       95.7892       96.5774       99.2031       88.4042       85.3416       80.2645      125.4344      100.3091       84.3673       80.3219       73.4637       71.8052       94.6448      118.0257      109.0585      113.6591      120.5238        0.0000        0.0000        0.0000        0.0000        0.0000        0.0000        0.0000        0.0000        0.0000        0.0000        0.0000        0.0000        0.0000        0.0000        0.0000        0.0000        0.0000        0.0000        0.0000        0.0000        0.0000        0.0000        0.0000        0.0000        0.0000        0.0000        0.0000        0.0000        0.0000        0.0000        0.0000        0.0000        0.0000        0.0000        0.0000        0.0000        0.0000        0.0000        0.0000        0.0000        0.0000        0.0000        0.0000        0.0000        0.0000        0.0000        0.0000        0.0000        0.0000        0.0000        0.0000        0.0000        0.0000        0.0000        0.0000        0.0000        0.0000        0.0000        0.0000
        0.0000        0.0000        0.0000        0.0000        0.0000        0.0000        0.0000        0.0000        0.0000        0.0000        0.0000        0.0000        0.0000        0.0000        0.0000        0.0000        0.0000        0.0000        0.0000        0.0000        0.0000       26.1406       19.8837       14.0095       12.7783       14.1281       20.4651        6.6753        7.0578        7.2724        8.5467        6.5656        7.8940       30.1413       42.0172       65.0465       41.4387       43.0931       23.9124       18.0231       33.3488       44.2358       39.0628       24.3349        8.3810        2.6047        9.9202        8.7128       57.2175       16.6958       17.0485       18.5629       20.7975       30.1664       24.8279       19.3758        9.0868       16.3469       21.2734       12.0249        7.2280        6.8373       33.3912       25.9475       22.8004       10.4352       12.7053       16.2893       18.8494       17.5442       20.5762       44.2487       50.5204       40.5604       36.9120       45.4510       45.7943       52.0436       62.5199       53.4913       45.0278       53.6625       58.9556       39.7367       51.8387       59.2938       57.9015       50.7444       52.5412       62.2612       55.3463       69.2999       68.5333       70.0725       72.6131       81.2396       64.1961       62.8815       61.8204       62.4477       59.4588       60.1622       66.5223       55.6084       53.3991       55.1955       65.8052       68.5061       70.5376       75.0619       88.1712      118.2859      104.7548      116.5009      147.2756      131.3446      126.3302      108.7426      101.1753      129.7661      131.7125      111.0216      102.8219      100.1235       88.7730       78.5326       81.0817       93.4688       63.4122       42.2276       61.9179      118.6161      130.2928      122.3039      131.2179      127.0935      126.4754      123.3321      124.6505      105.4224      105.7734      133.0674       80.0636       73.5083       77.2729       75.9035       71.3382       62.2824       71.3070       67.6646       71.5287       79.8216       88.2719       66.0856       65.8378       64.7092       66.5708       85.1108       75.2421       67.7076       63.9889       64.7055       62.1242       60.6506       57.9617       66.7351       68.5976       79.3998       76.2757       85.8999       86.1580       94.3837       90.7144       98.8209       94.9830       87.5597       92.8438       96.1202       96.7831      136.9844      100.3825       84.9468       77.9362       85.2358      108.3001      136.3095      144.7119      125.7527      120.9779      131.5185        0.0000        0.0000        0.0000        0.0000        0.0000        0.0000        0.0000        0.0000        0.0000        0.0000        0.0000        0.0000        0.0000        0.0000        0.0000        0.0000        0.0000        0.0000        0.0000        0.0000        0.0000        0.0000        0.0000        0.0000        0.0000        0.0000        0.0000        0.0000        0.0000        0.0000        0.0000        0.0000        0.0000        0.0000        0.0000        0.0000        0.0000        0.0000        0.0000        0.0000        0.0000        0.0000        0.0000        0.0000        0.0000        0.0000        0.0000        0.0000        0.0000        0.0000        0.0000        0.0000        0.0000        0.0000        0.0000        0.0000        0.0000        0.0000        0.0000
        0.0000        0.0000        0.0000        0.0000        0.0000        0.0000        0.0000        0.0000        0.0000        0.0000        0.0000        0.0000        0.0000        0.0000        0.0000        0.0000        0.0000        0.0000        0.0000        0.0000        0.0000       59.7454       32.4782       60.5588       50.1535       17.9024        9.7697        6.4424        5.4755        6.2591        6.9183        9.4047        9.4878       11.5686       11.2931       29.3703       31.3957       27.6915        5.8429        9.4418       13.8620       22.1816       23.2931       12.1733        6.3333       14.5679       20.0818       12.6684       18.9070       18.1439       22.1318       16.4550       20.3481       23.2767       30.5929       25.7840       13.1845       17.9100       24.4529       57.0309       37.4724       37.0332       30.7927       25.8904       29.2360       16.7393       12.5327       16.3655       22.7666       19.6339       20.2777       34.4232       44.4035       40.8073       48.0507       61.7760       62.7803       56.0006       54.8376       49.4081       50.2089       52.5781       64.2285       45.6066       57.2398       54.6458       49.2888       52.2383       43.0128       48.6051       64.7292       70.7821       57.4178       61.6640       72.3938       71.1424       68.1767       66.7332       58.6194       63.1327       66.7948       67.0252       57.6991       50.7469       72.4051       71.4625       66.7382       67.9491       75.4956       91.3327       82.1879      104.2473      111.8449      112.0171      134.8843      127.0433      132.1215      118.2620      115.5699      113.6354      121.8066      124.7723      104.6292       81.5195       68.2356       60.3004       56.9906       61.5870       66.6280       75.9230       91.5109      186.7266      118.6916      134.5166      130.5998      125.5023      133.2889      131.7687      121.2569      116.2561      137.8432      126.1595      115.7141       80.5395       85.2463       74.4772       71.8403       66.7949       68.0288       66.7741       68.6649       85.0478       78.0126       81.8781       75.7792       70.2215       58.1020       76.0720       58.8018       55.0432       49.3186       47.3597       50.0131       49.9538       51.0129       54.8524       65.1882       71.5280       77.6970       81.9119       84.0684       93.5346       87.4931       90.2197       90.1963       70.7936       89.2280      101.1616      123.1731      158.4175      129.8074      150.1255      101.5856       88.0479      103.6238       95.1836      111.6490       95.0986      103.2437       99.9237       92.3185        0.0000        0.0000        0.0000        0.0000        0.0000        0.0000        0.0000        0.0000        0.0000        0.0000        0.0000        0.0000        0.0000        0.0000        0.0000        0.0000        0.0000        0.0000        0.0000        0.0000        0.0000        0.0000        0.0000        0.0000        0.0000        0.0000        0.0000        0.0000        0.0000        0.0000        0.0000        0.0000        0.0000        0.0000        0.0000        0.0000        0.0000        0.0000        0.0000        0.0000        0.0000        0.0000        0.0000        0.0000        0.0000        0.0000        0.0000        0.0000        0.0000        0.0000        0.0000        0.0000        0.0000        0.0000        0.0000        0.0000        0.0000        0.0000
        0.0000        0.0000        0.0000        0.0000        0.0000        0.0000        0.0000        0.0000        0.0000        0.0000        0.0000        0.0000        0.0000        0.0000        0.0000        0.0000        0.0000        0.0000        0.0000        0.0000        0.0000        0.0000       27.9953       41.5439       68.7631       50.3812       48.3655       14.1790        8.0197        5.7563        7.3393        9.1932        7.8927       15.7434       17.5263       31.6943        7.5489        9.3650        7.3289       16.1537        9.3312       12.6844        8.5943        5.5453        5.1421        7.7821       10.1231        8.8885       16.3845       21.7538       31.9589       24.6283       63.5905       12.4833       15.0466       12.7524        9.3569       18.4048       12.4215       32.8033       50.0787       42.6805       30.7011       22.0708       21.5056       24.8971       20.6072       26.7185       30.8692       21.6569       25.2437       33.6488       48.9829       51.9516       45.2793       51.7959       46.8630       57.2158       54.2708       59.2493       66.8166       61.8989       57.1173       49.7686       56.1139       58.4626       48.8741       44.0860       46.6285       60.6237       50.1512       49.1948       56.7482       54.9321       70.2122       72.4905       58.1675       62.8967       71.6965       78.0053       78.4792       71.1823       66.0007       63.4885       74.6048       58.1917       65.2472       63.0945       75.6435       78.6163       82.0958      102.7376      113.0111      115.5046      123.6999      121.6934      140.5265      125.3126      129.7835      115.1901      143.4418      142.1940      119.9536       93.2379       77.1815       80.3690       69.7195       77.9384      106.2227      149.2086      153.2650      201.4659      158.5373      137.8907      141.3486      164.1360      161.9331      157.0077      157.1524      177.5546      140.3519      122.0417       91.4533       96.4271       92.2677       94.2353       79.9077       78.3879       87.1392       72.3226       83.3451       81.0348       71.6621       78.9985       63.2967       50.8548       47.1146       44.3594       44.9811       47.1468       48.8594       59.5563       46.4595       53.5508       51.0513       57.9252       75.1804       73.6458       71.0280       69.2730       69.6831       85.6858       82.6525       80.3163       81.2980       64.7265       94.7930      124.0453      154.2080      184.4310      136.5869       93.6230       83.0485      128.2122       83.0520       77.5807       75.9234       80.1152       85.6350       93.9460       88.1539        0.0000        0.0000        0.0000        0.0000        0.0000        0.0000        0.0000        0.0000        0.0000        0.0000        0.0000        0.0000        0.0000        0.0000        0.0000        0.0000        0.0000        0.0000        0.0000        0.0000        0.0000        0.0000        0.0000        0.0000        0.0000        0.0000        0.0000        0.0000        0.0000        0.0000        0.0000        0.0000        0.0000        0.0000        0.0000        0.0000        0.0000        0.0000        0.0000        0.0000        0.0000        0.0000        0.0000        0.0000        0.0000        0.0000        0.0000        0.0000        0.0000        0.0000        0.0000        0.0000        0.0000        0.0000        0.0000        0.0000        0.0000        0.0000
        0.0000        0.0000        0.0000        0.0000        0.0000        0.0000        0.0000        0.0000        0.0000        0.0000        0.0000        0.0000        0.0000        0.0000        0.0000        0.0000        0.0000        0.0000        0.0000        0.0000        0.0000      115.5627      110.8995       54.3485       27.3694       20.5986       19.7627       25.3207        8.2006        9.3457       24.7382       26.1785       11.9072       12.8338        7.4021        5.9281        3.7500       18.8569       22.5760       31.2736       13.7445        7.8684        6.6178       10.7856        4.3989        3.9889        6.1841        5.9730       10.0428       25.3382       43.4691        4.3996        6.0083       15.7997       14.3518       11.2833       11.6225       12.7448       13.7665       10.8377       16.3150       12.3877       12.4195       17.1694       24.4684       19.1505       18.7742       25.4694       27.5374       30.9092       32.1511       35.4727       34.5543       33.3439       36.1649       37.5394       31.8966       43.8865       47.0258       53.2680       44.3921       37.8971       37.9053       41.8611       48.7553       50.0112       51.5708       47.8380       42.0428       39.1749       37.4518       50.1147       49.4916       57.5537       67.0017       58.9888       62.4249       76.7526       62.1128       58.1576       63.0590       76.7076       86.2120       80.0189       75.4324       63.3650       74.1828       78.8948       82.3169       75.3812       84.0582       87.3691       93.5188      103.2174      113.5641      117.1002      125.4788       95.6550      110.6215      118.8754      153.7629      140.2304      131.6844      122.0322      101.6580      103.6565      106.7479      143.7118      166.1854      173.7243      149.8680      144.7823      159.3720      167.4438      174.7331      177.4495      161.9862      146.9623      166.9583      151.2073      149.0807      130.4962      128.0655      123.4014      108.3718       93.4978       81.7369       55.8586       59.9416       63.4876       57.7587       56.1873       54.1566       48.6361       49.0087       48.3429       39.5212       36.0420       33.6920       46.3324       51.4846       59.1515       51.7878       55.8881       59.9611       73.5737       74.6503       62.4972       56.5808       51.8502       52.8522       71.2848       66.6897       79.8215       75.3867       96.9692      118.4576      137.1170      135.0540      155.3860      143.4192      150.8410      104.4051      138.9456      171.8734      107.0049      100.0930       85.9192       88.9281       95.6150       95.7539       87.8001        0.0000        0.0000        0.0000        0.0000        0.0000        0.0000        0.0000        0.0000        0.0000        0.0000        0.0000        0.0000        0.0000        0.0000        0.0000        0.0000        0.0000        0.0000        0.0000        0.0000        0.0000        0.0000        0.0000        0.0000        0.0000        0.0000        0.0000        0.0000        0.0000        0.0000        0.0000        0.0000        0.0000        0.0000        0.0000        0.0000        0.0000        0.0000        0.0000        0.0000        0.0000        0.0000        0.0000        0.0000        0.0000        0.0000        0.0000        0.0000        0.0000        0.0000        0.0000        0.0000        0.0000        0.0000        0.0000        0.0000        0.0000
        0.0000        0.0000        0.0000        0.0000        0.0000        0.0000        0.0000        0.0000        0.0000        0.0000        0.0000        0.0000        0.0000        0.0000        0.0000        0.0000        0.0000        0.0000        0.0000        0.0000      152.8187       84.6111      131.2894       66.1019       69.9984       24.2612       16.5497       13.6534       14.0833       14.7494       31.0570       24.1288       16.1111       14.8017       19.1733       21.2146       50.2265       43.1817       52.0122       35.4571       32.1407       28.1985       18.4394       16.5437       14.4416       13.3728        7.1328        3.8662        4.7697        8.7846       34.7565        4.6168        3.9273        8.4324       10.5997       14.7901       28.7378       14.8695       11.5638       11.8997       18.7761       19.6088       23.1231       19.3596       24.0450       21.7259       17.7196       28.7467       24.4783       25.1682       31.7014       33.4667       34.2731       37.7177       30.4056       24.8753       33.0547       49.5894       55.0520       52.3838       55.8213       47.0615       51.4390       45.5679       48.8195       47.9732       57.4585       58.7997       49.6433       53.9535       50.1409       54.8759       60.1049       62.4859       75.9023       71.1580       64.7697       50.6954       58.1625       58.2959       56.7087       77.5918       78.4032       83.0506       73.6380       73.7478       85.9663       93.7869       83.2713       81.7960       98.4037       89.1964       90.3757       91.6552      113.9385      113.8543      116.7881      104.1067      121.7015      141.5150      159.2354      154.0654      137.9184      123.8236      108.2486      116.6649      132.5231      163.5052      159.7113      162.9046      149.4419      160.5974      181.5160      203.6867      193.4739      159.8096      161.6329      167.7895      180.7478      184.0597      181.5045      173.8666      155.3034      117.1629      104.6350      102.6198       87.9702       71.4458       64.2873       50.1043       45.6689       41.7978       39.5079       37.5378       38.5131       35.2121       33.7422       27.1709       31.5140       44.5435       49.7829       52.3632       50.2172       51.4719       51.8566       58.0135       56.4246       55.6961       54.5805       52.2656       51.8731       60.2441       67.0494       75.8968       77.8999       90.4117      105.3005      110.0720      108.9198      110.8853      105.7490      147.7457      154.0116      170.7953      151.6268      111.3953      105.5681       95.0838      110.3584      113.1519      102.5524      100.0947      111.5970        0.0000        0.0000        0.0000        0.0000        0.0000        0.0000        0.0000        0.0000        0.0000        0.0000        0.0000        0.0000        0.0000        0.0000        0.0000        0.0000        0.0000        0.0000        0.0000        0.0000        0.0000        0.0000        0.0000        0.0000        0.0000        0.0000        0.0000        0.0000        0.0000        0.0000        0.0000        0.0000        0.0000        0.0000        0.0000        0.0000        0.0000        0.0000        0.0000        0.0000        0.0000        0.0000        0.0000        0.0000        0.0000        0.0000        0.0000        0.0000        0.0000        0.0000        0.0000        0.0000        0.0000        0.0000        0.0000        0.0000
        0.0000        0.0000        0.0000        0.0000        0.0000        0.0000        0.0000        0.0000        0.0000        0.0000        0.0000        0.0000        0.0000        0.0000        0.0000        0.0000        0.0000        0.0000        0.0000        0.0000      164.1399      111.6953      155.2387       61.5357       63.0873       87.4959       35.8856       18.9932       18.0356       14.4404        8.9241        8.2210        7.9650       21.3699       25.2622       27.9114       48.0087       61.2056       49.3297       14.5490       19.9766       46.0195       25.5405       31.9167       47.1183       30.4721       11.0997        4.4357        9.2951        6.7501       11.7123        5.1416        5.5690        7.8003       10.9337       17.4772       21.7207       17.3266       12.8916        9.8550        5.3579        8.1926       11.6745       12.5950       15.5306       28.2954       55.1676       33.1100       35.6551       47.8074       44.1649       43.4933       43.0336       31.4300       26.7600       29.4052       35.2828       46.0916       48.0589       48.1931       44.3025       49.5451       57.4858       55.2697       48.9809       56.6329       53.2333       58.7077       50.5547       54.5981       62.7105       63.1133       63.6692       69.0135       73.4038       83.1832       71.9011       63.8554       67.2946       56.8341       66.5582       82.0470       87.6999       79.8637       76.2600       74.6727       71.4367       66.3626       66.5899       75.3207       87.1011       86.2263       95.4986       96.3933       98.8544      108.5134       91.6392      116.1699      138.2886      149.2129      160.9464      148.1225      122.1489      110.4631      102.9097      129.4547      153.9433      190.6601      219.3144      205.6696      188.0068      217.5631      207.3186      192.7791      202.2932      197.7292      203.5619      222.2668      232.8168      201.8019      199.8444      179.0372      176.2744      128.6510      102.2944      100.1356      101.4343       83.2257       64.5858       49.8692       48.1006       41.1780       43.6722       44.0903       36.9711       35.5722       27.4598       27.2501       31.1901       47.0936       48.4488       51.4729       52.5800       61.2626       58.7320       62.0503       60.0356       54.8366       53.1859       52.7900       54.7145       62.6791       71.4556       80.5239       91.2422       95.5480       92.9790       98.1051      101.1761       95.0563       91.4945      135.8315      137.1101      116.2098       79.2624       83.5822      103.0216       80.4284       83.1168       89.2616      100.4313      101.4874       90.7467       88.0730        0.0000        0.0000        0.0000        0.0000        0.0000        0.0000        0.0000        0.0000        0.0000        0.0000        0.0000        0.0000        0.0000        0.0000        0.0000        0.0000        0.0000        0.0000        0.0000        0.0000        0.0000        0.0000        0.0000        0.0000        0.0000        0.0000        0.0000        0.0000        0.0000        0.0000        0.0000        0.0000        0.0000        0.0000        0.0000        0.0000        0.0000        0.0000        0.0000        0.0000        0.0000        0.0000        0.0000        0.0000        0.0000        0.0000        0.0000        0.0000        0.0000        0.0000        0.0000        0.0000        0.0000        0.0000        0.0000
        0.0000        0.0000        0.0000        0.0000        0.0000        0.0000        0.0000        0.0000        0.0000        0.0000        0.0000        0.0000        0.0000        0.0000        0.0000        0.0000        0.0000        0.0000        0.0000        0.0000      141.6283      128.0294      140.9546       50.9116       51.7197       56.6529       89.8714       20.0948       23.8715       12.3281       10.6046       13.0422       18.1486       18.7343       23.0544       27.7143       38.6373       16.6003       15.1815       13.1111       15.5344       21.5475       22.1644       24.0439       11.0106      103.3465      103.4943       23.1227       24.5038       16.7646       14.8529        8.5535       24.8497       30.2766       23.4153       26.2277       29.1550       28.4980       26.1988       14.1758       11.7058        9.6412        8.4167       13.4319       20.2029       30.1232       20.1719       24.9757       24.3833       36.0136       93.5258       42.2587       47.6773       28.8677       31.1682       52.5215       52.1618       56.5884       43.4948       47.1718       50.2763       62.6231       56.1564       46.7417       45.5002       43.4774       51.1770       47.7273       42.5673       65.7509       61.4816       64.4700       72.5328       57.5805       60.4190       89.0576       68.6042       64.1872       75.4550       68.7039       71.3724       76.4019       64.5060       70.1806       74.9993       66.0710       70.7613       75.0969       68.8177       63.7054       87.2539       73.8207       74.7483       86.4682       93.5097       81.4223       72.5064       94.6860      117.7470      135.6357      144.9191      126.0475      110.5675      109.9739      129.0346      160.4015      163.2336      245.7010      239.1955      250.8048      221.9207      250.7425      203.9703      186.1022      190.9728      204.8133      239.1667      251.7649      226.8279      211.2213      202.6948      186.8542      160.5343      125.6316      105.2256       97.2751       78.7566       56.5057       46.8643       43.6805       43.8249       46.1992       54.1078       72.7792       39.8483       26.6853       25.2135       33.0685       34.4051       57.4496       56.8044       53.9470       61.8110       63.0326       67.2836       54.8672       49.9207       53.0379       54.7927       53.3803       56.6223       59.9447       57.2644       64.6215       66.9917       66.3205       60.3196       66.7390       66.1603       68.7589       73.5359      117.9068      167.6396       68.5441       73.9290       80.7905       91.9276       87.6275       88.0839       81.9515       79.1753       96.3342       89.2693       73.9091       86.4771        0.0000        0.0000        0.0000        0.0000        0.0000        0.0000        0.0000        0.0000        0.0000        0.0000        0.0000        0.0000        0.0000        0.0000        0.0000        0.0000        0.0000        0.0000        0.0000        0.0000        0.0000        0.0000        0.0000        0.0000        0.0000        0.0000        0.0000        0.0000        0.0000        0.0000        0.0000        0.0000        0.0000        0.0000        0.0000        0.0000        0.0000        0.0000        0.0000        0.0000        0.0000        0.0000        0.0000        0.0000        0.0000        0.0000        0.0000        0.0000        0.0000        0.0000        0.0000        0.0000        0.0000        0.0000
        0.0000        0.0000        0.0000        0.0000        0.0000        0.0000        0.0000        0.0000        0.0000        0.0000        0.0000        0.0000        0.0000        0.0000        0.0000        0.0000        0.0000        0.0000        0.0000        0.0000        0.0000      149.9773       95.4773       70.9564       78.8359       91.0139       81.5205       38.5659       66.7608       36.8804       41.9282       30.8079       30.9816       22.8829       25.6341       37.3031       17.3790       19.1243       34.9148       26.8740       22.5827       31.6773       37.3462       19.9503       35.3103       23.4677       22.6710       11.1178       10.5089       17.9328       14.3062        9.4892       26.3958       21.1793       15.0011        8.7292       22.9221       30.5113       13.9537       20.1623       19.0776       20.9051       12.9983       19.0625       17.9480       22.3277       20.1938       25.8286       40.3835       23.7436       30.2808       42.4449       27.1553       25.3546       35.4711       68.6438       58.6092       46.9531       55.6610       51.4001       50.3590       54.9886       49.8741       56.2963       51.1093       97.3562       65.9412       49.9247       55.5098       61.5527       67.9698       63.4079       59.0812       45.6932       44.5326       38.4358       48.7253       47.5198       50.2119       48.9056       55.5512       47.7909       44.0533       53.9768       52.3170       53.3269       59.6011       61.1897       67.4648       69.4933       71.3015       68.2891       71.0113       77.3753       73.9973       88.0400       79.0926       93.2295       94.2189      137.6044      132.0294      135.3149      119.7766      146.6811      186.5440      200.9606      207.6521      229.5665      247.6592      229.1695      213.3951      212.8884      197.0476      203.6673      189.7672      165.3015      192.6301      188.0169      180.9626      187.3053      162.9646      160.9773      149.6794      121.5652      117.5321      103.3079       85.3636       74.2825       70.4437       69.0402       74.5005       65.5777       52.7696       65.8840       51.0449       31.2913       31.8063       45.9341       35.3807       56.6873       54.0064       46.5237       44.6097       57.8207       55.1709       47.9194       47.2694       48.6731       52.0423       51.3857       49.7977       45.8775       46.3842       43.2352       42.2346       28.4433       30.6513       33.9792       34.2012       45.9322       49.0620       57.1997       69.2791       49.9067       67.8514       82.1995      138.0617      110.3837      100.8449       80.9028       85.3635       90.9183       88.8717       83.8410       79.5095       55.6500        0.0000        0.0000        0.0000        0.0000        0.0000        0.0000        0.0000        0.0000        0.0000        0.0000        0.0000        0.0000        0.0000        0.0000        0.0000        0.0000        0.0000        0.0000        0.0000        0.0000        0.0000        0.0000        0.0000        0.0000        0.0000        0.0000        0.0000        0.0000        0.0000        0.0000        0.0000        0.0000        0.0000        0.0000        0.0000        0.0000        0.0000        0.0000        0.0000        0.0000        0.0000        0.0000        0.0000        0.0000        0.0000        0.0000        0.0000        0.0000        0.0000        0.0000        0.0000        0.0000        0.0000
        0.0000        0.0000        0.0000        0.0000        0.0000        0.0000        0.0000        0.0000        0.0000        0.0000        0.0000        0.0000        0.0000        0.0000        0.0000        0.0000        0.0000        0.0000        0.0000        0.0000        0.0000      110.1890       70.6595       78.9085       74.9492       97.2425       90.0404       41.1922       39.9153       47.1298       31.9898       20.0341       52.2707       71.1416       62.2621       24.7914       20.3797       22.9177       71.7932       71.7851       46.1824       50.0594      114.6759       55.1547       60.5657       36.8881       21.2644       29.3522        6.2160        6.1519        9.4781       22.4569        9.9974        9.6974        5.4781        6.4544        8.9598       11.7671       21.1050       18.0855       10.3687       16.2844       19.0320       28.0618       31.4346       20.5296       26.6533       18.3365       19.1086       22.6918       33.6787       32.8175       21.6020       29.5822       23.6899       26.5258       34.1751       48.0693       46.7788       48.5838       50.4945       63.2342       58.6260       61.2299       65.8503       82.6637       91.6533       66.8546       63.4525       61.3570       58.6664       53.4585       42.2321       36.4781       37.6120       25.4839       35.1568       38.6102       36.6835       41.1597       42.0926       41.4598       29.1040       46.8582       53.2674       56.8003       57.3209       54.2165       61.1243       57.9484       64.6580       67.5021       74.0373       79.1210       86.1496       81.5841       90.5315      107.3908       98.9163      127.6634      132.4941      135.2618      132.2604      174.4802      210.3345      222.4919      197.9720      218.0118      207.6301      222.2226      259.6111      300.6157      247.0008      241.6052      206.4522      188.7983      189.9516      179.5624      171.2265      168.4742      158.5302      166.8633      164.8878      145.5473      144.8680      113.6165      101.0796       92.6490       97.1378       81.9865       69.6526       64.2796       56.4565       55.7963       41.4647       32.9546       30.3238       26.6750       27.7916       36.8649       35.7500       37.2008       36.1214       41.2657       46.3448       46.3752       43.8128       47.0596       53.7472       50.4312       48.5423       41.3131       41.5481       40.2056       37.0329       23.0657       27.7941       32.8687       25.0079       36.5194       39.7798       41.8842       44.6326       44.0154       59.5205       59.6909       65.8438       61.3353       60.7448       64.7812       87.9301      102.0843      131.6153       95.1535       83.7352       75.5700        0.0000        0.0000        0.0000        0.0000        0.0000        0.0000        0.0000        0.0000        0.0000        0.0000        0.0000        0.0000        0.0000        0.0000        0.0000        0.0000        0.0000        0.0000        0.0000        0.0000        0.0000        0.0000        0.0000        0.0000        0.0000        0.0000        0.0000        0.0000        0.0000        0.0000        0.0000        0.0000        0.0000        0.0000        0.0000        0.0000        0.0000        0.0000        0.0000        0.0000        0.0000        0.0000        0.0000        0.0000        0.0000        0.0000        0.0000        0.0000        0.0000        0.0000        0.0000        0.0000        0.0000
        0.0000        0.0000        0.0000        0.0000        0.0000        0.0000        0.0000        0.0000        0.0000        0.0000        0.0000        0.0000        0.0000        0.0000        0.0000        0.0000        0.0000        0.0000        0.0000        0.0000        0.0000      164.1417      165.0835       78.2752       94.6415      104.6715       84.9914       48.6652       49.7620       41.8775       44.6016       29.2026       58.5310       58.0668       65.4922       44.2639       27.6720       46.9117       50.3310       31.2968       45.5039       50.6767       60.5591       93.1036       46.9815       77.5841       72.8756       42.3971       52.7417       55.9777       48.4461       30.4969       32.6998        8.3496       11.9650       13.7081       12.0355       15.1717       23.2152       18.8464       17.2075       18.8936       20.2279       19.1288       20.4958       19.8560       21.4218       34.6673       23.6217       53.4265       35.2927       34.4196       23.1765       23.6236       26.5514       37.4912       42.9157       60.6058       63.7387       62.4393       58.8643       63.2237       63.9071       63.1994       65.7913       68.1640       66.8047       65.7125       69.8502       71.4357       58.2045       48.0668       38.8855       34.6951       31.0365       27.3954       27.3827       27.7825       21.7691       30.3512       36.6751       39.9353       43.7408       48.7682       48.7265       49.1551       49.3432       49.8089       55.0841       54.0779       52.9411       57.2386       62.5593       81.9160       79.9290       86.5320      100.9847      102.0666       97.4404      133.1343      124.8563      134.9356      150.8164      216.6933      228.5961      215.0758      180.3067      198.5732      202.1238      219.5083      227.3375      289.6813      247.0929      215.4587      206.8831      172.7492      206.8249      152.2647      148.0001      167.9523      169.5670      175.3878      188.5125      166.1104      132.1281      114.2256      127.1296      104.7611       91.9196       81.8359       76.7674       80.3732       71.7068       66.2445       49.2239       40.2122       32.3331       30.6837       30.8628       35.6240       33.7874       32.8272       33.2014       39.1586       42.0963       42.2613       45.5844       47.0056       50.7460       59.4402       56.6106       48.3418       51.3205       46.0982       33.7317       21.2313       26.2171       25.8125       20.7236       33.8227       36.9929       40.9416       44.7736       54.4634       75.2517       72.1328       65.3384       76.2379       67.2932       67.0091       79.5627       94.7650      110.0762      120.3728      108.4546       66.0000        0.0000        0.0000        0.0000        0.0000        0.0000        0.0000        0.0000        0.0000        0.0000        0.0000        0.0000        0.0000        0.0000        0.0000        0.0000        0.0000        0.0000        0.0000        0.0000        0.0000        0.0000        0.0000        0.0000        0.0000        0.0000        0.0000        0.0000        0.0000        0.0000        0.0000        0.0000        0.0000        0.0000        0.0000        0.0000        0.0000        0.0000        0.0000        0.0000        0.0000        0.0000        0.0000        0.0000        0.0000        0.0000        0.0000        0.0000        0.0000        0.0000        0.0000        0.0000        0.0000        0.0000
        0.0000        0.0000        0.0000        0.0000        0.0000        0.0000        0.0000        0.0000        0.0000        0.0000        0.0000        0.0000        0.0000        0.0000        0.0000        0.0000        0.0000        0.0000        0.0000        0.0000        0.0000      213.9791      122.0546      127.1241      127.2714      153.9780      116.4727       65.8563       60.8293       78.8316       49.3174       51.9814       52.1531       49.5378       32.4018       17.1811       46.6425       26.1665       42.0115       23.4473       53.7630       45.8076       26.1719      142.9523       36.3330       67.5080       42.7427       44.8953       54.6672       13.6643       14.9587        9.2003       15.0160       20.3473       14.7719       76.9956       17.6863       13.2205       17.9887       31.5167       43.4525       18.7862       18.9595       51.9647       16.1970       21.4320       20.3653       23.3754       28.8610       65.4770       19.1205       58.5729       30.3447       31.4666       32.7441       40.4405       50.0506       49.0908       54.6707       54.7314       48.9514       45.0844       48.3866       50.1467       56.1826       49.2273       51.1520       55.5214       62.5023       59.7574       46.7092       41.2369       40.2250       30.2235       29.9563       31.4394       21.0777       21.0702       24.4557       24.5173       32.2348       30.8694       38.6198       44.6927       42.6380       44.2522       48.6662       57.8341       55.1046       56.8161       59.8138       61.7995       60.7181       75.2486       81.7194       83.9836       82.9164       87.4496       98.7534      132.0538      128.1001      136.3228      151.4238      225.0869      207.5727      229.5353      211.0544      193.8232      205.6738      208.3991      198.9545      230.0288      196.6509      157.7074      162.5594      137.0353      129.1619      123.0880      129.2233      131.7254      158.7439      181.1211      188.3977      152.5644      148.3218      147.3087      145.6221      104.9815      102.2696       95.7337       90.0118       94.3084       76.0311       70.7083       62.6233       49.8120       34.3510       27.9787       27.6014       34.5338       33.8729       34.2843       33.3057       37.5086       39.7529       43.9137       41.0369       42.3562       48.0385       59.9842       54.2021       53.6623       51.5557       50.2303       40.9331       34.6899       33.8079       25.6717       28.8711       44.1569       45.0542       45.8945       53.9631       57.5522       61.8666       71.4743       62.9304       60.5960       63.0793       71.1507       89.2527      113.2879      118.6471      132.2289       99.7416        0.0000        0.0000        0.0000        0.0000        0.0000        0.0000        0.0000        0.0000        0.0000        0.0000        0.0000        0.0000        0.0000        0.0000        0.0000        0.0000        0.0000        0.0000        0.0000        0.0000        0.0000        0.0000        0.0000        0.0000        0.0000        0.0000        0.0000        0.0000        0.0000        0.0000        0.0000        0.0000        0.0000        0.0000        0.0000        0.0000        0.0000        0.0000        0.0000        0.0000        0.0000        0.0000        0.0000        0.0000        0.0000        0.0000        0.0000        0.0000        0.0000        0.0000        0.0000        0.0000        0.0000        0.0000
        0.0000        0.0000        0.0000        0.0000        0.0000        0.0000        0.0000        0.0000        0.0000        0.0000        0.0000        0.0000        0.0000        0.0000        0.0000        0.0000        0.0000        0.0000        0.0000        0.0000        0.0000        0.0000      229.0846      257.2763      255.5075      234.0462      131.2093       76.4318      107.2686       97.7986      100.5737       30.7807       33.5054       45.0722       70.0107       28.9484       17.4857       21.7857       15.2093        8.1032       11.8179       28.9345       23.4554       14.8673       19.8634       16.6228       28.6924       13.9622       32.7250       13.0314       30.7124       13.7966       32.9137       25.4079        8.7614       41.1861       19.1184       14.8175       14.1408       18.4330       23.2889       20.6003       12.0427       18.2292       21.2117       20.0390       17.9850       27.1130       36.9300       23.4684       33.6176       24.9431       55.4858       36.5791       31.7838       37.1016       48.5380       52.1536       47.8180       45.1315       42.9265       46.5172       59.7487       46.1816       43.8388       48.0175       47.3642       55.2984       56.5904       47.2110       36.2729       32.2935       33.9736       34.0941       39.8904       31.5804       22.4988       22.9636       25.5342       26.3070       26.5177       33.7062       36.7748       39.5482       44.8956       47.5356       55.1256       56.3764       61.5612       71.5407       76.4111       74.7763       79.9305       86.8837       91.2962       96.0811      113.1859      127.5495      112.4265      142.6530      161.6910      172.8057      181.6162      208.3381      217.1738      271.1543      203.6386      154.8053      177.3747      182.8902      159.9259      150.1953      136.8103      117.3539      121.1494      114.6011      103.5676      113.5496      107.6791      104.1593      128.7693      147.0967      193.7460      195.1667      189.1444      174.7661      169.9552      127.4298      122.6765      109.8116      113.1987      107.0732       85.1322       67.4807       57.3686       44.8657       40.3126       33.6917       31.8589       32.3743       33.0012       33.5592       31.8768       30.4384       33.5369       36.8633       32.4611       40.7562       44.7802       49.1290       42.0489       57.6410       59.5796       60.8937       50.2795       61.9950       44.7857       51.3813       52.0535       60.3732       67.5340       72.2373       80.1005       80.4394       81.8384       83.6929       80.8130       70.8606       78.1618       86.2485      111.0140      100.7205      101.8980      115.6205      117.4819      106.6960      135.3700      153.8116      162.6524        0.0000        0.0000        0.0000        0.0000        0.0000        0.0000        0.0000        0.0000        0.0000        0.0000        0.0000        0.0000        0.0000        0.0000        0.0000        0.0000        0.0000        0.0000        0.0000        0.0000        0.0000        0.0000        0.0000        0.0000        0.0000        0.0000        0.0000        0.0000        0.0000        0.0000        0.0000        0.0000        0.0000        0.0000        0.0000        0.0000        0.0000        0.0000        0.0000        0.0000        0.0000        0.0000        0.0000        0.0000        0.0000        0.0000        0.0000        0.0000        0.0000        0.0000
        0.0000        0.0000        0.0000        0.0000        0.0000        0.0000        0.0000        0.0000        0.0000        0.0000        0.0000        0.0000        0.0000        0.0000        0.0000        0.0000        0.0000        0.0000        0.0000        0.0000        0.0000        0.0000        0.0000        0.0000        0.0000        0.0000      181.7611      158.6213      146.4117      132.3664      107.5950       19.3973       18.8119       35.6466       30.7720       15.5626       19.4709       10.5814       11.5162       12.2455       17.6117       19.7994       17.5541       15.2517       32.5712       20.9410       23.7344       13.0795       10.4003        8.7809        8.1083       15.8422       17.1984        7.5557       10.2416       14.3678       11.5711       10.6398       10.5958       16.2556       14.6109       16.9043       13.2727       20.6720       22.6885       28.3730       27.4782       24.2567       26.3114       32.8365       20.3607       25.4134       33.2929       32.8010       24.3594       33.2572       41.5739       46.3619       50.8944       38.3205       41.1741       52.0529       41.8424       43.7396       59.8044       80.7500       63.1953       91.6726       39.2608       34.2251       32.7438       35.7639       37.4523       31.9481       35.4897       26.3359       30.3261       24.2909       30.5557       24.9638       23.2717       38.5376       45.1046       39.3240       50.3812       57.8468       63.5203       69.8699       64.4776       72.1877       86.2180       86.4774      110.1692       97.5114       96.9742      110.9513      105.8410      103.9375      113.0286      154.1364      163.7461      163.1358      188.1636      191.9583      154.7459      148.5768      147.5508      136.1960      152.5600      138.3829      139.0993      115.8406      131.8972      126.6541       92.4235       94.9102       94.9574       99.9085      107.7111      106.2885      108.0587      111.2988      128.7886      153.1765      159.4101      150.9047      176.6994      129.6048      125.4660      117.4770      114.2219      109.9758       84.2604       69.4403       59.1091       47.0231       44.0972       39.4127       37.0083       38.4712       34.7235       36.4796       35.6680       31.0050       34.2241       30.9185       30.2776       42.8790       46.6781       47.8895       51.3269       32.7018       38.7218       58.4461       51.5861       54.2110       58.0574       74.1643       74.6880       70.8270       70.3166       85.5099       89.9744       86.6095       92.8211       93.1140      102.2351       78.1339       76.1670       85.7683      103.0525      106.6610      111.8344      107.1942      144.2000      120.2953      126.8390      146.7634      148.0088        0.0000        0.0000        0.0000        0.0000        0.0000        0.0000        0.0000        0.0000        0.0000        0.0000        0.0000        0.0000        0.0000        0.0000        0.0000        0.0000        0.0000        0.0000        0.0000        0.0000        0.0000        0.0000        0.0000        0.0000        0.0000        0.0000        0.0000        0.0000        0.0000        0.0000        0.0000        0.0000        0.0000        0.0000        0.0000        0.0000        0.0000        0.0000        0.0000        0.0000        0.0000        0.0000        0.0000        0.0000        0.0000        0.0000        0.0000        0.0000        0.0000        0.0000
        0.0000        0.0000        0.0000        0.0000        0.0000        0.0000        0.0000        0.0000        0.0000        0.0000        0.0000        0.0000        0.0000        0.0000        0.0000        0.0000        0.0000        0.0000        0.0000        0.0000        0.0000        0.0000        0.0000        0.0000        0.0000        0.0000        0.0000      224.4274      248.9607      207.3241      132.3830       22.3471       44.0842       25.2753       59.0987       38.8106       26.2684       27.5658       29.0708       13.9829       15.5070       21.4032       19.1297       27.0707       12.5214       18.2400       16.3398       12.2854        6.6326        3.2925        2.7272        6.2371       30.3115        5.3468        7.3117        9.8628        8.9196        9.1983       11.2679       16.1904       14.6977       16.6893       16.4746       24.8281       25.7117       25.3428       25.8263       20.5686       35.3836       47.5653       41.2693       29.9809       38.0689       36.9579       29.4718       34.4038       35.8885       36.4252       39.3764       39.5349       42.2800       81.4740       69.2307       51.2385       50.6787       57.9344       45.3598       53.2680       37.9162       46.0296       36.7407       33.0475       30.6265       31.1163       40.3683       27.5858       24.1070       26.6208       23.5989       23.4104       26.4294       38.7051       29.4776       39.6355       40.7734       45.0273       50.7725       63.8523       65.9137       72.1030       74.1601       79.6972       85.1327       89.6685       91.3942       96.9337      102.0627      107.2118      119.6412      148.8054      157.7773      156.5447      178.5087      166.0556      137.4957      128.3188      133.5722      137.3724      139.0030      124.8179      115.3366       92.6295       88.0836       76.7328       74.8549       95.8192       96.8303       92.1188       85.0428       98.1268      120.8413      134.5764      134.4920      154.3115      153.7128      156.8012      153.0227      126.4332      116.2441      117.9710      105.9594      100.3998       77.2488       71.5037       62.9248       47.5394       46.6015       38.8912       37.8126       46.8125       40.7821       40.8779       34.4777       31.8138       38.3384       34.9228       38.0353       39.8605       45.5104       47.8474       49.9689       47.3217       56.2100       53.0426       43.8859       59.5900       62.8001       72.5333       86.3067       81.1826      104.2115      146.7666      117.0913      113.3512      120.4674      136.2659      142.5739      107.0289      100.1485       81.5027      103.8501      118.4460      115.6871      136.4601      146.0668      110.8977      122.8451      151.1131      149.1132      113.1600        0.0000        0.0000        0.0000        0.0000        0.0000        0.0000        0.0000        0.0000        0.0000        0.0000        0.0000        0.0000        0.0000        0.0000        0.0000        0.0000        0.0000        0.0000        0.0000        0.0000        0.0000        0.0000        0.0000        0.0000        0.0000        0.0000        0.0000        0.0000        0.0000        0.0000        0.0000        0.0000        0.0000        0.0000        0.0000        0.0000        0.0000        0.0000        0.0000        0.0000        0.0000        0.0000        0.0000        0.0000        0.0000        0.0000        0.0000        0.0000        0.0000
        0.0000        0.0000        0.0000        0.0000        0.0000        0.0000        0.0000        0.0000        0.0000        0.0000        0.0000        0.0000        0.0000        0.0000        0.0000        0.0000        0.0000        0.0000        0.0000        0.0000        0.0000        0.0000        0.0000        0.0000        0.0000        0.0000        0.0000        0.0000        0.0000        0.0000      152.2108       55.1097       33.6201       36.7022       55.1971       53.3897       17.4041       15.0991       31.2263        7.9141       17.3454       16.3199       26.5588       27.8027       21.5368       17.9336       44.0047        6.2720       10.8762        6.4059        7.2421        9.0423       16.0488        9.8350        7.0054        8.7139       11.2104       11.8067       12.2579       16.8573       18.8810       16.8619       17.5455       19.0473       19.2257       20.6950       25.2408       55.2104       32.0851       28.8510       52.0204       26.9625       29.8266       33.3726       34.0521       32.0830       34.2650       38.8400       36.0014       29.9832       42.2634       56.9612       43.0071       47.9119       45.1325       45.7070       42.2702       43.7264       39.1991       38.2891       33.8696       28.4815       26.3915       27.3139       26.5002       22.1174       18.4434       27.5359       25.6373       20.4131       31.8248       38.5074       37.5117       43.5696       43.0310       45.5962       48.5747       59.3712       65.8638       76.2844       78.2000       88.1962       92.4052       97.8376      101.8695      104.1815      100.5934      115.9742      127.4627      195.8995      197.0600      210.8947      157.7428      121.6039      115.2835      108.4316      115.1843      104.4158       94.9293       85.0953       81.0778       69.9096       67.2660       75.3271       86.1443       96.6847       96.0343       86.0508       84.2259       82.5775      115.9205      145.5022      150.8025      159.8833      168.8047      155.0601      114.9893      107.4594      106.6481      108.5737      101.5513       84.7071       69.8329       73.2579       61.7408       46.4410       43.4289       43.7225       41.0897       48.3705       45.9707       44.2776       49.8275       48.2539       43.5434       41.6769       37.3256       41.0467       46.4423       55.2957       53.0577       51.9828       56.9257       43.7329       36.5440       65.9829       78.0243       76.7589       73.1224       82.6554      102.7188      116.8310      121.9015       92.3828       98.1340      105.9852      105.2704       93.3425       92.7954       90.3655      116.0994      115.4981      113.1625      127.7393      138.7565      120.4122      132.0111      147.3895      158.0670      133.6800        0.0000        0.0000        0.0000        0.0000        0.0000        0.0000        0.0000        0.0000        0.0000        0.0000        0.0000        0.0000        0.0000        0.0000        0.0000        0.0000        0.0000        0.0000        0.0000        0.0000        0.0000        0.0000        0.0000        0.0000        0.0000        0.0000        0.0000        0.0000        0.0000        0.0000        0.0000        0.0000        0.0000        0.0000        0.0000        0.0000        0.0000        0.0000        0.0000        0.0000        0.0000        0.0000        0.0000        0.0000        0.0000        0.0000        0.0000        0.0000        0.0000
        0.0000        0.0000        0.0000        0.0000        0.0000        0.0000        0.0000        0.0000        0.0000        0.0000        0.0000        0.0000        0.0000        0.0000        0.0000        0.0000        0.0000        0.0000        0.0000        0.0000        0.0000        0.0000        0.0000        0.0000        0.0000        0.0000        0.0000        0.0000        0.0000        0.0000        0.0000      153.8596      128.2012        0.0000        0.0000       43.7560       48.2898       88.9457       57.7911       31.8797       19.0914       10.1297       15.7486        8.4346       13.8182      104.3254       14.5644       15.4894       12.5539       26.5204       20.7838       15.9873       33.9876       23.2571       16.1023        8.3075       16.3537       15.1457       10.9603       19.6933       27.3985       24.8590       24.8925       24.3527       29.5959       31.7299       23.7668       45.8244       20.9498       23.7057       17.3948       16.3069       18.0215       22.6728       20.9087       47.5412       41.2277       35.1401       53.8094       71.4592       80.8490       57.5777       54.9560       47.5552       39.8210       60.0906      115.4848       71.2634       52.2901       29.7210       38.3795       30.2205       55.0984       49.8071       79.8173       51.9728       31.0309       32.5441       27.6308       18.7621       19.8075       31.9286       44.2185       38.5408       36.5725       43.8405       47.5324       68.5630       78.7052       88.6044       87.1137       91.3517      109.9506      109.1531      115.8702      110.5695       99.3311      129.3644      121.8627      173.9853      176.6951      181.5294      154.7838      109.0899       96.3195       90.8302       86.3335       76.9975       63.4014       56.1448       59.8826       62.0956       60.5747       58.0809       82.8985       93.8774      129.3853       76.5088       75.8714       90.6963      124.7090      155.2999      163.8496      145.0209      134.0797      130.2471      132.8850       93.9952       91.8733      118.9587       92.7454      104.4389       82.2349       79.3697       72.8558       59.6045       54.0827       56.8954       53.4446       62.3035       67.4769       52.8918       47.8508       46.7861       48.3937       43.4518       49.7231       83.0669       73.5700       79.6876       73.0370       67.4786       55.2562       56.1516       68.5588       59.1135       58.0343       61.0734       82.3980       81.0120       81.5840       97.4675      112.5895       92.1541       91.1101       88.1291       86.2620       81.7488       83.4589       93.7156      107.5117      137.3524      153.1187      179.6412      194.2153      143.6631      153.8034      163.8148        0.0000        0.0000        0.0000        0.0000        0.0000        0.0000        0.0000        0.0000        0.0000        0.0000        0.0000        0.0000        0.0000        0.0000        0.0000        0.0000        0.0000        0.0000        0.0000        0.0000        0.0000        0.0000        0.0000        0.0000        0.0000        0.0000        0.0000        0.0000        0.0000        0.0000        0.0000        0.0000        0.0000        0.0000        0.0000        0.0000        0.0000        0.0000        0.0000        0.0000        0.0000        0.0000        0.0000        0.0000        0.0000        0.0000        0.0000        0.0000        0.0000        0.0000        0.0000
        0.0000        0.0000        0.0000        0.0000        0.0000        0.0000        0.0000        0.0000        0.0000        0.0000        0.0000        0.0000        0.0000        0.0000        0.0000        0.0000        0.0000        0.0000        0.0000        0.0000        0.0000        0.0000        0.0000        0.0000        0.0000        0.0000        0.0000        0.0000        0.0000        0.0000        0.0000        0.0000        0.0000        0.0000        0.0000        0.0000        0.0000       46.8002       94.0655        8.2721       17.1737       25.9041       10.2513        7.0058        8.5493       18.1656        4.8960       11.8889       16.7976       13.8686       13.5607       19.9271       21.3568       13.0819       16.6669       11.8656       11.1828       14.8224       13.4686       31.2584       34.6056       32.2128       33.1809       30.5821       32.2617       37.8925       42.4843       45.8914       45.4047       27.2947       13.2564       16.9203       24.4763       23.9774       22.4814       47.2915       37.6797       39.7252       38.8466       78.2316       73.4667       73.3092       61.0548       68.1096       56.2720       49.3451      113.2108      303.4989       42.2682       61.3077       80.4971       72.9665       59.7718       64.8124       58.0840       41.1593       29.1258       18.5079       19.8566       22.2338       18.9094       23.1643       21.6883       25.9574       29.1035       36.7285       47.5241       64.8185       70.4803       72.8641       82.0042      106.4131       96.8471       95.8245      174.9643      107.7585       92.1508       95.4534      107.4978      130.1197      139.2579      142.6167      118.8467      101.3843       91.1423       83.5554       71.2736       61.9836       52.6543       56.0134       55.6818       55.9297       53.7571       53.0988       70.6483       89.7384       95.4925       68.9181       80.8117      109.2470      131.3506      162.7234      158.5567      121.9179      126.9685      125.0856      128.4995       74.2160       70.2768       67.5504       67.7563       81.1734       81.2301       79.1894       75.4905       71.6119       59.6741       52.8413       49.7138       52.5372       57.0713       56.2305       48.3438       45.8376       40.8729       51.8604       72.6693       98.1226       77.8292       61.4170       77.6242       83.4442       88.1741       58.8277       72.9975       65.8596       57.5503       93.4046       85.5300       80.5659       89.5473       83.5813       92.9732       83.9585       91.3624       85.5685       87.3460      109.9835      132.9705      117.4864      115.0368      155.0050      178.4456      198.5744      195.7033      169.2905      172.0447        0.0000        0.0000        0.0000        0.0000        0.0000        0.0000        0.0000        0.0000        0.0000        0.0000        0.0000        0.0000        0.0000        0.0000        0.0000        0.0000        0.0000        0.0000        0.0000        0.0000        0.0000        0.0000        0.0000        0.0000        0.0000        0.0000        0.0000        0.0000        0.0000        0.0000        0.0000        0.0000        0.0000        0.0000        0.0000        0.0000        0.0000        0.0000        0.0000        0.0000        0.0000        0.0000        0.0000        0.0000        0.0000        0.0000        0.0000        0.0000        0.0000        0.0000        0.0000        0.0000
        0.0000        0.0000        0.0000        0.0000        0.0000        0.0000        0.0000        0.0000        0.0000        0.0000        0.0000        0.0000        0.0000        0.0000        0.0000        0.0000        0.0000        0.0000        0.0000        0.0000        0.0000        0.0000        0.0000        0.0000        0.0000        0.0000        0.0000        0.0000        0.0000        0.0000        0.0000        0.0000        0.0000        0.0000        0.0000        0.0000        0.0000        0.0000        0.0000        2.7457        1.9997        1.3929       15.4381        6.0523       12.1998        6.1367        3.1267        8.5867        9.8636       14.6515       11.1534       11.3292       11.7293        9.3550        8.8966       10.9815       16.4878       25.2718       20.5241       27.4354       32.3267       42.7812       38.4617       33.5313       26.1608       27.4745       34.0581       28.2161       26.2765       18.5134       18.9014       23.8946       33.3545       31.8350       26.6648       34.4224       38.1934       33.4351       24.5578       37.6020       68.8609       66.5973       59.7525       68.8155       41.3854       37.9072       55.5846      109.9908      131.8616      116.1566       84.1724       56.4140       70.5575      172.2386       49.0324       26.6580       29.0084       26.1358       19.5941       19.2038       18.3684       19.2376       18.5566       23.8320       29.8129       36.5267       46.8968       59.6940       64.0969       70.8851       81.2258       96.4251       90.7492       96.2654      107.7615      118.3649       91.7946       81.1345       91.5000      116.4004      114.2093      120.3189      113.5914      107.4036       95.6872       76.1251       63.5094       53.9142       57.1865       52.0888       52.8774       72.5568       50.5602       50.0956       57.3094       66.6040       67.6004       69.2928       77.2127      134.2971      110.2902      131.1403      139.4740      121.9550      118.7905      106.7175       80.2538       59.8066       54.6184       51.2337       51.8608       73.0252       84.8205       98.3777       87.9054       92.8572       74.5329       62.2077       58.1085       62.6759       55.0715       57.5305       61.9537       55.2666       65.7493       74.5207       89.6430       82.7360       78.6589       66.9776       71.3589       80.0563       74.2761       54.9906       59.2257       46.6511       50.8871       78.7694      106.8357       76.9505       80.7939       78.8820       94.4651       82.3422      107.8955       84.1586       91.7924      148.2401      157.7258      131.4549      148.5098      191.5407      210.9884      212.2693      201.7814      173.5104      204.2584        0.0000        0.0000        0.0000        0.0000        0.0000        0.0000        0.0000        0.0000        0.0000        0.0000        0.0000        0.0000        0.0000        0.0000        0.0000        0.0000        0.0000        0.0000        0.0000        0.0000        0.0000        0.0000        0.0000        0.0000        0.0000        0.0000        0.0000        0.0000        0.0000        0.0000        0.0000        0.0000        0.0000        0.0000        0.0000        0.0000        0.0000        0.0000        0.0000        0.0000        0.0000        0.0000        0.0000        0.0000        0.0000        0.0000        0.0000        0.0000        0.0000        0.0000        0.0000        0.0000
        0.0000        0.0000        0.0000        0.0000        0.0000        0.0000        0.0000        0.0000        0.0000        0.0000        0.0000        0.0000        0.0000        0.0000        0.0000        0.0000        0.0000        0.0000        0.0000        0.0000        0.0000        0.0000        0.0000        0.0000        0.0000        0.0000        0.0000        0.0000        0.0000        0.0000        0.0000        0.0000        0.0000        0.0000        0.0000        0.0000        0.0000        0.0000        0.0000        0.0000        2.4020        7.6754        8.5755        6.8214        6.4349        4.4304        5.4677       13.2380       10.4571       12.2842       10.5221       12.4767       11.9677        9.6346        8.7189       15.4519       18.1792       16.4816       16.9600       26.5633       29.0353       33.8720       31.1184       35.4152       18.1254       21.3845       37.2599       49.6130       39.1509       27.0107       28.3760       37.2794       45.5720       42.1513       30.6049       36.1333       35.6590       35.0022       32.6265       36.2389       47.7815       42.8209       60.4263       61.4547       58.3562       99.2319      146.8158      185.8064      175.0646      134.7457       74.6238       32.7099       23.1779       98.6358       66.5511       35.8568       38.3637       42.9621       28.8280       25.3362       28.4340       23.7976       22.8759       25.8950       30.0207       32.5577       38.1563       55.2789       64.6460       66.3726       80.4173       91.7659       84.2024       96.6076      102.8225      110.0896       97.4389       83.2835       93.6662      114.6635      103.6453       86.5567       88.1993       91.5210       79.3375       75.4021       67.6920       59.2746       55.1468       47.8554       53.5286       93.8056       71.8096       47.8102       58.1984       76.2460       69.3307       97.8029       95.1019      112.5811      116.0799      123.2791      107.5410       94.5897       96.6599       60.0568       50.8443       48.5250       46.1105       45.4074       52.4134       82.9814      123.0814      131.1815      113.3485       88.7695       60.4642       52.0296       49.8285       70.4961       69.2442       72.9651       97.1677       93.8418       77.5961       56.6213       57.2411       77.7246       89.3279       65.8190       62.2849       50.5086       61.5151       42.1670       58.3125       57.3438       51.4561       73.3791       95.6782       73.2458       89.1108       71.1807       84.4810       86.5899       86.2004       87.4858      105.5416      166.7310      126.5359      134.7845      149.5643      199.5968      203.4576      211.6910      193.4716      175.8238        0.0000        0.0000        0.0000        0.0000        0.0000        0.0000        0.0000        0.0000        0.0000        0.0000        0.0000        0.0000        0.0000        0.0000        0.0000        0.0000        0.0000        0.0000        0.0000        0.0000        0.0000        0.0000        0.0000        0.0000        0.0000        0.0000        0.0000        0.0000        0.0000        0.0000        0.0000        0.0000        0.0000        0.0000        0.0000        0.0000        0.0000        0.0000        0.0000        0.0000        0.0000        0.0000        0.0000        0.0000        0.0000        0.0000        0.0000        0.0000        0.0000        0.0000        0.0000        0.0000        0.0000
        0.0000        0.0000        0.0000        0.0000        0.0000        0.0000        0.0000        0.0000        0.0000        0.0000        0.0000        0.0000        0.0000        0.0000        0.0000        0.0000        0.0000        0.0000        0.0000        0.0000        0.0000        0.0000        0.0000        0.0000        0.0000        0.0000        0.0000        0.0000        0.0000        0.0000        0.0000        0.0000        0.0000        0.0000        0.0000        0.0000        0.0000        0.0000        0.0000        0.0000        0.0000        0.0000        0.0000       44.9309       43.3969       38.4971       35.4379       36.3524       35.3961      108.6508       38.5431       31.0949       26.4141       21.4675       16.9799       40.0597       39.1691       47.9029       46.0558       49.5384       50.5057       42.6837       38.9065       17.3208       14.4194       16.3519       26.3096      120.4916      138.4030      153.3573      154.7804      139.6475      143.1297      130.9269      106.9021       32.7057       35.8090       42.8407       35.1626       89.3785       73.5118       81.6015       94.8346      142.0011      191.4117      231.3777      286.3882      277.1212      247.5368      243.5370      192.4813      103.9223       74.0140       55.5402       52.3617       47.9427       55.3076       50.8816       42.5222       52.9249       36.1277       34.4144       46.5179       34.6718       30.6662       34.7811       36.8236       60.2630       72.5577       72.8487       83.0599       91.6966       89.5700       94.0824      110.7454      133.3316      135.7135      125.0296      112.5864       93.3291      102.2881       84.1354       71.3746       85.0901       73.5985       62.8596       57.5688       55.3742       56.8904       64.0422       50.7455       63.6738       66.5655       66.3601       81.9286       94.0741      126.1568      132.6205      138.4184      104.4706       89.1065       87.6826       98.9246      121.8452      108.9795       67.9834       61.8020       44.9560       36.6919       59.0950       66.0235      115.3869      114.9502      114.2892       86.6398       55.0753       46.9268       44.2528       42.0583       44.0148       46.3011       47.7965       72.3249      105.9066       88.3040       72.6098       71.9930       74.4580       50.1163       45.5582       42.0648       34.1866       38.5040       38.1934       51.2816       75.5695       89.7909      116.5944      106.5776       94.8447      112.3280       88.3676      104.0392       98.4382      102.0936      109.9202      127.9239      159.1848      169.0830      194.8844      197.7742      193.9736      205.1833      213.7966      191.2539      151.6200        0.0000        0.0000        0.0000        0.0000        0.0000        0.0000        0.0000        0.0000        0.0000        0.0000        0.0000        0.0000        0.0000        0.0000        0.0000        0.0000        0.0000        0.0000        0.0000        0.0000        0.0000        0.0000        0.0000        0.0000        0.0000        0.0000        0.0000        0.0000        0.0000        0.0000        0.0000        0.0000        0.0000        0.0000        0.0000        0.0000        0.0000        0.0000        0.0000        0.0000        0.0000        0.0000        0.0000        0.0000        0.0000        0.0000        0.0000        0.0000        0.0000        0.0000        0.0000        0.0000        0.0000
        0.0000        0.0000        0.0000        0.0000        0.0000        0.0000        0.0000        0.0000        0.0000        0.0000        0.0000        0.0000        0.0000        0.0000        0.0000        0.0000        0.0000        0.0000        0.0000        0.0000        0.0000        0.0000        0.0000        0.0000        0.0000        0.0000        0.0000        0.0000        0.0000        0.0000        0.0000        0.0000        0.0000        0.0000        0.0000        0.0000        0.0000        0.0000        0.0000        0.0000        0.0000        0.0000        0.0000        0.0000       76.5906      114.0660       53.2275       54.7571       64.6892       54.6543       44.8076       35.3725       28.8311       23.2544       28.0151       42.5079       50.1639       51.6523       50.5559       54.0990       50.5457       45.9845       40.8713       16.5417       11.0978       14.2333       26.2155      134.2016      184.5652      199.1998      201.2907      182.9245      185.5406      165.9500      131.6033       37.6024       27.3623       24.9816       29.6796       65.6302       91.4214      128.3743      154.0310      210.6529      244.9218      314.3119      351.5889      351.3281      330.1013      293.3002      244.9401      157.6912      113.3495       74.1165       61.2140       43.3925       32.1870       27.8177       52.2478       61.9417       36.9654       58.9683       37.0559       28.9625       33.8532       34.5658       46.8018       64.5002       68.5686       70.2447       82.4990       87.5419      112.2472      116.2612      124.9385      143.8206      146.3571      127.9312      122.2249      112.7532       85.8883       75.1870       85.7267       71.0975       62.9280       52.0636       53.4831       59.7882       54.4776       57.7315       52.3264       50.4028       54.7565       70.1857       83.8010      105.2695      125.4575      126.5661      141.7221      111.0262      106.5946      139.4436      140.6486      131.1812       93.2948       79.4326       61.3826       32.5574       34.2182       41.9462       44.3715       64.3424       75.8568       69.2006       57.2549       34.9210       30.9387       26.7253       23.4469       27.2665       28.2474       38.5701       60.8954       89.1831       85.1938       70.7044       70.0475       37.3292       30.4706       33.7370       52.4304       71.3537       37.8339       37.1469       50.4616       82.8625      127.2739      144.9675      129.3076      107.4447      103.3891       93.7088       98.4567      106.2996      132.9856      135.5565      156.2523      183.0608      196.0409      207.5764      225.8352      214.8676      219.8195      235.1441      218.1774      195.7500        0.0000        0.0000        0.0000        0.0000        0.0000        0.0000        0.0000        0.0000        0.0000        0.0000        0.0000        0.0000        0.0000        0.0000        0.0000        0.0000        0.0000        0.0000        0.0000        0.0000        0.0000        0.0000        0.0000        0.0000        0.0000        0.0000        0.0000        0.0000        0.0000        0.0000        0.0000        0.0000        0.0000        0.0000        0.0000        0.0000        0.0000        0.0000        0.0000        0.0000        0.0000        0.0000        0.0000        0.0000        0.0000        0.0000        0.0000        0.0000        0.0000        0.0000        0.0000        0.0000        0.0000
        0.0000        0.0000        0.0000        0.0000        0.0000        0.0000        0.0000        0.0000        0.0000        0.0000        0.0000        0.0000        0.0000        0.0000        0.0000        0.0000        0.0000        0.0000        0.0000        0.0000        0.0000        0.0000        0.0000        0.0000        0.0000        0.0000        0.0000        0.0000        0.0000        0.0000        0.0000        0.0000        0.0000        0.0000        0.0000        0.0000        0.0000        0.0000        0.0000        0.0000        0.0000        0.0000        0.0000        0.0000        0.0000        0.0000      112.6825      134.1592       80.0334       89.1974       65.2348       43.1154       58.8531       29.0836       29.1132       56.8299       64.7110       67.6703       59.7417       78.8051       68.2612       58.4585       48.9010       18.4833       12.5084       16.2556       29.6994      148.0599      193.0038      218.3425      220.0792      207.1448      199.9077      185.0401      158.3937       45.4943       32.4383       29.4743       45.1487      117.0188      129.0344      161.8749      210.6424      274.5005      275.9764      326.3006      362.6356      340.1557      345.0386      323.9183      270.8786      163.8789      132.6283       80.6604       78.5387       54.7642       64.1688       73.7987       79.1297       83.6709       51.4057      170.7823       56.0433       46.2652       44.2991       43.7670       48.8543       58.8824       69.7062       73.7713       87.2515      102.1575      114.7087      121.2241      149.3298      148.8718      141.2446      116.5680      110.0723      106.0639       78.8507       68.8679       61.5534       61.2375       64.5517       65.5019       58.3704       57.2596       54.7881       45.5893       45.4860       50.9443       49.3311       64.2118       67.4827       95.0694      100.1755       92.2287      105.7948      109.1044      116.6267      130.5480      112.9768      110.0911       90.7133       58.4821       41.2328       28.0921       27.6465       34.4577       38.1631       51.0549       60.4458       56.5574       44.0266       26.3135       25.9052       23.8252       23.8986       23.2144       20.6736       23.7576       29.8896       74.4681       58.7513       56.9740       66.5488       38.2202       34.2191       29.6303       33.7410       67.8234       59.9459       90.3592       99.3317      119.1981      134.1851      131.8779      129.5754      103.2037       93.6312       95.6175      103.3361      109.4982      131.0392      167.1930      189.0026      211.5370      213.4017      218.2943      226.1014      230.5631      259.7823      256.1069      237.5399      216.3300        0.0000        0.0000        0.0000        0.0000        0.0000        0.0000        0.0000        0.0000        0.0000        0.0000        0.0000        0.0000        0.0000        0.0000        0.0000        0.0000        0.0000        0.0000        0.0000        0.0000        0.0000        0.0000        0.0000        0.0000        0.0000        0.0000        0.0000        0.0000        0.0000        0.0000        0.0000        0.0000        0.0000        0.0000        0.0000        0.0000        0.0000        0.0000        0.0000        0.0000        0.0000        0.0000        0.0000        0.0000        0.0000        0.0000        0.0000        0.0000        0.0000        0.0000        0.0000        0.0000        0.0000
        0.0000        0.0000        0.0000        0.0000        0.0000        0.0000        0.0000        0.0000        0.0000        0.0000        0.0000        0.0000        0.0000        0.0000        0.0000        0.0000        0.0000        0.0000        0.0000        0.0000        0.0000        0.0000        0.0000        0.0000        0.0000        0.0000        0.0000        0.0000        0.0000        0.0000        0.0000        0.0000        0.0000        0.0000        0.0000        0.0000        0.0000        0.0000        0.0000        0.0000        0.0000        0.0000        0.0000        0.0000        0.0000        0.0000        0.0000      169.2576      175.2993      171.0775      135.3818       72.5746       57.0871       57.3835       40.9663       74.9580       82.4885       85.1370       78.9226       93.6146       89.2685       85.4142       74.6702       24.5531       30.6305       22.3281       32.4183      147.1391      183.7971      205.0389      207.7436      190.0899      200.1264      182.1466      160.5305       47.5204       40.5359       60.4656       61.9011      124.2368      185.2472      219.5393      226.2525      264.7089      253.8639      285.6750      327.0119      395.7932      362.6427      334.1002      276.4648      197.7332      168.4738      116.1975      106.3334       95.6915      139.9871      163.7619      149.2413      139.6534      107.7243       69.5485       70.1812       48.2533       44.8895       49.7913       62.4595       66.3042       77.1862      103.0363      117.9469      103.5186      116.6651      135.9848      138.8548      136.3049      123.5809      116.5176      114.3671       88.7164       82.0654       64.9044       54.8832       55.8128       60.0991       57.4232       47.8596       51.4012       44.5235       44.9038       47.2389       44.8197       48.2446       50.0908       73.9251      112.7674      104.1661      102.8587      109.5320      122.2338      107.5956      102.4421       77.6196       84.0648       61.5137       43.3568       31.5281       23.9282       24.7072       34.4849       31.1150       41.2692       43.2806       41.4686       37.6771       32.2459       35.3299       27.7948       23.2460       20.5499       19.9815       25.0772       29.8028       48.6948       53.3588       57.1509       57.7723       34.3963       26.3935       25.7371       40.8832       74.2400      100.9047      102.7963      110.5907      109.4355      125.2017      133.4812      153.6540      120.5833      115.4032      109.8343       97.3338       97.6833      114.2442      139.0616      176.3418      192.3265      206.7845      209.6111      222.4716      243.6935      292.3200      266.6649      262.8629        0.0000        0.0000        0.0000        0.0000        0.0000        0.0000        0.0000        0.0000        0.0000        0.0000        0.0000        0.0000        0.0000        0.0000        0.0000        0.0000        0.0000        0.0000        0.0000        0.0000        0.0000        0.0000        0.0000        0.0000        0.0000        0.0000        0.0000        0.0000        0.0000        0.0000        0.0000        0.0000        0.0000        0.0000        0.0000        0.0000        0.0000        0.0000        0.0000        0.0000        0.0000        0.0000        0.0000        0.0000        0.0000        0.0000        0.0000        0.0000        0.0000        0.0000        0.0000        0.0000        0.0000        0.0000
        0.0000        0.0000        0.0000        0.0000        0.0000        0.0000        0.0000        0.0000        0.0000        0.0000        0.0000        0.0000        0.0000        0.0000        0.0000        0.0000        0.0000        0.0000        0.0000        0.0000        0.0000        0.0000        0.0000        0.0000        0.0000        0.0000        0.0000        0.0000        0.0000        0.0000        0.0000        0.0000        0.0000        0.0000        0.0000        0.0000        0.0000        0.0000        0.0000        0.0000        0.0000        0.0000        0.0000        0.0000        0.0000        0.0000        0.0000        0.0000        0.0000        0.0000      214.8239      159.9219      149.3579      121.5340      120.9282      136.7646      135.7536      129.4128      128.8848      160.3142      151.6520      141.4305      155.1553       66.8775       57.7020       52.6021        0.0000        0.0000      122.8942      134.6835      142.3841      160.3670      175.0388      164.6160      141.7683      119.3468      129.3959      138.0929      142.8811      167.6106      175.9698      211.5370      191.3447      219.1957      276.9440      292.3628      287.8656      294.4379      298.8439        0.0000        0.0000        0.0000        0.0000      220.1924      199.3156      294.5885      433.6608      524.0377        0.0000      285.4682      178.0146      103.5169      113.6403       60.4916       55.2052       58.1602       82.1278       99.9708      111.9942      150.1549      153.1520      107.6900      128.9958      154.7814      148.3448      149.5060      141.4318      120.4965      112.1586       84.0543       72.5875       48.6300       56.0184       39.0939       44.2585       34.9240       33.3405       34.7149       34.0672       35.1378       35.9124       44.9152       58.9968       48.7605       58.5250       92.8420       90.8871       94.6764      104.2206      124.2421      102.3462       63.1440       56.2791       30.4256       30.7332       25.9330       20.3965       23.9372       21.5670       24.9336       23.8346       13.5514       10.8020        9.6844       11.7410       12.8039       43.7828       13.2909       11.8250       14.8360       14.9625       19.1555       34.0093       50.8668       59.4733       43.8275       43.7668       46.2996       42.1036       40.8018       41.5736       63.7754       59.4478       68.8953       83.7041       99.9716      110.3736      123.4660      138.7501      120.3789      108.2509      106.4871      112.9291      118.9922      132.9857      163.4072      185.0670      165.6395      177.8926      188.2222      240.1629      300.9626      238.4477        0.0000        0.0000        0.0000        0.0000        0.0000        0.0000        0.0000        0.0000        0.0000        0.0000        0.0000        0.0000        0.0000        0.0000        0.0000        0.0000        0.0000        0.0000        0.0000        0.0000        0.0000        0.0000        0.0000        0.0000        0.0000        0.0000        0.0000        0.0000        0.0000        0.0000        0.0000        0.0000        0.0000        0.0000        0.0000        0.0000        0.0000        0.0000        0.0000        0.0000        0.0000        0.0000        0.0000        0.0000        0.0000        0.0000        0.0000        0.0000        0.0000        0.0000        0.0000        0.0000        0.0000        0.0000        0.0000        0.0000
        0.0000        0.0000        0.0000        0.0000        0.0000        0.0000        0.0000        0.0000        0.0000        0.0000        0.0000        0.0000        0.0000        0.0000        0.0000        0.0000        0.0000        0.0000        0.0000        0.0000        0.0000        0.0000        0.0000        0.0000        0.0000        0.0000        0.0000        0.0000        0.0000        0.0000        0.0000        0.0000        0.0000        0.0000        0.0000        0.0000        0.0000        0.0000        0.0000        0.0000        0.0000        0.0000        0.0000        0.0000        0.0000        0.0000        0.0000        0.0000        0.0000        0.0000        0.0000        0.0000        0.0000        0.0000        0.0000      195.9031      204.6585      188.7239        0.0000        0.0000        0.0000      180.6494      146.1968       83.0043       68.0663        0.0000        0.0000        0.0000        0.0000        0.0000        0.0000        0.0000      172.5165      172.5175      159.1069      145.0130      149.7456      160.8045      167.8648      169.1449      182.3850      171.1751      188.4653      251.0398      338.4730      309.1979      275.0834      252.9763        0.0000        0.0000        0.0000        0.0000        0.0000        0.0000      273.6351      438.7722        0.0000        0.0000        0.0000      299.6357      189.4311      112.5161       89.8886       72.4771       72.4414       67.3372       84.5480       98.2553      102.8296      132.9227      133.9793      120.0711      115.8934      147.8596      130.1758      143.7145      146.3187      131.4501      113.8822       88.4561       65.7848       46.9996       54.2478       45.1947       50.6339       37.5022       30.4073       33.1399       29.7593       29.6604       30.6615       46.7684       52.7379       31.6906       37.6934       66.4602       79.7337       79.0108      109.8595       98.2122       69.1960       57.8858       50.3172       33.7211       28.0195       23.5230       15.6729       18.8164       21.8704       18.8801       18.3839       26.7909       27.8559       12.6138        5.3353        5.1447       11.3745        6.3498        4.8003       21.8627       48.9444       91.4860       68.8505       56.5500       65.4811       50.1633       56.5762       59.2738       54.1911       47.8409       44.0439       50.7072       52.1646       66.6152       92.1843      103.0460      112.8363      123.0059      138.8909      117.0681      111.9390      128.3813      129.0108      124.6256      152.3221      181.5076      190.4065      200.1037      205.0186      207.2657      250.6565      349.3181      246.4885        0.0000        0.0000        0.0000        0.0000        0.0000        0.0000        0.0000        0.0000        0.0000        0.0000        0.0000        0.0000        0.0000        0.0000        0.0000        0.0000        0.0000        0.0000        0.0000        0.0000        0.0000        0.0000        0.0000        0.0000        0.0000        0.0000        0.0000        0.0000        0.0000        0.0000        0.0000        0.0000        0.0000        0.0000        0.0000        0.0000        0.0000        0.0000        0.0000        0.0000        0.0000        0.0000        0.0000        0.0000        0.0000        0.0000        0.0000        0.0000        0.0000        0.0000        0.0000        0.0000        0.0000        0.0000        0.0000        0.0000
        0.0000        0.0000        0.0000        0.0000        0.0000        0.0000        0.0000        0.0000        0.0000        0.0000        0.0000        0.0000        0.0000        0.0000        0.0000        0.0000        0.0000        0.0000        0.0000        0.0000        0.0000        0.0000        0.0000        0.0000        0.0000        0.0000        0.0000        0.0000        0.0000        0.0000        0.0000        0.0000        0.0000        0.0000        0.0000        0.0000        0.0000        0.0000        0.0000        0.0000        0.0000        0.0000        0.0000        0.0000        0.0000        0.0000        0.0000        0.0000        0.0000        0.0000        0.0000        0.0000        0.0000        0.0000        0.0000        0.0000        0.0000        0.0000        0.0000        0.0000        0.0000      214.9459      188.7611      108.8313       96.3822        0.0000        0.0000        0.0000        0.0000        0.0000        0.0000        0.0000        0.0000      176.3480      177.2695      169.2104      151.5165      149.7089      160.8405      165.9300      155.9792      147.2990      173.5280      266.5089      300.3847        0.0000        0.0000        0.0000        0.0000        0.0000        0.0000        0.0000        0.0000        0.0000        0.0000        0.0000        0.0000        0.0000        0.0000        0.0000      186.3139      149.0293       85.0739       79.8660      129.5842       95.8188       82.4340       97.7561       97.3578      120.2333      133.9345      120.0972      111.9055      110.8089      130.0170      157.1411      143.9444      128.9739      121.2244       89.8525       65.3594       47.8061       45.0676       38.7858       52.8240       46.4110       51.9894       40.2489       39.0562       44.6816       31.6379       23.6863       22.6127       25.6115       48.8134       80.0588       79.8446       70.0152      102.4105       98.5449       78.7247       62.9839       57.3657       44.0054       33.3463       43.9988       15.7645       18.9080       28.8521       20.4492       18.7901       50.9730       26.1725        6.4210        2.9851        2.2387        2.4066       11.0516       13.8906       24.9390       40.0219       49.5766       53.6096       64.3520       79.5053       76.6760       85.1824       54.7393       55.2939       46.7968       50.7531       51.5745       55.2089       59.9705       67.4369       96.6116      109.8098      112.1058      113.2582       99.2896      117.7971      127.2919      136.1320      121.3368      129.3597      142.5168      173.1019      180.3984      216.3080      211.4870      225.6201      198.6201        0.0000        0.0000        0.0000        0.0000        0.0000        0.0000        0.0000        0.0000        0.0000        0.0000        0.0000        0.0000        0.0000        0.0000        0.0000        0.0000        0.0000        0.0000        0.0000        0.0000        0.0000        0.0000        0.0000        0.0000        0.0000        0.0000        0.0000        0.0000        0.0000        0.0000        0.0000        0.0000        0.0000        0.0000        0.0000        0.0000        0.0000        0.0000        0.0000        0.0000        0.0000        0.0000        0.0000        0.0000        0.0000        0.0000        0.0000        0.0000        0.0000        0.0000        0.0000        0.0000        0.0000        0.0000        0.0000        0.0000        0.0000
        0.0000        0.0000        0.0000        0.0000        0.0000        0.0000        0.0000        0.0000        0.0000        0.0000        0.0000        0.0000        0.0000        0.0000        0.0000        0.0000        0.0000        0.0000        0.0000        0.0000        0.0000        0.0000        0.0000        0.0000        0.0000        0.0000        0.0000        0.0000        0.0000        0.0000        0.0000        0.0000        0.0000        0.0000        0.0000        0.0000        0.0000        0.0000        0.0000        0.0000        0.0000        0.0000        0.0000        0.0000        0.0000        0.0000        0.0000        0.0000        0.0000        0.0000        0.0000        0.0000        0.0000        0.0000        0.0000        0.0000        0.0000        0.0000        0.0000        0.0000        0.0000        0.0000      257.2296      160.1218        0.0000        0.0000        0.0000        0.0000        0.0000        0.0000        0.0000        0.0000        0.0000        0.0000      169.4949      164.6203      177.2372      173.4762      183.2445      197.4427      154.5977      163.3151      176.7995      252.5220        0.0000        0.0000        0.0000        0.0000        0.0000        0.0000        0.0000        0.0000        0.0000        0.0000        0.0000        0.0000        0.0000        0.0000        0.0000        0.0000        0.0000      141.5372       96.9939       77.3713       91.5573      100.5019       95.8947      129.6010      103.9387      112.8725      115.4066      145.5952      166.5098      153.7236      130.8949      153.7173      148.0760      127.8664      106.0858       74.1511       53.2464       41.6057       40.8963       38.7603       37.1966       48.0847       54.9794       55.8901       63.0237       40.6947       32.8542       28.0927       36.8447       41.6063       42.2599       65.8308       59.2918       71.8709       76.1649       68.8847       56.7774       68.2376       50.7087       48.5349       35.1710       23.1225       21.2572       26.2554       17.7300       17.1977       14.2329        5.8721        5.0361        1.6647        1.1938        2.5386        1.3594        3.9122        3.7686        7.6451       12.9315       30.7301       38.7754       70.6700       74.0820      101.0354       98.8486       56.7842       59.4848       59.5494       73.9812       67.4519       65.5856       64.6357       66.8936       86.3854       90.3430      103.8058      112.4848      104.0979      138.9006      129.3700      106.9945      100.2467      107.7229      131.0405      145.4726      137.6364      147.7436      173.1579      173.6933        0.0000        0.0000        0.0000        0.0000        0.0000        0.0000        0.0000        0.0000        0.0000        0.0000        0.0000        0.0000        0.0000        0.0000        0.0000        0.0000        0.0000        0.0000        0.0000        0.0000        0.0000        0.0000        0.0000        0.0000        0.0000        0.0000        0.0000        0.0000        0.0000        0.0000        0.0000        0.0000        0.0000        0.0000        0.0000        0.0000        0.0000        0.0000        0.0000        0.0000        0.0000        0.0000        0.0000        0.0000        0.0000        0.0000        0.0000        0.0000        0.0000        0.0000        0.0000        0.0000        0.0000        0.0000        0.0000        0.0000        0.0000        0.0000
        0.0000        0.0000        0.0000        0.0000        0.0000        0.0000        0.0000        0.0000        0.0000        0.0000        0.0000        0.0000        0.0000        0.0000        0.0000        0.0000        0.0000        0.0000        0.0000        0.0000        0.0000        0.0000        0.0000        0.0000        0.0000        0.0000        0.0000        0.0000        0.0000        0.0000        0.0000        0.0000        0.0000        0.0000        0.0000        0.0000        0.0000        0.0000        0.0000        0.0000        0.0000        0.0000        0.0000        0.0000        0.0000        0.0000        0.0000        0.0000        0.0000        0.0000        0.0000        0.0000        0.0000        0.0000        0.0000        0.0000        0.0000        0.0000        0.0000        0.0000        0.0000        0.0000        0.0000        0.0000        0.0000        0.0000        0.0000        0.0000        0.0000        0.0000        0.0000        0.0000        0.0000        0.0000      162.5436      156.1006      162.1946      143.3110      144.6822      116.8576      133.3637      145.8039      110.8944        0.0000        0.0000        0.0000        0.0000        0.0000        0.0000        0.0000        0.0000        0.0000        0.0000        0.0000        0.0000        0.0000        0.0000        0.0000        0.0000        0.0000        0.0000      169.4056       91.3754      106.0753      126.5597      124.0304      133.4617      148.8926      156.9606      160.0342      168.1207      178.8556      170.5288      138.6485      128.1156      143.2728      146.4867      120.8256       97.1402       67.8601       43.5657       36.9001       38.2802       37.6045       37.7738       32.6893       37.8147       46.6111       39.1207       32.6293       34.8052       32.1306       37.1466       41.5694       39.0412       55.1131       63.8631       54.7181       58.8032       51.1551       62.7057       60.5663       37.8241       28.5596       19.5347       14.5815       16.8584       16.3023       12.5363       13.1660       11.7886       17.0788       38.1853       17.4241        4.7887        1.7060        2.2210        2.2091        1.0575        3.6272       11.1157       17.0671       31.8453       73.4861       94.9692       92.3588       85.2359       60.6420       55.0169       61.5352       63.6589       62.8627       61.3492       67.1395       65.6953       70.2093       74.4560       80.4523       82.3538       80.4005       82.2027       78.6767       71.8390       78.8395      100.8017      141.0462      130.5131      118.0295      116.5252      175.7041      159.1904        0.0000        0.0000        0.0000        0.0000        0.0000        0.0000        0.0000        0.0000        0.0000        0.0000        0.0000        0.0000        0.0000        0.0000        0.0000        0.0000        0.0000        0.0000        0.0000        0.0000        0.0000        0.0000        0.0000        0.0000        0.0000        0.0000        0.0000        0.0000        0.0000        0.0000        0.0000        0.0000        0.0000        0.0000        0.0000        0.0000        0.0000        0.0000        0.0000        0.0000        0.0000        0.0000        0.0000        0.0000        0.0000        0.0000        0.0000        0.0000        0.0000        0.0000        0.0000        0.0000        0.0000        0.0000        0.0000        0.0000        0.0000        0.0000
        0.0000        0.0000        0.0000        0.0000        0.0000        0.0000        0.0000        0.0000        0.0000        0.0000        0.0000        0.0000        0.0000        0.0000        0.0000        0.0000        0.0000        0.0000        0.0000        0.0000        0.0000        0.0000        0.0000        0.0000        0.0000        0.0000        0.0000        0.0000        0.0000        0.0000        0.0000        0.0000        0.0000        0.0000        0.0000        0.0000        0.0000        0.0000        0.0000        0.0000        0.0000        0.0000        0.0000        0.0000        0.0000        0.0000        0.0000        0.0000        0.0000        0.0000        0.0000        0.0000        0.0000        0.0000        0.0000        0.0000        0.0000        0.0000        0.0000        0.0000        0.0000        0.0000        0.0000        0.0000        0.0000        0.0000        0.0000        0.0000        0.0000        0.0000        0.0000        0.0000        0.0000        0.0000        0.0000        0.0000        0.0000        0.0000        0.0000        0.0000        0.0000        0.0000        0.0000        0.0000        0.0000        0.0000        0.0000        0.0000        0.0000        0.0000        0.0000        0.0000        0.0000        0.0000        0.0000        0.0000        0.0000        0.0000        0.0000        0.0000        0.0000      162.8573       84.9972       95.5435      111.1159      135.3256      127.7554      155.1442      181.2452      185.4674      178.9314      173.8252      146.6945      136.3445      134.5878      145.0607      131.1551      113.5185       92.2452       55.7591       47.5345       47.3286       48.4255       41.7320       36.2919       36.7392       37.1405       36.6420       34.8586       36.1634       40.1747       37.2564       36.4391       40.1119       40.4003       56.6187       62.5552       58.7271       55.1847       60.1285       58.2381       45.3030       36.7369       24.5424       17.0164       12.6877       11.5647       14.3532       26.3377       12.4275       12.8074       12.4326       25.4269        8.5826        4.8778        1.4414        6.0625        9.6190        6.2417        3.4367       11.5567       25.4718       33.4577       75.5932       91.0463       86.9213       88.9453       69.9930       68.2977       72.6093       72.8676       79.0934       71.3316       74.4871       68.5705       63.3268       61.3337       58.9218       58.0688       60.3694       59.6543       59.0189       63.3047       78.8972      102.9607      117.7649      107.1689       95.5967      100.6379      137.0848        0.0000        0.0000        0.0000        0.0000        0.0000        0.0000        0.0000        0.0000        0.0000        0.0000        0.0000        0.0000        0.0000        0.0000        0.0000        0.0000        0.0000        0.0000        0.0000        0.0000        0.0000        0.0000        0.0000        0.0000        0.0000        0.0000        0.0000        0.0000        0.0000        0.0000        0.0000        0.0000        0.0000        0.0000        0.0000        0.0000        0.0000        0.0000        0.0000        0.0000        0.0000        0.0000        0.0000        0.0000        0.0000        0.0000        0.0000        0.0000        0.0000        0.0000        0.0000        0.0000        0.0000        0.0000        0.0000        0.0000        0.0000        0.0000        0.0000
        0.0000        0.0000        0.0000        0.0000        0.0000        0.0000        0.0000        0.0000        0.0000        0.0000        0.0000        0.0000        0.0000        0.0000        0.0000        0.0000        0.0000        0.0000        0.0000        0.0000        0.0000        0.0000        0.0000        0.0000        0.0000        0.0000        0.0000        0.0000        0.0000        0.0000        0.0000        0.0000        0.0000        0.0000        0.0000        0.0000        0.0000        0.0000        0.0000        0.0000        0.0000        0.0000        0.0000        0.0000        0.0000        0.0000        0.0000        0.0000        0.0000        0.0000        0.0000        0.0000        0.0000        0.0000        0.0000        0.0000        0.0000        0.0000        0.0000        0.0000        0.0000        0.0000        0.0000        0.0000        0.0000        0.0000        0.0000        0.0000        0.0000        0.0000        0.0000        0.0000        0.0000        0.0000        0.0000        0.0000        0.0000        0.0000        0.0000        0.0000        0.0000        0.0000        0.0000        0.0000        0.0000        0.0000        0.0000        0.0000        0.0000        0.0000        0.0000        0.0000        0.0000        0.0000        0.0000        0.0000        0.0000        0.0000        0.0000        0.0000        0.0000      127.1847      124.9326      105.8895      127.1184      131.8212      135.6667      175.6778      188.5092      178.3654      187.2984      160.7570      147.9249      139.7641      144.0455      133.0552      113.5648      102.2122       78.6884       43.5056       49.3883       54.1461       63.3068       54.4799       35.4219       37.0214       39.6731       38.8199       36.9311       36.5328       38.0975       34.4840       35.1550       44.2008       43.9503       64.0372       63.9627       73.0789       51.5884       43.4659       42.9270       40.7646       41.2574       27.4748       17.2709       15.6689       13.3176       14.2576       17.5642       13.7399       14.6288       11.5514       10.3546        9.9372        7.8476        0.0000        0.0125       21.0838       22.0302       21.0960       18.0601       21.1470       35.5180       81.5796      102.8332       99.8069      101.0090       92.5697       67.8849       77.1634       89.0748       91.6422       88.4337       71.1892       62.9293       68.7164       63.9421       56.1268       51.7928       52.7120       49.3967       54.7654       59.7400       78.6334       96.9496       90.9852       77.8238      117.5844      147.4391      134.4663        0.0000        0.0000        0.0000        0.0000        0.0000        0.0000        0.0000        0.0000        0.0000        0.0000        0.0000        0.0000        0.0000        0.0000        0.0000        0.0000        0.0000        0.0000        0.0000        0.0000        0.0000        0.0000        0.0000        0.0000        0.0000        0.0000        0.0000        0.0000        0.0000        0.0000        0.0000        0.0000        0.0000        0.0000        0.0000        0.0000        0.0000        0.0000        0.0000        0.0000        0.0000        0.0000        0.0000        0.0000        0.0000        0.0000        0.0000        0.0000        0.0000        0.0000        0.0000        0.0000        0.0000        0.0000        0.0000        0.0000        0.0000        0.0000        0.0000
        0.0000        0.0000        0.0000        0.0000        0.0000        0.0000        0.0000        0.0000        0.0000        0.0000        0.0000        0.0000        0.0000        0.0000        0.0000        0.0000        0.0000        0.0000        0.0000        0.0000        0.0000        0.0000        0.0000        0.0000        0.0000        0.0000        0.0000        0.0000        0.0000        0.0000        0.0000        0.0000        0.0000        0.0000        0.0000        0.0000        0.0000        0.0000        0.0000        0.0000        0.0000        0.0000        0.0000        0.0000        0.0000        0.0000        0.0000        0.0000        0.0000        0.0000        0.0000        0.0000        0.0000        0.0000        0.0000        0.0000        0.0000        0.0000        0.0000        0.0000        0.0000        0.0000        0.0000        0.0000        0.0000        0.0000        0.0000        0.0000        0.0000        0.0000        0.0000        0.0000        0.0000        0.0000        0.0000        0.0000        0.0000        0.0000        0.0000        0.0000        0.0000        0.0000        0.0000        0.0000        0.0000        0.0000        0.0000        0.0000        0.0000        0.0000        0.0000        0.0000        0.0000        0.0000        0.0000        0.0000        0.0000        0.0000        0.0000        0.0000      146.2784      110.6636      111.0392      108.4162      107.5597      124.2001      132.5088      153.4859      174.2006      173.8327      161.1347      149.5415      146.6236      125.3227      114.2175      101.9591       96.7246       87.8673       72.6498       42.6577       37.5481       36.8967       47.0107       41.5945       39.5358       39.3894       33.5526       38.5836       35.6157       36.7158       37.4846       38.0071       40.7913       48.1829       51.1336       59.0343       59.6028       63.2239       52.8741       47.3172       49.8335       43.8786       37.8098       22.2281       21.1498       21.4355       24.8445       25.8055       26.4641       17.0289       15.2369       16.2370       15.0851       13.8974       12.1991        2.9210       10.6620       28.1819       34.6887       17.6650       34.1170       43.6349       47.2066       79.8887      122.3790      119.5492      124.1313       71.0246       75.0787       62.4158       90.2382       70.5165       62.9771       65.1032       83.4114       70.8295       57.6693       70.9930       49.6537       49.3274       47.9084       66.6796       61.7022       74.4706       75.5729       69.3367       81.3243      130.0286        0.0000        0.0000        0.0000        0.0000        0.0000        0.0000        0.0000        0.0000        0.0000        0.0000        0.0000        0.0000        0.0000      192.7200        0.0000        0.0000        0.0000      158.3400        0.0000        0.0000        0.0000        0.0000        0.0000        0.0000        0.0000        0.0000        0.0000        0.0000        0.0000        0.0000        0.0000        0.0000        0.0000        0.0000        0.0000        0.0000        0.0000        0.0000        0.0000        0.0000        0.0000        0.0000        0.0000        0.0000        0.0000        0.0000        0.0000        0.0000        0.0000        0.0000        0.0000        0.0000        0.0000        0.0000        0.0000        0.0000        0.0000        0.0000        0.0000        0.0000        0.0000
        0.0000        0.0000        0.0000        0.0000        0.0000        0.0000        0.0000        0.0000        0.0000        0.0000        0.0000        0.0000        0.0000        0.0000        0.0000        0.0000        0.0000        0.0000        0.0000        0.0000        0.0000        0.0000        0.0000        0.0000        0.0000        0.0000        0.0000        0.0000        0.0000        0.0000        0.0000        0.0000        0.0000        0.0000        0.0000        0.0000        0.0000        0.0000        0.0000        0.0000        0.0000        0.0000        0.0000        0.0000        0.0000        0.0000        0.0000        0.0000        0.0000        0.0000        0.0000        0.0000        0.0000        0.0000        0.0000        0.0000        0.0000        0.0000        0.0000        0.0000        0.0000        0.0000        0.0000        0.0000        0.0000        0.0000        0.0000        0.0000        0.0000        0.0000        0.0000        0.0000        0.0000        0.0000        0.0000        0.0000        0.0000        0.0000        0.0000        0.0000        0.0000        0.0000        0.0000        0.0000        0.0000        0.0000        0.0000        0.0000        0.0000        0.0000        0.0000        0.0000        0.0000        0.0000        0.0000        0.0000        0.0000        0.0000        0.0000        0.0000      185.3537      164.7931      123.5016      106.6969      107.7186      148.2782      151.9464      185.1532      184.0328      172.0364      174.7508      126.5578      129.2238      108.1654       85.1641       80.4425       83.5478       63.8109       53.1435       50.7003       46.7694       32.5350       30.7876       42.4073       50.8750       42.6666       36.4357       29.3860       30.3532       38.0117       46.5719       45.3872       52.7799       59.9400       62.8955       70.8451       69.8988       73.2769       63.6616       52.4920       48.3797       51.3670       64.0907       41.2350       40.3797       37.4027       45.6173       59.2661       49.4383       34.8301       29.5999       24.5690       26.7266       25.2313       19.4262       16.7828       16.0554       26.5852       25.9411       20.2451       21.1596       33.1604       46.6572       69.2789       91.8319       87.1329       75.6473       68.2015       66.4582       58.6748       79.5883       60.6224       59.3466       63.9647       63.4129       72.3772       78.6925       85.2200       56.2371       38.5225       36.6247       38.8318       51.1035       44.6772       46.6782       44.9493       50.6873      157.6238        0.0000        0.0000        0.0000        0.0000        0.0000        0.0000        0.0000        0.0000        0.0000        0.0000        0.0000        0.0000      193.5300      194.6700      198.9900        0.0000      187.7700      152.7900        0.0000        0.0000        0.0000        0.0000        0.0000        0.0000        0.0000        0.0000        0.0000        0.0000        0.0000        0.0000        0.0000        0.0000        0.0000        0.0000        0.0000        0.0000        0.0000        0.0000        0.0000        0.0000        0.0000        0.0000        0.0000        0.0000        0.0000        0.0000        0.0000        0.0000        0.0000        0.0000        0.0000        0.0000        0.0000        0.0000        0.0000        0.0000        0.0000        0.0000        0.0000        0.0000        0.0000
        0.0000        0.0000        0.0000        0.0000        0.0000        0.0000        0.0000        0.0000        0.0000        0.0000        0.0000        0.0000        0.0000        0.0000        0.0000        0.0000        0.0000        0.0000        0.0000        0.0000        0.0000        0.0000        0.0000        0.0000        0.0000        0.0000        0.0000        0.0000        0.0000        0.0000        0.0000        0.0000        0.0000        0.0000        0.0000        0.0000        0.0000        0.0000        0.0000        0.0000        0.0000        0.0000        0.0000        0.0000        0.0000        0.0000        0.0000        0.0000        0.0000        0.0000        0.0000        0.0000        0.0000        0.0000        0.0000        0.0000        0.0000        0.0000        0.0000        0.0000        0.0000        0.0000        0.0000        0.0000        0.0000        0.0000        0.0000        0.0000        0.0000        0.0000        0.0000        0.0000        0.0000        0.0000        0.0000        0.0000        0.0000        0.0000        0.0000        0.0000        0.0000        0.0000        0.0000        0.0000        0.0000        0.0000        0.0000        0.0000        0.0000        0.0000        0.0000        0.0000        0.0000        0.0000        0.0000        0.0000        0.0000        0.0000        0.0000      225.7845      181.4476      194.9802      157.5865      129.3127      117.7901      157.6035      176.9741      184.8867      168.6838      151.6135      151.4199      113.9448      104.6016       91.5483       68.7731       58.3308       59.1413       52.3505       46.6931       35.4953       28.2764       28.0597       32.3246       45.4133       46.0573       55.4926       45.9512       35.5374       39.4190       49.4132       47.6496       63.5818       68.3517       70.4772       66.8208       78.5362       79.5777      118.4469       96.3046       66.0701       49.8539       47.8005       47.5763       51.8610       45.0802       48.4559       61.6547       62.2842       57.5892       41.2446       40.4504       32.4014       47.3549       42.8618       27.3263       26.1820       27.7680       27.9904       32.1907       22.6728       29.5142       29.3842       40.9150       65.3149       77.5777       75.4112       80.2492       69.1328       66.3627       69.7351       59.6218       62.6557       78.3874       81.3272       64.5467       74.1405       71.2744       74.6400       59.1211       51.2562       36.9807       30.6915       46.9326       32.4243       33.1964       39.9875       45.0361      132.8497        0.0000        0.0000        0.0000        0.0000        0.0000        0.0000      175.2604       96.0300        0.0000        0.0000        0.0000        0.0000      184.8600      149.6100        0.0000        0.0000        0.0000        0.0000        0.0000        0.0000        0.0000        0.0000        0.0000        0.0000        0.0000        0.0000        0.0000        0.0000        0.0000        0.0000        0.0000        0.0000        0.0000        0.0000        0.0000        0.0000        0.0000        0.0000        0.0000        0.0000        0.0000        0.0000        0.0000        0.0000        0.0000        0.0000        0.0000        0.0000        0.0000        0.0000        0.0000        0.0000        0.0000        0.0000        0.0000        0.0000        0.0000        0.0000        0.0000        0.0000        0.0000
        0.0000        0.0000        0.0000        0.0000        0.0000        0.0000        0.0000        0.0000        0.0000        0.0000        0.0000        0.0000        0.0000        0.0000        0.0000        0.0000        0.0000        0.0000        0.0000        0.0000        0.0000        0.0000        0.0000        0.0000        0.0000        0.0000        0.0000        0.0000        0.0000        0.0000        0.0000        0.0000        0.0000        0.0000        0.0000        0.0000        0.0000        0.0000        0.0000        0.0000        0.0000        0.0000        0.0000        0.0000        0.0000        0.0000        0.0000        0.0000        0.0000        0.0000        0.0000        0.0000        0.0000        0.0000        0.0000        0.0000        0.0000        0.0000        0.0000        0.0000        0.0000        0.0000        0.0000        0.0000        0.0000        0.0000        0.0000        0.0000        0.0000        0.0000        0.0000        0.0000        0.0000        0.0000        0.0000        0.0000        0.0000        0.0000        0.0000        0.0000        0.0000        0.0000        0.0000        0.0000        0.0000        0.0000        0.0000        0.0000        0.0000        0.0000        0.0000        0.0000        0.0000        0.0000        0.0000        0.0000        0.0000      247.0388      220.3117      191.4078      187.3999      178.7815      108.6835      131.4050      112.5180      107.2550      107.9966      126.8805      135.2211      138.5677      125.0281      104.4591       93.7688       81.0171       63.4389       56.5414       55.3149       44.7286       37.2897       33.3299       26.0479       26.7706       37.4642       46.6658       54.1039       62.8768       56.5317       49.4497       56.1238       51.5993       55.1494       60.8542       70.4766       66.5116       64.5593       71.5937      110.7143      117.5851      110.0144       63.9815       55.9918       60.9173       51.5816       61.4494       73.1748       81.8832       80.7392       70.6216       72.0323       60.1176       49.6732       47.9855       45.8818       47.2408       35.5713       33.3630       44.3178       40.3615       39.6699       35.3880       52.6170       44.9350       47.2088       57.1399       60.1523       63.2826       69.8536       66.5272       63.6948       76.1453       83.6932       69.7879       71.1918       68.8706       67.4334       73.0407       71.4865       70.6945       77.3451       63.3170       43.3301       34.4968       28.5450       22.9782       27.0377       41.1092       48.7194        0.0000        0.0000        0.0000        0.0000        0.0000      148.2824      184.1342      195.3688      116.9100        0.0000        0.0000        0.0000        0.0000        0.0000        0.0000        0.0000        0.0000        0.0000        0.0000        0.0000        0.0000        0.0000        0.0000        0.0000        0.0000        0.0000        0.0000        0.0000        0.0000        0.0000        0.0000        0.0000        0.0000        0.0000        0.0000        0.0000        0.0000        0.0000        0.0000        0.0000        0.0000        0.0000        0.0000        0.0000        0.0000        0.0000        0.0000        0.0000        0.0000        0.0000        0.0000        0.0000        0.0000        0.0000        0.0000        0.0000        0.0000        0.0000        0.0000        0.0000        0.0000        0.0000
        0.0000        0.0000        0.0000        0.0000        0.0000        0.0000        0.0000        0.0000        0.0000        0.0000        0.0000        0.0000        0.0000        0.0000        0.0000        0.0000        0.0000        0.0000        0.0000        0.0000        0.0000        0.0000        0.0000        0.0000        0.0000        0.0000        0.0000        0.0000        0.0000        0.0000        0.0000        0.0000        0.0000        0.0000        0.0000        0.0000        0.0000        0.0000        0.0000        0.0000        0.0000        0.0000        0.0000        0.0000        0.0000        0.0000        0.0000        0.0000        0.0000        0.0000        0.0000        0.0000        0.0000        0.0000        0.0000        0.0000        0.0000        0.0000        0.0000        0.0000        0.0000        0.0000        0.0000        0.0000        0.0000        0.0000        0.0000        0.0000        0.0000        0.0000        0.0000        0.0000        0.0000        0.0000        0.0000        0.0000        0.0000        0.0000        0.0000        0.0000        0.0000        0.0000        0.0000        0.0000        0.0000        0.0000        0.0000        0.0000        0.0000        0.0000        0.0000        0.0000        0.0000        0.0000        0.0000        0.0000        0.0000      222.3736      168.7711      150.1201      145.4488      145.7930      105.8716      125.3122      106.7764       94.1357       78.8678      102.1534      115.1512      107.9734      104.3826       92.9361       79.2546       75.6010       73.2584       50.9093       48.0695       40.6682       38.5934       30.3085       26.1092       31.1600       35.4630       42.8605       58.8606       52.9643       50.6158       46.3473       46.9050       63.3401       56.2803       67.2683       75.2740       69.3591       70.3007       74.9412      105.1807      105.2389       93.0504       70.2537       65.7014       51.9823       54.7991       71.1299       76.7618       91.9323       75.5435       75.7126       78.1083       80.0180       64.7501       61.2776       54.4673       44.7058       45.3305       50.9014       65.7122       50.3762       40.0069       38.8482       50.3984       45.9216       55.1817       59.2608       54.8192       67.2772       91.0904       78.2959       88.5902       91.7111      108.1243       98.3300       93.3680       87.1622       78.2977       74.8576       58.6460       67.7658       52.7397       42.5109       52.1613       39.1973       26.8847       30.8534       30.1243       45.4477       46.6274        0.0000        0.0000        0.0000       31.2000      130.5889      141.4551      164.3685      169.6287      145.3200        0.0000        0.0000        0.0000        0.0000        0.0000        0.0000        0.0000        0.0000        0.0000        0.0000        0.0000        0.0000        0.0000        0.0000        0.0000        0.0000        0.0000        0.0000        0.0000        0.0000        0.0000        0.0000        0.0000        0.0000        0.0000        0.0000        0.0000        0.0000        0.0000        0.0000        0.0000        0.0000        0.0000        0.0000        0.0000        0.0000        0.0000        0.0000        0.0000        0.0000        0.0000        0.0000        0.0000        0.0000        0.0000        0.0000        0.0000        0.0000        0.0000        0.0000        0.0000        0.0000        0.0000
        0.0000        0.0000        0.0000        0.0000        0.0000        0.0000        0.0000        0.0000        0.0000        0.0000        0.0000        0.0000        0.0000        0.0000        0.0000        0.0000        0.0000        0.0000        0.0000        0.0000        0.0000        0.0000        0.0000        0.0000        0.0000        0.0000        0.0000        0.0000        0.0000        0.0000        0.0000        0.0000        0.0000        0.0000        0.0000        0.0000        0.0000        0.0000        0.0000        0.0000        0.0000        0.0000        0.0000        0.0000        0.0000        0.0000        0.0000        0.0000        0.0000        0.0000        0.0000        0.0000        0.0000        0.0000        0.0000        0.0000        0.0000        0.0000        0.0000        0.0000        0.0000        0.0000        0.0000        0.0000        0.0000        0.0000        0.0000        0.0000        0.0000        0.0000        0.0000        0.0000        0.0000        0.0000        0.0000        0.0000        0.0000        0.0000        0.0000        0.0000        0.0000        0.0000        0.0000        0.0000        0.0000        0.0000        0.0000        0.0000        0.0000        0.0000        0.0000        0.0000        0.0000        0.0000        0.0000        0.0000      201.5557      190.1444      148.0003      149.9732      134.6449      139.1992      102.8512       88.8748       90.8195       86.4823       79.7744       86.4674       91.5091       91.9103       85.2441       82.8136       85.6424       74.4082       77.9985       55.5535       40.2701      101.1264       49.1231       27.4376       25.1844       31.6918       37.7464       50.6237       43.1921       39.9916       43.2003       60.6644       53.6447       57.5731       68.2183       78.7354      101.1086       80.1466       87.1207      107.7116       80.0379       83.8262       79.1506       72.3218       67.0499       67.3120       68.1823       73.6514       78.2044       93.7659       96.1870       96.4095       96.1350       96.6814       76.8049       71.8018       69.4782       55.9090       65.0758       61.9069       62.0416       66.0000       58.9957       48.6946       48.0035       49.5143       51.1321       52.9152       59.6565       70.9994       88.0259       81.1217      101.0236       96.9162       93.3919      106.3365      119.8563       97.6865       95.8871       79.5560       63.2480       58.8404       51.1446       23.1668       17.2235       18.8278        9.7400       25.3507       28.0775       28.3008        0.0000        0.0000        0.0000        0.0000       91.1497      137.3475      146.2724      173.7867      182.8778      194.8500        0.0000        0.0000        0.0000        0.0000        0.0000        0.0000        0.0000        0.0000        0.0000        0.0000        0.0000        0.0000        0.0000        0.0000        0.0000        0.0000        0.0000        0.0000        0.0000        0.0000        0.0000        0.0000        0.0000        0.0000        0.0000        0.0000        0.0000        0.0000        0.0000        0.0000        0.0000        0.0000        0.0000        0.0000        0.0000        0.0000        0.0000        0.0000        0.0000        0.0000        0.0000        0.0000        0.0000        0.0000        0.0000        0.0000        0.0000        0.0000        0.0000        0.0000        0.0000        0.0000        0.0000
        0.0000        0.0000        0.0000        0.0000        0.0000        0.0000        0.0000        0.0000        0.0000        0.0000        0.0000        0.0000        0.0000        0.0000        0.0000        0.0000        0.0000        0.0000        0.0000        0.0000        0.0000        0.0000        0.0000        0.0000        0.0000        0.0000        0.0000        0.0000        0.0000        0.0000        0.0000        0.0000        0.0000        0.0000        0.0000        0.0000        0.0000        0.0000        0.0000        0.0000        0.0000        0.0000        0.0000        0.0000        0.0000        0.0000        0.0000        0.0000        0.0000        0.0000        0.0000        0.0000        0.0000        0.0000        0.0000        0.0000        0.0000        0.0000        0.0000        0.0000        0.0000        0.0000        0.0000        0.0000        0.0000        0.0000        0.0000        0.0000        0.0000        0.0000        0.0000        0.0000        0.0000        0.0000        0.0000        0.0000        0.0000        0.0000        0.0000        0.0000        0.0000        0.0000        0.0000        0.0000        0.0000        0.0000        0.0000        0.0000        0.0000        0.0000        0.0000        0.0000        0.0000        0.0000        0.0000        0.0000      219.5769      159.8070      141.0460      157.8647      157.8582      134.4232      110.3326       95.5200      110.7520       92.5993       97.9512       95.8850       82.4137       82.3820       80.3360       84.8547       83.3587       72.5097       64.2405       49.0586       38.6963       67.5776       57.2681       18.2647       15.6810       23.8118       43.2259       47.5252       36.7444       35.9106       53.3929       71.0466       92.5341       68.5835       74.9183       88.0323       93.4037      105.5825       93.0790       88.3778       87.9557       81.1487       76.0088       75.8940       83.9868       96.5552       82.7104       79.2982       87.9936       97.8046      130.8366      113.8755       97.6994       90.2303       78.9619       80.1230       72.4282       68.7539       84.7365       73.1024       63.7710       68.0909       67.7019       76.4714       58.9999       48.4163       64.3698       69.7187       74.6638       74.7481       69.1880       71.6309      100.0764      109.8582      102.0944       98.9998      109.6339       86.1278       98.5163       84.9540       89.2489       58.6117       42.7260       14.3991        9.7706        9.3100        9.2351        0.0000        0.0000        0.0000        0.0000        0.0000        0.0000       72.7744      100.9452      152.9823      162.0844      202.6199      209.7065        0.0000        0.0000        0.0000        0.0000        0.0000        0.0000        0.0000        0.0000        0.0000        0.0000        0.0000        0.0000        0.0000        0.0000        0.0000        0.0000        0.0000        0.0000        0.0000        0.0000        0.0000        0.0000        0.0000        0.0000        0.0000        0.0000        0.0000        0.0000        0.0000        0.0000        0.0000        0.0000        0.0000        0.0000        0.0000        0.0000        0.0000        0.0000        0.0000        0.0000        0.0000        0.0000        0.0000        0.0000        0.0000        0.0000        0.0000        0.0000        0.0000        0.0000        0.0000        0.0000        0.0000        0.0000
        0.0000        0.0000        0.0000        0.0000        0.0000        0.0000        0.0000        0.0000        0.0000        0.0000        0.0000        0.0000        0.0000        0.0000        0.0000        0.0000        0.0000        0.0000        0.0000        0.0000        0.0000        0.0000        0.0000        0.0000        0.0000        0.0000        0.0000        0.0000        0.0000        0.0000        0.0000        0.0000        0.0000        0.0000        0.0000        0.0000        0.0000        0.0000        0.0000        0.0000        0.0000        0.0000        0.0000        0.0000        0.0000        0.0000        0.0000        0.0000        0.0000        0.0000        0.0000        0.0000        0.0000        0.0000        0.0000        0.0000        0.0000        0.0000        0.0000        0.0000        0.0000        0.0000        0.0000        0.0000        0.0000        0.0000        0.0000        0.0000        0.0000        0.0000        0.0000        0.0000        0.0000        0.0000        0.0000        0.0000        0.0000        0.0000        0.0000        0.0000        0.0000        0.0000        0.0000        0.0000        0.0000        0.0000        0.0000        0.0000        0.0000        0.0000        0.0000        0.0000        0.0000        0.0000        0.0000        0.0000      165.8208      132.0955      122.2141      168.8235      157.8055      135.9305      104.8845      100.4738       88.4824       83.7282       90.8654      103.8167       98.1452       96.5070       90.9569       98.1707       75.9140       69.8471       60.0984       46.3958       39.6165       39.5066       44.1869       22.5734       18.5628       26.2413       44.1745       47.7811       49.5154       48.3507       52.5370       55.7772       72.9678       76.5050       88.1818      101.8124      106.6283      125.5156      121.4433       94.9761       89.6137       87.1080       81.6987       85.4734      103.9674      122.7293       93.9687       99.9862      106.9447       98.0955      126.4428      140.9280      123.2140      110.0230       91.4123       85.0938       76.3027       87.4752       96.9331       90.7506       80.9161       79.7131       79.5838       80.8441       81.5074       85.4139       80.8814       70.2849       78.5502       72.6770       73.7268       77.2761       83.6838      105.7253      105.9752      110.0054      105.9246       95.2130       90.7273       85.5848       85.3706       56.8213       48.0134       15.3284        8.9500        8.7864        0.0000        0.0000        0.0000        0.0000        0.0000        0.0000       75.9214       80.5911      100.7411      138.6711      170.3243      210.5294      263.1176        0.0000        0.0000        0.0000        0.0000        0.0000        0.0000        0.0000        0.0000        0.0000        0.0000        0.0000        0.0000        0.0000        0.0000        0.0000        0.0000        0.0000        0.0000        0.0000        0.0000        0.0000        0.0000        0.0000        0.0000        0.0000        0.0000        0.0000        0.0000        0.0000        0.0000        0.0000        0.0000        0.0000        0.0000        0.0000        0.0000        0.0000        0.0000        0.0000        0.0000        0.0000        0.0000        0.0000        0.0000        0.0000        0.0000        0.0000        0.0000        0.0000        0.0000        0.0000        0.0000        0.0000        0.0000
        0.0000        0.0000        0.0000        0.0000        0.0000        0.0000        0.0000        0.0000        0.0000        0.0000        0.0000        0.0000        0.0000        0.0000        0.0000        0.0000        0.0000        0.0000        0.0000        0.0000        0.0000        0.0000        0.0000        0.0000        0.0000        0.0000        0.0000        0.0000        0.0000        0.0000        0.0000        0.0000        0.0000        0.0000        0.0000        0.0000        0.0000        0.0000        0.0000        0.0000        0.0000        0.0000        0.0000        0.0000        0.0000        0.0000        0.0000        0.0000        0.0000        0.0000        0.0000        0.0000        0.0000        0.0000        0.0000        0.0000        0.0000        0.0000        0.0000        0.0000        0.0000        0.0000        0.0000        0.0000        0.0000        0.0000        0.0000        0.0000        0.0000        0.0000        0.0000        0.0000        0.0000        0.0000        0.0000        0.0000        0.0000        0.0000        0.0000        0.0000        0.0000        0.0000        0.0000        0.0000        0.0000        0.0000        0.0000        0.0000        0.0000        0.0000        0.0000        0.0000        0.0000        0.0000        0.0000        0.0000        0.0000      151.0013      144.8567      160.5433      152.6521      131.5809      132.9373      112.3057       98.0578      101.9290      111.0913      108.3658      113.3689      112.3269      104.5810      125.0540       86.7302       66.3671       66.2731       49.5831       43.3306       49.1542       38.6696       26.8217       25.7600       29.6002       42.7082       41.3758       53.4373       55.7671       75.1569       66.6844       67.1969       78.8543      102.5415      112.9158      109.6764      121.2076      145.4075       76.3179       78.8093       84.6410       93.2220       98.1664      101.4094       96.9088       91.8019      101.9347      101.5828      113.0596      136.5329      159.2774      144.2709      116.4438      111.6558      100.9118       99.1546       94.6353       98.9557       91.1363       88.5197       92.1261       85.5122       83.9026       90.9673       90.5291       90.4079       74.5100       89.0440       88.6024       90.2092       86.0127       85.7459       99.9380      112.1344      122.7502      120.0023      108.9094       96.4857       73.1951       65.6626       59.4977       50.8260       17.8991       16.2616        0.0000        0.0000        0.0000        0.0000        0.0000        0.0000        0.0000       87.0395      111.4271      124.4124      164.7416      189.1651      240.8045      295.9421        0.0000        0.0000        0.0000        0.0000        0.0000        0.0000        0.0000        0.0000        0.0000        0.0000        0.0000        0.0000        0.0000        0.0000        0.0000        0.0000        0.0000        0.0000        0.0000        0.0000        0.0000        0.0000        0.0000        0.0000        0.0000        0.0000        0.0000        0.0000        0.0000        0.0000        0.0000        0.0000        0.0000        0.0000        0.0000        0.0000        0.0000        0.0000        0.0000        0.0000        0.0000        0.0000        0.0000        0.0000        0.0000        0.0000        0.0000        0.0000        0.0000        0.0000        0.0000        0.0000        0.0000        0.0000
        0.0000        0.0000        0.0000        0.0000        0.0000        0.0000        0.0000        0.0000        0.0000        0.0000        0.0000        0.0000        0.0000        0.0000        0.0000        0.0000        0.0000        0.0000        0.0000        0.0000        0.0000        0.0000        0.0000        0.0000        0.0000        0.0000        0.0000        0.0000        0.0000        0.0000        0.0000        0.0000        0.0000        0.0000        0.0000        0.0000        0.0000        0.0000        0.0000        0.0000        0.0000        0.0000        0.0000        0.0000        0.0000        0.0000        0.0000        0.0000        0.0000        0.0000        0.0000        0.0000        0.0000        0.0000        0.0000        0.0000        0.0000        0.0000        0.0000        0.0000        0.0000        0.0000        0.0000        0.0000        0.0000        0.0000        0.0000        0.0000        0.0000        0.0000        0.0000        0.0000        0.0000        0.0000        0.0000        0.0000        0.0000        0.0000        0.0000        0.0000        0.0000        0.0000        0.0000        0.0000        0.0000        0.0000        0.0000        0.0000        0.0000        0.0000        0.0000        0.0000        0.0000        0.0000        0.0000        0.0000      219.4921      189.6086      161.5249      143.7289        0.0000      124.8141      122.3642      120.2325      117.4073      120.9465      141.8338      114.6033      112.9033      110.5658      101.7695       92.8358       74.5915       56.6076       51.0951       47.9050       42.7780       47.9180       50.1357       52.9186       39.4132       47.4496       45.5760       61.5889       70.5330       85.7688      107.4193      101.7077      113.0947      119.8419      131.6719      131.1865      118.3568      115.7659      108.5708       60.4683       60.1044       67.8935       83.3559       71.5216       54.7763       63.8284       58.5600       84.0161       91.3568      107.4140      138.6035      154.3188      130.5494      124.6405      123.1422      117.1792      100.0141       91.4294       90.2081       90.8623       86.8680       83.1298       82.1941       90.3076      123.2393       95.1364       86.6955       81.6960       81.3979       78.1500       79.7643       83.1393       87.4717       94.1222      104.7347      110.2460      102.1255      101.6171       83.7128       66.5106       68.0495       79.3044       70.7813        0.0000        0.0000        0.0000        0.0000        0.0000       31.5300       19.1700        0.0000      113.4667      131.2686      151.4077      180.6241      203.1317      220.4957      262.0172        0.0000        0.0000        0.0000        0.0000        0.0000        0.0000        0.0000        0.0000        0.0000        0.0000        0.0000        0.0000        0.0000        0.0000        0.0000        0.0000        0.0000        0.0000        0.0000        0.0000        0.0000        0.0000        0.0000        0.0000        0.0000        0.0000        0.0000        0.0000        0.0000        0.0000        0.0000        0.0000        0.0000        0.0000        0.0000        0.0000        0.0000        0.0000        0.0000        0.0000        0.0000        0.0000        0.0000        0.0000        0.0000        0.0000        0.0000        0.0000        0.0000        0.0000        0.0000        0.0000        0.0000        0.0000        0.0000
        0.0000        0.0000        0.0000        0.0000        0.0000        0.0000        0.0000        0.0000        0.0000        0.0000        0.0000        0.0000        0.0000        0.0000        0.0000        0.0000        0.0000        0.0000        0.0000        0.0000        0.0000        0.0000        0.0000        0.0000        0.0000        0.0000        0.0000        0.0000        0.0000        0.0000        0.0000        0.0000        0.0000        0.0000        0.0000        0.0000        0.0000        0.0000        0.0000        0.0000        0.0000        0.0000        0.0000        0.0000        0.0000        0.0000        0.0000        0.0000        0.0000        0.0000        0.0000        0.0000        0.0000        0.0000        0.0000        0.0000        0.0000        0.0000        0.0000        0.0000        0.0000        0.0000        0.0000        0.0000        0.0000        0.0000        0.0000        0.0000        0.0000        0.0000        0.0000        0.0000        0.0000        0.0000        0.0000        0.0000        0.0000        0.0000        0.0000        0.0000        0.0000        0.0000        0.0000        0.0000        0.0000        0.0000        0.0000        0.0000        0.0000        0.0000        0.0000        0.0000        0.0000        0.0000        0.0000        0.0000        0.0000      183.1111        0.0000        0.0000        0.0000      106.7646      131.4135      147.7501      165.3792      142.7664      142.0882      116.0115      110.2189      111.0866      104.3839       78.9298       77.3001       81.8798       66.4767       57.4212       51.2927       49.4877       41.0536       51.0163       54.9808       69.9537       59.3868       69.3387       77.0000       86.9431       95.4712      104.1682      125.5827      127.0428      125.4142      126.5198      112.4093      102.2289       95.9885       56.9237       52.5727       50.4790       57.2101       48.2657       43.9896       49.2070       60.3013       89.6352       94.2087      114.3750      149.9874      144.4690      127.6084      135.6606      129.4789      127.0034      140.7258      109.9354      106.5730       97.7970      110.3290      102.0610      101.0596      103.7890      108.4795      105.2297       93.2528      108.5500       84.7455       84.8786       82.4485       89.7382       93.0277       98.0755      106.6426      105.7698       93.8615       89.4875       88.1231       86.4850      112.7265      131.8794       97.0374        0.0000        0.0000        0.0000        0.0000        0.0000       42.4800       32.5500       39.9900      114.1900      148.7526      183.5663      183.5560      200.8956      247.5686      301.5969        0.0000        0.0000        0.0000        0.0000        0.0000        0.0000        0.0000        0.0000        0.0000        0.0000        0.0000        0.0000        0.0000        0.0000        0.0000        0.0000        0.0000        0.0000        0.0000        0.0000        0.0000        0.0000        0.0000        0.0000        0.0000        0.0000        0.0000        0.0000        0.0000        0.0000        0.0000        0.0000        0.0000        0.0000        0.0000        0.0000        0.0000        0.0000        0.0000        0.0000        0.0000        0.0000        0.0000        0.0000        0.0000        0.0000        0.0000        0.0000        0.0000        0.0000        0.0000        0.0000        0.0000        0.0000        0.0000
        0.0000        0.0000        0.0000        0.0000        0.0000        0.0000        0.0000        0.0000        0.0000        0.0000        0.0000        0.0000        0.0000        0.0000        0.0000        0.0000        0.0000        0.0000        0.0000        0.0000        0.0000        0.0000        0.0000        0.0000        0.0000        0.0000        0.0000        0.0000        0.0000        0.0000        0.0000        0.0000        0.0000        0.0000        0.0000        0.0000        0.0000        0.0000        0.0000        0.0000        0.0000        0.0000        0.0000        0.0000        0.0000        0.0000        0.0000        0.0000        0.0000        0.0000        0.0000        0.0000        0.0000        0.0000        0.0000        0.0000        0.0000        0.0000        0.0000        0.0000        0.0000        0.0000        0.0000        0.0000        0.0000        0.0000        0.0000        0.0000        0.0000        0.0000        0.0000        0.0000        0.0000        0.0000        0.0000        0.0000        0.0000        0.0000        0.0000        0.0000        0.0000        0.0000        0.0000        0.0000        0.0000        0.0000        0.0000        0.0000        0.0000        0.0000        0.0000        0.0000        0.0000        0.0000        0.0000        0.0000        0.0000        0.0000        0.0000        0.0000        0.0000      148.5175      152.4538      151.5585      144.9198      140.9144      136.5152      124.6424      128.8377      113.6009      114.6324       98.5159       88.2466       93.8965       83.1191       74.5118       62.6033       50.1845       51.4742       59.7018       63.3710       77.8142       93.8344       84.4888       85.6151       92.9837      106.3848      120.8065      131.1836      122.9222      117.6416      106.6721      104.6895      101.4554       86.3704       60.2336       58.0681       55.5489       50.2151       54.0763       47.8242       48.3096       68.9014       94.6779      106.6838      121.5340      149.0479      141.7440      144.9555      152.6844      154.0516      130.6737      147.4043      145.5671      124.7920      106.9113      105.6652      111.1033      120.7463      124.3304       99.8400      102.4660      106.6005      117.9427      103.0151       96.9136       92.6858      111.9151      108.0689      100.4437      104.2409      100.0723       97.7975       93.6717       99.7724      105.3280      104.3054        0.0000        0.0000        0.0000        0.0000        0.0000        0.0000       72.2700       53.0100       37.5600       28.4400      113.7064      148.5351      187.7121      180.3432      219.4286      296.3046      343.7375        0.0000        0.0000        0.0000        0.0000        0.0000        0.0000        0.0000        0.0000        0.0000        0.0000        0.0000        0.0000        0.0000        0.0000        0.0000        0.0000        0.0000        0.0000        0.0000        0.0000        0.0000        0.0000        0.0000        0.0000        0.0000        0.0000        0.0000        0.0000        0.0000        0.0000        0.0000        0.0000        0.0000        0.0000        0.0000        0.0000        0.0000        0.0000        0.0000        0.0000        0.0000        0.0000        0.0000        0.0000        0.0000        0.0000        0.0000        0.0000        0.0000        0.0000        0.0000        0.0000        0.0000        0.0000        0.0000
        0.0000        0.0000        0.0000        0.0000        0.0000        0.0000        0.0000        0.0000        0.0000        0.0000        0.0000        0.0000        0.0000        0.0000        0.0000        0.0000        0.0000        0.0000        0.0000        0.0000        0.0000        0.0000        0.0000        0.0000        0.0000        0.0000        0.0000        0.0000        0.0000        0.0000        0.0000        0.0000        0.0000        0.0000        0.0000        0.0000        0.0000        0.0000        0.0000        0.0000        0.0000        0.0000        0.0000        0.0000        0.0000        0.0000        0.0000        0.0000        0.0000        0.0000        0.0000        0.0000        0.0000        0.0000        0.0000        0.0000        0.0000        0.0000        0.0000        0.0000        0.0000        0.0000        0.0000        0.0000        0.0000        0.0000        0.0000        0.0000        0.0000        0.0000        0.0000        0.0000        0.0000        0.0000        0.0000        0.0000        0.0000        0.0000        0.0000        0.0000        0.0000        0.0000        0.0000        0.0000        0.0000        0.0000        0.0000        0.0000        0.0000        0.0000        0.0000        0.0000        0.0000        0.0000        0.0000        0.0000        0.0000        0.0000        0.0000        0.0000        0.0000        0.0000      202.9400      196.0466      148.0031      136.3685      122.7491      122.1810      121.9076      111.2170      109.5086      111.9343       91.7458       94.5951       86.1469       70.7098       69.6453       66.7826       62.3360       64.8503       65.5980       74.0663       92.3593      116.2731      114.0033      121.2274      124.9888      135.0991      136.0410      130.6780      120.0783      106.8826       96.3027       95.9364       90.3909       67.1811       73.7889       60.2713       58.5688       61.2925       68.6764       58.7342       87.7589      134.3277      125.5649      138.1670      146.0114      170.4084      166.9043      170.4935      178.8753      168.5343      184.3956      172.8254      135.5837      124.2561      127.6287      127.9918      132.2071      121.4004      117.0022      125.2010      126.4129      135.0464      131.3268      121.6463      117.9053      145.0813      121.3136       96.1125      103.2977       99.2841      101.8532      102.0682      103.5779       90.6167      104.3411        0.0000        0.0000        0.0000        0.0000        0.0000        0.0000        0.0000       36.4500       38.1900       52.2600      133.3537      150.2038      174.6084      174.6121      220.8812      281.8492      303.0124        0.0000        0.0000        0.0000        0.0000        0.0000        0.0000        0.0000        0.0000        0.0000        0.0000        0.0000        0.0000        0.0000        0.0000        0.0000        0.0000        0.0000        0.0000        0.0000        0.0000        0.0000        0.0000        0.0000        0.0000        0.0000        0.0000        0.0000        0.0000        0.0000        0.0000        0.0000        0.0000        0.0000        0.0000        0.0000        0.0000        0.0000        0.0000        0.0000        0.0000        0.0000        0.0000        0.0000        0.0000        0.0000        0.0000        0.0000        0.0000        0.0000        0.0000        0.0000        0.0000        0.0000        0.0000        0.0000
        0.0000        0.0000        0.0000        0.0000        0.0000        0.0000        0.0000        0.0000        0.0000        0.0000        0.0000        0.0000        0.0000        0.0000        0.0000        0.0000        0.0000        0.0000        0.0000        0.0000        0.0000        0.0000        0.0000        0.0000        0.0000        0.0000        0.0000        0.0000        0.0000        0.0000        0.0000        0.0000        0.0000        0.0000        0.0000        0.0000        0.0000        0.0000        0.0000        0.0000        0.0000        0.0000        0.0000        0.0000        0.0000        0.0000        0.0000        0.0000        0.0000        0.0000        0.0000        0.0000        0.0000        0.0000        0.0000        0.0000        0.0000        0.0000        0.0000        0.0000        0.0000        0.0000        0.0000        0.0000        0.0000        0.0000        0.0000        0.0000        0.0000        0.0000        0.0000        0.0000        0.0000        0.0000        0.0000        0.0000        0.0000        0.0000        0.0000        0.0000        0.0000        0.0000        0.0000        0.0000        0.0000        0.0000        0.0000        0.0000        0.0000        0.0000        0.0000        0.0000        0.0000        0.0000        0.0000        0.0000        0.0000        0.0000        0.0000        0.0000        0.0000        0.0000        0.0000      186.5112      165.1725      149.1099      144.2341      127.9168      116.6031      117.4898      124.9512      138.3487      139.7653      111.7945      111.1353      101.5800       89.2981       88.0344       88.1104       95.0008       95.3993       98.7496      110.1120      137.8333      156.9033      161.4418      173.6159        0.0000        0.0000      124.1014      136.9842       91.0013       82.1644       77.4472       80.7766       70.4338       76.2016       74.6570       71.8322       80.8558       94.7661       96.3778       95.5866      126.3508      139.9476      150.5514      164.2641      192.9594      178.5653      193.4077      199.2072      211.4741      205.9644      191.3034      169.6634      169.6906      173.1552      172.9163      164.2961      156.5833      145.4857      145.1297      149.5102      191.4177      197.8634      179.1758      170.8260      119.2321      104.1982       97.4521       98.4585       99.5510      117.0493      113.0287        0.0000        0.0000        0.0000        0.0000        0.0000        0.0000        0.0000        0.0000        0.0000        0.0000        0.0000        0.0000        0.0000      103.7666      129.0213      149.0759      142.6697      195.8932      268.9571        0.0000        0.0000        0.0000        0.0000        0.0000        0.0000        0.0000        0.0000        0.0000        0.0000        0.0000        0.0000        0.0000        0.0000        0.0000        0.0000        0.0000        0.0000        0.0000        0.0000        0.0000        0.0000        0.0000        0.0000        0.0000        0.0000        0.0000        0.0000        0.0000        0.0000        0.0000        0.0000        0.0000        0.0000        0.0000        0.0000        0.0000        0.0000        0.0000        0.0000        0.0000        0.0000        0.0000        0.0000        0.0000        0.0000        0.0000        0.0000        0.0000        0.0000        0.0000        0.0000        0.0000        0.0000        0.0000        0.0000
        0.0000        0.0000        0.0000        0.0000        0.0000        0.0000        0.0000        0.0000        0.0000        0.0000        0.0000        0.0000        0.0000        0.0000        0.0000        0.0000        0.0000        0.0000        0.0000        0.0000        0.0000        0.0000        0.0000        0.0000        0.0000        0.0000        0.0000        0.0000        0.0000        0.0000        0.0000        0.0000        0.0000        0.0000        0.0000        0.0000        0.0000        0.0000        0.0000        0.0000        0.0000        0.0000        0.0000        0.0000        0.0000        0.0000        0.0000        0.0000        0.0000        0.0000        0.0000        0.0000        0.0000        0.0000        0.0000        0.0000        0.0000        0.0000        0.0000        0.0000        0.0000        0.0000        0.0000        0.0000        0.0000        0.0000        0.0000        0.0000        0.0000        0.0000        0.0000        0.0000        0.0000        0.0000        0.0000        0.0000        0.0000        0.0000        0.0000        0.0000        0.0000        0.0000        0.0000        0.0000        0.0000        0.0000        0.0000        0.0000        0.0000        0.0000        0.0000        0.0000        0.0000        0.0000        0.0000        0.0000        0.0000        0.0000        0.0000        0.0000        0.0000        0.0000        0.0000      182.5422      168.7458      156.0621      136.7088      132.7495      128.4300      116.8488      134.8772      144.7582      127.8989      116.2943      134.0249      120.9202      104.1270      108.9368      106.2780      106.6851      124.5574      135.0109      145.1116      174.5959      207.7311      221.2971        0.0000        0.0000        0.0000        0.0000        0.0000        0.0000       83.6560       77.4897       73.4702       71.6755       72.0769       69.2989       71.7658       71.5300       77.7812      105.4707      106.9385      141.1055      174.6841      182.4540      198.9337      217.5623      210.3645      211.6826      202.1193      209.1128      209.8772      218.4485      194.0023      196.2688      202.8092      205.8352      195.3280      175.3637      177.2754      172.8615      177.5129      213.8241      246.7953      218.6415      193.8971      135.5755      121.6708      109.5485      116.2776      123.8032        0.0000        0.0000        0.0000        0.0000        0.0000        0.0000        0.0000        0.0000        0.0000        0.0000        0.0000        0.0000        0.0000        0.0000        0.0000      109.9229      120.5200      157.4702      154.0886      185.2305      217.5846      271.6752        0.0000        0.0000        0.0000        0.0000        0.0000        0.0000        0.0000        0.0000        0.0000        0.0000        0.0000        0.0000        0.0000        0.0000        0.0000        0.0000        0.0000        0.0000        0.0000        0.0000        0.0000        0.0000        0.0000        0.0000        0.0000        0.0000        0.0000        0.0000        0.0000        0.0000        0.0000        0.0000        0.0000        0.0000        0.0000        0.0000        0.0000        0.0000        0.0000        0.0000        0.0000        0.0000        0.0000        0.0000        0.0000        0.0000        0.0000        0.0000        0.0000        0.0000        0.0000        0.0000        0.0000        0.0000        0.0000
        0.0000        0.0000        0.0000        0.0000        0.0000        0.0000        0.0000        0.0000        0.0000        0.0000        0.0000        0.0000        0.0000        0.0000        0.0000        0.0000        0.0000        0.0000        0.0000        0.0000        0.0000        0.0000        0.0000        0.0000        0.0000        0.0000        0.0000        0.0000        0.0000        0.0000        0.0000        0.0000        0.0000        0.0000        0.0000        0.0000        0.0000        0.0000        0.0000        0.0000        0.0000        0.0000        0.0000        0.0000        0.0000        0.0000        0.0000        0.0000        0.0000        0.0000        0.0000        0.0000        0.0000        0.0000        0.0000        0.0000        0.0000        0.0000        0.0000        0.0000        0.0000        0.0000        0.0000        0.0000        0.0000        0.0000        0.0000        0.0000        0.0000        0.0000        0.0000        0.0000        0.0000        0.0000        0.0000        0.0000        0.0000        0.0000        0.0000        0.0000        0.0000        0.0000        0.0000        0.0000        0.0000        0.0000        0.0000        0.0000        0.0000        0.0000        0.0000        0.0000        0.0000        0.0000        0.0000        0.0000        0.0000        0.0000        0.0000        0.0000        0.0000        0.0000        0.0000      197.8783      160.5242      144.8069      152.0585      144.2222      133.7331      127.2724      143.0021      146.5972      125.0746      113.3481      110.3441      106.2062       99.8341        0.0000      119.8131      128.0889        0.0000        0.0000      177.1340      187.4444        0.0000        0.0000        0.0000        0.0000        0.0000        0.0000        0.0000        0.0000       82.3467       86.4021       96.9909       87.9750       87.1030       91.5653       98.2748       99.0732      114.1260      117.0778      144.1442      176.4133      187.9293      205.5124      236.7633      229.1316      244.4071      246.4826      230.3772      256.6376      249.1764      271.6267      249.4278      232.1635      239.2643      241.7934      243.2759      193.7134      195.0334      200.6263      250.9328      258.6895      250.5213      253.5309      233.7949        0.0000        0.0000        0.0000        0.0000        0.0000        0.0000        0.0000        0.0000        0.0000        0.0000        0.0000        0.0000        0.0000        0.0000        0.0000        0.0000        0.0000        0.0000        0.0000        0.0000      126.8602      120.3576      153.2017      155.5910      188.2504        0.0000        0.0000        0.0000        0.0000        0.0000        0.0000        0.0000        0.0000        0.0000        0.0000        0.0000        0.0000        0.0000        0.0000        0.0000        0.0000        0.0000        0.0000        0.0000        0.0000        0.0000        0.0000        0.0000        0.0000        0.0000        0.0000        0.0000        0.0000        0.0000        0.0000        0.0000        0.0000        0.0000        0.0000        0.0000        0.0000        0.0000        0.0000        0.0000        0.0000        0.0000        0.0000        0.0000        0.0000        0.0000        0.0000        0.0000        0.0000        0.0000        0.0000        0.0000        0.0000        0.0000        0.0000        0.0000        0.0000        0.0000
        0.0000        0.0000        0.0000        0.0000        0.0000        0.0000        0.0000        0.0000        0.0000        0.0000        0.0000        0.0000        0.0000        0.0000        0.0000        0.0000        0.0000        0.0000        0.0000        0.0000        0.0000        0.0000        0.0000        0.0000        0.0000        0.0000        0.0000        0.0000        0.0000        0.0000        0.0000        0.0000        0.0000        0.0000        0.0000        0.0000        0.0000        0.0000        0.0000        0.0000        0.0000        0.0000        0.0000        0.0000        0.0000        0.0000        0.0000        0.0000        0.0000        0.0000        0.0000        0.0000        0.0000        0.0000        0.0000        0.0000        0.0000        0.0000        0.0000        0.0000        0.0000        0.0000        0.0000        0.0000        0.0000        0.0000        0.0000        0.0000        0.0000        0.0000        0.0000        0.0000        0.0000        0.0000        0.0000        0.0000        0.0000        0.0000        0.0000        0.0000        0.0000        0.0000        0.0000        0.0000        0.0000        0.0000        0.0000        0.0000        0.0000        0.0000        0.0000        0.0000        0.0000        0.0000        0.0000        0.0000        0.0000        0.0000        0.0000        0.0000        0.0000        0.0000        0.0000      179.2143      185.4224      143.4610      153.0770      148.4318      136.0551      122.8412      117.5591      122.0721      124.0241      111.6169        0.0000        0.0000        0.0000        0.0000        0.0000        0.0000        0.0000        0.0000        0.0000        0.0000        0.0000        0.0000        0.0000        0.0000        0.0000        0.0000        0.0000        0.0000        0.0000      103.6645      129.2895      109.5555      115.1568      121.8145      129.6477      141.5551      170.4897      172.8777      206.8256      251.5709      233.1202      258.3958      262.9030      255.7228      272.3694      290.7139      292.6499      295.1240      288.2183      294.6952      291.6660      280.4865      289.5072      299.1679      282.0531      235.4071      224.2239      241.8067      272.6660      336.3509      281.2619      238.0395        0.0000        0.0000        0.0000        0.0000        0.0000        0.0000        0.0000        0.0000        0.0000        0.0000        0.0000        0.0000        0.0000        0.0000        0.0000        0.0000        0.0000        0.0000        0.0000        0.0000        0.0000        0.0000      155.8713      159.6438      187.4782        0.0000      248.3652      283.3171        0.0000        0.0000        0.0000        0.0000        0.0000        0.0000        0.0000        0.0000        0.0000        0.0000        0.0000        0.0000        0.0000        0.0000        0.0000        0.0000        0.0000        0.0000        0.0000        0.0000        0.0000        0.0000        0.0000        0.0000        0.0000        0.0000        0.0000        0.0000        0.0000        0.0000        0.0000        0.0000        0.0000        0.0000        0.0000        0.0000        0.0000        0.0000        0.0000        0.0000        0.0000        0.0000        0.0000        0.0000        0.0000        0.0000        0.0000        0.0000        0.0000        0.0000        0.0000        0.0000        0.0000        0.0000        0.0000
        0.0000        0.0000        0.0000        0.0000        0.0000        0.0000        0.0000        0.0000        0.0000        0.0000        0.0000        0.0000        0.0000        0.0000        0.0000        0.0000        0.0000        0.0000        0.0000        0.0000        0.0000        0.0000        0.0000        0.0000        0.0000        0.0000        0.0000        0.0000        0.0000        0.0000        0.0000        0.0000        0.0000        0.0000        0.0000        0.0000        0.0000        0.0000        0.0000        0.0000        0.0000        0.0000        0.0000        0.0000        0.0000        0.0000        0.0000        0.0000        0.0000        0.0000        0.0000        0.0000        0.0000        0.0000        0.0000        0.0000        0.0000        0.0000        0.0000        0.0000        0.0000        0.0000        0.0000        0.0000        0.0000        0.0000        0.0000        0.0000        0.0000        0.0000        0.0000        0.0000        0.0000        0.0000        0.0000        0.0000        0.0000        0.0000        0.0000        0.0000        0.0000        0.0000        0.0000        0.0000        0.0000        0.0000        0.0000        0.0000        0.0000        0.0000        0.0000        0.0000        0.0000        0.0000        0.0000        0.0000        0.0000        0.0000        0.0000        0.0000        0.0000        0.0000        0.0000        0.0000        0.0000      140.2021      138.9828      126.6847      112.7880      108.6324       90.6486       97.4905       97.0089       96.4673       94.1191        0.0000        0.0000        0.0000        0.0000        0.0000        0.0000        0.0000        0.0000        0.0000        0.0000        0.0000        0.0000        0.0000        0.0000        0.0000        0.0000        0.0000        0.0000      121.5527      138.9071      171.4476      208.3321      202.0871      215.4133      208.8579      195.8033      212.6716      237.7238      254.5279      261.6467      269.4541      278.0332      324.1370      336.2177      342.1606      315.9951      329.1024      317.7473      313.3072      311.1154      353.2313      379.6913      418.2445      350.0800      289.9947      330.5500      306.5805      254.0365      170.4900      195.6300        0.0000        0.0000        0.0000        0.0000        0.0000        0.0000        0.0000        0.0000        0.0000        0.0000        0.0000        0.0000        0.0000        0.0000        0.0000        0.0000        0.0000        0.0000        0.0000        0.0000        0.0000        0.0000        0.0000        0.0000      247.0176      247.2819        0.0000      266.3100      301.3800        0.0000        0.0000        0.0000        0.0000        0.0000        0.0000        0.0000        0.0000        0.0000        0.0000        0.0000        0.0000        0.0000        0.0000        0.0000        0.0000        0.0000        0.0000        0.0000        0.0000        0.0000        0.0000        0.0000        0.0000        0.0000        0.0000        0.0000        0.0000        0.0000        0.0000        0.0000        0.0000        0.0000        0.0000        0.0000        0.0000        0.0000        0.0000        0.0000        0.0000        0.0000        0.0000        0.0000        0.0000        0.0000        0.0000        0.0000        0.0000        0.0000        0.0000        0.0000        0.0000        0.0000        0.0000        0.0000
        0.0000        0.0000        0.0000        0.0000        0.0000        0.0000        0.0000        0.0000        0.0000        0.0000        0.0000        0.0000        0.0000        0.0000        0.0000        0.0000        0.0000        0.0000        0.0000        0.0000        0.0000        0.0000        0.0000        0.0000        0.0000        0.0000        0.0000        0.0000        0.0000        0.0000        0.0000        0.0000        0.0000        0.0000        0.0000        0.0000        0.0000        0.0000        0.0000        0.0000        0.0000        0.0000        0.0000        0.0000        0.0000        0.0000        0.0000        0.0000        0.0000        0.0000        0.0000        0.0000        0.0000        0.0000        0.0000        0.0000        0.0000        0.0000        0.0000        0.0000        0.0000        0.0000        0.0000        0.0000        0.0000        0.0000        0.0000        0.0000        0.0000        0.0000        0.0000        0.0000        0.0000        0.0000        0.0000        0.0000        0.0000        0.0000        0.0000        0.0000        0.0000        0.0000        0.0000        0.0000        0.0000        0.0000        0.0000        0.0000        0.0000        0.0000        0.0000        0.0000        0.0000        0.0000        0.0000        0.0000        0.0000        0.0000        0.0000        0.0000        0.0000        0.0000        0.0000        0.0000        0.0000        0.0000      159.6683      124.2489      114.6613      105.1226       95.8551       95.0712       98.2938       95.2458       93.6231        0.0000        0.0000        0.0000        0.0000        0.0000        0.0000        0.0000        0.0000        0.0000        0.0000        0.0000        0.0000        0.0000        0.0000        0.0000        0.0000        0.0000        0.0000        0.0000        0.0000      213.5230      248.3284      252.6021      251.6585      222.5973      244.1869      254.9656      247.1736      274.5588      273.3270      279.3135      301.9916      333.9900      350.1025      290.2858      296.7723      297.7024      295.9866      305.6852      304.7983      379.7596      415.1822      420.2039      377.6639      299.0866        0.0000        0.0000      305.1973        0.0000        0.0000        0.0000        0.0000        0.0000        0.0000        0.0000        0.0000        0.0000        0.0000        0.0000        0.0000        0.0000        0.0000        0.0000        0.0000        0.0000        0.0000        0.0000        0.0000        0.0000        0.0000        0.0000        0.0000        0.0000        0.0000      282.3803      286.8598        0.0000        0.0000        0.0000        0.0000        0.0000        0.0000        0.0000        0.0000        0.0000        0.0000        0.0000        0.0000        0.0000        0.0000        0.0000        0.0000        0.0000        0.0000        0.0000        0.0000        0.0000        0.0000        0.0000        0.0000        0.0000        0.0000        0.0000        0.0000        0.0000        0.0000        0.0000        0.0000        0.0000        0.0000        0.0000        0.0000        0.0000        0.0000        0.0000        0.0000        0.0000        0.0000        0.0000        0.0000        0.0000        0.0000        0.0000        0.0000        0.0000        0.0000        0.0000        0.0000        0.0000        0.0000        0.0000        0.0000        0.0000        0.0000
[truncated: 212,709 more chars]
