# Supplementary material for: Multidimensional evaluation of the TRMM 3B43V7 satellite-based precipitation product in mainland China from 1998–2016
Source: PeerJ. 2020 Feb 20;8:e8615. doi: 10.7717/peerj.8615 (PMC7036276; doi:10.7717/peerj.8615)
Supplement: Supplemental Information 2 [file peerj-08-8615-s002.zip › TRMM_3B43 data/TRMM 3B43 data-Year-Month/2009-10.txt]

ncols         249
nrows         175
xllcorner     73.250
yllcorner     6.500
cellsize      0.25000
        0.0000        0.0000        0.0000        0.0000        0.0000        0.0000        0.0000        0.0000        0.0000        0.0000        0.0000        0.0000        0.0000        0.0000        0.0000        0.0000        0.0000        0.0000        0.0000        0.0000        0.0000        0.0000        0.0000        0.0000        0.0000        0.0000        0.0000        0.0000        0.0000        0.0000        0.0000        0.0000        0.0000        0.0000        0.0000        0.0000        0.0000        0.0000        0.0000        0.0000        0.0000        0.0000        0.0000        0.0000        0.0000        0.0000        0.0000        0.0000        0.0000        0.0000        0.0000        0.0000        0.0000        0.0000        0.0000        0.0000        0.0000        0.0000        0.0000        0.0000        0.0000        0.0000        0.0000        0.0000        0.0000        0.0000        0.0000        0.0000        0.0000        0.0000        0.0000        0.0000        0.0000        0.0000        0.0000        0.0000        0.0000        0.0000        0.0000        0.0000        0.0000        0.0000        0.0000        0.0000        0.0000        0.0000        0.0000        0.0000        0.0000        0.0000        0.0000        0.0000        0.0000        0.0000        0.0000        0.0000        0.0000        0.0000        0.0000        0.0000        0.0000        0.0000        0.0000        0.0000        0.0000        0.0000        0.0000        0.0000        0.0000        0.0000        0.0000        0.0000        0.0000        0.0000        0.0000        0.0000        0.0000        0.0000        0.0000        0.0000        0.0000        0.0000        0.0000        0.0000        0.0000        0.0000        0.0000        0.0000        0.0000        0.0000        0.0000        0.0000        0.0000        0.0000        0.0000        0.0000        0.0000        0.0000        0.0000        0.0000        0.0000        0.0000        0.0000        0.0000        0.0000        0.0000        0.0000        0.0000        0.0000        0.0000        0.0000        0.0000        0.0000        0.0000        0.0000        0.0000        0.0000        0.0000        0.0000        0.0000        0.0000        0.0000        0.0000        0.0000        0.0000        0.0000        0.0000        0.0000        0.0000        0.0000        0.0000        0.0000        0.0000       10.4517       11.6187       11.4709        0.0000        0.0000        0.0000       16.6627       19.2648       21.4034       23.6072       22.4025       26.1298       30.4222       28.9333       27.0836       24.8838       17.6966       14.9608       11.4060       10.1084        9.4979        7.8434        6.9705        5.6442        5.0014        3.4878        1.1037        1.3320        2.2311        3.0216        2.2450        3.0947        2.0549        2.2762        3.2227        3.4277        2.4169        4.2300        6.1489        8.0029        9.3404       10.5471       11.8775       12.1004       15.2455       16.1951        0.0000        0.0000        0.0000        0.0000        0.0000        0.0000        0.0000        0.0000        0.0000        0.0000        0.0000        0.0000        0.0000        0.0000        0.0000        0.0000        0.0000        0.0000        0.0000        0.0000        0.0000        0.0000        0.0000        0.0000        0.0000        0.0000        0.0000        0.0000        0.0000        0.0000
        0.0000        0.0000        0.0000        0.0000        0.0000        0.0000        0.0000        0.0000        0.0000        0.0000        0.0000        0.0000        0.0000        0.0000        0.0000        0.0000        0.0000        0.0000        0.0000        0.0000        0.0000        0.0000        0.0000        0.0000        0.0000        0.0000        0.0000        0.0000        0.0000        0.0000        0.0000        0.0000        0.0000        0.0000        0.0000        0.0000        0.0000        0.0000        0.0000        0.0000        0.0000        0.0000        0.0000        0.0000        0.0000        0.0000        0.0000        0.0000        0.0000        0.0000        0.0000        0.0000        0.0000        0.0000        0.0000        0.0000        0.0000        0.0000        0.0000        0.0000        0.0000        0.0000        0.0000        0.0000        0.0000        0.0000        0.0000        0.0000        0.0000        0.0000        0.0000        0.0000        0.0000        0.0000        0.0000        0.0000        0.0000        0.0000        0.0000        0.0000        0.0000        0.0000        0.0000        0.0000        0.0000        0.0000        0.0000        0.0000        0.0000        0.0000        0.0000        0.0000        0.0000        0.0000        0.0000        0.0000        0.0000        0.0000        0.0000        0.0000        0.0000        0.0000        0.0000        0.0000        0.0000        0.0000        0.0000        0.0000        0.0000        0.0000        0.0000        0.0000        0.0000        0.0000        0.0000        0.0000        0.0000        0.0000        0.0000        0.0000        0.0000        0.0000        0.0000        0.0000        0.0000        0.0000        0.0000        0.0000        0.0000        0.0000        0.0000        0.0000        0.0000        0.0000        0.0000        0.0000        0.0000        0.0000        0.0000        0.0000        0.0000        0.0000        0.0000        0.0000        0.0000        0.0000        0.0000        0.0000        0.0000        0.0000        0.0000        0.0000        0.0000        0.0000        0.0000        0.0000        0.0000        0.0000        0.0000        0.0000        0.0000        0.0000        0.0000        0.0000        0.0000        0.0000        0.0000        0.0000        0.0000        0.0000        0.0000        0.0000        9.9216        8.6564       11.2890       12.3766       14.6618       15.2040       14.3044       15.4697       19.4914       21.3148       21.6187       17.7811       19.4694       21.4573       24.5538       27.0930       21.5741       18.1112       17.1232       14.0881       11.3253       10.9742        7.9199        5.9776        5.1773        4.1297        2.5681        2.3486        1.6656        1.5099        2.5050        3.1136        3.0457        2.9015        3.3286        3.1487        2.8975        1.9908        3.4263        6.9849       11.2132       13.5763       11.4884       12.4666       13.0829       14.0394       29.8246       23.1682       20.4473       23.9214       29.0763       16.7652       18.2788       19.3831        0.0000        0.0000        0.0000        0.0000        0.0000        0.0000        0.0000        0.0000        0.0000        0.0000        0.0000        0.0000        0.0000        0.0000        0.0000        0.0000        0.0000        0.0000        0.0000        0.0000        0.0000        0.0000        0.0000
        0.0000        0.0000        0.0000        0.0000        0.0000        0.0000        0.0000        0.0000        0.0000        0.0000        0.0000        0.0000        0.0000        0.0000        0.0000        0.0000        0.0000        0.0000        0.0000        0.0000        0.0000        0.0000        0.0000        0.0000        0.0000        0.0000        0.0000        0.0000        0.0000        0.0000        0.0000        0.0000        0.0000        0.0000        0.0000        0.0000        0.0000        0.0000        0.0000        0.0000        0.0000        0.0000        0.0000        0.0000        0.0000        0.0000        0.0000        0.0000        0.0000        0.0000        0.0000        0.0000        0.0000        0.0000        0.0000       25.1664        0.0000       26.8650       19.2807        0.0000        0.0000        0.0000        0.0000        0.0000        0.0000        0.0000        0.0000        0.0000        0.0000        0.0000        0.0000        0.0000        0.0000        0.0000        0.0000        0.0000        0.0000        0.0000        0.0000        0.0000        0.0000        0.0000        0.0000        0.0000        0.0000        0.0000        0.0000        0.0000        0.0000        0.0000        0.0000        0.0000        0.0000        0.0000        0.0000        0.0000        0.0000        0.0000        0.0000        0.0000        0.0000        0.0000        0.0000        0.0000        0.0000        0.0000        0.0000        0.0000        0.0000        0.0000        0.0000        0.0000        0.0000        0.0000        0.0000        0.0000        0.0000        0.0000        0.0000        0.0000        0.0000        0.0000        0.0000        0.0000        0.0000        0.0000        0.0000        0.0000        0.0000        0.0000        0.0000        0.0000        0.0000        0.0000        0.0000        0.0000        0.0000        0.0000        0.0000        0.0000        0.0000        0.0000        0.0000        0.0000        0.0000        0.0000        0.0000        0.0000        0.0000        0.0000        0.0000        0.0000        0.0000        0.0000        0.0000        0.0000        0.0000        0.0000        0.0000        0.0000        0.0000        0.0000        0.0000        0.0000        0.0000        0.0000        0.0000        0.0000        0.0000        0.0000        0.0000       10.5790       10.0174        9.5078       10.2801       11.4894       10.4600       10.9685       12.4452       16.4128       19.8391       19.1423       16.0309       14.4501       16.2225       19.6280       20.4552       21.5511       18.7773       18.4432       16.9178       12.3006       10.3616       13.2090       13.2491        7.5213        4.6919        3.2196        2.6819        3.7599        3.1205        2.5618       11.7770        2.9044        1.2743        1.1141        0.7062        1.2512        2.4919        2.7430        3.7041        7.6877       12.3346       14.3115       13.5589       13.3830       13.7803       14.5199       14.6432       14.2920       12.1726       12.6032       16.1321       31.8844       17.2490       39.0521       25.8825        0.0000        0.0000        0.0000        0.0000        0.0000        0.0000        0.0000        0.0000        0.0000        0.0000        0.0000        0.0000        0.0000        0.0000        0.0000        0.0000        0.0000        0.0000        0.0000        0.0000        0.0000        0.0000
        0.0000        0.0000        0.0000        0.0000        0.0000        0.0000        0.0000        0.0000        0.0000        0.0000        0.0000        0.0000        0.0000        0.0000        0.0000        0.0000        0.0000        0.0000        0.0000        0.0000        0.0000        0.0000        0.0000        0.0000        0.0000        0.0000        0.0000        0.0000        0.0000        0.0000        0.0000        0.0000        0.0000        0.0000        0.0000        0.0000        0.0000        0.0000        0.0000        0.0000        0.0000        0.0000        0.0000        0.0000        0.0000        0.0000        0.0000        0.0000        0.0000        0.0000        0.0000        0.0000        0.0000       38.6386       28.8896       28.3733       29.2689       23.1189       20.1908       12.0464        0.0000        0.0000        0.0000        0.0000        0.0000        0.0000        0.0000        0.0000        0.0000        0.0000        0.0000        0.0000        0.0000        0.0000        0.0000        0.0000        0.0000        0.0000        0.0000        0.0000        0.0000        0.0000        0.0000        0.0000        0.0000        0.0000        0.0000        0.0000        0.0000        0.0000        0.0000        0.0000        0.0000        0.0000        0.0000        0.0000        0.0000        0.0000        0.0000        0.0000        0.0000        0.0000        0.0000        0.0000        0.0000        0.0000        0.0000        0.0000        0.0000        0.0000        0.0000        0.0000        0.0000        0.0000        0.0000        0.0000        0.0000        0.0000        0.0000        0.0000        0.0000        0.0000        0.0000        0.0000        0.0000        0.0000        0.0000        0.0000        0.0000        0.0000        0.0000        0.0000        0.0000        0.0000        0.0000        0.0000        0.0000        0.0000        0.0000        0.0000        0.0000        0.0000        0.0000        0.0000        0.0000        0.0000        0.0000        0.0000        0.0000        0.0000        0.0000        0.0000        0.0000        0.0000        0.0000        0.0000        0.0000        0.0000        0.0000        0.0000        0.0000        0.0000        0.0000        0.0000        0.0000        0.0000        0.0000        0.0000        0.0000        0.0000        9.2524       11.7826       10.0696        9.4701       11.7923       12.4953       12.1543       12.6200       12.8436       16.8877       17.9236       16.4942       13.7824       13.3673       16.1752       14.9820       13.4822       15.1399       15.1230       18.0962       17.7854       19.2129       18.5051       19.4977       16.0862        7.2602        4.4529        3.2302        4.0182        3.4475        4.0338        2.5653        4.4372        4.4397        0.9692        0.3239        0.2428        1.4216        1.9665        3.5831        3.4695        8.6867       10.6481       11.9509       12.3585       12.6279       14.3552       13.1582       13.7066       12.2379       12.7367       13.1868       13.9622       17.8806       18.0326       33.8158       69.6274       21.5593       22.4741        0.0000        0.0000        0.0000        0.0000        0.0000        0.0000        0.0000        0.0000        0.0000        0.0000        0.0000        0.0000        0.0000        0.0000        0.0000        0.0000        0.0000        0.0000        0.0000        0.0000
        0.0000        0.0000        0.0000        0.0000        0.0000        0.0000        0.0000        0.0000        0.0000        0.0000        0.0000        0.0000        0.0000        0.0000        0.0000        0.0000        0.0000        0.0000        0.0000        0.0000        0.0000        0.0000        0.0000        0.0000        0.0000        0.0000        0.0000        0.0000        0.0000        0.0000        0.0000        0.0000        0.0000        0.0000        0.0000        0.0000        0.0000        0.0000        0.0000        0.0000        0.0000        0.0000        0.0000        0.0000        0.0000        0.0000        0.0000        0.0000        0.0000        0.0000        0.0000        0.0000        0.0000       33.9751       29.7854       24.0468       23.1753       22.2527       20.3224       14.6118        0.0000        0.0000        0.0000        0.0000        0.0000        0.0000        0.0000        0.0000        0.0000        0.0000        0.0000        0.0000        0.0000        0.0000        0.0000        0.0000        0.0000        0.0000        0.0000        0.0000        0.0000        0.0000        0.0000        0.0000        0.0000        0.0000        0.0000        0.0000        0.0000        0.0000        0.0000        0.0000        0.0000        0.0000        0.0000        0.0000        0.0000        0.0000        0.0000        0.0000        0.0000        0.0000        0.0000        0.0000        0.0000        0.0000        0.0000        0.0000        0.0000        0.0000        0.0000        0.0000        0.0000        0.0000        0.0000        0.0000        0.0000        0.0000        0.0000        0.0000        0.0000        0.0000        0.0000        0.0000        0.0000        0.0000        0.0000        0.0000        0.0000        0.0000        0.0000        0.0000        0.0000        0.0000        0.0000        0.0000        0.0000        0.0000        0.0000        0.0000        0.0000        0.0000        0.0000        0.0000        0.0000        0.0000        0.0000        0.0000        0.0000        0.0000        0.0000        0.0000        0.0000        0.0000        0.0000        0.0000        0.0000        0.0000        0.0000        0.0000        0.0000        0.0000        0.0000        0.0000        0.0000        0.0000        0.0000        0.0000        0.0000        0.0000        8.7352        9.7683        8.3660        9.2650        8.6963        9.1754       10.8349        9.4729       11.6015       13.9814       14.6748       12.6621       11.3351       11.8461       11.2756       12.0610       13.8509       13.7647       12.7950       13.7221       14.6363       14.3258       16.5090       17.1711       19.4247        9.2356        5.9421        5.4804        5.9198        3.1525        2.7482        3.4331        2.8010        3.3335        4.4836        2.8050        3.3597        3.9404        4.4883        6.1904        8.7401       10.4615       11.9396       13.6115       13.6171       12.2781       11.8197       10.3024       10.0794        8.8246        9.0810       10.8101       12.1977       15.3986       17.3660       18.7635       22.6111       21.2761       22.3224       44.9212       21.2569        0.0000        0.0000        0.0000        0.0000        0.0000        0.0000        0.0000        0.0000        0.0000        0.0000        0.0000        0.0000        0.0000        0.0000        0.0000        0.0000        0.0000        0.0000
        0.0000        0.0000        0.0000        0.0000        0.0000        0.0000        0.0000        0.0000        0.0000        0.0000        0.0000        0.0000        0.0000        0.0000        0.0000        0.0000        0.0000        0.0000        0.0000        0.0000        0.0000        0.0000        0.0000        0.0000        0.0000        0.0000        0.0000        0.0000        0.0000        0.0000        0.0000        0.0000        0.0000        0.0000        0.0000        0.0000        0.0000        0.0000        0.0000        0.0000        0.0000        0.0000        0.0000        0.0000        0.0000        0.0000        0.0000        0.0000        0.0000        0.0000       45.0138       26.1686       26.1400       25.4298       31.5825       28.1586       22.4587       21.6219       19.6157       18.3646       13.3024       12.4097        0.0000        0.0000        0.0000        0.0000        0.0000        0.0000        0.0000        0.0000        0.0000        0.0000        0.0000        0.0000        0.0000        0.0000        0.0000        0.0000        0.0000        0.0000        0.0000        0.0000        0.0000        0.0000        0.0000        0.0000        0.0000        0.0000        0.0000        0.0000        0.0000        0.0000        0.0000        0.0000        0.0000        0.0000        0.0000        0.0000        0.0000        0.0000        0.0000        0.0000        0.0000        0.0000        0.0000        0.0000        0.0000        0.0000        0.0000        0.0000        0.0000        0.0000        0.0000        0.0000        0.0000        0.0000        0.0000        0.0000        0.0000        0.0000        0.0000        0.0000        0.0000        0.0000        0.0000        0.0000        0.0000        0.0000        0.0000        0.0000        0.0000        0.0000        0.0000        0.0000        0.0000        0.0000        0.0000        0.0000        0.0000        0.0000        0.0000        0.0000        0.0000        0.0000        0.0000        0.0000        0.0000        0.0000        0.0000        0.0000        0.0000        0.0000        0.0000        0.0000        0.0000        0.0000        0.0000        0.0000        0.0000        0.0000        0.0000        0.0000        0.0000        0.0000        0.0000        0.0000        0.0000        0.0000        0.0000        7.2117        6.9935        7.1993        6.3206        7.5563        9.3952       11.1629       10.8555       10.8914       11.7317       11.5296       12.6052       10.1948        9.6090       10.1519       11.0093       13.0887       13.9459       13.3106       10.4043        9.7844        9.7424        6.1884        5.7629        7.8493        5.7650        6.6292        5.6627        3.5886        3.4352        2.7399        3.1323        3.3803        3.2658        4.4279        4.5624        4.5406        4.4155        5.3509        6.0452        7.6646        9.9576       11.6186       13.1876       13.9851       13.3354       10.6215       10.1436        9.3538        9.1454        8.5587        9.3392        9.8002       12.3692       16.9825       17.2108       18.5809       19.5016       20.9119       23.3083       35.6171       20.8834        0.0000        0.0000        0.0000        0.0000        0.0000        0.0000        0.0000        0.0000        0.0000        0.0000        0.0000        0.0000        0.0000        0.0000       25.6370       29.7542       42.5215        0.0000
        0.0000        0.0000        0.0000        0.0000        0.0000        0.0000        0.0000        0.0000        0.0000        0.0000        0.0000        0.0000        0.0000        0.0000        0.0000        0.0000        0.0000        0.0000        0.0000        0.0000        0.0000        0.0000        0.0000        0.0000        0.0000        0.0000        0.0000        0.0000        0.0000        0.0000        0.0000        0.0000        0.0000        0.0000        0.0000        0.0000        0.0000        0.0000        0.0000        0.0000        0.0000        0.0000        0.0000        0.0000        0.0000        0.0000        0.0000        0.0000       33.1059       32.7936       29.0175       22.2799       22.6742       19.5869       33.1798       22.3448       20.8408       20.0808       21.7823       21.9132       20.7640       14.4037       16.3014        0.0000        0.0000        0.0000        0.0000        0.0000        0.0000        0.0000        0.0000        0.0000        0.0000        0.0000        0.0000        0.0000        0.0000        0.0000        0.0000        0.0000        0.0000        0.0000        0.0000        0.0000        0.0000        0.0000        0.0000        0.0000        0.0000        0.0000        0.0000        0.0000        0.0000        0.0000        0.0000        0.0000        0.0000        0.0000        0.0000        0.0000        0.0000        0.0000        0.0000        0.0000        0.0000        0.0000        0.0000        0.0000        0.0000        0.0000        0.0000        0.0000        0.0000        0.0000        0.0000        0.0000        0.0000        0.0000        0.0000        0.0000        0.0000        0.0000        0.0000        0.0000        0.0000        0.0000        0.0000        0.0000        0.0000        0.0000        0.0000        0.0000        0.0000        0.0000        0.0000        0.0000        0.0000        0.0000        0.0000        0.0000        0.0000        0.0000        0.0000        0.0000        0.0000        0.0000        0.0000        0.0000        0.0000        0.0000        0.0000        0.0000        0.0000        0.0000        0.0000        0.0000        0.0000        0.0000        0.0000        0.0000        0.0000        0.0000        0.0000        0.0000        0.0000        0.0000        0.0000        0.0000        6.9853        6.4470        7.0404        7.3440        7.6093        8.6354       12.5320       12.0995       11.7070       17.3175       14.8245       14.1385       12.5746        8.6731        9.2403       12.2220       14.4718       14.3146       11.6007       13.3493       12.7474       10.9592        8.5480        4.9025        4.3376        4.0872        3.2265        4.9575        4.3658        4.6070        4.5388        4.5818        4.5145        3.0445        3.8812        4.5997        5.6871        5.1491        5.9265        7.5980        8.4321       10.0043       11.3356       13.6503       14.3889       13.9105       11.7927        9.1180        8.7164        8.5490       10.5072       10.4627        9.4628       10.1898       11.9102       17.1225       15.9888       17.1989       19.0000       19.4310       20.2331       19.7500       18.3779       17.7180        0.0000        0.0000        0.0000        0.0000        0.0000        0.0000        0.0000        0.0000        0.0000       12.7575       17.8535       22.2815       26.4152       30.8188       30.9666       36.4221       37.5911
        0.0000        0.0000        0.0000        0.0000        0.0000        0.0000        0.0000        0.0000        0.0000        0.0000        0.0000        0.0000        0.0000        0.0000        0.0000        0.0000        0.0000        0.0000        0.0000        0.0000        0.0000        0.0000        0.0000        0.0000        0.0000        0.0000        0.0000        0.0000        0.0000        0.0000        0.0000        0.0000        0.0000        0.0000        0.0000        0.0000        0.0000        0.0000        0.0000        0.0000        0.0000        0.0000        0.0000        0.0000        0.0000        0.0000        0.0000        0.0000       25.2845       23.6946       24.0938       23.3528       18.6486       16.7901       19.3021       19.8952       22.5233       17.9935       22.0970       25.0011       28.5415       22.8439       16.9745       17.1722       18.9297       11.8941       13.0499        0.0000        0.0000        0.0000        0.0000        0.0000        0.0000        0.0000        0.0000        0.0000        0.0000        0.0000        0.0000        0.0000        0.0000        0.0000        0.0000        0.0000        0.0000        0.0000        0.0000        0.0000        0.0000        0.0000        0.0000        0.0000        0.0000        0.0000        0.0000        0.0000        0.0000        0.0000        0.0000        0.0000        0.0000        0.0000        0.0000        0.0000        0.0000        0.0000        0.0000        0.0000        0.0000        0.0000        0.0000        0.0000        0.0000        0.0000        0.0000        0.0000        0.0000        0.0000        0.0000        0.0000        0.0000        0.0000        0.0000        0.0000        0.0000        0.0000        0.0000        0.0000        0.0000        0.0000        0.0000        0.0000        0.0000        0.0000        0.0000        0.0000        0.0000        0.0000        0.0000        0.0000        0.0000        0.0000        0.0000        0.0000        0.0000        0.0000        0.0000        0.0000        0.0000        0.0000        0.0000        0.0000        0.0000        0.0000        0.0000        0.0000        0.0000        0.0000        0.0000        0.0000        0.0000        0.0000        0.0000        0.0000        0.0000        0.0000        0.0000        0.0000        7.3062        8.4261        6.5513        7.6497        6.5818        9.2361       12.2203       13.1721       15.6657       17.8943       19.9614       17.7889       14.4648       10.2064        9.4842       10.0242        9.1877        9.5181        8.3556       11.7252       12.9266       12.5754       11.1657        8.9272        4.5843        3.6297        2.6807        4.2961        3.4715        5.1441        5.2387        5.2638        6.3589        5.0757        4.4332        5.4368        6.9508        5.9211        6.6362        9.2648       10.3481       12.5430       13.9119       15.6023       15.5193       13.9326       11.5843        8.8075        8.7010        7.9415        7.9781        7.6449        8.4503        8.6806        9.7064       12.4143       15.0411       14.7167       16.6544       16.9274       16.4291       16.3160       16.3481        0.0000        0.0000        0.0000        0.0000        0.0000        0.0000       13.2915       12.8778       38.1765       23.2977       25.2721       19.4394       20.0701       19.1175       23.8206       29.1626        0.0000        0.0000
        0.0000        0.0000        0.0000        0.0000        0.0000        0.0000        0.0000        0.0000        0.0000        0.0000        0.0000        0.0000        0.0000        0.0000        0.0000        0.0000        0.0000        0.0000        0.0000        0.0000        0.0000        0.0000        0.0000        0.0000        0.0000        0.0000        0.0000        0.0000        0.0000        0.0000        0.0000        0.0000        0.0000        0.0000        0.0000        0.0000        0.0000        0.0000        0.0000        0.0000        0.0000        0.0000        0.0000        0.0000        0.0000        0.0000        0.0000        0.0000       16.9843       15.9165       14.9636       15.0383       14.1548       14.1490       14.1143       13.8690       15.8839       15.9915       16.0660       17.3342       17.8436       20.1187       18.2788       17.2915       23.6658       26.6023       16.1090       11.2765       10.5851        0.0000        0.0000        0.0000        0.0000        0.0000        0.0000        0.0000        0.0000        0.0000        0.0000        0.0000        0.0000        0.0000        0.0000        0.0000        0.0000        0.0000        0.0000        0.0000        0.0000        0.0000        0.0000        0.0000        0.0000        0.0000        0.0000        0.0000        0.0000        0.0000        0.0000        0.0000        0.0000        0.0000        0.0000        0.0000        0.0000        0.0000        0.0000        0.0000        0.0000        0.0000        0.0000        0.0000        0.0000        0.0000        0.0000        0.0000        0.0000        0.0000        0.0000        0.0000        0.0000        0.0000        0.0000        0.0000        0.0000        0.0000        0.0000        0.0000        0.0000        0.0000        0.0000        0.0000        0.0000        0.0000        0.0000        0.0000        0.0000        0.0000        0.0000        0.0000        0.0000        0.0000        0.0000        0.0000        0.0000        0.0000        0.0000        0.0000        0.0000        0.0000        0.0000        0.0000        0.0000        0.0000        0.0000        0.0000        0.0000        0.0000        0.0000        0.0000        0.0000        0.0000        0.0000        0.0000        0.0000        0.0000        0.0000        0.0000        8.6652        7.5024        6.3738        6.0480        6.6672        8.9946        9.4437       16.6857        8.6742       81.1913       56.6095       15.3883        9.9769        7.0487        5.2977        6.3562        9.5673       13.2879       12.3700       12.1312        9.2006        7.6475        7.6121        5.9949        8.4685        6.8533        3.6387        4.5828        5.2347        5.1075        6.9593        4.0144        6.4834        5.4724        6.0625        9.8759       10.4317        9.4421       10.2971       10.8544       11.5618       13.0903       12.2509       12.6879       10.5872        7.6986        8.0435        9.3544        6.6058        6.5882        5.6579        4.4966        6.3761       10.0315       10.7488       11.8481        8.7774        7.7060       12.5818       15.2088        9.6898        9.0667       11.1229       12.4830       11.4586       11.4941       11.5928       11.8870       32.6439       32.3607       17.6122       11.6379       12.6371       13.9462       15.4453       19.5351       24.7790       30.3021       35.2461        0.0000        0.0000
        0.0000        0.0000        0.0000        0.0000        0.0000        0.0000        0.0000        0.0000        0.0000        0.0000        0.0000        0.0000        0.0000        0.0000        0.0000        0.0000        0.0000        0.0000        0.0000        0.0000        0.0000        0.0000        0.0000        0.0000        0.0000        0.0000        0.0000        0.0000        0.0000        0.0000        0.0000        0.0000        0.0000        0.0000        0.0000        0.0000        0.0000        0.0000        0.0000        0.0000        0.0000        0.0000        0.0000        0.0000        0.0000        0.0000        0.0000        0.0000       14.8241       13.4145       14.2770       15.4500       11.5808       11.7156       11.9439       11.8634       12.1625       17.1517       14.3293       15.2107       14.6483       16.0509       15.4325       15.0890       17.1809       19.9614       15.8209       12.0915       11.5239       12.6887        0.0000        0.0000        0.0000        0.0000        0.0000        0.0000        0.0000        0.0000        0.0000        0.0000        0.0000        0.0000        0.0000        0.0000        0.0000        0.0000        0.0000        0.0000        0.0000        0.0000        0.0000        0.0000        0.0000        0.0000        0.0000        0.0000        0.0000        0.0000        0.0000        0.0000        0.0000        0.0000        0.0000        0.0000        0.0000        0.0000        0.0000        0.0000        0.0000        0.0000        0.0000        0.0000        0.0000        0.0000        0.0000        0.0000        0.0000        0.0000        0.0000        0.0000        0.0000        0.0000        0.0000        0.0000        0.0000        0.0000        0.0000        0.0000        0.0000        0.0000        0.0000        0.0000        0.0000        0.0000        0.0000        0.0000        0.0000        0.0000        0.0000        0.0000        0.0000        0.0000        0.0000        0.0000        0.0000        0.0000        0.0000        0.0000        0.0000        0.0000        0.0000        0.0000        0.0000        0.0000        0.0000        0.0000        0.0000        0.0000        0.0000        0.0000        0.0000        0.0000        0.0000        0.0000        0.0000        0.0000        0.0000        0.0000        0.0000        2.6516        3.2553        4.9355        5.3772        7.8425        0.0000        9.8582        7.9426       29.2346        0.0000        0.0000        0.0000        3.8279        4.9562        6.3738        6.4526        8.7187       11.7477       11.7975        9.3271        9.2923        7.4409        3.7848        5.1299        3.5668        6.2554        5.0232        5.4045        7.1503        5.6063        5.4855        4.1524        5.3595        7.5022       10.7501       12.4649       11.9741       12.3157       10.5247       12.8601       16.3607       17.7910       13.8470       11.8513        8.7017        8.2219       12.3480        7.7547        6.7272        6.1859        7.2848       14.0389       14.0056       10.0767        7.4760        5.9667        8.4688       14.3189       12.3688        9.7055        8.2148        9.1593       10.1634        8.3403        8.6658        9.1009        9.7265       41.0977        7.7900        8.7657       11.2441       12.5752       17.1754       21.0656       26.4860       31.5267       35.0802       43.2873        0.0000        0.0000
        0.0000        0.0000        0.0000        0.0000        0.0000        0.0000        0.0000        0.0000        0.0000        0.0000        0.0000        0.0000        0.0000        0.0000        0.0000        0.0000        0.0000        0.0000        0.0000        0.0000        0.0000        0.0000        0.0000        0.0000        0.0000        0.0000        0.0000        0.0000        0.0000        0.0000        0.0000        0.0000        0.0000        0.0000        0.0000        0.0000        0.0000        0.0000       21.9018       38.5488       46.1368        0.0000        0.0000        0.0000        0.0000        0.0000        0.0000        0.0000       26.8048       24.7247       13.1807       11.7073       10.0630        9.6160       10.0639       22.1539       34.2113       34.9169       11.9577       13.0400       13.2868       13.6454       14.6001       15.6329       16.5402       16.0453       17.0539       12.5589       11.5380        9.7130        0.0000        0.0000        0.0000        0.0000        0.0000        0.0000        0.0000        0.0000        0.0000        0.0000        0.0000        0.0000        0.0000        0.0000        0.0000        0.0000        0.0000        0.0000        0.0000        0.0000        0.0000        0.0000        0.0000        0.0000        0.0000        0.0000        0.0000        0.0000        0.0000        0.0000        0.0000        0.0000        0.0000        0.0000        0.0000        0.0000        0.0000        0.0000        0.0000        0.0000        0.0000        0.0000        0.0000        0.0000        0.0000        0.0000        0.0000        0.0000        0.0000        0.0000        0.0000        0.0000        0.0000        0.0000        0.0000        0.0000        0.0000        0.0000        0.0000        0.0000        0.0000        0.0000        0.0000        0.0000        0.0000        0.0000        0.0000        0.0000        0.0000        0.0000        0.0000        0.0000        0.0000        0.0000        0.0000        0.0000        0.0000        0.0000        0.0000        0.0000        0.0000        0.0000        0.0000        0.0000        0.0000        0.0000        0.0000        0.0000        0.0000        0.0000        0.0000        0.0000        0.0000        0.0000        0.0000        0.0000        0.0000        0.0000        0.0000        0.0000        0.0000        0.0000        0.0000        0.0000        0.0000        0.0000        0.0000        0.0000        0.0000        0.0000        0.0000        0.0000        0.0000        6.8544        6.7993        6.6217        8.6941        8.9513        8.6227        7.8069        6.3594        3.3062        5.5765        6.2289        9.7320        6.4948        7.9624        8.4248        6.3655        4.3416        4.6104        6.2052        8.8958       12.1961       12.5117       14.3629       14.2868       14.4110       19.4977       16.9258       10.5247        9.6985        8.9534        7.4636        7.0527        5.9910        5.6994        5.7171        5.4003        8.5809       13.2617       13.7741       11.7377       10.5938        9.7227       11.3728       14.8564       13.0531       10.0841        7.5376       25.2770        7.5571        7.8725        7.7373        7.5374        7.2031        6.8860        7.2408        8.8368       16.0871       18.7670       21.5056       28.0011       26.4139       32.6255       33.3260        0.0000        0.0000        0.0000
        0.0000        0.0000        0.0000        0.0000        0.0000        0.0000        0.0000        0.0000        0.0000        0.0000        0.0000        0.0000        0.0000        0.0000        0.0000        0.0000        0.0000        0.0000        0.0000        0.0000        0.0000        0.0000        0.0000        0.0000        0.0000        0.0000        0.0000        0.0000        0.0000        0.0000        0.0000        0.0000        0.0000        0.0000        0.0000        0.0000        0.0000        0.0000       22.0081       46.5117       96.3458      114.6331       31.5749       16.6720       22.8928       27.2808       37.3421       59.7751       71.7587       62.5801       28.6699       23.4676       11.7097       11.2645       10.4110       22.0052       25.7802       14.4159       11.3357       12.3836       12.6416       12.8742       14.6527       14.7317       15.2118       15.8799       14.2340       12.8056       11.4311       11.6739        9.0765        8.7155        0.0000        0.0000        0.0000        0.0000        0.0000        0.0000        0.0000        0.0000        0.0000        0.0000        0.0000        0.0000        0.0000        0.0000        0.0000        0.0000        0.0000        0.0000        0.0000        0.0000        0.0000        0.0000        0.0000        0.0000        0.0000        0.0000        0.0000        0.0000        0.0000        0.0000        0.0000        0.0000        0.0000        0.0000        0.0000        0.0000        0.0000        0.0000        0.0000        0.0000        0.0000        0.0000        0.0000        0.0000        0.0000        0.0000        0.0000        0.0000        0.0000        0.0000        0.0000        0.0000        0.0000        0.0000        0.0000        0.0000        0.0000        0.0000        0.0000        0.0000        0.0000        0.0000        0.0000        0.0000        0.0000        0.0000        0.0000        0.0000        0.0000        0.0000        0.0000        0.0000        0.0000        0.0000        0.0000        0.0000        0.0000        0.0000        0.0000        0.0000        0.0000        0.0000        0.0000        0.0000        0.0000        0.0000        0.0000        0.0000        0.0000        0.0000        0.0000        0.0000        0.0000        0.0000        0.0000        0.0000        0.0000        0.0000        0.0000        0.0000        0.0000        0.0000        0.0000        0.0000        0.0000        0.0000        0.0000        0.0000        0.0000        0.0000        0.0000        0.0000        9.5661        9.2998       12.4927       14.7537        8.4448        7.7595        6.7775        5.2414        9.8616        4.6668        3.9037        9.4952       12.9112        9.4588        6.1907        7.6308        8.8210        7.5300       10.4887       11.8039       12.6146       13.2702       12.7740       16.2309       17.0483       13.4650        9.8878        7.2789        7.0311        7.0839        6.8688        5.4079        5.2527        5.2176        5.5209       14.1330       17.1754       13.7853       16.0492       17.1479       17.4238       20.4633       19.6918       15.1031       12.4768       39.7812       33.2291        7.1647        7.0473        7.3793        6.8999        6.3434        6.6489       10.5878       16.4275       19.3736       23.7319       26.1023       27.2160       27.2085       31.5866        0.0000        0.0000        0.0000        0.0000
        0.0000        0.0000        0.0000        0.0000        0.0000        0.0000        0.0000        0.0000        0.0000        0.0000        0.0000        0.0000        0.0000        0.0000        0.0000        0.0000        0.0000        0.0000        0.0000        0.0000        0.0000        0.0000        0.0000        0.0000        0.0000        0.0000        0.0000        0.0000        0.0000        0.0000        0.0000        0.0000        0.0000        0.0000        0.0000        0.0000        0.0000       14.4357       13.0336       14.6372       23.4095       28.2508       19.1752       14.7851       15.8224       45.6834       19.4830       12.9194       13.0493       17.0538       12.0358       16.6407       11.6764        9.1649        7.7795        9.8898       17.8484        9.6094        8.6355       11.7854       11.6824       14.5810       14.7265       15.8594       15.2995       15.1962       14.8157       13.0373       12.0201       14.8761       15.3120        7.0564        0.0000        0.0000        0.0000        0.0000        0.0000        0.0000        0.0000        0.0000        0.0000        0.0000        0.0000        0.0000        0.0000        0.0000        0.0000        0.0000        0.0000        0.0000        0.0000        0.0000        0.0000        0.0000        0.0000        0.0000        0.0000        0.0000        0.0000        0.0000        0.0000        0.0000        0.0000        0.0000        0.0000        0.0000        0.0000        0.0000        0.0000        0.0000        0.0000        0.0000        0.0000        0.0000        0.0000        0.0000        0.0000        0.0000        0.0000        0.0000        0.0000        0.0000        0.0000        0.0000        0.0000        0.0000        0.0000        0.0000        0.0000        0.0000        0.0000        0.0000        0.0000        0.0000        0.0000        0.0000        0.0000        0.0000        0.0000        0.0000        0.0000        0.0000        0.0000        0.0000        0.0000        0.0000        0.0000        0.0000        0.0000        0.0000        0.0000        0.0000        0.0000        0.0000        0.0000        0.0000        0.0000        0.0000        0.0000        0.0000        0.0000        0.0000        0.0000        0.0000        0.0000        0.0000        0.0000        0.0000        0.0000        0.0000        0.0000        0.0000        0.0000        0.0000        0.0000        0.0000        0.0000        0.0000        0.0000        6.8666        5.0138        5.5325        6.8604        8.6510        0.0000       11.6225       19.5559       10.2987        6.9498        5.1287        6.4596        4.4660        1.1455        1.1453        1.8143        8.4876       10.8077       13.7588        6.2919        9.0588        5.7559        8.7364       12.8272       10.6344        8.9472        9.0896        9.5596       10.4248       12.2707       19.9136       13.4775        9.3082        9.1115        9.0455        8.8348        8.9064        8.5529        8.5215       11.3953       13.5864       15.1579       15.0920       16.8025       19.8343       21.4490       25.8763       25.0376       17.8161       11.3990       10.8463        8.8544        6.8293        6.0189        6.0362        6.4562        7.9789        9.4687       13.5841       16.8226       25.8953       27.3710       28.0633       30.0377       33.7965       39.2480        0.0000        0.0000        0.0000        0.0000
        0.0000        0.0000        0.0000        0.0000        0.0000        0.0000        0.0000        0.0000        0.0000        0.0000        0.0000        0.0000        0.0000        0.0000        0.0000        0.0000        0.0000        0.0000        0.0000        0.0000        0.0000        0.0000        0.0000        0.0000        0.0000        0.0000        0.0000        0.0000        0.0000        0.0000        0.0000        0.0000        0.0000        0.0000        0.0000        0.0000        0.0000       13.3318       13.9406       14.2906       11.7078       14.1904       12.9652       14.8163       25.4600       12.6232        9.5155        6.2494        4.8137        6.5113        7.8381        8.3249        5.1454        4.4519        7.6084        9.7872        8.1133        7.7495        7.6257       10.7500       16.2582       18.4223       19.1848       17.4948       15.2418       16.5898       20.3534       14.9301       11.1420       11.2743       12.7240        6.7264        5.0847        0.0000        0.0000        0.0000        0.0000        0.0000        0.0000        0.0000        0.0000        0.0000        0.0000        0.0000        0.0000        0.0000        0.0000        0.0000        0.0000        0.0000        0.0000        0.0000        0.0000        0.0000        0.0000        0.0000        0.0000        0.0000        0.0000        0.0000        0.0000        0.0000        0.0000        0.0000        0.0000        0.0000        0.0000        0.0000        0.0000        0.0000        0.0000        0.0000        0.0000        0.0000        0.0000        0.0000        0.0000        0.0000        0.0000        0.0000        0.0000        0.0000        0.0000        0.0000        0.0000        0.0000        0.0000        0.0000        0.0000        0.0000        0.0000        0.0000        0.0000        0.0000        0.0000        0.0000        0.0000        0.0000        0.0000        0.0000        0.0000        0.0000        0.0000        0.0000        0.0000        0.0000        0.0000        0.0000        0.0000        0.0000        0.0000        0.0000        0.0000        0.0000        0.0000        0.0000        0.0000        0.0000        0.0000        0.0000        0.0000        0.0000        0.0000        0.0000        0.0000        0.0000        0.0000        0.0000        0.0000        0.0000        0.0000        0.0000        0.0000        0.0000        0.0000        3.8940        3.4373        3.7062        3.6174        3.8524        3.1065        3.2480        6.7790        9.5449       10.0016        9.6797       12.1584        5.0594        4.0314        2.9469        4.5993        1.1228        1.2917       10.3272        6.5844        8.7696        7.7132        8.0508        8.6198        6.5818        6.1369        8.0075        8.3565        8.8839       10.5367        9.6971       17.8640       40.6501       69.5747       16.4627       13.2344       11.2615        9.8327        9.6917        9.5059       10.3560       10.1451        9.3654       12.2960       16.3911       16.9272       14.3959       15.5209       19.8479       24.7024       25.6697       22.1619       17.8157       16.5973       10.4949        7.6110        6.3573        5.8908        6.4249       10.5928       12.6109       12.7691       15.2735       19.6582       24.7244       25.9309       28.1756       30.9644       36.6795        0.0000        0.0000        0.0000        0.0000        0.0000
        0.0000        0.0000        0.0000        0.0000        0.0000        0.0000        0.0000        0.0000        0.0000        0.0000        0.0000        0.0000        0.0000        0.0000        0.0000        0.0000        0.0000        0.0000        0.0000        0.0000        0.0000        0.0000        0.0000        0.0000        0.0000        0.0000        0.0000        0.0000        0.0000        0.0000        0.0000        0.0000        0.0000        0.0000        0.0000        0.0000       11.0981       10.8065       12.7044       16.3204       15.1843       14.2258       12.6639       13.7983        9.9215        7.7074        7.8284        4.2294        3.6123        3.6440        2.7718        2.4497        3.1980        4.6597        4.2133        5.3373        6.3295        6.3562        7.1217       11.4755       15.0687       15.9268       17.1060       18.7813       18.7053       15.4778       14.8041       12.2291       11.1205       10.0585        8.7697        6.0701        0.0000        0.0000        0.0000        0.0000        0.0000        0.0000        0.0000        0.0000        0.0000        0.0000        0.0000        0.0000        0.0000        0.0000        0.0000        0.0000        0.0000        0.0000        0.0000        0.0000        0.0000        0.0000        0.0000        0.0000        0.0000        0.0000        0.0000        0.0000        0.0000        0.0000        0.0000        0.0000        0.0000        0.0000        0.0000        0.0000        0.0000        0.0000        0.0000        0.0000        0.0000        0.0000        0.0000        0.0000        0.0000        0.0000        0.0000        0.0000        0.0000        0.0000        0.0000        0.0000        0.0000        0.0000        0.0000        0.0000        0.0000        0.0000        0.0000        0.0000        0.0000        0.0000        0.0000        0.0000        0.0000        0.0000        0.0000        0.0000        0.0000        0.0000        0.0000        0.0000        0.0000        0.0000        0.0000        0.0000        0.0000        0.0000        0.0000        0.0000        0.0000        0.0000        0.0000        0.0000        0.0000        0.0000        0.0000        0.0000        0.0000        0.0000        0.0000        0.0000        0.0000        0.0000        0.0000        0.0000        0.0000        0.0000        0.0000        0.0000        2.2680        2.5164        3.2797        3.3303        2.9309        2.1684        2.2782        3.5280        3.5694        4.3548        8.4224       14.1844       10.3566        8.7288        6.9392        5.8617        6.0396        2.5907        2.6143        2.1020        1.1981        1.4324       14.4509        7.5199        8.4902       10.5689       14.9031       12.5753        9.6110        9.7232       11.4419       14.8710       16.1913        9.9224       13.3468       17.0628       13.7446       17.4584       13.9893       14.5968       13.6309       12.8426       10.9139       11.4852       10.6354       12.1867       13.7842       14.0732       14.9599       16.6737       18.3051       22.9539       26.6740       26.9138       26.8997       21.9021       18.6489       15.7285       11.0780        9.0276        7.0705       10.5365       14.0529       15.6331       15.1294       15.1887       19.2067       24.3559       25.6710       29.4594       35.2897       36.2496        0.0000        0.0000        0.0000        0.0000        0.0000
        0.0000        0.0000        0.0000        0.0000        0.0000        0.0000        0.0000        0.0000        0.0000        0.0000        0.0000        0.0000        0.0000        0.0000        0.0000        0.0000        0.0000        0.0000        0.0000        0.0000        0.0000        0.0000        0.0000        0.0000        0.0000        0.0000        0.0000        0.0000        0.0000        0.0000        0.0000        0.0000        0.0000        0.0000        0.0000       11.4400       12.0149       13.5357       14.6390       17.4699       14.6321       16.2241       10.5801        7.7987        7.0556        7.5459       26.7332        3.8037        3.0714        3.0494        2.3073        2.5413        5.7989        7.0952        3.9234        5.0398        5.6423        6.2169        6.6324       11.3847       14.1117       14.1190       13.5404       12.6120       12.8466       12.7055       12.5161       11.5932       12.2712       10.6295        9.6362        7.0549        0.0000        0.0000        0.0000        0.0000        0.0000        0.0000        0.0000        0.0000        0.0000        0.0000        0.0000        0.0000        0.0000        0.0000        0.0000        0.0000        0.0000        0.0000        0.0000        0.0000        0.0000        0.0000        0.0000        0.0000        0.0000        0.0000        0.0000        0.0000        0.0000        0.0000        0.0000        0.0000        0.0000        0.0000        0.0000        0.0000        0.0000        0.0000        0.0000        0.0000        0.0000        0.0000        0.0000        0.0000        0.0000        0.0000        0.0000        0.0000        0.0000        0.0000        0.0000        0.0000        0.0000        0.0000        0.0000        0.0000        0.0000        0.0000        0.0000        0.0000        0.0000        0.0000        0.0000        0.0000        0.0000        0.0000        0.0000        0.0000        0.0000        0.0000        0.0000        0.0000        0.0000        0.0000        0.0000        0.0000        0.0000        0.0000        0.0000        0.0000        0.0000        0.0000        0.0000        0.0000        0.0000        0.0000        0.0000        0.0000        0.0000        0.0000        0.0000        0.0000        0.0000        0.0000        0.0000        0.0000        0.0000        0.0000        0.0000        2.5267        2.5196        2.5790        2.1302        2.2791        2.4051        3.1885        2.6601        4.4757        5.5400        4.8178        6.1152        7.4032        7.6263        6.6053        6.1266        4.3894        6.8657        5.2688        6.6006        4.9630        1.9480        1.0055        3.6556       15.1546       14.0918        9.1657       11.9094        9.8732        9.7201        9.3514        8.8178       10.5160       13.3807       10.8969       11.0271       16.8714       13.5706       14.8244       17.9670       23.7208       17.7929       14.3033       12.8034       13.4959       15.1358       22.5859       17.6828       16.1620       17.0310       20.6228       20.6612       25.1115       28.4532       23.5896       19.4654       19.3863       23.3856       32.5154       24.6938       14.4663       13.2736       13.2128       15.5355       15.7893       19.3705       21.0651       20.1445       25.7011       29.3644       31.6388       33.8183       33.9402        0.0000        0.0000        0.0000        0.0000        0.0000
        0.0000        0.0000        0.0000        0.0000        0.0000        0.0000        0.0000        0.0000        0.0000        0.0000        0.0000        0.0000        0.0000        0.0000        0.0000        0.0000        0.0000        0.0000        0.0000        0.0000        0.0000        0.0000        0.0000        0.0000        0.0000        0.0000        0.0000        0.0000        0.0000        0.0000        0.0000        0.0000        0.0000        0.0000        0.0000        8.4978        9.3534       15.8820       23.8270       20.2472       11.2242       12.3198       14.6478       11.8770        8.7201       11.2615        8.8588        9.1399        4.5860        5.4608        5.3990      131.8271       51.6435        4.3430        3.4739        2.7266        3.1049        3.2005        3.7701       10.1937       12.8778       11.2976        9.8728       11.2258       11.4149       11.4556       11.6715       13.9616       13.2965       12.1838       11.2333        8.4725        0.0000        0.0000        0.0000        0.0000        0.0000        0.0000        0.0000        0.0000        0.0000        0.0000        0.0000        0.0000        0.0000        0.0000        0.0000        0.0000        0.0000        0.0000        0.0000        0.0000        0.0000        0.0000        0.0000        0.0000        0.0000        0.0000        0.0000        0.0000        0.0000        0.0000        0.0000        0.0000        0.0000        0.0000        0.0000        0.0000        0.0000        0.0000        0.0000        0.0000        0.0000        0.0000        0.0000        0.0000        0.0000        0.0000        0.0000        0.0000        0.0000        0.0000        0.0000        0.0000        0.0000        0.0000        0.0000        0.0000        0.0000        0.0000        0.0000        0.0000        0.0000        0.0000        0.0000        0.0000        0.0000        0.0000        0.0000        0.0000        0.0000        0.0000        0.0000        0.0000        0.0000        0.0000        0.0000        0.0000        0.0000        0.0000        0.0000        0.0000        0.0000        0.0000        0.0000        0.0000        0.0000        0.0000        0.0000        0.0000        0.0000        0.0000        0.0000        0.0000        0.0000        0.0000        0.0000        0.0000        0.0000        0.0000        3.6488        2.5895        2.4354        1.9247        1.6855        1.4516        1.7026        1.6485        1.7560        2.2508        3.6630        5.0996        4.7678        3.7647        7.8495        5.3826        3.4811        4.0260        3.8072        4.9601        1.9239        4.6958        4.0522        2.5283       14.7475       16.9803       13.8756       13.9647       10.3298       10.3974       26.4603       34.9154       33.2326       14.0573       14.2540       22.6453       19.8236       23.7449       18.4038       19.1914       21.2557       24.8407       14.9042       42.0663       79.0213       16.4982       43.3390       27.4823       43.8235       18.9139       19.4315       19.6131       20.1479       22.8300       22.2518       21.2295       23.6977       27.0688       25.5148       25.8620       25.1367       24.9272       16.5581       15.8005       19.4149       19.7194       20.9151       25.1984       27.8324       33.6535       35.9661       39.4630       42.3936        0.0000        0.0000        0.0000        0.0000        0.0000        0.0000
        0.0000        0.0000        0.0000        0.0000        0.0000        0.0000        0.0000        0.0000        0.0000        0.0000        0.0000        0.0000        0.0000        0.0000        0.0000        0.0000        0.0000        0.0000        0.0000        0.0000        0.0000        0.0000        0.0000        0.0000        0.0000        0.0000        0.0000        0.0000        0.0000        0.0000        0.0000        0.0000        0.0000        0.0000        0.0000       12.3428        9.0145       10.0964       31.8185       26.7727       15.4636       11.4495        8.7866        5.4320        5.3865        6.4777        7.1776        6.0404        5.1044        3.5277        3.6989       33.7758        3.8133        3.6595        3.8025        1.5278        2.3070        2.9575        3.0509        7.7144        8.7739        9.6100       10.2652       11.2425       10.7206       10.8513       10.8999       13.2997       13.2892       12.6515       11.6143        0.0000        0.0000        0.0000        0.0000        0.0000        0.0000        0.0000        0.0000        0.0000        0.0000        0.0000        0.0000        0.0000        0.0000        0.0000        0.0000        0.0000        0.0000        0.0000        0.0000        0.0000        0.0000        0.0000        0.0000        0.0000        0.0000        0.0000        0.0000        0.0000        0.0000        0.0000        0.0000        0.0000        0.0000        0.0000        0.0000        0.0000        0.0000        0.0000        0.0000        0.0000        0.0000        0.0000        0.0000        0.0000        0.0000        0.0000        0.0000        0.0000        0.0000        0.0000        0.0000        0.0000        0.0000        0.0000        0.0000        0.0000        0.0000        0.0000        0.0000        0.0000        0.0000        0.0000        0.0000        0.0000        0.0000        0.0000        0.0000        0.0000        0.0000        0.0000        0.0000        0.0000        0.0000        0.0000        0.0000        0.0000        0.0000        0.0000        0.0000        0.0000        0.0000        0.0000        0.0000        0.0000        0.0000        0.0000        0.0000        0.0000        0.0000        0.0000        0.0000        0.0000        0.0000        9.7246        7.8913        0.0000        5.9407        4.8591        3.6469        2.6628        2.5052        2.0911        1.7813        1.6849        1.2935        1.1863        1.9036        2.8042        2.7664        2.9140        4.3937        5.2465        6.9732        7.2943        5.2174        2.7916        1.9921        4.0524        5.0629        2.7177        3.3193        5.1974        6.5919        9.2591       11.6212       12.6406       11.1002        9.6295       13.8944       15.6657       36.8671       19.5591       20.6181       30.2738       26.3006       21.7891       22.4278       31.4844       44.5724       31.2818       33.5940       14.5576       14.4501       14.2043       15.7698       18.3440       15.2424       20.1131       20.5005       24.2761       22.9657       21.7901       19.5178       19.7281       20.4976       22.8628       22.9486       36.3247       40.1317       21.4521       13.9593       15.8043       17.0191       20.2130       20.8642       24.7767       28.1601       35.3107       41.7399       53.7403        0.0000        0.0000        0.0000        0.0000        0.0000        0.0000        0.0000
        0.0000        0.0000        0.0000        0.0000        0.0000        0.0000        0.0000        0.0000        0.0000        0.0000        0.0000        0.0000        0.0000        0.0000        0.0000        0.0000        0.0000        0.0000        0.0000        0.0000        0.0000        0.0000        0.0000        0.0000        0.0000        0.0000        0.0000        0.0000        0.0000       64.5032       62.0116       35.4940       26.0818       33.2577       14.3043       10.8324        8.9327        7.3535       12.4818       15.8614        9.3683        6.3169        5.2139        4.3064        4.1533        5.1465        5.6200        5.5040        3.3893        3.2627        3.6922        4.5664        2.9087        3.6508        3.4874        1.4033        1.9689        2.3825        2.7379        6.9311        7.5770        8.5415       10.2918       10.8565       10.4306       10.3313       10.5325       12.8042       13.3089       13.3462       12.1369        8.8783        8.1165        0.0000        0.0000        0.0000        0.0000        0.0000        0.0000        0.0000        0.0000        0.0000        0.0000        0.0000        0.0000        0.0000        0.0000        0.0000        0.0000        0.0000        0.0000        0.0000        0.0000        0.0000        0.0000        0.0000        0.0000        0.0000        0.0000        0.0000        0.0000        0.0000        0.0000        0.0000        0.0000        0.0000        0.0000        0.0000        0.0000        0.0000        0.0000        0.0000        0.0000        0.0000        0.0000        0.0000        0.0000        0.0000        0.0000        0.0000        0.0000        0.0000        0.0000        0.0000        0.0000        0.0000        0.0000        0.0000        0.0000        0.0000        0.0000        0.0000        0.0000        0.0000        0.0000        0.0000        0.0000        0.0000        0.0000        0.0000        0.0000        0.0000        0.0000        0.0000        0.0000        0.0000        0.0000        0.0000        0.0000        0.0000        0.0000        0.0000        0.0000        0.0000        0.0000        0.0000        0.0000        0.0000        0.0000        0.0000        0.0000        0.0000        0.0000        0.0000       15.1982       11.2331        9.7001        8.3513        8.0007        5.9368        4.3306        2.7893        2.6332        2.2648        1.8551        1.3844      101.6687       67.9830        1.8830        2.4683        2.0692        2.0182        1.9013        2.5026        3.4791        7.7720        8.3022        5.6930        4.5442        7.7396        8.0698        5.7475        5.3223        5.3877       56.5859       14.9056       16.7507       11.9305       10.4958       10.4562       12.2639       14.8965       16.7935       26.8597       27.5814       30.1450       28.8674       34.2160       21.4215       29.3272       51.3790       44.3989       27.7275       13.1928       14.4476       15.2217       17.5169       18.2316       15.6049       22.5224       22.8217       29.4326       26.8762       29.3946       21.3934       18.2940       19.7005       24.0672       51.7791       38.8922       28.7171       17.9049       14.1312       13.3284       14.4507       19.5392       21.2858       24.2654       28.8243       40.3311       46.9942        0.0000        0.0000        0.0000        0.0000        0.0000        0.0000        0.0000        0.0000
        0.0000        0.0000        0.0000        0.0000        0.0000        0.0000        0.0000        0.0000        0.0000        0.0000        0.0000        0.0000        0.0000        0.0000        0.0000        0.0000        0.0000        0.0000        0.0000        0.0000        0.0000        0.0000        0.0000        0.0000        0.0000        0.0000       56.1111       60.8996       49.2285       43.6175       47.0369       22.8555       12.2476        7.1277        9.7520       14.4944        9.8343        9.4284       15.0094        8.9301       10.2347        8.1881        5.5696        4.7336        5.9740        6.0735        5.2776        4.4849        4.1614        5.2424        4.3882        3.0801        3.1500        3.1819        3.1762        1.0152        1.6239        2.3644        2.7167        6.3987        7.1122        7.1440        8.1060        9.1671        9.2266        9.2802        9.5389       12.0771       12.5603       12.7125       13.0892        9.3843       10.2161        7.8377        8.5924        9.2495        7.2848        4.7402        4.3879        2.9539        2.2808        1.8954        0.0000        0.0000        0.0000        0.0000        0.0000        0.0000        0.0000        0.0000        0.0000        0.0000        0.0000        0.0000        0.0000        0.0000        0.0000        0.0000        0.0000        0.0000        0.0000        0.0000        0.0000        0.0000        0.0000        0.0000        0.0000        0.0000        0.0000        0.0000        0.0000        0.0000        0.0000        0.0000        0.0000        0.0000        0.0000        0.0000        0.0000        0.0000        0.0000        0.0000        0.0000        0.0000        0.0000        0.0000        0.0000        0.0000        0.0000        0.0000        0.0000        0.0000        0.0000        0.0000        0.0000        0.0000        0.0000        0.0000        0.0000        0.0000        0.0000        0.0000        0.0000        0.0000        0.0000        0.0000        0.0000        0.0000        0.0000        0.0000        0.0000        0.0000        0.0000        5.5811        6.6251        5.9233        6.2953        8.8068        0.0000        0.0000        0.0000        0.0000       15.8506       14.1951       15.3792       17.1782       15.6201       10.1995        6.6597        5.5836        5.3945        3.7283        3.3728        3.5482        2.6574        1.9759        1.9934        1.6987        2.5362        3.6202        2.4711        2.5979        2.1985        2.5305        3.9814        5.0837        5.6449        3.4209        3.2265        6.7780        8.9223        8.1152        9.3623       10.0739       80.8738       11.3651       12.7291        8.8879        9.9613       10.9411       13.3472       13.7296       14.2217       24.5082       35.7391       19.8118       21.8630       26.5578       31.7452       28.5582       27.3459       23.6737       18.0882       26.0736       15.5330       16.2433       16.9790       16.8988       18.1823       23.0461       30.0501       37.8123       33.8393       24.0982       25.3270       18.6312       21.2282       23.3139       27.3110       24.5857       27.2362       21.1787       18.7909       18.8983       19.7781       24.8633       28.6905       32.7903       35.3239       46.9050       54.9697        0.0000        0.0000        0.0000        0.0000        0.0000        0.0000        0.0000        0.0000
        0.0000        0.0000        0.0000        0.0000        0.0000        0.0000        0.0000        0.0000        0.0000        0.0000        0.0000        0.0000        0.0000        0.0000        0.0000        0.0000        0.0000        0.0000        0.0000        0.0000        0.0000        0.0000        0.0000        0.0000        0.0000       69.0804       62.1507       38.5403       20.9035       16.8759       18.8765       14.7651        7.9442        7.3239       10.4707        7.4294        6.3436       13.4002       66.9405       35.0936        6.3664        7.4879        6.3670        8.5610       11.3360        8.3087        6.4805        5.7467        5.7404        5.8591        5.5990        4.2119        3.9496        3.6030        3.7057        3.3153        3.0961        3.5683        4.5079        6.6731        7.6685        6.7137        6.6108        6.9317        7.1704        7.5798        8.3389       10.0921       10.1848       10.3101        9.4783        7.9119        7.2541        6.2625        5.8046        4.7517        4.6042        4.3989        3.7824        1.3516        1.1212        0.8828        0.6248        0.3589        0.0000        0.0000        0.0000        0.0000        0.0000        0.0000        0.0000        0.0000        0.0000        0.0000        0.0000        0.0000        0.0000        0.0000        0.0000        0.0000        0.0000        0.0000        0.0000        0.0000        0.0000        0.0000        0.0000        0.0000        0.0000        0.0000        0.0000        0.0000        0.0000        0.0000        0.0000        0.0000        0.0000        0.0000        0.0000        0.0000        0.0000        0.0000        0.0000        0.0000        0.0000        0.0000        0.0000        0.0000        0.0000        0.0000        0.0000        0.0000        0.0000        0.0000        0.0000        0.0000        0.0000        0.0000        0.0000        0.0000        0.0000        0.0000        0.0000        0.0000        0.0000        0.0000        0.0000        0.0000        0.0000        0.0000        0.0000        0.0000        7.7290        3.9693        4.7540        5.6843        6.1556        7.1653        8.4879       13.1688       16.9553       19.7262       19.4428       17.7849       21.0949       24.1894       20.2554       15.3586       12.1656       10.6739        9.3278        8.1837        7.0117        5.9729        6.2325        4.2066        3.5192        2.7799        2.7443        3.1203        2.9842        3.1556        3.3016        4.2136        4.0704        2.9307        3.0319        1.8631        1.9558        3.2426        4.9787        5.3372        9.1984       10.3491        9.0382        8.7410        8.3589        8.4849       45.7816       11.1202       12.1037       29.8339       28.5568       14.5030       16.1028       18.6070       17.8951       19.7352       26.2862       22.1766       20.2209       18.5486       20.4090       26.4177       16.1878       19.2996       20.7631       22.4435       22.0018       25.5377       26.5888       27.1700       31.7840       32.4915       33.0512       29.5438       26.8966       27.5726       26.9214       31.3409       37.1530       33.8195       42.5722       35.7373        0.0000        0.0000       41.7229       42.5618       46.1175       50.3376        0.0000        0.0000        0.0000        0.0000        0.0000        0.0000        0.0000        0.0000        0.0000
        0.0000        0.0000        0.0000        0.0000        0.0000        0.0000        0.0000        0.0000        0.0000        0.0000        0.0000        0.0000        0.0000        0.0000        0.0000        0.0000        0.0000        0.0000        0.0000        0.0000        0.0000        0.0000        0.0000        0.0000        0.0000        0.0000       47.8612       37.3912       24.4652       23.5143       14.4941       19.0479       10.0088        6.9088       11.6593        6.2908        5.1305        4.4384        6.4493       12.3884        8.4601        7.6947        7.6272        6.6734        6.5703        6.8451        6.3639        6.3045        6.4998        6.8160        7.0806        4.5802        4.1443        3.9085        3.7365        3.1214        2.5033        3.8543        5.2319        6.0065        5.4937        5.5864        6.2600        6.2647        6.3836        6.8119        7.6328        9.4801        9.3236        9.1200        8.7776        6.8834        6.2298        5.9283        5.9345        4.9809        4.8499        4.7074        4.6735        2.0545        1.4945        1.2486        0.9822        0.5930        0.3333        0.2623        0.0000        0.0000        0.0000        0.0000        0.0000        0.0000        0.0000        0.0000        0.0000        0.0000        0.0000        0.0000        0.0000        0.0000        0.0000        0.0000        0.0000        0.0000        0.0000        0.0000        0.0000        0.0000        0.0000        0.0000        0.0000        0.0000        0.0000        0.0000        0.0000        0.0000        0.0000        0.0000        0.0000        0.0000        0.0000        0.0000        0.0000        0.0000        0.0000        0.0000        0.0000        0.0000        0.0000        0.0000        0.0000        0.0000        0.0000        0.0000        0.0000        0.0000        0.0000        0.0000        0.0000        0.0000        0.0000        0.0000        0.0000        0.0000        0.0000        0.0000        0.0000        0.0000        0.0000        0.0000        0.0000        0.0000        6.0510        3.1996        4.6315        6.3772        9.7028        7.0935        7.5476       12.6380       15.8947       16.2198       19.2600       17.5867       21.1067       26.2090       21.7948       19.2324       15.6903       13.4241       11.6571       11.3753       11.9590       10.3817        8.2523        6.5972        5.3874        3.9269        3.4751        3.3707        2.9785        3.5438        3.7787        4.4352        2.7275        2.5623        2.3025        1.7293        1.9630        3.8420        6.0052        7.4777        7.5918       71.4461        8.3287        9.3565        7.6071        8.6201       10.3702       10.8761       12.0940       15.1529       15.1491       17.6748       20.0840       21.8600       23.1296       22.6977       24.0276       23.1859       18.7933       17.3993       19.9805       25.3340       26.5762       21.7847       22.2182       24.9331       30.9330       29.3188       30.7069       41.4027       50.0420       45.7398       44.8171       36.9805       33.3674       28.6638       34.6491       34.2213       46.1213       39.7194       61.1381        0.0000        0.0000        0.0000        0.0000        0.0000        0.0000        0.0000        0.0000        0.0000        0.0000        0.0000        0.0000        0.0000        0.0000        0.0000        0.0000
        0.0000        0.0000        0.0000        0.0000        0.0000        0.0000        0.0000        0.0000        0.0000        0.0000        0.0000        0.0000        0.0000        0.0000        0.0000        0.0000        0.0000        0.0000        0.0000        0.0000        0.0000        0.0000        0.0000        0.0000        0.0000        0.0000        0.0000       25.1285       20.6526       24.0304       18.7571       10.7175        9.1731        9.7760        7.6378        5.3637        5.5482        6.8459        8.2714        7.4433        7.5640        7.9356        7.2878        7.8706        7.5090        8.0493        6.8136        6.7708        7.4280        9.1579        9.2817        6.0402        5.2200        3.8861        3.6810        2.8885        3.4466        3.6750        4.0595        4.8733        5.4826        5.4699        7.8919        5.3740        5.6337        6.1661        6.8622        7.9300        8.2616        7.9075        7.4567        5.8871        5.4645        5.4185        5.8825        7.1926        7.8607        5.0409        4.8873        6.9559        2.4711        1.2465        0.9834        0.6109        0.3513        0.2748        0.2241        0.0689        0.0462        0.0339        0.0000        0.0000        0.0000        0.0000        0.0000        0.0000        0.0000        0.0000        0.0000        0.0000        0.0000        0.0000        0.0000        0.0000        0.0000        0.0000        0.0000        0.0000        0.0000        0.0000        0.0000        0.0000        0.0000        0.0000        0.0000        0.0000        0.0000        0.0000        0.0000        0.0000        0.0000        0.0000        0.0000        0.0000        0.0000        0.0000        0.0000        0.0000        0.0000        0.0000        0.0000        0.0000        0.0000        0.0000        0.0000        0.0000        0.0000        0.0000        0.0000        0.0000        0.0000        0.0000        0.0000        0.0000        0.0000        0.0000        0.0000        0.0000        0.0000        0.0000        0.0000        2.9049        4.9183        5.4842        3.6289        4.8818        6.4649        6.9628       14.5262       11.1914       13.6239       17.1174       22.8070       22.3985       15.9182       15.6226       16.2288       17.4374       13.4636       12.0681       10.7824        8.3658        8.5994        9.1822        8.2843        6.2580        5.8656        5.2241        5.0277        4.8445        3.8096        3.7002        2.3474        2.9847        3.8073        2.6126        1.2339        0.7776        1.4226        2.3590        4.5944       24.6194       46.4638        6.6231        4.7941        5.5607        6.5410        7.8190        9.6085       10.7959       12.4819       13.6778       14.7461       19.3937       23.0162       59.6052       54.1784       23.1102       23.7430       23.0734       19.6014       20.7171       21.4192       26.1122       27.2293       29.7895       29.9263       30.5452       36.9856       41.7373       44.8180       58.8711       55.1913       43.8161       36.1972       33.0161       43.7038       41.9458       40.5488       44.1182       41.7338       43.6932       45.1778        0.0000        0.0000        0.0000        0.0000        0.0000        0.0000        0.0000        0.0000        0.0000        0.0000        0.0000        0.0000        0.0000        0.0000        0.0000        0.0000
        0.0000        0.0000        0.0000        0.0000        0.0000        0.0000        0.0000        0.0000        0.0000        0.0000        0.0000        0.0000        0.0000        0.0000        0.0000        0.0000        0.0000        0.0000        0.0000        0.0000        0.0000        0.0000        0.0000        0.0000        0.0000        0.0000        0.0000       35.2079       27.9447       24.0527       18.6074       16.0106       19.8694        9.0404       10.2876       12.9177       13.0774       14.0058       13.6120       15.9408       22.2040       16.8157       12.1486       12.4427       10.9741       15.0310       17.7676       17.6821       14.9512        9.6656        9.3460        7.8685        5.6869        4.6889        4.2390        4.3577        4.2171        3.4149        3.3716        7.7123        5.7954        4.5406        4.2723        4.5163        5.3580        5.7434        6.4108        8.4990        9.6471        7.1245        6.3868        4.9403        4.7139        4.8848        5.0347        5.0083        4.7246        4.5068        4.4605        4.5200        6.1354        4.1935        3.6230        0.7573        0.5207        0.3535        0.2231        0.0734        0.0560        0.0464        0.0000        0.0000        0.0000        0.0000        0.0000        0.0000        0.0000        0.0000        0.0000        0.0000        0.0000        0.0000        0.0000        0.0000        0.0000        0.0000        0.0000        0.0000        0.0000        0.0000        0.0000        0.0000        0.0000        0.0000        0.0000        0.0000        0.0000        0.0000        0.0000        0.0000        0.0000        0.0000        0.0000        0.0000        0.0000        0.0000        0.0000        0.0000        0.0000        0.0000        0.0000        0.0000        0.0000        0.0000        0.0000        0.0000        0.0000        0.0000        0.0000        0.0000        0.0000        0.0000        0.0000        0.0000        0.0000        0.0000        0.0000        0.0000        0.0000        0.0000        0.0000        0.0000        3.2591        3.5284        3.0356        3.3397        3.7666        4.7453        9.7385        9.6070       11.0140       15.6958       27.9904       27.7472       18.3910       15.3085       14.5305       15.7754       12.7061       11.1859       11.2632       10.7215        9.6806       10.4001        9.8732        8.0455        7.3615        4.8836        5.9814        6.1520        4.5871        3.9010        3.1846        2.5043        2.9287        2.8468        1.5763        0.9183        2.1641        3.1901        2.5205       15.3937       24.0401        4.3973        3.7460        4.6822        7.8757        8.4583        8.9277       11.0099       12.4318       13.4675       17.5089       20.9911       23.9214       24.0155       67.7760       27.2495       25.0357       25.5819       23.9162       23.8038       27.4003       36.2736       44.9714       42.0959       37.7832       40.9756       45.6696       54.1348       52.0844       55.6272       71.5854       56.8869       52.3942       51.2002       48.1741       50.0023       48.0734       45.8018       46.6074       50.2989       56.1031        0.0000        0.0000        0.0000        0.0000        0.0000        0.0000        0.0000        0.0000        0.0000        0.0000        0.0000        0.0000        0.0000        0.0000        0.0000        0.0000
        0.0000        0.0000        0.0000        0.0000        0.0000        0.0000        0.0000        0.0000        0.0000        0.0000        0.0000        0.0000        0.0000        0.0000        0.0000        0.0000        0.0000        0.0000        0.0000        0.0000        0.0000        0.0000        0.0000        0.0000        0.0000        0.0000        0.0000        0.0000       28.2937       21.7794       23.0428       20.6588       28.4608       27.6035       14.2624       11.0266       11.7371       12.8364       16.7129       18.5153       17.6166       29.8688       29.7921       25.4380       19.7576       19.9759       19.5524       20.8645       14.3192        9.7911        9.8128       12.1698        9.8989        8.3066        9.7849        8.7122        7.4262        8.4125       13.7250       46.4004      111.1614       33.1702        6.9928        9.6574       11.4640        9.5935       14.0302       14.0680       13.9912        5.7858        6.3762        5.2804        4.5973        4.4170        7.5054        7.7305        5.8938       19.0551       19.7252       11.6268       19.7285       10.9076        3.9520        2.1941        2.4839        2.1373        0.9269        0.1881        0.1595        0.1429        0.1386        0.0000        0.0000        0.0000        0.0000        0.0000        0.0000        0.0000        0.0000        0.0000        0.0000        0.0000        0.0000        0.0000        0.0000        0.0000        0.0000        0.0000        0.0000        0.0000        0.0000        0.0000        0.0000        0.0000        0.0000        0.0000        0.0000        0.0000        0.0000        0.0000        0.0000        0.0000        0.0000        0.0000        0.0000        0.0000        0.0000        0.0000        0.0000        0.0000        0.0000        0.0000        0.0000        0.0000        0.0000        0.0000        0.0000        0.0000        0.0000        0.0000        0.0000        0.0000        0.0000        0.0000        0.0000        0.0000        0.0000        0.0000        0.0000        0.0000        0.0000        0.0000        0.0000        2.3269        2.4804        1.7311        2.1874        2.6646        3.3418        6.5937        8.1994       12.1104       27.4159       29.5696       12.5097       13.5684       11.7117       13.0889       10.4011       11.6834       11.8154       13.1921       11.9368       12.4822       11.1082       13.2899       11.7331        9.0586        7.2157        5.5861        5.7323        6.2033        5.6781        3.8517        3.3359        2.6927        2.0905        1.8764        1.7935        2.1180        3.5566        3.1845        3.4189        5.0075        4.8384        7.2835       10.0676       17.3192       22.2694       23.9794       17.1475       17.2879       19.8300       20.0725       20.2385       20.3722       30.3515       28.7357       25.9402       24.9875       28.2357       30.7794       60.6274       45.8806       72.0720       51.9583       43.8217       42.3972       44.2561       51.0632       64.8995       69.4287      119.0677       68.1235       66.6989       64.6753       59.6036       54.3987       52.3462       54.5511       59.3027       65.0496       69.1646        0.0000        0.0000        0.0000        0.0000        0.0000        0.0000        0.0000        0.0000        0.0000        0.0000        0.0000        0.0000        0.0000        0.0000        0.0000        0.0000
        0.0000        0.0000        0.0000        0.0000        0.0000        0.0000        0.0000        0.0000        0.0000        0.0000        0.0000        0.0000        0.0000        0.0000        0.0000        0.0000        0.0000        0.0000        0.0000        0.0000        0.0000        0.0000        0.0000        0.0000        0.0000        0.0000        0.0000        0.0000       27.3936       30.0457       19.5528       16.7113       16.9000       17.3641       10.1207       11.6369       13.2872       11.8558       10.9776        9.8640        9.9261       12.0776       14.8842       20.0400       19.0718       20.4217       10.7895       10.2133       12.0146       12.5002       25.3112       31.7430       23.1339       10.8375        7.3551        9.6312        8.8178        7.9724       40.2719        4.5973        3.5104        8.3704       39.6811       54.0319       52.7759       23.0442       18.6071       24.6576       11.5998       11.4378       18.2854        7.3050        1.2068        1.1021        1.8743        6.2807        7.5993       29.7247       41.2419       20.0930       17.8819       20.1360       11.0047        4.6468        5.5357        5.2699        1.4619        0.2033        0.1846        0.1723        0.1684        0.0000        0.0000        0.0000        0.0000        0.0000        0.0000        0.0000        0.0000        0.0000        0.0000        0.0000        0.0000        0.0000        0.0000        0.0000        0.0000        0.0000        0.0000        0.0000        0.0000        0.0000        0.0000        0.0000        0.0000        0.0000        0.0000        0.0000        0.0000        0.0000        0.0000        0.0000        0.0000        0.0000        0.0000        0.0000        0.0000        0.0000        0.0000        0.0000        0.0000        0.0000        0.0000        0.0000        0.0000        0.0000        0.0000        0.0000        0.0000        0.0000        0.0000        0.0000        0.0000        0.0000        0.0000        0.0000        0.0000        0.0000        0.0000        0.0000        0.0000        2.2238        2.2498        2.1685        2.1983        1.5046        1.5456        2.1393        3.2849        6.4744        6.9192        7.2443       11.0354        9.3575       14.4241       15.8714        9.6589       10.2168       15.1853       16.7687       17.1999       17.6452       13.6358       13.9052       10.6335       12.4137       13.7528       12.8192        7.5097        6.1928        5.6559        5.2309        4.5840        3.9808        3.4200        3.2430        2.8611        2.5840        2.3725        2.6354        3.1205        3.5204        5.0241       16.0542       20.1469        6.8551       14.7135       23.3181       30.9339       26.8710       22.9198       24.0894       19.9049       18.2465       20.5638       22.4969       31.1844       34.1149       96.6609       41.2186       44.5580       46.7697       55.5671       65.1403      118.8179       61.2363       52.2931       50.6191       48.3525       64.0447       65.0638       57.4501       59.7354       62.2174       63.3358       65.0205       66.1999       62.1822       60.0244       60.9759       67.2596       75.3442       74.1071        0.0000        0.0000        0.0000        0.0000        0.0000        0.0000        0.0000        0.0000        0.0000        0.0000        0.0000        0.0000        0.0000        0.0000        0.0000        0.0000
        0.0000        0.0000        0.0000        0.0000        0.0000        0.0000        0.0000        0.0000        0.0000        0.0000        0.0000        0.0000        0.0000        0.0000        0.0000        0.0000        0.0000        0.0000        0.0000        0.0000        0.0000        0.0000        0.0000        0.0000        0.0000        0.0000        0.0000        0.0000       44.7186       55.5445       29.2691       22.5349       28.3962       16.1909       13.7844       14.9171       11.9842       11.6609       11.3010        9.7107       14.0366       18.0897       16.0352       14.7477       15.3817       16.2242       14.5640        7.7520        8.7321        6.2949        6.4416       14.9259       16.4796       12.0177       10.4538       18.1880       12.5268       17.7247        8.7350        1.1434        1.4379        1.0530        1.1072       11.3877       38.2889       29.0090       25.0314       12.4609        3.6506        3.4546        2.2892        1.2049        0.9315        0.6824        0.7998        2.6246        4.4401        7.1546       11.4722       40.7702       77.6445       34.8610       21.1144       25.8344       14.9136        9.1295        5.3245        0.9318        0.3763        0.1814        0.1767        0.1790        0.0000        0.0000        0.0000        0.0000        0.0000        0.0000        0.0000        0.0000        0.0000        0.0000        0.0000        0.0000        0.0000        0.0000        0.0000        0.0000        0.0000        0.0000        0.0000        0.0000        0.0000        0.0000        0.0000        0.0000        0.0000        0.0000        0.0000        0.0000        0.0000        0.0000        0.0000        0.0000        0.0000        0.0000        0.0000        0.0000        0.0000        0.0000        0.0000        0.0000        0.0000        0.0000        0.0000        0.0000        0.0000        0.0000        0.0000        0.0000        0.0000        0.0000        0.0000        0.0000        0.0000        0.0000        0.0000        0.0000        0.0000        0.0000        3.7563        2.6789        2.3937        2.0736        2.0165        1.6100        2.0993        3.3479        2.4710        4.1717        5.0463        5.5753        5.8802      100.0270        8.5509       81.1669      153.6339       12.7780       14.8444       19.5522       21.9806       15.4018       12.8169      112.1351        9.1292        9.9640        9.7798        8.9833        7.2363        6.2519        5.7947        5.1676       43.4014       14.3726       14.9707       39.1528        3.5251        3.5705        2.9767       24.3606       55.8056        3.5499        4.4568        8.2124       10.4113        7.1252       12.9649       18.3354       24.2922       24.9951       28.2009       33.8741       24.0168       24.3701       28.5895       30.2931       69.9722       44.1670       51.2628       51.5576       61.4164       66.2752       67.5630       64.8659       56.1677      101.5545       57.0730       64.8126       59.5945       56.4601       53.9604       47.7321       57.9623       59.6758       60.7774       65.5787       67.2125       66.0944       70.2456       73.8614       69.9357       85.0438       83.5662       75.8540        0.0000        0.0000        0.0000        0.0000        0.0000        0.0000        0.0000        0.0000        0.0000        0.0000        0.0000        0.0000        0.0000        0.0000        0.0000
        0.0000        0.0000        0.0000        0.0000        0.0000        0.0000        0.0000        0.0000        0.0000        0.0000        0.0000        0.0000        0.0000        0.0000        0.0000        0.0000        0.0000        0.0000        0.0000        0.0000        0.0000        0.0000        0.0000        0.0000        0.0000        0.0000        0.0000       29.9034       55.3296       35.8472       19.4376       15.2996       14.3809       15.1144       18.6374       15.3378       19.4057       23.9609       27.8124       32.0197       37.0726       37.1655       24.6777       15.7424        9.3651        7.4763        8.8662        9.2323       13.9452       11.1050        8.2596        5.4378        5.7997        5.9786       15.1721       16.4921        6.4069        4.3930        3.5566        1.0678        0.3481        0.3295        0.4771        1.3470        1.3792        1.5088        1.6813        1.8575        1.8829        1.7224        1.3797        0.7170        0.4435        0.3777        0.4541        1.9357        2.4290        2.6554        7.1460        3.8156        2.6559        2.8989        4.5520       31.8638       71.6241       37.7035       13.0470        2.7925        0.3080        0.3929        0.3741        0.3643        0.1666        0.0000        0.0000        0.0000        0.0000        0.0000        0.0000        0.0000        0.0000        0.0000        0.0000        0.0000        0.0000        0.0000        0.0000        0.0000        0.0000        0.0000        0.0000        0.0000        0.0000        0.0000        0.0000        0.0000        0.0000        0.0000        0.0000        0.0000        0.0000        0.0000        0.0000        0.0000        0.0000        0.0000        0.0000        0.0000        0.0000        0.0000        0.0000        0.0000        0.0000        0.0000        0.0000        0.0000        0.0000        0.0000        0.0000        0.0000        0.0000        0.0000        0.0000        0.0000        0.0000        0.0000        0.0000        0.0000        0.0000        5.0836        6.3237        3.3950        2.6951        2.2669        2.1583        2.0286        2.7763        3.2415        3.6195        5.6957        5.4739        5.3460        5.9276      102.4756        8.3330       11.4814       11.8569       14.6014       15.1469       18.1924       17.4954       16.8359       11.3937      124.7431        9.5240        9.8502        9.4355        7.6894        8.1898        8.0587        6.7334        5.7923       57.3044       16.8291       21.0129       15.0758        3.6589        4.0403        2.6949        2.6651        3.7853        3.9929        4.6917        6.9563       10.8683        8.5206       13.0403       15.5141       26.0608       32.5638       33.1999       39.6264       45.5149       38.7884       39.5111       40.4998      138.6000       54.1586       56.7875       58.4912       57.3424       60.6369       59.3102       61.5650       63.7909       87.6567       94.9238       90.0482       69.8230       64.4733       73.8484       69.7001       66.6711       71.2578       75.7665       74.8339       73.1518       77.3295       67.8546       69.2783       69.8064       86.0971       75.9375        0.0000        0.0000        0.0000        0.0000        0.0000        0.0000        0.0000        0.0000        0.0000        0.0000        0.0000        0.0000        0.0000        0.0000        0.0000        0.0000
        0.0000        0.0000        0.0000        0.0000        0.0000        0.0000        0.0000        0.0000        0.0000        0.0000        0.0000        0.0000        0.0000        0.0000        0.0000        0.0000        0.0000        0.0000        0.0000        0.0000        0.0000        0.0000        0.0000        0.0000        0.0000        0.0000        0.0000       13.8336       12.6712       15.5090       10.1477       14.8467       17.5996       24.0990       20.4449       37.6095       59.8363       41.6332       31.7871       25.7731       12.9255        9.3201        6.0993        6.5108        7.5237        8.4171        6.5222        4.0969        3.9257        4.8744        3.3632        2.1544        2.0454        3.7223        3.5106        5.2401        2.6296        1.4065        0.5808        0.1348        0.0586        0.0320        0.0588        0.1816        0.1971        0.1816        0.3448        0.1539        0.1035        0.0000        0.0000        0.0000        0.0000        0.0000        0.0000        0.9672        1.2893        1.4308        1.6183        1.1039        0.6301        0.5096        0.4546        1.6485        6.8516        9.7715        5.2473        3.0311        0.7012        0.3396        0.3895        0.6401        0.6358        0.6188        0.5948        0.5966        0.5695        0.5169        0.4406        0.3038        0.2380        0.0000        0.0000        0.0000        0.0000        0.0000        0.0000        0.0100        0.0139        0.0236        0.0387        0.0000        0.0000        0.0000        0.0000        0.0000        0.0000        0.0000        0.0000        0.0000        0.0000        0.0000        0.0000        0.0000        0.0000        0.0000        0.0000        0.0000        0.0000        0.0000        0.0000        0.0000        0.0000        0.0000        0.0000        0.0000        0.0000        0.0000        0.0000        0.0000        0.0000        0.0000        0.0000        0.0000        0.0000        0.0000        0.0000        3.1988        3.3089        3.3123        3.2405        3.6602        3.9416        4.3947        4.2600        3.2700        2.2192        2.5126        3.3021        3.8029        4.8687        4.7249        4.4582        4.6565        5.9698        8.1588       12.5078       13.0687       11.9795       13.2536       12.5201       11.1638       10.3131        9.9734        8.0129       10.4517       12.6307        9.4457        8.4402        7.1857        7.2286        6.1305        5.2704        4.1654        3.4612       10.6614       11.9739        2.8573        2.8824        2.8464        2.9897        5.4977        6.6079       12.1909       38.7324       14.2136       15.4407       18.2685       33.7487       45.3714       42.3067       42.9692       44.3558       52.6695       63.9768       64.4761       66.9992       68.6644       69.6980       70.5975       71.0848       62.1976       65.7856       73.1709       89.0490       83.3769       78.8148       77.6528       70.8510       64.9572       62.9472       65.3583       64.8009       68.3908       80.8271       86.7415       74.3321       89.1072       79.8936       77.2542       78.4338       68.5282       62.0523        0.0000        0.0000        0.0000        0.0000        0.0000        0.0000        0.0000        0.0000        0.0000        0.0000        0.0000        0.0000        0.0000        0.0000        0.0000        0.0000
        0.0000        0.0000        0.0000        0.0000        0.0000        0.0000        0.0000        0.0000        0.0000        0.0000        0.0000        0.0000        0.0000        0.0000        0.0000        0.0000        0.0000        0.0000        0.0000        0.0000        0.0000        0.0000        0.0000        0.0000        0.0000        0.0000       28.7046       21.3064       21.5392       19.2449       25.3390       29.1235       29.2901       33.6041       23.1225       22.7741       17.1269       12.5596       10.4599       10.4745        9.9423        8.6415        6.4711        5.4029        6.5781        6.2060        6.6622        6.5453        3.2178        4.5015        2.2892        3.6155        1.6329        2.9407        1.8914        2.0676        0.3784        0.5944        0.2934        0.0476        0.0232        0.0160        0.0261        0.0575        0.0733        0.2617        0.0742        0.0498        0.3936        0.9292        0.4239        0.0269        0.0000        0.0000        0.0000        0.5994        0.8156        0.8905        0.8259        0.3071        0.2842        0.3859        0.3694        0.8999        1.4851        1.4704        0.6996        0.2876        0.2852        0.2239        0.0949        0.5935        0.5952        0.5852        4.2386        2.3224        0.5590        0.5089        0.4300        0.2936        0.2240        0.1655        0.1187        0.0000        0.0000        0.0000        0.0000        0.0046        0.0064        0.0138        0.0269        0.2122        0.2812        0.4048        0.4333        0.0000        0.0000        0.0000        0.0000        0.0000        0.0000        0.0000        0.0000        0.0000        0.0000        0.0000        0.0000        0.0000        0.0000        0.0000        0.0000        0.0000        0.0000        0.0000        0.0000        0.0000        0.4655        0.5176        0.6893        0.9825        1.1709        1.4277        1.7450        2.6270        3.0270        3.2888        3.4020        3.5270        3.6365        3.6595        3.5964        4.0963        4.0261        4.0814        4.1626        3.6764        3.7405        4.0482        3.8144        4.0619        3.7070        4.6539        4.6585        4.7042        7.0726        6.2823        7.3266       10.0451       65.5756        8.6299        9.4884        8.3947        9.8137       10.1195       10.0737       13.2980       14.0323       10.4464        9.6498        7.2332        7.0433        7.1656        5.9023        4.3247        4.0371       25.7108       17.7229        2.6994        3.5744        4.4622        5.1139        6.7363        8.6793       24.1666       24.7412       29.2648       24.4393       22.5208       30.8969       47.9267       51.4604       49.8629       55.0292       69.0023       79.4111      109.6657       84.5396       82.4123       86.9194       83.4665       78.4514       73.4719       77.9808       76.6738       77.6271       78.5880       70.6034       69.5247       72.2524       69.5826       65.5548       67.3376       65.3429       65.9088       80.5627       69.2319       68.0741       74.9571       88.3897       89.9585       77.6902        0.0000        0.0000        0.0000        0.0000        0.0000        0.0000        0.0000        0.0000        0.0000        0.0000        0.0000        0.0000        0.0000        0.0000        0.0000        0.0000        0.0000        0.0000
        0.0000        0.0000        0.0000        0.0000        0.0000        0.0000        0.0000        0.0000        0.0000        0.0000        0.0000        0.0000        0.0000        0.0000        0.0000        0.0000        0.0000        0.0000        0.0000        0.0000        0.0000        0.0000        0.0000        0.0000        0.0000        0.0000       20.8449       14.6030       15.3696       14.6859       20.2804       21.1682       23.8976       26.5073       21.9620       12.0352       12.1645        9.4420        8.3110        6.5083        6.0407        5.6190        5.6115       12.4361       10.1942        8.7396        4.0884        4.2881        1.9199        2.0363        1.7320        0.8674        0.2078        0.2761        0.0386        0.0000        0.0395        0.0000        0.0000        0.0129        0.0551        0.3057        0.6608        0.2848        0.7217        0.8424        0.1140        0.1511        0.1257        0.0000        0.0000        0.0000        0.0000        0.0000        0.0000        0.3859        0.5351        0.5770        0.5099        0.1773        0.1504        0.1425        0.3055        0.5518        0.3369        0.3847        0.3312        0.0755        0.0826        0.0868        0.0883        0.5517        2.2081        0.5490        0.5368        0.5468        0.5314        0.4829        0.4099        0.2814        0.2169        0.3891        0.1174        0.0000        0.0000        0.0000        0.0000        0.0046        0.0585        0.0998        0.2103        0.1856        0.2911        0.4009        0.3455        0.3510        0.4162        0.4976        0.0000        0.0000        0.0000        0.0000        0.0000        0.0000        0.0000        0.0000        0.0000        0.0000        0.0000        0.0000        0.7807        0.5211        0.4335        0.3858        0.4830        0.4277        0.4173        0.5022        0.6788        1.1134        1.2506        1.8630        1.8716        2.9238        3.4487        3.4297        3.3649        3.4441        3.5180        3.5618        3.5653        4.1397        4.3707        4.6065        4.8109        3.8167        3.4652        2.3689        2.9456        3.3195        3.6847        6.3343        5.8878        4.8515        5.9496        5.8820        5.5138        8.4437       13.3007       10.4139       11.2777        9.5890       10.7022        9.4592       11.2139       14.9196       13.5844       11.4654       11.5196        9.7147        8.6198        7.5566        5.6764        4.8780        4.4608        4.1495        6.2799        2.8449        5.7304        5.7243        8.2368       14.9862       21.7021       22.2290       21.7374       19.9207       23.4467       28.4021       32.7311       46.9991       54.5703       59.2883       68.7902       75.2472       88.5090       99.9190       99.6205       87.3396       90.4263       85.2976       82.4463       74.9104       77.1180       87.8493       85.7224       82.3014       77.5824       81.1857       85.1025       79.6900       71.3101       67.2088       65.4278       64.1469       64.2631       68.8068       68.1237        0.0000       78.0515       84.9895       80.2238        0.0000        0.0000        0.0000        0.0000        0.0000        0.0000        0.0000        0.0000        0.0000        0.0000        0.0000        0.0000        0.0000        0.0000        0.0000        0.0000        0.0000        0.0000
        0.0000        0.0000        0.0000        0.0000        0.0000        0.0000        0.0000        0.0000        0.0000        0.0000        0.0000        0.0000        0.0000        0.0000        0.0000        0.0000        0.0000        0.0000        0.0000        0.0000        0.0000        0.0000        0.0000        0.0000        0.0000       24.2390       23.4053       20.9676       12.7128       13.0073       20.0155       21.7119       16.9567       10.1310       10.0653        6.9751        4.8723        4.5491        3.9800        4.7042        4.5749        3.4683        3.0002        3.0512        4.2157        2.6338        2.2168        1.5927        1.2746        1.1952        1.2924        0.3109        0.0504        0.2990        1.2136        1.7026        0.8367        0.1552        0.2475        0.3292        0.1958        0.4066        0.3029        0.2625        0.4545        2.0856        0.4307        0.7104        0.5453        0.2829        0.3288        0.1493        0.0517        0.0000        0.0000        0.3317        0.4576        0.4957        0.4466        0.1598        0.2251        0.1743        0.2182        0.3191        0.3722        0.2948        0.3070        0.0704        0.0771        0.0811        0.5634        0.5112        0.5137        0.5082        0.4970        0.5033        0.4893        0.4496        0.4150        0.2934        0.2179        0.1689        0.1258        0.0000        0.0000        0.0000        0.0000        0.0527        0.1269        0.0830        0.0880        0.2760        0.3494        2.0829        1.1164        0.8580        1.0761        2.9734        1.7128        0.5287        0.5996        0.0000        0.0000        0.0000        0.0000        0.0000        0.0000        0.0000        0.0000        0.7649        0.6821        0.4681        0.4045        0.5114        1.0601        1.6667        0.5116        0.6146        1.0868        1.2908        1.9754        3.2792        3.4300        3.2988        3.6875        3.1126        4.1562        2.9845        2.9699        3.0209        3.5725        4.1717        4.8910        5.4846        4.6828        2.8196        2.6688        2.5543        2.5156        2.5641        3.8517        4.0506        6.4806        7.0863        7.1931        7.7191        9.1089        9.0471       10.4383       13.4610       13.9771       11.6623       14.2458        9.9476        9.3696       12.8983       14.5630       13.0955       14.7232       12.4098       11.1398        8.5958        7.0908        6.2313        5.1038        4.6600        5.3136        5.7490        7.7981       12.3836       15.4809       25.9842       28.9989       30.1568       30.9980       31.6963       39.8489       58.0491       64.4748       50.1574       55.5272       65.0365       84.5889       95.2706      101.1897       95.8397       97.9888       98.8443       99.9918       99.0919       94.8520       84.3734       81.6410       98.2567      100.4680       89.1097       89.7127       95.3019      101.7093       93.1898       71.6055       66.9737       62.9269       67.1880       63.1094        0.0000        0.0000        0.0000        0.0000        0.0000        0.0000        0.0000        0.0000        0.0000        0.0000        0.0000        0.0000        0.0000        0.0000        0.0000        0.0000        0.0000        0.0000        0.0000        0.0000        0.0000        0.0000        0.0000        0.0000
        0.0000        0.0000        0.0000        0.0000        0.0000        0.0000        0.0000        0.0000        0.0000        0.0000        0.0000        0.0000        0.0000        0.0000        0.0000        0.0000        0.0000        0.0000        0.0000        0.0000        0.0000        0.0000       24.1551       24.2781       18.5656       17.3566       16.4439        7.3127        4.6284        4.2809        4.0164       10.8206        6.3648        4.6139        4.0146        3.4765        3.5411        4.2038        4.3240        4.5120        3.1941        3.3156        4.9142        5.7185        2.1906        0.5142        0.4055        0.9027        0.7468        0.6429        0.5379        0.7365        0.5967        1.2644        1.9821        1.3349        0.5320        0.3102        0.3515        0.3934        0.4373        0.4663        0.4804        0.3533        0.3617        0.3392        0.2858        0.2018        0.1556        1.1530        0.0906        0.0050        0.0028        0.0057        0.0137        0.2318        0.3159        0.3449        0.3203        0.3743        0.3414        0.3347        0.3529        0.3616        0.3792        0.4136        0.4638        0.4103        0.4499        0.4711        0.4746        0.6818        0.6847        0.6761        0.6617        0.6643        0.6438        0.5972        0.5224        0.4783        0.3973        0.3479        0.2740        0.0694        0.0753        0.0614        0.0095        0.0645        0.0749        0.1414        0.1834        0.2448        0.3411        1.7545        1.5297        0.2857        0.2285        0.4178        0.5784        0.5229        0.4836        0.3880        0.6419        0.3072        0.3188        0.3296        0.3409        0.5849        0.6048        0.5910        0.6376        0.7466        1.0672        0.7885        0.8785        1.3834        1.2521        2.5136        3.0162        2.7420        3.8808        3.3515        4.4708        2.9381        2.6466        2.1001        3.2589        2.5831        2.0096        2.0410        2.8128        3.3268        3.7699        3.9444        4.7750        3.2600        3.0708        2.9901        2.4842        2.8683        3.6683        3.9008        5.5562        8.5342        8.4148        9.8750       11.4513       13.2189       16.3893       18.4706       16.2529       12.5960       14.1516       11.8273       12.9731       15.2839       17.4019       16.1910       14.6930       11.2102       10.6604       10.6744        8.9702        6.9964        7.9518        7.1577        7.6061        7.4904        5.9410        8.5137       10.8808       22.9587       29.7269       27.5442       33.8083       35.5122       60.7653       75.0722       63.0216       55.2064       61.8717       67.4641       79.2445       89.4784       84.4053       92.5087       93.1604      100.4481      107.4837      109.3976      103.7007       94.7493       84.9436       85.6668       82.1515       81.2980       81.0657       79.5111       89.2940      107.9011       74.6155       68.2717       64.1222       62.0221        0.0000        0.0000        0.0000        0.0000        0.0000        0.0000        0.0000        0.0000        0.0000        0.0000        0.0000        0.0000        0.0000        0.0000        0.0000        0.0000        0.0000        0.0000        0.0000        0.0000        0.0000        0.0000        0.0000        0.0000        0.0000
        0.0000        0.0000        0.0000        0.0000        0.0000        0.0000        0.0000        0.0000        0.0000        0.0000        0.0000        0.0000        0.0000        0.0000        0.0000        0.0000        0.0000        0.0000       30.1367       35.0505       28.9957       23.7921       25.1257       23.8056       15.8934       11.6425       10.1584        6.1736        3.5756        2.4923        2.2031        4.0271        3.2363        2.8876        2.2528        2.0006        1.8669        1.8870        2.1527        1.3709        1.2506        1.4674        1.3400        0.3653        0.3973        0.3007        0.2180        0.6350        0.5687        0.5196        0.4872        0.7472        0.7004        0.6456        0.5865        0.4891        0.4317        0.4309        0.4843        0.5363        0.5923        0.6263        0.6355        0.4596        0.4647        0.4340        0.3707        0.2680        0.2127        0.1654        0.1267        0.0071        0.0039        0.0054        0.0114        0.1866        0.2498        0.2763        0.2663        0.3255        0.3126        0.3135        0.3273        0.3322        0.3468        0.3759        0.4229        0.3748        0.4175        0.4306        0.4313        0.6190        0.6199        0.6129        0.5979        0.6006        0.5851        0.5459        0.6185        0.4612        0.3984        0.3628        0.4877        0.3133        0.0140        0.0106        0.0129        0.0871        0.0996        0.1793        0.2173        0.3477        0.5228        0.5193        0.4551        0.3863        0.4156        0.3781        0.6922        0.4085        0.5332        0.4978        0.2746        0.2104        0.2186        0.2310        0.2471        0.4378        0.4661        0.6111        0.6667        1.0342        1.7607        2.3036        1.6914        1.6391        3.3573        1.9717        2.0752        2.2357        2.2806        1.9545        2.1832        1.8216        1.8298        2.3025        2.7402        1.7127        1.3064        1.3179        1.7020        3.0744        3.3236        3.3620        3.3532        2.2932        2.3254        1.7991        2.0126        3.1711        3.7096        4.5220        4.9295        8.2458        9.7540       11.1236       13.2309       16.1384       18.7358       19.8374       16.8879       14.7082       13.5211       13.5647       14.3145       15.9429       16.6824       17.2905       15.8852       12.5554       11.7422       10.2074       12.6382        8.3055        9.7801       10.6461        9.2717        9.2691       11.7304       12.5242       15.3837       22.7885       29.7995       32.0718       33.8931       43.5708       74.2144       72.9239       65.5092       68.7948       74.9428       80.9412       86.6077      102.7482       99.5386       93.8192       86.8031      101.3377      106.0473      104.5350       98.3647       93.4142       85.3733       92.7942       89.4148       79.9830       81.9380       90.2790       80.4759       67.2439       64.2716        0.0000        0.0000        0.0000        0.0000        0.0000        0.0000        0.0000        0.0000        0.0000        0.0000        0.0000        0.0000        0.0000        0.0000        0.0000        0.0000        0.0000        0.0000        0.0000        0.0000        0.0000        0.0000        0.0000        0.0000        0.0000        0.0000        0.0000        0.0000
        0.0000        0.0000        0.0000        0.0000        0.0000        0.0000        0.0000        0.0000        0.0000        0.0000        0.0000        0.0000        0.0000        0.0000        0.0000       13.8848       12.9291       24.3713       19.2546       15.7101       16.5683       15.5627       13.4785        9.7767        7.9474        7.1431        6.0902        2.3454        1.8351        1.5233        1.3583        2.2142        1.7537        1.5818        1.4188        1.3167        1.6833        1.6220        1.7341        1.1738        0.8405        0.5405        0.4257        0.3018        0.3282        0.2861        0.1864        0.4789        0.4641        0.4505        0.5331        0.7044        0.6867        0.6496        0.5906        0.4925        0.4328        0.4322        0.4895        0.5429        0.5986        0.6318        0.6407        0.4622        0.4670        0.4402        0.3805        0.2806        0.2286        0.1825        0.1416        0.0081        0.0048        0.0055        0.0101        0.1581        0.2074        0.2320        0.2326        0.2968        0.2971        0.3042        0.3176        0.3228        0.3370        0.3617        0.4010        0.6529        0.5243        0.3955        0.3901        0.5540        0.5468        0.5373        0.5228        0.5252        0.5097        0.4771        0.4298        0.6984        0.5053        0.3021        0.4013        0.0216        0.0752        0.1269        0.0669        0.0863        0.0979        0.1230        0.2363        0.4142        0.5853        1.8066        3.0241        1.7753        2.2925        1.8423        0.6786        1.3794        0.4277        2.0329        1.3691        1.5102        2.5522        0.8435        0.6824        0.5783        0.6438        0.6892        0.3933        0.3949        0.5308        0.6677        2.6402        1.5147        1.1842        1.2011        1.0661        0.5093        0.7350        0.8405        1.6618        3.1427        2.8785        3.1461        2.9231        2.8842        3.6862        6.3698        8.8419        4.5862        5.5050        6.2656        5.1146        3.4098        2.6356        2.0808        3.2602        4.5686        4.0259        4.3138        7.7459       10.4949       11.4507       12.7127       15.1990       20.7090       18.3000       20.3543       19.6558       19.8509       19.2983       14.8945       13.6283       17.0713       19.7793       19.3474       19.6649       15.5719       11.4263       12.1389       12.9836       12.5420       13.3451       12.4216       18.6318       10.9388       15.1979       14.9724       13.7553       23.5800       36.1699       35.7236       34.2559       60.5601       73.1649       67.5608       68.7878       70.5443       83.3364       82.4460       85.5754       93.2110       90.8903      107.9352      109.1585      106.2703      112.6273      106.5723      100.2229       95.7297       98.2679      116.3414        0.0000       81.2946       76.2713       69.4225       64.5735       58.8027       57.2499        0.0000        0.0000        0.0000        0.0000        0.0000        0.0000        0.0000        0.0000        0.0000        0.0000        0.0000        0.0000        0.0000        0.0000        0.0000        0.0000        0.0000        0.0000        0.0000        0.0000        0.0000        0.0000        0.0000        0.0000        0.0000        0.0000        0.0000        0.0000
        0.0000        0.0000        0.0000        0.0000        0.0000        0.0000        0.0000        0.0000        0.0000        0.0000        0.0000        0.0000        0.0000       18.2747       20.9294       17.5225       13.9189       12.8324       21.4335       15.7773       12.3902        9.4971        8.0422        6.8100        6.3821        7.4534        4.2189        1.6565        1.2863        1.0553        0.9655        1.4071        1.2630        1.1505        1.0782        1.2028        1.5981        1.8404        1.7090        1.1782        0.5391        0.3914        0.6110        0.4879        0.3294        0.2173        0.2699        0.4373        0.4332        0.4187        0.3953        0.6105        0.5724        0.5238        0.4665        0.3805        0.3265        0.3225        0.3682        0.4109        0.4557        0.4847        0.4983        0.3647        0.3729        0.3568        0.3163        0.2396        0.2047        0.1693        0.1350        0.0081        0.0054        0.0060        0.0099        0.1474        0.1888        0.2125        0.2785        0.4675        0.3254        0.3072        0.3247        0.3334        0.3501        0.3721        0.3995        0.3408        0.3619        0.3667        0.3535        0.4864        0.4660        0.4495        0.4358        0.4366        0.4214        0.3924        0.3504        0.4795        0.2847        0.4034        0.1845        0.0166        0.0100        0.0075        0.0092        0.0617        0.1114        0.1439        0.3230        0.3810        1.0846        2.6976        4.5158        2.3198        0.7778        2.0017        2.5279        4.6077        3.9597        3.5680        0.6103        0.1448        0.1513        0.1582        0.1655        0.2871        0.2992        2.0710        1.3518        1.3334        3.3330        1.4570        0.4500        0.4744        0.4736        0.5986        0.8445        0.7328        0.8985        1.1057        1.3548        3.4036        3.8155        3.9439        4.1009        4.8137        5.0881        1.7370        3.4100        4.7303        5.1905        6.6155        6.0038        6.8263        5.1856        4.5776        7.5165        5.8229        6.4859        7.2771        8.4686       14.1918       14.6075       21.0772       24.2585       22.0957       23.4182       25.3601       27.6278       25.3627       25.5992       19.7121       17.1561       18.3244       18.5362       20.5952       20.3020       16.0994       14.6312       15.3337       13.7890       10.6500        8.5364       13.1781       22.3185        9.8070       10.8687       12.5246       12.4881       32.0810       36.0517       31.9732       39.6023       68.3402       76.1938       53.2656       57.8942       69.7023       76.3627       73.6678       77.3077       81.2015       89.6208      104.8484      110.2679       98.2935      112.6704      119.3560      127.4158      108.1015      107.0145        0.0000        0.0000        0.0000        0.0000        0.0000        0.0000        0.0000        0.0000        0.0000        0.0000        0.0000        0.0000        0.0000        0.0000        0.0000        0.0000        0.0000        0.0000        0.0000        0.0000        0.0000        0.0000        0.0000        0.0000        0.0000        0.0000        0.0000        0.0000        0.0000        0.0000        0.0000        0.0000        0.0000        0.0000        0.0000        0.0000
        0.0000        0.0000        0.0000        0.0000        0.0000        0.0000        0.0000        0.0000        0.0000       33.5636        0.0000        0.0000       14.4822       15.7804       16.4739       14.0898       14.7863       16.9116       14.2762        8.9683        8.0306        6.9611        6.3049        6.8903        4.7453        4.6308        3.6112        0.9540        0.7084        0.9580        0.8973        1.7029        0.6370        0.3133        0.3059        0.8092        2.6402        2.8211        2.6653        0.4920        0.3514        0.3183        1.1724        0.1205        0.0774        0.6365        0.0783        0.3788        0.3854        0.3712        0.3362        0.2961        0.2618        0.2292        0.1986        0.0775        0.0631        0.0607        0.0704        0.1206        0.1352        0.1460        0.1538        0.1601        0.1669        0.1637        0.1508        0.0417        0.0378        0.0327        0.0269        0.0145        0.0107        0.0115        0.0172        0.0297        0.0369        0.0418        0.0445        0.2252        0.2372        0.2522        0.2699        0.3050        0.3234        0.3395        0.3538        0.3470        0.3600        0.3548        0.3312        0.2868        0.2640        0.2483        0.2393        0.2219        1.0060        0.4962        0.4879        0.0878        0.0739        0.0598        0.0460        0.0000        0.0000        0.0000        0.0000        0.0000        0.0000        0.0705        0.2063        0.4988        0.6191        0.8861        0.9651        0.8163        2.1748        5.4787        2.3465        1.1002        1.4756        0.9940        1.3273        0.5972        0.1299        0.1326        0.1317        0.0731        0.0726        0.2023        0.2818        1.0939        0.5976        0.5212        0.5174        0.3157        0.3132        0.4234        0.8553        1.8183        2.2732        2.9531        3.5015        4.3495        4.9612        5.0795        4.6858        4.4885        4.6270        4.1667        3.8791        3.2059        2.6137        2.7814        3.7990        5.1664        4.9939        4.4879        5.3377       38.4121       37.9801       14.7342       20.0392       21.8654       23.3379       24.3983       23.1625       23.6086       27.3449       27.5147       28.1474       26.3170       27.9777       23.3031       19.6709       22.0378       19.4321       19.0294       21.9342       17.6803       14.4494       13.9061       12.4021       10.0204        8.6362        8.6487       10.3355       11.1186       11.5504       18.1044       17.2372       15.8720       18.2518       20.7145       47.3653       74.6980       58.7032       62.3024       86.8662      102.3136       70.9386       61.3480       63.4390       73.0461       81.0605       84.0890       86.7669       93.2044      103.7461      108.2378      105.0981       95.8174        0.0000        0.0000        0.0000        0.0000        0.0000        0.0000        0.0000        0.0000        0.0000        0.0000        0.0000        0.0000        0.0000        0.0000        0.0000        0.0000        0.0000        0.0000        0.0000        0.0000        0.0000        0.0000        0.0000        0.0000        0.0000        0.0000        0.0000        0.0000        0.0000        0.0000        0.0000        0.0000        0.0000        0.0000        0.0000        0.0000        0.0000
        0.0000        0.0000        0.0000        0.0000        0.0000       12.6606       12.0624       15.0306       27.0767       32.9927       19.6186       21.4896       21.1791       20.2115       19.2107       20.6024       17.0054       12.8345       10.7971        7.2728        6.6600        5.2888        4.4129        3.8385        3.5707        3.2051        2.5135        0.6529        0.4432        1.1590        1.0993        1.4698        0.2987        0.1502        0.1663        0.7841        2.2664        0.9563        0.5463        0.3710        0.2855        0.2655        0.6013        0.0659        0.0636        0.0642        0.0678        0.3390        0.3560        0.3409        0.2936        0.2422        0.1956        0.1578        0.1291        0.0464        0.0332        0.0296        0.0357        0.0633        0.0726        0.0818        0.0914        0.1000        0.1090        0.1436        0.1340        0.0329        0.0322        0.0297        0.0255        0.0146        0.0117        0.0124        0.0167        0.0273        0.0328        0.0376        0.0414        0.2161        0.2351        0.2547        0.2758        0.3140        0.3351        0.3477        0.3508        0.3341        0.3375        0.3251        0.2908        0.2394        0.2073        0.1877        0.1794        0.5939        0.5976        0.2448        0.1212        0.0592        0.0472        0.0364        0.0271        0.0000        0.0000        0.0000        0.0000        0.0000        0.0501        0.1427        0.2000        0.5145        0.5956        0.9229        0.8110        0.5250        0.5332        0.3619        0.3760        0.1428        0.1237        0.3160        0.1251        0.2992        1.3643        1.3947        0.2998        0.0570        0.6130        0.3496        0.1337        0.4210        0.5251        0.5733        0.5658        0.3438        0.3397        0.4849        0.7773        2.2367        2.8316        3.4552        4.1035        5.5684        5.9663        6.2425        5.6661       59.2813        6.1941        6.0508        5.2943        2.4658        3.0189        3.8929        3.8553        5.0833        5.9144        9.6769        8.0813        9.3344       18.5456       24.1428       25.0764       24.6064       24.4165       24.0438       24.8264       29.3347       31.3924       30.9285       32.2988       20.4333       19.3767       16.8054       18.6955       18.9274       19.1528       19.5346       19.5199       16.9061       14.9582       12.0104       12.0020        9.9563        8.9232        9.1742       11.8622       14.4620       13.7608       21.2714       16.5427       18.7259        0.0000        0.0000       43.4442       40.4883       47.5422       55.5261       71.8087       78.1839       92.0400       66.7753       61.4752       71.1905       78.8459       81.9973      118.7201      105.4324      104.8864      105.7588       98.6979        0.0000        0.0000        0.0000        0.0000        0.0000        0.0000        0.0000        0.0000        0.0000        0.0000        0.0000        0.0000        0.0000        0.0000        0.0000        0.0000        0.0000        0.0000        0.0000        0.0000        0.0000        0.0000        0.0000        0.0000        0.0000        0.0000        0.0000        0.0000        0.0000        0.0000        0.0000        0.0000        0.0000        0.0000        0.0000        0.0000        0.0000        0.0000
        0.0000        0.0000        0.0000        0.0000       13.8570       15.1083       16.0604       16.6661       20.3778       22.6654       23.7418       20.2760       15.0031       12.6881       10.7394        8.4039        7.7537        7.2020        6.5335        4.6046        4.0750        3.6799        3.3404        3.0420        2.7283        2.3087        1.8448        0.5118        0.2763        2.1370        2.4002        0.6904        0.4831        0.0965        0.0845        0.2965        0.4233        0.5752        0.8457        1.5865        1.7343        1.8704        1.4883        0.2725        0.0515        0.0524        0.0560        0.2837        0.3004        0.2855        0.2393        0.1882        0.1420        0.1075        0.0850        0.0288        0.0184        0.0153        0.0193        0.0353        0.0414        0.0492        0.0587        0.0677        0.0998        0.1104        0.0875        0.0278        0.0290        0.0280        0.0247        0.0147        0.0126        0.0130        0.0160        0.0800        0.2500        0.4369        0.1806        0.1954        0.2147        0.2366        0.2587        0.2975        0.3192        0.3310        0.3318        0.3130        0.3123        0.3002        0.2724        0.2277        0.6878        0.5481        0.5156        0.4718        0.1999        0.1934        0.1743        0.0917        0.0806        0.0669        0.0507        0.0000        0.0000        0.0000        0.0000        0.0000        0.0680        0.1257        0.2442        0.6809        1.0486        1.3394        0.7140        0.5256        0.4631        0.4577        0.7193        0.1744        0.2370        0.7302        0.3588        0.1940        0.2194        0.2307        0.3425        0.5210        0.2194        0.2378        0.3715        1.0802        0.8225        1.0041        1.0854        0.7678        0.7567        0.9091        1.1395        3.0170        3.6414        4.2552        4.9687        6.1554        7.3874        7.4423        7.2008       39.6994       25.2132        5.5733        4.8081        2.9725        2.5324        3.4144        7.9029        5.1556        5.6006       28.2671       23.0650       12.1568       20.4617       25.0221       24.8404       26.4761       25.8051       30.1582       26.3398       27.6850       24.6421       47.7044       35.3976       18.3143       13.3849       14.0847       17.8940       19.3441       19.9353       19.4910       18.2051       14.5447       14.4765       12.7473       12.6303       12.2402        9.8842       11.1672       16.0171       23.1945       20.6411       17.5307       15.4014        0.0000        0.0000        0.0000       26.3109       27.9410       33.6019       38.8535       59.8195       52.9713       77.2212       62.5544       58.5628       66.2081       74.6766       92.7457       95.1655      111.8013        0.0000        0.0000        0.0000        0.0000        0.0000        0.0000        0.0000        0.0000        0.0000        0.0000        0.0000        0.0000        0.0000        0.0000        0.0000        0.0000        0.0000        0.0000        0.0000        0.0000        0.0000        0.0000        0.0000        0.0000        0.0000        0.0000        0.0000        0.0000        0.0000        0.0000        0.0000        0.0000        0.0000        0.0000        0.0000        0.0000        0.0000        0.0000        0.0000        0.0000        0.0000
        0.0000        0.0000       20.3969       15.8705       13.8256       15.7682       20.7632       12.9039       11.4014       12.5927       12.5679       10.3867        7.9329        7.6007        6.4951        5.9380        5.5072        4.9485        4.1412        3.2483        3.1369        2.6746        2.4357        2.2185        1.9610        1.6591        1.3101        0.3389        0.2125        2.3504        3.0618        0.9458        1.0869        0.1535        0.0615        0.2147        1.7350        2.8142        1.5708        0.1778        0.1687        0.1628        0.1603        0.0420        0.0413        0.0416        0.0431        0.2117        0.2179        0.2048        0.1715        0.1346        0.1016        0.0788        0.0662        0.0248        0.0190        0.0178        0.0211        0.0368        0.0417        0.0481        0.0560        0.0632        0.0710        0.0774        0.0822        0.0265        0.0279        0.0273        0.0248        0.0152        0.0135        0.0799        0.3143        0.4929        0.6004        0.5534        0.1966        0.1944        0.4322        0.2520        0.2428        0.3379        0.2800        0.4596        0.2958        0.2839        0.2883        0.2871        0.2789        0.2551        0.4748        0.9396        0.5335        0.3128        0.4258        0.5487        0.4210        0.1848        0.3366        0.1510        0.1167        0.0000        0.0000        0.3255        0.2499        0.3325        0.0737        0.0604        0.0000        0.3822        0.5175        0.5664        0.5330        0.4713        0.4719        0.4641        0.8726        2.2796        1.2392        0.8050        0.5645        0.6172        0.7625        1.0302        1.8652        1.2162        1.0386        1.1599        0.9278        1.5558        1.5043        2.2215        2.7486        1.7252        1.8738        2.3173        3.1508        4.9108        4.7834        5.3053        5.8443        9.1945        7.3015        7.5618        8.3640        9.1191        7.4144        6.9838        5.8181        3.6740        3.7796        4.9815       12.1825        7.0482        8.2520       10.3185       11.5284       11.7676       21.6231       28.2160       29.6497       25.8661       21.3282       21.5176       20.0463       20.5107       18.8617       20.6588       17.0943       12.3464       11.4142       13.3323       14.8511       18.1717       17.3081       19.1941       17.6893       15.1835       15.8342       14.9081       15.3961       13.7257       13.8736       16.4231       16.9645       13.7245       13.2480       18.7342        0.0000        0.0000        0.0000       29.0324       42.2622       38.4821       48.6742       52.3428       49.8864       44.7600       48.6564       55.8405       60.8421       65.9162       70.9557       79.1224       84.9453        0.0000        0.0000        0.0000        0.0000        0.0000        0.0000        0.0000        0.0000        0.0000        0.0000        0.0000        0.0000        0.0000        0.0000        0.0000        0.0000        0.0000        0.0000        0.0000        0.0000        0.0000        0.0000        0.0000        0.0000        0.0000        0.0000        0.0000        0.0000        0.0000        0.0000        0.0000        0.0000        0.0000        0.0000        0.0000        0.0000        0.0000        0.0000        0.0000        0.0000        0.0000        0.0000
        0.0000        2.2691        4.3028        9.0183        8.3468        9.1846        9.2371        7.5623        8.0364        7.4952        7.0518        5.1828        4.0867        4.2180        4.2895        3.1117        2.8351        1.6955        1.2297        0.0191        0.0168        0.0151        0.0143        0.7248        0.6783        0.6468        0.4705        0.2237        0.1433        0.0933        0.1469        0.2157        0.2022        0.0134        0.3872        1.1746        0.1569        0.1489        0.0120        0.0553        0.0540        0.0537        0.0544        0.0981        0.0993        0.0986        0.0964        0.0000        0.0000        0.0000        0.0000        0.0000        0.0000        0.0000        0.0000        0.0561        0.0531        0.0550        0.0618        0.0699        0.0670        0.0750        0.0848        0.0904        0.0997        0.1090        0.1180        0.1014        0.1086        0.1079        0.1003        0.1256        0.2072        0.2823        0.4406        0.3638        0.1545        0.1680        0.2638        0.3148        0.1916        0.2934        0.5223        0.9522        0.3480        0.3543        0.4684        1.2011        1.8958        1.6804        2.8715        3.7838        5.6288        3.0470        2.3662        2.0159        2.2603        1.4182        2.6121        3.3424        1.0173        0.9884        1.1223        0.0858        0.0516        0.0906        0.0272        0.0248        0.1335        0.2231        0.3576        0.6041        0.2155        0.2359        0.2240        0.1928        0.1819        0.2789        1.1429        0.6763        0.3650        0.5475        0.8570        1.6172        2.5610        2.8196        3.0514        2.8747        3.1746       40.6160       50.1177        2.9933        2.7633       51.9299       48.0210        5.6805        5.9721        7.0407        7.2452        7.4012        8.3853        8.3488        7.9302       18.3594        8.0856        7.7668        5.8238        6.4404        6.3772        7.3514        9.0811        9.3196       10.4062       13.4208       12.9134       15.1595       14.7758       15.0062       13.8013       15.4731       22.9441       24.9558       18.7795       16.5274       13.9788       15.8034       17.1031       12.3339       12.6764       12.0674       10.6296        8.6202        9.1060        9.0760       11.0008       15.5195       15.7742       18.8901       18.6751       20.9015       20.5214       18.3259       18.3893       20.4267       22.6425       18.4586       19.8296       16.5004        0.0000        0.0000        0.0000        0.0000       14.9366       22.6029       41.0706       49.9384       53.1943       55.9597       58.2032       52.4509       50.8391       56.5539       59.0006       70.0537       78.4255       84.9853        0.0000        0.0000        0.0000        0.0000        0.0000        0.0000        0.0000        0.0000        0.0000        0.0000        0.0000        0.0000        0.0000        0.0000        0.0000        0.0000        0.0000        0.0000        0.0000        0.0000        0.0000        0.0000        0.0000        0.0000        0.0000        0.0000        0.0000        0.0000        0.0000        0.0000        0.0000        0.0000        0.0000        0.0000        0.0000        0.0000        0.0000        0.0000        0.0000        0.0000        0.0000        0.0000        0.0000
        0.0000        3.6073        3.6203        5.9287        3.6982        4.0494        3.5749        3.0359        4.2079        5.9949        4.5952        3.2402        2.2240        2.4269        2.6941        3.1961        1.5753        0.7424        0.5673        0.0801        0.3150        0.0053        0.0055        0.3141        0.3249        0.3016        0.2430        0.1188        0.0808        0.1946        0.1202        0.0505        0.0079        0.0060        0.0072        0.0036        0.0286        0.0046        0.0049        0.0250        0.0268        0.0290        0.0317        0.0613        0.2450        0.0636        0.0541        0.0000        0.0559        0.2629        0.0000        0.0000        0.0000        0.0000        0.0000        0.0451        0.0547        0.0619        0.0667        0.0636        0.0679        0.0737        0.0808        0.0842        0.0911        0.0998        0.1102        0.1159        0.1321        0.1688        0.1950        0.3965        0.4263        0.4014        0.2019        0.1749        0.3668        0.4809        0.3977        0.1741        0.2775        0.3541        1.5475        1.6893        1.9894        3.1626        4.7783        8.9018        4.5225        4.4241        5.1092        3.8621        7.1012        6.7140        5.9144        6.6935        8.7483        8.7227        8.3917        3.6283        2.0691        3.6935        4.1607        0.3206        0.3140        0.0449        0.1406        0.0781        0.4121        1.4418        0.2555        0.3811        0.2285        0.2502        0.3122        0.7358        0.4520        0.3709        0.6645        0.4218        0.6159        1.0729        1.2313       55.8112       60.6791      233.9519       82.6296        5.0906        3.6842       52.7508       38.5393        3.7324        4.0856       36.0908       46.0694        6.8192        8.1940        8.4437        8.9116        9.9762       10.2492       10.0512        9.8137        7.4448        6.4675        7.9026        9.3700        9.9833        9.6221       10.3494       10.4544       10.5255       11.9627       15.9553       27.7553       19.7012       16.1550       14.9550       13.2236       16.0689       17.7123       17.0983       17.4174       15.0305       14.8910       18.0556       13.9070       10.5913       10.5503        9.5829        9.1787       11.7142       16.5851        9.4238        7.3432       14.3249       17.6460       22.4385       19.4649       20.6173       24.6256       21.0256       19.7632       19.4999       17.4056       20.7865        0.0000        0.0000        0.0000        0.0000        0.0000       15.1987       13.8804       15.8256       23.1362       31.8944       40.4690       44.2401       47.0691       45.1077       48.5164       54.1682       61.9827       68.5773        0.0000        0.0000        0.0000        0.0000        0.0000        0.0000        0.0000        0.0000        0.0000        0.0000        0.0000        0.0000        0.0000        0.0000        0.0000        0.0000        0.0000        0.0000        0.0000        0.0000        0.0000        0.0000        0.0000        0.0000        0.0000        0.0000        0.0000        0.0000        0.0000        0.0000        0.0000        0.0000        0.0000        0.0000        0.0000        0.0000        0.0000        0.0000        0.0000        0.0000        0.0000        0.0000        0.0000        0.0000        0.0000
        4.1850        5.5070        5.2818        7.9780       14.0124        7.3458        3.0197        3.9427        4.2549        3.6930        2.8982        1.4047        2.0403        3.1874        1.5957        1.8658        1.5765        0.4250        0.2021        0.0021        0.0190        0.0004        0.0010        0.0935        0.1299        0.1387        0.1197        0.0651        0.0528        0.0803        0.0338        0.0106        0.0070        0.0049        0.0041        0.0317        0.1922        0.0013        0.0021        0.0133        0.6546        0.9566        0.8778        0.6686        0.4377        0.0476        0.2136        0.0000        0.0559        0.0000        0.0000        0.0000        0.0000        0.0387        0.0000        0.0431        0.0589        0.0689        0.0731        7.1881       20.9561        0.0771        0.0833        0.0856        0.0920        0.1017        0.1143        0.1030        0.2029        0.5295        0.6175        0.2584        1.1244        1.5416        1.4677        0.9051        0.5817        1.3799        3.4911        4.6300        3.1752        3.2312        5.4129        6.3332        4.0117        4.8978        4.1817        5.0762        5.9953        4.3519        4.2083        2.7507        2.6820        1.2062        3.1799        6.0464        7.4924        8.6226        7.8343        7.3479        7.6702        4.0749        1.6195        0.7465        0.3378        0.2075        0.2005        3.1617       38.6336        0.4474        1.1020        1.4644        0.7191        0.4339        0.5757        0.3642        0.3491        0.6199        0.5952        0.8678        0.7328        0.8860        2.1506        5.4851        5.3165        8.5721        6.8678       38.5541       39.4752       11.5011        7.2080        5.4194        4.5381       29.8068       41.9555        8.7807        8.6558        8.8208        8.5311       10.0329       82.6126       11.2218       10.4983        7.8480        7.2983        7.9900       11.4185       12.7419       14.8739       12.6912       14.7411       12.1561       11.4850       15.2655       19.0818       17.4890       13.8886       14.9262       14.1258       15.8470       18.9682       19.5631       21.8567       17.4718       14.6023       14.6111       13.0760       10.3821        8.8469        8.5483       11.4584       14.7249       12.3627        5.7478        6.6171       12.6486       18.9570       21.8321       20.0510       20.0150       17.7393       16.5581       15.5919       12.9005       15.2061        0.0000        0.0000        0.0000        0.0000        0.0000        0.0000       13.2095       16.7854       13.3674       15.7809       19.2102       27.7312       37.9569       38.8035       39.1163       46.5040        0.0000        0.0000        0.0000        0.0000        0.0000        0.0000        0.0000        0.0000        0.0000        0.0000        0.0000        0.0000        0.0000        0.0000        0.0000        0.0000        0.0000        0.0000        0.0000        0.0000        0.0000        0.0000        0.0000        0.0000        0.0000        0.0000        0.0000        0.0000        0.0000        0.0000        0.0000        0.0000        0.0000        0.0000        0.0000        0.0000        0.0000        0.0000        0.0000        0.0000        0.0000        0.0000        0.0000        0.0000        0.0000        0.0000        0.0000        0.0000
        0.7592        2.6182        2.6494        3.3929        3.8386       11.6696       16.9519        4.7055        3.3455        4.3263        2.9854        1.2442        1.4208        1.6759        0.8783        0.5089        0.3662        0.2227        0.1442        0.1231        0.2925        0.1644        0.0008        0.0700        0.0972        0.1370        0.1027        0.0718        0.1126        0.1308        0.0454        0.0157        0.0124        0.0101        0.0087        0.0031        0.0025        0.0026        0.0233        0.0526        1.4420        1.4871        1.3509        1.2819        0.9758        0.7010        0.8120        0.0000        0.0000        0.0000        0.0000        0.0000        0.0000        0.0000        0.0000        0.0674        0.0655        0.0758        0.0808        0.0764        0.0811        0.0867        0.0946        0.0984        0.1263        0.1382        0.2520        0.8681        2.3582        4.1568        3.7786        4.3272        6.7245        4.9357        3.9343        4.3435        4.4560        4.1837        4.1176        1.8663        1.0551        1.2314        0.7272        0.4677        0.8095        2.3062        4.3368        5.8058        6.9580        5.3232        5.2961        4.3568        3.3415        4.5991        5.0704        7.7000        7.1758        8.4511        7.8570        8.5364        6.2611       10.6039        7.5557        2.8576        1.8304        0.9479        0.5627        1.6087       19.0161        7.3338        1.0364        1.0632        0.7766        0.7788        0.7473        0.6551        0.6290        0.8239        0.9928        1.4228        1.2538      248.3301       83.0649        2.9928        4.5956        5.0186        4.2625       66.3873       81.6047        8.4376       10.0664        9.6601        7.6111       12.9466       22.8190       10.8974        9.8223        9.1989        8.8528        9.8538       50.0681       11.6177       10.5048        8.5589        7.4497        7.3794        9.2619       13.2208       13.4360       13.4218       15.6791       17.2883       16.3732       18.0000       16.8126       14.2892       12.3118       13.5859       13.6050       18.9461       19.9036       17.7698       16.1371       12.8677       12.1997       11.6980       11.5497       14.6874       16.6532       10.3928        8.1503        9.3754        6.2365        6.1555        6.8481       13.0996       16.2073       16.8142       18.9730       20.2289       18.2451       18.1721       17.6909       18.3634        0.0000        0.0000        0.0000        0.0000        0.0000        0.0000       12.7800       15.6185       37.5646       22.8309       16.5831       18.8388       21.5746       25.9279       26.7219       36.4321       41.1043        0.0000        0.0000        0.0000        0.0000        0.0000        0.0000        0.0000        0.0000        0.0000        0.0000        0.0000        0.0000        0.0000        0.0000        0.0000        0.0000        0.0000        0.0000        0.0000        0.0000        0.0000        0.0000        0.0000        0.0000        0.0000        0.0000        0.0000        0.0000        0.0000        0.0000        0.0000        0.0000        0.0000        0.0000        0.0000        0.0000        0.0000        0.0000        0.0000        0.0000        0.0000        0.0000        0.0000        0.0000        0.0000        0.0000        0.0000        0.0000
        5.1512        4.6656        6.3186        4.0365        4.0932        4.0649        3.1064        4.2681        3.0804        2.2047        1.4569        0.9018        0.8742        0.4925        0.5063        0.1738        0.0391        0.0144        0.0626        0.3315        0.6552        0.0000        0.0000        0.0473        0.0732        0.0467        0.6513        0.2329        0.1655        0.1263        0.1121        0.0220        0.0458        0.0334        0.0304        0.1577        0.3362        0.4158        0.2886        0.7492        2.0246        3.0881        3.7998        3.0452        2.1269        0.4608        0.0552        0.0050        0.5355        0.0020        0.0019        0.0299        0.0012        0.0875        0.0027        0.0404        0.0520        0.0598        0.0646        0.3293        0.3876        0.5274        0.6162        1.2820        0.8911        0.9729        2.0644        3.4817        1.8981        1.4165        1.0693        0.8349        1.6207        0.8203        0.2186        0.2374        0.2343        0.3446        0.7060        1.0189        0.6726        1.0787        2.6289        1.3488        3.6870        6.7672        6.5765        7.1677        6.6332        5.5138        5.2168        4.4117        4.6988        6.0531       10.4202       20.9431       16.4368       11.1561        8.7525        7.7951        9.0656       29.1968       30.3103       16.5240       10.2426        7.0097        6.8845        7.2044        8.7477        7.5803        9.7014        8.0939        5.0911        2.9616        2.7301        1.9427        1.7991        1.7102        1.6924        1.5792        3.7620        8.3377        3.4351        3.8757        5.0292        5.9413        6.0537        9.0729       10.2398        8.7598       12.9171       11.7669        9.8173       17.2038       26.9593       11.7025        9.6283        9.2212        8.9043       10.1866       10.4831       10.4277       12.9595       12.2611       11.1758       13.3662       15.6239       13.7997       13.6248       12.9719       17.0048       17.2073       16.9946       14.8908       17.5027       14.9080       13.4851       13.6791       18.3254       19.6068       16.9852       18.4650       17.1723       12.0950       14.8492       16.4216       13.2453        7.9094        6.1124        5.6370        6.0200        8.9532        8.3240        7.7872        8.3989        9.6597       12.4585       13.5680       17.1661       23.5511       27.3407       25.7310        0.0000        0.0000        0.0000        0.0000        0.0000        0.0000        0.0000        0.0000       18.4800       12.7891       12.6286       16.2302       18.7181       22.0500        0.0000       20.2200       14.0400       12.5100       25.9800        0.0000        0.0000        0.0000        0.0000        0.0000        0.0000        0.0000        0.0000        0.0000        0.0000        0.0000        0.0000        0.0000        0.0000        0.0000        0.0000        0.0000        0.0000        0.0000        0.0000        0.0000        0.0000        0.0000        0.0000        0.0000        0.0000        0.0000        0.0000        0.0000        0.0000        0.0000        0.0000        0.0000        0.0000        0.0000        0.0000        0.0000        0.0000        0.0000        0.0000        0.0000        0.0000        0.0000        0.0000        0.0000        0.0000        0.0000        0.0000
       10.0529        8.2842        4.8654        2.6602        2.9492        3.0435        2.5658        4.3880       11.4858        6.8789        3.6475        1.2577        0.7054        0.4301        0.6592        0.4378        0.0171        0.0000        0.0416        0.0423        0.0000        0.0000        0.0000        0.0138        0.0193        0.0284        0.0412        0.1136        0.1405        0.1474        0.1342        0.0419        0.0242        0.4610        0.6028        0.6147        0.6089        1.9513        1.6576        1.7974        1.9074        1.9346        2.1414        1.8442        2.5245        1.9593        1.0127        0.0057        0.5363        0.1670        0.0026        0.0304        0.3394        0.2826        0.1062        0.0845        0.0570        0.0665        0.1040        0.9052        0.4585        1.8959        3.6793        2.2383        0.8685        0.7317        2.0879        3.4343        3.9946        2.3007        1.7898        1.2137        0.9331        0.8187        1.8523        0.3181        0.1468        0.3490        0.8011        0.6152        0.8431        1.4793        3.0712        2.9162        4.8647        9.8693       10.4352       11.4641        6.4418        3.3870        3.2994        5.1269        9.1130       13.8469       16.0281       19.2241       19.8173       14.5983       20.6350       27.4799       19.7706       19.6261       23.7234       16.6884       14.5735       19.0053       14.6247       12.3105       13.2749        8.6693        4.6439        6.6956        6.7415        3.5430        3.4412        2.6377        2.7543        3.0678        2.8998        1.9811        2.1530        2.4825        3.1436        6.2991        9.7893       12.6557        9.9143        8.9382        9.0409        9.0997       12.2777       13.2310       10.9268       24.3510       11.0066        7.9254        8.5130        8.2427        8.2627        9.0413        9.1766        9.6716       10.0474       10.5683       20.7297       22.3736       15.7479       13.8848       14.4816       15.1063       15.5366       17.7521       17.2932       16.1473       20.0993       17.0185       14.8433       14.1487       16.2749       13.6878       15.6351       16.4249       14.1315       10.7219       12.7056        9.3303        9.2204        5.5423        5.5695        7.7432        8.8632       11.6132        9.5769        9.3364        9.0725       10.7828       10.5361       14.4905       17.8647        0.0000        0.0000        0.0000        0.0000        0.0000        0.0000        0.0000        0.0000        0.0000        0.0000        0.0000       19.7100       13.7986       13.2039       17.5955        0.0000        0.0000        0.0000        0.0000        0.0000        0.0000        0.0000        0.0000        0.0000        0.0000        0.0000        0.0000        0.0000        0.0000        0.0000        0.0000        0.0000        0.0000        0.0000        0.0000        0.0000        0.0000        0.0000        0.0000        0.0000        0.0000        0.0000        0.0000        0.0000        0.0000        0.0000        0.0000        0.0000        0.0000        0.0000        0.0000        0.0000        0.0000        0.0000        0.0000        0.0000        0.0000        0.0000        0.0000        0.0000        0.0000        0.0000        0.0000        0.0000        0.0000        0.0000        0.0000        0.0000        0.0000        0.0000
        0.0000        0.0000        4.1162        4.4612        0.0000        3.0064        2.7021        3.6314       12.2491       13.3818        9.7880        4.8274        1.5183        2.1208        0.8651        0.0478        0.1463        0.0112        0.0000        0.0000        0.0000        0.0000        0.0000        0.0143        0.0200        0.0312        0.0477        0.1351        0.1698        0.1797        0.1652        0.0336        0.4248        0.6960        1.8052        1.1184        0.5272        1.6092        0.9582        0.1211        0.2050        0.1313        0.0978        0.0909        0.9918        0.7058        0.0626        0.0062        0.0045        0.0375        0.0033        0.0022        0.0192        0.0312        0.0892        0.0745        0.0837        0.1484        0.4781        1.5981        1.9944        2.2813        1.8258        2.7697        2.2200        2.4912        2.8523        2.7935        3.1684        4.3606        3.8441        2.9012        5.2451        1.8838        0.3626        1.0396        0.1346        0.9542        1.7703        3.8462        3.6652        3.1907        2.6547        3.1853        7.9091        8.4458        8.2220        6.1766        4.3255        4.5799        7.4094        8.6272       10.7570       18.1103       18.4340       18.3967       16.0433       10.8570       22.1000       31.4843       28.4963       31.7760       45.7062       32.3039       21.4798       20.7487       24.8416       22.4908       52.4441       33.0999       11.2000        9.2155        8.9392        7.3387        4.6678        3.8065        3.9576        3.4765        3.1375        2.9163        2.7972        2.6937        6.4289        7.0548        8.8501        9.2275        9.8368        9.6195        9.7043       10.7601       12.7738       13.9671       34.0022       11.8233       11.0879        8.0892        7.8872        8.8284        9.2783       12.7967       12.4199       11.5330        9.9004       18.5006       23.5509       21.2105       12.9223       14.4987       14.5375       14.2216       15.4254       18.8672       23.9675       23.7743       21.1398       19.5920       16.8883       17.1807       14.2673       14.6181       16.7211       15.5704       13.8182       11.6089       10.9782        8.8741        6.8860        4.6337        4.6986        5.6039        9.6114       16.0580       14.2990       11.7197       10.5047        9.6256       11.3957       14.1611       18.9604       26.9394        0.0000        0.0000       24.7232        0.0000        0.0000        0.0000        0.0000        0.0000        0.0000       44.3400       37.1700       18.3450        0.0000        0.0000        0.0000        0.0000        0.0000        0.0000        0.0000        0.0000        0.0000        0.0000        0.0000        0.0000        0.0000        0.0000        0.0000        0.0000        0.0000        0.0000        0.0000        0.0000        0.0000        0.0000        0.0000        0.0000        0.0000        0.0000        0.0000        0.0000        0.0000        0.0000        0.0000        0.0000        0.0000        0.0000        0.0000        0.0000        0.0000        0.0000        0.0000        0.0000        0.0000        0.0000        0.0000        0.0000        0.0000        0.0000        0.0000        0.0000        0.0000        0.0000        0.0000        0.0000        0.0000        0.0000        0.0000        0.0000        0.0000
        0.0000        0.0000        0.0000        0.0000        0.0000        2.7011        2.6910        2.2742        5.2015        7.7091        5.5775        1.9999        2.3712        3.0116        0.5801        0.0220        0.0000        0.0000        0.0133        0.0000        0.0000        0.0000        0.0000        0.0409        0.0580        0.0770        0.1214        0.2349        0.2427        0.2723        0.2457        0.5454        0.7553        0.9494        1.2433        0.8892        0.0717        0.0954        1.4421        0.7722        0.1088        0.1068        0.0996        0.0912        0.0843        0.0748        0.0627        0.0064        0.0048        0.0662        0.5928        0.1512        0.0198        0.0032        0.2482        0.1636        0.6474        1.4252        2.6570        2.9052        0.9758        1.5342        0.7642        1.2612        5.0265        4.7728        5.7636        3.6866        2.1715        2.6760        1.8573        3.5203        4.6048        3.4774        3.7656        4.1333        3.4195        1.4383        2.1705        2.0976        2.4593        4.0268        4.2756        4.8972        4.3986        2.2375        2.9225        3.3385        9.0543        9.3919       10.2113       10.7225       12.0711       12.6494       11.9849       13.9426       13.3473       14.5752       35.9672       42.4572       32.7218       42.7845       50.4399       43.0718       32.3793       22.6379       16.6858       26.4730       20.2196       26.7292       26.1193       19.1267       14.5494       10.7699        8.0577        6.9065        6.1854        5.5958        5.9239        4.8249        4.9407        7.4515        8.0547        8.1043        8.8380        8.6168        8.5406        9.8808       10.7072       12.1334       15.0277       13.3793       12.7006       11.6684       10.7936        8.9537        7.5967        9.2948        9.1741       15.2154       23.7965        9.3619       19.3019       12.9158       16.5456       16.3906       13.5774       12.5445       14.7734       16.9252       20.6414       19.9463       23.2373       24.7236       31.2900       21.0560       22.1277       14.0977       11.9997       13.6744       15.6845       13.4912       12.4545        9.8409       13.1316        8.9587        7.3568        5.3976        5.2070        5.5147        9.7953       15.2403       16.1195       15.5361       11.7393       10.9643       11.8626       14.5430       16.3715       23.8783       23.3681       23.8619       24.2075       33.8130        0.0000        0.0000        0.0000        0.0000       33.9600       26.3400       20.0700       16.6068        0.0000        0.0000        0.0000        0.0000        0.0000        0.0000        0.0000        0.0000        0.0000        0.0000        0.0000        0.0000        0.0000        0.0000        0.0000        0.0000        0.0000        0.0000        0.0000        0.0000        0.0000        0.0000        0.0000        0.0000        0.0000        0.0000        0.0000        0.0000        0.0000        0.0000        0.0000        0.0000        0.0000        0.0000        0.0000        0.0000        0.0000        0.0000        0.0000        0.0000        0.0000        0.0000        0.0000        0.0000        0.0000        0.0000        0.0000        0.0000        0.0000        0.0000        0.0000        0.0000        0.0000        0.0000        0.0000        0.0000        0.0000
        0.0000        0.0000        0.0000        0.0000        0.0000        3.2718        3.9334        2.1405        3.0316        2.2935        1.6882        1.5768        2.6416        2.1329        0.2284        0.0295        0.0000        0.0000        0.0227        0.0120        0.0234        0.0339        0.0294        0.1647        0.1953        0.2473        0.2959        0.2774        0.3281        0.2901        0.2645        0.0394        0.0352        0.0318        0.0683        0.2019        0.2163        0.1365        0.1378        0.1500        0.1316        0.0908        0.0838        0.0738        0.0671        0.0636        0.0549        0.6302        0.8788        0.0147        0.2680        1.9674        0.9340        1.5556        4.4879        4.2244       10.0145        8.8484        9.1098        7.1661        6.1546        2.1699        8.7978        7.0528        8.2424        6.4758        5.7581        5.5760        5.2931        5.5680        6.5837        5.0002        6.3473        8.4620        6.7692        7.4307        6.7739        2.9846        4.0944        3.7580        4.6300        5.1028        4.4225        4.7567        6.5323        1.7970        1.3075        0.8483        3.6019        5.7875        7.5536       14.2528       13.9780       11.2404       12.1988        9.2550       15.9348       12.4860       16.4487       17.0437       16.1685       18.2305       20.8194       29.2519       29.8974       28.9329       24.5883       23.4477       18.1345       20.1319       21.0077       21.0645       30.3636       18.7395       16.8797       13.3228       11.3983       10.5927       13.5993       14.1200       10.3128       11.7427        7.8254        7.4974        6.7909        7.9630        7.7595        9.5299        9.1351       10.1441       18.4492        9.4774        8.6137        9.3136        8.8790        6.6755        6.4042        7.0769        8.5005        9.0050        7.9648       20.7864       16.7377       18.1308       13.5534       15.0832       13.0168       17.4161       24.2692       26.9902       26.2176       22.6285       28.9021       26.4014       25.5595       18.5345       15.6960       14.8323       13.0366       13.9471       15.2256       11.7109        9.9059       10.2764       11.5636       13.0687       12.1148       13.5534        7.5071        7.7475        9.7163       16.6197       21.2659       21.1114       17.6018       16.3406       16.6246       15.4313       23.3410       26.5682       27.6454       27.4073       25.0721       29.5258        0.0000        0.0000        0.0000       38.8370       32.1700       31.2497       29.8475       26.7623       27.0744        0.0000        0.0000        0.0000        0.0000        0.0000        0.0000        0.0000        0.0000        0.0000        0.0000        0.0000        0.0000        0.0000        0.0000        0.0000        0.0000        0.0000        0.0000        0.0000        0.0000        0.0000        0.0000        0.0000        0.0000        0.0000        0.0000        0.0000        0.0000        0.0000        0.0000        0.0000        0.0000        0.0000        0.0000        0.0000        0.0000        0.0000        0.0000        0.0000        0.0000        0.0000        0.0000        0.0000        0.0000        0.0000        0.0000        0.0000        0.0000        0.0000        0.0000        0.0000        0.0000        0.0000        0.0000        0.0000        0.0000
        0.0000        0.0000        0.0000        0.0000        0.0000        3.5044        2.7078        2.4998        1.7124        3.0639        5.9415        2.6202        3.1870        0.7205        0.2477        0.0147        0.0000        0.0000        0.0101        0.0053        0.0000        0.0000        0.0000        0.1868        0.2733        0.3607        0.4525        0.4834        0.4664        0.3360        0.3059        0.0453        0.0407        0.0367        0.0340        0.1705        0.1568        0.1339        0.1261        0.1362        0.1049        0.0934        0.1254        0.2941        0.0702        0.0667        0.0566        0.3163        0.0046        0.0041        1.1510        2.2368        4.2119        3.4991        3.1325        4.9648       10.2472       11.8950       12.6481       17.0061       11.4815       10.3626        6.6933        2.5898        1.1245        1.1524        2.9099        3.9511        5.1766        7.6660        6.6026        5.9396        4.5637        2.3141        4.0081        3.9158        3.6702        1.8434        2.9069        1.7880        1.8831        1.7340        0.6687        0.5304        1.4423        2.4693        3.2799        5.7211        6.5042        9.6795       12.7491        6.9592        8.2179        9.3741       10.6029       10.6821       12.0192       10.6586       13.5405       12.6518       13.7605       17.3376       24.2724       22.4839       20.7319       32.2226       15.9446       17.2673       15.8047       18.5774       17.6887       20.5270       24.5703       59.6944       50.4874       82.4893       29.7397       13.4758       12.7903        9.7698       10.1044        8.9185       12.1352       13.1868        9.3717        9.3895       11.5711       10.4413        8.6261       13.1555       30.4313       10.0132        9.8471        8.9289        8.9678        6.8487        5.6382        5.8328        6.6313        9.6574        9.9886       11.3401       12.3879       10.0468       21.5284       21.8779       17.0785       23.7648       24.9757       25.8845       26.6258       31.6902       31.2585       22.9694       22.3509       16.0312       15.4700       18.5921       19.8772       15.0223       12.3241       10.1465        9.8469       10.1357       11.6854       11.7905       12.7485       12.9799        7.7795        8.7166       11.1494       19.9958       25.6422       24.6844       24.7758       17.8073       16.3269       17.3658       20.3331       26.3353       27.3959       22.3133       35.7745       41.4019        0.0000        0.0000       38.6320       34.9980       36.9874       44.1714       43.3717       40.7917       46.0901       45.2059       42.6239       36.2272       36.7806       34.4522        0.0000        0.0000        0.0000        0.0000        0.0000        0.0000        0.0000        0.0000        0.0000        0.0000        0.0000        0.0000        0.0000        0.0000        0.0000        0.0000        0.0000        0.0000        0.0000        0.0000        0.0000        0.0000        0.0000        0.0000        0.0000        0.0000        0.0000        0.0000        0.0000        0.0000        0.0000        0.0000        0.0000        0.0000        0.0000        0.0000        0.0000        0.0000        0.0000        0.0000        0.0000        0.0000        0.0000        0.0000        0.0000        0.0000        0.0000        0.0000        0.0000        0.0000        0.0000
        0.0000        0.0000        0.0000        0.0000        2.2687        2.6761        3.3216        2.8733        2.1012        2.8090        2.5168        1.3902        2.6071        1.0554        0.3036        0.0898        0.0223        0.0216        0.0000        0.0000        0.0000        0.0000        0.0000        0.2224        0.3041        0.4713        0.4777        0.4057        0.3584        0.3576        0.3263        0.0482        0.0430        0.0390        0.0589        0.1720        0.1587        0.1474        0.1382        0.1174        0.1087        0.1041        0.3569        0.1228        0.0784        0.0760        0.0684        0.4015        0.6925        1.4075        6.3425        9.7035        8.6604        6.7974        7.2294       13.4254       17.7274       11.3320        9.1682        8.3620        8.4437        9.5254        9.7727        3.6439        4.0745        4.5256        7.0804        4.4552        5.8847        4.0427        6.2496       10.5291        8.0813        3.0128        1.9758        2.4450        2.4074        0.8708        4.1593        2.8781        4.0355        4.2490        1.1780        0.8337        1.3567        2.6644        1.8554        3.3583        3.7866        6.1418        8.6677        6.9029        6.2109        6.3286        8.5600        8.7858        9.1007        9.4282       10.6161        9.6985        8.3376        9.3004        9.0593        9.1332       10.3445       11.6086       11.0914       15.3445       14.4053       21.0057       53.3267       52.0029       26.7826       26.4982       30.1070       27.9354       29.6712       29.2087       20.6735       18.5746       18.0965       16.1423       12.7706       16.5153       11.5953       25.3031       38.9725       35.0634       14.7574        8.6537        8.6968        9.7684        9.4162        9.2536        8.6134        7.7056        7.8929        8.5778        9.1199       12.8468       11.5602       13.7694       22.3054       29.4997       24.8486       22.1250       16.7674       18.9823       19.9448       27.5505       35.5475       32.3547       29.0093       26.9034       22.5080       21.5727       21.0676       21.8759       17.3269       12.7763       11.3526       11.6788       12.6105       10.8614       10.7924        9.9804        9.4472        9.8714        9.5732       10.2717       11.0856       14.7520       19.2955       20.7444       19.7049       17.9818       17.0679       17.0137       18.7810       24.6924       25.0604       38.5015       44.7658       53.8310        0.0000       42.3896       32.9223       32.9788       39.6435       47.0571       52.1315       62.3008       60.1066       36.9152       45.7793       35.6137       36.3260       34.0229       35.9921        0.0000        0.0000        0.0000        0.0000        0.0000        0.0000        0.0000        0.0000        0.0000        0.0000        0.0000        0.0000        0.0000        0.0000        0.0000        0.0000        0.0000        0.0000        0.0000        0.0000        0.0000        0.0000        0.0000        0.0000        0.0000        0.0000        0.0000        0.0000        0.0000        0.0000        0.0000        0.0000        0.0000        0.0000        0.0000        0.0000        0.0000        0.0000        0.0000        0.0000        0.0000        0.0000        0.0000        0.0000        0.0000        0.0000        0.0000        0.0000        0.0000        0.0000
        0.0000        0.0000        0.0000        0.0000        1.4365        1.6325        1.6574        1.8603        1.2845        1.6217        1.2489        1.5917        3.3602        1.4803        0.5207        0.2156        0.1203        0.0272        0.2611        0.0000        0.3223        0.0043        0.0000        0.2537        0.5178        0.3820        0.4204        0.3324        0.3595        0.3570        0.3239        0.0481        0.0429        0.0784        0.0872        0.3626        0.1628        0.4650        0.2935        0.1767        0.1274        0.1245        0.1170        0.1192        0.4134        0.8968        1.0029        5.1812        8.1010       14.3795       17.3925       11.6561       11.3075        7.1465        7.2109       13.2081        9.0251        4.5388        6.4986        3.9059        5.0418        6.7304        9.6650        8.5967        8.9815       12.0682       10.6028        8.7588        9.0091        5.5690        6.4853        9.6639       15.2107        9.8329        2.4139        2.5755        3.6013        1.9844        5.2447        1.8046        6.5687        4.1393        4.5521        3.2724        1.7435        1.8439        1.3906        1.3716        1.9356        1.7559        2.5161        4.3120        4.8635        5.2783        9.6185        7.2402        8.1740        8.9985        8.7812        7.7273        9.4088       19.8008       10.1493       12.9270        9.8627        9.5249        9.8558       11.2850       14.0137       14.4428       18.5620       27.4852       25.8195       22.3355       25.0945       24.4676       26.3229       30.9962       20.4409       25.8113       22.5588       11.9730       13.5932       16.4838       14.5953        9.8897        9.6933       11.5214       11.8837        8.9486        8.6783       10.0007        9.6817        9.7778        9.5081        9.8232       10.6481       12.8563        9.7510       13.7177        8.1022       16.5012       18.4911       24.7024       19.8228       17.2211       15.4368       20.1597       22.9887       25.4050       29.2910       29.5432       27.5625       26.2706       20.6363       18.7929       18.7051       15.0914       14.4747       15.8371       13.4814       11.7988       11.8157       11.1429       10.2413        9.5363        9.3568       10.2198       10.4795       10.9740       11.6923       15.6121       20.6625       24.8818       25.5104       24.5439       18.7983       18.1163       19.3180       26.8630       24.7156       40.9702       46.4916       52.4290       44.9170       40.2410       39.3878       41.7280       42.5418       44.9558       48.1692       65.7208       65.1266       40.5387       43.2943       35.8355       37.3009       46.6160       61.9723        0.0000        0.0000        0.0000        0.0000        0.0000        0.0000        0.0000        0.0000        0.0000        0.0000        0.0000        0.0000        0.0000        0.0000        0.0000        0.0000        0.0000        0.0000        0.0000        0.0000        0.0000        0.0000        0.0000        0.0000        0.0000        0.0000        0.0000        0.0000        0.0000        0.0000        0.0000        0.0000        0.0000        0.0000        0.0000        0.0000        0.0000        0.0000        0.0000        0.0000        0.0000        0.0000        0.0000        0.0000        0.0000        0.0000        0.0000        0.0000        0.0000        0.0000
        0.0000        0.0000        0.0000        0.0000        0.1413        0.3451        0.7738        0.7645        0.6199        0.2320        0.1034        0.9114        2.6260        3.9448        1.7102        1.8235        3.5198        3.9001        5.9450        2.9451        1.4433        0.8198        0.2459        0.2592        0.5196        0.3491        0.4430        0.2932        0.3109        0.3082        0.2796        0.0318        0.0285        0.0262        0.0268        0.0144        0.1188        2.0429        0.1998        0.7811        0.5503        0.5794        0.7561        5.4459        9.4398       16.3184       23.8041       24.0436       18.7964       16.2261       11.4282        5.5663        6.9034       10.2285       11.8487        9.5904        4.5978        3.2187        8.7576       13.0340       14.3135       10.3388        8.1466        3.8513       19.1114       22.4496       14.6567       12.6633       10.3753       11.3356        9.6567        7.8953        8.9312        8.8927        9.7046        7.9398        5.6196        3.8435        2.7600        2.5742        4.0901        3.7359        2.6775        1.9228        2.2931        1.7655        1.4666        1.9275        1.2782        2.0260        1.7340        7.4329        8.8057        4.2990        5.0431        8.3113        8.2070       11.5914       12.6458       10.9365       10.6374        9.5834        7.0509        9.7346       11.0966        8.2216        8.4554       10.9558       11.1215       13.3212       14.9504       16.2533       16.0738       16.7927       19.9228       18.6309       20.6693       15.2670       13.2193       22.3028       18.5885       10.5944        8.2096       13.1935        8.2127       12.7083       11.0636       13.2063       14.1440       13.5697       13.0982       14.7573       13.7956       12.8308       13.0635       15.2797       17.9566       18.8489       15.5243       10.5282        8.9486       16.6207       19.7076       24.5226       24.0471       28.4131       16.0534       17.2040       17.8597       20.2529       26.9617       25.7006       23.1103       21.2995       19.6034       21.2711       21.1711       20.3334       19.4132       15.0722       15.7848       13.2183       12.8092       11.1261       10.7159       10.7914       10.7740       12.1927       12.6068       13.6576       15.3247       15.7935       21.8765       29.5206       29.2619       31.5246       23.3850       20.0986       19.6146       32.7544       40.9176       42.8164       44.8853       46.2095       47.3103       42.5722       38.6656       37.9997       40.9419       43.5807       39.8408       42.5644       52.4894       52.8100       45.6172       41.5869       38.4754       30.3588       33.1250        0.0000        0.0000        0.0000        0.0000        0.0000        0.0000        0.0000        0.0000        0.0000        0.0000        0.0000        0.0000        0.0000        0.0000        0.0000        0.0000        0.0000        0.0000        0.0000        0.0000        0.0000        0.0000        0.0000        0.0000        0.0000        0.0000        0.0000        0.0000        0.0000        0.0000        0.0000        0.0000        0.0000        0.0000        0.0000        0.0000        0.0000        0.0000        0.0000        0.0000        0.0000        0.0000        0.0000        0.0000        0.0000        0.0000        0.0000        0.0000        0.0000        0.0000
        0.0000        0.0000        0.0000        0.0000        0.0000        0.0000        0.0000        0.0000        0.7584        1.6189        1.2191        1.2394        0.6112        0.8253        1.9531        3.8047        3.6616        4.0801        5.7012        5.4208        5.9418        3.2665        0.4650        0.4463        0.7008        0.7332        0.7732        2.7735        5.6089        0.5106        0.2889        0.0334        0.0318        0.0327        0.3656        0.1213        0.4227        0.3350        0.3056        0.6631        4.0973        4.7241       12.0918       15.9605       15.4614        7.1601        3.5896        4.1479        6.2066        4.2901        5.9528        7.1096        8.4555        5.8722        6.1499        0.9404        3.1301        5.1773        9.2677       14.0609       16.8544        9.5778        8.5016        5.5246        8.5451       17.0378       23.2704       23.2605       21.9838       20.1421       19.8694       22.1397       28.0766       14.2635        7.3034        6.8815        5.6799        4.3961        6.3699        5.0963        5.4981        3.6538        3.7455        2.6086        2.3772        3.7466        3.7831        1.5810        2.6663        1.5830        1.9632        2.6861        3.2395        3.5640        3.9485        5.2292       12.9061       11.8037        7.3823        6.8099       11.1404       12.2842        7.1850        7.6344        9.1768        9.3864        9.1567       13.7488       11.7685       13.8493       20.9054       19.9078       13.8512       12.8472       14.7479       11.9815       13.4703       12.2692       17.9384        9.4739        8.2110       10.4749        7.2749        6.7113        7.2984       13.4499       10.1412       25.4240       20.7276       14.9431       14.6564       20.0647       16.7758       16.6162       18.0100       28.5285       20.4909       17.9961       25.1718       17.1116       11.0917       12.8083       12.2101       16.0231       10.5628        9.4642        6.8956       11.9540       13.3509       15.8148       22.3812       21.2251       23.3329       25.8344       22.8529       20.9573       21.5395       20.4455       21.9115       17.0016       15.1215       14.9953       14.8283       12.5352       11.4705       11.2558       10.7507       13.8104       14.7463       14.6634       16.5370       19.3607       25.1796       35.9315       34.4160       31.9960       22.3513       17.8337       18.5356       24.5665       34.8611       38.1543       40.9046       45.8870       43.7393       35.5119       32.9505       31.4761       37.1386       35.8061       33.0591       30.0984       28.6422       34.3617       41.8695       38.7443       38.0687        0.0000        0.0000        0.0000        0.0000        0.0000        0.0000        0.0000        0.0000        0.0000        0.0000        0.0000        0.0000        0.0000        0.0000        0.0000        0.0000        0.0000        0.0000        0.0000        0.0000        0.0000        0.0000        0.0000        0.0000        0.0000        0.0000        0.0000        0.0000        0.0000        0.0000        0.0000        0.0000        0.0000        0.0000        0.0000        0.0000        0.0000        0.0000        0.0000        0.0000        0.0000        0.0000        0.0000        0.0000        0.0000        0.0000        0.0000        0.0000        0.0000        0.0000        0.0000        0.0000
        0.0000        0.0000        0.0000        0.0000        0.0000        0.0000        0.0000        0.0000        0.0000        0.0000        2.3699        1.1004        0.6812        0.9967        0.5518        0.2428        0.5401        0.9478        1.1224        1.0704        0.9629        2.1254        3.0240        3.2081        3.8471        1.4765        0.5489        0.8133        0.8001        0.4118        0.3516        0.1322        0.5327        0.7268        0.5450        4.9837       15.5751        9.7272       10.8337       16.1126       17.7448       15.9913       11.8872       11.2942        4.8625        2.9221        3.3888        2.1907        2.0380        6.7086        6.8902        5.2921        5.4253        6.0428        7.4224        9.1484        6.1450        6.1371        6.8307        3.2089        3.8784        7.4928        9.6765        6.6799        8.3942       16.1305       22.2944       23.7206       25.4076       22.2333       21.7814       16.3352       13.0434       17.3814       35.5627       27.6329       16.3673       26.1115       30.7003       36.6908       30.7564       12.2278        6.9833        4.6027        4.9647        4.4704        5.0868        3.8543        2.5954        2.2606        2.9611        5.9657        4.9287        5.6196        5.3376        5.2895        5.8284        6.3336        6.2822        7.7334       10.8657       12.3206       17.8769       11.2153       12.0646       11.8039       13.5283       17.9263       18.4999       17.7324       16.6824       22.0126       30.5478       12.2635       17.5722       25.8677       12.9938       10.9484       12.7082       10.2791        8.5381        8.1698       11.1899        9.5957        7.7746       11.1040       12.5014       20.4932       22.9537       20.9811       16.4860       17.7209       19.4300       18.6183       22.1536       28.9517       24.8520       22.4683       20.7005       17.9689       16.5434       16.7744       16.3400       15.6528       11.4514        8.8400        8.0246       13.0102       15.7057       17.8423       23.8629       25.4170       25.1939       24.8554       24.4371       24.1020       22.8212       23.2085       20.4482       20.1274       15.9672       16.9762       17.1196       15.4693       11.3989       11.3741       11.6875       13.9404       14.5320       14.6500       15.9626       18.4038       21.8688       24.0375       24.3912       26.0543       21.0940       17.5302       17.6019       21.4614       27.9412       34.4215       37.9698       34.1599       80.2011       32.7255       25.8821       36.0111       37.0051       44.8653       42.1325       41.2490       34.8500       36.2433        0.0000        0.0000        0.0000        0.0000        0.0000        0.0000        0.0000        0.0000        0.0000        0.0000        0.0000        0.0000        0.0000        0.0000        0.0000        0.0000        0.0000        0.0000        0.0000        0.0000        0.0000        0.0000        0.0000        0.0000        0.0000        0.0000        0.0000        0.0000        0.0000        0.0000        0.0000        0.0000        0.0000        0.0000        0.0000        0.0000        0.0000        0.0000        0.0000        0.0000        0.0000        0.0000        0.0000        0.0000        0.0000        0.0000        0.0000        0.0000        0.0000        0.0000        0.0000        0.0000        0.0000        0.0000        0.0000
        0.0000        0.0000        0.0000        0.0000        0.0000        0.0000        0.0000        0.0000        0.0000        0.0000        5.7436        4.1750        2.2522        1.9091        1.4240        0.5867        1.5559        1.6332        2.6453        2.6796        0.9616        0.5987        1.0855        2.0249        1.9282        2.5321        1.5299        2.8218        3.2133        1.9519        0.4789        0.8191        1.8476        2.5919        3.3592        4.9403        4.2688        1.1863        2.3265        5.5218       14.7527       14.0960        8.8762        3.8656        1.6362        2.5815        2.0430        4.4462        5.4922        6.1221        4.5730        4.2010        2.6725        5.1890        7.0781       10.4797        6.7827        6.4236        4.0550        1.7357        1.0776        3.0462        6.0110       12.3770        8.5106       18.5268       22.4149       17.8320       16.3331        8.1664       13.6082       10.4683        8.5494       11.9330       20.7572       22.4278       16.3667       31.6075       39.5694       32.4798       39.4746       42.4472       43.2444       21.6908       15.5411       10.4500       11.2219       12.7448       11.8758       10.9770       18.8781       34.8811       20.4239       12.7195        9.9209        8.1551        9.5179       11.6228       10.2900       14.2075       14.2233       29.0823       53.8987       43.2879       30.9627       15.5278       13.3353       16.5726       16.1915       14.0001       14.0924       13.6512       13.6420       14.6364       14.2514       13.2977       18.9343       14.6521       13.2246       10.3352       10.2009       11.3815        9.7111       15.8889       15.7841       12.7720       12.6973       20.6292       19.4214       24.4190       29.6893       28.7385       26.7879       28.2525       33.6795       29.3763       27.7130       28.1563       28.1507       27.2036       18.8971       19.3195       16.2042       20.0686       13.3734       10.1685       12.0632       22.7107       24.2853       33.0743       38.6043       30.6563       29.0097       27.7463       28.1977       27.2821       26.8251       26.0766       21.8717       17.4792       16.9322       19.1453       16.6630       15.3397       11.6505       12.1172       12.4720       13.9602       13.5468       14.0030       15.8951       45.1447       27.7277       18.4763       19.3215       20.6798       18.5968       18.2982       18.4257       25.7086       27.0067       25.9708       24.5859       25.8772       20.8175       30.9148       34.3390       34.5360       43.0688       46.9272       46.3967       48.0927       46.6150        0.0000        0.0000        0.0000        0.0000        0.0000        0.0000        0.0000        0.0000        0.0000        0.0000        0.0000        0.0000        0.0000        0.0000        0.0000        0.0000        0.0000        0.0000        0.0000        0.0000        0.0000        0.0000        0.0000        0.0000        0.0000        0.0000        0.0000        0.0000        0.0000        0.0000        0.0000        0.0000        0.0000        0.0000        0.0000        0.0000        0.0000        0.0000        0.0000        0.0000        0.0000        0.0000        0.0000        0.0000        0.0000        0.0000        0.0000        0.0000        0.0000        0.0000        0.0000        0.0000        0.0000        0.0000        0.0000        0.0000
        0.0000        0.0000        0.0000        0.0000        0.0000        0.0000        0.0000        0.0000        0.0000        0.0000        5.8840        6.8876        9.2560       10.9246        9.7677       10.5384        4.7939        2.4516        3.5877       15.7480        4.9811        2.1061        4.0031        6.2116        2.5038        4.1584        1.6728        7.0048        4.2551        1.0190        0.6807        1.7239        0.5527        1.8323        3.6502        4.6923        0.4747        1.0854        0.3895        1.0651        1.8686        2.6456        2.0277        2.1684        3.2807        1.6598        2.9486        3.7957        4.0912        3.6700        1.1682        1.0403        1.3367        2.7856        3.3610        5.5499        8.4361       14.1448        4.9334        4.7348        7.5326       10.3403       12.8222       10.7390        6.3130       13.8432       19.7550       11.5331        9.9450        9.9255       11.7714       10.6120       10.7891       10.7977       11.7352       16.6601       17.0177       20.0964       35.1443       24.2192       23.4898       21.0326       20.4064       12.7078       13.0384       11.4645        9.6151       13.1740       13.0939       19.3617       23.1838       32.9172       24.3851       27.9988       58.0456       48.0054       24.2923       22.8318       15.6750       12.8448       14.3373       25.0407       27.5325       29.4946       27.2259       21.1575       17.6284       15.5867       15.2395       14.9028       15.2766       19.0160       15.4347       13.8425       13.6393       12.6097       13.9965       12.5860       12.3780       11.9710       10.5806       13.6621       11.2918       15.8321       16.3524       18.1525       16.5856       23.0094       22.3026       22.4753       31.4947       22.9042       22.5134       24.8998       27.7776       23.0292       20.7484       28.8401       32.1348       26.4714       24.0362       24.8044       18.5640       23.3401       16.1138       16.8239       20.6909       34.6823       38.1779       48.6337       50.9003       33.6807       24.2705       26.8033       27.7278       28.9893       30.2242       30.9210       25.6889       16.2014       18.1170       16.8332       17.2417       17.8166       15.5203       15.7558       13.3203       12.5854       11.9683       11.9718       16.1315       79.0850       42.1336       22.3195       22.5216       23.2586       26.2418       28.6216       28.5415       26.5180       28.2899       28.7477       25.3611       27.7800       20.4464       24.7536       25.9400       28.6403       38.1320       43.0364        0.0000        0.0000        0.0000        0.0000        0.0000        0.0000        0.0000        0.0000        0.0000        0.0000        0.0000        0.0000        0.0000        0.0000        0.0000        0.0000        0.0000        0.0000        0.0000        0.0000        0.0000        0.0000        0.0000        0.0000        0.0000        0.0000        0.0000        0.0000        0.0000        0.0000        0.0000        0.0000        0.0000        0.0000        0.0000        0.0000        0.0000        0.0000        0.0000        0.0000        0.0000        0.0000        0.0000        0.0000        0.0000        0.0000        0.0000        0.0000        0.0000        0.0000        0.0000        0.0000        0.0000        0.0000        0.0000        0.0000        0.0000        0.0000        0.0000
        0.0000        0.0000        0.0000        0.0000        0.0000        0.0000        0.0000        0.0000        0.0000        0.0000        0.0000       10.4034       10.7363       10.8503        9.9098        8.9461        8.1936        3.3599        1.0764        8.9725        2.8236        2.4149        3.9022        8.2366        6.1657        5.8309        6.7898        6.2035        4.5562        4.7833        3.8477        3.7684        1.1543        2.1673        1.8198        7.8716        3.7814        4.6503        1.4003        1.1698        4.0617        2.5110        1.4395        0.3724        1.5838        5.9811        3.8199        7.8021        4.3652        2.4946        1.5358        1.1352        0.7152        0.8299        6.7134       10.9483       13.2896       12.0316       12.2304       13.6659       13.1984       14.1240       15.7048       12.5912       12.1235        5.7823        6.6685        7.9846        6.5850        7.6230       12.7212       10.8795       13.2722       19.4514       25.9602       17.0081       18.0341       18.1481       18.3155       13.9410       16.8560       15.6534       16.7704       17.2505       25.3697       26.2226       23.2549       24.0217       22.3325       15.8646       18.1870       26.3256       21.3526       28.8080       21.5177       22.0253       27.6694       31.5023       24.4376       19.1355       21.5080       26.4862       22.0170       25.7353       28.9213       20.7057       20.3513       17.3848       18.3449       18.3317       21.1546       16.7277       15.7543       28.6312       14.5375       13.1735       13.5736       13.1997       13.3312       10.7780       11.4476       19.3499       14.8251       13.6629       21.3109       26.3259       27.9901       50.5772       46.6375       39.2123       40.9483       26.8014       19.8188       20.7829       32.9416       30.6709       24.8501       29.3427       27.0870       25.3487       23.6370       21.9842       23.1086       30.5401       37.3524       34.6899       42.6048       35.9500       36.3506       49.8039       44.1766       33.4759       28.3732       29.2997       31.8085       34.8972       38.3146       32.6640       29.3550       21.2839       18.2127       15.5335       16.8276       16.8500       16.3363       12.4422       12.4682       12.1522       11.4407       11.1146       13.1402       14.6589       19.9722       25.6751       24.9553       27.1626       36.5379       37.5769       34.2487       28.0668       29.8952       29.6748       28.7451       23.8517       22.7172       22.1876       21.2933       25.9848       27.0466        0.0000        0.0000        0.0000        0.0000        0.0000        0.0000        0.0000        0.0000        0.0000        0.0000        0.0000        0.0000        0.0000        0.0000        0.0000        0.0000        0.0000        0.0000        0.0000        0.0000        0.0000        0.0000        0.0000        0.0000        0.0000        0.0000        0.0000        0.0000        0.0000        0.0000        0.0000        0.0000        0.0000        0.0000        0.0000        0.0000        0.0000        0.0000        0.0000        0.0000        0.0000        0.0000        0.0000        0.0000        0.0000        0.0000        0.0000        0.0000        0.0000        0.0000        0.0000        0.0000        0.0000        0.0000        0.0000        0.0000        0.0000        0.0000        0.0000        0.0000
        0.0000        0.0000        0.0000        0.0000        0.0000        0.0000        0.0000        0.0000        0.0000        0.0000        0.0000        0.0000        0.0000        0.0000        7.3820       13.1550       13.2480        5.9495        2.6620        4.3259        2.5195        4.9891        9.0967       17.3483       14.0804        8.9977        6.4995        8.3894        7.9433        7.8053        8.0686        8.5868        3.2815        0.7276        1.9898        9.1757        7.8777        8.4483        1.5594        0.8072        1.0994        0.7336        0.3725        2.1889        3.5789        3.4946        5.2466        3.9626        3.1162        3.9086        0.9923        1.0762        0.8148        1.8194        3.6930        5.5756        8.0455        8.5088       12.3530       11.8537        7.7614        7.2309        3.2883        0.9204        3.9696        5.9715        5.7835        6.7696        8.3055        8.0477       17.2485       16.9891       18.5797       27.2812       23.4186       23.2767       24.1937       22.6630       19.6469       14.5340       15.1138       15.4243       15.5159       13.0635       19.7420       19.5013       16.4297       16.4589       15.4166       15.5960       14.5456       16.0944       19.7838       19.3235       20.2374       21.5890       19.5156       28.4468       16.6270       19.0783       17.1328       15.6834       19.6472       19.8663       20.4227       29.7123       23.5720       26.4960       26.9430       28.3738       26.9262       19.1156       20.5564       34.9412       17.9470       17.0984       14.4376       14.4804       14.6399       13.0895       12.9535       13.0563       14.0756       17.5479       42.3525       42.8620       30.2904       45.6283       44.0321       42.6103       36.2051       26.3631       25.9531       26.6085       21.8816       29.7745       33.6031       33.1182       40.2502       36.1278       28.3036       24.2227       25.5219       37.6117       44.0029       49.9583       42.0307       37.2307       37.2694       35.9291       33.2510       33.3402       34.0001       34.1666       38.4781       36.8625       39.7756       34.5874       29.3534       20.4788       16.4270       14.3340       13.4808       13.6957       13.6035       10.6593       13.4200       10.8552       10.2247       11.4077       11.6457       13.4634       16.6485       22.4685       23.5944       27.3274       30.7298       35.4320       32.9971       31.3266       30.6883       31.8098       30.3871       26.1017       23.9300       21.0945        0.0000        0.0000        0.0000        0.0000        0.0000        0.0000        0.0000        0.0000        0.0000        0.0000        0.0000        0.0000        0.0000        0.0000        0.0000        0.0000        0.0000        0.0000        0.0000        0.0000        0.0000        0.0000        0.0000        0.0000        0.0000        0.0000        0.0000        0.0000        0.0000        0.0000        0.0000        0.0000        0.0000        0.0000        0.0000        0.0000        0.0000        0.0000        0.0000        0.0000        0.0000        0.0000        0.0000        0.0000        0.0000        0.0000        0.0000        0.0000        0.0000        0.0000        0.0000        0.0000        0.0000        0.0000        0.0000        0.0000        0.0000        0.0000        0.0000        0.0000        0.0000        0.0000        0.0000
        0.0000        0.0000        0.0000        0.0000        0.0000        0.0000        0.0000        0.0000        0.0000        0.0000        0.0000        0.0000        0.0000        0.0000        0.0000        0.0000        0.0000        0.0000        1.4296        1.0401        3.1016        6.6866        5.1422       11.1794       10.0969       12.9411        8.3438        6.0266        7.5503        9.2388       13.1111       15.4844        5.5542        3.0103        5.3449        9.9097        6.2336       10.2788        7.0837        2.1235        0.7130        0.6551        1.3807        3.1928        7.1715        7.1791        4.5540        1.4490        0.9111        1.4121        0.9567        1.1118        0.8167        1.2494        0.1255        7.0562        3.0666        6.0016       14.3162       12.1383        8.8315        4.1690        9.1005        6.3522        6.9064       14.9960       12.3149        9.7039        8.3478       19.7141       15.7476       21.6278       23.6195       24.1260       17.8279       19.6864       19.0599       22.6311       23.3689       15.3383       16.2391       17.9345       16.9893       16.0222       18.0720       19.2595       19.0500       18.8304       23.3634       21.7746       23.9495       21.3877       20.7771       18.7937       17.7880       19.9407       19.8745       22.0416       22.1303       20.0377       20.7821       22.0676       24.9873       20.3365       24.0352       26.3039       29.9228       33.9671       32.7213       32.0265       31.8241       28.4510       21.6184       19.2426       22.4360       20.5066       20.3574       25.4968       20.4914       16.2198       16.2895       19.4430       17.4852       29.5488       30.8356       27.6641       26.5396       31.0169       33.0759       30.2578       29.6600       21.5352       23.2272       31.4327       25.9650       35.6747       40.1893       37.9963       51.7098       35.6934       29.0217       29.3039       31.2405       41.8532       39.1047       32.5196       44.6681       32.9330       31.6851       39.6229       35.1030       31.4315       32.8417       32.9036       32.3181       30.3396       27.6869       28.1046       26.2022       20.6789       14.8447       11.6139       11.0541       11.1412       10.5851        9.1341       10.2651       10.9860       12.5398       11.1950       11.9028       12.6347       12.9643       41.0134       51.6381       24.6896       21.0057       22.8339       28.0686       29.8147       39.6511       26.7173       24.8624       21.7938       17.5033       19.2572        0.0000        0.0000        0.0000        0.0000        0.0000        0.0000        0.0000        0.0000        0.0000        0.0000        0.0000        0.0000        0.0000        0.0000        0.0000        0.0000        0.0000        0.0000        0.0000        0.0000        0.0000        0.0000        0.0000        0.0000        0.0000        0.0000        0.0000        0.0000        0.0000        0.0000        0.0000        0.0000        0.0000        0.0000        0.0000        0.0000        0.0000        0.0000        0.0000        0.0000        0.0000        0.0000        0.0000        0.0000        0.0000        0.0000        0.0000        0.0000        0.0000        0.0000        0.0000        0.0000        0.0000        0.0000        0.0000        0.0000        0.0000        0.0000        0.0000        0.0000        0.0000        0.0000        0.0000
        0.0000        0.0000        0.0000        0.0000        0.0000        0.0000        0.0000        0.0000        0.0000        0.0000        0.0000        0.0000        0.0000        0.0000        0.0000        0.0000        0.0000        0.0000        0.0000        6.3317        1.8901        4.5433        3.4734        8.4469       15.5635       10.2716       24.0518       23.5813        7.6232       18.1293       16.6637       10.0061        4.3639        4.6609       13.7861        6.7859        4.7901       10.6171        5.8025        1.5043        1.1883        2.3947        3.9483        7.2240        8.7960        5.9220        5.4600        4.6140        1.9380        3.1380        2.4840        2.9520        2.2564        6.0416       13.0089       14.0034        8.8520        3.3859        8.1015        7.3621       14.0782       17.0260       13.0359       15.1792       19.4910       17.1834       12.5513        7.0207       10.9912        8.4087        7.9519       14.5103       17.4869       20.2538       16.0299       19.4464       20.2810       22.3022       23.3176       18.1061       19.7577       18.3778       18.9356       21.7322       20.1328       18.9945       18.2931       20.8270       24.6463       20.9057       30.5034       26.8801       31.4900       24.8884       23.2943       19.8960       20.4203       19.4727       17.7524       20.1781       23.6258       19.0653       20.6894       27.7017       32.1870       37.1407       31.2667       33.8474       34.5048       38.8989       30.4254       25.1224       23.3997       26.0246       26.5129       26.0660       27.0090       28.9734       29.4151       26.1784       23.3743       28.6124       29.4408       32.1932       32.3348       37.4632       31.4509       36.9180       59.3456       40.6046       32.8597       29.7384       32.4039       39.5801       35.1171       29.0655       28.1707       27.2885       40.6610       33.9512       24.4898       25.4894       34.3282       38.0290       31.5603       36.1811       39.2344       43.9205       38.9891       35.3143       30.0840       29.7263       31.5566       32.8430       31.3916       28.6559       26.4008       19.7485       19.4132       14.7072       12.5059       12.6724       11.6857        7.6091        7.0023        7.1694        9.0242        9.7414       10.1488        9.0764        9.3127       11.1497       12.9672       20.4011       46.4330       24.8804       26.5767       22.8083       34.9852       32.3544       35.6149       24.1341       20.6905       21.2387       17.1976       14.3374        0.0000        0.0000        0.0000        0.0000        0.0000        0.0000        0.0000        0.0000        0.0000        0.0000        0.0000        0.0000        0.0000        0.0000        0.0000        0.0000        0.0000        0.0000        0.0000        0.0000        0.0000        0.0000        0.0000        0.0000        0.0000        0.0000        0.0000        0.0000        0.0000        0.0000        0.0000        0.0000        0.0000        0.0000        0.0000        0.0000        0.0000        0.0000        0.0000        0.0000        0.0000        0.0000        0.0000        0.0000        0.0000        0.0000        0.0000        0.0000        0.0000        0.0000        0.0000        0.0000        0.0000        0.0000        0.0000        0.0000        0.0000        0.0000        0.0000        0.0000        0.0000        0.0000        0.0000
        0.0000        0.0000        0.0000        0.0000        0.0000        0.0000        0.0000        0.0000        0.0000        0.0000        0.0000        0.0000        0.0000        0.0000        0.0000        0.0000        0.0000        0.0000        0.0000        5.2332        3.7515        8.6831        9.9237       22.0372       26.0705       23.4819       25.9344       20.4003       14.2367       27.1044       12.3944       10.0525        5.8066        9.7127        6.5163        6.7816        2.8810        1.1216        3.5231        3.8460        2.4902        4.1058        5.0850        7.9320        3.3540        2.5320        3.2400        4.0440        5.4660        2.8680        0.7740        0.7380        1.5048        6.0442        8.1904        5.4749        3.3786        4.3594        3.5756        4.4572        5.3589        7.5535        7.1765        5.8226        7.4955        6.2031       11.6719       10.6898       11.9880        6.1221       17.4701       15.5842       14.7971       14.1745       14.0057       19.5135       22.6310       23.1943       26.4101       20.3734       22.2603       20.9814       19.4188       18.6890       20.1528       21.3259       23.3342       25.4495       25.9470       23.7951       24.4856       30.7453       29.1711       29.9569       30.6962       30.0000       31.4137       28.3622       26.6762       32.5396       34.1043       29.9155       25.6086       32.6576       38.3815       34.1776       36.8872       39.5180       52.5969       35.2742       50.8370       27.0840       28.4076       28.8479       27.6579       29.8403       28.1125       30.7498       37.1237       35.7143       29.1272       29.3488       31.3911       33.9928       43.8170       34.6079       34.3668       51.3154       54.1115       44.0657       43.1617       44.5062       41.1673       35.2509       35.0061       34.8385       33.6852       30.4750       36.0663       36.0698       37.5862       33.8571       30.4914       31.2489       33.8438       45.3177       50.9758       46.7300       40.5680       40.6029       35.2304       35.5209       38.0463       34.4337       31.9811       29.9077       21.8090       18.6605       30.2714       22.0997       13.0159        9.5699        9.0256        7.5712        8.0767        6.3504        6.7061        6.9896        7.6059        8.4544        7.3207        9.6495       10.9644       15.6580       19.1249       81.5995       74.7676       26.1050       26.0024       24.8713       23.9438       20.9963       18.8105       16.7171       12.9145       14.3393       11.4413       13.9644        0.0000        0.0000        0.0000        0.0000        0.0000        0.0000        0.0000        0.0000        0.0000        0.0000        0.0000        0.0000        0.0000        0.0000        0.0000        0.0000        0.0000        0.0000        0.0000        0.0000        0.0000        0.0000        0.0000        0.0000        0.0000        0.0000        0.0000        0.0000        0.0000        0.0000        0.0000        0.0000        0.0000        0.0000        0.0000        0.0000        0.0000        0.0000        0.0000        0.0000        0.0000        0.0000        0.0000        0.0000        0.0000        0.0000        0.0000        0.0000        0.0000        0.0000        0.0000        0.0000        0.0000        0.0000        0.0000        0.0000        0.0000        0.0000        0.0000        0.0000        0.0000
        0.0000        0.0000        0.0000        0.0000        0.0000        0.0000        0.0000        0.0000        0.0000        0.0000        0.0000        0.0000        0.0000        0.0000        0.0000        0.0000        0.0000        0.0000        0.0000        0.0000        3.0542        4.4563       16.0110       15.9952       30.3662       16.6504        6.0160       17.8661       29.9902       17.3469       16.2418       12.8728       13.2862        1.5366        1.8516        4.9615        5.4915        5.2858        1.6311        0.8574        2.3785        5.5967        4.6691        3.7860        2.6760        1.8240        1.8660        2.0880        2.3400        2.1840        1.7700        1.3620        1.7119        4.7898        2.9790        2.9322        4.1688        4.1561        3.7518        2.6007        3.7180        5.1533        6.5581       20.4586        8.7222        7.4977       17.0812       28.3018       27.9775       10.7314       17.9849       18.1400       17.3550       14.0225       16.6577       20.5036       19.7506       24.4822       19.7888       19.9310       21.7809       15.8839       21.7763       22.7893       29.7159       28.8491       31.3406       29.5620       28.4271       29.1213       31.4252       40.4749       33.2393       32.6481       38.9009       34.7784       37.2005       37.7362       44.7025       45.0884       32.8466       30.7210       28.4105       33.8395       35.5815       46.6685       47.4684       48.0362       35.8292       41.4743       52.7672       33.9814       31.2679       31.1551       27.9658       26.5313       27.9643       34.6991       38.6450       42.6022       40.3028       43.8975       41.0910       44.9219       47.6943       35.0896       38.7073       44.7770       43.2796       43.7147       46.4822       47.2343       42.5036       48.2972       46.0803       39.6537       36.9962       42.5819       43.9492       60.9216       56.4372       56.4234       29.0992       33.3126       43.7732       41.5667       40.6069       49.4992       44.5701       44.8848       33.7029       33.9556       33.4451       31.1309       34.4214       34.0381       33.9086       23.4276       30.8116       16.4246       14.0899       11.1353        9.2389        7.8292        9.0443        7.6030        6.7764        8.7070       10.8737        7.2702        7.6128       11.0088        9.8360       13.0369       15.7578       34.1506       32.9507       19.4131       20.1108       17.5170       18.3072       17.9422       17.1697       15.0799       12.4492       11.9493       10.0889        9.3160        8.6286        0.0000        0.0000        0.0000        0.0000        0.0000        0.0000        0.0000        0.0000        0.0000        0.0000        0.0000        0.0000        0.0000        0.0000        0.0000        0.0000        0.0000        0.0000        0.0000        0.0000        0.0000        0.0000        0.0000        0.0000        0.0000        0.0000        0.0000        0.0000        0.0000        0.0000        0.0000        0.0000        0.0000        0.0000        0.0000        0.0000        0.0000        0.0000        0.0000        0.0000        0.0000        0.0000        0.0000        0.0000        0.0000        0.0000        0.0000        0.0000        0.0000        0.0000        0.0000        0.0000        0.0000        0.0000        0.0000        0.0000        0.0000        0.0000        0.0000        0.0000
        0.0000        0.0000        0.0000        0.0000        0.0000        0.0000        0.0000        0.0000        0.0000        0.0000        0.0000        0.0000        0.0000        0.0000        0.0000        0.0000        0.0000        0.0000        0.0000        0.0000        0.0000       20.1297       15.3352        9.0130        4.7269       10.7855       13.5598       25.7084       29.5233       22.7775       24.3101       10.9716        8.1710        2.0603        5.0225        1.5044        3.4327        4.5692        2.0417        1.8688        2.9238        3.9024        3.1098        4.7580        3.5700        2.9340        4.5360        3.4320        3.2940        2.7240        3.1543        2.0017        0.7135        2.1838        4.7749        6.5417        4.9611        6.5672        4.9864        5.9176        4.3842       12.3997       19.1515       11.1199       11.9712        8.3143        9.0019        6.6516        6.7652        9.2235        8.5899       26.0704       19.8683       19.8623       22.0498       21.9451       24.7582       18.6408       20.6479       24.7994       26.5419       20.8243       24.0144       28.7366       29.2711       30.8554       36.3272       38.3130       46.0804       40.3424       42.1355       48.6263       44.6827       52.0276       61.3470       59.9642       54.4446       70.9613       55.2300       46.3000       42.8212       36.8901       35.1491       37.1004       35.7152       40.0480       52.8553       50.8643       37.2768       41.3546       56.8326       45.5366       40.2771       40.1855       37.5422       41.6136       44.7998       47.5750       46.3938       44.0486       51.0266       44.6495       46.0862       48.5081       50.3193       42.4959       48.0777       55.3845       67.5013       61.2087       61.5695       59.4981       58.6891       53.0742       57.1228       50.9993       45.9930       44.8776       43.2397       62.1787       58.2892       72.7502       62.4371       43.0810       38.7461       43.2067       44.4368       47.6199       47.9332       48.6342       36.4899       39.8496       39.4658       38.2874       37.9745       46.7811       34.4284       30.6537       22.0395       18.2158       14.0277       12.6459       10.2586       10.2293       13.3006       11.0682        9.4369       10.0457       13.0894       12.5221       10.0935       11.6423       11.8624       18.8788       17.6798       20.0950       18.5004       19.6751       19.2997       75.1487       47.6502       18.1018       16.7381       12.6095       11.1980        9.5998        8.8181        9.9939       12.1138       10.4984        0.0000        0.0000        0.0000        0.0000        0.0000        0.0000        0.0000        0.0000        0.0000        0.0000        0.0000        0.0000        0.0000        0.0000        0.0000        0.0000        0.0000        0.0000        0.0000        0.0000        0.0000        0.0000        0.0000        0.0000        0.0000        0.0000        0.0000        0.0000        0.0000        0.0000        0.0000        0.0000        0.0000        0.0000        0.0000        0.0000        0.0000        0.0000        0.0000        0.0000        0.0000        0.0000        0.0000        0.0000        0.0000        0.0000        0.0000        0.0000        0.0000        0.0000        0.0000        0.0000        0.0000        0.0000        0.0000        0.0000        0.0000        0.0000        0.0000
        0.0000        0.0000        0.0000        0.0000        0.0000        0.0000        0.0000        0.0000        0.0000        0.0000        0.0000        0.0000        0.0000        0.0000        0.0000        0.0000        0.0000        0.0000        0.0000        0.0000        0.0000        8.1425       26.7703       20.5609       15.7378       16.5563       14.4075       16.9259       11.6973       10.4932       12.5311       16.0442        6.5508        4.6034        6.8059       12.7167       12.7817        6.5744       11.2998        6.0646        6.3071        5.9130        4.6428        5.8115        5.6537        4.9111        4.1925        3.7534        2.6884        1.6215        2.8727        4.6719        3.0438        3.3273        5.0034        6.7268        7.0965        6.8815        9.3587        4.0954        3.3100        8.6937       10.9043       25.9479       15.7953       17.7038       17.4302        9.5369       21.5589       23.1606       25.8138       23.2790       24.0452       23.9133       32.7821       20.7857       24.0104       32.5773       43.9885       27.3203       31.1829       26.3570       33.1336       42.9766       66.1597       70.5190       77.8438       62.6633       57.7004       54.7235       58.8243       68.4968       76.4777       80.4626       72.7939       58.8198       53.4932       50.0507       57.4766       43.9782       44.3855       36.9717       32.9390       30.5685       32.5068       39.6656       37.4872       43.1592       69.2887       69.8838       56.7020       52.1947       61.0503       45.3214       49.9133       52.8762       59.1621       50.7878       42.8271       54.8916       62.4875       58.6548       58.8558       66.0614       68.3137       61.3853       58.9772       90.1681       92.1323       84.9054       69.9783       74.0232       66.1707       60.5812       85.2667       76.0023       62.7588       61.9834       56.5005       61.6656       56.6133       65.3713       50.9357       48.7896       45.0685       45.2640       46.9620       48.7872       39.5705       40.4915       31.7308       36.3811       39.8497       37.8745       38.0657       52.1481       40.8270       29.3429       28.4109       20.1835       16.6075       15.7158       15.1624       13.9902       14.5298       13.6130       10.2315       14.8252       18.0970       17.8422       14.9561       14.0233       16.8458       18.2802       17.3353       17.5677       17.0632       16.8649       15.4092       19.0526       19.8993       20.8793       19.9432       19.9601       17.4123       15.3359       14.1120       15.5919       15.8173       13.7573        0.0000        0.0000        0.0000        0.0000        0.0000        0.0000        0.0000        0.0000        0.0000        0.0000        0.0000        0.0000        0.0000        0.0000        0.0000        0.0000        0.0000        0.0000        0.0000        0.0000        0.0000        0.0000        0.0000        0.0000        0.0000        0.0000        0.0000        0.0000        0.0000        0.0000        0.0000        0.0000        0.0000        0.0000        0.0000        0.0000        0.0000        0.0000        0.0000        0.0000        0.0000        0.0000        0.0000        0.0000        0.0000        0.0000        0.0000        0.0000        0.0000        0.0000        0.0000        0.0000        0.0000        0.0000        0.0000        0.0000        0.0000        0.0000        0.0000
        0.0000        0.0000        0.0000        0.0000        0.0000        0.0000        0.0000        0.0000        0.0000        0.0000        0.0000        0.0000        0.0000        0.0000        0.0000        0.0000        0.0000        0.0000        0.0000        0.0000        0.0000       56.6051        8.8421        9.8683        8.5704        1.3664        1.1764        6.6355        2.9219        3.4692        3.2515        5.5133        8.3267        6.0742        7.1172        9.1942        5.9115        5.3604        5.9238        5.3331        6.1964        7.1776        3.5168        5.0722        4.3044        1.7076        2.1585        1.5216        1.5889        1.1532        0.4498        3.3765        7.0721        5.8872        3.8780        7.1146        5.8006        4.3713        5.5849        5.1873       11.3409        6.0737        6.1593        9.1970        7.3019        4.8859        3.9284       12.5044       11.1842       11.1348       16.4230       24.7216       25.0897       23.6660       45.9042       43.9024       36.2408       28.6784       30.3199       31.8198       35.8046       35.3918       41.9021       47.3264       61.4471       65.7514       77.4088       63.2298       59.0429       60.2184       74.7470       70.3079       70.6789       58.9293       63.8456       58.5878       56.0774       50.3677       53.0935       55.9723       53.3820       53.2566       53.0558       54.0448       44.6101       43.2855       60.3999       79.7214       88.5149       82.0244       68.5745       60.2411       59.1362       53.7038       58.9565       49.3101       54.0570       54.5000       51.4648       60.9188       68.5078       71.6395       71.6838       86.5529       73.3751       68.2404       53.5759       83.0657      101.8466       92.4667       96.1543       97.7904       89.1578       87.7343       90.9399       72.6751       77.7330       65.7029       85.4004       76.4654       73.0015       75.4978       67.4951       57.4230       52.2649       53.3936       55.9127       48.0424       40.7682       34.0524       29.5303       35.3504       37.0835       39.6091       43.7529       50.7401       43.4214       38.1092       41.5341       28.3565       22.9461       23.5672       14.9262       12.8784       12.2886       11.5777       11.3074       15.7684       19.6351       17.9986       16.7954       16.2309       16.0429       18.5823       17.6220       14.4582       13.5895       13.2500       13.4639       19.8823       26.8181       24.0531       22.5303       20.4400       17.9978       16.6422       16.0228       14.5491       14.5356       12.8280        0.0000        0.0000        0.0000        0.0000        0.0000        0.0000        0.0000        0.0000        0.0000        0.0000        0.0000        0.0000        0.0000        0.0000        0.0000        0.0000        0.0000        0.0000        0.0000        0.0000        0.0000        0.0000        0.0000        0.0000        0.0000        0.0000        0.0000        0.0000        0.0000        0.0000        0.0000        0.0000        0.0000        0.0000        0.0000        0.0000        0.0000        0.0000        0.0000        0.0000        0.0000        0.0000        0.0000        0.0000        0.0000        0.0000        0.0000        0.0000        0.0000        0.0000        0.0000        0.0000        0.0000        0.0000        0.0000        0.0000        0.0000        0.0000        0.0000
        0.0000        0.0000        0.0000        0.0000        0.0000        0.0000        0.0000        0.0000        0.0000        0.0000        0.0000        0.0000        0.0000        0.0000        0.0000        0.0000        0.0000        0.0000        0.0000        0.0000        0.0000       69.2549       68.4394       50.3638       31.3480        7.5637        7.6171        3.8596        0.6359        0.2446        0.9833        2.8912        4.4612        3.3831        3.0879        1.7683        2.9253        8.1414        5.5165        8.1272        7.9620        8.7441        4.9902        4.7277        8.8094       11.6534        7.6881        5.5911        4.9182        3.2372        1.7546        4.9281       10.3112        5.6168        4.9452        5.8668        4.8427        5.7034        4.3282        5.4815        6.4381        3.3438        6.5242       10.4127        8.9224        5.5660        6.9740       10.3770       12.7831       13.4350       19.1703       22.8781       22.5575       29.5698       39.8780       47.4075       50.1021       61.4106       57.6096       43.8564       42.4985       66.2680       71.5217       51.3891       50.0863       58.1503       63.0367       48.6053       55.4574       60.7418       56.8707       55.4332       52.5034       47.7562       48.4397       48.5296       50.6965       43.1589       46.2268       54.4446       58.2919       53.7899       79.8539       71.2837       43.9201       40.1614       57.6316      105.2371       93.7912       78.6868       80.1237       81.2156       68.9896       64.8437       59.3702       51.1261       52.8312       55.8075       49.2591       52.3934       63.4074       73.5467       76.9969       87.8938       95.3785       71.6520       65.1646       88.1365       92.2557       99.5695      101.8493      118.2572      109.8257       97.7265       87.7937       80.7336       72.1443       81.1714       82.3440       71.6849       76.7503       80.0936       94.5589       52.2159       49.6361       57.7729       59.7652       53.2368       48.4050       41.6025       34.6982       40.4255       38.0257       41.2365       44.6510       56.6477       38.7960       31.1475       33.5628       20.5136       18.8454       22.6359       22.7733       15.5721       12.3198       12.5323       13.4240       16.9274       21.8540       22.1206       19.1134       19.9929       17.1204       15.9281       17.0102       17.6956       18.6820       17.7892       15.0752       20.4749       25.5380       47.3591       30.9872       18.2328       16.7908       16.3119       14.8516       12.6871       10.3971        9.7733       10.8323        0.0000        0.0000        0.0000        0.0000        0.0000        0.0000        0.0000        0.0000        0.0000        0.0000        0.0000        0.0000        0.0000        0.0000        0.0000        0.0000        0.0000        0.0000        0.0000        0.0000        0.0000        0.0000        0.0000        0.0000        0.0000        0.0000        0.0000        0.0000        0.0000        0.0000        0.0000        0.0000        0.0000        0.0000        0.0000        0.0000        0.0000        0.0000        0.0000        0.0000        0.0000        0.0000        0.0000        0.0000        0.0000        0.0000        0.0000        0.0000        0.0000        0.0000        0.0000        0.0000        0.0000        0.0000        0.0000        0.0000        0.0000        0.0000
        0.0000        0.0000        0.0000        0.0000        0.0000        0.0000        0.0000        0.0000        0.0000        0.0000        0.0000        0.0000        0.0000        0.0000        0.0000        0.0000        0.0000        0.0000        0.0000        0.0000        0.0000        0.0000       43.7556       36.8922       30.9677       26.4496       17.2397        1.7836        2.6010        4.4070        1.0661        2.5457        9.3680        4.9583        1.2314        1.2752        4.4131        6.9694       10.1526       19.5680       20.4380       11.3759        9.3375       13.4951       14.2203       14.2846        8.8351        7.5284        9.0726        9.3007        7.3081       10.8819       11.0797        5.3766        4.9352        8.7002        6.5048        3.7836        1.6516        1.6210        2.1827        2.1762        2.1523        6.6952       12.7126        4.4383       12.7228       11.7639       16.3931       17.0693       26.0608       25.5825       29.5585       37.2748       42.9898       28.4552       34.9688       63.8295       72.0274       67.9482       70.9338       73.6468       82.3595       55.2780       49.8353       50.9357       46.4210       44.6084       48.6045       48.4064       45.3464       41.1409       44.0621       44.4532       42.0689       39.3493       50.8226       59.7135       47.4291       41.9019       39.6412       48.3560       51.5344       44.9642       40.9992       47.9844       62.3144       93.2701       84.3878       74.1786       81.4078       85.8672       77.2856       73.5601       75.0495       61.8924       58.6333       57.4749       59.0707       68.5210       73.2788       83.3439       78.3754       84.1321       86.1529       82.3905       73.0883       91.7692       92.0398       85.0653       80.2023       84.7206       80.6371      100.1713      110.5599       87.1084       81.8010       77.9589       75.1886       76.9497       78.7014       59.1334       66.5955       55.4953       60.4071       59.5062       51.5694       55.2279       51.1939       46.9843       44.0751       40.7527       37.8237       38.3993       32.6822       39.7343       35.1684       27.3526       26.3879       19.9841       19.6521       24.2635       22.4177       20.1221       16.9866       15.8803       16.2923       18.1846       20.9253       22.5457       21.2446       17.7071       17.0905       16.8215       16.5053       12.7074       14.3095       14.6324       16.4783       17.6396       19.9416       29.3798       18.0130       14.9642       14.7623       13.6156       13.6730       11.3277       10.7305        9.6068        9.9695        0.0000        0.0000        0.0000        0.0000        0.0000        0.0000        0.0000        0.0000        0.0000        0.0000        0.0000        0.0000        0.0000        0.0000        0.0000        0.0000        0.0000        0.0000        0.0000        0.0000        0.0000        0.0000        0.0000        0.0000        0.0000        0.0000        0.0000        0.0000        0.0000        0.0000        0.0000        0.0000        0.0000        0.0000        0.0000        0.0000        0.0000        0.0000        0.0000        0.0000        0.0000        0.0000        0.0000        0.0000        0.0000        0.0000        0.0000        0.0000        0.0000        0.0000        0.0000        0.0000        0.0000        0.0000        0.0000        0.0000        0.0000        0.0000
        0.0000        0.0000        0.0000        0.0000        0.0000        0.0000        0.0000        0.0000        0.0000        0.0000        0.0000        0.0000        0.0000        0.0000        0.0000        0.0000        0.0000        0.0000        0.0000        0.0000        0.0000       10.3170       22.8677       36.7149       19.7933       20.8556       17.5909       22.4900       30.8309       35.9728       13.2716       19.2357       31.1950       24.9405       28.1551       28.5554       21.5537       36.4975       54.4871       45.1741       33.9701       26.5517       13.2678       11.2481        9.4848        9.2151       12.9942       13.5288       14.1728       11.1104       10.9254        7.6412        9.2698        3.8647        6.3454       11.7590        8.4850        5.3862        4.0986        3.0637        5.5701        5.3469        8.0416       21.6636       18.9382       13.1435       21.1962       14.0153       13.8647       24.2766       25.7018       27.9673       28.5289       30.6221       36.3902       30.5954       31.4124       42.9115       52.9201       49.1022       60.3761       52.8880       51.7747       43.7369       51.6056       50.4341       47.5529       40.5804       45.4450       47.0296       46.9817       43.2812       45.7905       44.0130       37.8663       41.4461       44.3602       79.6387       74.5356       38.0764       38.4550       39.4746       35.4393       32.0145       35.2131       39.0128       46.8110       91.1008       91.3916       72.8420       72.2150       70.3671       78.1576       85.0037       81.2904      102.1675       81.8453       79.9019       88.5201       90.5753      111.7408      104.4809      129.4665       98.7004       77.1651       79.9068       74.4643       75.7378       83.3854       92.0281       97.0186       80.4777       71.5394       75.0651       76.4225       94.9509       78.1557       73.4392       67.5681       73.3845       80.9577       82.3552       75.2524       61.4634       57.3720       52.0832       54.6493       52.1326       46.8157       45.8869       44.0834       39.7089       37.3685       32.6671       28.7982       41.4107       36.2292       25.4467       26.6482       27.8636       24.4388       27.7647       26.0138       24.7174       25.0556       22.3073       24.0234       22.5074       23.0741       23.1298       22.5686       20.6142       19.8509       18.3065       16.8939       14.2322       13.1819       12.7512       12.6134       14.2972       12.7145       12.6315       11.4050       16.8869       38.1505        9.3383        9.6265       10.8549        9.8861        9.8263        9.9855        9.4786        0.0000        0.0000        0.0000        0.0000        0.0000        0.0000        0.0000        0.0000        0.0000        0.0000        0.0000        0.0000        0.0000        0.0000        0.0000        0.0000        0.0000        0.0000        0.0000        0.0000        0.0000        0.0000        0.0000        0.0000        0.0000        0.0000        0.0000        0.0000        0.0000        0.0000        0.0000        0.0000        0.0000        0.0000        0.0000        0.0000        0.0000        0.0000        0.0000        0.0000        0.0000        0.0000        0.0000        0.0000        0.0000        0.0000        0.0000        0.0000        0.0000        0.0000        0.0000        0.0000        0.0000        0.0000        0.0000        0.0000        0.0000
        0.0000        0.0000        0.0000        0.0000        0.0000        0.0000        0.0000        0.0000        0.0000        0.0000        0.0000        0.0000        0.0000        0.0000        0.0000        0.0000        0.0000        0.0000        0.0000        0.0000        2.7244        2.4094        1.9265       13.5678        7.9296       20.8127       33.2960       37.7254       56.4126       32.2399       23.1651       30.7411       30.2575       26.3215       38.7232       58.7238       49.9908       64.2699       60.6073       42.4641       30.9550       23.1855       10.8583       21.1887       24.6629       14.7700        6.1747        6.5010        9.4277       11.4919        9.4710        8.7341        5.7983        6.4445       14.0674       12.2504       13.6505        8.7433        4.2549        3.2766        8.7718       23.5265       26.4852       20.6917       20.9756        9.6077       11.2011        9.0950       16.3596       20.9503       21.8942       21.2247       25.1568       35.2277       32.4286       24.7871       28.6577       32.1613       30.3699       32.6500       44.0690       47.2777       44.0871       45.4085       56.3574       58.7939       60.7202       52.2455       49.6870       44.6235       33.6131       48.1639       67.2790       66.9501       66.9908       83.9369       54.5331       58.3396       54.9195       38.6423       38.9168       35.7175       30.3967       31.1702       36.8996       47.3956       45.3897       65.1668       67.0150       62.9668       56.0175       54.6814       78.5535       88.0950       90.4691       81.9505       87.7578       64.7497       72.6787       71.9158       75.5235       76.0850      125.2369       79.8322       58.8590       61.9984       62.4134       67.6468       64.1084       64.6751       67.3899       67.4679       66.8900       65.0901       66.5016       81.2986      110.3970       92.8871       73.1355       72.3544       97.7219       74.6530       63.6301       54.2184       57.3078       51.9417       52.3290       47.7100       46.9917       41.6998       39.2292       35.3602       33.6255       29.4037       27.4814       40.0558       28.8346       26.6683       28.1538       32.8366       26.6523       27.7929       31.9684       24.4895       28.1449       25.1955       25.3286       25.4008       23.7159       22.5199       23.3602       21.3027       19.4582       21.4284       16.9666       14.7154       12.5298       11.6395       11.7127       10.8791       10.2428       10.5257        8.8504       12.3244       18.3980        7.7846        7.4646        9.0539        9.3199        9.6247       10.1598        9.3143       11.7587        0.0000        0.0000        0.0000        0.0000        0.0000        0.0000        0.0000        0.0000        0.0000        0.0000        0.0000        0.0000        0.0000        0.0000        0.0000        0.0000        0.0000        0.0000        0.0000        0.0000        0.0000        0.0000        0.0000        0.0000        0.0000        0.0000        0.0000        0.0000        0.0000        0.0000        0.0000        0.0000        0.0000        0.0000        0.0000        0.0000        0.0000        0.0000        0.0000        0.0000        0.0000        0.0000        0.0000        0.0000        0.0000        0.0000        0.0000        0.0000        0.0000        0.0000        0.0000        0.0000        0.0000        0.0000        0.0000        0.0000
        0.0000        0.0000        0.0000        0.0000        0.0000        0.0000        0.0000        0.0000        0.0000        0.0000        0.0000        0.0000        0.0000        0.0000        0.0000        0.0000        0.0000        0.0000        0.0000        0.0000        4.8002        3.2039        2.4713       10.3018       12.7202       19.9112       30.4963       32.7626       41.6175       60.2650       42.4891       29.9506       34.6488       21.3827       14.5771       27.0236       41.8417       35.9884       31.3460       22.4033       15.8577       10.0103       14.0742       35.7923       41.2749       29.7932       16.4693        4.3056        3.6651        5.2440        4.5353        3.6331        5.9896       14.9169       13.4689        8.3855        5.5237        4.5925        7.9906       13.6237       30.1368       36.1084       41.2537       30.6486       26.6438       12.1344        8.8226       12.3239       20.3155       15.3087       20.9904       15.8943       21.7513       27.0400       31.0434       37.4636       31.2131       22.1131       27.0557       33.4903       41.5793       43.5597       46.0515       44.6214       60.0848       55.1045       52.3180       54.6788       47.1224       43.8075       38.4121       36.3394       55.9645       68.5194       76.2067       94.8687       82.6266       75.4950       63.0952       39.6654       41.0393       38.8428       29.2196       29.4573       36.9687       58.9282       73.3832       68.4337       59.2578       51.5620       49.0580       46.5108       56.7504       79.6518       78.1522       85.5743       89.2282       77.6843       73.1993       72.4883       78.8193       78.8158      104.6073       81.3550       53.3527       58.1432       51.0263       58.5685       52.0206       48.4470       53.5751       58.0060       64.5107       70.9297       75.2326       86.7665      119.7003       94.7752       79.9091       71.1231       70.4723       66.7289       55.1285       52.3778       50.1706       44.1493       43.9917       43.5293       44.3708       40.4053       41.9430       46.7352       46.5848       34.5531       28.6857       32.7920       35.4789       33.8990       30.9680       26.0723       26.0453       32.9284       28.0980       28.1780       27.3291       26.3828       25.6228       24.9527       22.8907       23.1643       22.0429       37.5930       41.4321       19.7182       45.0462       14.8639       13.9463       12.2115       11.8221        9.3124       10.0271        9.0929        7.4170        7.2211        7.5722        7.6427        7.8176        9.5353        9.1936        9.4968        9.9617       10.4612        9.6761       12.3267        0.0000        0.0000        0.0000        0.0000        0.0000        0.0000        0.0000        0.0000        0.0000        0.0000        0.0000        0.0000        0.0000        0.0000        0.0000        0.0000        0.0000        0.0000        0.0000        0.0000        0.0000        0.0000        0.0000        0.0000        0.0000        0.0000        0.0000        0.0000        0.0000        0.0000        0.0000        0.0000        0.0000        0.0000        0.0000        0.0000        0.0000        0.0000        0.0000        0.0000        0.0000        0.0000        0.0000        0.0000        0.0000        0.0000        0.0000        0.0000        0.0000        0.0000        0.0000        0.0000        0.0000        0.0000        0.0000
        0.0000        0.0000        0.0000        0.0000        0.0000        0.0000        0.0000        0.0000        0.0000        0.0000        0.0000        0.0000        0.0000        0.0000        0.0000        0.0000        0.0000        0.0000        0.0000        0.0000        8.7515        9.7443        5.5807       13.1128       28.1630       20.4614       10.7749        3.9286       22.0883       21.7203       51.4526       49.9703       40.7176       50.8064       25.5876       29.4442       33.9321       35.4299       26.0713       22.4567       13.6796        9.9937        6.5435        5.5761        6.9759       10.9299        9.9797        7.2478        7.8674       11.0280        9.0886       13.1131       21.7927       22.7514       17.6960       12.3032       19.5118       22.1617       31.8628       16.8022       13.7179       13.1933       10.7075       19.1823       29.4853       24.2573       31.9668       29.6269       14.3381       16.9771       16.3319       15.9806       17.1183       17.6553       21.9384       18.5534       16.6050       15.5934       19.9441       26.0646       30.7852       37.1788       34.5766       28.4046       33.7020       43.8551       46.8603       54.5098       61.9356       39.1919       25.3977       38.5316       42.3992       68.6422       76.0389       59.2797       53.7900       48.9640       58.9858       29.3426       30.7454       29.5494       37.5441       44.6871       34.5985       48.0043       46.6275       66.9691       69.7354       59.3725       40.4961       49.6294       59.3599       62.5654       63.9936       70.3144      103.5149       85.4354       88.0991       98.4245      108.8453      107.5922       87.0697       76.3825       60.4740       57.9715       51.4763       56.6198       60.4867       61.1684       63.3577       62.9905       65.8862       69.6288       71.3280       94.8121      112.0000       74.2999       78.5440       69.3969       59.9319       60.4772       56.1186       54.7473       51.9398       47.9851       51.6261       54.6523       53.6738       49.5942       41.0019       38.3706       38.9176       31.1038       25.2202       21.8235       20.6720       15.6452       18.8450       27.3213       27.0794       28.4228       32.9078       34.7088       31.9360       30.9063       28.7276       24.2113       22.8562       22.2700       22.0382       21.1349       23.3917       17.0417       17.3803       14.1802       13.5830       13.8865       12.5480        9.1909        9.3807        9.9848       10.1332       11.2963       11.4539        9.8793       18.1889       11.3131       13.2412       16.9414       15.3197       17.7782       17.2239       11.1499       16.1072        0.0000        0.0000        0.0000        0.0000        0.0000        0.0000        0.0000        0.0000        0.0000        0.0000        0.0000        0.0000        0.0000        0.0000        0.0000        0.0000        0.0000        0.0000        0.0000        0.0000        0.0000        0.0000        0.0000        0.0000        0.0000        0.0000        0.0000        0.0000        0.0000        0.0000        0.0000        0.0000        0.0000        0.0000        0.0000        0.0000        0.0000        0.0000        0.0000        0.0000        0.0000        0.0000        0.0000        0.0000        0.0000        0.0000        0.0000        0.0000        0.0000        0.0000        0.0000        0.0000        0.0000        0.0000
        0.0000        0.0000        0.0000        0.0000        0.0000        0.0000        0.0000        0.0000        0.0000        0.0000        0.0000        0.0000        0.0000        0.0000        0.0000        0.0000        0.0000        0.0000        0.0000        0.0000        0.0000       46.6656       54.9460       39.5324       36.9737       51.1042       45.9834       16.5035       31.1656       37.8413       50.8617       50.2238       62.9350       60.0029       40.1741       34.2006       21.5334       11.5881        7.6940       12.0974        8.1114       10.8285       28.7030       18.3626       26.9081       21.4246       21.1434       18.6128       24.3858       38.9141       27.0951       18.6053       16.1195       16.6204       10.9114       21.5498        6.9502        7.7063       23.8284       13.0534       11.7578       13.9069       14.6381       15.8684       13.9703       19.5499       31.4851       26.1378       25.6866       33.5492       38.3745       33.6163       21.0707       19.8527       37.0926       33.5850       20.1227       18.6203       16.7307       15.2523       18.9853       28.2996       29.8362       33.0266       35.2501       62.6580       44.2932       32.4437       52.1057       44.5699       33.9255       34.8224       33.4433       59.5783       41.5088       25.1950       78.4854       53.3133       22.4561       21.9530       15.8066       19.8248       34.6636       49.5909       44.0448       42.5978       42.8206       58.5592       60.4755       46.2096       46.7524       54.4103       70.6230       67.7796       68.7952       83.1127      107.0757      119.4281      133.7395      117.5586      101.7347      102.6141       77.7554       84.4850       73.9875       77.7188       70.3084       73.7369       72.9667       73.8503       70.6844       80.1414       83.2760      104.2856       96.1240       95.9408      103.9555       81.7660       76.6977       72.1705       68.4792       90.3500       88.7552       69.7947       69.7934       65.6162       60.6550       56.5065       51.9323       47.0761       43.3652       41.9203       38.8896       37.0893       30.8270       30.5555       30.0496       30.6755       26.4947       29.8653       31.9213       32.9082       28.1797       33.1554       34.0780       28.7231       26.9237       23.1950       21.2316       20.6658       18.8071       16.8949       16.4589       14.6138       14.2761       11.6084       11.3928       10.9748       10.3560        9.5220       11.4676        9.0633        7.9808        9.0928       14.3355       10.3803       12.6902       18.2924       15.9324       11.3049       45.7855       36.0337       29.1447       14.9078       10.3528       10.4700        0.0000        0.0000        0.0000        0.0000        0.0000        0.0000        0.0000        0.0000        0.0000        0.0000        0.0000        0.0000        0.0000        0.0000        0.0000        0.0000        0.0000        0.0000        0.0000        0.0000        0.0000        0.0000        0.0000        0.0000        0.0000        0.0000        0.0000        0.0000        0.0000        0.0000        0.0000        0.0000        0.0000        0.0000        0.0000        0.0000        0.0000        0.0000        0.0000        0.0000        0.0000        0.0000        0.0000        0.0000        0.0000        0.0000        0.0000        0.0000        0.0000        0.0000        0.0000        0.0000        0.0000
        0.0000        0.0000        0.0000        0.0000        0.0000        0.0000        0.0000        0.0000        0.0000        0.0000        0.0000        0.0000        0.0000        0.0000        0.0000        0.0000        0.0000        0.0000        0.0000        0.0000        0.0000       83.9045       63.7267       46.3578       35.4114       35.5768       52.2142       27.9278       18.7961       45.9111       77.3805       70.8429       90.3375       72.1003       39.3454       24.8205       11.0916       17.4577        7.4082        6.6265        8.0774       23.9098       38.1411       37.7241       47.6488       33.1968       30.9439       20.5022       15.7944       16.0953       15.8889       12.6260        8.3957        6.8085        9.8918       21.6075       15.5588       21.8352       13.1195       19.8337       19.8021       11.3049        8.9579       13.0525       10.6143       14.6599       23.6386       25.0680       24.9895       42.0601       31.1682       20.0515       24.5279       23.0183       25.2070       24.7974       26.8890       29.2599       22.2867       22.4200       25.7369       27.1089       27.6404       45.0470       39.9602       40.0588       41.1763       22.3070       22.1020       38.6013       49.5176       43.6442       37.3302       26.7491       28.9264       17.4939       23.6533       75.5377       29.3034       13.8578       14.1904       17.0349       25.3884       30.7284       34.6269       36.1172       42.1068       46.1932       49.2683       45.8790       36.8804       62.3745       75.7055       96.2892       83.5353       97.6127      112.8651      135.9909      125.0202      104.8462       93.4327       96.0039       97.6231       90.2167       70.6246       61.7744       67.6552       75.3835       68.4577       66.5248       72.4934       91.3123       99.1890       96.6164       98.7150       71.4730       82.9964       90.9489       88.8923       99.2970      118.6084      116.0335       98.4594       77.7824       64.6690       57.2255       56.8746       58.0777       56.2289       49.0659       47.0066       49.8202       44.2013       41.4164       36.6264       39.7591       39.6421       30.3448       37.5679       30.0870       28.1820       33.9699       28.8448       29.7446       32.7576       30.0363       28.2707       23.8995       22.7192       21.4119       20.0933       26.7543       17.5574       15.5078       13.6490       11.6204       30.1801       33.7346       11.5753        9.7942        8.1517        6.5858       15.3168        7.0922        6.8999       14.2991       19.3889       11.5840       12.8688       14.0333       48.2256       54.2951      103.2383       27.3371       14.8448       18.7500        0.0000        0.0000        0.0000        0.0000        0.0000        0.0000        0.0000        0.0000        0.0000        0.0000        0.0000        0.0000        0.0000        0.0000        0.0000        0.0000        0.0000        0.0000        0.0000        0.0000        0.0000        0.0000        0.0000        0.0000        0.0000        0.0000        0.0000        0.0000        0.0000        0.0000        0.0000        0.0000        0.0000        0.0000        0.0000        0.0000        0.0000        0.0000        0.0000        0.0000        0.0000        0.0000        0.0000        0.0000        0.0000        0.0000        0.0000        0.0000        0.0000        0.0000        0.0000        0.0000        0.0000
        0.0000        0.0000        0.0000        0.0000        0.0000        0.0000        0.0000        0.0000        0.0000        0.0000        0.0000        0.0000        0.0000        0.0000        0.0000        0.0000        0.0000        0.0000        0.0000        0.0000        0.0000       70.3760       73.1213       55.2414       47.1481       41.9815       51.3961       26.3058       35.3593       30.9285       62.0781       55.5146       43.1534       34.3137       13.1247       11.5431       12.3652       28.1202       42.5135       21.8047       11.7838       27.0690       22.4871       22.4797       26.6737       33.1173       35.7774       49.9514       62.6853       36.0491       34.7560       32.8968       26.8845       10.0136       16.6380       43.6784       34.5610       35.5043       21.8567       19.7342       15.3756       19.2932       22.1709       17.7742       16.7619       29.3575       22.6902       19.9504       23.0821       32.0319       46.4244       32.8840       36.1283       29.4202       19.4898       15.1346       22.1835       28.2275       20.7179       25.6815       34.4097       36.1138       44.1605       34.7156       57.8984       55.0168       55.8354       29.9759       32.5464       31.7873       28.9054       22.5706       17.3078       19.9819       25.2469       20.2078       12.7348       12.7207       17.2803       19.5960       19.4177       44.6211       32.2372       22.1482       26.3614       30.7205       31.7244       33.3902       45.8664       30.9341       30.6592       47.9783       79.5371      100.5621       82.0258       87.2922       84.4018      124.3047      122.4544      129.0827       93.5091      106.3355      106.0532       94.3464       80.3508       74.9779       59.3682       73.8163       68.6431       57.2911       50.0655       71.2658       70.4678       87.2071       96.5954       82.1713       70.8074       82.0862      113.5792      113.0785       93.6857       88.3149       75.4523       66.2663       62.0417       60.6558       60.4642       59.3873       54.7431       49.9702       45.3012       47.8930       43.2067       39.0378       35.3581       41.5799       34.9577       34.1041       35.9017       31.4381       28.8121       29.8226       27.3878       27.8516       30.1384       27.8021       28.5857       23.6451       22.9037       24.5480       25.8822       20.0358       19.0013       19.3312       15.7193       12.9498       15.6186       18.3340       10.5901        8.0000        9.8034       15.0145       22.5636        7.9413        8.1548        8.3316       11.1198       21.9593       18.5604       28.4425       47.2781       17.2400       37.0743       54.3970       22.7325       31.0200        0.0000        0.0000        0.0000        0.0000        0.0000        0.0000        0.0000        0.0000        0.0000        0.0000        0.0000        0.0000        0.0000        0.0000        0.0000        0.0000        0.0000        0.0000        0.0000        0.0000        0.0000        0.0000        0.0000        0.0000        0.0000        0.0000        0.0000        0.0000        0.0000        0.0000        0.0000        0.0000        0.0000        0.0000        0.0000        0.0000        0.0000        0.0000        0.0000        0.0000        0.0000        0.0000        0.0000        0.0000        0.0000        0.0000        0.0000        0.0000        0.0000        0.0000        0.0000        0.0000        0.0000
        0.0000        0.0000        0.0000        0.0000        0.0000        0.0000        0.0000        0.0000        0.0000        0.0000        0.0000        0.0000        0.0000        0.0000        0.0000        0.0000        0.0000        0.0000        0.0000        0.0000        0.0000       84.3630       57.5506       50.8306       51.2859       60.3954       54.1430       33.2196       35.4118       27.0110       22.4191       17.6627       16.0079       19.9254       31.4665        8.6633       16.0559       13.1660       55.2246       32.0577       42.4660       48.5225       12.9569        7.9898       23.5996       56.1545       29.7097       28.1009       20.2797       17.6995       18.9493       19.6375       19.7366        4.0705        9.1604       11.3860       20.3216       35.1962       38.7606       13.5056        6.0148       11.0778       16.6609       12.6552       17.5212       24.7734       30.1955       26.5052       38.1781       36.6781       40.2021       31.7905       31.7439       24.6117       19.6952       13.0623       14.5095       14.1317       13.6700       15.0656       21.3182       34.5750       63.3687       48.8769       55.1459       47.0158       41.9902       25.1753       26.1028       49.4911       25.9233       20.0512       20.4016       15.9616       13.1364        8.7766       11.8957        8.1676        9.5261       14.6669       23.9109       20.8087       18.7268       19.9157       21.2880       25.6817       22.6714       24.4353       34.5227       28.9199       26.8095       44.2057       69.3780       55.4218       55.5952       81.8326       75.6830       85.5576       87.5728       92.3453       78.2081       99.4149      123.2579       75.6349       69.6679       58.0240       62.6356       68.2917       50.8998       49.5562       50.1258       61.3049       70.9335       78.7065      109.8699      105.5543      108.4797      101.2092      130.9710      111.5196       71.3785       69.8200       66.2643       63.9992       66.9010       59.1478       59.6413       57.2144       56.8260       50.8799       46.4939       46.4408       42.6122       32.7642       29.0087       28.2769       29.3019       25.7947       26.7271       28.2546       28.9883       26.9974       27.9452       28.0033       26.0025       27.3040       23.3662       22.3940       24.1063       26.1798       28.6880       21.1942       20.3437       19.8098       16.7112       13.1262       15.6975       12.0756       10.8075       11.0051       11.1074       11.2578       20.7687       14.5394       11.6549       11.5889       10.9951       21.7517       20.4994       17.6449       43.9189       11.8378       13.1574       15.9683       19.6155        0.0000        0.0000        0.0000        0.0000        0.0000        0.0000        0.0000        0.0000        0.0000        0.0000        0.0000        0.0000        0.0000        0.0000        0.0000        0.0000        0.0000        0.0000        0.0000        0.0000        0.0000        0.0000        0.0000        0.0000        0.0000        0.0000        0.0000        0.0000        0.0000        0.0000        0.0000        0.0000        0.0000        0.0000        0.0000        0.0000        0.0000        0.0000        0.0000        0.0000        0.0000        0.0000        0.0000        0.0000        0.0000        0.0000        0.0000        0.0000        0.0000        0.0000        0.0000        0.0000        0.0000        0.0000
        0.0000        0.0000        0.0000        0.0000        0.0000        0.0000        0.0000        0.0000        0.0000        0.0000        0.0000        0.0000        0.0000        0.0000        0.0000        0.0000        0.0000        0.0000        0.0000        0.0000        0.0000        0.0000      109.5883       77.3003       86.4024       92.1991       82.4083       51.4854       49.5955       46.0265       39.2604        9.3077        5.6137        8.3909       16.7434       19.3210        8.7093        9.3573        4.1957       15.5105       16.3351       41.7344       39.3266       54.2129       50.9960       52.4688       32.0034       50.0471       13.7558       13.6980       15.0482       44.0683       19.0662       19.2122       21.1189       10.5790       17.1822       17.2496       24.2606       24.8591       18.6880        8.0668       18.5326       14.2035       21.0607       13.6069       13.7260       13.2976       12.3488       12.6836       13.1522       13.3923       18.2672       14.4067       16.1309       19.0758       22.1187       25.2682       21.3344       21.3522       25.6669       22.4492       26.0209       44.2402       50.4804       49.8689       39.9973       85.0686       64.4285       60.5884       41.0114       24.1316       20.3173       19.5521       14.3444        4.8580        4.2758        5.6460       19.4504        6.4226        6.7672        8.1299        9.9287       14.0211       15.9923       17.8681       18.8339       20.8857       28.9913       23.7326       25.1121       34.1259       55.2678       54.7036       63.7401       58.0935       58.6922       57.9332       57.2285       61.4048       74.3226       94.2830       80.4180       68.5753       72.7838       72.1741       65.5923       65.5758       66.5594       61.2602       68.2799       86.4337       93.4402       96.0853      130.2940      133.6307      145.7832      142.8338      120.5228      105.8484       83.6077       80.9141       68.7682       78.7122       72.8959       57.3066       61.5378       67.8647       62.5122       58.5647       53.6197       47.5710       39.0158       30.2653       25.1143       25.4956       22.1427       30.9970       28.5263       26.0896       25.5034       27.6349       24.2063       20.4150       23.1437       23.2691       19.8695       21.0808       20.1016       20.2792       25.0148       18.7433       19.8511       18.2536       19.9136       32.5787       20.8249       14.5604       14.1157       13.2434       13.7644       14.5434       15.0565       19.4889       19.2602       19.0648       17.4532       10.3449        9.9772       10.1849       11.2772       15.7439       18.9215       19.3028       24.2415       32.6129       43.2931       51.0655       55.8697        0.0000        0.0000        0.0000        0.0000        0.0000        0.0000        0.0000        0.0000        0.0000        0.0000        0.0000        0.0000        0.0000        0.0000        0.0000        0.0000        0.0000        0.0000        0.0000        0.0000        0.0000        0.0000        0.0000        0.0000        0.0000        0.0000        0.0000        0.0000        0.0000        0.0000        0.0000        0.0000        0.0000        0.0000        0.0000        0.0000        0.0000        0.0000        0.0000        0.0000        0.0000        0.0000        0.0000        0.0000        0.0000        0.0000        0.0000        0.0000        0.0000        0.0000
        0.0000        0.0000        0.0000        0.0000        0.0000        0.0000        0.0000        0.0000        0.0000        0.0000        0.0000        0.0000        0.0000        0.0000        0.0000        0.0000        0.0000        0.0000        0.0000        0.0000        0.0000        0.0000        0.0000        0.0000        0.0000        0.0000       92.2728       86.0809      124.0776       81.2938       44.8469        7.5449        6.2674        4.4585       20.2525       16.0454       17.6394       14.8049        8.2437        4.2460        6.2675       42.5234       47.6280       70.1518       75.2322       71.5895       67.4035       62.8541       27.9760       19.5623       19.4831       19.9906       26.9253       47.5061       48.1697       18.5994       21.5085       39.2347       36.8663       24.3300       21.8865       18.5632       17.5999       16.7516       21.9435       30.8952       20.1911       14.6508        9.5441       10.4704       14.9598       15.0635       12.9313       13.8971       16.0720       18.7764       19.9824       20.5264       22.2416       21.9196       19.9571       19.4510       20.0879       26.6719       37.0986       41.1763       50.8818       98.8869       72.2168       46.8337       34.3060       22.1565       19.1072       17.7661       18.1992        9.9404       18.9113        3.4394        3.8066        4.3166        4.8775        7.1881        7.9096       12.4060       16.0121       15.1073       15.2504       17.1654       19.3140       20.7294       22.9189       30.8989       35.5107       41.1880       67.1445       80.9568       67.2610       55.8137       56.4890       62.6576       71.8082       66.8784       61.2477       52.8634       46.3983       51.1837       62.3963       63.0545       63.4458       66.7848       69.3227       89.5053       96.7852      102.9960      116.1965      131.4869      131.6060      112.4334       87.5426       76.3371       64.6168       61.6982       71.1295       76.4677       67.7406       64.4717       62.8517       65.0049       69.4582       64.9970       55.7116       39.7670       28.9246       23.8645       23.3235       22.0923       20.1358       21.2671       25.7952       24.5023       24.7783       21.2477       21.3751       22.3577       26.5244       28.7709       18.8789       20.9693       22.0494       18.5570       18.8066       18.3688       18.6529       18.6078       19.4146       33.0740       19.3901       16.4062       16.8297       16.0128       16.3205       18.7406       20.9563       20.8807       22.5591       20.8991       18.9003       10.8474        9.7458       10.5918       12.4126       16.3946       18.8325       21.6806       32.0166       44.9980       51.7425       62.8743       65.6786        0.0000        0.0000        0.0000        0.0000        0.0000        0.0000        0.0000        0.0000        0.0000        0.0000        0.0000        0.0000        0.0000        0.0000        0.0000        0.0000        0.0000        0.0000        0.0000        0.0000        0.0000        0.0000        0.0000        0.0000        0.0000        0.0000        0.0000        0.0000        0.0000        0.0000        0.0000        0.0000        0.0000        0.0000        0.0000        0.0000        0.0000        0.0000        0.0000        0.0000        0.0000        0.0000        0.0000        0.0000        0.0000        0.0000        0.0000        0.0000        0.0000        0.0000
        0.0000        0.0000        0.0000        0.0000        0.0000        0.0000        0.0000        0.0000        0.0000        0.0000        0.0000        0.0000        0.0000        0.0000        0.0000        0.0000        0.0000        0.0000        0.0000        0.0000        0.0000        0.0000        0.0000        0.0000        0.0000        0.0000        0.0000      139.8571       85.2046       87.4912       61.0657       16.7232       12.0564        8.4464        9.6695       24.4212       21.3517       12.3121        8.8909       19.8184       18.3979       30.1629       27.8760       37.8006       59.5549       68.6304       33.4890       47.7043       26.4743       35.2280       49.6738       42.8230       27.9909       27.9282       44.8963       19.6141       16.0187       18.8426       25.5102       16.9644       14.0819        8.9010       12.9665       21.1324       21.8070       16.7394       17.2697       15.3040       20.3231       28.2200       16.4110       12.0336       11.2418       12.2462       12.3140       20.0725       17.8144       18.9200       19.3959       17.1216       21.2645       30.1834       23.9909       29.5293       27.1510       24.7312       27.3288       69.1489       61.6201       44.6816       32.5947       21.2937       19.3170       17.6171       27.5958       28.1623        6.9987       10.8087        1.7496        4.2946        4.2081        6.7268        7.5511        9.8514       13.4376       15.1710       12.8406       15.0909       16.7541       18.7398       23.6217       30.8613       27.3458       28.8207       39.2463       58.3668       55.8172       52.9743       62.8791       61.0490       57.6889       54.7550       52.2345       38.8569       45.1239       45.8008       42.3327       51.5490       58.5499       74.3867       67.9965       74.9685       78.3007       87.2009      102.6409       95.1305       92.5359       81.4442       79.0788       84.7292       96.3276       74.6326       61.9263       62.9545       64.8181       61.5541       59.9303       65.4068       66.2316       65.6035       54.7724       42.4650       30.1674       27.3245       25.1695       25.0491       66.4653       19.8210       24.7811       22.8442       22.0228       19.3917       20.2810       24.8700       24.0779       23.0116       20.5359       14.1383       11.4958       12.2053       12.6047       14.2502       12.9496       15.6530       16.5256       25.7343       16.4691       17.1360       19.1014       15.8885       17.1235       16.6621       19.0324       21.1795       22.4718       21.3949       19.2069       10.9024       13.5500       10.9190       13.1167       18.0063       20.2482       24.1126       32.7178       43.3484       42.6247       58.5136       59.0099       27.5400        0.0000        0.0000        0.0000        0.0000        0.0000        0.0000        0.0000        0.0000        0.0000        0.0000        0.0000        0.0000        0.0000        0.0000        0.0000        0.0000        0.0000        0.0000        0.0000        0.0000        0.0000        0.0000        0.0000        0.0000        0.0000        0.0000        0.0000        0.0000        0.0000        0.0000        0.0000        0.0000        0.0000        0.0000        0.0000        0.0000        0.0000        0.0000        0.0000        0.0000        0.0000        0.0000        0.0000        0.0000        0.0000        0.0000        0.0000        0.0000        0.0000
        0.0000        0.0000        0.0000        0.0000        0.0000        0.0000        0.0000        0.0000        0.0000        0.0000        0.0000        0.0000        0.0000        0.0000        0.0000        0.0000        0.0000        0.0000        0.0000        0.0000        0.0000        0.0000        0.0000        0.0000        0.0000        0.0000        0.0000        0.0000        0.0000        0.0000      121.1862       70.0699       52.7598       35.9214       26.3449       25.8621       22.0336        8.5900        4.3870        2.8247        6.1428       19.2552       20.3116       35.2685       32.5542       35.5505       30.0473       55.9923       58.9645       54.7537       66.3835       76.5163       46.0558       29.5666       28.3784       21.6258       17.8995       12.6323       12.5275       13.5963       12.0766       15.7535       21.6226       17.3800       11.7470       13.3627       11.2521       15.1040       23.3052       11.8334       19.7161       13.0803        9.7275        9.8472       11.7923       15.0359       14.9945       14.7023       14.5124       13.5180       15.6554       17.4050       18.9376       31.2804       30.3247       26.6654       32.2765       41.0762       44.4725       37.9094       35.5116       28.7572       36.4580       37.1277       23.1610        4.9525        2.8883        4.2782        1.8890        2.9021        2.9465        4.2083        5.6712        8.1862       10.2203       10.9984       11.8119       14.6355       16.3792       18.7441       19.4170       21.9463       30.2489       28.6878       40.4072       46.9718       38.5644       49.6231       52.1180       58.5387       58.3614       51.3809       44.8106       46.0375       36.3067       37.5010       42.2031       57.3523       58.3521       58.5259       56.7538       65.5527       66.7672       61.6958       66.9497       75.6273       78.0062       91.6687       87.0144       94.0492       87.4747       87.8273       67.8982       56.8764       58.5356       54.1386       64.3489       71.1544       66.1110       63.3417       52.3603       34.8301       35.4458       26.4670       24.7009       23.3889       25.1850       21.8352       24.0155       21.6513       21.7019       24.7916       25.4120       21.8482       19.4250       19.9709       16.0940       20.7621       22.8053       10.3999        8.2672       11.3243       18.6004       16.0162       13.3610       13.2431       14.8865       13.7821       14.1073       13.4290       13.6234       13.0141       14.3776       16.1610       18.1468       18.4964       18.1337       10.4271       10.2780       12.1880       12.8085       17.3735       20.1515       23.7072       28.4755       33.2409       36.9193       41.4978       63.1054       22.4400        0.0000        0.0000        0.0000        0.0000        0.0000        0.0000        0.0000        0.0000        0.0000        0.0000        0.0000        0.0000        0.0000        0.0000        0.0000        0.0000        0.0000        0.0000        0.0000        0.0000        0.0000        0.0000        0.0000        0.0000        0.0000        0.0000        0.0000        0.0000        0.0000        0.0000        0.0000        0.0000        0.0000        0.0000        0.0000        0.0000        0.0000        0.0000        0.0000        0.0000        0.0000        0.0000        0.0000        0.0000        0.0000        0.0000        0.0000        0.0000        0.0000
        0.0000        0.0000        0.0000        0.0000        0.0000        0.0000        0.0000        0.0000        0.0000        0.0000        0.0000        0.0000        0.0000        0.0000        0.0000        0.0000        0.0000        0.0000        0.0000        0.0000        0.0000        0.0000        0.0000        0.0000        0.0000        0.0000        0.0000        0.0000        0.0000        0.0000        0.0000      227.5131      184.8781        0.0000        0.0000       38.3313       53.1800       42.9681       20.8667       17.6018       16.8479       33.7505       48.5367       61.0416       60.7712       55.4893       55.1007       87.1038       77.9794       32.5147       35.7622       62.7161       78.2913       58.6040       32.5090       10.6770        6.2227        4.5580        8.3907       19.3961       33.2373       22.6559       18.9809       14.8586       22.8104       22.1372       16.9533       23.8092       18.0442        9.9647       12.5807        7.9987        6.7355        7.3997        5.8647       17.8731       33.8784       21.6153       23.6173       12.6090       11.9299       14.1250       13.8316       15.1106       16.9279       26.2603       64.8113       49.4184       36.7380       49.2865       55.8498       36.1455       55.6281       40.4940       31.0098        4.7009        4.4807        4.7444        5.2584        0.9716        0.6657        0.8428        1.1447        6.3300        7.2976       10.3038       10.0063       16.0009       17.4193       19.3148       21.6437       42.7159       31.2344       27.7044       74.7719       51.9134       31.5506       36.2793       38.4472       46.6844       59.3134       54.3831       58.4862       58.7720       53.2381       57.6217       63.0863       65.0440       58.3871       55.0423       43.1845       45.8297       67.2387       66.9449       69.6526       77.5791       81.5687       97.2730       88.7735       77.1704       86.4491       74.6195       72.9626       69.4372       72.8188       54.9764       68.6910       65.0503       54.8746       49.1103       42.6149       47.5835       43.6490       33.6423       31.8906       26.4007       22.3950       20.1372       21.7699       27.2812       54.4959       30.3730       22.5497       26.5127       21.6915       20.0004       17.1602       17.9226       30.2383       16.2826       13.7593       21.8906       25.6135       10.5768       11.1888       12.9546       11.7260       13.2430       11.5165        5.6897        3.6820        4.7105        4.9556        9.4401       10.7718       10.8351       11.2720       10.0969       10.0617       11.3517       13.9450       20.5218       23.2614       27.3022       32.9304       38.4898       41.3233       44.9389        0.0000        0.0000        0.0000        0.0000        0.0000        0.0000        0.0000        0.0000        0.0000        0.0000        0.0000        0.0000        0.0000        0.0000        0.0000        0.0000        0.0000        0.0000        0.0000        0.0000        0.0000        0.0000        0.0000        0.0000        0.0000        0.0000        0.0000        0.0000        0.0000        0.0000        0.0000        0.0000        0.0000        0.0000        0.0000        0.0000        0.0000        0.0000        0.0000        0.0000        0.0000        0.0000        0.0000        0.0000        0.0000        0.0000        0.0000        0.0000        0.0000        0.0000        0.0000
        0.0000        0.0000        0.0000        0.0000        0.0000        0.0000        0.0000        0.0000        0.0000        0.0000        0.0000        0.0000        0.0000        0.0000        0.0000        0.0000        0.0000        0.0000        0.0000        0.0000        0.0000        0.0000        0.0000        0.0000        0.0000        0.0000        0.0000        0.0000        0.0000        0.0000        0.0000        0.0000        0.0000        0.0000        0.0000        0.0000        0.0000       31.7321       36.1498       37.9964       42.1332       54.5013       42.1377       54.0847       37.2107       33.1569       29.6980       30.6319       39.6219       45.1884       35.2087       46.0985       31.4392       24.4358       15.3934        7.3188        7.1446        4.0190        9.5152       10.5842        8.5444       13.2801       16.0142       19.2307       27.1463       27.7669       29.5576       11.1074       11.5329        9.4417        8.2112        7.2922        6.0065        6.5059        7.0557       25.7288       14.6280        9.7245       18.7170       10.0504        9.7217        9.3754       15.4743       22.8639       21.1550       37.2293      104.3117      235.1590       39.7418       55.1332       67.4400       76.5391       25.3697       35.2621       21.1607        9.0848        3.4374        1.7416        2.4317        1.0012        0.7303        1.0065        1.1472        5.1651        6.2635        7.8480        9.3942       15.7039       17.1889       18.7117       20.3869       32.7549       25.8595       33.7306      122.1956       34.6958       29.8542       31.3539       34.0664       41.1046       49.7058       43.7888       43.2330       50.5182       54.1389       39.4162       40.1653       43.8695       40.5108       47.5104       45.0993       54.4772       58.7115       58.0220       70.2566       66.9994       64.7230       67.7387       70.6358       66.2702       95.5479       67.7315       63.7987       58.7248       56.8894       51.3657       54.8238       61.0813       55.2118       54.5438       48.9873       52.8461       46.5684       37.3757       33.1106       27.6636       26.0400       22.5646       22.9875       28.6621       29.0897       22.7706       19.2110       21.6670       20.8224       24.0562       20.4164       16.2099       15.0431       11.9074       12.6293       17.8214       12.9020        8.2629        9.5630       15.7846       15.2462       16.0204       14.2102        7.6819        5.6106        2.9966       32.1045       32.1634        8.6645       10.2832       10.7880        9.7702       10.2079       11.7022       14.6310       20.6894       24.1650       31.0112       33.6160       33.2450       37.2383        0.0000        0.0000        0.0000        0.0000        0.0000        0.0000        0.0000        0.0000        0.0000        0.0000        0.0000        0.0000        0.0000        0.0000        0.0000        0.0000        0.0000        0.0000        0.0000        0.0000        0.0000        0.0000        0.0000        0.0000        0.0000        0.0000        0.0000        0.0000        0.0000        0.0000        0.0000        0.0000        0.0000        0.0000        0.0000        0.0000        0.0000        0.0000        0.0000        0.0000        0.0000        0.0000        0.0000        0.0000        0.0000        0.0000        0.0000        0.0000        0.0000        0.0000        0.0000        0.0000
        0.0000        0.0000        0.0000        0.0000        0.0000        0.0000        0.0000        0.0000        0.0000        0.0000        0.0000        0.0000        0.0000        0.0000        0.0000        0.0000        0.0000        0.0000        0.0000        0.0000        0.0000        0.0000        0.0000        0.0000        0.0000        0.0000        0.0000        0.0000        0.0000        0.0000        0.0000        0.0000        0.0000        0.0000        0.0000        0.0000        0.0000        0.0000        0.0000       59.2939       54.4666       37.6335       38.1937       56.3981       46.4882       34.5286       33.9206       24.1347       39.9969       41.7658       26.3535       28.4959       18.2968        8.2243       15.3240        7.5212        4.6789        2.2177        6.6137        5.9018        6.5719        9.3752       13.8413       15.4518       16.6333       16.0830       19.1798        9.4236       10.9483        8.0041        7.4167       11.4738        9.0209        7.1544        6.7456        5.9661        5.6034       12.8574       10.0924       21.0457       10.5305       12.2385       17.8975       20.3736       18.5520       26.1377      109.7001       89.2841       73.6479       71.1856       79.9511       49.2962       94.8436       75.5273       35.6542        7.9976        4.3157        2.1842        1.6836        1.4097        2.3055        1.7600        1.4415        5.6548        6.1584        7.4466        8.9291       15.5537       17.2284       18.4609       19.1752       21.2780       22.8658       20.9232       29.7759       28.0375       29.2298       32.1750       34.9449       38.2315       45.1207       47.6831       51.8499       46.2442       43.7322       40.8289       40.6544       39.8876       39.4493       48.6998       44.0424       45.7957       52.2971       57.6695       63.3675       77.6922       73.6311       75.0924       69.3415       89.3067       88.4710       73.3315       63.2809       56.8146       48.8590       43.0654       59.1152       65.1697       58.0592       57.6622       51.5788       55.2260       53.3235       42.3607       38.8352       33.3839       28.3964       23.6334       45.9938       27.5154       20.0828       19.4346       17.0432       20.9688       23.9876       25.3071       21.6256       20.5441       22.9724       16.5516       12.4532       14.8813        8.4670        9.5592       13.5262       12.8026       12.1223       10.4893       12.0791        7.3082        4.1067        6.5754        8.4345        7.7407        6.2621        8.9043        8.7893        9.3732       10.8276       12.6444       14.4725       20.3294       23.3180       30.1703       30.7213       33.4737       40.7283        0.0000        0.0000        0.0000        0.0000        0.0000        0.0000        0.0000        0.0000        0.0000        0.0000        0.0000        0.0000        0.0000        0.0000        0.0000        0.0000        0.0000        0.0000        0.0000        0.0000        0.0000        0.0000        0.0000        0.0000        0.0000        0.0000        0.0000        0.0000        0.0000        0.0000        0.0000        0.0000        0.0000        0.0000        0.0000        0.0000        0.0000        0.0000        0.0000        0.0000        0.0000        0.0000        0.0000        0.0000        0.0000        0.0000        0.0000        0.0000        0.0000        0.0000        0.0000        0.0000
        0.0000        0.0000        0.0000        0.0000        0.0000        0.0000        0.0000        0.0000        0.0000        0.0000        0.0000        0.0000        0.0000        0.0000        0.0000        0.0000        0.0000        0.0000        0.0000        0.0000        0.0000        0.0000        0.0000        0.0000        0.0000        0.0000        0.0000        0.0000        0.0000        0.0000        0.0000        0.0000        0.0000        0.0000        0.0000        0.0000        0.0000        0.0000        0.0000        0.0000       40.7567       62.3842       34.8323       29.9814       37.0245       30.9372       13.3584       25.8722       26.5502       12.8419       15.8768       25.5821       15.3854       12.5631       12.3043        7.3635       10.6903        3.3100        2.5974       10.7597       13.6319       14.3798       10.5464        9.7323       14.1388       29.8047       33.0238       21.1775       16.0279       14.1600       13.0154       15.3448       15.9546       13.6108       10.8245       13.3567       15.6299       11.6259       15.0296       16.3343       15.7393       18.9554       26.4671       40.9045       38.0430       60.2855       97.2935      104.7093       62.0454       67.2470       64.3715       64.7835       51.1520       59.7437       64.5383       11.0647        6.0705        4.6490        3.7110        2.6143        2.7255        2.1485        2.1542        7.4183        6.9118        7.6923        9.3811       15.4841       18.2197       21.6001       19.3381       19.3879       28.0810       36.2477       50.1376       61.2938       87.2059       71.7565       54.3619       64.2718       53.7884       51.8149       64.3380       53.4405       46.4751       43.7229       50.8473       50.1048       47.6297       46.9613       43.1950       43.1969       49.8168       53.6040       59.1101       73.2315       66.2714       72.1111       89.2649       89.3079       72.8188       52.9794       53.6413       49.4413       56.5117       56.1621       55.9139       60.6951       57.1377       56.0671       53.1000       59.4819       53.1345       45.0939       40.0267       30.3166       36.9691       36.1018       32.2013       20.4299       22.2886       23.9095       21.7684       22.1627       24.1572       24.5950       25.4687       21.3076       18.7490       20.1151       21.0741       38.9774       32.3532       17.1791       11.0869       11.6756       11.6889       13.8235       13.6610        4.8829        4.2319        3.7209        4.4036        5.8134        5.6314        6.3578        7.5539       12.7726       12.4519       16.2966       15.0375       18.7007       20.1583       23.7807       27.6008       27.8624        0.0000        0.0000        0.0000        0.0000        0.0000        0.0000        0.0000        0.0000        0.0000        0.0000        0.0000        0.0000        0.0000        0.0000        0.0000        0.0000        0.0000        0.0000        0.0000        0.0000        0.0000        0.0000        0.0000        0.0000        0.0000        0.0000        0.0000        0.0000        0.0000        0.0000        0.0000        0.0000        0.0000        0.0000        0.0000        0.0000        0.0000        0.0000        0.0000        0.0000        0.0000        0.0000        0.0000        0.0000        0.0000        0.0000        0.0000        0.0000        0.0000        0.0000        0.0000        0.0000        0.0000
        0.0000        0.0000        0.0000        0.0000        0.0000        0.0000        0.0000        0.0000        0.0000        0.0000        0.0000        0.0000        0.0000        0.0000        0.0000        0.0000        0.0000        0.0000        0.0000        0.0000        0.0000        0.0000        0.0000        0.0000        0.0000        0.0000        0.0000        0.0000        0.0000        0.0000        0.0000        0.0000        0.0000        0.0000        0.0000        0.0000        0.0000        0.0000        0.0000        0.0000        0.0000        0.0000        0.0000       80.1135      111.9459       80.4025       63.7607       44.4511       30.5147       34.2124       56.2338       61.4417       59.9656       47.8315       49.9192       60.6353       48.5691       63.6351       91.5845       56.5727       52.1039       42.2823       39.0127       39.8141       49.7105       54.6636       84.6859      106.4571       94.6841       94.9861       90.9948      101.8185      111.7370       89.6815       68.3784       39.6176       49.8918       42.1558       29.9138       69.7275       46.1637       41.0701       42.0264       65.7625       77.7762      107.9720      155.8789      144.2224      113.7976      119.4663      130.6816       78.0405       54.0569       40.5432       25.7875       19.4064       13.3426       20.9303       10.4907       19.3369       17.4963       16.0410       15.4279        8.0100        6.6288        7.2410       10.0585       15.6496       20.0688       21.1655       17.7222       18.7375       43.1772       48.4283       59.7433       68.3697       69.2631       76.9332       68.4123       75.5675       67.0426       63.3555       62.6623       65.1337       68.2848       69.8846       64.7894       59.9036       58.0967       52.7034       50.9482       50.3232       47.1507       55.9468       54.5662       69.1150       69.6897       70.1118       72.4653       68.9268       65.6041       60.3843       58.0642       60.1439       65.8033       65.3193       67.2592       86.7301       76.5295       66.6121       65.9911       62.6623       57.6419       51.9881       43.8120       34.5341       39.2149       35.4456       27.2610       22.8745       22.6886       25.4747       23.9575       22.8685       21.8852       24.4286       21.3217       19.5725       17.5205       13.1533       10.4866       10.8285       19.3229       13.8537        8.2084       12.2729       14.9900       15.2749       12.2082        9.3203        8.9272        9.5702        7.4226        4.2000        4.6213        4.6354        6.1095       16.2316       17.9975       19.2243       19.9086       12.6832       12.9422       14.7037       20.4416       15.7200        0.0000        0.0000        0.0000        0.0000        0.0000        0.0000        0.0000        0.0000        0.0000        0.0000        0.0000        0.0000        0.0000        0.0000        0.0000        0.0000        0.0000        0.0000        0.0000        0.0000        0.0000        0.0000        0.0000        0.0000        0.0000        0.0000        0.0000        0.0000        0.0000        0.0000        0.0000        0.0000        0.0000        0.0000        0.0000        0.0000        0.0000        0.0000        0.0000        0.0000        0.0000        0.0000        0.0000        0.0000        0.0000        0.0000        0.0000        0.0000        0.0000        0.0000        0.0000        0.0000        0.0000
        0.0000        0.0000        0.0000        0.0000        0.0000        0.0000        0.0000        0.0000        0.0000        0.0000        0.0000        0.0000        0.0000        0.0000        0.0000        0.0000        0.0000        0.0000        0.0000        0.0000        0.0000        0.0000        0.0000        0.0000        0.0000        0.0000        0.0000        0.0000        0.0000        0.0000        0.0000        0.0000        0.0000        0.0000        0.0000        0.0000        0.0000        0.0000        0.0000        0.0000        0.0000        0.0000        0.0000        0.0000       81.3262       78.4172       67.5731       41.2859       36.7522       45.2948      114.0613       60.2504       67.0113       91.9917       96.9832      128.2041      104.7792       93.7335      114.2311       70.0027       68.4865       51.3307       56.8665       57.7077       50.2851       52.0763       62.9617      130.4220      126.1365      136.9064      143.2776      132.5695      129.0986      125.2639      108.8979      150.0198      138.9119       65.7204       28.1725       43.8388       49.8677       45.2212       49.5322       75.8843      106.3066      144.9077      164.4645      141.1991      132.8423      150.4384      158.6105       93.4570       58.8399       48.5546       41.1913       35.3739       17.4551       13.4303       14.7365       37.1717       16.4561       38.1864       18.6213        9.3564        8.4704        8.2789        8.5543       14.2832       16.6774       19.8955       17.3529       15.8763       24.4381       30.4685       38.9884       43.2639       47.8002       56.1605       71.9789       85.4446       82.1290       70.9576       63.0233       63.4454       62.4219       64.1997       60.9252       52.6271       55.2148       53.6284       58.4014       46.1737       45.4237       45.5133       71.4373       66.5685       63.5121       79.8229       70.3851       59.7167       56.0877       54.7895       60.6653       65.6982       66.1263       65.8270       65.5044       79.2266       72.9579       80.5662       71.9549       70.3180       65.7987       62.9649       47.5743       38.4973       27.3722       28.7546       29.6584       25.2968       26.6827       29.7204       27.6053       24.5266       21.9083       22.1152       22.4177       17.2773       15.1758       10.4263        7.8977        7.8124       17.8349        6.3962        7.3109       11.5266       12.8744       13.3491       12.3537       11.0112       10.0397        9.3837        8.1695        4.6257        3.8301        4.4416        6.3183       15.6910       19.0006       20.4784       19.0826       11.5641       11.2046       12.4353       15.0736       44.1300        0.0000        0.0000        0.0000        0.0000        0.0000        0.0000        0.0000        0.0000        0.0000        0.0000        0.0000        0.0000        0.0000        0.0000        0.0000        0.0000        0.0000        0.0000        0.0000        0.0000        0.0000        0.0000        0.0000        0.0000        0.0000        0.0000        0.0000        0.0000        0.0000        0.0000        0.0000        0.0000        0.0000        0.0000        0.0000        0.0000        0.0000        0.0000        0.0000        0.0000        0.0000        0.0000        0.0000        0.0000        0.0000        0.0000        0.0000        0.0000        0.0000        0.0000        0.0000        0.0000        0.0000
        0.0000        0.0000        0.0000        0.0000        0.0000        0.0000        0.0000        0.0000        0.0000        0.0000        0.0000        0.0000        0.0000        0.0000        0.0000        0.0000        0.0000        0.0000        0.0000        0.0000        0.0000        0.0000        0.0000        0.0000        0.0000        0.0000        0.0000        0.0000        0.0000        0.0000        0.0000        0.0000        0.0000        0.0000        0.0000        0.0000        0.0000        0.0000        0.0000        0.0000        0.0000        0.0000        0.0000        0.0000        0.0000        0.0000       89.0283       74.8773       56.7110       94.4019       73.5594       42.7384       51.5083       47.0208       51.0405       59.9580       56.3242       67.4520      107.6128       77.5406       64.5262       64.1570       46.6674       44.5358       45.3636       49.8368       64.6908      124.3059      148.7670      153.3792      147.3341      135.1488      119.3341      142.8379       92.1227       30.2484       37.9617       20.9099       14.3308       35.9735       38.4351       51.8869       74.3228      116.4002      129.2991      152.1386      151.4888      146.6137      153.5986      171.6303      171.7927      116.5551       87.8637       67.0886       71.8954       33.7215       77.6138       42.3173       18.3576       22.7545       20.6573      164.8231       32.0420       11.9937        8.5346        7.4476        8.2304       14.3302       18.8540       25.2550       17.8407       17.6378       15.0801       16.8101       21.1696       32.2892       50.8011       55.9325       62.2435       64.6112       59.7968       57.8338       53.9369       55.3662       55.7250       57.7387       57.8115       47.8458       49.4500       49.4475       54.4400       45.8226       50.0163       54.1576       56.5152       50.8264       52.8746       59.1085       63.3762       70.7253       67.0410       65.0068       71.9014       86.2828       71.3500       68.4597       70.8186       74.4569       79.7314       77.6515       83.4034       85.8459       72.6922       60.7986       49.4607       39.6256       27.3622       30.5532       26.7621       25.6690       29.7969       31.7388       27.8084       23.2547       22.6128       21.5486       17.7625       14.9176       13.2167        8.2207        7.1896        7.7407       10.3514        7.8854        7.6098       12.0056       13.7603       14.1855       12.6785       11.1542       10.5172        9.9036        8.8984        4.1112        3.1423        3.2759        4.6241       14.2229       18.4081       19.9369       17.3353       10.0574        8.9017        8.3962       12.1367       46.5300        0.0000        0.0000        0.0000        0.0000        0.0000        0.0000        0.0000        0.0000        0.0000        0.0000        0.0000        0.0000        0.0000        0.0000        0.0000        0.0000        0.0000        0.0000        0.0000        0.0000        0.0000        0.0000        0.0000        0.0000        0.0000        0.0000        0.0000        0.0000        0.0000        0.0000        0.0000        0.0000        0.0000        0.0000        0.0000        0.0000        0.0000        0.0000        0.0000        0.0000        0.0000        0.0000        0.0000        0.0000        0.0000        0.0000        0.0000        0.0000        0.0000        0.0000        0.0000        0.0000        0.0000
        0.0000        0.0000        0.0000        0.0000        0.0000        0.0000        0.0000        0.0000        0.0000        0.0000        0.0000        0.0000        0.0000        0.0000        0.0000        0.0000        0.0000        0.0000        0.0000        0.0000        0.0000        0.0000        0.0000        0.0000        0.0000        0.0000        0.0000        0.0000        0.0000        0.0000        0.0000        0.0000        0.0000        0.0000        0.0000        0.0000        0.0000        0.0000        0.0000        0.0000        0.0000        0.0000        0.0000        0.0000        0.0000        0.0000        0.0000       86.2125       57.6560       63.9242       54.9903       61.3607       65.9224       51.1533       41.7991       49.7333       52.2189       46.2872       51.3948       65.9898       69.3997       68.6573       67.1213       57.6378       57.4838       63.7023       74.1867      133.1830      151.7667      160.6840      149.1090      120.1120      119.3510      103.6645       91.7809       16.4273       16.0160       18.0895       16.0687       59.4738       62.8005       75.8306       78.8793      109.9123      118.9339      131.1668      135.1909      156.5138      174.3668      174.3059      168.4372      146.3229      125.6523       92.4713       84.4010       57.6772       49.5453       50.3079       61.5711       77.7189       45.8321       36.6977       21.2267       15.3315       10.6180        8.6349        9.1099       14.5207       20.0445       24.9839       20.1894       22.9598       17.0427       15.8733       20.2571       29.5747       35.5161       42.4219       42.1988       47.0229       46.2734       46.8552       51.0261       56.3355       55.8681       61.6075       62.5023       50.1997       48.1982       45.5143       53.1594       49.0669       43.4389       47.6321       49.5445       50.4237       55.7257       60.9986       65.5483       63.4570       60.8791       68.5474       65.0709       67.1791       71.4357       68.3853       69.7746       71.5890       67.7396       61.5453       59.3492       62.3140       55.5481       55.0498       48.8108       41.7934       45.2071       38.3990       28.1081       30.6125       32.1039       25.7531       24.5307       22.3697       22.4054       17.6306       15.2083       11.2875        9.2192        8.6186        7.1385        6.6059        6.6911        7.1188        7.3248       11.9301       13.6946       13.4580       11.9448       11.0256       10.5238       10.1971        8.3102        3.1460        2.3548        2.7501        4.5547       12.0309       15.0866       16.5901       14.2792        9.7953        7.4033       10.1929       29.8057        0.0000        0.0000        0.0000        0.0000        0.0000        0.0000        0.0000        0.0000        0.0000        0.0000        0.0000        0.0000        0.0000        0.0000        0.0000        0.0000        0.0000        0.0000        0.0000        0.0000        0.0000        0.0000        0.0000        0.0000        0.0000        0.0000        0.0000        0.0000        0.0000        0.0000        0.0000        0.0000        0.0000        0.0000        0.0000        0.0000        0.0000        0.0000        0.0000        0.0000        0.0000        0.0000        0.0000        0.0000        0.0000        0.0000        0.0000        0.0000        0.0000        0.0000        0.0000        0.0000        0.0000        0.0000
        0.0000        0.0000        0.0000        0.0000        0.0000        0.0000        0.0000        0.0000        0.0000        0.0000        0.0000        0.0000        0.0000        0.0000        0.0000        0.0000        0.0000        0.0000        0.0000        0.0000        0.0000        0.0000        0.0000        0.0000        0.0000        0.0000        0.0000        0.0000        0.0000        0.0000        0.0000        0.0000        0.0000        0.0000        0.0000        0.0000        0.0000        0.0000        0.0000        0.0000        0.0000        0.0000        0.0000        0.0000        0.0000        0.0000        0.0000        0.0000        0.0000        0.0000       48.7698       59.2079       62.5316       64.2115       65.3180       75.7010       81.8181       83.7295      105.1398      120.2910      113.2034      111.5825      119.9813      101.7924       99.5294      102.4604        0.0000        0.0000      131.1603      128.5439      122.3493      111.5729      105.8901       95.7929       86.1338       67.9723       55.9111       59.0215       70.4536       80.9545       86.5881      109.3707      108.0915       98.3447      104.9170      125.8719      128.6011      135.0281      163.9290        0.0000        0.0000        0.0000        0.0000      100.1084       94.1215       76.7272       97.6439      122.8775        0.0000      134.6416       90.7045       43.4119       24.0808       15.9693       13.1525       10.5457       11.1644        9.6058       12.8384       12.7532       11.8999       20.7772       22.7628       24.1640       29.6579       42.1319       42.2135       44.5683       50.5272       56.1077       56.6247       61.6167       66.2969       59.5121       56.7496       61.6949       54.7616       49.4587       45.0421       43.7618       47.3382       41.9329       45.1592       42.9862       41.3948       51.6089       56.4165       72.7811       69.3673       68.0209       72.3969       68.6368       71.1260       68.9416       59.7899       57.1885       62.4056       60.2143       58.6863       56.1865       51.7304       46.5877       46.8110       45.0192       48.6382       42.0764       60.8726       44.5422       29.7485       35.0817       32.6955       26.1949       20.8709       18.6513       13.7797       11.3885        8.6525        6.9187        6.0209        5.8642        6.0549        7.3771        5.4776        6.9303        7.9832       12.1273       14.6289       13.5261       13.0406       12.5587       11.4368        9.9679        8.5493        3.1674        2.6796        2.5544        3.3270        6.7695        8.3027        8.5620        7.7535        3.8147        6.4733        0.0000        0.0000        0.0000        0.0000        0.0000        0.0000        0.0000        0.0000        0.0000        0.0000        0.0000        0.0000        0.0000        0.0000        0.0000        0.0000        0.0000        0.0000        0.0000        0.0000        0.0000        0.0000        0.0000        0.0000        0.0000        0.0000        0.0000        0.0000        0.0000        0.0000        0.0000        0.0000        0.0000        0.0000        0.0000        0.0000        0.0000        0.0000        0.0000        0.0000        0.0000        0.0000        0.0000        0.0000        0.0000        0.0000        0.0000        0.0000        0.0000        0.0000        0.0000        0.0000        0.0000        0.0000        0.0000        0.0000
        0.0000        0.0000        0.0000        0.0000        0.0000        0.0000        0.0000        0.0000        0.0000        0.0000        0.0000        0.0000        0.0000        0.0000        0.0000        0.0000        0.0000        0.0000        0.0000        0.0000        0.0000        0.0000        0.0000        0.0000        0.0000        0.0000        0.0000        0.0000        0.0000        0.0000        0.0000        0.0000        0.0000        0.0000        0.0000        0.0000        0.0000        0.0000        0.0000        0.0000        0.0000        0.0000        0.0000        0.0000        0.0000        0.0000        0.0000        0.0000        0.0000        0.0000        0.0000        0.0000        0.0000        0.0000        0.0000       94.9321      106.1258      109.7500        0.0000        0.0000        0.0000      138.1960      137.2556      128.4568      122.5035        0.0000        0.0000        0.0000        0.0000        0.0000        0.0000        0.0000      106.7740       99.0898       92.5633       77.2903       73.0737       76.3065       93.0396       98.4701      115.9684      124.1392      132.3126      119.7029      130.9639      153.4239      146.1717      151.6666        0.0000        0.0000        0.0000        0.0000        0.0000        0.0000      112.0607       96.0323        0.0000        0.0000        0.0000      119.3890       82.8421       51.7555       37.7036       20.9736       13.1657       10.7807       15.7537       12.5254       16.8641       11.7838       12.5542       29.8535       32.5885       29.2405       33.5522       53.2012       54.9726       53.7556       55.8654       67.8210       74.3079       76.1540       81.1956       82.6108       62.0624       54.3538       47.3790       43.8880       46.0843       49.3769       48.7685       51.9934       55.2760       54.8890       46.6493       60.6633       57.5155       71.1710       63.4515       57.7920       65.7993       76.9500       77.7079       54.7763       51.3115       46.1635       53.5363       54.5956       57.3509       50.7929       44.6866       46.0946       41.3198       38.9658       38.4039       37.2599       32.1984       29.3204       27.1744       26.6484       27.2892       22.6235       15.5768       13.5949       13.8850        9.2324        8.4005        6.8944        4.5506        3.2743        5.8117        6.5070        7.9409        8.3380        7.9047       11.0209       13.6767       14.9787       14.8808       12.9636       11.3966        9.8810        8.0433        3.0940        2.3229        2.1218        2.7767        5.5561        6.3678        6.4432        5.9775       22.4380       27.4548        0.0000        0.0000        0.0000        0.0000        0.0000        0.0000        0.0000        0.0000        0.0000        0.0000        0.0000        0.0000        0.0000        0.0000        0.0000        0.0000        0.0000        0.0000        0.0000        0.0000        0.0000        0.0000        0.0000        0.0000        0.0000        0.0000        0.0000        0.0000        0.0000        0.0000        0.0000        0.0000        0.0000        0.0000        0.0000        0.0000        0.0000        0.0000        0.0000        0.0000        0.0000        0.0000        0.0000        0.0000        0.0000        0.0000        0.0000        0.0000        0.0000        0.0000        0.0000        0.0000        0.0000        0.0000        0.0000        0.0000
        0.0000        0.0000        0.0000        0.0000        0.0000        0.0000        0.0000        0.0000        0.0000        0.0000        0.0000        0.0000        0.0000        0.0000        0.0000        0.0000        0.0000        0.0000        0.0000        0.0000        0.0000        0.0000        0.0000        0.0000        0.0000        0.0000        0.0000        0.0000        0.0000        0.0000        0.0000        0.0000        0.0000        0.0000        0.0000        0.0000        0.0000        0.0000        0.0000        0.0000        0.0000        0.0000        0.0000        0.0000        0.0000        0.0000        0.0000        0.0000        0.0000        0.0000        0.0000        0.0000        0.0000        0.0000        0.0000        0.0000        0.0000        0.0000        0.0000        0.0000        0.0000      175.3207      168.6576      154.3250      148.1830        0.0000        0.0000        0.0000        0.0000        0.0000        0.0000        0.0000        0.0000      111.8085      106.7198       89.9801       86.8224       95.7570      103.5308      107.6420      121.0217      124.4278      156.9214      156.5090      133.7453        0.0000        0.0000        0.0000        0.0000        0.0000        0.0000        0.0000        0.0000        0.0000        0.0000        0.0000        0.0000        0.0000        0.0000        0.0000       82.9390       79.0221       53.5117       25.5451       17.3254       21.3523       22.1873       15.3998       13.8896       19.3185       13.6594       27.7336       34.2865       34.7483       46.5926       62.0757       75.8967       78.4185       67.2867       71.5097       84.2070       96.9782       94.6512       82.4324       67.9967       61.0821       51.6053       56.6893       63.8769       64.0256       48.0964       50.9923       53.6006       58.9767       61.6935       61.1021       62.2476       58.1330       56.1597       63.3824       87.7455       77.9850       83.8899       65.2339       46.6856       52.3812       55.0970       58.3355       57.3363       52.4534       48.2840       39.0422       34.4519       33.9154       35.5842       31.1611       36.1719       28.6907       26.6416       24.7564       20.1364       16.5164       15.4278       11.2437       10.6423        9.4703        9.3965        6.6253        3.2411        3.3277        4.7812        5.7852        5.1332        6.9716        8.9795       10.7329       12.7035       14.7961       14.5051       13.2751       11.9883       10.4565        8.8206        3.7869        3.3380        3.0740        3.6703        5.7669        6.2948        5.6955        5.3971       13.9320        0.0000        0.0000        0.0000        0.0000        0.0000        0.0000        0.0000        0.0000        0.0000        0.0000        0.0000        0.0000        0.0000        0.0000        0.0000        0.0000        0.0000        0.0000        0.0000        0.0000        0.0000        0.0000        0.0000        0.0000        0.0000        0.0000        0.0000        0.0000        0.0000        0.0000        0.0000        0.0000        0.0000        0.0000        0.0000        0.0000        0.0000        0.0000        0.0000        0.0000        0.0000        0.0000        0.0000        0.0000        0.0000        0.0000        0.0000        0.0000        0.0000        0.0000        0.0000        0.0000        0.0000        0.0000        0.0000        0.0000        0.0000
        0.0000        0.0000        0.0000        0.0000        0.0000        0.0000        0.0000        0.0000        0.0000        0.0000        0.0000        0.0000        0.0000        0.0000        0.0000        0.0000        0.0000        0.0000        0.0000        0.0000        0.0000        0.0000        0.0000        0.0000        0.0000        0.0000        0.0000        0.0000        0.0000        0.0000        0.0000        0.0000        0.0000        0.0000        0.0000        0.0000        0.0000        0.0000        0.0000        0.0000        0.0000        0.0000        0.0000        0.0000        0.0000        0.0000        0.0000        0.0000        0.0000        0.0000        0.0000        0.0000        0.0000        0.0000        0.0000        0.0000        0.0000        0.0000        0.0000        0.0000        0.0000        0.0000      201.8821      179.5387        0.0000        0.0000        0.0000        0.0000        0.0000        0.0000        0.0000        0.0000        0.0000        0.0000      113.4559       95.3901       99.1076      100.3554      111.7153      141.4430      168.2387      200.1227      193.4082      154.7529        0.0000        0.0000        0.0000        0.0000        0.0000        0.0000        0.0000        0.0000        0.0000        0.0000        0.0000        0.0000        0.0000        0.0000        0.0000        0.0000        0.0000       67.4089       45.5184       25.0552       21.0130       16.2992       13.7937       31.7579       20.0488       14.3998       10.1180       24.7575       26.4924       45.1914       54.0761       58.1641       73.8382       70.7321       73.2681       81.9922       86.1300       90.2957       80.9175       60.2228       67.0269       64.4490       59.3073       83.8438       70.4635       56.8256       55.5174       61.3243       64.8756       54.7785       62.6646       58.8675       58.9630       69.0621       63.7677       63.7064       66.6886       69.2344       63.9750       52.6107       44.7490       61.1258       57.2272       53.5247       47.8079       46.2931       43.9454       39.7948       34.1331       33.0797       29.4963       24.4519       24.0829       22.9903       19.0696       15.2170       17.3145       15.1243       15.5392       13.6564       10.6515        9.5370        9.2153        7.5975        3.5578        3.4711        3.0638        3.5264        4.4474        4.3849        6.2489        9.3265       10.5683       12.6051       11.6910       10.8210       11.0840       10.9882       11.4780        7.3019        7.1355        5.6988        5.1119        7.5279        7.4168        9.3351       18.4657        0.0000        0.0000        0.0000        0.0000        0.0000        0.0000        0.0000        0.0000        0.0000        0.0000        0.0000        0.0000        0.0000        0.0000        0.0000        0.0000        0.0000        0.0000        0.0000        0.0000        0.0000        0.0000        0.0000        0.0000        0.0000        0.0000        0.0000        0.0000        0.0000        0.0000        0.0000        0.0000        0.0000        0.0000        0.0000        0.0000        0.0000        0.0000        0.0000        0.0000        0.0000        0.0000        0.0000        0.0000        0.0000        0.0000        0.0000        0.0000        0.0000        0.0000        0.0000        0.0000        0.0000        0.0000        0.0000        0.0000        0.0000        0.0000
        0.0000        0.0000        0.0000        0.0000        0.0000        0.0000        0.0000        0.0000        0.0000        0.0000        0.0000        0.0000        0.0000        0.0000        0.0000        0.0000        0.0000        0.0000        0.0000        0.0000        0.0000        0.0000        0.0000        0.0000        0.0000        0.0000        0.0000        0.0000        0.0000        0.0000        0.0000        0.0000        0.0000        0.0000        0.0000        0.0000        0.0000        0.0000        0.0000        0.0000        0.0000        0.0000        0.0000        0.0000        0.0000        0.0000        0.0000        0.0000        0.0000        0.0000        0.0000        0.0000        0.0000        0.0000        0.0000        0.0000        0.0000        0.0000        0.0000        0.0000        0.0000        0.0000        0.0000        0.0000        0.0000        0.0000        0.0000        0.0000        0.0000        0.0000        0.0000        0.0000        0.0000        0.0000      119.9853       96.8683       96.8959      100.1670      108.1940      151.8620      161.1270      148.4098      123.8482        0.0000        0.0000        0.0000        0.0000        0.0000        0.0000        0.0000        0.0000        0.0000        0.0000        0.0000        0.0000        0.0000        0.0000        0.0000        0.0000        0.0000        0.0000       71.7780       54.0026       40.0403       30.6621       29.1296       28.6342       25.4515       27.6794       24.9947       24.8665       30.6698       33.6417       32.5259       33.4250       45.5613       60.3508       57.1444       65.8633       70.1005       63.1447       57.4675       50.7618       52.0019       56.2746       55.9666       57.5992       60.7244       62.8243       59.1870       60.0210       52.3684       51.2805       53.0680       52.1505       53.3215       52.7553       60.1700       61.2326       56.2370       52.5616       48.4209       40.4127       41.2341       49.3323       49.9897       48.3065       45.2894       57.5756       41.0932       41.5912       32.0089       29.3260       24.6491       23.3688       18.6459       18.8199       15.9096       15.3668       10.7538        8.9137       11.6348       10.2440       13.4802       13.8538       16.2602       13.5595        9.3898        5.2490        3.6676        3.7224        2.7917        2.8761        3.8355        4.8337        6.2321        7.3672        8.7223        8.4650        9.9659       10.5765       11.0909       12.6854       17.9828       19.1005       17.1934       15.9660       10.4526        4.3290       14.3264       37.1035        0.0000        0.0000        0.0000        0.0000        0.0000        0.0000        0.0000        0.0000        0.0000        0.0000        0.0000        0.0000        0.0000        0.0000        0.0000        0.0000        0.0000        0.0000        0.0000        0.0000        0.0000        0.0000        0.0000        0.0000        0.0000        0.0000        0.0000        0.0000        0.0000        0.0000        0.0000        0.0000        0.0000        0.0000        0.0000        0.0000        0.0000        0.0000        0.0000        0.0000        0.0000        0.0000        0.0000        0.0000        0.0000        0.0000        0.0000        0.0000        0.0000        0.0000        0.0000        0.0000        0.0000        0.0000        0.0000        0.0000        0.0000        0.0000
        0.0000        0.0000        0.0000        0.0000        0.0000        0.0000        0.0000        0.0000        0.0000        0.0000        0.0000        0.0000        0.0000        0.0000        0.0000        0.0000        0.0000        0.0000        0.0000        0.0000        0.0000        0.0000        0.0000        0.0000        0.0000        0.0000        0.0000        0.0000        0.0000        0.0000        0.0000        0.0000        0.0000        0.0000        0.0000        0.0000        0.0000        0.0000        0.0000        0.0000        0.0000        0.0000        0.0000        0.0000        0.0000        0.0000        0.0000        0.0000        0.0000        0.0000        0.0000        0.0000        0.0000        0.0000        0.0000        0.0000        0.0000        0.0000        0.0000        0.0000        0.0000        0.0000        0.0000        0.0000        0.0000        0.0000        0.0000        0.0000        0.0000        0.0000        0.0000        0.0000        0.0000        0.0000        0.0000        0.0000        0.0000        0.0000        0.0000        0.0000        0.0000        0.0000        0.0000        0.0000        0.0000        0.0000        0.0000        0.0000        0.0000        0.0000        0.0000        0.0000        0.0000        0.0000        0.0000        0.0000        0.0000        0.0000        0.0000        0.0000        0.0000       69.1963       70.1166       35.3301       33.3557       33.9639       40.5589       31.9890       25.2233       25.5717       29.1189       29.0645       29.4783       30.0719       32.3510       44.9970       51.6072       53.1176       61.9620       61.4605       50.3581       43.0439       44.5952       44.7480       48.3130       44.9606       55.3952       51.2624       66.8951       57.0642       59.8036       45.1681       40.3013       39.7659       39.7961       44.7336       56.4346       57.3670       59.4226       47.4051       40.1474       40.6534       39.8430       39.1384       41.8834       34.2871       33.3069       40.5390       39.4986       37.0494       43.3007       24.5019       18.7564       18.4187       17.9006       17.0250       14.4998       17.7702       12.0239        5.2581        6.2696        6.6480        5.4825       10.9589       13.3533       12.2531       10.6256        8.0423        5.4371        5.7236        3.9180        2.4587        3.0085        3.6185        4.0877        5.2006        5.8014        6.5188        7.4351        8.6623        9.6061       11.0662       13.7370       20.3123       21.8301       21.6049       19.7447       10.6880        3.9226       29.4079        0.0000        0.0000        0.0000        0.0000        0.0000        0.0000        0.0000        0.0000        0.0000        0.0000        0.0000        0.0000        0.0000        0.0000        0.0000        0.0000        0.0000        0.0000        0.0000        0.0000        0.0000        0.0000        0.0000        0.0000        0.0000        0.0000        0.0000        0.0000        0.0000        0.0000        0.0000        0.0000        0.0000        0.0000        0.0000        0.0000        0.0000        0.0000        0.0000        0.0000        0.0000        0.0000        0.0000        0.0000        0.0000        0.0000        0.0000        0.0000        0.0000        0.0000        0.0000        0.0000        0.0000        0.0000        0.0000        0.0000        0.0000        0.0000        0.0000
        0.0000        0.0000        0.0000        0.0000        0.0000        0.0000        0.0000        0.0000        0.0000        0.0000        0.0000        0.0000        0.0000        0.0000        0.0000        0.0000        0.0000        0.0000        0.0000        0.0000        0.0000        0.0000        0.0000        0.0000        0.0000        0.0000        0.0000        0.0000        0.0000        0.0000        0.0000        0.0000        0.0000        0.0000        0.0000        0.0000        0.0000        0.0000        0.0000        0.0000        0.0000        0.0000        0.0000        0.0000        0.0000        0.0000        0.0000        0.0000        0.0000        0.0000        0.0000        0.0000        0.0000        0.0000        0.0000        0.0000        0.0000        0.0000        0.0000        0.0000        0.0000        0.0000        0.0000        0.0000        0.0000        0.0000        0.0000        0.0000        0.0000        0.0000        0.0000        0.0000        0.0000        0.0000        0.0000        0.0000        0.0000        0.0000        0.0000        0.0000        0.0000        0.0000        0.0000        0.0000        0.0000        0.0000        0.0000        0.0000        0.0000        0.0000        0.0000        0.0000        0.0000        0.0000        0.0000        0.0000        0.0000        0.0000        0.0000        0.0000        0.0000       76.1385       47.6005       34.9807       34.3033       39.6498       43.1631       29.9581       30.7137       37.3712       38.3959       27.9245       22.0636       18.2335       29.0338       35.6775       39.0348       48.8821       44.1755       45.2828       33.3362       30.5469       27.1110       36.0239       40.1116       47.8136       51.4766       48.0394       50.9839       48.4554       52.6273       39.3645       38.8334       37.5720       40.4359       43.7144       47.3406       45.9260       41.0598       35.5286       43.1403       46.5516       42.7730       37.8648       36.8709       36.9979       33.9225       32.9233       30.6279       30.4540       27.3282       20.6630       15.5101       14.7247       13.5402       14.8889       17.7226       13.7519       12.3518        4.3730        7.0091        4.8629        5.2540       11.9325       13.2994       15.0771       13.4352        9.3737       10.3310        8.0000        3.1384        1.8203        1.9863        2.0145        2.6912        3.5577        3.9209        4.5420        5.3658        7.8286        9.7420       11.4891       13.9686       21.0262       22.3247       22.5601       21.3604       22.5788       34.5521       46.7661        0.0000        0.0000        0.0000        0.0000        0.0000        0.0000        0.0000        0.0000        0.0000        0.0000        0.0000        0.0000        0.0000        0.0000        0.0000        0.0000        0.0000        0.0000        0.0000        0.0000        0.0000        0.0000        0.0000        0.0000        0.0000        0.0000        0.0000        0.0000        0.0000        0.0000        0.0000        0.0000        0.0000        0.0000        0.0000        0.0000        0.0000        0.0000        0.0000        0.0000        0.0000        0.0000        0.0000        0.0000        0.0000        0.0000        0.0000        0.0000        0.0000        0.0000        0.0000        0.0000        0.0000        0.0000        0.0000        0.0000        0.0000        0.0000        0.0000
        0.0000        0.0000        0.0000        0.0000        0.0000        0.0000        0.0000        0.0000        0.0000        0.0000        0.0000        0.0000        0.0000        0.0000        0.0000        0.0000        0.0000        0.0000        0.0000        0.0000        0.0000        0.0000        0.0000        0.0000        0.0000        0.0000        0.0000        0.0000        0.0000        0.0000        0.0000        0.0000        0.0000        0.0000        0.0000        0.0000        0.0000        0.0000        0.0000        0.0000        0.0000        0.0000        0.0000        0.0000        0.0000        0.0000        0.0000        0.0000        0.0000        0.0000        0.0000        0.0000        0.0000        0.0000        0.0000        0.0000        0.0000        0.0000        0.0000        0.0000        0.0000        0.0000        0.0000        0.0000        0.0000        0.0000        0.0000        0.0000        0.0000        0.0000        0.0000        0.0000        0.0000        0.0000        0.0000        0.0000        0.0000        0.0000        0.0000        0.0000        0.0000        0.0000        0.0000        0.0000        0.0000        0.0000        0.0000        0.0000        0.0000        0.0000        0.0000        0.0000        0.0000        0.0000        0.0000        0.0000        0.0000        0.0000        0.0000        0.0000       73.9048       46.6628       26.2530       31.1637       29.6886       27.9844       32.1300       29.0962       32.2746       33.2717       25.5598       18.8417       14.9482       14.9360       20.0221       38.9837       38.6548       32.1023       33.1839       42.1810       37.9569       32.9190       29.4774       37.9214       45.2101       49.1731       51.3814       46.8275       47.4028       45.1355       39.6477       36.6567       36.9092       36.1682       38.5168       45.3166       41.2121       42.2417       41.6255       40.6592       40.3425       42.3895       40.5870       47.0784       39.8719       40.0654       32.8663       29.5156       32.8916       27.7895       32.2733       19.8340       18.5074       15.3441       19.3365       15.7060       13.9220       12.4972       12.6669        7.6533       13.8431        7.7810       12.2032       18.7474       23.4660       14.1867       15.4568        8.3909        5.3109        2.5982        3.6169        2.8422        2.0148        2.1368        2.5810        3.1310        3.5572        4.0302        5.5094        7.3506        8.1460        9.3254       11.1649       16.4781       19.0763       19.4212       17.8335       17.7000        0.0000        0.0000        0.0000        0.0000        0.0000        0.0000        0.0000        0.0000        0.0000        0.0000        0.0000        0.0000        0.0000      143.8500        0.0000        0.0000        0.0000      146.1600        0.0000        0.0000        0.0000        0.0000        0.0000        0.0000        0.0000        0.0000        0.0000        0.0000        0.0000        0.0000        0.0000        0.0000        0.0000        0.0000        0.0000        0.0000        0.0000        0.0000        0.0000        0.0000        0.0000        0.0000        0.0000        0.0000        0.0000        0.0000        0.0000        0.0000        0.0000        0.0000        0.0000        0.0000        0.0000        0.0000        0.0000        0.0000        0.0000        0.0000        0.0000        0.0000        0.0000
        0.0000        0.0000        0.0000        0.0000        0.0000        0.0000        0.0000        0.0000        0.0000        0.0000        0.0000        0.0000        0.0000        0.0000        0.0000        0.0000        0.0000        0.0000        0.0000        0.0000        0.0000        0.0000        0.0000        0.0000        0.0000        0.0000        0.0000        0.0000        0.0000        0.0000        0.0000        0.0000        0.0000        0.0000        0.0000        0.0000        0.0000        0.0000        0.0000        0.0000        0.0000        0.0000        0.0000        0.0000        0.0000        0.0000        0.0000        0.0000        0.0000        0.0000        0.0000        0.0000        0.0000        0.0000        0.0000        0.0000        0.0000        0.0000        0.0000        0.0000        0.0000        0.0000        0.0000        0.0000        0.0000        0.0000        0.0000        0.0000        0.0000        0.0000        0.0000        0.0000        0.0000        0.0000        0.0000        0.0000        0.0000        0.0000        0.0000        0.0000        0.0000        0.0000        0.0000        0.0000        0.0000        0.0000        0.0000        0.0000        0.0000        0.0000        0.0000        0.0000        0.0000        0.0000        0.0000        0.0000        0.0000        0.0000        0.0000        0.0000       73.3010       39.9894       28.3797       34.8876       26.5771       24.4333       33.1447      111.4624       44.4337       33.1215       25.7366       13.1292       11.2069       18.1158       15.4233       26.0237       34.0883       33.7112       31.1534       38.7693       46.6473       42.9035       47.7434       47.8502       53.7467       59.6305       54.0835       49.2017       49.0270       43.8194       41.0876       35.2456       32.0672       32.8852       32.2690       35.1188       36.0759       38.7576       41.4509       41.1511       38.0374       51.0717       39.9517       38.7501       35.3125       38.1495       32.5718       26.6986       27.0285       22.2760       28.3220       20.5832       23.0399       20.2734       19.9516       13.0122       18.4694       15.0304       16.3378       13.2545       16.6556       10.2878       11.7826       11.2959       10.3611        6.0487        8.3823        3.1351        1.9303        1.1862        0.7994        1.1001        1.3296        1.4606        1.8082        2.7825        3.5127        3.8807        4.4489        4.5514        5.0544        6.0039        7.3891        8.2626        9.5360       10.0161        9.6074      152.0987        0.0000        0.0000        0.0000        0.0000        0.0000        0.0000        0.0000        0.0000        0.0000        0.0000        0.0000        0.0000      141.5100      128.4900      138.9300        0.0000      159.6900      170.3700        0.0000        0.0000        0.0000        0.0000        0.0000        0.0000        0.0000        0.0000        0.0000        0.0000        0.0000        0.0000        0.0000        0.0000        0.0000        0.0000        0.0000        0.0000        0.0000        0.0000        0.0000        0.0000        0.0000        0.0000        0.0000        0.0000        0.0000        0.0000        0.0000        0.0000        0.0000        0.0000        0.0000        0.0000        0.0000        0.0000        0.0000        0.0000        0.0000        0.0000        0.0000        0.0000        0.0000
        0.0000        0.0000        0.0000        0.0000        0.0000        0.0000        0.0000        0.0000        0.0000        0.0000        0.0000        0.0000        0.0000        0.0000        0.0000        0.0000        0.0000        0.0000        0.0000        0.0000        0.0000        0.0000        0.0000        0.0000        0.0000        0.0000        0.0000        0.0000        0.0000        0.0000        0.0000        0.0000        0.0000        0.0000        0.0000        0.0000        0.0000        0.0000        0.0000        0.0000        0.0000        0.0000        0.0000        0.0000        0.0000        0.0000        0.0000        0.0000        0.0000        0.0000        0.0000        0.0000        0.0000        0.0000        0.0000        0.0000        0.0000        0.0000        0.0000        0.0000        0.0000        0.0000        0.0000        0.0000        0.0000        0.0000        0.0000        0.0000        0.0000        0.0000        0.0000        0.0000        0.0000        0.0000        0.0000        0.0000        0.0000        0.0000        0.0000        0.0000        0.0000        0.0000        0.0000        0.0000        0.0000        0.0000        0.0000        0.0000        0.0000        0.0000        0.0000        0.0000        0.0000        0.0000        0.0000        0.0000        0.0000        0.0000        0.0000       84.6304       57.5170       48.6657       40.3174       35.1267       28.7023       33.4398       44.3004       85.5413       59.7980       39.8535       27.5843       17.4451       13.9681       15.6618       12.6772       15.4007       23.2441       19.6431       22.4604       29.5044       36.8567       39.6870       60.9572       76.3670       57.7816       53.5198       48.6027       45.8486       45.7586       45.3229       41.5579       30.5663       29.1012       33.6187       30.3390       32.1245       33.1844       35.7811       39.8351       38.3091       37.8491       36.2023       33.8087       36.6930       34.7908       35.8807       36.8452       27.2434       26.6526       22.9088       26.2927       21.1590       16.3376       20.3146       19.9415       12.6664       15.9297       17.5393       12.8132       11.5753        9.8898        5.7424        6.9953        3.2289        2.7887        2.7710        2.1882        1.3520        0.9396        0.7644        0.9006        0.7216        0.9437        0.8263        1.1184        2.4321        3.8686        4.2431        3.8733        3.7868        4.0872        4.7833        5.8609        6.5399        7.5481        9.8289        8.6187      150.1031        0.0000        0.0000        0.0000        0.0000        0.0000        0.0000      357.1314      255.6300        0.0000        0.0000        0.0000        0.0000      187.1400      129.7500        0.0000        0.0000        0.0000        0.0000        0.0000        0.0000        0.0000        0.0000        0.0000        0.0000        0.0000        0.0000        0.0000        0.0000        0.0000        0.0000        0.0000        0.0000        0.0000        0.0000        0.0000        0.0000        0.0000        0.0000        0.0000        0.0000        0.0000        0.0000        0.0000        0.0000        0.0000        0.0000        0.0000        0.0000        0.0000        0.0000        0.0000        0.0000        0.0000        0.0000        0.0000        0.0000        0.0000        0.0000        0.0000        0.0000        0.0000
        0.0000        0.0000        0.0000        0.0000        0.0000        0.0000        0.0000        0.0000        0.0000        0.0000        0.0000        0.0000        0.0000        0.0000        0.0000        0.0000        0.0000        0.0000        0.0000        0.0000        0.0000        0.0000        0.0000        0.0000        0.0000        0.0000        0.0000        0.0000        0.0000        0.0000        0.0000        0.0000        0.0000        0.0000        0.0000        0.0000        0.0000        0.0000        0.0000        0.0000        0.0000        0.0000        0.0000        0.0000        0.0000        0.0000        0.0000        0.0000        0.0000        0.0000        0.0000        0.0000        0.0000        0.0000        0.0000        0.0000        0.0000        0.0000        0.0000        0.0000        0.0000        0.0000        0.0000        0.0000        0.0000        0.0000        0.0000        0.0000        0.0000        0.0000        0.0000        0.0000        0.0000        0.0000        0.0000        0.0000        0.0000        0.0000        0.0000        0.0000        0.0000        0.0000        0.0000        0.0000        0.0000        0.0000        0.0000        0.0000        0.0000        0.0000        0.0000        0.0000        0.0000        0.0000        0.0000        0.0000        0.0000       72.9762       81.9587       76.1095       69.7381       65.0296       60.2011       45.9572       34.4632       30.7071       37.9083       39.2175       41.5539       38.9018       33.3723       20.9536       11.7251        8.3878        7.8979       11.4867       18.6386       17.1314       16.3965       27.6950       33.2041       31.6791       36.4957       53.1525       51.6074       51.9478       51.9331       43.0713       37.1470       38.0567       34.1910       33.3440       29.9040       29.6670       27.0829       33.5981       35.6608       36.3420       34.6721       35.2606       37.5279       33.3965       30.8569       32.4499       31.1838       33.2617       32.8606       23.8573       19.4897       21.8635       21.3195       17.4297       13.4570       17.8217       16.7144       10.8405       10.5151        9.9294        7.4645       10.4861        5.7167        7.3655        7.8198        3.4203        2.0072        1.4290        1.3341        1.2033        0.5170        0.3870        0.8474        0.7614        0.6823        1.1042        1.3932        3.6696        4.9030        4.6079        4.0593        3.2575        3.2484        3.7103        4.6372        5.2495        6.2510        8.9630       10.5448        0.0000        0.0000        0.0000        0.0000        0.0000      268.8900      321.2050      347.1835      308.7299        0.0000        0.0000        0.0000        0.0000        0.0000        0.0000        0.0000        0.0000        0.0000        0.0000        0.0000        0.0000        0.0000        0.0000        0.0000        0.0000        0.0000        0.0000        0.0000        0.0000        0.0000        0.0000        0.0000        0.0000        0.0000        0.0000        0.0000        0.0000        0.0000        0.0000        0.0000        0.0000        0.0000        0.0000        0.0000        0.0000        0.0000        0.0000        0.0000        0.0000        0.0000        0.0000        0.0000        0.0000        0.0000        0.0000        0.0000        0.0000        0.0000        0.0000        0.0000        0.0000        0.0000
        0.0000        0.0000        0.0000        0.0000        0.0000        0.0000        0.0000        0.0000        0.0000        0.0000        0.0000        0.0000        0.0000        0.0000        0.0000        0.0000        0.0000        0.0000        0.0000        0.0000        0.0000        0.0000        0.0000        0.0000        0.0000        0.0000        0.0000        0.0000        0.0000        0.0000        0.0000        0.0000        0.0000        0.0000        0.0000        0.0000        0.0000        0.0000        0.0000        0.0000        0.0000        0.0000        0.0000        0.0000        0.0000        0.0000        0.0000        0.0000        0.0000        0.0000        0.0000        0.0000        0.0000        0.0000        0.0000        0.0000        0.0000        0.0000        0.0000        0.0000        0.0000        0.0000        0.0000        0.0000        0.0000        0.0000        0.0000        0.0000        0.0000        0.0000        0.0000        0.0000        0.0000        0.0000        0.0000        0.0000        0.0000        0.0000        0.0000        0.0000        0.0000        0.0000        0.0000        0.0000        0.0000        0.0000        0.0000        0.0000        0.0000        0.0000        0.0000        0.0000        0.0000        0.0000        0.0000        0.0000        0.0000      108.6170       81.8364       64.1608       59.2331       48.9021       46.1089       49.5593       30.8365       34.1006       28.7269       35.7448       42.2588       42.9194       31.8097       17.9273       11.6903       10.2167        9.6483       11.6551       11.1580       14.7578       15.8119       25.7399       29.5724       29.3267       33.6651       50.7295       47.5517       45.8685       36.8231       31.7027       32.1941       29.0645       26.7491       29.8781       27.7984       26.9868       23.6171       31.0949       29.0440       30.9957       33.9254       36.8202       34.6797       29.4529       28.6083       33.0172       34.4948       32.1859       32.5146       21.5201       21.8630       20.1310       20.2663       16.7801       14.4752       14.8812        9.6958        9.4295        6.3693        5.6187        5.7635        5.7592        3.5897        4.9527        5.5724        2.0645        1.2317        0.9328        0.7487        0.3475        0.2325        0.5851        1.7441        0.7281        0.6634        1.1016        1.4850        3.5310        4.0437        4.1865        3.7277        2.9736        2.5452        2.8002        4.2358        4.4220        6.8271       10.5898       21.4276        0.0000        0.0000        0.0000      142.7700      236.8907      286.7377      335.0290      334.9560      227.1598        0.0000        0.0000        0.0000        0.0000        0.0000        0.0000        0.0000        0.0000        0.0000        0.0000        0.0000        0.0000        0.0000        0.0000        0.0000        0.0000        0.0000        0.0000        0.0000        0.0000        0.0000        0.0000        0.0000        0.0000        0.0000        0.0000        0.0000        0.0000        0.0000        0.0000        0.0000        0.0000        0.0000        0.0000        0.0000        0.0000        0.0000        0.0000        0.0000        0.0000        0.0000        0.0000        0.0000        0.0000        0.0000        0.0000        0.0000        0.0000        0.0000        0.0000        0.0000        0.0000        0.0000
        0.0000        0.0000        0.0000        0.0000        0.0000        0.0000        0.0000        0.0000        0.0000        0.0000        0.0000        0.0000        0.0000        0.0000        0.0000        0.0000        0.0000        0.0000        0.0000        0.0000        0.0000        0.0000        0.0000        0.0000        0.0000        0.0000        0.0000        0.0000        0.0000        0.0000        0.0000        0.0000        0.0000        0.0000        0.0000        0.0000        0.0000        0.0000        0.0000        0.0000        0.0000        0.0000        0.0000        0.0000        0.0000        0.0000        0.0000        0.0000        0.0000        0.0000        0.0000        0.0000        0.0000        0.0000        0.0000        0.0000        0.0000        0.0000        0.0000        0.0000        0.0000        0.0000        0.0000        0.0000        0.0000        0.0000        0.0000        0.0000        0.0000        0.0000        0.0000        0.0000        0.0000        0.0000        0.0000        0.0000        0.0000        0.0000        0.0000        0.0000        0.0000        0.0000        0.0000        0.0000        0.0000        0.0000        0.0000        0.0000        0.0000        0.0000        0.0000        0.0000        0.0000        0.0000        0.0000        0.0000       86.1887      110.6684       67.7449       70.1502       58.3724       58.6352       45.5418       39.5072       32.3021       31.6237       32.2665       45.4061       51.2854       48.2616       41.9179       30.8685       20.7779       16.9194       15.5908       10.8190        8.5810      118.1572       66.7642       19.5086       17.6673       25.5858       27.4650       30.0067       27.1261       27.7695       22.5569       19.8210       21.3768       21.7195       23.5808       27.4423       23.6867       23.3441       26.8625       24.9127       26.5796       33.3561       30.1977       28.2596       23.1850       24.0591       24.9834       27.1031       26.9220       25.0705       21.5422       16.2292       15.7079       19.5668       16.9555       11.8822        9.7001        6.4240        6.3214        3.6662        3.3941        2.7285        2.2452        0.0000        0.4553        0.0000        0.5369        0.0000        0.0000        0.0000        2.5664        2.9110        2.6909        0.0653        0.1111        0.9138        1.1778        1.7069        2.4515        5.4320        6.6429        6.5894        5.3426        0.0000        0.0000        0.2539        0.2805        2.5070       17.1370       29.4883        0.0000        0.0000        0.0000        0.0000       90.0522      190.5306      238.3199      270.6631      262.0230      301.8000        0.0000        0.0000        0.0000        0.0000        0.0000        0.0000        0.0000        0.0000        0.0000        0.0000        0.0000        0.0000        0.0000        0.0000        0.0000        0.0000        0.0000        0.0000        0.0000        0.0000        0.0000        0.0000        0.0000        0.0000        0.0000        0.0000        0.0000        0.0000        0.0000        0.0000        0.0000        0.0000        0.0000        0.0000        0.0000        0.0000        0.0000        0.0000        0.0000        0.0000        0.0000        0.0000        0.0000        0.0000        0.0000        0.0000        0.0000        0.0000        0.0000        0.0000        0.0000        0.0000        0.0000
        0.0000        0.0000        0.0000        0.0000        0.0000        0.0000        0.0000        0.0000        0.0000        0.0000        0.0000        0.0000        0.0000        0.0000        0.0000        0.0000        0.0000        0.0000        0.0000        0.0000        0.0000        0.0000        0.0000        0.0000        0.0000        0.0000        0.0000        0.0000        0.0000        0.0000        0.0000        0.0000        0.0000        0.0000        0.0000        0.0000        0.0000        0.0000        0.0000        0.0000        0.0000        0.0000        0.0000        0.0000        0.0000        0.0000        0.0000        0.0000        0.0000        0.0000        0.0000        0.0000        0.0000        0.0000        0.0000        0.0000        0.0000        0.0000        0.0000        0.0000        0.0000        0.0000        0.0000        0.0000        0.0000        0.0000        0.0000        0.0000        0.0000        0.0000        0.0000        0.0000        0.0000        0.0000        0.0000        0.0000        0.0000        0.0000        0.0000        0.0000        0.0000        0.0000        0.0000        0.0000        0.0000        0.0000        0.0000        0.0000        0.0000        0.0000        0.0000        0.0000        0.0000        0.0000        0.0000        0.0000      141.6931       92.1520       61.2690       64.4242       62.9387       59.4517       60.2943       49.4151       31.2742       34.9732       33.8088       44.5681       47.5547       55.1189       49.4785       33.3083       24.1499       20.7207       17.1176       11.9682       11.0361       74.2979       72.2621       16.5734       31.4954       19.1247       15.9525       17.8564       20.9833       14.0929       16.5119       15.5593       19.7311       18.4957       17.4502       20.0434       21.5870       20.6225       24.3690       23.6452       24.4579       24.9105       31.7196       26.2851       25.4144       22.3945       26.6021       24.9959       22.2044       17.1195       19.1278       16.2921       12.3902       11.2990        9.8579        6.9634        6.6008        6.2149        4.3830        2.8240        2.1973        1.7120        1.3281        0.0000        0.0000        0.0000        0.0000        0.0000        2.3386        0.0000        0.0000        0.0339        0.0319        0.0612        0.1301        1.0611        1.4099        2.0126        2.9149        6.2308        7.6151        7.3885        5.5277        0.0000        0.0000        0.0000        0.2876        0.0000        0.0000        0.0000        0.0000        0.0000        0.0000       43.4496       66.9564      144.0698      217.0953      318.7267      351.6418        0.0000        0.0000        0.0000        0.0000        0.0000        0.0000        0.0000        0.0000        0.0000        0.0000        0.0000        0.0000        0.0000        0.0000        0.0000        0.0000        0.0000        0.0000        0.0000        0.0000        0.0000        0.0000        0.0000        0.0000        0.0000        0.0000        0.0000        0.0000        0.0000        0.0000        0.0000        0.0000        0.0000        0.0000        0.0000        0.0000        0.0000        0.0000        0.0000        0.0000        0.0000        0.0000        0.0000        0.0000        0.0000        0.0000        0.0000        0.0000        0.0000        0.0000        0.0000        0.0000        0.0000        0.0000
        0.0000        0.0000        0.0000        0.0000        0.0000        0.0000        0.0000        0.0000        0.0000        0.0000        0.0000        0.0000        0.0000        0.0000        0.0000        0.0000        0.0000        0.0000        0.0000        0.0000        0.0000        0.0000        0.0000        0.0000        0.0000        0.0000        0.0000        0.0000        0.0000        0.0000        0.0000        0.0000        0.0000        0.0000        0.0000        0.0000        0.0000        0.0000        0.0000        0.0000        0.0000        0.0000        0.0000        0.0000        0.0000        0.0000        0.0000        0.0000        0.0000        0.0000        0.0000        0.0000        0.0000        0.0000        0.0000        0.0000        0.0000        0.0000        0.0000        0.0000        0.0000        0.0000        0.0000        0.0000        0.0000        0.0000        0.0000        0.0000        0.0000        0.0000        0.0000        0.0000        0.0000        0.0000        0.0000        0.0000        0.0000        0.0000        0.0000        0.0000        0.0000        0.0000        0.0000        0.0000        0.0000        0.0000        0.0000        0.0000        0.0000        0.0000        0.0000        0.0000        0.0000        0.0000        0.0000        0.0000      128.9249      114.8120       59.1949       53.9897       47.5558       59.5201       57.7366       43.0775       27.3335       28.4354       35.3632       44.8047       51.2516       53.6336       46.5529       35.8164       31.4694       26.7773       21.1929       17.8206       16.3275       11.8966       37.0268       16.1540       13.3142       17.8072        9.0247        8.9010       11.4469       12.4351       14.4849       13.4992       11.8394       11.8352       15.3263       17.8674       20.4260       20.6640       21.2583       24.5138       27.6409       29.2604       42.7581       30.0682       29.9624       24.2443       28.8387       26.0259       20.5171       20.3975       21.2421       14.4464        9.9610       10.0881       10.5012        9.7291        7.5662        4.9098        4.5980        2.8925        2.9476        2.4321        1.9201        0.0000        0.0000        0.0000        0.0000        0.0000        0.0080        0.0000        0.0000        0.1165        0.1631        0.2081        0.2513        1.7071        1.9542        2.5754        3.2884        6.7898        8.0763        7.7472        6.0120        0.2122        0.4545        0.3929        0.0000        0.0000        0.0000        0.0000        0.0000        0.0000       42.0254       44.2409       70.6108      152.3053      241.6572      384.7469      396.3834        0.0000        0.0000        0.0000        0.0000        0.0000        0.0000        0.0000        0.0000        0.0000        0.0000        0.0000        0.0000        0.0000        0.0000        0.0000        0.0000        0.0000        0.0000        0.0000        0.0000        0.0000        0.0000        0.0000        0.0000        0.0000        0.0000        0.0000        0.0000        0.0000        0.0000        0.0000        0.0000        0.0000        0.0000        0.0000        0.0000        0.0000        0.0000        0.0000        0.0000        0.0000        0.0000        0.0000        0.0000        0.0000        0.0000        0.0000        0.0000        0.0000        0.0000        0.0000        0.0000        0.0000        0.0000
        0.0000        0.0000        0.0000        0.0000        0.0000        0.0000        0.0000        0.0000        0.0000        0.0000        0.0000        0.0000        0.0000        0.0000        0.0000        0.0000        0.0000        0.0000        0.0000        0.0000        0.0000        0.0000        0.0000        0.0000        0.0000        0.0000        0.0000        0.0000        0.0000        0.0000        0.0000        0.0000        0.0000        0.0000        0.0000        0.0000        0.0000        0.0000        0.0000        0.0000        0.0000        0.0000        0.0000        0.0000        0.0000        0.0000        0.0000        0.0000        0.0000        0.0000        0.0000        0.0000        0.0000        0.0000        0.0000        0.0000        0.0000        0.0000        0.0000        0.0000        0.0000        0.0000        0.0000        0.0000        0.0000        0.0000        0.0000        0.0000        0.0000        0.0000        0.0000        0.0000        0.0000        0.0000        0.0000        0.0000        0.0000        0.0000        0.0000        0.0000        0.0000        0.0000        0.0000        0.0000        0.0000        0.0000        0.0000        0.0000        0.0000        0.0000        0.0000        0.0000        0.0000        0.0000        0.0000        0.0000        0.0000      112.6183       67.9227       55.1441       46.2985       42.5419       47.4710       40.1158       28.9497       37.1756       36.7951       49.4633       63.2901       57.1917       48.2675       34.5253       41.1764       37.8377       27.3191       18.6678       15.8852       15.4662       18.0342       16.7998        8.2218       12.2479       13.2877       28.4988       14.9178       13.1333       11.6153       10.0209       10.5346       11.1744       12.7207       16.5867       16.7778       22.9954       22.3155       27.5508       28.8292       38.4267       36.8725       28.0992       27.2451       23.9072       25.4388       25.2480       24.1170       23.1726       20.6010       15.6857       17.2296       12.5318        9.6297        8.0851        6.0325        7.2910        6.1949        4.2888        5.1989        4.8799        4.3139        1.0591        0.0000        0.0000        0.0000        0.0000        0.0964        0.0000        0.0000        0.3176        0.4446        0.5049        0.4989        2.8383        2.8222        3.0929        3.6414        7.0565        7.9863        7.6802        6.4078        0.2989        0.7165        0.0000        0.0000        0.0000        0.0000        0.0000        0.0000        0.0000       55.0346       56.3150       88.0292      161.2585      293.1095      433.1212      422.0813        0.0000        0.0000        0.0000        0.0000        0.0000        0.0000        0.0000        0.0000        0.0000        0.0000        0.0000        0.0000        0.0000        0.0000        0.0000        0.0000        0.0000        0.0000        0.0000        0.0000        0.0000        0.0000        0.0000        0.0000        0.0000        0.0000        0.0000        0.0000        0.0000        0.0000        0.0000        0.0000        0.0000        0.0000        0.0000        0.0000        0.0000        0.0000        0.0000        0.0000        0.0000        0.0000        0.0000        0.0000        0.0000        0.0000        0.0000        0.0000        0.0000        0.0000        0.0000        0.0000        0.0000        0.0000
        0.0000        0.0000        0.0000        0.0000        0.0000        0.0000        0.0000        0.0000        0.0000        0.0000        0.0000        0.0000        0.0000        0.0000        0.0000        0.0000        0.0000        0.0000        0.0000        0.0000        0.0000        0.0000        0.0000        0.0000        0.0000        0.0000        0.0000        0.0000        0.0000        0.0000        0.0000        0.0000        0.0000        0.0000        0.0000        0.0000        0.0000        0.0000        0.0000        0.0000        0.0000        0.0000        0.0000        0.0000        0.0000        0.0000        0.0000        0.0000        0.0000        0.0000        0.0000        0.0000        0.0000        0.0000        0.0000        0.0000        0.0000        0.0000        0.0000        0.0000        0.0000        0.0000        0.0000        0.0000        0.0000        0.0000        0.0000        0.0000        0.0000        0.0000        0.0000        0.0000        0.0000        0.0000        0.0000        0.0000        0.0000        0.0000        0.0000        0.0000        0.0000        0.0000        0.0000        0.0000        0.0000        0.0000        0.0000        0.0000        0.0000        0.0000        0.0000        0.0000        0.0000        0.0000        0.0000        0.0000       75.0118       41.6231       44.1278       41.7916        0.0000       37.7868       33.6922       40.5207       36.2907       37.6405       42.0888       50.1914       57.9427       54.1132       51.1431       37.8405       36.1782       49.7323       37.0242       27.0318       20.5430       17.7995       16.0726        4.9843        3.8148        5.1891        4.1125       11.8926       12.9876        7.9933        7.6987        9.9868       10.6319       11.2164       11.7982       11.7830       11.9797       16.0558       19.4653       24.9140       28.8449       27.4705       28.9928       27.7867       27.4935       26.0170       24.6336       19.2847       18.8665       17.9383       17.9636       21.5370       19.9520       10.4275       10.8095       10.8068       10.2856        7.4004        6.7313       14.3276       15.2273       16.2765       17.0171       10.3386        8.7417        5.2928        3.7937        0.0000        0.0000        0.0052        0.0000        4.9897        6.9372        7.6447        7.1324        3.7373        3.4521        3.4757        3.7977        4.2601        4.5925        4.9489        4.9150        0.0000        0.0000        0.0000        0.0000        0.0000       15.4800       13.3200        0.0000       31.9246       33.8902       41.0878       75.4938      145.1989      222.5727      256.8430        0.0000        0.0000        0.0000        0.0000        0.0000        0.0000        0.0000        0.0000        0.0000        0.0000        0.0000        0.0000        0.0000        0.0000        0.0000        0.0000        0.0000        0.0000        0.0000        0.0000        0.0000        0.0000        0.0000        0.0000        0.0000        0.0000        0.0000        0.0000        0.0000        0.0000        0.0000        0.0000        0.0000        0.0000        0.0000        0.0000        0.0000        0.0000        0.0000        0.0000        0.0000        0.0000        0.0000        0.0000        0.0000        0.0000        0.0000        0.0000        0.0000        0.0000        0.0000        0.0000        0.0000        0.0000        0.0000
        0.0000        0.0000        0.0000        0.0000        0.0000        0.0000        0.0000        0.0000        0.0000        0.0000        0.0000        0.0000        0.0000        0.0000        0.0000        0.0000        0.0000        0.0000        0.0000        0.0000        0.0000        0.0000        0.0000        0.0000        0.0000        0.0000        0.0000        0.0000        0.0000        0.0000        0.0000        0.0000        0.0000        0.0000        0.0000        0.0000        0.0000        0.0000        0.0000        0.0000        0.0000        0.0000        0.0000        0.0000        0.0000        0.0000        0.0000        0.0000        0.0000        0.0000        0.0000        0.0000        0.0000        0.0000        0.0000        0.0000        0.0000        0.0000        0.0000        0.0000        0.0000        0.0000        0.0000        0.0000        0.0000        0.0000        0.0000        0.0000        0.0000        0.0000        0.0000        0.0000        0.0000        0.0000        0.0000        0.0000        0.0000        0.0000        0.0000        0.0000        0.0000        0.0000        0.0000        0.0000        0.0000        0.0000        0.0000        0.0000        0.0000        0.0000        0.0000        0.0000        0.0000        0.0000        0.0000        0.0000        0.0000       52.0698        0.0000        0.0000        0.0000       32.0392       26.7497       37.0787       43.2597       36.7614       40.2290       46.0470       50.4826       56.1631       49.7760       42.7460       42.1095       67.0857       47.3993       31.3639       25.3773       25.3649       17.0358        5.4329        6.9658        8.1685        6.2768        8.2509        7.8959        6.8028        7.4555        9.8051       10.5743       11.0986       11.4965       10.8526       11.0991       18.0272       27.3846       26.5246       26.8794       30.1556       31.4114       30.6700       30.5662       32.7861       32.7106       24.4866       25.6922       22.1306       17.9714       20.8829       15.6598       11.2153        8.6900        7.7023        5.2270        5.4741        8.8869       20.9139       22.1211       19.9255       17.6329       12.4350        9.7484        7.3689        5.2855        0.0000        0.0000        2.5621        1.1557        7.3165        9.5410       10.3826        9.7404        4.7640        4.2309        4.0282        4.1474        4.6734        5.5967        4.7024        5.2198        0.0000        0.0000        0.0000        0.0000        0.0000       13.2000        5.1600        6.1500       27.2734       31.2610       41.7462       74.0877      161.8181      220.6568      269.8609        0.0000        0.0000        0.0000        0.0000        0.0000        0.0000        0.0000        0.0000        0.0000        0.0000        0.0000        0.0000        0.0000        0.0000        0.0000        0.0000        0.0000        0.0000        0.0000        0.0000        0.0000        0.0000        0.0000        0.0000        0.0000        0.0000        0.0000        0.0000        0.0000        0.0000        0.0000        0.0000        0.0000        0.0000        0.0000        0.0000        0.0000        0.0000        0.0000        0.0000        0.0000        0.0000        0.0000        0.0000        0.0000        0.0000        0.0000        0.0000        0.0000        0.0000        0.0000        0.0000        0.0000        0.0000        0.0000
        0.0000        0.0000        0.0000        0.0000        0.0000        0.0000        0.0000        0.0000        0.0000        0.0000        0.0000        0.0000        0.0000        0.0000        0.0000        0.0000        0.0000        0.0000        0.0000        0.0000        0.0000        0.0000        0.0000        0.0000        0.0000        0.0000        0.0000        0.0000        0.0000        0.0000        0.0000        0.0000        0.0000        0.0000        0.0000        0.0000        0.0000        0.0000        0.0000        0.0000        0.0000        0.0000        0.0000        0.0000        0.0000        0.0000        0.0000        0.0000        0.0000        0.0000        0.0000        0.0000        0.0000        0.0000        0.0000        0.0000        0.0000        0.0000        0.0000        0.0000        0.0000        0.0000        0.0000        0.0000        0.0000        0.0000        0.0000        0.0000        0.0000        0.0000        0.0000        0.0000        0.0000        0.0000        0.0000        0.0000        0.0000        0.0000        0.0000        0.0000        0.0000        0.0000        0.0000        0.0000        0.0000        0.0000        0.0000        0.0000        0.0000        0.0000        0.0000        0.0000        0.0000        0.0000        0.0000        0.0000        0.0000        0.0000        0.0000        0.0000        0.0000       37.5099       33.8324       41.6396       38.1521       35.0899       40.8668       42.9769       58.7950       57.5842       53.3425       87.6395       67.4884       61.4509       55.2480       38.6543       35.3903       30.4060       24.8583        7.1125        4.6712        3.6488        7.3435        7.8803        8.6625        9.2801        9.7485       12.3906       12.9457       13.1974       13.1767       12.5720       12.8046       21.1641       19.8147       25.7695       27.9163       34.6086       38.1257       36.1508       44.6566       47.6839       52.2871       46.0578       44.6877       35.9139       26.2384       29.2247       22.7009       15.6492       11.3163        8.0440        6.7572       11.4957       16.1677       27.9210       27.3809       29.5214       21.9286       15.9092       14.6854        9.8385        7.3459        0.0000        0.0174        1.3360        6.9492       13.4075       13.8505       15.8205       13.4458        6.0037        5.3967        5.4330        5.7693        6.2713        6.1518        0.0000        0.0000        0.0000        0.0000        0.0000        0.0000       19.9800       23.1300       10.4700        6.9300       37.9010       35.1547       54.9593       79.8550      150.5248      197.9839      261.8120        0.0000        0.0000        0.0000        0.0000        0.0000        0.0000        0.0000        0.0000        0.0000        0.0000        0.0000        0.0000        0.0000        0.0000        0.0000        0.0000        0.0000        0.0000        0.0000        0.0000        0.0000        0.0000        0.0000        0.0000        0.0000        0.0000        0.0000        0.0000        0.0000        0.0000        0.0000        0.0000        0.0000        0.0000        0.0000        0.0000        0.0000        0.0000        0.0000        0.0000        0.0000        0.0000        0.0000        0.0000        0.0000        0.0000        0.0000        0.0000        0.0000        0.0000        0.0000        0.0000        0.0000        0.0000        0.0000
        0.0000        0.0000        0.0000        0.0000        0.0000        0.0000        0.0000        0.0000        0.0000        0.0000        0.0000        0.0000        0.0000        0.0000        0.0000        0.0000        0.0000        0.0000        0.0000        0.0000        0.0000        0.0000        0.0000        0.0000        0.0000        0.0000        0.0000        0.0000        0.0000        0.0000        0.0000        0.0000        0.0000        0.0000        0.0000        0.0000        0.0000        0.0000        0.0000        0.0000        0.0000        0.0000        0.0000        0.0000        0.0000        0.0000        0.0000        0.0000        0.0000        0.0000        0.0000        0.0000        0.0000        0.0000        0.0000        0.0000        0.0000        0.0000        0.0000        0.0000        0.0000        0.0000        0.0000        0.0000        0.0000        0.0000        0.0000        0.0000        0.0000        0.0000        0.0000        0.0000        0.0000        0.0000        0.0000        0.0000        0.0000        0.0000        0.0000        0.0000        0.0000        0.0000        0.0000        0.0000        0.0000        0.0000        0.0000        0.0000        0.0000        0.0000        0.0000        0.0000        0.0000        0.0000        0.0000        0.0000        0.0000        0.0000        0.0000        0.0000        0.0000        0.0000       41.9293       52.3235       53.3016       43.4032       38.8312       43.3110       50.3433       55.1322       55.0741       55.5457       54.6060       49.1117       49.9371       47.9785       44.5257       41.4008       40.5804       14.9271        7.5425        9.7374        8.5213       12.6656       15.2603       14.4474       15.1490       17.6202       17.6618       17.4746       17.2474       16.9908       15.2608       18.7139       20.8836       28.5082       32.9975       40.9230       51.5022       56.4118       62.2873       76.8578       84.5484       66.3031       57.6342       43.1752       30.2302       28.3106        9.9308        4.4514        5.3818        8.8909       14.6117       18.5182       17.8315       33.8315       33.7434       38.4069       30.7430       19.3367       21.6868       18.8790       11.3991        0.2153        4.2446        4.3795        6.5399       14.8256       14.7114       15.3849       15.2243        7.4405        6.8841        6.4170        7.0778        8.9684       12.6020        0.0000        0.0000        0.0000        0.0000        0.0000        0.0000        0.0000       32.8500       29.5800        8.4300       41.0227       42.3081       58.9412       83.8095      134.0560      144.7939      211.9526        0.0000        0.0000        0.0000        0.0000        0.0000        0.0000        0.0000        0.0000        0.0000        0.0000        0.0000        0.0000        0.0000        0.0000        0.0000        0.0000        0.0000        0.0000        0.0000        0.0000        0.0000        0.0000        0.0000        0.0000        0.0000        0.0000        0.0000        0.0000        0.0000        0.0000        0.0000        0.0000        0.0000        0.0000        0.0000        0.0000        0.0000        0.0000        0.0000        0.0000        0.0000        0.0000        0.0000        0.0000        0.0000        0.0000        0.0000        0.0000        0.0000        0.0000        0.0000        0.0000        0.0000        0.0000        0.0000
        0.0000        0.0000        0.0000        0.0000        0.0000        0.0000        0.0000        0.0000        0.0000        0.0000        0.0000        0.0000        0.0000        0.0000        0.0000        0.0000        0.0000        0.0000        0.0000        0.0000        0.0000        0.0000        0.0000        0.0000        0.0000        0.0000        0.0000        0.0000        0.0000        0.0000        0.0000        0.0000        0.0000        0.0000        0.0000        0.0000        0.0000        0.0000        0.0000        0.0000        0.0000        0.0000        0.0000        0.0000        0.0000        0.0000        0.0000        0.0000        0.0000        0.0000        0.0000        0.0000        0.0000        0.0000        0.0000        0.0000        0.0000        0.0000        0.0000        0.0000        0.0000        0.0000        0.0000        0.0000        0.0000        0.0000        0.0000        0.0000        0.0000        0.0000        0.0000        0.0000        0.0000        0.0000        0.0000        0.0000        0.0000        0.0000        0.0000        0.0000        0.0000        0.0000        0.0000        0.0000        0.0000        0.0000        0.0000        0.0000        0.0000        0.0000        0.0000        0.0000        0.0000        0.0000        0.0000        0.0000        0.0000        0.0000        0.0000        0.0000        0.0000        0.0000        0.0000       56.0845       64.5555       64.3114       66.4344       51.1062       47.1462       51.7883       52.5229       87.2359       96.9923       99.8797       97.3735      119.3035      119.0236       98.7631       83.4348       45.3529       39.3042       24.5889       17.7458       31.9153       36.6061       33.0728       37.8998        0.0000        0.0000       28.6527       26.6919       25.3031       25.1548       26.6343       30.1801       32.7814       38.5953       57.3530       64.9942       84.4193       95.7774       87.4466      101.4445       72.2023       54.5696       43.0745       31.3843       20.5438        7.7224        4.9832        6.3791       16.6670       24.4440       23.6671       21.1410       33.3910       35.7066       36.4076       32.0949       25.1601       22.6015       27.5155       25.9270        1.5334        0.0823        1.7427        2.0003       11.6052       15.2913       17.0749       16.1540        8.4589        8.2555        7.6732        0.0000        0.0000        0.0000        0.0000        0.0000        0.0000        0.0000        0.0000        0.0000        0.0000        0.0000        0.0000        0.0000       50.6611       51.5646       60.9641       80.4714      109.8664      129.6228        0.0000        0.0000        0.0000        0.0000        0.0000        0.0000        0.0000        0.0000        0.0000        0.0000        0.0000        0.0000        0.0000        0.0000        0.0000        0.0000        0.0000        0.0000        0.0000        0.0000        0.0000        0.0000        0.0000        0.0000        0.0000        0.0000        0.0000        0.0000        0.0000        0.0000        0.0000        0.0000        0.0000        0.0000        0.0000        0.0000        0.0000        0.0000        0.0000        0.0000        0.0000        0.0000        0.0000        0.0000        0.0000        0.0000        0.0000        0.0000        0.0000        0.0000        0.0000        0.0000        0.0000        0.0000        0.0000        0.0000
        0.0000        0.0000        0.0000        0.0000        0.0000        0.0000        0.0000        0.0000        0.0000        0.0000        0.0000        0.0000        0.0000        0.0000        0.0000        0.0000        0.0000        0.0000        0.0000        0.0000        0.0000        0.0000        0.0000        0.0000        0.0000        0.0000        0.0000        0.0000        0.0000        0.0000        0.0000        0.0000        0.0000        0.0000        0.0000        0.0000        0.0000        0.0000        0.0000        0.0000        0.0000        0.0000        0.0000        0.0000        0.0000        0.0000        0.0000        0.0000        0.0000        0.0000        0.0000        0.0000        0.0000        0.0000        0.0000        0.0000        0.0000        0.0000        0.0000        0.0000        0.0000        0.0000        0.0000        0.0000        0.0000        0.0000        0.0000        0.0000        0.0000        0.0000        0.0000        0.0000        0.0000        0.0000        0.0000        0.0000        0.0000        0.0000        0.0000        0.0000        0.0000        0.0000        0.0000        0.0000        0.0000        0.0000        0.0000        0.0000        0.0000        0.0000        0.0000        0.0000        0.0000        0.0000        0.0000        0.0000        0.0000        0.0000        0.0000        0.0000        0.0000        0.0000        0.0000       72.0739       78.1252       87.5279       79.1232       50.6898       48.5187       47.1401       59.4034      110.4950      119.2520      122.5487      140.4204      155.3315      159.5413      139.7055      100.6501       58.6929       56.3773       36.8166       22.4481       38.7637       46.3226       44.4418        0.0000        0.0000        0.0000        0.0000        0.0000        0.0000       29.5369       30.9150       34.1185       38.3561       56.1840       73.0910       87.1272      110.9873      100.4011      102.0794      109.2034       80.2466       58.3948       48.1710       35.1052       19.3898       11.0267        6.4663        6.9419       17.7715       18.5553       22.3612       33.7467       41.3054       47.4265       46.1699       40.1746       33.2324       25.9084       24.3000       13.9911        0.6780        0.2338        0.1254        0.2006       12.6585       17.5380       19.4336       19.0331       10.8113        0.0000        0.0000        0.0000        0.0000        0.0000        0.0000        0.0000        0.0000        0.0000        0.0000        0.0000        0.0000        0.0000        0.0000        0.0000       61.1213       64.1129       77.8602       95.0075      124.2553      157.7682      255.8382        0.0000        0.0000        0.0000        0.0000        0.0000        0.0000        0.0000        0.0000        0.0000        0.0000        0.0000        0.0000        0.0000        0.0000        0.0000        0.0000        0.0000        0.0000        0.0000        0.0000        0.0000        0.0000        0.0000        0.0000        0.0000        0.0000        0.0000        0.0000        0.0000        0.0000        0.0000        0.0000        0.0000        0.0000        0.0000        0.0000        0.0000        0.0000        0.0000        0.0000        0.0000        0.0000        0.0000        0.0000        0.0000        0.0000        0.0000        0.0000        0.0000        0.0000        0.0000        0.0000        0.0000        0.0000        0.0000
        0.0000        0.0000        0.0000        0.0000        0.0000        0.0000        0.0000        0.0000        0.0000        0.0000        0.0000        0.0000        0.0000        0.0000        0.0000        0.0000        0.0000        0.0000        0.0000        0.0000        0.0000        0.0000        0.0000        0.0000        0.0000        0.0000        0.0000        0.0000        0.0000        0.0000        0.0000        0.0000        0.0000        0.0000        0.0000        0.0000        0.0000        0.0000        0.0000        0.0000        0.0000        0.0000        0.0000        0.0000        0.0000        0.0000        0.0000        0.0000        0.0000        0.0000        0.0000        0.0000        0.0000        0.0000        0.0000        0.0000        0.0000        0.0000        0.0000        0.0000        0.0000        0.0000        0.0000        0.0000        0.0000        0.0000        0.0000        0.0000        0.0000        0.0000        0.0000        0.0000        0.0000        0.0000        0.0000        0.0000        0.0000        0.0000        0.0000        0.0000        0.0000        0.0000        0.0000        0.0000        0.0000        0.0000        0.0000        0.0000        0.0000        0.0000        0.0000        0.0000        0.0000        0.0000        0.0000        0.0000        0.0000        0.0000        0.0000        0.0000        0.0000        0.0000        0.0000       68.7678       69.2908       79.2843       62.1441       53.6647       50.9809       52.0180       70.9255       92.5881      108.8708      120.0858      132.7844      126.8127      134.0134        0.0000      116.3936       77.6607        0.0000        0.0000       26.2628       44.1945        0.0000        0.0000        0.0000        0.0000        0.0000        0.0000        0.0000        0.0000       35.6472       37.2847       39.0067       51.3939       68.5153       76.6287       90.2141      116.5705      119.5728      125.1433      118.2097       79.0539       66.6189       58.2774       48.8366       28.3126       18.1068       13.6635       12.3838       22.8294       21.5654       25.3566       27.5548       46.7281       51.5691       52.6074       46.2272       37.9879       27.6220       32.7803       35.3262        0.3659        1.1811        1.2720        1.4805        0.0000        0.0000        0.0000        0.0000        0.0000        0.0000        0.0000        0.0000        0.0000        0.0000        0.0000        0.0000        0.0000        0.0000        0.0000        0.0000        0.0000        0.0000        0.0000        0.0000       98.3162       94.2168      106.9698      120.5784      137.3078        0.0000        0.0000        0.0000        0.0000        0.0000        0.0000        0.0000        0.0000        0.0000        0.0000        0.0000        0.0000        0.0000        0.0000        0.0000        0.0000        0.0000        0.0000        0.0000        0.0000        0.0000        0.0000        0.0000        0.0000        0.0000        0.0000        0.0000        0.0000        0.0000        0.0000        0.0000        0.0000        0.0000        0.0000        0.0000        0.0000        0.0000        0.0000        0.0000        0.0000        0.0000        0.0000        0.0000        0.0000        0.0000        0.0000        0.0000        0.0000        0.0000        0.0000        0.0000        0.0000        0.0000        0.0000        0.0000        0.0000        0.0000
        0.0000        0.0000        0.0000        0.0000        0.0000        0.0000        0.0000        0.0000        0.0000        0.0000        0.0000        0.0000        0.0000        0.0000        0.0000        0.0000        0.0000        0.0000        0.0000        0.0000        0.0000        0.0000        0.0000        0.0000        0.0000        0.0000        0.0000        0.0000        0.0000        0.0000        0.0000        0.0000        0.0000        0.0000        0.0000        0.0000        0.0000        0.0000        0.0000        0.0000        0.0000        0.0000        0.0000        0.0000        0.0000        0.0000        0.0000        0.0000        0.0000        0.0000        0.0000        0.0000        0.0000        0.0000        0.0000        0.0000        0.0000        0.0000        0.0000        0.0000        0.0000        0.0000        0.0000        0.0000        0.0000        0.0000        0.0000        0.0000        0.0000        0.0000        0.0000        0.0000        0.0000        0.0000        0.0000        0.0000        0.0000        0.0000        0.0000        0.0000        0.0000        0.0000        0.0000        0.0000        0.0000        0.0000        0.0000        0.0000        0.0000        0.0000        0.0000        0.0000        0.0000        0.0000        0.0000        0.0000        0.0000        0.0000        0.0000        0.0000        0.0000        0.0000        0.0000       61.6269       68.4878       56.4090       51.5717       50.8415       57.2504       48.6384       53.7060       74.3167       92.6924      100.3892        0.0000        0.0000        0.0000        0.0000        0.0000        0.0000        0.0000        0.0000        0.0000        0.0000        0.0000        0.0000        0.0000        0.0000        0.0000        0.0000        0.0000        0.0000        0.0000       52.8044       56.0316       54.2261       61.5492       68.3503       79.4115      109.2112      131.7952      147.5299      112.0364       86.4353       76.8588       71.8956       63.2777       38.7607       28.8664       22.0586       16.0177       27.9094       26.8412       34.8755       30.8164       46.5199       58.3641       69.9416       72.9269       53.5613       40.9857       33.6603       34.2972        2.4113        1.6679        1.1701        0.0000        0.0000        0.0000        0.0000        0.0000        0.0000        0.0000        0.0000        0.0000        0.0000        0.0000        0.0000        0.0000        0.0000        0.0000        0.0000        0.0000        0.0000        0.0000        0.0000        0.0000        0.0000      123.9339      117.6810      123.8004        0.0000      194.6570      256.0956        0.0000        0.0000        0.0000        0.0000        0.0000        0.0000        0.0000        0.0000        0.0000        0.0000        0.0000        0.0000        0.0000        0.0000        0.0000        0.0000        0.0000        0.0000        0.0000        0.0000        0.0000        0.0000        0.0000        0.0000        0.0000        0.0000        0.0000        0.0000        0.0000        0.0000        0.0000        0.0000        0.0000        0.0000        0.0000        0.0000        0.0000        0.0000        0.0000        0.0000        0.0000        0.0000        0.0000        0.0000        0.0000        0.0000        0.0000        0.0000        0.0000        0.0000        0.0000        0.0000        0.0000        0.0000        0.0000
        0.0000        0.0000        0.0000        0.0000        0.0000        0.0000        0.0000        0.0000        0.0000        0.0000        0.0000        0.0000        0.0000        0.0000        0.0000        0.0000        0.0000        0.0000        0.0000        0.0000        0.0000        0.0000        0.0000        0.0000        0.0000        0.0000        0.0000        0.0000        0.0000        0.0000        0.0000        0.0000        0.0000        0.0000        0.0000        0.0000        0.0000        0.0000        0.0000        0.0000        0.0000        0.0000        0.0000        0.0000        0.0000        0.0000        0.0000        0.0000        0.0000        0.0000        0.0000        0.0000        0.0000        0.0000        0.0000        0.0000        0.0000        0.0000        0.0000        0.0000        0.0000        0.0000        0.0000        0.0000        0.0000        0.0000        0.0000        0.0000        0.0000        0.0000        0.0000        0.0000        0.0000        0.0000        0.0000        0.0000        0.0000        0.0000        0.0000        0.0000        0.0000        0.0000        0.0000        0.0000        0.0000        0.0000        0.0000        0.0000        0.0000        0.0000        0.0000        0.0000        0.0000        0.0000        0.0000        0.0000        0.0000        0.0000        0.0000        0.0000        0.0000        0.0000        0.0000        0.0000        0.0000       50.9506       62.3800       48.6906       51.8160       59.5209       63.9506       47.2621       48.8753       50.1834       57.9647        0.0000        0.0000        0.0000        0.0000        0.0000        0.0000        0.0000        0.0000        0.0000        0.0000        0.0000        0.0000        0.0000        0.0000        0.0000        0.0000        0.0000        0.0000       46.3408       49.7295       47.4888       46.1884       57.8789       94.0671      140.7555      270.5536      228.5410      113.3697       85.9356       73.3343       76.4159       67.8747       61.1878       41.8841       34.2657       27.5668       23.4723       28.1858       26.1433       33.6897       44.1768       56.0521       77.6094       98.7700       81.8904       68.8125       56.1364       46.2126       33.3300       37.0800        0.0000        0.0000        0.0000        0.0000        0.0000        0.0000        0.0000        0.0000        0.0000        0.0000        0.0000        0.0000        0.0000        0.0000        0.0000        0.0000        0.0000        0.0000        0.0000        0.0000        0.0000        0.0000        0.0000        0.0000      168.4556      161.3546        0.0000      190.5300      169.8000        0.0000        0.0000        0.0000        0.0000        0.0000        0.0000        0.0000        0.0000        0.0000        0.0000        0.0000        0.0000        0.0000        0.0000        0.0000        0.0000        0.0000        0.0000        0.0000        0.0000        0.0000        0.0000        0.0000        0.0000        0.0000        0.0000        0.0000        0.0000        0.0000        0.0000        0.0000        0.0000        0.0000        0.0000        0.0000        0.0000        0.0000        0.0000        0.0000        0.0000        0.0000        0.0000        0.0000        0.0000        0.0000        0.0000        0.0000        0.0000        0.0000        0.0000        0.0000        0.0000        0.0000        0.0000        0.0000
        0.0000        0.0000        0.0000        0.0000        0.0000        0.0000        0.0000        0.0000        0.0000        0.0000        0.0000        0.0000        0.0000        0.0000        0.0000        0.0000        0.0000        0.0000        0.0000        0.0000        0.0000        0.0000        0.0000        0.0000        0.0000        0.0000        0.0000        0.0000        0.0000        0.0000        0.0000        0.0000        0.0000        0.0000        0.0000        0.0000        0.0000        0.0000        0.0000        0.0000        0.0000        0.0000        0.0000        0.0000        0.0000        0.0000        0.0000        0.0000        0.0000        0.0000        0.0000        0.0000        0.0000        0.0000        0.0000        0.0000        0.0000        0.0000        0.0000        0.0000        0.0000        0.0000        0.0000        0.0000        0.0000        0.0000        0.0000        0.0000        0.0000        0.0000        0.0000        0.0000        0.0000        0.0000        0.0000        0.0000        0.0000        0.0000        0.0000        0.0000        0.0000        0.0000        0.0000        0.0000        0.0000        0.0000        0.0000        0.0000        0.0000        0.0000        0.0000        0.0000        0.0000        0.0000        0.0000        0.0000        0.0000        0.0000        0.0000        0.0000        0.0000        0.0000        0.0000        0.0000        0.0000        0.0000       69.8463       57.4479       56.8889       74.7303       61.4382       58.2070       46.2083       38.3395       37.7514        0.0000        0.0000        0.0000        0.0000        0.0000        0.0000        0.0000        0.0000        0.0000        0.0000        0.0000        0.0000        0.0000        0.0000        0.0000        0.0000        0.0000        0.0000        0.0000        0.0000       45.3051       41.7292       62.0101      100.3550      206.4096      369.2895      445.7068      161.5403      103.7743       87.2893       79.4200       82.4990       77.0174       51.7411       40.9842       32.5126       26.8495       32.6014       38.8739       58.8058       60.7150       72.1101       74.2587       94.3980       77.7999        0.0000        0.0000       65.3055        0.0000        0.0000        0.0000        0.0000        0.0000        0.0000        0.0000        0.0000        0.0000        0.0000        0.0000        0.0000        0.0000        0.0000        0.0000        0.0000        0.0000        0.0000        0.0000        0.0000        0.0000        0.0000        0.0000        0.0000        0.0000        0.0000      184.2779      175.5988        0.0000        0.0000        0.0000        0.0000        0.0000        0.0000        0.0000        0.0000        0.0000        0.0000        0.0000        0.0000        0.0000        0.0000        0.0000        0.0000        0.0000        0.0000        0.0000        0.0000        0.0000        0.0000        0.0000        0.0000        0.0000        0.0000        0.0000        0.0000        0.0000        0.0000        0.0000        0.0000        0.0000        0.0000        0.0000        0.0000        0.0000        0.0000        0.0000        0.0000        0.0000        0.0000        0.0000        0.0000        0.0000        0.0000        0.0000        0.0000        0.0000        0.0000        0.0000        0.0000        0.0000        0.0000        0.0000        0.0000        0.0000        0.0000
[truncated: 212,709 more chars]
