# Supplementary material for: Multidimensional evaluation of the TRMM 3B43V7 satellite-based precipitation product in mainland China from 1998–2016
Source: PeerJ. 2020 Feb 20;8:e8615. doi: 10.7717/peerj.8615 (PMC7036276; doi:10.7717/peerj.8615)
Supplement: Supplemental Information 2 [file peerj-08-8615-s002.zip › TRMM_3B43 data/TRMM 3B43 data-Year-Month/2009-11.txt]

ncols         249
nrows         175
xllcorner     73.250
yllcorner     6.500
cellsize      0.25000
        0.0000        0.0000        0.0000        0.0000        0.0000        0.0000        0.0000        0.0000        0.0000        0.0000        0.0000        0.0000        0.0000        0.0000        0.0000        0.0000        0.0000        0.0000        0.0000        0.0000        0.0000        0.0000        0.0000        0.0000        0.0000        0.0000        0.0000        0.0000        0.0000        0.0000        0.0000        0.0000        0.0000        0.0000        0.0000        0.0000        0.0000        0.0000        0.0000        0.0000        0.0000        0.0000        0.0000        0.0000        0.0000        0.0000        0.0000        0.0000        0.0000        0.0000        0.0000        0.0000        0.0000        0.0000        0.0000        0.0000        0.0000        0.0000        0.0000        0.0000        0.0000        0.0000        0.0000        0.0000        0.0000        0.0000        0.0000        0.0000        0.0000        0.0000        0.0000        0.0000        0.0000        0.0000        0.0000        0.0000        0.0000        0.0000        0.0000        0.0000        0.0000        0.0000        0.0000        0.0000        0.0000        0.0000        0.0000        0.0000        0.0000        0.0000        0.0000        0.0000        0.0000        0.0000        0.0000        0.0000        0.0000        0.0000        0.0000        0.0000        0.0000        0.0000        0.0000        0.0000        0.0000        0.0000        0.0000        0.0000        0.0000        0.0000        0.0000        0.0000        0.0000        0.0000        0.0000        0.0000        0.0000        0.0000        0.0000        0.0000        0.0000        0.0000        0.0000        0.0000        0.0000        0.0000        0.0000        0.0000        0.0000        0.0000        0.0000        0.0000        0.0000        0.0000        0.0000        0.0000        0.0000        0.0000        0.0000        0.0000        0.0000        0.0000        0.0000        0.0000        0.0000        0.0000        0.0000        0.0000        0.0000        0.0000        0.0000        0.0000        0.0000        0.0000        0.0000        0.0000        0.0000        0.0000        0.0000        0.0000        0.0000        0.0000        0.0000        0.0000        0.0000        0.0000        0.0000        0.0000        0.0000        0.0000        0.0000        0.0000        0.0000        9.8515        9.3315        8.5900        0.0000        0.0000        0.0000        8.8386        9.3420        9.5153        9.5882       11.0889       11.4811       11.5165       11.1126       11.3119       11.1368       11.2693       11.2219       11.3904       11.6346       11.1054        9.9855        9.0806        8.5335        8.2639        7.7744        7.7134        9.0539        9.4606       10.8250       10.3456       10.7847       11.5397       11.7271       11.4457       13.6090       15.8966       16.7993       16.6932       18.1068       18.2992       18.6049       20.1261       21.0401       22.0099       23.9017        0.0000        0.0000        0.0000        0.0000        0.0000        0.0000        0.0000        0.0000        0.0000        0.0000        0.0000        0.0000        0.0000        0.0000        0.0000        0.0000        0.0000        0.0000        0.0000        0.0000        0.0000        0.0000        0.0000        0.0000        0.0000        0.0000        0.0000        0.0000        0.0000        0.0000
        0.0000        0.0000        0.0000        0.0000        0.0000        0.0000        0.0000        0.0000        0.0000        0.0000        0.0000        0.0000        0.0000        0.0000        0.0000        0.0000        0.0000        0.0000        0.0000        0.0000        0.0000        0.0000        0.0000        0.0000        0.0000        0.0000        0.0000        0.0000        0.0000        0.0000        0.0000        0.0000        0.0000        0.0000        0.0000        0.0000        0.0000        0.0000        0.0000        0.0000        0.0000        0.0000        0.0000        0.0000        0.0000        0.0000        0.0000        0.0000        0.0000        0.0000        0.0000        0.0000        0.0000        0.0000        0.0000        0.0000        0.0000        0.0000        0.0000        0.0000        0.0000        0.0000        0.0000        0.0000        0.0000        0.0000        0.0000        0.0000        0.0000        0.0000        0.0000        0.0000        0.0000        0.0000        0.0000        0.0000        0.0000        0.0000        0.0000        0.0000        0.0000        0.0000        0.0000        0.0000        0.0000        0.0000        0.0000        0.0000        0.0000        0.0000        0.0000        0.0000        0.0000        0.0000        0.0000        0.0000        0.0000        0.0000        0.0000        0.0000        0.0000        0.0000        0.0000        0.0000        0.0000        0.0000        0.0000        0.0000        0.0000        0.0000        0.0000        0.0000        0.0000        0.0000        0.0000        0.0000        0.0000        0.0000        0.0000        0.0000        0.0000        0.0000        0.0000        0.0000        0.0000        0.0000        0.0000        0.0000        0.0000        0.0000        0.0000        0.0000        0.0000        0.0000        0.0000        0.0000        0.0000        0.0000        0.0000        0.0000        0.0000        0.0000        0.0000        0.0000        0.0000        0.0000        0.0000        0.0000        0.0000        0.0000        0.0000        0.0000        0.0000        0.0000        0.0000        0.0000        0.0000        0.0000        0.0000        0.0000        0.0000        0.0000        0.0000        0.0000        0.0000        0.0000        0.0000        0.0000        0.0000        0.0000        0.0000        0.0000       10.1763        9.2069        8.4721        7.8502        7.4791        7.2512        7.2922        8.3444        8.7766        9.0004        9.1829       10.8491       11.0901       10.9210       11.1234       11.5407       11.3809       11.1732       11.2138       10.8571       10.9228       10.1564       10.2279        9.7882        9.3557        8.6101        7.9175        9.0510       10.0906       10.4478       12.5516       10.7277       11.1200       11.2318       12.0334       12.7527       14.4435       15.8484       16.0655       15.8450       16.9507       18.3245       19.0937       20.9118       20.9946       21.9114       23.4935       24.3759       24.1349       23.4873       22.8712       22.1007       21.2388       21.2205        0.0000        0.0000        0.0000        0.0000        0.0000        0.0000        0.0000        0.0000        0.0000        0.0000        0.0000        0.0000        0.0000        0.0000        0.0000        0.0000        0.0000        0.0000        0.0000        0.0000        0.0000        0.0000        0.0000
        0.0000        0.0000        0.0000        0.0000        0.0000        0.0000        0.0000        0.0000        0.0000        0.0000        0.0000        0.0000        0.0000        0.0000        0.0000        0.0000        0.0000        0.0000        0.0000        0.0000        0.0000        0.0000        0.0000        0.0000        0.0000        0.0000        0.0000        0.0000        0.0000        0.0000        0.0000        0.0000        0.0000        0.0000        0.0000        0.0000        0.0000        0.0000        0.0000        0.0000        0.0000        0.0000        0.0000        0.0000        0.0000        0.0000        0.0000        0.0000        0.0000        0.0000        0.0000        0.0000        0.0000        0.0000        0.0000       46.7620        0.0000       36.1517       30.6335        0.0000        0.0000        0.0000        0.0000        0.0000        0.0000        0.0000        0.0000        0.0000        0.0000        0.0000        0.0000        0.0000        0.0000        0.0000        0.0000        0.0000        0.0000        0.0000        0.0000        0.0000        0.0000        0.0000        0.0000        0.0000        0.0000        0.0000        0.0000        0.0000        0.0000        0.0000        0.0000        0.0000        0.0000        0.0000        0.0000        0.0000        0.0000        0.0000        0.0000        0.0000        0.0000        0.0000        0.0000        0.0000        0.0000        0.0000        0.0000        0.0000        0.0000        0.0000        0.0000        0.0000        0.0000        0.0000        0.0000        0.0000        0.0000        0.0000        0.0000        0.0000        0.0000        0.0000        0.0000        0.0000        0.0000        0.0000        0.0000        0.0000        0.0000        0.0000        0.0000        0.0000        0.0000        0.0000        0.0000        0.0000        0.0000        0.0000        0.0000        0.0000        0.0000        0.0000        0.0000        0.0000        0.0000        0.0000        0.0000        0.0000        0.0000        0.0000        0.0000        0.0000        0.0000        0.0000        0.0000        0.0000        0.0000        0.0000        0.0000        0.0000        0.0000        0.0000        0.0000        0.0000        0.0000        0.0000        0.0000        0.0000        0.0000        0.0000        0.0000       10.1458        9.6424        9.0718        8.5474        7.9522        7.5708        7.2669        7.7160        8.9016        9.0112        8.8745        9.3586       11.0566       11.3823       12.0739       11.7938       12.0104       11.8322       11.4491       11.1487       11.4537       11.2931       10.2575        9.7862        9.5998        9.5077        8.6354        8.7307        8.8050        9.9338       11.1036       12.6818       10.4527       10.1208       10.6995       10.7987       11.5287       12.4717       13.9271       14.8287       15.3579       16.1133       17.2374       18.4797       18.8273       19.8321       20.9560       22.2735       22.4883       21.9658       21.5552       21.3869       22.0422       21.4080       21.2122       24.0323        0.0000        0.0000        0.0000        0.0000        0.0000        0.0000        0.0000        0.0000        0.0000        0.0000        0.0000        0.0000        0.0000        0.0000        0.0000        0.0000        0.0000        0.0000        0.0000        0.0000        0.0000        0.0000
        0.0000        0.0000        0.0000        0.0000        0.0000        0.0000        0.0000        0.0000        0.0000        0.0000        0.0000        0.0000        0.0000        0.0000        0.0000        0.0000        0.0000        0.0000        0.0000        0.0000        0.0000        0.0000        0.0000        0.0000        0.0000        0.0000        0.0000        0.0000        0.0000        0.0000        0.0000        0.0000        0.0000        0.0000        0.0000        0.0000        0.0000        0.0000        0.0000        0.0000        0.0000        0.0000        0.0000        0.0000        0.0000        0.0000        0.0000        0.0000        0.0000        0.0000        0.0000        0.0000        0.0000       59.5091       54.6017       48.0508       42.2137       39.6311       32.3422       22.5241        0.0000        0.0000        0.0000        0.0000        0.0000        0.0000        0.0000        0.0000        0.0000        0.0000        0.0000        0.0000        0.0000        0.0000        0.0000        0.0000        0.0000        0.0000        0.0000        0.0000        0.0000        0.0000        0.0000        0.0000        0.0000        0.0000        0.0000        0.0000        0.0000        0.0000        0.0000        0.0000        0.0000        0.0000        0.0000        0.0000        0.0000        0.0000        0.0000        0.0000        0.0000        0.0000        0.0000        0.0000        0.0000        0.0000        0.0000        0.0000        0.0000        0.0000        0.0000        0.0000        0.0000        0.0000        0.0000        0.0000        0.0000        0.0000        0.0000        0.0000        0.0000        0.0000        0.0000        0.0000        0.0000        0.0000        0.0000        0.0000        0.0000        0.0000        0.0000        0.0000        0.0000        0.0000        0.0000        0.0000        0.0000        0.0000        0.0000        0.0000        0.0000        0.0000        0.0000        0.0000        0.0000        0.0000        0.0000        0.0000        0.0000        0.0000        0.0000        0.0000        0.0000        0.0000        0.0000        0.0000        0.0000        0.0000        0.0000        0.0000        0.0000        0.0000        0.0000        0.0000        0.0000        0.0000        0.0000        0.0000        0.0000        0.0000        9.4215        9.8453        9.4072        8.9195        8.9691        8.0412        8.1971        8.5708        8.7088        9.1724        8.9825        8.7273        9.0539       10.4067       11.0297       11.2335       11.4853       11.8744       11.6043       10.8813       10.6927       10.3402        9.4759        9.3234        9.6662        9.5166        9.3592        8.9883        9.0587        8.8507        9.3340       10.7959       13.1527       10.8770       10.7169       11.0774       11.8587       11.6418       12.0872       12.9509       13.8129       15.2646       15.9469       16.9725       18.1445       18.9323       20.0546       21.0709       22.8635       23.2580       23.0495       22.5725       22.5099       21.1498       21.6064       22.5817       24.0556       25.2510       23.5680        0.0000        0.0000        0.0000        0.0000        0.0000        0.0000        0.0000        0.0000        0.0000        0.0000        0.0000        0.0000        0.0000        0.0000        0.0000        0.0000        0.0000        0.0000        0.0000        0.0000
        0.0000        0.0000        0.0000        0.0000        0.0000        0.0000        0.0000        0.0000        0.0000        0.0000        0.0000        0.0000        0.0000        0.0000        0.0000        0.0000        0.0000        0.0000        0.0000        0.0000        0.0000        0.0000        0.0000        0.0000        0.0000        0.0000        0.0000        0.0000        0.0000        0.0000        0.0000        0.0000        0.0000        0.0000        0.0000        0.0000        0.0000        0.0000        0.0000        0.0000        0.0000        0.0000        0.0000        0.0000        0.0000        0.0000        0.0000        0.0000        0.0000        0.0000        0.0000        0.0000        0.0000       57.4288       49.3807       48.1648       44.4231       40.0525       33.0234       22.8501        0.0000        0.0000        0.0000        0.0000        0.0000        0.0000        0.0000        0.0000        0.0000        0.0000        0.0000        0.0000        0.0000        0.0000        0.0000        0.0000        0.0000        0.0000        0.0000        0.0000        0.0000        0.0000        0.0000        0.0000        0.0000        0.0000        0.0000        0.0000        0.0000        0.0000        0.0000        0.0000        0.0000        0.0000        0.0000        0.0000        0.0000        0.0000        0.0000        0.0000        0.0000        0.0000        0.0000        0.0000        0.0000        0.0000        0.0000        0.0000        0.0000        0.0000        0.0000        0.0000        0.0000        0.0000        0.0000        0.0000        0.0000        0.0000        0.0000        0.0000        0.0000        0.0000        0.0000        0.0000        0.0000        0.0000        0.0000        0.0000        0.0000        0.0000        0.0000        0.0000        0.0000        0.0000        0.0000        0.0000        0.0000        0.0000        0.0000        0.0000        0.0000        0.0000        0.0000        0.0000        0.0000        0.0000        0.0000        0.0000        0.0000        0.0000        0.0000        0.0000        0.0000        0.0000        0.0000        0.0000        0.0000        0.0000        0.0000        0.0000        0.0000        0.0000        0.0000        0.0000        0.0000        0.0000        0.0000        0.0000        0.0000        0.0000       10.4416        9.4443        8.8439        8.6870        8.9416        9.6362       10.0143        9.7208       10.2438       10.2386       10.4694       10.4259       10.4494       11.5611       12.1059       11.8868       11.4246       10.5635       10.0948        9.5912        9.2910        7.6528        7.5373        8.2209        8.5885        8.8649        8.9017        8.1353        8.7661        8.7784        9.3304       10.0579       10.2465       10.3410       10.2999       10.2544       11.0551       11.0603       11.3167       11.9622       13.7102       15.0223       15.6142       16.5120       17.5852       18.8130       19.9522       21.0365       22.8871       23.7466       23.7554       23.7898       24.0676       22.6530       22.4378       21.5055       19.4050       24.0118       25.1112       25.8106       26.1452        0.0000        0.0000        0.0000        0.0000        0.0000        0.0000        0.0000        0.0000        0.0000        0.0000        0.0000        0.0000        0.0000        0.0000        0.0000        0.0000        0.0000        0.0000
        0.0000        0.0000        0.0000        0.0000        0.0000        0.0000        0.0000        0.0000        0.0000        0.0000        0.0000        0.0000        0.0000        0.0000        0.0000        0.0000        0.0000        0.0000        0.0000        0.0000        0.0000        0.0000        0.0000        0.0000        0.0000        0.0000        0.0000        0.0000        0.0000        0.0000        0.0000        0.0000        0.0000        0.0000        0.0000        0.0000        0.0000        0.0000        0.0000        0.0000        0.0000        0.0000        0.0000        0.0000        0.0000        0.0000        0.0000        0.0000        0.0000        0.0000       68.9995       60.3908       59.3026       57.0586       52.3383       52.5675       46.2846       39.2261       32.7975       23.3155       18.5504       14.6082        0.0000        0.0000        0.0000        0.0000        0.0000        0.0000        0.0000        0.0000        0.0000        0.0000        0.0000        0.0000        0.0000        0.0000        0.0000        0.0000        0.0000        0.0000        0.0000        0.0000        0.0000        0.0000        0.0000        0.0000        0.0000        0.0000        0.0000        0.0000        0.0000        0.0000        0.0000        0.0000        0.0000        0.0000        0.0000        0.0000        0.0000        0.0000        0.0000        0.0000        0.0000        0.0000        0.0000        0.0000        0.0000        0.0000        0.0000        0.0000        0.0000        0.0000        0.0000        0.0000        0.0000        0.0000        0.0000        0.0000        0.0000        0.0000        0.0000        0.0000        0.0000        0.0000        0.0000        0.0000        0.0000        0.0000        0.0000        0.0000        0.0000        0.0000        0.0000        0.0000        0.0000        0.0000        0.0000        0.0000        0.0000        0.0000        0.0000        0.0000        0.0000        0.0000        0.0000        0.0000        0.0000        0.0000        0.0000        0.0000        0.0000        0.0000        0.0000        0.0000        0.0000        0.0000        0.0000        0.0000        0.0000        0.0000        0.0000        0.0000        0.0000        0.0000        0.0000        0.0000        0.0000        0.0000        0.0000       10.8296       10.3035        9.1221        9.0513        9.2290        9.5605       10.6959       10.5121       10.4070       10.2652       10.1664       10.4376       10.5127       10.8244       11.3376       11.3966       11.3157       10.7496        9.4961        8.9909        8.7726        8.8783        7.6278        8.3062        8.8062        9.4881        9.0501        9.0696        8.0299        9.0270       10.1511       10.3109       10.2319       10.1306        9.7960       10.0221       11.2464       13.0768       11.3629       11.4052       12.4562       13.7299       15.2836       16.6321       16.7079       17.3463       18.5386       20.2192       21.0293       21.4937       23.3222       23.8112       25.0579       25.6289       24.5197       23.5345       21.5630       21.2393       24.9022       24.9565       25.3748       24.0818        0.0000        0.0000        0.0000        0.0000        0.0000        0.0000        0.0000        0.0000        0.0000        0.0000        0.0000        0.0000        0.0000        0.0000       15.9891       18.0536       18.6474        0.0000
        0.0000        0.0000        0.0000        0.0000        0.0000        0.0000        0.0000        0.0000        0.0000        0.0000        0.0000        0.0000        0.0000        0.0000        0.0000        0.0000        0.0000        0.0000        0.0000        0.0000        0.0000        0.0000        0.0000        0.0000        0.0000        0.0000        0.0000        0.0000        0.0000        0.0000        0.0000        0.0000        0.0000        0.0000        0.0000        0.0000        0.0000        0.0000        0.0000        0.0000        0.0000        0.0000        0.0000        0.0000        0.0000        0.0000        0.0000        0.0000       66.9145       67.6488       64.8573       58.6740       54.9564       52.4924       58.7936       54.8796       48.0253       42.6913       38.9271       31.8546       25.9256       19.4077       19.0501        0.0000        0.0000        0.0000        0.0000        0.0000        0.0000        0.0000        0.0000        0.0000        0.0000        0.0000        0.0000        0.0000        0.0000        0.0000        0.0000        0.0000        0.0000        0.0000        0.0000        0.0000        0.0000        0.0000        0.0000        0.0000        0.0000        0.0000        0.0000        0.0000        0.0000        0.0000        0.0000        0.0000        0.0000        0.0000        0.0000        0.0000        0.0000        0.0000        0.0000        0.0000        0.0000        0.0000        0.0000        0.0000        0.0000        0.0000        0.0000        0.0000        0.0000        0.0000        0.0000        0.0000        0.0000        0.0000        0.0000        0.0000        0.0000        0.0000        0.0000        0.0000        0.0000        0.0000        0.0000        0.0000        0.0000        0.0000        0.0000        0.0000        0.0000        0.0000        0.0000        0.0000        0.0000        0.0000        0.0000        0.0000        0.0000        0.0000        0.0000        0.0000        0.0000        0.0000        0.0000        0.0000        0.0000        0.0000        0.0000        0.0000        0.0000        0.0000        0.0000        0.0000        0.0000        0.0000        0.0000        0.0000        0.0000        0.0000        0.0000        0.0000        0.0000        0.0000        0.0000        0.0000       10.4341       10.1649       10.0914        9.1501        8.8238        8.8922        8.9890       10.3324       10.8015       10.7249       10.4989       10.7897       10.7634       10.6343       10.5581       10.7814       10.7759       10.3389        9.5489        8.6323        8.6113        8.3727        8.3738        7.4684        8.1706        9.3691        9.6269        8.5225        8.0588        8.4967        9.1626        9.7700        9.5153        9.6161        9.3891       10.2532       11.1835       12.9325       13.4577       11.8784       12.3749       12.9976       13.8580       15.4023       16.1446       17.2467       16.6050       17.0750       17.5052       18.4882       19.0832       21.4293       24.3387       25.3588       24.4508       22.9258       22.6644       22.4615       22.5818       25.6868       26.3042       26.3241       26.2879       25.8222        0.0000        0.0000        0.0000        0.0000        0.0000        0.0000        0.0000        0.0000        0.0000       13.2751       15.6423       16.8625       16.5438       16.0996       17.4647       17.8805       18.8985
        0.0000        0.0000        0.0000        0.0000        0.0000        0.0000        0.0000        0.0000        0.0000        0.0000        0.0000        0.0000        0.0000        0.0000        0.0000        0.0000        0.0000        0.0000        0.0000        0.0000        0.0000        0.0000        0.0000        0.0000        0.0000        0.0000        0.0000        0.0000        0.0000        0.0000        0.0000        0.0000        0.0000        0.0000        0.0000        0.0000        0.0000        0.0000        0.0000        0.0000        0.0000        0.0000        0.0000        0.0000        0.0000        0.0000        0.0000        0.0000       58.9299       61.0025       61.0640       53.9460       50.0554       48.1980       47.0668       45.3352       39.8396       42.6943       42.4741       36.1456       29.5822       23.6554       22.1711       22.5081       18.8108       18.1519       15.8081        0.0000        0.0000        0.0000        0.0000        0.0000        0.0000        0.0000        0.0000        0.0000        0.0000        0.0000        0.0000        0.0000        0.0000        0.0000        0.0000        0.0000        0.0000        0.0000        0.0000        0.0000        0.0000        0.0000        0.0000        0.0000        0.0000        0.0000        0.0000        0.0000        0.0000        0.0000        0.0000        0.0000        0.0000        0.0000        0.0000        0.0000        0.0000        0.0000        0.0000        0.0000        0.0000        0.0000        0.0000        0.0000        0.0000        0.0000        0.0000        0.0000        0.0000        0.0000        0.0000        0.0000        0.0000        0.0000        0.0000        0.0000        0.0000        0.0000        0.0000        0.0000        0.0000        0.0000        0.0000        0.0000        0.0000        0.0000        0.0000        0.0000        0.0000        0.0000        0.0000        0.0000        0.0000        0.0000        0.0000        0.0000        0.0000        0.0000        0.0000        0.0000        0.0000        0.0000        0.0000        0.0000        0.0000        0.0000        0.0000        0.0000        0.0000        0.0000        0.0000        0.0000        0.0000        0.0000        0.0000        0.0000        0.0000        0.0000        0.0000        0.0000        8.8482        8.5363        9.1925        8.1037        7.8105        8.1950        8.1956        9.8081       10.3112       10.3248       10.5540       10.8572       10.5542       10.4824       10.1039       10.1832        9.8583        9.1528        8.9236        8.1697        7.8868        7.8001        8.0292        7.3583        8.0375        8.3990        9.4697        7.9815        7.9435        8.0896        8.1613        7.8431        7.3196        7.1192        7.8761        9.3200       10.5088       10.7723       11.4467       10.3753       10.4723       12.2069       13.5319       14.0252       14.7424       14.8595       15.8152       15.8579       16.3900       16.8435       18.5730       21.5007       22.8726       23.2302       22.2749       21.2591       22.0846       23.3744       24.4593       26.8392       25.9195       27.3156       25.2511        0.0000        0.0000        0.0000        0.0000        0.0000        0.0000       10.8802        9.1767       12.2705       15.4664       14.1967       17.3935       14.9130       14.7195       15.4203       15.5437        0.0000        0.0000
        0.0000        0.0000        0.0000        0.0000        0.0000        0.0000        0.0000        0.0000        0.0000        0.0000        0.0000        0.0000        0.0000        0.0000        0.0000        0.0000        0.0000        0.0000        0.0000        0.0000        0.0000        0.0000        0.0000        0.0000        0.0000        0.0000        0.0000        0.0000        0.0000        0.0000        0.0000        0.0000        0.0000        0.0000        0.0000        0.0000        0.0000        0.0000        0.0000        0.0000        0.0000        0.0000        0.0000        0.0000        0.0000        0.0000        0.0000        0.0000       45.0749       43.4362       44.2035       43.2314       40.6248       40.0565       37.5004       34.7100       31.0972       34.3170       33.5692       33.8303       34.5796       30.1351       25.1218       28.1271       28.6256       24.5938       22.7589       19.9579       16.2903        0.0000        0.0000        0.0000        0.0000        0.0000        0.0000        0.0000        0.0000        0.0000        0.0000        0.0000        0.0000        0.0000        0.0000        0.0000        0.0000        0.0000        0.0000        0.0000        0.0000        0.0000        0.0000        0.0000        0.0000        0.0000        0.0000        0.0000        0.0000        0.0000        0.0000        0.0000        0.0000        0.0000        0.0000        0.0000        0.0000        0.0000        0.0000        0.0000        0.0000        0.0000        0.0000        0.0000        0.0000        0.0000        0.0000        0.0000        0.0000        0.0000        0.0000        0.0000        0.0000        0.0000        0.0000        0.0000        0.0000        0.0000        0.0000        0.0000        0.0000        0.0000        0.0000        0.0000        0.0000        0.0000        0.0000        0.0000        0.0000        0.0000        0.0000        0.0000        0.0000        0.0000        0.0000        0.0000        0.0000        0.0000        0.0000        0.0000        0.0000        0.0000        0.0000        0.0000        0.0000        0.0000        0.0000        0.0000        0.0000        0.0000        0.0000        0.0000        0.0000        0.0000        0.0000        0.0000        0.0000        0.0000        0.0000        0.0000        7.9490        7.6131        8.0815        8.6294        9.1206        8.1500        8.0541        9.2889       10.1832       10.2089       10.0374       10.3965        9.7605        9.5254        9.3899        9.2833        9.2490        8.7390        8.6797        7.8908        7.2815        6.6596        6.7621        5.8893        6.4076        6.7670        7.5940        7.1096        7.2447        6.7311        6.4773        6.3058        5.6627        5.9642        5.9920        7.3966        7.6080        7.9477        8.8064       11.5619       11.9462       12.5099       13.0340       13.1350       13.3563       14.1252       14.7747       15.7854       15.8258       16.8467       18.7086       20.7638       21.8806       21.1031       21.9331       21.7397       20.8362       20.6673       21.3347       22.7101       25.9240       27.0242       25.1357       21.9499       20.5690       18.5562       17.4111       13.6059       15.3178       12.9809       10.3086        9.5398        9.8745        9.7901       10.1546       12.8857       14.1906       15.1102       15.0876        0.0000        0.0000
        0.0000        0.0000        0.0000        0.0000        0.0000        0.0000        0.0000        0.0000        0.0000        0.0000        0.0000        0.0000        0.0000        0.0000        0.0000        0.0000        0.0000        0.0000        0.0000        0.0000        0.0000        0.0000        0.0000        0.0000        0.0000        0.0000        0.0000        0.0000        0.0000        0.0000        0.0000        0.0000        0.0000        0.0000        0.0000        0.0000        0.0000        0.0000        0.0000        0.0000        0.0000        0.0000        0.0000        0.0000        0.0000        0.0000        0.0000        0.0000       39.9689       38.6283       36.9875       33.7827       32.7886       31.0863       31.5036       30.6573       27.0301       26.4340       27.2048       37.5553       34.4168       30.7150       27.8682       32.1732       32.1085       32.0058       28.2949       22.7778       19.6486       17.6261        0.0000        0.0000        0.0000        0.0000        0.0000        0.0000        0.0000        0.0000        0.0000        0.0000        0.0000        0.0000        0.0000        0.0000        0.0000        0.0000        0.0000        0.0000        0.0000        0.0000        0.0000        0.0000        0.0000        0.0000        0.0000        0.0000        0.0000        0.0000        0.0000        0.0000        0.0000        0.0000        0.0000        0.0000        0.0000        0.0000        0.0000        0.0000        0.0000        0.0000        0.0000        0.0000        0.0000        0.0000        0.0000        0.0000        0.0000        0.0000        0.0000        0.0000        0.0000        0.0000        0.0000        0.0000        0.0000        0.0000        0.0000        0.0000        0.0000        0.0000        0.0000        0.0000        0.0000        0.0000        0.0000        0.0000        0.0000        0.0000        0.0000        0.0000        0.0000        0.0000        0.0000        0.0000        0.0000        0.0000        0.0000        0.0000        0.0000        0.0000        0.0000        0.0000        0.0000        0.0000        0.0000        0.0000        0.0000        0.0000        0.0000        0.0000        0.0000        0.0000        0.0000        0.0000        0.0000        0.0000        0.0000        0.0000        0.0000        6.6086        6.9057        9.2996        8.2648        8.0459        0.0000        8.7663        9.4803        9.6237        0.0000        0.0000        0.0000        9.5297        9.1517        8.9337        8.5164        7.9798        7.7603        6.9877        6.5903        6.0194        5.9173        5.0541        5.5590        6.5010        7.5167        7.1999        7.2161        6.8960        6.6791        6.1900        5.7638        6.4806        6.9797        7.4267        7.4231        8.1760        8.7249       10.1858       10.4827       10.6043       11.0988       11.0785       11.4373       12.5793       13.8920       15.9435       16.7402       16.7533       18.2450       21.1979       23.0645       21.2397       22.0891       19.8599       20.8942       19.4964       20.2604       25.7411       30.9880       26.6492       22.9527       20.9714       19.0266       19.3273       16.0429       13.4840       13.2820       10.7488       11.0885       11.5005        9.8380       10.6810       10.3363       13.1491       11.2417       11.5917       11.8397        0.0000        0.0000
        0.0000        0.0000        0.0000        0.0000        0.0000        0.0000        0.0000        0.0000        0.0000        0.0000        0.0000        0.0000        0.0000        0.0000        0.0000        0.0000        0.0000        0.0000        0.0000        0.0000        0.0000        0.0000        0.0000        0.0000        0.0000        0.0000        0.0000        0.0000        0.0000        0.0000        0.0000        0.0000        0.0000        0.0000        0.0000        0.0000        0.0000        0.0000       39.0623       36.3926       39.1379        0.0000        0.0000        0.0000        0.0000        0.0000        0.0000        0.0000       40.4415       39.3194       36.7439       34.6521       31.6145       29.1425       27.5055       23.5434       21.7326       23.8872       24.3680       29.6629       31.9542       32.2855       35.1046       41.1083       35.6467       31.6707       32.9398       26.3664       22.6364       20.8531        0.0000        0.0000        0.0000        0.0000        0.0000        0.0000        0.0000        0.0000        0.0000        0.0000        0.0000        0.0000        0.0000        0.0000        0.0000        0.0000        0.0000        0.0000        0.0000        0.0000        0.0000        0.0000        0.0000        0.0000        0.0000        0.0000        0.0000        0.0000        0.0000        0.0000        0.0000        0.0000        0.0000        0.0000        0.0000        0.0000        0.0000        0.0000        0.0000        0.0000        0.0000        0.0000        0.0000        0.0000        0.0000        0.0000        0.0000        0.0000        0.0000        0.0000        0.0000        0.0000        0.0000        0.0000        0.0000        0.0000        0.0000        0.0000        0.0000        0.0000        0.0000        0.0000        0.0000        0.0000        0.0000        0.0000        0.0000        0.0000        0.0000        0.0000        0.0000        0.0000        0.0000        0.0000        0.0000        0.0000        0.0000        0.0000        0.0000        0.0000        0.0000        0.0000        0.0000        0.0000        0.0000        0.0000        0.0000        0.0000        0.0000        0.0000        0.0000        0.0000        0.0000        0.0000        0.0000        0.0000        0.0000        0.0000        0.0000        0.0000        0.0000        0.0000        0.0000        0.0000        0.0000        0.0000        0.0000        0.0000        0.0000        0.0000        0.0000        0.0000        0.0000        7.7909        7.7291        7.1985        6.9401        6.2399        6.0718        5.3366        5.4340        5.2729        5.9259        6.4365        7.3823        6.6582        6.9293        7.1909        7.0775        6.6137        6.4515        6.6470        6.5912        6.8668        7.3252        7.3870        7.9470        8.9796        8.8239        9.6363       10.3779       10.5320       10.7581       12.3530       13.0912       15.7531       15.9723       16.8245       17.2938       17.8940       18.6773       19.0496       18.3625       20.3374       21.9024       21.9876       23.0994       23.8106       26.8552       26.4306       26.7181       21.1344       20.2138       18.0872       17.2007       14.4188       12.7173       11.0657        9.7467        8.6944        8.2901        8.1922        8.3818       10.9020       10.9961       11.8890        0.0000        0.0000        0.0000
        0.0000        0.0000        0.0000        0.0000        0.0000        0.0000        0.0000        0.0000        0.0000        0.0000        0.0000        0.0000        0.0000        0.0000        0.0000        0.0000        0.0000        0.0000        0.0000        0.0000        0.0000        0.0000        0.0000        0.0000        0.0000        0.0000        0.0000        0.0000        0.0000        0.0000        0.0000        0.0000        0.0000        0.0000        0.0000        0.0000        0.0000        0.0000       46.0398       59.6189       71.7720       64.5736       46.7045       43.5364       41.4714       35.0209       51.1253       53.8393       50.5342       48.2000       44.0158       39.9430       33.1943       24.9318       20.6081       18.3943       19.1073       23.6020       22.3693       27.7876       28.7765       26.4417       32.4246       38.6812       39.8154       37.5079       32.9730       28.7875       25.6354       23.8567       21.6795       16.0519        0.0000        0.0000        0.0000        0.0000        0.0000        0.0000        0.0000        0.0000        0.0000        0.0000        0.0000        0.0000        0.0000        0.0000        0.0000        0.0000        0.0000        0.0000        0.0000        0.0000        0.0000        0.0000        0.0000        0.0000        0.0000        0.0000        0.0000        0.0000        0.0000        0.0000        0.0000        0.0000        0.0000        0.0000        0.0000        0.0000        0.0000        0.0000        0.0000        0.0000        0.0000        0.0000        0.0000        0.0000        0.0000        0.0000        0.0000        0.0000        0.0000        0.0000        0.0000        0.0000        0.0000        0.0000        0.0000        0.0000        0.0000        0.0000        0.0000        0.0000        0.0000        0.0000        0.0000        0.0000        0.0000        0.0000        0.0000        0.0000        0.0000        0.0000        0.0000        0.0000        0.0000        0.0000        0.0000        0.0000        0.0000        0.0000        0.0000        0.0000        0.0000        0.0000        0.0000        0.0000        0.0000        0.0000        0.0000        0.0000        0.0000        0.0000        0.0000        0.0000        0.0000        0.0000        0.0000        0.0000        0.0000        0.0000        0.0000        0.0000        0.0000        0.0000        0.0000        0.0000        0.0000        0.0000        0.0000        0.0000        0.0000        0.0000        0.0000        0.0000        7.4382        6.8418        6.2195        5.2521        5.0379        4.5807        5.7689        5.4585        5.2465        5.7250        6.0912        5.4587        6.0657        6.4213        6.1906        5.7722        5.6644        6.0555        7.0257        7.2081        7.4510        8.1404        8.6542       10.0445       10.4594       11.0204       11.8872       10.1747       11.0749       11.8859       12.4521       14.5494       15.2777       14.9163       16.0059       17.8131       20.7956       19.6183       19.3655       19.6038       22.5515       22.4919       25.0423       25.9863       27.9512       27.3376       27.8687       21.9194       20.5592       20.0469       18.9883       16.8320       16.2144       14.3607       12.3650       10.9254       10.3228       10.1694       10.0246       12.6245       12.2942        0.0000        0.0000        0.0000        0.0000
        0.0000        0.0000        0.0000        0.0000        0.0000        0.0000        0.0000        0.0000        0.0000        0.0000        0.0000        0.0000        0.0000        0.0000        0.0000        0.0000        0.0000        0.0000        0.0000        0.0000        0.0000        0.0000        0.0000        0.0000        0.0000        0.0000        0.0000        0.0000        0.0000        0.0000        0.0000        0.0000        0.0000        0.0000        0.0000        0.0000        0.0000       38.7411       36.1400       33.1072       33.0989       35.8749       34.8215       36.0399       34.9819       41.3163       42.1534       32.7954       26.8782       23.6103       20.0949       21.4452       19.9858       13.5444       12.6076       20.6242       20.4219       19.1214       18.2918       25.0940       27.8046       26.4723       29.5191       32.6448       36.1102       37.8941       37.8128       34.0419       31.6384       28.2843       24.4213       19.9231        0.0000        0.0000        0.0000        0.0000        0.0000        0.0000        0.0000        0.0000        0.0000        0.0000        0.0000        0.0000        0.0000        0.0000        0.0000        0.0000        0.0000        0.0000        0.0000        0.0000        0.0000        0.0000        0.0000        0.0000        0.0000        0.0000        0.0000        0.0000        0.0000        0.0000        0.0000        0.0000        0.0000        0.0000        0.0000        0.0000        0.0000        0.0000        0.0000        0.0000        0.0000        0.0000        0.0000        0.0000        0.0000        0.0000        0.0000        0.0000        0.0000        0.0000        0.0000        0.0000        0.0000        0.0000        0.0000        0.0000        0.0000        0.0000        0.0000        0.0000        0.0000        0.0000        0.0000        0.0000        0.0000        0.0000        0.0000        0.0000        0.0000        0.0000        0.0000        0.0000        0.0000        0.0000        0.0000        0.0000        0.0000        0.0000        0.0000        0.0000        0.0000        0.0000        0.0000        0.0000        0.0000        0.0000        0.0000        0.0000        0.0000        0.0000        0.0000        0.0000        0.0000        0.0000        0.0000        0.0000        0.0000        0.0000        0.0000        0.0000        0.0000        0.0000        0.0000        0.0000        0.0000        0.0000        0.0000        9.3197        9.6301        9.3931        8.3825        7.8198        0.0000        7.0501        5.8765        3.3541        3.0594        3.4032        4.0770        4.2240        5.1992        6.1554        5.7608        4.6277        5.3340        5.5418        5.1779        5.5813        6.3456        7.6179        7.4617        7.4902        7.6727        8.1636        7.9520        8.5560        8.5210        9.4069       10.0254       11.6342       12.7894       13.2521       14.3172       14.5912       15.9804       17.2846       18.1929       19.4192       19.9497       18.4175       17.6433       17.8195       19.8559       19.8459       21.5181       21.6987       23.9644       24.5601       24.4464       22.8268       22.0650       23.4577       21.1836       21.1952       19.9151       19.2866       17.6181       17.4470       16.8176       15.7547       15.0011       13.1532       13.1451        0.0000        0.0000        0.0000        0.0000
        0.0000        0.0000        0.0000        0.0000        0.0000        0.0000        0.0000        0.0000        0.0000        0.0000        0.0000        0.0000        0.0000        0.0000        0.0000        0.0000        0.0000        0.0000        0.0000        0.0000        0.0000        0.0000        0.0000        0.0000        0.0000        0.0000        0.0000        0.0000        0.0000        0.0000        0.0000        0.0000        0.0000        0.0000        0.0000        0.0000        0.0000       38.5175       38.5471       33.1611       29.5147       29.7513       34.0363       34.8168       40.8013       36.8645       33.8348       29.2435       24.5942       24.2071       18.2530       19.9842       13.0503       11.2356       30.0717       33.3598       23.5640       21.5143       24.2601       31.1707       28.6085       28.1851       26.1471       30.2865       31.9651       33.2221       31.5350       30.6545       29.8625       29.8821       28.5516       22.1333       20.3045        0.0000        0.0000        0.0000        0.0000        0.0000        0.0000        0.0000        0.0000        0.0000        0.0000        0.0000        0.0000        0.0000        0.0000        0.0000        0.0000        0.0000        0.0000        0.0000        0.0000        0.0000        0.0000        0.0000        0.0000        0.0000        0.0000        0.0000        0.0000        0.0000        0.0000        0.0000        0.0000        0.0000        0.0000        0.0000        0.0000        0.0000        0.0000        0.0000        0.0000        0.0000        0.0000        0.0000        0.0000        0.0000        0.0000        0.0000        0.0000        0.0000        0.0000        0.0000        0.0000        0.0000        0.0000        0.0000        0.0000        0.0000        0.0000        0.0000        0.0000        0.0000        0.0000        0.0000        0.0000        0.0000        0.0000        0.0000        0.0000        0.0000        0.0000        0.0000        0.0000        0.0000        0.0000        0.0000        0.0000        0.0000        0.0000        0.0000        0.0000        0.0000        0.0000        0.0000        0.0000        0.0000        0.0000        0.0000        0.0000        0.0000        0.0000        0.0000        0.0000        0.0000        0.0000        0.0000        0.0000        0.0000        0.0000        0.0000        0.0000        0.0000        0.0000        7.2017        7.0884        7.4089        7.5436        9.5212        9.4035        9.2100        8.9176        8.7381        8.4910        7.9890        6.3995        3.7340        3.2710        2.9553        2.7743        3.2312        4.1263        5.3485        5.3959        4.9040        5.4274        5.2603        4.6793        5.5829        5.6766        6.7143        6.7295        6.5073        6.5865        6.9317        7.4461        7.8553        8.0126        8.3734        9.1622       10.6486       12.0537       12.4619       13.5938       13.8629       15.7314       17.2803       16.9262       17.5043       17.3491       16.8553       17.3999       16.7148       17.7199       17.3182       19.4571       20.5406       22.6852       23.9783       26.2805       26.1619       26.9354       26.8341       22.4512       24.3112       23.4205       21.6774       21.0431       21.4403       19.4752       18.2509       17.3267       14.9452        0.0000        0.0000        0.0000        0.0000        0.0000
        0.0000        0.0000        0.0000        0.0000        0.0000        0.0000        0.0000        0.0000        0.0000        0.0000        0.0000        0.0000        0.0000        0.0000        0.0000        0.0000        0.0000        0.0000        0.0000        0.0000        0.0000        0.0000        0.0000        0.0000        0.0000        0.0000        0.0000        0.0000        0.0000        0.0000        0.0000        0.0000        0.0000        0.0000        0.0000        0.0000       41.0470       41.0041       38.3784       33.2553       31.2025       29.1636       41.6806       38.2804       32.8161       24.1051       21.3647       19.6951       20.5505       16.5954       12.6031       19.5704       12.3154       10.3645       23.0139       36.3987       28.2752       26.7463       24.1875       30.5958       26.3001       23.7830       25.2627       31.1700       32.2531       33.8505       32.7183       31.9969       30.3618       28.6555       25.8781       21.0828        0.0000        0.0000        0.0000        0.0000        0.0000        0.0000        0.0000        0.0000        0.0000        0.0000        0.0000        0.0000        0.0000        0.0000        0.0000        0.0000        0.0000        0.0000        0.0000        0.0000        0.0000        0.0000        0.0000        0.0000        0.0000        0.0000        0.0000        0.0000        0.0000        0.0000        0.0000        0.0000        0.0000        0.0000        0.0000        0.0000        0.0000        0.0000        0.0000        0.0000        0.0000        0.0000        0.0000        0.0000        0.0000        0.0000        0.0000        0.0000        0.0000        0.0000        0.0000        0.0000        0.0000        0.0000        0.0000        0.0000        0.0000        0.0000        0.0000        0.0000        0.0000        0.0000        0.0000        0.0000        0.0000        0.0000        0.0000        0.0000        0.0000        0.0000        0.0000        0.0000        0.0000        0.0000        0.0000        0.0000        0.0000        0.0000        0.0000        0.0000        0.0000        0.0000        0.0000        0.0000        0.0000        0.0000        0.0000        0.0000        0.0000        0.0000        0.0000        0.0000        0.0000        0.0000        0.0000        0.0000        0.0000        0.0000        0.0000        0.0000        5.6119        5.8688        5.8885        6.4302        6.7252        6.4550        6.5757        7.5428        8.2606        8.8111        8.4709        8.6819        8.7434        8.5575        7.7048        5.8446        5.1148        4.4131        3.7622        4.8397        5.9489        5.6762        6.4288        4.7512        4.6696        4.8205        4.4560        4.4183        4.7772        5.2599        5.8761        6.0957        6.4755        7.2649        6.6659        7.1478        7.4239        7.2091        8.2811       10.8005       12.1150       12.9843       15.1602       14.4674       15.0654       16.2837       16.0123       16.9995       17.1798       15.7381       16.4434       16.0940       16.3276       16.0750       20.7995       22.8053       24.0347       26.6966       27.6073       25.4509       26.4796       23.2033       23.6482       26.1563       25.7342       24.5292       23.0822       23.4471       22.1884       21.3339       19.4916       16.7756        0.0000        0.0000        0.0000        0.0000        0.0000
        0.0000        0.0000        0.0000        0.0000        0.0000        0.0000        0.0000        0.0000        0.0000        0.0000        0.0000        0.0000        0.0000        0.0000        0.0000        0.0000        0.0000        0.0000        0.0000        0.0000        0.0000        0.0000        0.0000        0.0000        0.0000        0.0000        0.0000        0.0000        0.0000        0.0000        0.0000        0.0000        0.0000        0.0000        0.0000       39.1007       54.1346       65.0830       70.0045       59.6292       45.1436       33.6592       27.9972       21.8716       23.8326       18.5723       18.9944       13.7880       14.2918       12.2001       10.6598       11.7069        9.2895       11.3808       13.6618       18.3293       19.3328       20.0860       17.4147       23.2157       22.1939       23.2434       24.4405       31.2205       34.1470       32.7759       29.9955       32.0997       31.4563       28.9656       25.5319       20.6540        0.0000        0.0000        0.0000        0.0000        0.0000        0.0000        0.0000        0.0000        0.0000        0.0000        0.0000        0.0000        0.0000        0.0000        0.0000        0.0000        0.0000        0.0000        0.0000        0.0000        0.0000        0.0000        0.0000        0.0000        0.0000        0.0000        0.0000        0.0000        0.0000        0.0000        0.0000        0.0000        0.0000        0.0000        0.0000        0.0000        0.0000        0.0000        0.0000        0.0000        0.0000        0.0000        0.0000        0.0000        0.0000        0.0000        0.0000        0.0000        0.0000        0.0000        0.0000        0.0000        0.0000        0.0000        0.0000        0.0000        0.0000        0.0000        0.0000        0.0000        0.0000        0.0000        0.0000        0.0000        0.0000        0.0000        0.0000        0.0000        0.0000        0.0000        0.0000        0.0000        0.0000        0.0000        0.0000        0.0000        0.0000        0.0000        0.0000        0.0000        0.0000        0.0000        0.0000        0.0000        0.0000        0.0000        0.0000        0.0000        0.0000        0.0000        0.0000        0.0000        0.0000        0.0000        0.0000        0.0000        0.0000        0.0000        0.0000        6.1597        6.0430        6.1410        5.9238        6.0873        6.3898        6.5291        6.7031        7.1684        7.4257        7.3453        7.1394        7.2240        7.0625        6.6302        5.6300        3.9709        3.7005        3.7897        4.3946        5.2556        5.7895        5.4503        5.2796        3.8366        3.8049        4.4138        4.5210        4.5366        5.4723        5.5415        6.3705        6.7729        6.7577        7.1238        7.0854        7.4338        8.3553        9.3231       10.1004       12.7791       13.6205       14.3459       15.4615       14.5601       15.2666       14.8957       14.7810       16.0153       17.1634       15.8715       15.9756       14.5783       15.9497       17.9131       21.9920       23.2587       27.2937       29.4989       29.9511       26.6541       25.9743       24.5850       24.0714       27.4381       27.2566       28.5171       27.5490       27.7449       25.7041       23.6261       21.8859       18.7391        0.0000        0.0000        0.0000        0.0000        0.0000
        0.0000        0.0000        0.0000        0.0000        0.0000        0.0000        0.0000        0.0000        0.0000        0.0000        0.0000        0.0000        0.0000        0.0000        0.0000        0.0000        0.0000        0.0000        0.0000        0.0000        0.0000        0.0000        0.0000        0.0000        0.0000        0.0000        0.0000        0.0000        0.0000        0.0000        0.0000        0.0000        0.0000        0.0000        0.0000       36.9468       53.0611       51.0422       55.4531       39.3587       27.8916       26.7383       26.1124       21.9628       17.9294       15.7094       16.7174       11.6450       10.4491       11.0415       12.3842       23.5827       30.2805       16.3147       18.6403       24.0245       21.7875       20.0475       16.6673       24.5044       24.8724       26.1656       32.8673       31.9452       32.0368       30.2108       29.2458       28.0711       25.3550       22.5515       21.2706       23.2206        0.0000        0.0000        0.0000        0.0000        0.0000        0.0000        0.0000        0.0000        0.0000        0.0000        0.0000        0.0000        0.0000        0.0000        0.0000        0.0000        0.0000        0.0000        0.0000        0.0000        0.0000        0.0000        0.0000        0.0000        0.0000        0.0000        0.0000        0.0000        0.0000        0.0000        0.0000        0.0000        0.0000        0.0000        0.0000        0.0000        0.0000        0.0000        0.0000        0.0000        0.0000        0.0000        0.0000        0.0000        0.0000        0.0000        0.0000        0.0000        0.0000        0.0000        0.0000        0.0000        0.0000        0.0000        0.0000        0.0000        0.0000        0.0000        0.0000        0.0000        0.0000        0.0000        0.0000        0.0000        0.0000        0.0000        0.0000        0.0000        0.0000        0.0000        0.0000        0.0000        0.0000        0.0000        0.0000        0.0000        0.0000        0.0000        0.0000        0.0000        0.0000        0.0000        0.0000        0.0000        0.0000        0.0000        0.0000        0.0000        0.0000        0.0000        0.0000        0.0000        0.0000        0.0000        0.0000        0.0000        0.0000        0.0000        6.6045        7.2604        6.8645        6.2285        6.4989        7.2590        7.8878        8.4172        8.5247        7.4168        7.1645        6.7901        5.8582        5.3923        5.0189        4.6234        3.8212        2.3513        2.6107        2.7478        3.5219        3.7481        4.6049        4.1615        3.9744        4.2069        5.0428        5.2694        5.0130        5.5860        6.6252        7.2921        7.6802        9.2226       10.0875       10.1153       10.4753       12.3220       12.9129       14.0561       14.7031       15.9148       17.0783       21.3964       20.1585       16.7041       18.5564       15.5406       19.1929       17.2973       19.2603       19.0683       19.3041       16.1526       16.6457       19.0431       23.9843       28.0928       33.4726       36.5214       35.5837       30.8627       31.7062       31.0068       30.6350       28.4017       27.0342       27.8050       29.0578       32.7000       30.5707       28.1346       28.0805        0.0000        0.0000        0.0000        0.0000        0.0000        0.0000
        0.0000        0.0000        0.0000        0.0000        0.0000        0.0000        0.0000        0.0000        0.0000        0.0000        0.0000        0.0000        0.0000        0.0000        0.0000        0.0000        0.0000        0.0000        0.0000        0.0000        0.0000        0.0000        0.0000        0.0000        0.0000        0.0000        0.0000        0.0000        0.0000        0.0000        0.0000        0.0000        0.0000        0.0000        0.0000       35.9157       41.3525       48.1798       63.9793       43.7465       28.8650       20.7648       18.7975       15.8682       13.4233       12.4950       10.3919        9.4333        9.2538       11.0008       11.2332       34.0548       25.0790       14.2252       14.2639       16.4520       16.9500       17.1907       15.5133       23.1680       22.2359       28.5674       35.9012       34.3119       29.6145       27.7330       22.4265       23.1304       21.8049       21.6772       21.3543        0.0000        0.0000        0.0000        0.0000        0.0000        0.0000        0.0000        0.0000        0.0000        0.0000        0.0000        0.0000        0.0000        0.0000        0.0000        0.0000        0.0000        0.0000        0.0000        0.0000        0.0000        0.0000        0.0000        0.0000        0.0000        0.0000        0.0000        0.0000        0.0000        0.0000        0.0000        0.0000        0.0000        0.0000        0.0000        0.0000        0.0000        0.0000        0.0000        0.0000        0.0000        0.0000        0.0000        0.0000        0.0000        0.0000        0.0000        0.0000        0.0000        0.0000        0.0000        0.0000        0.0000        0.0000        0.0000        0.0000        0.0000        0.0000        0.0000        0.0000        0.0000        0.0000        0.0000        0.0000        0.0000        0.0000        0.0000        0.0000        0.0000        0.0000        0.0000        0.0000        0.0000        0.0000        0.0000        0.0000        0.0000        0.0000        0.0000        0.0000        0.0000        0.0000        0.0000        0.0000        0.0000        0.0000        0.0000        0.0000        0.0000        0.0000        0.0000        0.0000        0.0000        0.0000        5.1934        5.3354        0.0000        5.9035        6.7299        6.7247        7.0735        6.7377        6.7371        7.4453        7.8721        8.4022        8.3873        7.8800        7.2445        7.3675        6.3557        6.4052        5.6859        4.9041        4.6967        4.2767        2.8990        3.1610        4.2003        4.0919        4.3092        4.6864        5.0711        4.9423        5.3136        4.8299        4.6142        4.6099        5.2592        6.8292        7.3015        7.8336       10.1903       11.2073       12.1044       12.4215       13.4422       14.8733       17.0845       19.2402       18.4304       17.9329       15.8776       17.9847       17.4225       18.0136       16.8563       17.4018       17.8790       20.8637       23.5121       19.4066       16.1584       15.1177       20.6726       24.7375       30.2493       37.3259       38.1950       38.4373       34.7827       32.8274       31.7988       29.7239       28.4895       27.2615       27.7873       28.2855       32.1853       31.3106       29.5862        0.0000        0.0000        0.0000        0.0000        0.0000        0.0000        0.0000
        0.0000        0.0000        0.0000        0.0000        0.0000        0.0000        0.0000        0.0000        0.0000        0.0000        0.0000        0.0000        0.0000        0.0000        0.0000        0.0000        0.0000        0.0000        0.0000        0.0000        0.0000        0.0000        0.0000        0.0000        0.0000        0.0000        0.0000        0.0000        0.0000       99.8369       71.4241       67.6937       62.9136       50.8755       58.7747       35.9230       21.9102       19.7461       29.0167       26.1615       21.9028       17.5620       14.7100       16.8751       15.7447       10.1515        9.4148        9.1063        8.7664       12.3469       28.0663       27.7440       24.1664       18.4122       11.8725       13.5166       18.5968       19.2518       19.4737       24.2323       24.7478       23.0549       29.3096       28.9994       28.0385       23.0320       20.4961       20.7276       18.8103       19.6095       21.3574       22.5121       21.6430        0.0000        0.0000        0.0000        0.0000        0.0000        0.0000        0.0000        0.0000        0.0000        0.0000        0.0000        0.0000        0.0000        0.0000        0.0000        0.0000        0.0000        0.0000        0.0000        0.0000        0.0000        0.0000        0.0000        0.0000        0.0000        0.0000        0.0000        0.0000        0.0000        0.0000        0.0000        0.0000        0.0000        0.0000        0.0000        0.0000        0.0000        0.0000        0.0000        0.0000        0.0000        0.0000        0.0000        0.0000        0.0000        0.0000        0.0000        0.0000        0.0000        0.0000        0.0000        0.0000        0.0000        0.0000        0.0000        0.0000        0.0000        0.0000        0.0000        0.0000        0.0000        0.0000        0.0000        0.0000        0.0000        0.0000        0.0000        0.0000        0.0000        0.0000        0.0000        0.0000        0.0000        0.0000        0.0000        0.0000        0.0000        0.0000        0.0000        0.0000        0.0000        0.0000        0.0000        0.0000        0.0000        0.0000        0.0000        0.0000        0.0000        0.0000        0.0000        4.3969        4.6423        4.9722        5.3842        5.3267        5.3261        5.8875        6.4131        6.6183        6.5280        7.1792        7.4622       12.2326       11.3966        7.3324        7.8752        7.5668        7.0191        6.2431        5.2863        4.7804        4.0788        3.9297        3.1695        4.1099        4.2396        3.4396        3.8066        4.2002        5.1241        8.9365        4.6160        5.0842        5.6046        5.5380        5.7840        7.0065        7.4497        8.1517       10.3167       11.2162       12.2065       12.6389       16.3474       16.6570       18.0612       17.7044       17.6656       18.3500       17.2961       18.5156       17.4160       17.4166       17.5987       17.3400       18.6465       19.3093       20.8054       21.1742       18.1364       16.9032       21.0192       23.6872       29.9835       36.1608       37.3288       34.1531       30.7910       32.0233       30.4449       29.7136       28.9485       29.3160       30.5785       31.0845       33.4891       34.4943        0.0000        0.0000        0.0000        0.0000        0.0000        0.0000        0.0000        0.0000
        0.0000        0.0000        0.0000        0.0000        0.0000        0.0000        0.0000        0.0000        0.0000        0.0000        0.0000        0.0000        0.0000        0.0000        0.0000        0.0000        0.0000        0.0000        0.0000        0.0000        0.0000        0.0000        0.0000        0.0000        0.0000        0.0000      103.3117       96.4392       74.6909       59.1228       48.4735       33.3051       28.6074       26.5686       22.0703       15.7653       13.3569       12.5834       15.4497       18.2037       17.3236       13.0582       12.7226       13.7062       12.0592       11.7178       12.5043        9.5738       10.1001       10.3980       23.6206       24.2101       15.9769       18.0249       17.1919       16.2119       16.3063       16.1887       17.7968       20.7408       19.4911       18.4978       24.0038       26.0904       24.0105       23.8402       20.6052       19.6054       18.7045       18.6367       21.6998       23.2515       21.7914       20.9149       17.1692       14.0004       14.2784       14.1654       13.2304        6.6479        6.0283        4.5865        0.0000        0.0000        0.0000        0.0000        0.0000        0.0000        0.0000        0.0000        0.0000        0.0000        0.0000        0.0000        0.0000        0.0000        0.0000        0.0000        0.0000        0.0000        0.0000        0.0000        0.0000        0.0000        0.0000        0.0000        0.0000        0.0000        0.0000        0.0000        0.0000        0.0000        0.0000        0.0000        0.0000        0.0000        0.0000        0.0000        0.0000        0.0000        0.0000        0.0000        0.0000        0.0000        0.0000        0.0000        0.0000        0.0000        0.0000        0.0000        0.0000        0.0000        0.0000        0.0000        0.0000        0.0000        0.0000        0.0000        0.0000        0.0000        0.0000        0.0000        0.0000        0.0000        0.0000        0.0000        0.0000        0.0000        0.0000        0.0000        0.0000        0.0000        0.0000        5.3172        5.7002        5.9356        4.9418        4.3426        0.0000        0.0000        0.0000        0.0000        3.8211        4.5518        4.8366        4.7925        4.8366        5.3835        5.5344        5.3342        5.9963        6.3021        6.5411        6.6303        6.8389        6.9552        7.4550        8.0218        7.9816        8.2574        7.8049        7.2382        6.7433        6.2519        5.6852        5.0378        5.2190        4.0475        4.5961        4.6415        4.4465        3.8908        4.8463        5.5983       12.0791        4.1450        4.9078        5.3371        5.3864        5.5346        6.7755        7.0614        7.4583       10.1349       11.4211       13.1528       13.2916       15.5235       17.2222       16.7057       15.9368       17.2601       18.1474       18.0429       19.1966       16.9091       17.5592       17.6555       16.9026       17.4478       17.7328       19.3763       21.0823       19.5116       20.8811       21.8672       23.4212       27.8749       31.0813       35.9562       33.7406       32.8218       32.0074       31.9301       31.9703       31.9736       32.1104       32.4764       32.6895       36.4333       36.9714        0.0000        0.0000        0.0000        0.0000        0.0000        0.0000        0.0000        0.0000
        0.0000        0.0000        0.0000        0.0000        0.0000        0.0000        0.0000        0.0000        0.0000        0.0000        0.0000        0.0000        0.0000        0.0000        0.0000        0.0000        0.0000        0.0000        0.0000        0.0000        0.0000        0.0000        0.0000        0.0000        0.0000       90.7315       78.5466       53.1412       36.8387       29.9995       25.3959       30.5579       28.0038       27.6030       21.6033       13.8790       11.4385       12.0389       18.0777       17.5255       16.1976       16.4283       15.3176       17.2682       14.8280       15.9889       14.3983       13.1545       12.4000       12.5282       13.5108       10.6202       11.0098       17.1130       21.0831       23.1659       25.1761       23.6385       21.1706       21.0909       19.6051       20.8578       22.8971       21.8738       23.5948       20.3832       18.7009       20.5028       20.9861       18.9584       18.0360       19.4072       16.0595       13.5482       12.6798       12.6473       11.7013       12.5033       11.9760        7.9671        7.7156        6.4714        8.5535        5.5751        0.0000        0.0000        0.0000        0.0000        0.0000        0.0000        0.0000        0.0000        0.0000        0.0000        0.0000        0.0000        0.0000        0.0000        0.0000        0.0000        0.0000        0.0000        0.0000        0.0000        0.0000        0.0000        0.0000        0.0000        0.0000        0.0000        0.0000        0.0000        0.0000        0.0000        0.0000        0.0000        0.0000        0.0000        0.0000        0.0000        0.0000        0.0000        0.0000        0.0000        0.0000        0.0000        0.0000        0.0000        0.0000        0.0000        0.0000        0.0000        0.0000        0.0000        0.0000        0.0000        0.0000        0.0000        0.0000        0.0000        0.0000        0.0000        0.0000        0.0000        0.0000        0.0000        0.0000        0.0000        0.0000        0.0000        0.0000        0.0000        4.8465        4.7697        4.8899        4.9806        4.9175        4.3179        4.0122        3.9735        4.3826        4.2580        4.5826        5.1892        5.1571        5.4995        5.3753        4.9963        4.9936        5.1714        5.7244        5.7943        6.1261        6.2067        6.3479        6.7791        7.2497        7.3783        7.2674        7.1372        7.0710        7.0865        6.5820        5.8560        5.3981        5.3373        5.1873        4.0099        4.1871        4.0800        4.3909        4.2040        5.0564        4.2997        4.4620        3.9678        4.5139        4.9638        9.8338        5.3028        6.1517        8.5744        8.3280       10.2841       11.9098       12.5140       12.1846       13.7544       16.1942       16.4492       17.4999       18.8539       19.0580       19.6644       20.7636       21.1236       20.6074       19.8574       19.0714       18.1729       17.6659       21.4025       22.8430       21.2364       22.6282       24.6871       25.8944       28.5889       30.5597       34.2659       33.8080       33.3954       33.9479       34.4773        0.0000        0.0000       43.2859       42.7203       40.8295       35.7163        0.0000        0.0000        0.0000        0.0000        0.0000        0.0000        0.0000        0.0000        0.0000
        0.0000        0.0000        0.0000        0.0000        0.0000        0.0000        0.0000        0.0000        0.0000        0.0000        0.0000        0.0000        0.0000        0.0000        0.0000        0.0000        0.0000        0.0000        0.0000        0.0000        0.0000        0.0000        0.0000        0.0000        0.0000        0.0000       58.8745       37.5651       33.3069       26.3789       23.2388       28.9943       27.6521       26.5092       22.8945       15.5486       13.3253       12.0287       18.2482       15.4972       11.6141       13.3260       13.0516       15.6027       27.3024       24.6825       24.6632       26.5816       23.9963       18.0031       14.3981       11.9468       11.5010       15.1388       28.0235       34.7957       38.6939       38.0829       26.0851       19.2203       18.8628       19.2891       23.5207       25.1086       22.6299       20.7792       18.1939       18.1975       17.6691       17.4577       17.1414       15.1099       11.4083       10.8294       10.9298        9.7174       13.0113       16.4773       12.9870        9.4575        7.7594        6.8825        5.6694        3.5348        3.8897        2.7475        0.0000        0.0000        0.0000        0.0000        0.0000        0.0000        0.0000        0.0000        0.0000        0.0000        0.0000        0.0000        0.0000        0.0000        0.0000        0.0000        0.0000        0.0000        0.0000        0.0000        0.0000        0.0000        0.0000        0.0000        0.0000        0.0000        0.0000        0.0000        0.0000        0.0000        0.0000        0.0000        0.0000        0.0000        0.0000        0.0000        0.0000        0.0000        0.0000        0.0000        0.0000        0.0000        0.0000        0.0000        0.0000        0.0000        0.0000        0.0000        0.0000        0.0000        0.0000        0.0000        0.0000        0.0000        0.0000        0.0000        0.0000        0.0000        0.0000        0.0000        0.0000        0.0000        0.0000        0.0000        0.0000        0.0000        3.8886        3.9994        4.3695        5.0263        4.8124        4.3755        4.0811        4.0304        4.6116        4.5481        4.3463        4.8316        4.8137        5.3800        5.4378        4.8957        5.0998        5.1933        5.8007        6.2177        6.1147        6.4048        6.4108        6.5404        6.7608        7.0672        6.7764        6.9816        7.5673        7.7711        7.5567        5.6775        5.2270        4.9459        4.8239        4.0973        4.3467        4.3773        4.0664        2.9997        3.3215        7.1166        3.2453        2.8751        2.8717        3.2129        4.0321        5.0835        5.7811        7.7763        7.9055        9.7251       10.8901       11.5363       11.3913       13.4078       15.4243       17.6153       18.5625       19.0157       18.5053       18.4593       20.5146       21.6276       22.7979       21.2654       20.7825       18.3837       17.7563       21.5695       23.9079       22.5437       22.0554       24.0908       26.5873       29.6111       31.4914       32.7005       33.3976       32.5980       34.1774        0.0000        0.0000        0.0000        0.0000        0.0000        0.0000        0.0000        0.0000        0.0000        0.0000        0.0000        0.0000        0.0000        0.0000        0.0000        0.0000
        0.0000        0.0000        0.0000        0.0000        0.0000        0.0000        0.0000        0.0000        0.0000        0.0000        0.0000        0.0000        0.0000        0.0000        0.0000        0.0000        0.0000        0.0000        0.0000        0.0000        0.0000        0.0000        0.0000        0.0000        0.0000        0.0000        0.0000       31.3082       28.8135       22.8940       18.7460       27.1870       34.0998       29.7321       25.5815       20.3994       12.7958       13.6517       14.4139       26.5011       27.0281       14.8163       10.1827       15.8155       24.5177       32.3258       34.0452       39.7404       35.6746       30.8146       25.0901       24.2050       23.7393       30.4177       32.2427       38.7016       42.1124       37.1099       31.7484       26.3099       24.7793       21.7418       18.9274       22.9896       20.3597       19.4734       17.6176       20.2683       21.2671       17.4132       13.6295       10.6242        9.3089        9.9485        8.5329        6.8571       12.1161       15.9252       12.4008        8.7674        7.7271        9.5066        8.3343        1.5699        1.2353        1.5830        4.8545        3.7056        3.8247        2.1091        0.0000        0.0000        0.0000        0.0000        0.0000        0.0000        0.0000        0.0000        0.0000        0.0000        0.0000        0.0000        0.0000        0.0000        0.0000        0.0000        0.0000        0.0000        0.0000        0.0000        0.0000        0.0000        0.0000        0.0000        0.0000        0.0000        0.0000        0.0000        0.0000        0.0000        0.0000        0.0000        0.0000        0.0000        0.0000        0.0000        0.0000        0.0000        0.0000        0.0000        0.0000        0.0000        0.0000        0.0000        0.0000        0.0000        0.0000        0.0000        0.0000        0.0000        0.0000        0.0000        0.0000        0.0000        0.0000        0.0000        0.0000        0.0000        0.0000        0.0000        0.0000        3.7406        4.0977        4.3495        4.5206        4.5814        4.5508        4.8134        5.0458        4.5824        4.6278        5.0963        5.2958        5.8735        5.5458        5.6745        5.0957        4.9171        5.4831        5.6180        5.7743        6.0345        5.9147        5.6972        5.9242        6.3250        6.8360        6.9390        7.1421        7.3079        7.8391        7.6525        6.4099        5.6064        5.1417        5.1072        5.3670        4.5723        3.8383        4.3046        4.0518        4.7366        8.4197        3.3498        3.8487        3.5605        3.4720        3.3530        3.9513        5.5594        5.9446        6.1990        7.0047        8.6455        9.1135       12.1176       14.4015       16.1760       17.9428       18.6727       19.1623       18.9355       18.7771       17.7910       18.1125       20.5408       22.0986       22.6005       21.8801       18.9633       19.7349       22.4734       24.4656       22.8555       23.7053       23.4220       24.9518       29.0958       31.6426       33.2082       34.6533       34.6143       35.7723        0.0000        0.0000        0.0000        0.0000        0.0000        0.0000        0.0000        0.0000        0.0000        0.0000        0.0000        0.0000        0.0000        0.0000        0.0000        0.0000
        0.0000        0.0000        0.0000        0.0000        0.0000        0.0000        0.0000        0.0000        0.0000        0.0000        0.0000        0.0000        0.0000        0.0000        0.0000        0.0000        0.0000        0.0000        0.0000        0.0000        0.0000        0.0000        0.0000        0.0000        0.0000        0.0000        0.0000       26.6633       23.9824       25.5429       30.5261       29.2802       33.6139       30.9237       30.0462       26.7482       25.4490       36.4166       25.8566       32.1733       43.6567       18.3683       16.4605       24.6314       23.7054       20.2491       23.8450       24.2286       26.5163       27.6463       44.5103       42.2743       30.8529       32.9834       29.2390       26.2068       17.2031       25.3392       27.9151       32.3072       31.1561       26.2007       20.2434       27.1463       43.9600       48.3639       41.7191       33.5538       32.0353       23.9801       13.4928        8.5557        9.5432        6.9005        8.8326       11.9391       12.2013       10.5970        7.7173        8.2038        8.5216        9.6242       10.6277        6.2256        0.7256        1.3095        3.3778        1.7558        0.8597        1.6088        0.0000        0.0000        0.0000        0.0000        0.0000        0.0000        0.0000        0.0000        0.0000        0.0000        0.0000        0.0000        0.0000        0.0000        0.0000        0.0000        0.0000        0.0000        0.0000        0.0000        0.0000        0.0000        0.0000        0.0000        0.0000        0.0000        0.0000        0.0000        0.0000        0.0000        0.0000        0.0000        0.0000        0.0000        0.0000        0.0000        0.0000        0.0000        0.0000        0.0000        0.0000        0.0000        0.0000        0.0000        0.0000        0.0000        0.0000        0.0000        0.0000        0.0000        0.0000        0.0000        0.0000        0.0000        0.0000        0.0000        0.0000        0.0000        0.0000        0.0000        0.0000        0.0000        4.6919        4.7823        4.9873        5.2342        5.3178        5.7062        5.8213        4.9864        5.2348        5.3883        5.3997        6.2596        6.3782        6.4916        6.3312        5.9291        5.9373        5.4860        5.5517        5.2627        5.3067        5.1814        5.5948        5.8265        6.3636        6.3647        6.5155        6.3854        6.6918        6.5619        5.8238        5.5921        5.9715        5.9451        6.1911        5.0332        4.5215        5.3297        4.7109        4.4153        3.4211        2.6817        3.5278        4.4018        3.6553        3.7506        4.3004        5.1326        5.2750        5.6702        6.7003        8.8825       10.3554       11.8427       15.3972       17.3793       18.2942       18.6611       19.6058       19.2865       20.9607       22.2974       22.0312       22.4177       24.2787       23.9435       21.8831       20.1566       19.5810       22.5477       26.3323       25.7418       27.2627       26.7758       27.4193       28.4259       31.4715       33.4626       36.4741       35.7860       37.6034        0.0000        0.0000        0.0000        0.0000        0.0000        0.0000        0.0000        0.0000        0.0000        0.0000        0.0000        0.0000        0.0000        0.0000        0.0000        0.0000
        0.0000        0.0000        0.0000        0.0000        0.0000        0.0000        0.0000        0.0000        0.0000        0.0000        0.0000        0.0000        0.0000        0.0000        0.0000        0.0000        0.0000        0.0000        0.0000        0.0000        0.0000        0.0000        0.0000        0.0000        0.0000        0.0000        0.0000        0.0000       22.8198       20.8444       25.4989       31.2746       33.9852       30.3239       32.1091       36.8368       27.5067       20.0185       21.4747       24.7977       40.9309       35.3618       34.7454       40.1462       21.6365       15.7590       12.6038       11.2817       11.1783       14.4747       15.3031       19.0078       20.9166       27.5207       32.6776       30.6947       21.6768       22.0520       23.4838       34.0150       42.7932       25.2407       19.9391       27.9153       54.2533       49.0035       33.2747       20.4034       17.8573       17.7459       15.1882        8.3467        3.2731        3.8324        9.8548       13.1184       15.8368        9.4965        7.5537       12.7430       16.2849       16.0183       14.5865        8.4754        8.7978        3.9305        3.9966        1.3637        2.3035        7.0249        5.6838        0.0000        0.0000        0.0000        0.0000        0.0000        0.0000        0.0000        0.0000        0.0000        0.0000        0.0000        0.0000        0.0000        0.0000        0.0000        0.0000        0.0000        0.0000        0.0000        0.0000        0.0000        0.0000        0.0000        0.0000        0.0000        0.0000        0.0000        0.0000        0.0000        0.0000        0.0000        0.0000        0.0000        0.0000        0.0000        0.0000        0.0000        0.0000        0.0000        0.0000        0.0000        0.0000        0.0000        0.0000        0.0000        0.0000        0.0000        0.0000        0.0000        0.0000        0.0000        0.0000        0.0000        0.0000        0.0000        0.0000        0.0000        0.0000        0.0000        0.0000        0.0000        0.0000        5.5640        6.1093        6.4104        6.7175        6.8535        6.7421        6.3376        6.0424        5.9315        5.9072        6.5854        6.6186        6.5060        6.5375        5.6744        5.3699        5.2150        5.6702        6.0916        5.7689        5.3604        5.3304        5.9317        6.2176        6.4238        6.8577        7.1110        7.2058        6.9393        6.6973        6.0346        5.9081        5.6894        5.5443        5.4020        5.3497        4.7211        4.5921        3.6988        3.7929        3.8441        3.6005        4.1835        4.9493        4.6601        5.0568        7.1948        7.1584        8.0013        9.0149       11.2622       13.6311       15.8348       18.4373       19.8240       19.2171       19.8177       20.7493       19.4322       26.7961       23.7167       22.9692       21.3627       23.0751       24.5680       22.5860       18.5120       17.4745       19.2045       22.7345       20.1977       22.8277       26.3600       26.4647       26.7688       28.0831       29.8132       33.5295       36.9479       38.9473        0.0000        0.0000        0.0000        0.0000        0.0000        0.0000        0.0000        0.0000        0.0000        0.0000        0.0000        0.0000        0.0000        0.0000        0.0000        0.0000
        0.0000        0.0000        0.0000        0.0000        0.0000        0.0000        0.0000        0.0000        0.0000        0.0000        0.0000        0.0000        0.0000        0.0000        0.0000        0.0000        0.0000        0.0000        0.0000        0.0000        0.0000        0.0000        0.0000        0.0000        0.0000        0.0000        0.0000        0.0000       28.1884       23.8982       27.8950       37.2683       37.7685       37.7784       37.1839       41.2779       46.9049       36.3886       30.9713       23.6805       17.1608       15.1161       20.7002       31.4110       28.9725       26.4776       10.7515       11.2640       10.9261       12.6292       16.4512       19.0512       23.4662       19.7846       24.2225       26.9213       28.1541       19.1648       14.0610       11.9069       13.8623       14.1482       17.9925       23.2668       21.4446       15.5597       15.3674       22.3750       17.9084       16.2635       14.7407       11.1315        4.4230        3.0399        4.3741        6.9357        8.6586        6.1961        6.7505        9.0976        6.7269       16.5629       23.1414       16.7490       11.3014        9.8672       10.6041        3.8274        1.6496        2.8041        3.4783        0.0000        0.0000        0.0000        0.0000        0.0000        0.0000        0.0000        0.0000        0.0000        0.0000        0.0000        0.0000        0.0000        0.0000        0.0000        0.0000        0.0000        0.0000        0.0000        0.0000        0.0000        0.0000        0.0000        0.0000        0.0000        0.0000        0.0000        0.0000        0.0000        0.0000        0.0000        0.0000        0.0000        0.0000        0.0000        0.0000        0.0000        0.0000        0.0000        0.0000        0.0000        0.0000        0.0000        0.0000        0.0000        0.0000        0.0000        0.0000        0.0000        0.0000        0.0000        0.0000        0.0000        0.0000        0.0000        0.0000        0.0000        0.0000        0.0000        0.0000        4.8224        5.2861        5.6804        5.9658        6.6464        6.8699        6.9263        6.4716        6.6893        6.6260        6.3268        6.3576        6.5809        6.8811        6.8218        7.1689        5.6039        5.2393        5.1932        5.4617        5.5791        5.4453        5.6003        5.3270        5.8387        6.1665        6.8933        6.8359        7.1986        7.2961        7.0813        6.5181        6.0448        5.7953        6.0997        6.1660        5.7748        6.3357        6.1883        6.4342        5.3071        4.9514        9.6872        8.5382        5.2192        5.6815        5.5552        5.9108        8.7407        9.4975       11.5923       10.5983       12.7070       17.7324       19.7944       19.3134       19.5527       23.5949       19.6602       20.4640       19.6393       24.3090       25.4088       29.2640       24.2526       21.2077       23.1828       22.2296       20.4768       20.3865       21.6658       22.4400       20.1144       21.1632       23.6263       25.0706       26.8177       28.8020       29.8596       35.5648       39.8181       41.2574        0.0000        0.0000        0.0000        0.0000        0.0000        0.0000        0.0000        0.0000        0.0000        0.0000        0.0000        0.0000        0.0000        0.0000        0.0000        0.0000
        0.0000        0.0000        0.0000        0.0000        0.0000        0.0000        0.0000        0.0000        0.0000        0.0000        0.0000        0.0000        0.0000        0.0000        0.0000        0.0000        0.0000        0.0000        0.0000        0.0000        0.0000        0.0000        0.0000        0.0000        0.0000        0.0000        0.0000        0.0000       76.1288       86.8806       75.5385       74.1359       72.7374       60.5292       50.9808       42.4123       31.7582       29.4255       23.0034       16.5474       15.6504        8.7921        6.7305       10.0644       19.7701       19.9527       17.6881       14.4175       12.3010       11.9975       15.3119       18.6200       16.3482       18.5394       20.7312       19.0685       18.3781       15.2640       16.4628       13.1103       12.2095       13.9875       15.0001       15.6230       19.7131       22.3578       16.3190       18.4060       17.7408       11.6066       12.3608        5.1065        1.5544        1.9274        2.3662        5.7556        5.5525        7.1506        7.6942        6.8003       10.8383       15.2093       20.0792       11.5031        5.0525        8.0749       11.9364        4.5387        1.9375        0.9756        2.1601        1.3667        0.0000        0.0000        0.0000        0.0000        0.0000        0.0000        0.0000        0.0000        0.0000        0.0000        0.0000        0.0000        0.0000        0.0000        0.0000        0.0000        0.0000        0.0000        0.0000        0.0000        0.0000        0.0000        0.0000        0.0000        0.0000        0.0000        0.0000        0.0000        0.0000        0.0000        0.0000        0.0000        0.0000        0.0000        0.0000        0.0000        0.0000        0.0000        0.0000        0.0000        0.0000        0.0000        0.0000        0.0000        0.0000        0.0000        0.0000        0.0000        0.0000        0.0000        0.0000        0.0000        0.0000        0.0000        0.0000        0.0000        0.0000        0.0000        3.9342        4.4854        4.9168        5.3721        5.7720        6.1108        7.0820        7.3673        7.2652        7.0517        6.6807        6.4459        6.9566        9.7618        6.6481        9.2999       13.0120        5.7058        5.3740        5.5096        5.1943        4.8625        5.1350        8.2318        5.2531        5.8880        6.1729        6.5466        6.5164        6.8592        7.0441        6.7915        9.0732        7.9972        7.6958        9.1411        5.6902        5.5261        5.0154       10.0147        9.8238        4.7071        4.2067        5.0681        5.5572        6.0192        6.4427        6.5173        7.8001        9.9280       11.1529       11.8660       10.3760       13.2626       19.8725       21.5484       21.9855       18.0502       19.2035       18.1437       18.7297       17.5521       21.0052       25.8282       24.9021       24.6316       22.7290       21.6047       22.9566       22.8400       26.0957       23.4624       21.7869       20.8091       21.1159       23.7232       24.5273       26.7095       28.6133       30.9433       35.8342       40.6112       41.3520       43.4573        0.0000        0.0000        0.0000        0.0000        0.0000        0.0000        0.0000        0.0000        0.0000        0.0000        0.0000        0.0000        0.0000        0.0000        0.0000
        0.0000        0.0000        0.0000        0.0000        0.0000        0.0000        0.0000        0.0000        0.0000        0.0000        0.0000        0.0000        0.0000        0.0000        0.0000        0.0000        0.0000        0.0000        0.0000        0.0000        0.0000        0.0000        0.0000        0.0000        0.0000        0.0000        0.0000       97.0201       95.2451       68.5646       55.4498       48.3815       44.7760       34.8241       29.9653       29.4124       33.8854       34.4290       33.9239       28.1147       24.6390       24.1925       13.8692       19.1679       14.9859       11.8769        9.5443       16.7301       14.3849       14.6953       16.3084       14.5726       14.9815       17.6413       19.1747       17.5440       11.5563       11.8999       11.3671       10.7629       12.0138        9.5149        6.8944        8.1025        9.0998        8.6602        8.7322       11.2250        8.5151        8.3644        8.9159        5.5739        2.7493        1.3986        1.2313        4.1774        3.6859        5.8342        6.8648        8.2841        7.5819       10.3942        8.8138       12.6985       18.5033       17.1206       13.9088        4.5985        2.8980        2.1848        2.2469        2.7836        1.5917        0.0000        0.0000        0.0000        0.0000        0.0000        0.0000        0.0000        0.0000        0.0000        0.0000        0.0000        0.0000        0.0000        0.0000        0.0000        0.0000        0.0000        0.0000        0.0000        0.0000        0.0000        0.0000        0.0000        0.0000        0.0000        0.0000        0.0000        0.0000        0.0000        0.0000        0.0000        0.0000        0.0000        0.0000        0.0000        0.0000        0.0000        0.0000        0.0000        0.0000        0.0000        0.0000        0.0000        0.0000        0.0000        0.0000        0.0000        0.0000        0.0000        0.0000        0.0000        0.0000        0.0000        0.0000        0.0000        0.0000        3.2061        4.0012        5.0317        5.3226        5.2395        5.2574        5.5395        5.9451        5.8392        6.1647        5.7267        5.9640        5.8939        6.4657       10.7695        5.9349        5.6656        5.4221        5.4146        5.5359        5.5551        5.3447        5.1453        4.7190        9.2500        5.1090        6.0759        6.6774        6.8629        6.8099        7.1137        7.5987        7.8480       11.8084        7.8814        7.8980        7.7554        6.4197        5.9741        5.4578        4.5291        4.6699        4.5532        4.5870        4.5482        4.7055        5.8079        7.5537        8.1040        9.0631       11.5494       11.0342       11.4810       13.4743       13.3416       17.8695       20.4357       23.4329       17.1268       17.8576       17.0554       18.3431       16.2003       18.5789       21.6701       24.9135       22.9677       24.0750       24.3104       25.1959       21.6533       23.2646       23.7547       20.3487       20.0335       20.9152       22.3237       28.5069       28.4622       30.8790       33.0566       36.2312       35.1566       36.9291        0.0000        0.0000        0.0000        0.0000        0.0000        0.0000        0.0000        0.0000        0.0000        0.0000        0.0000        0.0000        0.0000        0.0000        0.0000        0.0000
        0.0000        0.0000        0.0000        0.0000        0.0000        0.0000        0.0000        0.0000        0.0000        0.0000        0.0000        0.0000        0.0000        0.0000        0.0000        0.0000        0.0000        0.0000        0.0000        0.0000        0.0000        0.0000        0.0000        0.0000        0.0000        0.0000        0.0000       56.4603       47.1098       38.7795       33.3948       32.2940       29.0837       27.8226       26.2177       25.2944       20.3637       16.6399       22.5377       25.0233       11.8749        8.0583        8.3709        8.5511        7.6329       16.7153       22.7323       14.1596        9.9246        9.9558       13.3711       14.0662       11.0638        7.9726        6.2924        6.6207        6.1215        6.0911        5.5080        5.0485        5.1000        4.8513        3.4561        4.6720        4.2486        7.9945        9.0284        7.1598        3.1234        2.8710        2.5339        1.5695        1.7239        0.8056        1.4283        3.1482        5.1010        5.9196        5.3829        6.6261        6.3169       15.9197       13.5560        7.6218       11.1330        9.4529        8.0348       15.2831        6.2897        3.3401        3.9799        4.8032        3.4355        3.4993        3.4123        5.6664        6.7841        8.4644        8.1738        8.9579        5.7938        0.0000        0.0000        0.0000        0.0000        0.0000        0.0000        2.4266        2.4471        1.8291        2.1385        0.0000        0.0000        0.0000        0.0000        0.0000        0.0000        0.0000        0.0000        0.0000        0.0000        0.0000        0.0000        0.0000        0.0000        0.0000        0.0000        0.0000        0.0000        0.0000        0.0000        0.0000        0.0000        0.0000        0.0000        0.0000        0.0000        0.0000        0.0000        0.0000        0.0000        0.0000        0.0000        0.0000        0.0000        0.0000        0.0000        3.6867        3.0785        3.0972        3.7238        4.7803        5.5994        5.4080        5.1655        5.4161        5.4458        5.1282        5.0300        5.1512        5.4672        5.8637        6.1088        5.2258        5.1323        4.6238        4.8955        5.1788        5.5893        5.5936        5.7500        6.6226        6.8882        6.8625        6.9197        6.8843        6.7818        6.8089        6.9452        6.8529        7.2501        8.1082        7.9129        7.1162        6.9103        8.1788        6.3182        5.6521        5.1874        4.1858        4.6131        5.7766        5.9211        6.2241        6.8699        9.8284       10.6019       11.5069       12.0875       14.1972       13.8301       14.6094       15.2667       14.7730       16.6119       16.5581       16.2295       15.4934       16.1401       17.5594       18.0964       19.2340       20.4766       20.5874       22.0212       23.6035       25.4138       27.1466       26.9586       25.8273       25.8137       26.2845       25.2948       22.0219       24.1922       26.8581       29.6226       34.9644       35.2965       34.1271       31.5586       31.7449       32.7726        0.0000        0.0000        0.0000        0.0000        0.0000        0.0000        0.0000        0.0000        0.0000        0.0000        0.0000        0.0000        0.0000        0.0000        0.0000        0.0000
        0.0000        0.0000        0.0000        0.0000        0.0000        0.0000        0.0000        0.0000        0.0000        0.0000        0.0000        0.0000        0.0000        0.0000        0.0000        0.0000        0.0000        0.0000        0.0000        0.0000        0.0000        0.0000        0.0000        0.0000        0.0000        0.0000       40.7666       58.1716       51.4170       44.6139       33.6228       24.1189       24.0199       22.7782       14.9390       11.2952        8.5054        9.6362       11.1422       10.6942       10.8921       12.8213       13.8452       20.3569       16.3285       16.7493       14.8937        8.6442        5.0279        4.5103        6.2026        5.4274        3.8292        3.2081        3.1940        5.3605        4.3106        3.3983        3.3985        2.8263        4.6627        6.2187        3.8806        5.5327        3.7022        6.5849        5.7410        3.5276        2.3971        2.1603        2.6367        1.0103        0.7943        0.6651        1.9287        5.1490        6.2780        4.8414        4.8927        4.6969        5.0905       14.3093       11.2674        5.8506        5.6310        6.2141        5.9200       12.5568        8.5979        4.0551        1.5154        3.0295        3.2617        3.6163        3.9477        5.5729        7.4381        7.6571        7.8705        8.6674        4.6272        3.6887        3.9026        5.4103        4.0076        4.6286        3.7863        2.0008        1.5792        1.3731        1.6155        2.4739        2.8730        2.8010        2.5820        0.0000        0.0000        0.0000        0.0000        0.0000        0.0000        0.0000        0.0000        0.0000        0.0000        0.0000        0.0000        0.0000        0.0000        0.0000        0.0000        0.0000        0.0000        0.0000        0.0000        0.0000        4.6827        4.2569        3.8463        4.3828        4.2853        3.9332        4.2470        3.7150        3.2340        3.0552        3.0333        3.2917        3.2757        3.3837        3.9439        4.6903        5.2829        5.3295        4.8803        5.2500        5.2321        5.2851        6.0341        5.3969        5.9706        6.1400        7.0824        8.0934        8.5720       10.5901       10.9586        7.1331       12.7595        6.7303        6.1266        7.0393        8.2774        8.0183        8.0252        7.2616        6.8976        6.7336        6.6376        6.7557        7.4881        7.5688        7.1198        6.5970        6.8455        7.9706        7.1138        5.0364        4.0527        3.9997        3.9218        5.5384        5.9761        6.9520        8.0751       11.3041       11.5841       12.3554       13.1005       16.3254       17.6329       15.2911       15.1944       15.0572       16.1712       14.8887       14.5127       15.3403       16.7159       18.2122       19.2558       21.2132       21.1986       21.0008       21.9982       25.0697       26.5560       27.2271       28.3597       28.9556       29.4662       29.0209       30.0554       25.9593       27.2227       27.6919       26.9570       30.7284       30.0752       31.0018       30.3162        0.0000        0.0000        0.0000        0.0000        0.0000        0.0000        0.0000        0.0000        0.0000        0.0000        0.0000        0.0000        0.0000        0.0000        0.0000        0.0000        0.0000        0.0000
        0.0000        0.0000        0.0000        0.0000        0.0000        0.0000        0.0000        0.0000        0.0000        0.0000        0.0000        0.0000        0.0000        0.0000        0.0000        0.0000        0.0000        0.0000        0.0000        0.0000        0.0000        0.0000        0.0000        0.0000        0.0000        0.0000       25.1716       32.0964       33.0526       27.6821       23.5031       19.3995       16.0751       15.2649       14.7639       16.3010        9.4567        7.7710        7.4991        8.3679        7.7492        9.7624       12.7156       18.3289       13.4801        9.2757        7.3485        4.2270        3.1127        1.4257        0.8967        0.8643        1.3007        2.5353        3.5563        6.2313        6.5758        3.1432        2.3013        2.3684        2.6631        5.1266        2.0256        2.4261        2.7559        5.2747        3.6330        1.7112        2.1865        2.6572        2.2320        1.8927        1.6196        2.0897        2.5863        3.9335        6.1685        4.0652        3.7260        3.4647        6.1193        9.3527        2.9738        3.2597        3.3623        2.8900        3.0960        3.9625        5.2569        4.8664        1.4164        2.9563        3.2683        3.5141        4.3637        6.8084        7.2210        6.8669        4.9352        4.8290        5.5416        4.7369        2.6631        3.2227        2.9293        3.5504        3.4838        1.6222        1.3235        1.6436        3.3101        2.8672        2.7044        2.4437        2.3335        2.0598        2.6446        2.6669        0.0000        0.0000        0.0000        0.0000        0.0000        0.0000        0.0000        0.0000        0.0000        0.0000        0.0000        0.0000        7.3328        7.5568        7.9813        6.8677        6.1898        5.3399        4.7012        4.4693        4.1445        4.4931        4.4224        4.6302        3.5686        3.0707        2.9770        2.7183        2.5745        3.0776        3.2086        3.6447        3.9782        4.5710        5.4805        5.7516        5.2194        5.3021        5.5201        5.4039        5.2011        5.2807        5.8057        6.9225        9.3325       10.3686       11.4882       10.2225        9.1213        7.6291        8.0219        7.7495        6.9129        7.6230        8.6261        8.4097        8.0738        7.6347        7.1984        6.7502        7.1183        6.6087        7.0282        6.6497        6.6008        7.1012        7.1859        7.4122        5.8237        3.8520        3.5207        3.5495        4.4447        6.0144        6.6028        7.4332        8.6462       10.9238       12.2008       13.2806       14.0772       14.2695       15.1003       16.2390       15.5507       14.2872       14.5771       13.9304       13.9941       15.0782       16.4094       17.6031       17.7083       19.5082       20.1818       20.8570       22.4599       25.5891       26.0996       29.1491       30.7448       31.0689       32.5864       34.1214       31.6972       25.7848       27.3983       27.5449       26.5340        0.0000       28.9682       28.9314       27.7559        0.0000        0.0000        0.0000        0.0000        0.0000        0.0000        0.0000        0.0000        0.0000        0.0000        0.0000        0.0000        0.0000        0.0000        0.0000        0.0000        0.0000        0.0000
        0.0000        0.0000        0.0000        0.0000        0.0000        0.0000        0.0000        0.0000        0.0000        0.0000        0.0000        0.0000        0.0000        0.0000        0.0000        0.0000        0.0000        0.0000        0.0000        0.0000        0.0000        0.0000        0.0000        0.0000        0.0000       21.0919       21.8490       27.6666       26.1041       23.6426       18.3610       17.9502       17.6869       16.8910       14.7409        9.8484        7.7852        7.2739        4.7269        4.1499        3.4497        5.8522       10.4293        8.3208        6.0875        2.9032        1.8116        2.4923        2.7114        2.1346        3.3312        2.2980        2.9557        2.5476        2.3721        2.0659        3.2488        2.8484        2.5035        1.7150        1.6891        4.2164        2.5340        3.0909        1.2924        2.1793        2.4766        1.9886        4.2126        5.8668        4.7965        5.1435        2.7995        2.5951        2.7284        2.8348        3.7044        3.6186        3.7296        3.6193        7.3081        4.4123        2.6193        2.8712        2.8678        2.7697        3.1327        0.7869        2.9685        3.2029        1.0882        3.4279        3.8331        4.1288        4.2876        6.4533        6.2188        4.8430        4.7047        3.9044        3.8172        3.5525        4.1412        4.8887        3.9283        3.4948        3.5809        2.3683        2.1665        3.0709        3.0984        2.6129        2.6358        2.4919        2.6032        2.8142        3.1287        2.8374        2.5624        2.8968        2.6130        0.0000        0.0000        0.0000        0.0000        0.0000        0.0000        0.0000        0.0000        7.7799        7.5216        7.4071        7.7672        8.2020        6.8361        6.4438        5.5684        4.3846        4.3419        5.2629        4.8671        5.0025        4.2049        3.5123        3.2074        2.7756        2.7905        3.3702        3.2448        3.1569        3.0998        4.6745        5.0311        5.7560        6.1997        5.2571        5.4499        5.1338        5.3143        4.7447        5.1228        6.6248        8.0834        8.7188        9.4104        8.5354        9.0293        7.8709        8.5763        8.0607        7.4967        7.4579        7.1491        7.2637        6.9194        6.7883        6.3237        6.3087        6.4659        6.2100        6.7136        6.4887        6.7502        7.1351        7.0126        6.6496        5.8048        4.0918        4.3476        4.9826        4.9542        6.6127        6.7359        7.4776        8.7689       10.9498       12.6688       13.8816       14.2745       14.6125       15.0049       15.4714       15.7554       14.6000       16.1067       14.3346       13.8098       14.6832       15.8253       16.0907       17.2964       18.1346       18.9157       20.1719       22.0344       26.0375       27.4799       29.6389       31.7507       33.2522       35.3712       35.2904       33.1235       27.8228       26.0479        0.0000        0.0000        0.0000        0.0000        0.0000        0.0000        0.0000        0.0000        0.0000        0.0000        0.0000        0.0000        0.0000        0.0000        0.0000        0.0000        0.0000        0.0000        0.0000        0.0000        0.0000        0.0000        0.0000        0.0000
        0.0000        0.0000        0.0000        0.0000        0.0000        0.0000        0.0000        0.0000        0.0000        0.0000        0.0000        0.0000        0.0000        0.0000        0.0000        0.0000        0.0000        0.0000        0.0000        0.0000        0.0000        0.0000       19.3221       17.0080       16.3694       14.7311       14.6704       21.4657       17.3300       15.5191        8.9187       12.8013       11.6440        9.8085        8.6019        9.7748        5.4126        5.0096        4.9096        5.1260        8.9074        8.7237        7.0866        3.8909        2.9290        3.8883        2.8577        3.9537        6.6885        3.1781        3.3610        2.6694        2.3692        1.7381        1.8530        2.6028        2.2815        2.2876        1.6240        1.1844        1.1869        1.5289        1.7075        3.2026        1.9006        1.6575        1.8681        5.0140        7.0197        7.6466        7.5136        9.8014        7.8510        6.3888        5.0363        4.2122        3.7241        3.7354        3.2716        3.6351        4.2704        3.8171        3.3538        3.2660        3.2143        3.2861        3.4858        2.6202        3.0628        3.4394        3.3614        4.2479        4.4826        5.0744        5.6945        6.4775        6.1580        6.3983        5.0815        5.4435        5.7694        4.6743        3.9235        3.5903        4.8755        3.4552        3.2948        1.5260        1.6376        2.5223        2.5799        2.9669        3.6847        3.5677        4.0301        3.4413        2.7222        2.6333        2.4115        2.3242        2.1391        2.6922        3.0033        3.1410        3.3052        4.1438        4.4793        6.6124        8.0605        8.4048        8.7710        8.2846        8.8505        8.1395        7.8637        6.6768        6.4804        5.7716        5.8045        5.7390        4.6733        5.3503        5.1887        4.8640        4.2726        3.8184        3.2949        4.0382        4.0193        3.8266        3.8508        4.3766        4.9262        5.4351        6.3479        4.9542        5.0007        5.2366        4.5488        3.6582        4.4230        4.8975        5.9347        6.1841        6.3991        6.7022        6.3356        7.7637        8.4695        8.6612        8.4272        6.4849        5.9362        5.4126        5.6945        5.6973        5.6581        5.4434        5.5744        6.0726        6.0579        5.5615        5.6419        7.0728        6.7712        6.4577        6.7922        7.3548        7.4459        6.9923        6.4224        6.0430        6.1519        6.5049        7.7574       10.6491       12.1902       12.8112       12.7677       14.4504       15.0623       15.2809       15.5993       14.3002       16.1926       15.4703       14.0608       15.1117       15.1378       15.6612       16.5658       17.7082       18.7781       20.4768       21.5294       24.6369       24.7836       27.4652       29.7443       32.6074       33.7361       36.9567       34.5082       30.8110        0.0000        0.0000        0.0000        0.0000        0.0000        0.0000        0.0000        0.0000        0.0000        0.0000        0.0000        0.0000        0.0000        0.0000        0.0000        0.0000        0.0000        0.0000        0.0000        0.0000        0.0000        0.0000        0.0000        0.0000        0.0000
        0.0000        0.0000        0.0000        0.0000        0.0000        0.0000        0.0000        0.0000        0.0000        0.0000        0.0000        0.0000        0.0000        0.0000        0.0000        0.0000        0.0000        0.0000       13.9018       15.7865       18.4341       21.3957       18.1076       15.9618       13.8415       12.0622       10.7993        7.5776        6.5741        7.9433        7.4780        7.0187        8.2624        6.2168        6.9006        5.4218        4.1170        5.6108        6.4292       11.6093       16.6274        9.5636        2.4798        2.8183        4.0198        4.4753        5.3013        2.1824        3.4714        1.4237        3.0200        1.9168        3.3520        1.9601        2.1725        2.7032        2.2085        1.9665        1.6249        1.1405        1.2458        1.1314        1.1240        1.4083        1.4968        1.0711        1.2189        3.2400        6.0971        9.6815        9.6928       12.7127       10.3256       10.4062        6.0841        6.0159        4.0709        3.6635        2.8747        3.3110        3.7508        3.5466        3.3130        3.0264        3.0665        3.1583        3.3522        2.6876        2.8515        3.8454        3.4844        4.6946        5.7514        6.4209        6.1076        6.2933        7.6908        6.4036        6.8544        5.9289        5.0036        4.5412        4.2414        5.7926        5.1711        3.8659        4.0993        2.0396        1.5437        2.2063        3.3053        3.0861        3.8855        3.6313        3.9690        4.2956        3.4988        2.6828        2.0230        2.4714        2.3796        2.5743        2.5464        3.7843        3.6258        3.6741        4.6792        6.5203        7.7852        8.5112        8.2922        9.6891        9.0634        7.9972        7.3955        7.5265        6.6673        6.6464        6.6168        6.1597        4.6473        4.2361        3.9385        4.6529        4.0261        3.9534        4.0609        3.9900        5.3394        4.9709        5.1043        4.8518        5.0028        5.9508        6.9889        5.9296        5.1490        4.9343        4.5039        4.0405        4.6811        6.0034        6.1217        5.5422        5.4883        5.9582        6.4210        8.6254        8.9822        9.0943        8.7904        7.4042        6.2807        6.0656        5.9792        5.5160        5.5443        5.2118        5.3928        5.4797        5.8798        5.6867        5.9025        7.0867        7.8379        7.8642        7.4134        7.4794        6.7565        6.7770        6.8050        6.5410        6.6362        7.1203        8.4880       10.4708       11.6345       12.0090       12.1009       14.1251       14.8883       15.7257       15.7775       14.3436       15.0037       13.8211       14.1702       14.8244       15.5248       16.2009       17.1856       17.9033       19.7440       21.0225       22.4065       23.2013       25.0371       27.3634       28.1202       31.4945       30.0213        0.0000        0.0000        0.0000        0.0000        0.0000        0.0000        0.0000        0.0000        0.0000        0.0000        0.0000        0.0000        0.0000        0.0000        0.0000        0.0000        0.0000        0.0000        0.0000        0.0000        0.0000        0.0000        0.0000        0.0000        0.0000        0.0000        0.0000        0.0000
        0.0000        0.0000        0.0000        0.0000        0.0000        0.0000        0.0000        0.0000        0.0000        0.0000        0.0000        0.0000        0.0000        0.0000        0.0000       13.1861       13.6201       12.9900       10.8530        8.7698        9.5282       15.5804       13.6415       11.4493       12.0435        9.4104        7.0416        5.7078        6.8349        9.0420        6.5355        4.9541        5.9515        5.0628        4.5496        4.9461        3.6896        3.0000        3.1381        6.1693        3.6527        7.4240        7.7105       11.7449        4.6019        4.3900        6.2251        4.1144        1.2464        1.6130        2.0014        2.3239        1.4995        1.9361        2.5790        2.0556        2.5324        2.7512        1.9996        2.3404        1.2814        1.1561        1.4145        1.7900        2.1105        2.4076        1.6514        0.8856        3.3458        5.4209        4.7024        9.4445       10.8579       11.6440        9.8737        6.8289        5.1236        3.9573        4.8946        4.4613        3.5145        3.1607        3.0577        2.8961        2.9565        3.0651        3.4849        2.7177        3.0327        3.2912        3.4112        4.4556        5.4845        6.0919        6.1837        6.7116        6.6410        6.7416        7.1552        6.2051        5.1949        4.6429        3.9464        5.3514        5.4598        5.0657        5.2286        1.9609        1.9233        2.6213        3.6345        4.2042        4.6948        3.7190        3.8361        4.7603        4.7310        3.3949        2.7354        3.1781        3.4133        4.4943        4.2374        5.2938        4.9504        4.8916        5.4736        7.9205        8.6975       10.9128        9.7699        9.0290        8.3036        8.2911        8.0157        7.5777        7.2841        7.6017        7.3575        5.6234        3.9380        4.1053        4.3310        3.2274        3.1452        3.6513        4.2777        5.1040        6.0705        5.7632        5.6774        6.0563        5.5547        6.0373        6.1890        5.7126        6.8084        5.7711        5.6632        5.0807        5.5935        5.7610        5.3902        5.7690        6.4562        6.9917        8.1338       10.4672       10.3656       10.4713        9.4221        7.8475        7.3338        6.9588        6.6999        6.1877        5.5734        5.3919        5.2991        5.1526        4.7868        5.5099        6.1115        8.6624        8.6752        7.7611        7.1591        7.7308        7.8545        7.4717        7.3114        8.7864        8.7445        8.7280        8.3583        9.8580       10.2499       10.4765       11.3141       13.6870       14.7850       16.3707       16.2376       14.0961       14.5395       14.6839       14.6230       15.5668       16.4181       17.6611       19.1978       19.3912       19.9939       21.2602        0.0000       23.5719       24.6210       26.7054       26.6462       28.0377       29.1649        0.0000        0.0000        0.0000        0.0000        0.0000        0.0000        0.0000        0.0000        0.0000        0.0000        0.0000        0.0000        0.0000        0.0000        0.0000        0.0000        0.0000        0.0000        0.0000        0.0000        0.0000        0.0000        0.0000        0.0000        0.0000        0.0000        0.0000        0.0000
        0.0000        0.0000        0.0000        0.0000        0.0000        0.0000        0.0000        0.0000        0.0000        0.0000        0.0000        0.0000        0.0000       17.4551       15.9096       12.7463       11.9850       11.0250        9.8524       10.5539       10.2432        9.9418        7.1102        6.5138        5.3535        5.5488        4.7447        7.9419        6.9527        4.0493        5.2042        7.8001        6.8244        2.4241        1.5689        2.6446        2.3284        2.0245        1.5698        1.3904        1.5373        2.0447        2.0824        2.8120        2.5587        1.5705        0.3157        3.7879        2.9638        1.8445        1.6322        1.7446        1.8464        1.6123        2.0582        3.2528        2.5928        2.4130        2.0231        1.8365        2.0462        1.9402        1.9999        2.9343        3.5193        3.1524        2.5539        1.5155        0.9447        3.2407        6.6859        7.3405        7.7237        7.1231        8.0137        7.2494        5.7366        4.5825        5.0899        6.2714        3.6954        2.7418        2.8630        2.8380        2.9443        3.1517        3.8782        3.3195        3.5072        4.1232        5.5383        6.2772        5.9185        6.5362        6.5248        6.1335        5.8239        6.8895        6.4736        6.2375        5.5839        4.8452        4.7361        5.7111        6.2151        5.6770        4.2561        2.2171        2.2041        2.7944        3.0816        3.3479        3.4544        2.2750        2.1824        2.5495        3.0910        1.6954        1.7324        2.5243        3.4967        4.6700        4.7628        5.2676        5.2510        4.3966        5.1820        6.6244        6.9556        8.0342        7.7952        8.8519        8.0514        8.2572        9.2780        8.7208        8.0488        7.7773        6.2292        4.1379        4.2341        4.1030        4.9927        4.6841        4.4828        4.8724        5.0995        5.2027        5.2010        6.1987        6.8523        5.5471        5.9398        6.5689        6.4070        6.3562        6.7671        6.9316        7.3705        6.6809        6.3221        6.7692        6.9025        6.7980        8.3634        9.0786        8.5656       10.6064       11.9716       11.3427       10.8413        9.4193        9.3782        8.0315        7.7569        6.9247        6.4161        5.8931        5.7158        5.1736        4.8957        5.4494        5.9381        8.4638        7.8231        8.4477        8.2743       10.2692       11.5717       13.2135        9.8346        7.5752        6.9371        7.6225        7.0142        8.1844        9.1082       10.4387       11.3041       13.2216       14.7828       16.0425       16.8078       14.8443       16.3358       17.2195       17.3057       18.1551       19.6826       21.2233       21.5683       23.2376       22.3051        0.0000        0.0000        0.0000        0.0000        0.0000        0.0000        0.0000        0.0000        0.0000        0.0000        0.0000        0.0000        0.0000        0.0000        0.0000        0.0000        0.0000        0.0000        0.0000        0.0000        0.0000        0.0000        0.0000        0.0000        0.0000        0.0000        0.0000        0.0000        0.0000        0.0000        0.0000        0.0000        0.0000        0.0000        0.0000        0.0000
        0.0000        0.0000        0.0000        0.0000        0.0000        0.0000        0.0000        0.0000        0.0000       20.4211        0.0000        0.0000       19.5727       21.4154       22.6633       18.2468       15.1365       13.3236       10.5743       11.3879       10.4749        7.5132        6.1172        5.0497        4.6766        4.4769        3.7392        8.2631        9.1114        5.4958        7.7467        2.6334        1.3802        2.1717        1.4183        1.9168        1.7275        1.6636        2.5488        1.4383        1.2772        1.3144        1.3355        1.8124        1.8301        1.4364        0.4705        0.9962        1.2338        0.8316        0.8196        1.3869        1.3850        1.4742        1.5766        2.1909        1.9504        2.3553        2.5829        2.2524        2.1272        2.0091        2.5342        3.3273        2.1139        2.3142        2.5728        1.1857        2.7112        5.6694        7.0505        6.6450        1.3342        1.3794        1.5840        3.6864        6.2463        5.0688        2.0490        1.9199        1.8902        1.9520        2.1756        2.3033        2.4018        2.4868        2.7383        2.9926        5.7819        6.9745        5.9950        5.5939        6.5961        7.4475        7.8716        7.1833        6.2575        6.4019        6.3322        5.3972        4.9597        5.4046        5.4105        4.7073        4.2595        3.7802        3.4271        2.6873        2.6338        2.7224        2.7531        3.8308        4.7062        3.6179        3.0891        2.8133        2.5723        1.5922        2.2377        4.4707        3.1127        4.0336        4.5463        4.0004        4.2418        4.2102        4.8294        5.1195        6.2562        6.0283        6.1728        6.6857        7.6062        8.0148        7.3866        6.6488        5.9555        4.7563        4.5676        6.5624        7.2657        7.4554        7.3991        7.7095        8.4246        7.0356        6.9130        6.2536        6.1811        6.3063        5.8864        5.3761        5.6580        5.5596        5.7805        6.2164        6.6900        6.9275        7.0662       14.8499       16.3342        9.2362       10.2553       11.4925       11.6763       11.7297       14.0707       15.4563       15.3698       15.0017       13.7968       13.9416       13.5117       12.8213       11.7180       10.5239       10.4278        8.6020        6.4849        5.6983        5.3634        5.6402        6.5230        8.0765        8.8441        8.5953       10.2570       10.5034       11.6001       13.9826       10.7433        6.5080        5.8524        6.1330        7.2236        6.7393        8.8389       10.3767       10.4201       12.1317       12.9812       14.1068       15.4471       17.8282       18.4493       20.5014       21.1245       24.0932       26.3466       28.1865       29.7707       28.2896        0.0000        0.0000        0.0000        0.0000        0.0000        0.0000        0.0000        0.0000        0.0000        0.0000        0.0000        0.0000        0.0000        0.0000        0.0000        0.0000        0.0000        0.0000        0.0000        0.0000        0.0000        0.0000        0.0000        0.0000        0.0000        0.0000        0.0000        0.0000        0.0000        0.0000        0.0000        0.0000        0.0000        0.0000        0.0000        0.0000        0.0000
        0.0000        0.0000        0.0000        0.0000        0.0000       29.6895       26.0350       22.0433       19.2986       17.5258       17.2846       16.6218       16.5756       16.1784       18.2712       15.6865       12.8394       10.8877       10.0121       10.1755        8.6739        5.6356        6.4848        5.2799        4.2643        3.3365        4.8953        6.4144        4.5831        4.2263        2.3554        1.2085        1.1505        1.5899        1.1680        2.0526        2.7853        2.2659        1.6223        1.2687        1.2873        1.2004        1.2848        0.4665        0.3422        0.8669        1.7587        2.0767        2.0032        1.5423        2.5265        2.5062        2.4126        2.6406        2.2878        2.2678        2.5421        2.7536        2.6384        2.9716        3.3875        4.2116        3.1055        3.2219        3.7489        2.6479        2.6656        4.3798        3.5028        2.5951        1.6925        2.5436        0.8783        0.9046        1.2995        1.2669        0.7875        1.7658        1.4716        1.8108        1.9341        1.8669        1.8568        2.6494        2.5544        2.7211        2.7332        2.6822        3.1336        4.9869        4.2510        6.7684        8.0172        7.8847        6.0259        6.1256        6.5876        6.0243        5.5135        5.0876        5.2465        5.1378        5.5834        5.2833        4.6374        3.8848        3.8512        2.7877        2.8366        2.7418        2.7530        3.1357        3.4402        2.5409        2.2435        2.7351        2.5619        2.4733        3.7782        4.3243        4.0517        4.0534        2.9964        3.9386        4.4329        4.8902        5.0130        6.4270        6.9998        6.1218        6.1471        6.4284        6.6934        8.0154        7.1027        6.5259        4.7792        4.6085        4.6191        6.6095        6.3117        6.3061        7.2102       11.0026       12.3576        7.6227        7.3742        9.8405        6.2674        6.1192        5.8523        5.4284        5.7678        6.3512        6.2297        7.1355        7.6407        8.2121        8.2669        9.6509       12.0661       16.3666       13.4088       14.1970       14.3135       13.8002       15.6068       17.4527       17.1412       16.8508       16.5833       18.5204       18.3688       16.6802       14.4070       12.6018       11.4644        8.8571        7.3552        7.1770        6.2910        6.3960        6.2358        7.0308       10.9108       12.6528       10.7112       11.6980       13.0188       15.3286       11.3585        7.2341        0.0000        0.0000        9.0789       10.0871        9.3316       11.6593       11.1725       12.1164       13.0158       15.5214       16.5539       19.9231       21.0007       22.2201       25.5369       26.4473       28.7525       30.3571       29.9525        0.0000        0.0000        0.0000        0.0000        0.0000        0.0000        0.0000        0.0000        0.0000        0.0000        0.0000        0.0000        0.0000        0.0000        0.0000        0.0000        0.0000        0.0000        0.0000        0.0000        0.0000        0.0000        0.0000        0.0000        0.0000        0.0000        0.0000        0.0000        0.0000        0.0000        0.0000        0.0000        0.0000        0.0000        0.0000        0.0000        0.0000        0.0000
        0.0000        0.0000        0.0000        0.0000       31.1741       26.2280       23.5075       21.7611       18.5279       17.0192       16.3065       16.5588       14.9117       13.8773       12.8992       10.9631        9.0641        9.4290       10.7031        9.2423        8.3675        7.4880        5.6430        3.7500        3.8090        3.3023        3.6110        3.2555        4.0525        0.9689        0.6700        0.7817        0.5926        0.9415        1.3291        1.7130        2.1195        1.7469        2.2588        2.5988        1.0160        1.2185        1.2844        1.1176        1.4644        1.9436        2.6586        2.6992        2.4766        2.8043        3.2036        3.1878        2.9070        2.9695        3.1238        3.5317        3.7004        3.5663        3.1558        3.6263        3.2025        3.4687        3.5204        2.7462        3.6532        3.9166        2.8902        2.0697        1.7342        2.2069        1.7013        1.6848        1.3594        1.0415        1.6054        1.3829        1.8522        3.2119        1.7582        1.5151        1.5379        1.6149        1.7203        2.1702        3.2508        3.0185        2.6760        2.8837        3.3859        4.1697        4.6569        7.3005        6.6973        6.1890        5.3938        6.5344        6.4944        5.8321        5.5177        6.3755        6.2502        5.2607        4.4808        4.3050        4.1114        4.2651        3.5291        3.6456        3.4740        3.2832        2.9363        2.2284        2.1456        2.2328        1.8732        3.3502        3.4349        3.3116        3.7536        3.5368        3.1783        3.3825        3.5091        3.6967        4.2994        5.2194        6.1737        7.5750        7.7209        6.8369        8.5432        8.7659        7.5030        7.2288        7.5915        4.9640        4.9051        5.0519        4.8166        6.9858        9.4754        9.2103        7.9664        7.8199        7.2904        9.8070        9.2182       15.6385       14.5380        6.9922        6.9513        6.3926        7.3383        7.5985        7.0360        8.4315        9.6602       12.8630       14.1221       11.5408       13.2730       14.3124       14.8195       16.6540       17.1619       17.4738       18.0641       18.7183       17.5664       19.9352       23.8012       25.0055       23.3814       18.8975       16.7461       12.8052       11.1209        9.1954        7.6055        6.5694        6.6782        6.1573        5.9861        6.9804       11.3616       12.4952       12.1482       14.4672       13.6951       18.4549       11.6721        0.0000        0.0000        0.0000        7.9337        8.3110       11.4831       12.2676       11.9989       13.4693       14.7395       17.1218       18.6545       22.2674       23.8511       25.1624       26.1491       28.7447        0.0000        0.0000        0.0000        0.0000        0.0000        0.0000        0.0000        0.0000        0.0000        0.0000        0.0000        0.0000        0.0000        0.0000        0.0000        0.0000        0.0000        0.0000        0.0000        0.0000        0.0000        0.0000        0.0000        0.0000        0.0000        0.0000        0.0000        0.0000        0.0000        0.0000        0.0000        0.0000        0.0000        0.0000        0.0000        0.0000        0.0000        0.0000        0.0000        0.0000        0.0000
        0.0000        0.0000       43.2094       28.6165       28.3956       22.6942       23.9453       23.6657       18.7924       13.8650       13.4117       13.2400       13.6941       11.7249        9.7493        8.7168        7.8413        7.7461        8.0950        8.5895       10.0328        6.6201        4.6070        5.8534        3.4473        2.0718        2.3409        1.0896        1.1287        1.4037        1.9718        2.2389        2.3587        2.7843        2.9168        1.7555        1.6855        1.7793        1.5198        1.1161        1.6059        1.5021        1.2443        1.5754        1.7773        2.4248        2.3603        2.6922        2.6884        3.4272        3.2159        3.5102        4.0417        3.7934        3.0882        3.2267        3.8280        4.3271        4.5490        4.2421        3.5661        2.8607        2.8254        2.8765        2.9634        3.1841        2.1988        1.4080        0.6136        0.4020        1.1760        0.9752        1.0728        0.7747        3.0936        2.7981        3.8391        5.3215        3.8878        1.5963        1.5359        1.6595        1.7166        1.8655        3.0198        3.3362        3.2086        2.9602        3.5691        3.0274        5.2225        4.7034        6.6183        6.1343        5.7801        6.2688        6.2733        5.8638        5.7194        5.6653        5.2403        5.2129        5.0633        4.7514        4.1939        4.5666        4.6424        3.6309        3.3653        2.8336        2.8005        2.5281        1.8462        2.0910        2.2076        3.2726        2.9024        2.7998        4.4657        3.9218        3.5861        3.5721        3.8051        4.1753        5.3304        4.9753        6.6397        7.9272        7.8240        7.2415        7.0224        7.9648        8.5888        9.0805        8.5710        6.1926        5.3722        5.6001        6.8612        9.2023       11.7845        8.9596        8.3472        8.0403        8.5358       15.1617       12.9433        9.6768        8.4325        9.2832        9.4745        8.8192       10.9111        9.5968       11.4803       12.9861       11.3308       15.3620       14.0072       17.9375       19.5702       18.8126       16.4358       19.0272       19.0921       20.3034       22.5497       22.3680       22.9781       29.4855       27.3046       27.1053       26.6727       17.5787       14.4379       12.3599       10.3230        8.8799        7.6779        6.4476        7.6412        6.9660        5.2621        6.4928       10.1577        9.8584       10.1638       13.7592       13.0128       14.9515        0.0000        0.0000        0.0000        7.9374        8.6984        8.3043        9.9959       12.4949       12.7768       13.2246       14.5247       16.0286       18.3467       22.2028       24.0454       25.5845       26.8582        0.0000        0.0000        0.0000        0.0000        0.0000        0.0000        0.0000        0.0000        0.0000        0.0000        0.0000        0.0000        0.0000        0.0000        0.0000        0.0000        0.0000        0.0000        0.0000        0.0000        0.0000        0.0000        0.0000        0.0000        0.0000        0.0000        0.0000        0.0000        0.0000        0.0000        0.0000        0.0000        0.0000        0.0000        0.0000        0.0000        0.0000        0.0000        0.0000        0.0000        0.0000        0.0000
        0.0000       32.9417       28.5098       24.2802       26.5417       23.1344       21.4177       27.3858       18.6634       12.6592       11.6970       11.4524       10.0569        8.5459        8.2378        6.4420        5.3776        6.3166        6.6915        7.3463        8.0489        5.0283        2.8390        4.8933        2.5954        2.2218        2.3785        2.5013        3.7700        2.6182        3.1204        3.7232        5.2378        4.5725        2.1885        1.8263        3.6550        3.2275        1.4248        1.3058        1.2099        1.1798        1.4768        1.8272        1.6944        2.1769        2.7874        3.1929        3.0028        2.9191        3.3619        3.9628        4.7555        4.5536        3.6194        4.0974        4.7213        4.7405        4.5629        5.5234        4.5663        3.9102        3.9910        4.1413        4.1762        3.7863        2.8638        1.9215        2.3235        1.2867        1.3146        2.1940        3.2405        2.9972        3.8904        3.7811        3.2966        3.4791        3.8029        3.7749        4.1079        4.0203        3.5886        4.3926        5.6944        6.8420        5.8594        4.9241        5.8955        6.6547        6.8932        7.0843        9.9153        8.6413        7.4910        7.6484        7.6961        7.0453        5.6405        5.2304        4.5867        4.5490        5.0017        4.6753        3.9089        4.0747        4.6012        4.0605        3.2614        2.9038        2.9855        2.6456        1.8031        2.2320        2.0955        2.3877        2.8342        3.3326        4.6123        4.5409        4.4093        3.8298        4.4725        5.3563        5.0880        3.9916        6.3214        8.6711        9.2715        9.4846       10.2519        7.8472        9.1272       15.0510       15.2777       11.1702        8.1949        7.2630        9.4558       10.1876       10.5041        9.8631        9.2531        7.8654        7.9639       14.9258       13.7448       11.8097       11.5158       11.4661       11.9791       12.0107       12.5022       13.3157       13.8415       13.3858       12.5924       17.0414       15.8819       15.3084       18.5009       22.0463       24.2967       29.0954       26.7744       32.7365       28.2606       21.6837       19.6330       20.5137       22.6520       22.3214       20.4338       16.9093       16.2367       11.3982        9.2600        7.4363        7.1526        6.1442        6.7106        6.1193        5.8587        8.9798        8.5227        7.3992        6.2329       12.8616        0.0000        0.0000        0.0000        0.0000       13.3913        6.7997        7.3186        7.9386        8.4594       13.6465       13.6618       14.1197       15.6044       16.9060       18.1394       22.1769       23.8546       26.8568        0.0000        0.0000        0.0000        0.0000        0.0000        0.0000        0.0000        0.0000        0.0000        0.0000        0.0000        0.0000        0.0000        0.0000        0.0000        0.0000        0.0000        0.0000        0.0000        0.0000        0.0000        0.0000        0.0000        0.0000        0.0000        0.0000        0.0000        0.0000        0.0000        0.0000        0.0000        0.0000        0.0000        0.0000        0.0000        0.0000        0.0000        0.0000        0.0000        0.0000        0.0000        0.0000        0.0000
        0.0000       26.7344       24.1067       20.6498       23.3048       22.8020       23.5816       23.1416       16.7134       11.7782        9.1264       13.0227       14.8926        8.2829        7.6674        5.9208        6.0530        5.3500        4.5077        3.7938        4.7501        4.5931        3.5801        3.8820        2.8286        3.5643        4.6685        6.2929        5.3016        3.8382        2.8435        3.1292        4.6918        3.9254        3.5380        3.9101        2.6146        2.1522        1.2106        2.2486        2.6760        2.4402        2.7054        3.4944        3.1255        1.7243        1.0798        1.8105        0.5942        0.9126        1.6521        2.7615        2.4796        3.2028        3.8251        4.3216        5.2074        5.8686        5.0388        5.4060        4.9985        5.2450        4.5683        4.3570        4.2892        4.2069        3.5065        2.1916        3.8657        6.4442        7.0476        8.6139        7.2830        4.3437        2.6533        2.3779        1.3956        1.8295        2.4025        3.2621        3.8848        4.0971        4.6580        4.8664        4.8517        5.7651        6.1875        8.1315        5.5528        4.7871        5.2050        6.3972        7.0968        6.8011        6.7296        6.8084        5.7875        5.2538        5.2714        5.4339        5.1445        3.4899        3.7929        4.2915        3.8656        3.9689        3.8239        4.0494        4.2170        3.7659        2.5866        2.2560        2.5213        2.7923        2.6012        2.5728        2.7230        2.3209        3.1136        3.2425        3.9583        4.5136        5.2011        7.8450       10.0096       18.0965       10.0795        7.2293        6.6481       11.8576       14.1459       10.1870       12.6144       16.7115       15.4738       11.5284       12.3189       11.2594       13.5517       14.4887       12.3554       10.7817       10.6624        9.2854       10.2268       13.3138       12.2272       12.5328       12.0411       12.5193       12.4817       14.0497       13.5526       16.5978       15.7881       14.0315       13.6757       16.3828       18.9776       19.8554       22.6893       21.0945       19.2303       23.2156       26.2077       24.7249       21.5493       20.0731       20.2924       21.4423       20.5716       22.3442       20.6325       20.0128       16.6330       11.9859        8.5508        7.1039        7.3121        7.6142        9.4418        4.5346        5.6232        6.9723        6.5705        5.0420        0.0000        0.0000        0.0000        0.0000        0.0000       12.4684        8.3294        8.6087       10.3949        9.6545        9.3860        9.4253       10.2999       12.4755       13.0912       14.4245       17.1276       22.9542        0.0000        0.0000        0.0000        0.0000        0.0000        0.0000        0.0000        0.0000        0.0000        0.0000        0.0000        0.0000        0.0000        0.0000        0.0000        0.0000        0.0000        0.0000        0.0000        0.0000        0.0000        0.0000        0.0000        0.0000        0.0000        0.0000        0.0000        0.0000        0.0000        0.0000        0.0000        0.0000        0.0000        0.0000        0.0000        0.0000        0.0000        0.0000        0.0000        0.0000        0.0000        0.0000        0.0000        0.0000        0.0000
       24.8744       23.6932       21.3476       20.4068       22.3133       17.8663       15.2843       14.0163       11.2703       11.6265       13.6719       13.4698       14.3965        8.6156        6.8651        4.1258        3.9183        3.2752        3.6011        3.1606        1.8082        2.5722        2.4009        3.2119        2.2343        2.4577        1.6356        4.0623        4.5578        1.4631        0.9369        1.6962        1.6886        1.1761        1.2294        1.0085        0.9219        0.7493        0.8243        2.2246        2.5882        3.4238        3.7596        3.6575        2.6121        1.9508        1.7796        1.1991        0.6102        1.0174        3.0492        3.6599        4.0079        5.1333        5.0316        5.6762        5.7159        4.7938        4.9689        7.8491       11.5490        6.1595        5.6620        4.8418        4.5868        4.3310        4.5808        6.5569       10.2003       11.9264       10.3408        6.9836        6.6977        5.9387        3.4879        2.1632        1.6122        2.1464        2.9217        3.9340        3.4865        1.9044        3.1605        3.7262        3.8451        4.1240        4.2073        3.9467        3.8154        4.7782        4.2087        5.3427        5.1481        4.5659        4.3023        4.7646        4.7901        5.2569        4.6985        4.4358        4.1223        3.8997        4.0383        4.6545        3.5859        3.3894        3.2030        3.0801        4.5218        3.7739        3.0929        2.3247        2.0352        1.9275        2.2321        2.9523        4.7002        5.3675        4.1288        3.8177        4.7800        6.5385        7.2488        6.3190        6.7337        6.7307        6.0091        9.0346       10.0130        7.1161        8.5143       13.3577       17.1985       21.2614       16.8471       14.0335       12.0421       10.9478       13.9850       16.2776       33.0627       11.9510       13.4434       15.6971       15.5300       16.4443       16.1392       15.9687       14.7679       12.6725       13.5263       13.5318       15.1180       20.1537       20.8822       23.4789       20.4473       20.5535       20.7556       22.4623       22.1578       23.5778       23.7690       26.0550       26.1560       24.4687       22.8193       22.3738       20.1579       19.5774       19.2911       22.5715       19.5093       17.7957       15.3474       10.3731        8.0759        7.4057        7.5932        7.9606        6.5013        3.9218        3.8532        5.3583        7.1822        0.0000        0.0000        0.0000        0.0000        0.0000        0.0000        9.3078        8.7376        9.5941       12.4422        9.0840        8.8211       10.0117        9.4262       12.6030       14.6128        0.0000        0.0000        0.0000        0.0000        0.0000        0.0000        0.0000        0.0000        0.0000        0.0000        0.0000        0.0000        0.0000        0.0000        0.0000        0.0000        0.0000        0.0000        0.0000        0.0000        0.0000        0.0000        0.0000        0.0000        0.0000        0.0000        0.0000        0.0000        0.0000        0.0000        0.0000        0.0000        0.0000        0.0000        0.0000        0.0000        0.0000        0.0000        0.0000        0.0000        0.0000        0.0000        0.0000        0.0000        0.0000        0.0000        0.0000        0.0000
       21.7788       19.9461       18.5456       17.3512       15.8700       14.8077       13.7733       14.5809       15.5311       13.3281       10.6886       12.6255       10.6055        6.6201        4.1043        3.3971        2.5603        2.4689        2.9284        2.0789        3.0545        2.3270        1.7962        2.0702        3.1315        1.9473        1.9611        2.4895        4.1601        2.0206        1.1925        0.8108        1.0594        0.5959        0.3619        0.6473        0.8414        1.9888        1.4096        2.2691        1.1360        1.5051        2.3124        2.3813        2.4681        2.3723        2.6008        2.8938        3.3041        4.3676        3.9084        3.8281        4.3097        4.9983        4.8269        5.6253        5.7349        5.5887        5.3927        5.6552        5.9409        5.9608        6.2050       10.3165        8.9569        6.5408        5.9914        5.9169        5.6923        5.1387        3.7613        3.2881        5.0691        4.1995        2.4262        1.3651        1.0272        1.7786        1.9048        2.0557        1.9232        2.1224        1.9448        2.5433        2.1744        2.1615        2.8142        4.2860        3.8923        3.7462        4.5028        5.4844        5.4364        4.0991        3.4804        3.9401        3.7604        3.6443        4.1669        4.6183        4.5585        3.4054        3.2915        3.7792        4.2618        3.3581        3.0842        3.2080        4.1790        3.8981        3.9231        3.8614        3.2081        2.6642        3.1917        4.2250        3.1470        3.1459        3.9066        3.7890        5.3084       22.4107       13.5167        5.9499        5.8636        6.3941        7.3337       15.9926       23.8328       10.7785       14.0434       17.3611       15.1283       15.5007       18.9278       17.1906       13.2055       10.4658       12.4797       12.2075       28.1974       18.4414       21.9723       23.2595       22.1041       20.3244       17.3511       16.4730       15.1118       14.6649       16.0988       16.3612       17.3614       22.3184       24.9544       23.2843       23.2845       24.1832       24.6115       22.9805       25.1909       27.0454       26.5417       26.8099       30.3238       29.9547       27.5452       25.6980       22.9377       19.9618       20.1676       20.9508       18.7700       16.0020       17.2872       13.0980       12.1750        9.2903        7.7763        5.3398        5.1986        5.0849        4.8272        4.9539        0.0000        0.0000        0.0000        0.0000        0.0000        0.0000        6.8400       12.9399       20.6980       21.9638       11.6537        9.7038        9.7393       11.4044       13.4968       14.5965       17.3380        0.0000        0.0000        0.0000        0.0000        0.0000        0.0000        0.0000        0.0000        0.0000        0.0000        0.0000        0.0000        0.0000        0.0000        0.0000        0.0000        0.0000        0.0000        0.0000        0.0000        0.0000        0.0000        0.0000        0.0000        0.0000        0.0000        0.0000        0.0000        0.0000        0.0000        0.0000        0.0000        0.0000        0.0000        0.0000        0.0000        0.0000        0.0000        0.0000        0.0000        0.0000        0.0000        0.0000        0.0000        0.0000        0.0000        0.0000        0.0000
       13.4757       16.3350       14.3161       16.2237       15.8063       17.0774       21.5489       24.2421       33.1381       27.4874       25.4464       10.5622        6.1263        4.8474        2.9909        2.6267        2.7724        2.1750        1.6459        1.3343        2.2069        1.7655        1.6951        2.9000        1.9460        2.3360        2.2940        4.6959        5.3849        2.9272        2.8952        2.2423        1.4804        0.5874        0.5724        0.7122        0.8661        3.5119        2.9006        2.9750        3.2643        2.5583        1.9890        2.1090        1.9001        1.7441        2.3758        2.7484        3.7165        3.9583        3.6669        1.9907        1.7971        3.0820        2.7631        4.4514        5.8011        6.1950        6.7989        6.9300        8.6901        9.5574       11.4560       12.8752       11.0646        7.5905        4.9362        3.1097        2.4779        1.9764        1.7259        1.7090        1.4344        0.8057        0.4118        0.8325        1.4981        1.4545        1.8744        1.9826        2.2165        2.7546        2.9505        2.6789        2.8517        3.0126        3.0840        5.8722        6.5848        6.9434        5.5142        5.6159        5.2440        4.5532        3.7949        4.2756        4.5168        4.0737        4.2701        5.2291        5.5517        5.3355        4.0293        5.1418        4.2318        4.0043        3.6501        3.1660        4.0496        3.8211        4.0787        3.3512        3.2336        3.1686        3.1707        2.9038        2.7588        2.7906        3.2697        4.5017        3.3519        7.0226        3.8988        5.3857        5.6106        6.3730        9.2510       12.2229       13.2429       15.9718       23.0348       17.7767       15.3366       18.0911       23.7357       23.9171       14.2413       10.7389       10.6533       11.6233       14.0384       19.9333       26.0466       28.3604       26.7848       25.2031       21.4829       21.7606       19.9698       22.2756       22.3769       23.6897       24.2969       31.2940       33.9938       33.2369       32.9252       29.6366       29.1222       28.2978       30.6607       31.0152       32.3625       37.7962       45.2643       41.5392       37.7616       30.5945       27.4483       23.3525       22.1819       18.7256       18.1972       17.5152       19.4825       19.8005       16.8082       13.8907       12.0983       10.3794       10.8113       12.0539        0.0000        0.0000        0.0000        0.0000        0.0000        0.0000        0.0000        0.0000       14.4000       17.3198       20.1990       17.8931       13.6964       10.7100        0.0000       17.7300       16.4100       16.9800       22.4700        0.0000        0.0000        0.0000        0.0000        0.0000        0.0000        0.0000        0.0000        0.0000        0.0000        0.0000        0.0000        0.0000        0.0000        0.0000        0.0000        0.0000        0.0000        0.0000        0.0000        0.0000        0.0000        0.0000        0.0000        0.0000        0.0000        0.0000        0.0000        0.0000        0.0000        0.0000        0.0000        0.0000        0.0000        0.0000        0.0000        0.0000        0.0000        0.0000        0.0000        0.0000        0.0000        0.0000        0.0000        0.0000        0.0000        0.0000        0.0000
       17.6363       17.4801       13.6394       15.1657       16.2143       15.0208       22.7302       28.2890       31.7505       26.6440       26.4186       12.1373        8.9493        8.0990        5.5846        3.7491        2.1108        1.0688        0.8947        1.0560        1.0105        1.6479        2.0708        1.7011        1.6604        2.4684        2.8917        2.9911        2.5283        3.8577        2.8522        2.7422        2.5917        1.7764        1.1645        1.2190        1.7222        2.4015        2.7126        1.6261        2.3649        2.2429        1.6259        2.0872        2.5378        2.1055        2.1461        3.1766        1.8637        0.5377        0.4752        1.2340        1.6561        1.5000        2.4136        5.2828        6.5569        7.9176       11.8201       15.2609       15.3372       14.0218       10.1916        7.9638        6.1423        3.9983        3.2354        2.4248        1.9381        2.2678        2.2879        1.8836        1.2158        1.0960        0.7949        1.9038        1.8208        1.6321        1.3377        1.9685        2.3793        2.0118        1.7636        2.5060        3.1113        3.4548        3.5552        5.3897        5.1382        7.5594        7.2288        4.9937        3.7133        3.6023        3.5720        5.0262        4.3925        4.0446        3.1668        2.7773        2.8926        3.4304        4.3333        4.4425        3.4948        4.5342        5.7668        5.1606        4.5678        3.4214        5.0526        4.8614        3.5987        4.4240        4.0084        3.1732        2.5234        2.2174        2.9414        2.0181        2.2362        2.4811        3.3713        6.3431        7.0103        7.6033        9.8274       12.7969       18.2134       21.6998       21.5976       19.5740       19.3138       23.2759       24.2674       23.4994       18.3428       14.6469       13.7590       17.5776       21.0355       25.0918       26.8696       27.3343       27.2123       24.0536       22.7236       28.0267       24.9363       31.2271       31.8424       32.1557       32.7484       41.3308       35.5802       36.6162       36.3292       33.5022       36.2690       35.8241       31.1408       33.2092       36.7193       46.8286       56.6841       55.5504       44.7542       37.8209       34.7043       31.3267       27.6871       20.2704       14.1617       15.5518       16.2942       17.9711       14.3554       13.6550       13.4250        0.0000        0.0000        0.0000        0.0000        0.0000        0.0000        0.0000        0.0000        0.0000        0.0000        0.0000       18.0000       19.5932       20.9935       20.1683        0.0000        0.0000        0.0000        0.0000        0.0000        0.0000        0.0000        0.0000        0.0000        0.0000        0.0000        0.0000        0.0000        0.0000        0.0000        0.0000        0.0000        0.0000        0.0000        0.0000        0.0000        0.0000        0.0000        0.0000        0.0000        0.0000        0.0000        0.0000        0.0000        0.0000        0.0000        0.0000        0.0000        0.0000        0.0000        0.0000        0.0000        0.0000        0.0000        0.0000        0.0000        0.0000        0.0000        0.0000        0.0000        0.0000        0.0000        0.0000        0.0000        0.0000        0.0000        0.0000        0.0000        0.0000        0.0000
        0.0000        0.0000       13.1862       15.6880        0.0000       21.5172       21.5790       19.7520       24.8559       25.5775       19.5147       16.6990       17.5020       11.7168        4.5294        2.7309        2.7233        2.2379        1.2299        1.2477        1.6236        2.3829        2.1423        2.4216        2.7441        3.2259        3.1860        2.7917        3.9734        3.2620        3.0923        1.0149        1.5716        1.3791        1.2363        1.5147        1.4933        1.3621        2.0270        2.1300        2.0017        2.2395        2.0919        1.8912        2.5030        1.6275        1.7930        1.0880        1.0005        1.1251        3.0334        2.8585        2.1391        2.1049        5.7125       11.6460       14.2030       11.4810       11.2344       11.2094       10.1989        8.1688        6.8695        5.9075        4.7509        4.3105        3.7616        3.2950        3.6949        3.1646        3.0964        2.4678        2.2731        1.4934        1.9124        1.9936        1.3004        1.4821        2.1951        3.0379        3.8137        3.7855        2.9471        2.2252        2.1008        1.7392        1.7845        3.9749        4.6439        5.3926        5.0757        4.8139        4.3370        3.5473        3.3199        3.7000        4.3000        4.5083        4.7029        4.2752        3.6380        3.8951        4.0651        4.6379        4.8413        4.8240        5.1348        3.9676        9.2718        5.2840        3.6605        4.3292        6.2075        6.6755        3.7204        2.5230        2.0834        2.0455        1.9067        1.5347        1.8349        2.6139        2.8592        5.9334        8.6413        6.8839        7.8061       13.0889       20.1230       21.2639       19.6706       19.7581       26.0595       27.2038       23.3177       14.5723       14.9787       16.6554       16.7139       21.9863       27.0331       30.0812       25.4085       24.1574       28.6396       29.2923       26.6715       29.7125       29.1997       38.4317       41.6829       38.1925       39.9884       46.8146       47.8685       42.3756       38.1842       35.2230       37.6509       34.2133       35.7437       36.8923       43.2155       56.0567       64.4638       60.4629       49.4614       40.3285       39.9618       39.3299       31.7632       24.3229       17.7026       15.2194       14.8767       15.3358       14.3138       13.5907       13.9971       13.9219        0.0000        0.0000       17.7226        0.0000        0.0000        0.0000        0.0000        0.0000        0.0000       23.7300       28.9500       32.0390        0.0000        0.0000        0.0000        0.0000        0.0000        0.0000        0.0000        0.0000        0.0000        0.0000        0.0000        0.0000        0.0000        0.0000        0.0000        0.0000        0.0000        0.0000        0.0000        0.0000        0.0000        0.0000        0.0000        0.0000        0.0000        0.0000        0.0000        0.0000        0.0000        0.0000        0.0000        0.0000        0.0000        0.0000        0.0000        0.0000        0.0000        0.0000        0.0000        0.0000        0.0000        0.0000        0.0000        0.0000        0.0000        0.0000        0.0000        0.0000        0.0000        0.0000        0.0000        0.0000        0.0000        0.0000        0.0000        0.0000        0.0000
        0.0000        0.0000        0.0000        0.0000        0.0000       19.8727       20.6908       19.0301       19.8885       18.5550       19.3839       13.0977       10.9405       13.6706        3.6548        3.6097        2.4887        1.7678        3.5652        2.9569        1.4578        1.3524        1.4622        1.9607        3.7824        3.5109        3.1165        2.5569        2.9572        3.0832        2.3774        0.5840        1.1744        1.4714        1.6174        2.1891        1.2980        1.1499        3.6445        2.5514        2.1241        2.5480        3.0638        2.6417        2.2978        1.8602        1.5195        0.6504        0.3049        0.7940        2.4851        5.9734       10.8451       12.7548       12.4883       14.7987       15.1104       10.1005        8.5017        7.2383        6.0478        5.1198        3.8163        4.5044        4.8392        5.1636        4.3521        4.3483        5.6153        5.5315        3.8790        5.4909        6.1381        4.0061        1.9831        2.5713        2.4272        2.1071        2.2869        2.2934        2.7762        3.3236        3.6958        1.7051        1.5259        1.8714        1.8780        3.4542        3.8140        3.3406        3.1029        2.4372        3.6283        3.2382        2.5100        3.0926        2.9980        3.8704        4.0645        5.3803        4.9181        4.2271        4.6270        4.5570        3.4790        3.0166        4.0167        5.1210        5.6979        6.3680        5.0378        4.9501        4.4551        4.8416        4.4585        4.1121        2.9459        1.9731        2.3027        2.4868        2.4132        2.4138        3.6124        5.4025        7.2203        5.9293       12.0789       14.7237       18.1272       21.6753       23.6693       19.3937       19.2940       20.9905       18.6677       16.9228       18.3333       23.3656       21.2020       20.8054       21.9673       24.6934       23.1533       23.4828       25.2421       27.4533       31.0463       33.9110       36.2337       41.1976       39.9360       36.5945       40.6728       44.5673       41.5357       38.9370       41.1639       38.3941       37.9665       41.3360       37.4864       41.0370       46.5294       54.1198       57.4590       54.9039       46.6168       42.4276       39.7313       39.4740       33.6917       23.1855       18.1932       15.4483       15.4803       16.8406       16.1614       14.8238       15.0236       15.2531       17.2693       20.2622       21.8439       13.0373        0.0000        0.0000        0.0000        0.0000       12.3900       16.5600       23.3700       28.3319        0.0000        0.0000        0.0000        0.0000        0.0000        0.0000        0.0000        0.0000        0.0000        0.0000        0.0000        0.0000        0.0000        0.0000        0.0000        0.0000        0.0000        0.0000        0.0000        0.0000        0.0000        0.0000        0.0000        0.0000        0.0000        0.0000        0.0000        0.0000        0.0000        0.0000        0.0000        0.0000        0.0000        0.0000        0.0000        0.0000        0.0000        0.0000        0.0000        0.0000        0.0000        0.0000        0.0000        0.0000        0.0000        0.0000        0.0000        0.0000        0.0000        0.0000        0.0000        0.0000        0.0000        0.0000        0.0000        0.0000        0.0000
        0.0000        0.0000        0.0000        0.0000        0.0000       12.4781       11.8414        6.6567       16.7538       15.4958       22.4436       13.0699        7.4194        8.5169        6.5662        6.2344        6.4662        3.5450        0.9167        0.9478        1.0646        1.4474        1.9848        1.9515        2.4507        4.0852        3.3720        2.8585        2.8875        3.2247        3.5812        1.8149        1.6734        1.6113        2.0079        2.1126        1.1301        1.4722        3.6475        4.4587        4.9849        4.0571        2.3824        2.0773        2.0325        1.6815        2.4364        2.2481        6.4190        9.9782       18.6902       24.5607       26.2649       17.2371       10.2167        7.7007        6.0464        2.8425        2.6398        2.9548        1.9597        2.3334        1.5498        3.1577        4.6959        3.9212        5.2488        4.3067        4.9522        4.6817        5.0560        4.7810        3.4916        2.8600        1.7286        1.5190        1.9251        1.2523        1.1898        1.1544        1.0532        1.3718        1.5657        1.5897        2.4352        2.7290        1.3676        1.3226        1.7979        1.9274        2.1354        2.2048        3.2742        2.7327        2.7948        2.3855        3.4891        4.0125        3.6624        4.2193        3.8390        4.1687        3.7864        3.1949        2.5277        2.2533        1.8873        2.2899        3.2476        4.2357        4.1707        3.9367        4.1707        3.7898        3.2787        2.1368        1.8449        1.4536        1.6431        2.4282        2.9168        3.0022        3.4176        4.6792        7.0529       11.4875       11.9675       13.4620       15.2213       18.0802       25.9184       15.9090       17.7929       20.4838       19.0353       16.1864       16.7181       16.4728       17.2259       23.3943       22.6237       21.4804       25.2758       25.4885       28.4794       43.5184       39.4412       39.8422       45.6229       41.2606       38.4288       37.3468       37.9146       43.3787       38.5954       36.5062       44.0218       47.0040       40.3047       42.4903       44.9001       45.7183       47.4239       54.2516       56.1531       53.4379       50.3520       48.4176       44.5737       41.4563       39.8359       31.8916       25.5157       18.8124       18.8737       18.0102       16.4772       16.2024       16.3697       15.8291       19.0186       20.6644       21.2079       21.5514        0.0000        0.0000        0.0000       18.6100       19.7410       20.1302       21.4317       25.2848       27.2249        0.0000        0.0000        0.0000        0.0000        0.0000        0.0000        0.0000        0.0000        0.0000        0.0000        0.0000        0.0000        0.0000        0.0000        0.0000        0.0000        0.0000        0.0000        0.0000        0.0000        0.0000        0.0000        0.0000        0.0000        0.0000        0.0000        0.0000        0.0000        0.0000        0.0000        0.0000        0.0000        0.0000        0.0000        0.0000        0.0000        0.0000        0.0000        0.0000        0.0000        0.0000        0.0000        0.0000        0.0000        0.0000        0.0000        0.0000        0.0000        0.0000        0.0000        0.0000        0.0000        0.0000        0.0000        0.0000        0.0000
        0.0000        0.0000        0.0000        0.0000        0.0000       16.3235       15.1803       10.6939       13.3165       11.3969        8.9195        5.3759       10.3302       12.7451       17.1685       19.5588        6.8960        1.9022        1.0330        1.1955        1.8520        1.7927        2.1761        4.3392        3.4513        3.2160        3.2268        3.0346        2.3716        2.5614        3.5359        1.5103        1.5283        1.3929        0.7787        1.5400        1.1806        1.5375        2.5039        5.3927        2.9846        2.8095        3.2997        3.1494        4.6130        5.9313        6.4249        9.7816       13.1056       20.1381       22.9002       19.1811       17.8362        8.9325        5.5786        4.8805        4.6868        5.6383        4.0724        3.5969        3.7243        3.8736        5.4956        3.6472        4.0311        4.8644        4.7592        3.5035        5.2712        3.5236        4.4059        5.9509        3.9933        3.9695        3.0390        1.9195        2.1882        2.7642        2.4706        1.5627        1.2092        1.0060        0.7638        1.0896        1.7618        1.3795        1.5165        2.0037        1.1769        1.4729        1.5920        2.1540        2.6342        2.6889        1.9972        2.4530        2.1616        3.3529        4.3499        4.0773        3.5063        3.6414        3.2880        2.7412        3.1976        3.2951        3.0611        3.4976        2.8630        2.7941        2.3565        3.3761        3.9160        4.6599        4.8398        5.4189        3.1922        2.1133        1.4971        1.4667        2.3143        3.8709        4.7818        8.3842       11.4540       14.9214       12.0623       13.2315       15.7802       27.9590       27.1108       14.5418       15.8647       17.7063       16.7530       14.5234       15.1314       15.8755       18.5060       21.5831       25.7552       30.3013       31.8811       35.1467       38.8867       43.1132       38.1926       41.7294       49.6892       46.9025       43.5104       45.3483       42.6000       38.7961       32.6433       40.5502       43.6333       44.5894       42.2005       44.3489       43.5597       44.7270       48.0020       54.3594       56.8886       56.2791       53.3600       51.9064       44.0006       42.6110       40.3597       33.1123       27.4596       25.4371       19.2565       21.9034       20.4475       18.2843       19.5827       17.3412       19.3830       21.5471       21.9396       21.7652        0.0000        0.0000       19.2382       18.8018       19.0637       22.8181       25.5558       26.7455       28.9041       30.4249       31.6242       28.6145       29.2060       28.6791        0.0000        0.0000        0.0000        0.0000        0.0000        0.0000        0.0000        0.0000        0.0000        0.0000        0.0000        0.0000        0.0000        0.0000        0.0000        0.0000        0.0000        0.0000        0.0000        0.0000        0.0000        0.0000        0.0000        0.0000        0.0000        0.0000        0.0000        0.0000        0.0000        0.0000        0.0000        0.0000        0.0000        0.0000        0.0000        0.0000        0.0000        0.0000        0.0000        0.0000        0.0000        0.0000        0.0000        0.0000        0.0000        0.0000        0.0000        0.0000        0.0000        0.0000        0.0000
        0.0000        0.0000        0.0000        0.0000       20.4669       19.3406       13.2066       15.4712       16.8692       13.3009       10.3260        4.3107        8.0360       16.0264       16.0799       22.5377       14.8560        9.0168       10.1782        8.4274        4.5945        2.5567        2.5401        2.6004        3.1728        3.2962        3.5873        4.0815        3.3649        4.1724        2.9449        1.2698        0.5910        0.9850        0.7625        2.1977        3.7040        5.6762        3.8566        3.5072        2.2550        2.2083        3.1316        3.4647        4.5250        7.1899        7.8047       14.1631       12.1901        9.7261        8.8604        8.8498        4.0368        4.4122        3.5354        4.4461        5.6209        3.1880        2.5744        3.4926        3.1726        4.0180        5.0592        4.3064        5.3136        4.5127        5.3221        3.5920        1.8378        3.8729        2.8695        3.5357        2.3947        1.9993        1.6988        1.8787        3.0285        2.7820        2.5615        2.3975        2.7114        1.9101        1.1697        1.0282        1.0754        1.2898        0.9173        1.1333        1.2815        1.6205        2.0854        2.8315        2.6421        2.7146        2.3866        2.8846        3.6127        4.7357        4.8165        5.4041        3.6311        3.5491        4.1377        3.2234        3.8383        4.4839        2.4627        2.2621        2.3444        2.8651        4.8032        4.6326        3.9638        4.0952        3.7598        3.7380        4.9581        3.6693        1.8729        1.5829        2.3543        3.6704        3.7942        6.0886        7.4647       14.4491       21.9771       24.6795       15.8145       11.4767       12.2298       13.9837       13.2073       14.8945       15.1483       15.7192       18.0684       24.9932       29.7205       29.9069       30.8322       30.0129       37.5747       37.5354       43.9607       45.3782       44.0653       48.6820       44.4807       47.1906       50.1954       45.9839       38.1879       38.7329       33.9016       43.2207       43.6233       45.3117       40.9698       42.6187       43.3616       44.5946       48.5425       51.4533       54.0359       55.4791       53.0268       51.8698       45.7685       45.0974       42.0028       38.3019       28.1348       26.3106       28.9983       26.8349       20.8277       20.5212       19.9030       21.0078       20.6226       21.6333       22.1144       22.9818        0.0000       20.6157       20.6420       19.8633       22.2266       27.7146       29.7265       32.0025       31.1924       30.7298       31.7049       28.7565       32.3490       31.1896       41.5962        0.0000        0.0000        0.0000        0.0000        0.0000        0.0000        0.0000        0.0000        0.0000        0.0000        0.0000        0.0000        0.0000        0.0000        0.0000        0.0000        0.0000        0.0000        0.0000        0.0000        0.0000        0.0000        0.0000        0.0000        0.0000        0.0000        0.0000        0.0000        0.0000        0.0000        0.0000        0.0000        0.0000        0.0000        0.0000        0.0000        0.0000        0.0000        0.0000        0.0000        0.0000        0.0000        0.0000        0.0000        0.0000        0.0000        0.0000        0.0000        0.0000        0.0000
        0.0000        0.0000        0.0000        0.0000       17.0721       16.5389       22.9862       25.5230       19.6185       10.2667       10.8971        5.7607        5.1519       10.1629       12.0058        9.1194       10.9571       12.9869       10.9399       11.4106       13.8860       11.2994        7.8568        6.6130        4.5990        3.8151        4.7824        3.9672        4.6879        3.9232        3.2708        1.1324        1.2527        0.4200        1.2423        4.6795        6.8191        6.8380        6.0438        5.6093        3.9045        2.7205        3.8016        5.2370        6.6279        8.0860        7.6381       10.7652        3.9573        3.5766        2.8304        6.6914        8.8090        6.1889        5.0255        6.2026        7.3741        5.2879        2.2785        2.9995        2.8608        1.9904        2.9231        3.7245        4.1581        3.6485        3.3587        2.5299        3.6362        3.0149        3.0042        3.0908        1.4704        1.3872        1.3660        1.5500        1.2927        1.6627        2.3949        2.4633        2.9951        1.9280        0.9856        0.7561        0.7686        0.5616        0.6785        1.3436        1.5593        1.3345        1.3962        1.5529        3.5588        2.9328        2.9456        4.3709        5.0407        4.2302        4.5866        5.7615        6.6833        7.0064        5.9555        5.8445        6.9982        4.4712        3.4720        2.6815        2.8755        3.7429        3.9844        4.6353        4.9865        4.1447        4.0379        2.8878        2.0090        4.9893        2.6142        3.9083        2.2989        2.8826        2.4351        4.8762        8.1300        8.0906        9.3257       10.5218        9.8249       11.1043       11.2525       17.0221       16.6936       15.5370       23.2897       25.1817       27.1896       35.0408       40.4343       37.1816       33.3641       33.1427       33.5816       33.4899       35.8640       37.4982       36.8876       38.2699       40.1809       41.3063       50.7920       48.9089       41.9850       41.2457       42.3789       42.7063       42.9934       44.8145       39.8718       40.9631       42.3109       44.0997       44.3972       51.5627       53.4567       51.9909       49.7849       51.4246       47.0729       45.5663       43.1087       41.4825       32.4348       29.9035       28.3827       25.5705       22.1850       21.3715       21.6586       23.6395       24.8106       22.4422       22.3748       24.0030       22.1206       20.5929       22.4671       24.3083       26.2885       32.5881       32.3891       32.2159       33.9867       30.1824       30.0677       28.2889       32.2760       31.4998       36.6171        0.0000        0.0000        0.0000        0.0000        0.0000        0.0000        0.0000        0.0000        0.0000        0.0000        0.0000        0.0000        0.0000        0.0000        0.0000        0.0000        0.0000        0.0000        0.0000        0.0000        0.0000        0.0000        0.0000        0.0000        0.0000        0.0000        0.0000        0.0000        0.0000        0.0000        0.0000        0.0000        0.0000        0.0000        0.0000        0.0000        0.0000        0.0000        0.0000        0.0000        0.0000        0.0000        0.0000        0.0000        0.0000        0.0000        0.0000        0.0000        0.0000        0.0000
        0.0000        0.0000        0.0000        0.0000       16.8748       25.8270       49.1109       36.5672       23.0420       21.7780       17.9395        9.7940        7.2554       16.1956       14.1111       10.7125        6.7186        6.0596       11.8714       11.2635       15.2746       17.2850       12.8783       13.7987       11.2900        6.9990        5.2237        5.4389        4.3214        4.6661        4.6284        3.3260        4.8835        5.3874        6.6050        5.9866        5.7194        7.1215        8.4681       14.5482       15.8158       20.0132       16.5060       15.8018       12.6492        7.6861        4.5099        3.6049        4.3721        6.2191        7.8767       13.2943       12.3835       12.6518       10.6915        6.8104        6.1884        6.6136        3.4208        2.4305        2.6572        5.0572        3.0391        3.2072        3.3043        2.2703        1.9185        3.3343        5.8814        5.4061        5.8015        5.1488        5.6331        4.8959        3.1345        1.8304        2.5239        2.8915        2.3116        2.4337        1.7573        1.5590        1.2043        1.2548        1.2013        0.9092        1.1762        1.3071        0.7002        0.6555        1.7887        3.3591        2.4716        4.1388        4.3649        6.3682        6.0542        4.9340        5.2421        4.7962        6.6223        4.4790        3.9456        5.1374        5.9393        1.9939        2.5360        1.5248        1.4679        2.9645        4.0373        4.5527        5.6169        5.4236        4.4881        4.2807        2.7504        2.2095        3.1740        1.4653        1.8879        1.7130        1.7272        2.6722        4.5208        4.7357        4.3560        7.3225        9.8563       11.2732       11.1412       14.1607       17.7271       22.5022       26.0677       30.1598       31.2142       36.9401       41.8609       40.4419       38.5011       41.2471       40.9730       33.6413       28.8971       27.2674       28.1748       40.9297       42.0114       44.1728       47.1721       44.6955       43.5324       39.3291       37.8138       37.8107       39.9686       39.8312       37.9983       37.4504       35.7849       36.5660       37.1824       35.0577       36.2421       41.9093       43.4063       36.2510       36.0221       34.2298       30.1089       32.3423       33.2268       28.3711       26.1078       29.5738       29.7387       29.8440       28.3083       24.2916       25.5764       24.5548       24.2712       25.2457       25.6041       26.6534       33.0527       29.8755       35.3029       37.5239       35.7995       29.0005       29.1230       27.2452       27.8001       22.0493       22.7824       44.7819       40.1306        0.0000        0.0000        0.0000        0.0000        0.0000        0.0000        0.0000        0.0000        0.0000        0.0000        0.0000        0.0000        0.0000        0.0000        0.0000        0.0000        0.0000        0.0000        0.0000        0.0000        0.0000        0.0000        0.0000        0.0000        0.0000        0.0000        0.0000        0.0000        0.0000        0.0000        0.0000        0.0000        0.0000        0.0000        0.0000        0.0000        0.0000        0.0000        0.0000        0.0000        0.0000        0.0000        0.0000        0.0000        0.0000        0.0000        0.0000        0.0000        0.0000        0.0000
        0.0000        0.0000        0.0000        0.0000        0.0000        0.0000        0.0000        0.0000       24.5867       25.1739       15.1478        5.3170        3.9889        6.8362        6.9024        5.2248        8.1716       10.1133       11.6607        6.9931        4.6967        4.1612        4.3589        7.4991        9.4374       13.0801       11.3002       23.2404       24.1778       15.9075       11.6346        6.2157        5.9941        5.1984        6.0200       11.4953       18.2403       17.4321       17.0012       20.0333       21.3277       18.4734       18.8561       17.7994       11.7769        9.0053        5.9624        3.2870        3.3750        5.8108        6.6479       12.0790        9.9275        9.5931        8.3514        7.4456        5.0532        4.0115        3.4507        2.3084        2.6242        2.8419        3.3985        3.9974        3.0474        2.1788        3.0490        3.1360        5.1614        6.4424        7.5623        6.1924        3.4919        3.2650        2.8224        1.7412        1.7831        1.8764        1.7180        1.5672        1.1294        1.5710        1.5516        1.8832        2.6004        0.9472        0.9060        1.5581        2.9722        2.8891        2.1602        2.2437        3.3367        3.3032        3.7692        5.7643        8.2767        6.0001        5.9860        6.3884        6.4914        6.4370        5.1062        3.2711        2.9645        3.0959        3.4904        1.9546        2.1932        4.2636        5.2238        7.4397        4.6018        4.5157        4.1420        3.1996        3.1363        2.9501        2.8227        2.8654        1.3497        1.3971        1.6556        2.2202        3.2017        6.6440        5.7784        7.2638        9.4997       10.3353       10.7254       15.1847       19.1680       26.3114       30.4357       37.2481       36.4021       33.6916       40.1284       41.8222       42.3684       41.2028       42.6379       36.2512       30.9515       29.9422       31.4289       46.4551       45.9081       40.6869       41.8671       38.9574       38.4868       36.5398       34.8727       38.6361       34.6220       40.3758       40.1380       34.0564       32.6172       32.1041       36.2492       33.3068       36.2705       41.1732       40.3044       38.2056       37.6772       36.8470       31.8729       38.0104       34.3452       33.7720       28.8710       33.2089       53.7263       48.0106       40.3188       41.8669       33.0437       29.9058       25.7421       29.2143       26.1049       29.3418       32.5185       35.3664       40.1180       41.2315       31.3249       24.3259       25.9249       28.0781       29.2717       27.3087       28.7582        0.0000        0.0000        0.0000        0.0000        0.0000        0.0000        0.0000        0.0000        0.0000        0.0000        0.0000        0.0000        0.0000        0.0000        0.0000        0.0000        0.0000        0.0000        0.0000        0.0000        0.0000        0.0000        0.0000        0.0000        0.0000        0.0000        0.0000        0.0000        0.0000        0.0000        0.0000        0.0000        0.0000        0.0000        0.0000        0.0000        0.0000        0.0000        0.0000        0.0000        0.0000        0.0000        0.0000        0.0000        0.0000        0.0000        0.0000        0.0000        0.0000        0.0000        0.0000        0.0000
        0.0000        0.0000        0.0000        0.0000        0.0000        0.0000        0.0000        0.0000        0.0000        0.0000        8.5206        2.1137        4.5046        3.4568        3.2614        9.2506       14.1112       14.0277        8.5304        5.0742        4.4286        3.5557        3.3976        4.1598        5.5953        7.7213        7.6591       13.0338       15.8582       16.5670       16.4594       15.2982       13.3824       10.0717       10.1047        9.6582        9.9197       10.5163        9.6606        9.2838        9.9575        9.0298        9.0940        8.3961        6.7955        7.7356        7.7225        4.7133        4.1800        3.3497        2.2643        2.8882        2.4546        2.1753        1.2109        1.3320        1.1187        2.4127        3.9261        2.2868        2.6461        2.9147        3.2487        4.3012        3.0367        1.7204        2.2276        1.2309        1.3153        4.3167        4.2798        3.6133        3.0334        2.8585        2.9488        2.0754        1.2046        1.2163        1.2524        0.9748        1.2461        1.4081        1.7394        1.3410        1.5544        2.3491        3.1774        3.1912        2.4661        1.3834        2.4967        2.4750        2.5079        3.7737        5.8847        8.1533        9.9153        8.8813        9.8550        8.8530        8.0876        6.2400        4.8594        3.9945        3.2283        3.0024        3.2897        3.4336        2.4264        3.3940        2.5826        6.4962        8.7350        5.2260        4.1987        2.9483        3.0937        3.3764        3.2139        1.9352        1.9020        1.9564        2.0436        2.5680        4.5989        6.0519        4.2897        7.5085       10.3915       14.7638       15.0698       17.3397       25.2705       34.2721       34.1497       26.4622       26.1110       29.1717       34.1209       36.7056       38.9265       45.0208       45.0004       41.5089       31.1377       31.9672       31.7076       52.8173       55.1364       46.7216       44.6628       34.0755       31.1761       32.7097       37.3484       33.6235       33.3207       37.4689       39.0329       32.5354       32.0226       31.1346       32.0404       29.7690       41.2418       43.9767       42.2550       41.0067       37.6442       35.3094       33.5996       41.2207       41.0699       32.6017       29.3498       43.7334       37.8321       31.5975       35.6796       38.1724       31.6653       39.7687       30.8119       28.7755       52.8225       30.0686       34.8016       34.1552       33.1984       29.7739       31.3654       25.0964       24.9645       26.8944        0.0000        0.0000        0.0000        0.0000        0.0000        0.0000        0.0000        0.0000        0.0000        0.0000        0.0000        0.0000        0.0000        0.0000        0.0000        0.0000        0.0000        0.0000        0.0000        0.0000        0.0000        0.0000        0.0000        0.0000        0.0000        0.0000        0.0000        0.0000        0.0000        0.0000        0.0000        0.0000        0.0000        0.0000        0.0000        0.0000        0.0000        0.0000        0.0000        0.0000        0.0000        0.0000        0.0000        0.0000        0.0000        0.0000        0.0000        0.0000        0.0000        0.0000        0.0000        0.0000        0.0000        0.0000        0.0000
        0.0000        0.0000        0.0000        0.0000        0.0000        0.0000        0.0000        0.0000        0.0000        0.0000        9.4622       23.9745        2.0982        1.7242       11.4288       14.5264        9.3988        8.4935        9.2221        7.0153        3.3645        3.1242        3.2014        4.6905        4.6670        5.0662        5.9777        6.7570        7.7885       12.4624       11.4542       16.1795       12.0562        9.1040        4.5701        3.2690        3.2592        4.5334        5.9354        2.8144        1.4864        2.1133        0.8099        2.2408        2.6770        2.8453        1.9832        2.0406        1.4945        2.8325        1.4919        0.7489        0.6849        0.7063        0.6672        1.0309        1.0502        0.7666        2.3365        1.8864        1.4820        1.6957        0.5187        0.8292        1.1665        1.6683        2.3191        1.6284        1.2737        1.8191        3.0885        2.3717        2.4820        4.3161        4.2692        1.4040        1.1514        1.8186        1.9595        0.8940        1.1918        1.3681        1.9667        2.0745        2.2475        3.2357        3.3110        4.1410        2.7130        2.4653        2.8025        4.0421        3.8429        3.7739        5.4904        6.8337        7.9581        8.2107       10.2454       11.8442       10.9994        6.8502        5.6142        4.0739        3.2555        2.9814        2.1193        3.2888        3.3358        2.3973        2.0678        3.6807        5.3502        5.1287        4.9823        4.2820        4.2996        3.2524        3.4808        2.4985        2.5219        2.6611        2.7057        4.2324        7.5775        8.5162        8.0960       11.2164       15.2651       19.5205       28.5363       19.8265       20.6959       25.5978       30.1563       21.8197       22.0966       23.5087       28.8638       27.5015       31.1619       33.0480       39.9517       36.6187       32.9364       30.3314       27.8109       47.1791       44.1946       37.9684       35.2017       34.4677       35.7877       44.1974       50.6722       37.3998       34.3716       41.0918       47.0857       38.7073       36.6376       32.9927       33.2704       31.9835       38.1895       40.5304       42.5159       39.1552       37.2540       36.3461       34.2900       48.3469       38.1703       28.3450       25.7651       33.7316       39.3924       29.5707       33.1823       39.2893       29.4195       27.2594       30.1318       35.3187       36.2002       34.6284       41.4410       31.7478       27.8425       30.5499       36.3799       27.8762       30.5931        0.0000        0.0000        0.0000        0.0000        0.0000        0.0000        0.0000        0.0000        0.0000        0.0000        0.0000        0.0000        0.0000        0.0000        0.0000        0.0000        0.0000        0.0000        0.0000        0.0000        0.0000        0.0000        0.0000        0.0000        0.0000        0.0000        0.0000        0.0000        0.0000        0.0000        0.0000        0.0000        0.0000        0.0000        0.0000        0.0000        0.0000        0.0000        0.0000        0.0000        0.0000        0.0000        0.0000        0.0000        0.0000        0.0000        0.0000        0.0000        0.0000        0.0000        0.0000        0.0000        0.0000        0.0000        0.0000        0.0000
        0.0000        0.0000        0.0000        0.0000        0.0000        0.0000        0.0000        0.0000        0.0000        0.0000       23.4187       14.8858       18.7529       18.8740       20.9270       18.8523       12.6364       11.4461       13.1560        5.3211        4.3559        3.8516        4.9490        4.8898        6.9113        5.5938        2.6912        3.8295        5.4965        4.5726        8.6645        8.5182        3.9861        2.8196        3.2923        3.4454        3.3348        2.4360        1.8413        2.2447        2.3113        1.6599        1.0330        2.5075        2.2732        2.1711        1.4736        0.8349        1.3486        1.4595        1.2020        1.7965        0.4959        0.9020        0.7667        1.0206        0.9563        0.8120        1.1695        1.2469        1.1318        0.6253        0.8569        1.4963        1.3754        0.9203        1.4408        0.7206        0.9255        2.0725        3.4611        2.2469        1.6667        1.4677        2.7951        0.8791        1.0404        0.6637        0.6384        0.7625        1.4385        1.2461        1.3080        1.5546        1.2094        1.4515        2.2057        3.0608        2.4801        2.5193        2.7689        3.8101        2.8850        3.1355        4.6820        7.8301        9.8965        9.3674       10.8656        8.5085        8.7104        7.6790        6.7459        5.2461        4.0190        3.2120        2.9141        1.8661        1.3407        1.4378        1.3421        1.8262        2.3609        2.7609        2.8831        3.5807        4.8018        3.9637        3.7740        3.2793        3.3325        3.5522        3.7178        3.9144        4.1584        4.7521        6.1259       12.3477       16.4155       17.5102       19.2387       14.6634       14.6277       15.5623       16.9366       17.2623       19.4447       23.2921       21.3000       22.2729       28.2712       31.6553       33.5400       32.4551       40.7609       39.6443       32.3474       34.2192       34.7693       28.6687       28.0017       33.9778       38.1962       42.5798       41.4947       37.9851       39.3791       45.2910       49.3006       63.6233       61.0039       30.5817       38.4056       34.9747       39.9884       51.0901       53.8227       45.2855       46.4166       41.9580       40.2599       46.4726       30.9377       25.3010       22.8081       31.6582       30.3154       30.9914       36.4236       30.0588       31.7398       30.9421       30.8538       24.9357       32.4713       31.0957       30.7266       30.2846       27.5585       27.7352        0.0000        0.0000        0.0000        0.0000        0.0000        0.0000        0.0000        0.0000        0.0000        0.0000        0.0000        0.0000        0.0000        0.0000        0.0000        0.0000        0.0000        0.0000        0.0000        0.0000        0.0000        0.0000        0.0000        0.0000        0.0000        0.0000        0.0000        0.0000        0.0000        0.0000        0.0000        0.0000        0.0000        0.0000        0.0000        0.0000        0.0000        0.0000        0.0000        0.0000        0.0000        0.0000        0.0000        0.0000        0.0000        0.0000        0.0000        0.0000        0.0000        0.0000        0.0000        0.0000        0.0000        0.0000        0.0000        0.0000        0.0000        0.0000        0.0000
        0.0000        0.0000        0.0000        0.0000        0.0000        0.0000        0.0000        0.0000        0.0000        0.0000        0.0000       14.2578       15.5423       25.7875       28.4735       26.9458       18.0033       19.1278       18.0893        9.4429       10.7615       11.1337        9.5789        6.0049        1.8169        1.3310        1.3110        1.3144        2.6420        2.9291        2.8476        3.7880        2.8970        2.3703        3.0586        5.8210        5.3877        3.0161        2.9019        2.2666        2.5448        2.3738        2.5521        3.3399        1.9283        2.6439        2.8683        3.3346        2.8887        1.8625        0.3473        1.0775        0.9399        0.7013        1.1589        2.3005        1.2349        0.4657        1.0210        2.0037        1.5390        1.5381        1.4361        1.2252        1.4251        0.5230        0.3482        0.6581        0.8639        1.0458        2.0895        2.1320        1.9693        1.4943        1.9470        1.6679        1.2149        1.0913        0.7290        1.2289        1.5045        1.7092        2.0488        2.1265        2.2713        2.2833        1.9541        1.3410        2.0969        2.1865        2.7901        4.1163        2.8484        4.2324        5.9946        7.2632        8.9690       10.1155       10.2137        9.4119        9.6863        8.6818        7.2841        6.0388        5.3290        4.5491        4.3150        2.1867        1.6226        0.3389        0.6746        1.4384        1.7801        2.5642        2.7911        4.3637        3.8515        4.3201        4.4026        4.2479        5.0942        4.4638        4.3340        4.4946        5.2481        5.3724        6.8297       11.2791        9.9899        9.6715       10.8949       12.5632       13.5857       14.3825       18.2943       22.1064       23.2281       26.7313       27.8545       30.5150       31.8703       30.3442       33.1645       33.2114       39.0116       36.0425       28.6695       30.2473       28.8849       28.6334       28.5525       39.5325       40.6452       33.9045       34.3849       42.1717       46.3661       47.2938       49.5140       56.4174       46.3124       31.4879       33.3847       32.9321       35.8720       45.3356       52.9298       40.1495       48.4488       41.8220       37.5276       29.9216       29.0925       25.1499       23.0917       29.6294       38.8148       35.9117       30.4930       31.3192       33.5894       36.4288       35.2866       37.9329       32.5588       28.2244       30.1447       31.1738       27.7844        0.0000        0.0000        0.0000        0.0000        0.0000        0.0000        0.0000        0.0000        0.0000        0.0000        0.0000        0.0000        0.0000        0.0000        0.0000        0.0000        0.0000        0.0000        0.0000        0.0000        0.0000        0.0000        0.0000        0.0000        0.0000        0.0000        0.0000        0.0000        0.0000        0.0000        0.0000        0.0000        0.0000        0.0000        0.0000        0.0000        0.0000        0.0000        0.0000        0.0000        0.0000        0.0000        0.0000        0.0000        0.0000        0.0000        0.0000        0.0000        0.0000        0.0000        0.0000        0.0000        0.0000        0.0000        0.0000        0.0000        0.0000        0.0000        0.0000        0.0000
        0.0000        0.0000        0.0000        0.0000        0.0000        0.0000        0.0000        0.0000        0.0000        0.0000        0.0000        0.0000        0.0000        0.0000       19.1440       21.3239       18.2358       18.2144       13.1892       11.4275       12.9173        7.2990        1.6439        6.6585        2.9258        1.3128        1.8833        1.5539        1.8356        3.2047        3.5107        2.9508        1.8615        1.5949        1.1603        2.3578        3.0561        1.9898        2.4307        1.3697        1.7369        1.5472        1.8260        1.0704        1.3830        1.2423        1.5639        1.2124        1.0804        0.6637        0.7945        0.3937        0.5489        1.2950        1.2025        2.4186        3.3340        3.0328        1.2989        1.7810        0.9286        1.5530        1.2999        3.5609        2.7565        1.9409        2.5185        0.5580        1.9019        0.9005        3.7355        2.8917        3.0353        2.7750        2.5010        2.1822        1.6542        1.7698        1.6525        1.8635        1.3753        1.8977        1.7149        2.8035        4.2416        3.8403        2.8636        3.1491        2.5310        2.9094        3.1617        2.8576        2.7985        4.1176        5.4194        7.8777        9.1460       10.2276        9.7165        8.9651        9.3663       10.1513       10.6121        7.4125        5.2495        4.4892        3.1107        1.1862        1.3777        1.0815        1.1460        1.8496        2.7240        4.1995        5.3586        7.2999        8.5470        8.1228        6.9209        6.2516        5.7750        5.2359        4.9621        4.8757        5.5586        5.4898        7.0647        9.3904       13.5265       10.1121       11.2636       13.6823       14.5395       14.4733       17.4162       26.2138       21.3249       23.5193       25.9599       27.4952       27.6833       30.7963       29.9002       34.6263       39.0062       38.2890       34.5227       31.7106       34.1067       30.3274       30.2854       40.3569       37.6331       32.5882       30.8104       41.1821       43.3136       47.1637       45.0294       36.5557       30.9506       32.7071       31.9918       31.9748       36.1643       37.4613       42.3083       36.4838       39.5497       34.6839       34.3614       26.9188       24.8360       24.9503       26.5744       35.4956       43.2476       34.8524       30.2068       34.5897       28.7916       38.9887       40.1444       31.5435       28.1538       30.6284        0.0000        0.0000        0.0000        0.0000        0.0000        0.0000        0.0000        0.0000        0.0000        0.0000        0.0000        0.0000        0.0000        0.0000        0.0000        0.0000        0.0000        0.0000        0.0000        0.0000        0.0000        0.0000        0.0000        0.0000        0.0000        0.0000        0.0000        0.0000        0.0000        0.0000        0.0000        0.0000        0.0000        0.0000        0.0000        0.0000        0.0000        0.0000        0.0000        0.0000        0.0000        0.0000        0.0000        0.0000        0.0000        0.0000        0.0000        0.0000        0.0000        0.0000        0.0000        0.0000        0.0000        0.0000        0.0000        0.0000        0.0000        0.0000        0.0000        0.0000        0.0000        0.0000        0.0000
        0.0000        0.0000        0.0000        0.0000        0.0000        0.0000        0.0000        0.0000        0.0000        0.0000        0.0000        0.0000        0.0000        0.0000        0.0000        0.0000        0.0000        0.0000        7.1034       10.4898        8.4392        2.6236        1.1311        6.9541        2.6244        0.8654        1.2041        2.9860        2.4330        3.9084        3.8375        2.4569        1.2886        1.4420        1.2857        1.7843        1.1661        1.0149        1.6498        1.1279        0.7769        0.6498        0.4497        0.7141        0.5185        0.6082        0.5402        0.4411        0.3083        0.3750        0.7250        0.9312        1.4346        1.1804        1.7017        1.9822        3.5660        3.4658        3.0494        4.6448        5.0043        4.8130        3.8711        3.8020        4.2020        3.7337        1.9994        1.3603        1.4819        3.8332        3.4754        2.0614        2.0489        2.7375        2.3063        1.6180        1.6818        2.2855        3.1958        2.5082        2.7726        2.0067        2.2806        3.8717        4.1251        2.2802        1.5269        2.4501        3.1720        3.6988        3.9958        5.7851        3.9940        5.8615        7.2475        7.5558       11.1375       13.3065       12.2646       12.0423       10.6538        9.9602        8.7817        7.0913        5.8980        5.3195        3.7633        3.5389        3.9813        2.8226        4.7697        5.4151        5.7882        8.8315        8.7743       11.6939        7.6594        7.0109        6.5796        5.6913        5.3695        5.3448        5.3553        5.4809        5.6372        5.8081        6.5530        8.9825       15.5042       13.3067       14.6027       15.0515       16.5266       15.6303       18.9872       21.9366       26.2680       23.5737       22.3426       21.6693       22.3904       25.1823       28.1127       35.7935       37.5766       38.2262       34.3634       34.9301       34.2550       33.9873       30.4327       38.7449       35.7438       35.2050       32.3627       36.5911       36.7752       41.8212       39.7151       41.1680       37.6669       38.5261       38.9721       34.7065       36.2090       41.1430       42.1079       35.5204       35.3821       28.0429       23.9783       24.4338       24.2039       29.6332       32.0993       34.4993       31.0639       41.3397       31.8115       27.6740       51.7210       44.6471       35.3170       27.1939       30.4224       30.1277        0.0000        0.0000        0.0000        0.0000        0.0000        0.0000        0.0000        0.0000        0.0000        0.0000        0.0000        0.0000        0.0000        0.0000        0.0000        0.0000        0.0000        0.0000        0.0000        0.0000        0.0000        0.0000        0.0000        0.0000        0.0000        0.0000        0.0000        0.0000        0.0000        0.0000        0.0000        0.0000        0.0000        0.0000        0.0000        0.0000        0.0000        0.0000        0.0000        0.0000        0.0000        0.0000        0.0000        0.0000        0.0000        0.0000        0.0000        0.0000        0.0000        0.0000        0.0000        0.0000        0.0000        0.0000        0.0000        0.0000        0.0000        0.0000        0.0000        0.0000        0.0000        0.0000        0.0000
        0.0000        0.0000        0.0000        0.0000        0.0000        0.0000        0.0000        0.0000        0.0000        0.0000        0.0000        0.0000        0.0000        0.0000        0.0000        0.0000        0.0000        0.0000        0.0000       14.2220       17.9575        6.8342        4.8303        8.3841        4.9199        1.5941        1.0281        5.2660        7.0872        9.3815        7.9528        4.6501        2.3351        1.9079        1.5129        2.8892        1.8451        1.3002        1.4160        2.3732        2.6177        2.6165        1.4853        1.4580        1.9980        1.2120        1.3260        1.9080        3.9300        4.2600        3.5580        3.4740        2.8260        2.1960        1.9200        2.3226        2.1091        2.9873        2.7750        1.5861        4.0804        4.7735        3.3201        4.0865        3.5720        3.8191        1.6164        1.0397        1.5057        5.2079        6.9458        2.6729        2.8746        2.7069        1.8857        1.7946        2.9864        2.7040        2.1573        1.3242        2.4490        2.4319        3.4858        2.4351        2.2864        2.9333        2.3636        2.9487        2.7608        2.2011        1.9626        2.5689        3.1297        4.2294        8.3157       10.1599       13.1535       13.2140       12.9951       12.1865       12.5252       11.4417        9.4617        8.7395        7.4894        7.0411        6.7280        6.2087        4.3915        7.7915        6.3686        5.7615        6.4444        9.2397        9.8174        7.7474        6.5696        6.9277        8.3345        8.2462        7.5913        7.6056        7.7256        6.5851        6.5717        7.0428        8.3031       15.3616       17.5605       19.8016       22.0940       22.1590       21.9114       21.5700       24.6591       23.9243       27.6374       31.2284       28.1386       29.5387       29.8915       30.0266       34.5760       43.2358       47.0844       40.0205       33.9888       57.4991       71.1599       47.6296       42.9988       49.7671       51.2935       54.1303       54.1832       55.1929       55.8026       66.3713       86.1591      109.2057       85.9088      118.4235      126.9506       52.8032       56.7444       60.2627       59.7565       51.6185       43.5343       33.5492       30.6142       28.7523       28.9435       35.7531       46.8435       46.1434       38.8061       52.8163       48.6045       31.0673       37.1984       34.5303       39.2779       26.8500       28.2562       34.6240        0.0000        0.0000        0.0000        0.0000        0.0000        0.0000        0.0000        0.0000        0.0000        0.0000        0.0000        0.0000        0.0000        0.0000        0.0000        0.0000        0.0000        0.0000        0.0000        0.0000        0.0000        0.0000        0.0000        0.0000        0.0000        0.0000        0.0000        0.0000        0.0000        0.0000        0.0000        0.0000        0.0000        0.0000        0.0000        0.0000        0.0000        0.0000        0.0000        0.0000        0.0000        0.0000        0.0000        0.0000        0.0000        0.0000        0.0000        0.0000        0.0000        0.0000        0.0000        0.0000        0.0000        0.0000        0.0000        0.0000        0.0000        0.0000        0.0000        0.0000        0.0000        0.0000        0.0000
        0.0000        0.0000        0.0000        0.0000        0.0000        0.0000        0.0000        0.0000        0.0000        0.0000        0.0000        0.0000        0.0000        0.0000        0.0000        0.0000        0.0000        0.0000        0.0000        8.3663        4.9661        3.8348        2.9696        4.7371        2.5861        1.2140        1.4284        2.9475        4.1384        2.3596        1.5905        1.4166        1.0433        2.0154        1.4834        2.6925        2.3057        0.6974        0.6643        0.6591        1.6725        1.8800        3.3263        2.7660        2.8320        2.1180        3.0240        2.7060        3.4860        4.8480        4.3080        4.0200        3.9960        2.9040        3.4980        3.5848        4.2716        2.8546        3.6128        5.0696        3.8559        2.8215        3.4644        3.5996        5.2329        4.1147        2.2907        3.3139        6.4177        5.9352        3.7345        2.8920        2.1919        1.8340        2.1558        2.0616        2.3073        1.9204        2.0529        2.0192        3.9558        3.9459        2.5708        2.9325        2.5800        3.1368        2.8393        3.0058        2.7821        1.8849        1.8764        2.6829        3.5385        5.3309        6.7447        9.5956       11.7501       11.7656       11.7464       11.9145       15.6384       17.4602       14.2025       12.7935       13.5315       11.1182        8.6806        7.1698       14.0054       10.0352        9.6312        8.0254        6.1013        6.7554        8.6977        6.9676        7.9608        8.3856        7.7473        8.3065        8.3486        8.4315        9.5108        7.4492        7.0113        7.4505        8.7177       19.0031       20.1519       17.4078       20.6147       24.8205       26.1406       26.0158       23.6450       23.0693       26.0062       30.5834       27.4406       28.8104       34.8788       39.9860       40.0943       42.4813       44.1950       40.7444       35.7541       64.7416       74.2789       57.5413       45.3516       59.5008       72.3797       73.8094       67.0478       57.4451       46.2321       75.6050       70.0268       78.2190       87.1546       88.6387       96.4318       58.0126       61.9269       68.6134       66.4709       52.2020       47.7289       43.7720       42.2793       37.6080       39.7720       38.7860       41.7255       47.3681       57.1906       75.0640       45.7228       39.9224       40.7129       61.6989       57.1292       45.9180       33.2259       37.9324       44.3727       47.4759        0.0000        0.0000        0.0000        0.0000        0.0000        0.0000        0.0000        0.0000        0.0000        0.0000        0.0000        0.0000        0.0000        0.0000        0.0000        0.0000        0.0000        0.0000        0.0000        0.0000        0.0000        0.0000        0.0000        0.0000        0.0000        0.0000        0.0000        0.0000        0.0000        0.0000        0.0000        0.0000        0.0000        0.0000        0.0000        0.0000        0.0000        0.0000        0.0000        0.0000        0.0000        0.0000        0.0000        0.0000        0.0000        0.0000        0.0000        0.0000        0.0000        0.0000        0.0000        0.0000        0.0000        0.0000        0.0000        0.0000        0.0000        0.0000        0.0000        0.0000        0.0000
        0.0000        0.0000        0.0000        0.0000        0.0000        0.0000        0.0000        0.0000        0.0000        0.0000        0.0000        0.0000        0.0000        0.0000        0.0000        0.0000        0.0000        0.0000        0.0000        0.0000        5.2085        4.0270        3.1184        1.2011        1.5004        1.4612        1.6251        8.2678        5.0747        3.9165        6.5293        4.4727        2.5027        1.6088        1.8755        0.7928        1.7403        1.5146        1.0377        1.9114        0.7367        0.4522        2.5998        1.4400        4.1340        4.2840        2.7660        2.8140        4.2960        6.7320        5.8500        2.4960        3.5100        4.0020        5.9220        4.8660        2.2449        2.3741        4.3209        7.5948        5.2698        4.6846        4.5723        3.3886        4.0160        3.7094        3.2468        3.6866        6.5575        6.0226        3.7840        1.7879        1.4202        1.3259        1.2701        1.6066        1.9003        2.7116        2.1590        1.4262        1.9197        1.6101        1.6808        1.6645        1.4818        1.4840        1.6437        1.8317        1.0254        2.3271        3.6103        4.5184        6.2673        7.1933        7.8413        9.1536        9.3433        9.0715        9.6228       12.9314       18.5102       19.5425       15.8679       17.4648       15.5102       14.1034       11.9522        9.5179       20.4747       32.7102       20.5648        9.5596        7.9961        8.9867        9.8055        8.4522        8.4759        8.5193        9.4751        9.4290        9.5234        9.6069       20.9216        8.5735        9.8075        8.9825        9.4057       19.5852       27.7311       29.7732       31.4597       31.0616       31.5412       29.8423       28.2208       27.5058       28.6071       39.1493       30.8882       30.0336       35.1722       45.1208       51.4297       55.6723       46.9983       37.3465       36.2678       66.5978       65.2812       59.7025       61.4358       86.9513       87.6574       84.9536       70.1534       78.4089       67.4731       64.3568       68.9374       75.2827       80.7211       92.3854       97.5894       60.3607       71.5562       79.7025       83.3769       70.1024       56.0452       41.2897       39.2218       47.8293       44.5241       48.5320       48.9789       51.6686       64.7361       52.0951       57.8431       66.5269       55.6958       66.7550       69.0673       58.4729       56.1175       48.6040       44.2675       43.6303       49.0061        0.0000        0.0000        0.0000        0.0000        0.0000        0.0000        0.0000        0.0000        0.0000        0.0000        0.0000        0.0000        0.0000        0.0000        0.0000        0.0000        0.0000        0.0000        0.0000        0.0000        0.0000        0.0000        0.0000        0.0000        0.0000        0.0000        0.0000        0.0000        0.0000        0.0000        0.0000        0.0000        0.0000        0.0000        0.0000        0.0000        0.0000        0.0000        0.0000        0.0000        0.0000        0.0000        0.0000        0.0000        0.0000        0.0000        0.0000        0.0000        0.0000        0.0000        0.0000        0.0000        0.0000        0.0000        0.0000        0.0000        0.0000        0.0000        0.0000        0.0000
        0.0000        0.0000        0.0000        0.0000        0.0000        0.0000        0.0000        0.0000        0.0000        0.0000        0.0000        0.0000        0.0000        0.0000        0.0000        0.0000        0.0000        0.0000        0.0000        0.0000        0.0000        0.6830        0.4021        1.4551        0.2108        1.4743        0.2807        1.5462        4.3225        5.3857        4.8851        1.4543        0.5161        0.2516        0.6809        2.1145        0.4692        0.7020        1.8185        0.2821        0.0350        0.0823        0.7453        1.8000        1.7760        4.8900        4.8600        3.3960        3.5220        5.3520        6.4140        3.6300        3.4740        5.4540        3.7440        2.8271        4.7408        3.4412        3.3045        5.6204        2.6659        3.9528        5.1877        3.8348        2.5568        3.5827        3.3434        4.0691        4.7662        4.3345        1.8730        1.2290        1.2436        3.6563        4.2643        3.1375        2.9831        3.3740        3.1426        1.9750        1.5148        0.8082        1.3241        0.9439        0.8740        2.1001        2.1468        0.9279        2.3034        4.6216        8.9916        7.5638        7.3789        8.5868        6.0293        6.5760        7.4683       11.3790       11.8718       15.6424       18.4352       20.5270       20.8619       18.8429       16.2030       15.9528       14.3309       10.4444       11.2743       12.3392       10.7714       12.7156       12.5826       11.3976       10.3885        9.8938        9.2707        9.5911       11.2704       11.0795       11.2497       13.1723       12.0009       10.1305        9.7906       11.5116       11.7027       33.5353       22.9918       24.5447       23.5239       28.0812       28.6359       29.0538       35.2819       29.5530       29.5684       32.5375       38.7570       38.4974       37.0608       49.6380       53.8561       68.3067       59.2312       47.9224       45.7495       66.3848       61.9318       68.3935       68.7582       84.1174       78.3680       62.5050       56.6919       83.3398       56.3759       67.2437       70.4100       86.8707       89.9583       82.9179       92.7873       57.6758       72.6094       81.3896       86.4725       63.1319       53.8389       44.5367       46.5463       56.5922       59.0258       55.3585       56.0441       58.2981       73.4803       74.8883       80.1706      113.9345       68.7502       65.5923       69.2293       52.8235       58.4524       55.7203       53.2063       46.7790       49.3533       52.6023        0.0000        0.0000        0.0000        0.0000        0.0000        0.0000        0.0000        0.0000        0.0000        0.0000        0.0000        0.0000        0.0000        0.0000        0.0000        0.0000        0.0000        0.0000        0.0000        0.0000        0.0000        0.0000        0.0000        0.0000        0.0000        0.0000        0.0000        0.0000        0.0000        0.0000        0.0000        0.0000        0.0000        0.0000        0.0000        0.0000        0.0000        0.0000        0.0000        0.0000        0.0000        0.0000        0.0000        0.0000        0.0000        0.0000        0.0000        0.0000        0.0000        0.0000        0.0000        0.0000        0.0000        0.0000        0.0000        0.0000        0.0000        0.0000        0.0000
        0.0000        0.0000        0.0000        0.0000        0.0000        0.0000        0.0000        0.0000        0.0000        0.0000        0.0000        0.0000        0.0000        0.0000        0.0000        0.0000        0.0000        0.0000        0.0000        0.0000        0.0000        1.1442        0.6469        1.2251        1.0898        0.8069        0.8404        3.9640        4.1545        2.0850        1.7456        1.3223        1.0752        1.1713        0.9561        1.4645        2.9366        2.7754        2.5450        0.4182        0.8684        1.1371        3.5293        1.9560        1.3020        3.3120        1.9020        0.8317        0.8965        1.5733        4.5164        3.2750        2.8268        4.1561        1.8970        0.5872        0.9993        2.4532        3.3922        4.8740        3.4301        1.2038        2.0856        2.7678        2.0905        2.1103        1.9574        3.4916        2.8262        3.3642        1.1521        2.7149        2.1569        3.4710        2.5981        2.8748        2.6038        2.8538        1.7243        3.7145        3.3340        4.2236        3.0299        0.8795        0.8899        1.9068        0.6338        1.3186        2.5963        3.9918        4.5278        3.3218        4.6600        5.4500        5.1514        7.1104        8.5745        8.5743        9.7280       14.4774       14.1854       14.3639       16.8681       15.4285       13.5646       15.0445       12.8596       13.5587       15.8145       14.9618       17.0629       16.5701       20.3919       17.1275       15.4215       12.5492       11.4168       11.8730       16.9939       12.4928       12.4121       12.0972       14.2009       13.4880       10.2064        9.5769       12.8032       36.8804       28.0568       18.5139       20.0654       29.5397       34.4970       32.1898       30.0912       33.5991       37.4000       44.7476       43.9921       42.4305       49.6617       54.3510       53.0740       77.3134       85.0106       86.3772       88.6049       91.2424      104.4178       95.1799       77.9225       80.6873       72.7350       72.9564       60.6844       58.6936       51.9218       55.5825       62.5366       66.0583       67.5299       64.0307       59.7864       62.6963       64.2913       69.0802       70.0006       57.5713       56.3853       55.1819       56.9090       75.4502       95.4522       71.8641       57.0150       69.1382       74.1186       88.3937       94.4321       74.5685       61.4098       63.2700       64.1753       48.1103       50.9854       56.0872       54.7703       52.2475       60.0802       65.0409        0.0000        0.0000        0.0000        0.0000        0.0000        0.0000        0.0000        0.0000        0.0000        0.0000        0.0000        0.0000        0.0000        0.0000        0.0000        0.0000        0.0000        0.0000        0.0000        0.0000        0.0000        0.0000        0.0000        0.0000        0.0000        0.0000        0.0000        0.0000        0.0000        0.0000        0.0000        0.0000        0.0000        0.0000        0.0000        0.0000        0.0000        0.0000        0.0000        0.0000        0.0000        0.0000        0.0000        0.0000        0.0000        0.0000        0.0000        0.0000        0.0000        0.0000        0.0000        0.0000        0.0000        0.0000        0.0000        0.0000        0.0000        0.0000        0.0000
        0.0000        0.0000        0.0000        0.0000        0.0000        0.0000        0.0000        0.0000        0.0000        0.0000        0.0000        0.0000        0.0000        0.0000        0.0000        0.0000        0.0000        0.0000        0.0000        0.0000        0.0000        0.2558        1.3412        1.5700        0.6420        0.4557        0.4086        1.0331        0.3724        0.4054        0.4492        0.3753        0.3760        0.7612        0.6310        1.4543        3.5839        4.0268        3.8152        1.0351        0.2408        0.3267        1.1666        0.8173        0.6720        0.5160        0.5580        0.4726        0.5080        0.2134        1.3488        0.9996        2.5907        3.3930        2.8095        1.4687        0.9665        2.7032        4.2465        3.5968        2.2621        2.1701        2.3044        2.0364        2.2233        1.4777        1.1028        0.8119        2.0037        2.5916        1.6886        4.1166        2.7088        2.3757        1.7905        1.1503        1.0420        0.8979        1.3480        1.8602        2.6847        4.7273        4.5542        1.4645        0.5285        1.6616        3.9766        4.5099        4.0385        4.3925        2.9505        4.8521        4.2610        4.2619        3.9339        7.2680       10.1077       16.1073       17.7346       13.4141       15.4064       16.4210       16.2489       15.7294       15.6334       15.0669       12.8776       20.3046       32.5342       21.4997       21.2695       15.3861       11.4546       11.4351       12.1536       12.5465       13.6534       16.4376       18.9016       13.4318       13.2642       14.3412       13.0123        9.8324       11.3822       10.5545       13.3957       31.3810       28.7046       35.2052       30.3906       29.6079       30.5286       38.3661       38.0936       41.5717       43.8977       44.9363       39.2909       41.3591       56.9781       75.2485       79.1211      118.6570      104.9384      106.6468       87.2542       94.5786       98.9503      114.9151       92.0236       89.9560       89.5829       83.5757       74.1859       58.0876       55.0081       53.1032       61.0623       66.1812       59.3411       59.2420       65.6736       62.8642       61.1186       54.6627       54.5889       59.4037       66.5423       73.6974       72.1126       62.7495       76.3284       69.2904       59.8330       72.8231       89.5168       75.6593       83.3056       75.2189       69.6255       80.5819       75.5947       65.4136       73.0900       68.9337       63.6116       67.9722       59.8495       60.7726        0.0000        0.0000        0.0000        0.0000        0.0000        0.0000        0.0000        0.0000        0.0000        0.0000        0.0000        0.0000        0.0000        0.0000        0.0000        0.0000        0.0000        0.0000        0.0000        0.0000        0.0000        0.0000        0.0000        0.0000        0.0000        0.0000        0.0000        0.0000        0.0000        0.0000        0.0000        0.0000        0.0000        0.0000        0.0000        0.0000        0.0000        0.0000        0.0000        0.0000        0.0000        0.0000        0.0000        0.0000        0.0000        0.0000        0.0000        0.0000        0.0000        0.0000        0.0000        0.0000        0.0000        0.0000        0.0000        0.0000        0.0000        0.0000        0.0000
        0.0000        0.0000        0.0000        0.0000        0.0000        0.0000        0.0000        0.0000        0.0000        0.0000        0.0000        0.0000        0.0000        0.0000        0.0000        0.0000        0.0000        0.0000        0.0000        0.0000        0.0000        6.8164        5.9598        4.7662        6.4355        1.0163        3.5470        3.1702        2.0152        2.1689        0.9795        0.7221        0.2927        0.3101        0.7768        1.7795        2.9232        2.9297        0.3299        0.5212        1.1535        1.5254        3.5116        1.3961        0.7740        1.1700        1.0500        1.3755        1.1273        1.8344        2.9964        2.8053        3.0056        3.1416        3.5952        4.9863        2.6625        3.2134        2.2559        0.6663        0.5852        1.2613        0.8055        0.6776        1.6943        0.8213        0.9822        0.6454        0.6269        1.3851        3.7406        5.1427        2.3073        1.7585        1.4900        1.8382        1.3577        1.0695        2.4576        3.5595        3.1717        2.8726        2.8747        2.1750        1.7359        2.4697        3.3582        4.3851        5.8634        5.5761        4.8812        3.0058        3.8631        3.6147        3.8248        6.2132       10.1409       10.5188       10.0673       13.4785       17.6851       20.4185       19.8415       14.2788       13.0671       14.4011       18.2551       25.9809       28.7934       13.4628       13.3164       12.2301       12.8621       13.2719       13.2239       16.1745       16.6715       16.4586       17.4903       16.3183       14.6680       14.5461       13.5057       10.7168       10.0185       12.3970       18.8001       33.4610       22.4949       19.4919       20.3619       21.1856       26.8324       31.5055       41.3101       43.4919       45.1870       48.0378       46.4827       44.4072       59.3842       85.8202       86.1483      106.1939       89.1667       82.1718       68.2906       88.3519       85.6583       81.8831       68.6310       78.9560       81.5425       68.6632       66.2685       53.2636       52.2631       52.8225       53.9298       58.9338       60.9641       62.8648       71.9369       65.3790       59.1080       55.2823       56.4976       74.2046       66.9821       80.1459       88.0220       72.4363       69.0235       75.6184       75.3727       79.4590      100.4717      112.2027      138.9186       95.7780       91.7331      127.0108       86.6569       66.9171       69.1343       63.0107       66.2422       69.2130       67.7215       61.7687       64.0988        0.0000        0.0000        0.0000        0.0000        0.0000        0.0000        0.0000        0.0000        0.0000        0.0000        0.0000        0.0000        0.0000        0.0000        0.0000        0.0000        0.0000        0.0000        0.0000        0.0000        0.0000        0.0000        0.0000        0.0000        0.0000        0.0000        0.0000        0.0000        0.0000        0.0000        0.0000        0.0000        0.0000        0.0000        0.0000        0.0000        0.0000        0.0000        0.0000        0.0000        0.0000        0.0000        0.0000        0.0000        0.0000        0.0000        0.0000        0.0000        0.0000        0.0000        0.0000        0.0000        0.0000        0.0000        0.0000        0.0000        0.0000        0.0000
        0.0000        0.0000        0.0000        0.0000        0.0000        0.0000        0.0000        0.0000        0.0000        0.0000        0.0000        0.0000        0.0000        0.0000        0.0000        0.0000        0.0000        0.0000        0.0000        0.0000        0.0000        0.0000        2.6516        2.5432       13.6006        9.6115        8.7751        2.2062        5.7429        7.9969        3.0425        1.6146        3.8962        2.4397        0.8041        0.9382        0.2824        1.4497        1.3310        2.7279        4.1430        0.2948        0.2913        0.1234        0.7815        0.9207        0.8700        1.0992        2.6750        2.4917        4.9147        4.4447        4.6153        4.0829        4.1821        4.6641        3.9352        2.2815        0.6202        1.7885        0.9552        1.0818        1.4111        1.7782        2.2541        1.5283        2.7881        2.3343        1.5203        0.9910        3.5622        2.8917        2.6677        1.5119        1.9194        1.5792        1.6125        1.3476        2.3771        3.0944        3.1090        3.1745        3.6483        3.5251        4.4084        4.1216        4.3142        5.5468        5.7493        5.8910        5.2642        5.8249        6.1223        4.6599        4.1876        5.9729        5.1744        8.7184        9.8261       10.2731       12.0888       12.5767       12.4090       12.5128       14.0058       10.9052       15.7137       18.7507       16.0878       11.5492       15.6108       15.9078       15.8254       16.0572       17.0596       21.4899       17.5522       17.6813       16.7462       16.5418       15.4464       13.7391       14.2682       13.7492       11.1867       10.8533       12.8489       14.2001       16.8367       24.6582       36.5900       29.3428       28.7470       31.8695       37.2688       33.4471       55.4707       61.2246       53.8624       47.8453       47.3303       56.6249       62.2524       71.0783       60.3298       64.5999       60.4710       87.5934       82.2655       65.8006       65.9511       71.4296       68.8092       63.3687       64.7528       61.3838       56.0555       53.5128       59.0639       57.2912       64.6522       62.7138       66.4553       67.8743       67.1516       63.1448       66.0962       68.8766       70.3715       74.7218       82.2605       71.4047       84.3166       90.2481      102.9303      116.9303      103.5582       94.4450      134.6919       98.7953      104.4262      124.9270      103.7301       78.7338       75.9131       68.3703       67.7410       68.4321       72.5196       69.5812       65.9100        0.0000        0.0000        0.0000        0.0000        0.0000        0.0000        0.0000        0.0000        0.0000        0.0000        0.0000        0.0000        0.0000        0.0000        0.0000        0.0000        0.0000        0.0000        0.0000        0.0000        0.0000        0.0000        0.0000        0.0000        0.0000        0.0000        0.0000        0.0000        0.0000        0.0000        0.0000        0.0000        0.0000        0.0000        0.0000        0.0000        0.0000        0.0000        0.0000        0.0000        0.0000        0.0000        0.0000        0.0000        0.0000        0.0000        0.0000        0.0000        0.0000        0.0000        0.0000        0.0000        0.0000        0.0000        0.0000        0.0000        0.0000        0.0000
        0.0000        0.0000        0.0000        0.0000        0.0000        0.0000        0.0000        0.0000        0.0000        0.0000        0.0000        0.0000        0.0000        0.0000        0.0000        0.0000        0.0000        0.0000        0.0000        0.0000        0.0000        5.8822        6.7518        6.1682        8.7311       19.0846        4.6235        8.0243       11.4746        4.9507        1.0461        6.2894       22.4623       14.5351       11.1863       10.7030       16.8819       15.5549       13.3062       19.8825       22.1595       11.3404        6.3512        1.1742        0.5054        1.1726        2.0822        2.2909        2.2385        3.6409        3.8021        3.6925        3.7854        3.3603        3.2601        2.8144        4.7889        2.5592        2.2141        1.8922        1.8006        3.0486        5.2384        2.1160        1.6219        2.7333        4.9201        4.4257        3.3547        2.0409        1.5659        1.2047        1.4564        1.2796        2.4952        1.8259        1.3456        1.1152        1.9131        2.5420        2.5259        2.2804        2.2738        3.8912        4.8424        5.2004        6.3634        7.5503        6.0226        6.3666        5.6662        6.6150        6.4936        4.8937        4.5007        6.2324        8.4795       16.6531       19.7760       18.1451       19.7739       20.8134       20.9729       18.8426       19.8193       18.7975       20.7612       16.1594       14.6508       19.3260       17.6868       18.8834       20.1924       23.7835       19.5126       28.5910       35.6039       32.1720       23.1864       16.4544       14.8768       14.4841       14.6856       14.2048       13.5071       14.0348       13.9387       29.5641       27.9718       28.4468       34.5624       36.0000       39.3083       43.8250       56.4000       43.5201       54.7844       95.9106       52.7983       47.5305       48.4765       68.9038       62.2072       78.2590       77.0713       62.2234       70.2031       82.0915       85.9589       65.3441       67.1842       64.0957       66.0946       69.5200       76.4275       70.2429       67.9420       67.3597       65.6041       64.4985       62.6223       65.9445       67.9312       64.1300       69.7243       72.9663       84.6800       80.9356       82.8900       79.8776       77.9811       78.5878       82.0423       92.8633       96.1035       99.4890      108.9446      120.1636      105.6635       99.6994       99.8045       98.4058      100.6044      105.6701      116.2030      112.7021      121.1736       90.2568       77.3949       81.7423       71.4759       64.9099        0.0000        0.0000        0.0000        0.0000        0.0000        0.0000        0.0000        0.0000        0.0000        0.0000        0.0000        0.0000        0.0000        0.0000        0.0000        0.0000        0.0000        0.0000        0.0000        0.0000        0.0000        0.0000        0.0000        0.0000        0.0000        0.0000        0.0000        0.0000        0.0000        0.0000        0.0000        0.0000        0.0000        0.0000        0.0000        0.0000        0.0000        0.0000        0.0000        0.0000        0.0000        0.0000        0.0000        0.0000        0.0000        0.0000        0.0000        0.0000        0.0000        0.0000        0.0000        0.0000        0.0000        0.0000        0.0000        0.0000        0.0000
        0.0000        0.0000        0.0000        0.0000        0.0000        0.0000        0.0000        0.0000        0.0000        0.0000        0.0000        0.0000        0.0000        0.0000        0.0000        0.0000        0.0000        0.0000        0.0000        0.0000        3.6120        2.5932        2.9664        3.8722        9.8062       10.2319       22.2316       23.0685       26.5326       11.0470        3.3751        1.9868        5.1395       14.5397       19.8397       35.0085       29.4631       27.5698       21.8755       11.8553        8.6580        7.1628        7.0181        9.8787        9.1701        4.9749        2.0194        2.9818        3.4907        4.4528        3.7637        2.2410        2.2639        2.2520        1.6242        4.6021        4.0600        2.7064        2.9779        4.0969        5.1529        4.9741        2.7519        2.6360        1.9860        1.1915        1.4364        1.7820        2.2019        0.9905        3.4361        2.2820        2.3655        2.1897        2.1181        2.5075        1.4755        1.8321        2.5251        3.0342        3.0486        1.9623        3.2496        4.8711        6.1337        6.4036        6.4574        7.6720        6.1990        7.1690        6.1009        4.6705        4.7269        7.7744       12.4104       16.9769       16.3701       17.1617       21.0530       22.6058       24.4069       22.3289       24.1439       20.7328       19.0596       18.3260       18.9389       15.2720       15.1667       15.3812       17.5624       19.0721       23.4800       21.8464       19.8871       20.3494       45.0282       44.8261       23.0460       16.4070       14.7306       14.0797       16.2974       14.6097       14.0740       13.9231       14.2612       31.1400       18.0411       19.9562       25.3230       25.1206       30.4023       29.8308       54.2672       49.3464       46.0955       73.8236       37.5703       39.1779       40.8360       55.4838       50.7607       53.2134       44.1929       51.5976       48.6409       49.7247       63.6633       63.9226       53.9641       52.7217       56.5356       67.0591       70.2824       56.6657       70.1906       62.8459       63.3280       64.4833       60.4489       64.0042       67.2568       69.9460       70.4345       77.6123       84.5097       93.8261       93.9062       83.0714       86.6469       80.9558       84.5253       99.3548       91.3093       87.1557       97.7158      104.3401      108.4152       99.0756      118.1300      128.1314      118.3173      111.3100      107.3575      107.8974      111.1526       98.4054       80.7579       78.8967       77.2752       67.5885       80.7429        0.0000        0.0000        0.0000        0.0000        0.0000        0.0000        0.0000        0.0000        0.0000        0.0000        0.0000        0.0000        0.0000        0.0000        0.0000        0.0000        0.0000        0.0000        0.0000        0.0000        0.0000        0.0000        0.0000        0.0000        0.0000        0.0000        0.0000        0.0000        0.0000        0.0000        0.0000        0.0000        0.0000        0.0000        0.0000        0.0000        0.0000        0.0000        0.0000        0.0000        0.0000        0.0000        0.0000        0.0000        0.0000        0.0000        0.0000        0.0000        0.0000        0.0000        0.0000        0.0000        0.0000        0.0000        0.0000        0.0000
        0.0000        0.0000        0.0000        0.0000        0.0000        0.0000        0.0000        0.0000        0.0000        0.0000        0.0000        0.0000        0.0000        0.0000        0.0000        0.0000        0.0000        0.0000        0.0000        0.0000        4.2060        5.0392        1.7542        4.0475        9.0313       18.3676       38.2137       46.2278       47.4239       33.3899       17.5700       16.1425       41.2491       15.3363       14.1805       21.9855       22.3688       25.3120       10.7364        6.3608        5.8426        6.3652        9.1941       14.9477       21.0511       18.8421        5.8287        4.0682        4.3898        4.5630        2.2033        3.2400        9.6437        8.8172        5.3898        4.0859        4.6412        6.0163        7.5259        8.5405       12.1322       15.9102       16.1319       12.2846        9.5129        5.1483        5.7761        7.8481        8.1521        5.8420        4.6358        3.7308        3.0216        2.1388        1.9009        2.0420        1.4862        2.0675        2.9447        3.1397        4.3581        4.8155        5.8464        7.1374        8.3095        7.6333        5.4729        4.2834        4.8795        4.6738        4.4158        6.4305        7.4573        9.5627       16.4416       17.1145       15.8195       15.3828       15.5461       20.4370       21.5266       23.6067       23.3403       21.4474       21.4198       21.5179       24.2242       17.2226       15.8245       20.0594       19.6466       18.9813       21.8597       24.0321       22.4457       26.1196       43.7904       36.4156       19.3172       17.1652       17.3388       15.9690       16.0475       15.0018       14.8875       14.4593       15.3613       31.8135       23.3748       26.2191       25.0609       24.7655       31.6561       59.2107       40.3311       36.5112       66.4501       51.1577       32.6275       44.8848       51.1781       54.5920       40.2225       41.2777       41.3360       35.2858       32.8506       55.1086       54.4634       56.2346       49.3527       56.6875       61.7932       65.9901       64.9183       62.2819       71.6563       63.7940       75.9837       74.9765       71.3195       60.1758       66.8729       67.3552       71.6689       71.9856       78.6014       91.7202       97.4522       95.2354       88.5530      101.7407      102.8568       92.3353      114.2764      101.5250      119.5703      115.4325      110.9342      116.4351      137.4985      116.7464      127.4181      110.0098      109.1291      107.5701      103.6922      101.2974      104.3569       97.9322       91.3718       74.6317       83.0543       65.8283        0.0000        0.0000        0.0000        0.0000        0.0000        0.0000        0.0000        0.0000        0.0000        0.0000        0.0000        0.0000        0.0000        0.0000        0.0000        0.0000        0.0000        0.0000        0.0000        0.0000        0.0000        0.0000        0.0000        0.0000        0.0000        0.0000        0.0000        0.0000        0.0000        0.0000        0.0000        0.0000        0.0000        0.0000        0.0000        0.0000        0.0000        0.0000        0.0000        0.0000        0.0000        0.0000        0.0000        0.0000        0.0000        0.0000        0.0000        0.0000        0.0000        0.0000        0.0000        0.0000        0.0000        0.0000        0.0000
        0.0000        0.0000        0.0000        0.0000        0.0000        0.0000        0.0000        0.0000        0.0000        0.0000        0.0000        0.0000        0.0000        0.0000        0.0000        0.0000        0.0000        0.0000        0.0000        0.0000        4.4544        1.6607        1.2746        5.7408       31.7240       23.2919       13.2267       22.0300       40.3121       35.7349       56.7867       71.8495       32.0253       15.4239       12.4800       14.2689        9.3444        9.5944        0.6108        0.4674        2.4829        6.6758        5.1293        4.7038        5.8311        5.4936        5.8991        8.5148        8.4524        5.1902        5.5683       14.8324       16.2796       15.3949       12.6021       10.7386       13.2576       10.7438       10.8354        6.0376       11.1451        7.5169        4.2979        3.2285        6.9746        8.3894        7.1158        8.9765        7.6603        4.8823        2.4964        1.2597        0.6509        0.6151        0.7137        0.8650        1.3589        2.7397        2.8997        3.3942        3.5347        6.2620        7.2130        6.9263        5.1184        6.2096        8.8255        6.7118        8.3677        9.1212        8.4488       12.1362       15.3135       16.1070       11.6902       17.5947       13.8983       14.4481       16.9182       22.4609       23.4161       24.2661       24.6495       22.4948       23.4764       25.0852       23.2042       18.0522       18.4625       17.5816       23.1544       25.9306       22.1046       19.1588       19.4664       21.5853       20.8288       18.8680       17.2009       17.0589       18.5040       16.9797       17.3490       17.0130       14.4131       13.8623       16.0305       20.5053       22.1507       20.0227       21.8954       22.5017       26.4712       31.8493       40.3482       44.3564       57.9483       60.8224       45.9110       48.5725       44.6699       44.3657       61.4811       51.8147       46.0780       55.0319       54.6723       67.2047       79.2283       74.2971       66.1243       60.5983       63.2625       65.2989       68.5636       71.4587       73.6914       94.2715      100.3672       90.0765       72.9613       68.6525       85.5202       65.2838       68.0668       70.0757       73.1030       80.9853       87.6575       91.7793       93.6970       90.5358       94.3068       95.2613      106.5187      110.8160      115.4562      129.0204      143.1723      144.6467      134.3813      125.9346      117.5817      124.8227      109.9469      104.9824      104.4536       97.8179      108.1121      103.7343       93.0007       73.4606       75.2619       63.6975       65.8053        0.0000        0.0000        0.0000        0.0000        0.0000        0.0000        0.0000        0.0000        0.0000        0.0000        0.0000        0.0000        0.0000        0.0000        0.0000        0.0000        0.0000        0.0000        0.0000        0.0000        0.0000        0.0000        0.0000        0.0000        0.0000        0.0000        0.0000        0.0000        0.0000        0.0000        0.0000        0.0000        0.0000        0.0000        0.0000        0.0000        0.0000        0.0000        0.0000        0.0000        0.0000        0.0000        0.0000        0.0000        0.0000        0.0000        0.0000        0.0000        0.0000        0.0000        0.0000        0.0000        0.0000        0.0000
        0.0000        0.0000        0.0000        0.0000        0.0000        0.0000        0.0000        0.0000        0.0000        0.0000        0.0000        0.0000        0.0000        0.0000        0.0000        0.0000        0.0000        0.0000        0.0000        0.0000        0.0000        5.0140        6.5725       13.0448       28.7355       29.4070       20.6473       12.9453       11.1127       25.7510       46.3146       44.1984       33.5512       22.1284       20.8550       13.0629        2.4950        2.2024        5.0556        9.5077       12.9510       15.4189       19.7021       10.2589       10.5904       15.6910        7.7242        4.0301        3.2197        2.3637        4.3758        5.3008        7.4067        7.7699        8.9619        7.5352        4.2123        3.3522        2.5924        4.1391        1.5003        0.7448        0.9466        0.8095        1.5402        2.3890        1.7687        3.0643        3.4723        6.1301        9.8322        5.6655        2.4309        1.1134        3.0509        3.1970        4.2649        3.4325        3.4833        4.0232        4.4566        5.0512        6.9453        9.0061        7.7630        9.7899        9.7509       12.0982       16.3585       19.7793       17.6387       18.7778       17.1271       20.1892       21.9671       21.1045       32.1307       23.0107       15.4635       18.1712       18.5535       20.2925       20.0613       26.7828       31.6004       28.3267       27.9863       29.1810       29.2224       30.9856       29.1595       22.2023       21.3761       19.4321       18.8108       17.0036       18.8973       17.9581       23.3554       23.9576       23.4226       20.7809       23.2479       21.8029       16.1015       14.6584       14.2989       24.0750       21.7072       24.2026       34.5320       30.7721       32.7614       45.3532       45.5046       48.8045       68.3323       58.3349       77.8549       60.2669       66.0337       40.3287       37.9264       50.5838       45.0968       53.0561       97.9035       76.0299       64.8109       66.6002       62.6049       60.3155       68.3712       67.0320       63.9388       70.8370       78.5752       84.4004       85.9945       80.1277       77.5299       60.9185       59.2831       66.9164       77.9872       86.0174       94.9198       92.8338       90.3634       95.9124       95.8864       95.1009       97.3085      100.6794      104.7394      104.7109      110.1075      131.3150      137.0293      136.8194      130.8490      126.4161      127.1890      139.5345      118.1733      115.6560      109.8874      108.2681      106.8583      108.7978       97.1900       81.8312       79.1029       69.7754       71.9434       36.8700        0.0000        0.0000        0.0000        0.0000        0.0000        0.0000        0.0000        0.0000        0.0000        0.0000        0.0000        0.0000        0.0000        0.0000        0.0000        0.0000        0.0000        0.0000        0.0000        0.0000        0.0000        0.0000        0.0000        0.0000        0.0000        0.0000        0.0000        0.0000        0.0000        0.0000        0.0000        0.0000        0.0000        0.0000        0.0000        0.0000        0.0000        0.0000        0.0000        0.0000        0.0000        0.0000        0.0000        0.0000        0.0000        0.0000        0.0000        0.0000        0.0000        0.0000        0.0000        0.0000        0.0000
        0.0000        0.0000        0.0000        0.0000        0.0000        0.0000        0.0000        0.0000        0.0000        0.0000        0.0000        0.0000        0.0000        0.0000        0.0000        0.0000        0.0000        0.0000        0.0000        0.0000        0.0000       15.2579       11.1282       23.4637       19.6752       27.3583       39.7042       26.7558       12.0970       20.6271       13.1532        8.9060        5.9674        2.9391        4.4294        4.5269        4.5537        7.4408       14.5125        6.5130        3.3620       20.4360       36.6781       25.4873       27.8263       10.0836        4.6844        2.2814        2.6687        3.3217        3.3422        3.9448        2.7800        3.0994        8.4239        6.0321        5.2998        3.8217        1.4018        1.9617        3.1356        1.0741        0.4544        0.3806        1.7371        3.4943        2.2179        2.0280        2.4974        4.9081        3.5595        3.3537        4.8692        2.4792        2.3257        2.4112        2.7596        2.3903        1.9984        2.5433        3.5520        4.8468        6.5679        7.5313        8.0589       10.8560       12.2346       15.7485       17.3406       19.6133       18.8054       22.1153       22.8493       21.6087       22.3466       21.4130       25.1345       30.4218       21.1253       22.7193       20.8200       22.3643       21.8474       26.2329       31.0127       27.3299       24.5281       31.8212       23.6748       22.1411       29.4379       40.7764       20.6962       22.0527       18.9431       16.9701       22.0470       20.8941       22.2279       26.5323       26.0037       24.6588       29.4650       15.3791       15.2094       17.5496       21.3253       18.2208       22.2873       25.5021       25.1819       36.7537       32.2863       30.6423       33.6996       43.0858       61.3380       43.1247       59.8647       65.7737       54.6988       51.8433       37.8778       34.4209       47.7759       49.1902       83.7383       61.3180       61.9146       58.2247       60.0025       71.0819       73.3064       69.4082       62.6321       58.4915       60.7145       57.8067       74.8081       80.4386       80.6158       98.2400       67.7890       65.7343       72.9075       94.9708      116.3454      102.2552       89.3038       96.6798       95.7540      118.2207      109.9745      110.5141      101.0918      102.6503      102.8051      119.6160      117.0642      123.9433      139.1830      133.7232      144.0601      157.6691      142.0895      123.2723      114.1616       98.6040      110.0584      100.5781       92.7031       88.7223      104.1971       84.7158       73.6655       34.0200        0.0000        0.0000        0.0000        0.0000        0.0000        0.0000        0.0000        0.0000        0.0000        0.0000        0.0000        0.0000        0.0000        0.0000        0.0000        0.0000        0.0000        0.0000        0.0000        0.0000        0.0000        0.0000        0.0000        0.0000        0.0000        0.0000        0.0000        0.0000        0.0000        0.0000        0.0000        0.0000        0.0000        0.0000        0.0000        0.0000        0.0000        0.0000        0.0000        0.0000        0.0000        0.0000        0.0000        0.0000        0.0000        0.0000        0.0000        0.0000        0.0000        0.0000        0.0000        0.0000        0.0000
        0.0000        0.0000        0.0000        0.0000        0.0000        0.0000        0.0000        0.0000        0.0000        0.0000        0.0000        0.0000        0.0000        0.0000        0.0000        0.0000        0.0000        0.0000        0.0000        0.0000        0.0000       15.9934       13.4199       26.7772       34.0222       35.7662       33.4065       22.1016       16.4762       13.2364       12.2972        7.8054        3.7220        2.6491        2.8735        0.5778        5.4441        2.8750       17.9811       15.6649        6.9924       16.8881       17.7146       13.7353        9.9451       14.3726       22.5829       23.0372       21.9471       13.8966        9.7068        9.0065        8.1138        5.0648       10.3324        9.4835        7.3666        7.8419        3.3728        1.7451        1.3784        3.1184        1.8005        1.8209        1.9487        3.3964        3.0957        2.5826        3.4784        4.6672        5.6758        4.4643        4.7027        2.7070        2.8331        3.2577        2.9513        2.5088        2.0861        6.5311        4.3740        4.8956        7.3565        8.2834       11.0315       15.3743       15.1120       17.0877       21.0248       20.8568       19.5159       22.0989       21.6570       18.5807       22.3211       16.5129       21.4058       21.2935       16.6186       18.2548       21.0288       19.3873       19.9348       25.7705       23.8723       22.6221       21.5552       21.3623       18.9267       19.6532       16.6657       17.4744       25.6570       31.8900       14.8805       15.5832       18.5761       19.1361       20.0361       24.6956       22.6721       22.5708       27.8652       13.5229       12.4263       13.6933       15.1414       34.6372       42.1607       27.1845       23.4880       29.0823       44.6288       28.9242       32.4602       37.6423       36.6669       43.3916       47.7251       45.3624       53.4469       43.3510       48.2521       67.5885       71.7287       69.3285       64.9299       62.3634       56.9504       51.0339       47.7000       67.9473       63.6913       57.0228       61.6104       67.5738       87.0264       68.2615       68.7235       68.2775       76.0710       87.8800       75.7398       74.4651       67.2236       69.7011       78.6771       90.7095      110.4316      106.5514      100.9726      105.6233      116.5284      126.8861      122.2965      114.0160      114.2605      131.2642      119.7943      127.5585      124.8028      134.3903      144.1945      150.9789      153.3738      135.2330      137.5068      143.5723      117.4565      107.6193      103.2706       97.4688      103.4930       95.4322       94.5424       39.4800        0.0000        0.0000        0.0000        0.0000        0.0000        0.0000        0.0000        0.0000        0.0000        0.0000        0.0000        0.0000        0.0000        0.0000        0.0000        0.0000        0.0000        0.0000        0.0000        0.0000        0.0000        0.0000        0.0000        0.0000        0.0000        0.0000        0.0000        0.0000        0.0000        0.0000        0.0000        0.0000        0.0000        0.0000        0.0000        0.0000        0.0000        0.0000        0.0000        0.0000        0.0000        0.0000        0.0000        0.0000        0.0000        0.0000        0.0000        0.0000        0.0000        0.0000        0.0000        0.0000        0.0000
        0.0000        0.0000        0.0000        0.0000        0.0000        0.0000        0.0000        0.0000        0.0000        0.0000        0.0000        0.0000        0.0000        0.0000        0.0000        0.0000        0.0000        0.0000        0.0000        0.0000        0.0000       11.9596        8.5878       15.8152       19.4921       21.7217       23.9656       13.7101       12.3657       11.3330       11.2686        7.2986        5.6136        4.5311        5.8256        3.6709        4.7235        6.6135       16.3595       24.5559       24.6109       17.3818       10.2821        5.2987       22.6944       23.7651       17.1889       16.7133       14.6828        9.5360       11.0235       14.7245       11.3780        4.0075        5.2638        2.4433        4.8663        6.0846        3.3383        2.0345        1.3155        2.8398        5.3299        3.3368        4.7315        3.9130        2.9665        6.0460        6.3238        5.7978        3.5012        3.0114        5.1010        3.5597        3.6675        3.3016        2.7889        2.3000        4.2364        7.4609        2.5134        5.3601        7.7720       10.9260       14.2310       15.4346       14.8078       15.3346       17.0874       22.4140       18.0670       19.6600       22.8650       20.4740       23.3474       16.9606       19.6449       29.9260       25.7681       15.8849       15.7250       15.8587       17.0470       17.7505       19.0734       18.1578       17.5967       15.9152       15.7917       17.3837       13.4189       12.7232       12.9256       14.3613       13.2504       15.1498       16.5149       18.1058       19.5031       22.4248       24.1042       22.6363       20.0816       13.7888       12.3181       12.0095       12.6779       24.7605       27.4450       22.3179       20.2186       21.8188       22.6363       24.5862       27.1186       27.6863       28.5036       37.4661       39.3352       39.3459       36.5445       33.8031       57.9208       72.8578       57.4397       50.0986       39.2345       56.9531       52.5920       40.8262       45.3956       50.9736       56.8004       53.7462       50.7675       62.3880       88.7690       68.8674       79.7287       68.9784       78.6700       81.9916       89.1137       90.3422       78.0274       85.0106      104.9372       98.5301       90.9060       96.9505      108.3223      119.6350      143.6102      161.2391      131.6550      121.2850      127.1983      147.2704      137.9998      144.0740      133.6239      129.8483      138.9081      144.6344      142.1086      145.7215      162.5365      139.8620      120.5255      111.0112      114.6042      108.8127      109.9223      116.0360       98.1366        0.0000        0.0000        0.0000        0.0000        0.0000        0.0000        0.0000        0.0000        0.0000        0.0000        0.0000        0.0000        0.0000        0.0000        0.0000        0.0000        0.0000        0.0000        0.0000        0.0000        0.0000        0.0000        0.0000        0.0000        0.0000        0.0000        0.0000        0.0000        0.0000        0.0000        0.0000        0.0000        0.0000        0.0000        0.0000        0.0000        0.0000        0.0000        0.0000        0.0000        0.0000        0.0000        0.0000        0.0000        0.0000        0.0000        0.0000        0.0000        0.0000        0.0000        0.0000        0.0000        0.0000        0.0000
        0.0000        0.0000        0.0000        0.0000        0.0000        0.0000        0.0000        0.0000        0.0000        0.0000        0.0000        0.0000        0.0000        0.0000        0.0000        0.0000        0.0000        0.0000        0.0000        0.0000        0.0000        0.0000        5.9170       15.3403       18.9283       20.1222       16.9926       10.5503       10.6383       11.6152       10.9399        6.1655        6.6628        7.9036        9.4203        7.8329        5.7743        7.6756        3.5087        2.5744        7.5817        6.4128       10.4719       17.3693       21.9071       18.5580       20.0603       22.9118        5.4739        2.6042        4.5345       12.4665        6.0022        7.2500       10.2977        5.1945        4.7759        6.0590        4.5920        2.6458        2.5109        3.2999        3.4650        5.2812        4.3583        2.0339        3.1664        3.9612        2.2042        2.2742        1.5996        3.6160        5.2834        5.6812        8.2285        6.0085        5.0336        4.8124        4.9823        6.6482        4.8800        7.4395        9.0870       10.5167       11.3397       10.6510       12.6824       19.0479       23.1003       20.1918       20.8418       23.2042       24.7233       26.1067       28.2346       19.2349       15.2825       16.8785       22.5640       14.1765       13.8455       16.6757       15.8772       13.9605       14.6414       18.2260       14.9757        9.1981        8.6120        8.0699        7.6111        7.0076        7.4345        8.5927       10.2725       21.5162       21.9160       21.9195       23.7015       24.1720       24.8079       23.9669       21.3197       15.1530       13.0919       12.4292       13.9958       18.6715       16.8885       17.2524       17.9697       23.0686       20.9002       21.7255       23.3861       24.3199       28.4942       23.8038       31.1779       35.5434       45.9903       41.0478       44.9008       35.6538       26.1332       26.0976       33.5549       37.4469       40.9833       48.3287       43.0516       36.4563       37.9548       41.4713       43.9192       56.2449       68.4527       74.2049       93.1151       94.0672       88.2487       84.2259      101.3772       98.6571      102.6818       93.6077       97.0445       80.6113       64.1259       73.3040      101.7025      113.5532      141.0792      155.4876      142.4241      138.5706      140.2954      135.3750      149.0224      151.1517      141.0981      129.5948      140.4094      152.3069      161.6375      166.3855      147.2352      148.0057      161.0441      147.7005      124.2146      116.3543      122.1863      125.8242      119.7907      112.6600      123.2486      147.7290      164.1161        0.0000        0.0000        0.0000        0.0000        0.0000        0.0000        0.0000        0.0000        0.0000        0.0000        0.0000        0.0000        0.0000        0.0000        0.0000        0.0000        0.0000        0.0000        0.0000        0.0000        0.0000        0.0000        0.0000        0.0000        0.0000        0.0000        0.0000        0.0000        0.0000        0.0000        0.0000        0.0000        0.0000        0.0000        0.0000        0.0000        0.0000        0.0000        0.0000        0.0000        0.0000        0.0000        0.0000        0.0000        0.0000        0.0000        0.0000        0.0000        0.0000        0.0000
        0.0000        0.0000        0.0000        0.0000        0.0000        0.0000        0.0000        0.0000        0.0000        0.0000        0.0000        0.0000        0.0000        0.0000        0.0000        0.0000        0.0000        0.0000        0.0000        0.0000        0.0000        0.0000        0.0000        0.0000        0.0000        0.0000       19.6608       12.4231       10.9909       11.5799       12.2294        7.1121        5.1445        8.0612       14.3037        7.4773        3.0005        5.0845        5.3941        1.0773        4.7107        5.1129        3.1624       13.7011       16.9221       27.1375       18.8811       27.2064       18.6840        9.2271       11.8957        9.2957        5.9687        7.2819        6.6064        3.5542        4.2279        4.5941        5.0832        4.0403        3.9529        3.8824        2.9447        4.1068        3.1285        2.7057        1.5737        1.9671        1.1464        1.9761        1.7156        4.5925        4.7638        5.6925        6.7950        6.3888        5.5835        5.4338        5.9181        6.7603        8.6811        7.9993        7.4451       10.0075       10.6339       11.0123       12.9987       17.6681       18.8287       15.9442       14.2824       20.1597       20.2463       19.5874       20.0269       18.3297       19.9984       10.9393       11.2137       11.7782       13.1142       12.5295       11.0273        9.3046        8.0212        7.6476        6.8979        6.0130        5.5759        5.3369        5.3105        5.2395        5.7046        7.3901       10.4917       18.8877       18.8787       21.2303       22.6011       25.8955       25.4322       24.5628       21.8809       15.4321       13.4495       12.9514       13.6253       15.2799       17.5602       16.0427       17.6197       23.7875       17.1956       17.1036       17.5073       19.4271       22.2380       21.2314       21.5396       27.4201       22.4047       18.3434       19.9341       21.7690       25.2254       33.2590       29.5682       40.4294       41.9579       40.2257       45.5773       34.5320       33.2362       38.3431       52.4457       66.7148       78.5443       89.0451      106.0703      104.6042      107.1895       78.4342       82.7638       99.9424       98.0467      109.8021      117.5977       98.1557       95.4979       84.7414      114.5429      105.8404      125.5103      160.9143      167.5952      134.1952      124.0149      156.1637      171.1698      137.2075      133.6332      127.1151      133.3320      157.3268      176.1278      179.1203      173.2271      142.5950      171.2508      156.2486      146.1882      123.3174      142.9244      139.8252      154.6862      118.9299      136.8112      156.5067      166.9802        0.0000        0.0000        0.0000        0.0000        0.0000        0.0000        0.0000        0.0000        0.0000        0.0000        0.0000        0.0000        0.0000        0.0000        0.0000        0.0000        0.0000        0.0000        0.0000        0.0000        0.0000        0.0000        0.0000        0.0000        0.0000        0.0000        0.0000        0.0000        0.0000        0.0000        0.0000        0.0000        0.0000        0.0000        0.0000        0.0000        0.0000        0.0000        0.0000        0.0000        0.0000        0.0000        0.0000        0.0000        0.0000        0.0000        0.0000        0.0000        0.0000        0.0000
        0.0000        0.0000        0.0000        0.0000        0.0000        0.0000        0.0000        0.0000        0.0000        0.0000        0.0000        0.0000        0.0000        0.0000        0.0000        0.0000        0.0000        0.0000        0.0000        0.0000        0.0000        0.0000        0.0000        0.0000        0.0000        0.0000        0.0000       15.5360       19.1593       14.4652       12.5054       10.6453       14.9793       16.5167       13.6396       12.1592       15.4060        8.7721        7.9621        1.7189        5.1193        4.0221        0.7513        7.6702       26.3876       17.9522        8.9267       13.0243       16.1342       12.0200        7.9262       10.5400        2.5913        4.7123       10.2304        4.0605        3.8839        3.2046        4.1721        3.0365        2.5511        2.2007        1.8883        2.7293        3.2650        2.9639        2.2023        2.5312        3.3492        3.4644        4.3773        4.8051        5.0967        6.0023        7.0200        5.2153        5.8541        4.9215        5.0421        5.1252        7.2458        6.9152        6.4646        7.4858        9.7344       12.3768       12.7201       15.2019       14.5979       16.1584       17.9609       16.1500       23.0192       16.5350       16.6452       13.3147       13.2542       11.2672        9.0635        8.4778        7.8859        7.4471        6.8336        5.7265        4.8841        4.2986        4.0299        3.9324        3.6514        3.5964        3.7529        3.7908        4.6295        6.3767        8.8393       15.0747       18.2249       20.9945       22.2585       23.7048       25.6009       25.0508       22.4582       16.5341       14.1852       13.0645       13.1724       14.9949       15.3606       15.3340       15.5488       17.0191       18.6288       16.5055       16.6038       16.4390       17.6533       19.4436       21.0291       31.6218       30.1563       23.4975       20.0654       28.7103       39.6402       35.3294       32.9508       38.5466       39.6238       42.9291       39.2643       34.8014       36.9677       56.3546       65.5316       68.5995      118.2976      109.3924      112.1110      121.3232      122.3622       85.3338       62.0749       71.9993       73.6345      107.2287      126.7173      128.8239      111.8148       85.3197      113.7589       94.3822      130.8448      164.2717      155.5785      133.9849      135.5798      156.3242      161.5636      131.3264      122.1535      118.6523      121.1204      146.6023      197.2881      201.3768      178.3881      173.7525      182.9750      190.5084      157.3197      138.1609      160.2422      168.0806      166.0103      122.2185      136.8550      152.5440      172.7704      188.9700        0.0000        0.0000        0.0000        0.0000        0.0000        0.0000        0.0000        0.0000        0.0000        0.0000        0.0000        0.0000        0.0000        0.0000        0.0000        0.0000        0.0000        0.0000        0.0000        0.0000        0.0000        0.0000        0.0000        0.0000        0.0000        0.0000        0.0000        0.0000        0.0000        0.0000        0.0000        0.0000        0.0000        0.0000        0.0000        0.0000        0.0000        0.0000        0.0000        0.0000        0.0000        0.0000        0.0000        0.0000        0.0000        0.0000        0.0000        0.0000        0.0000
        0.0000        0.0000        0.0000        0.0000        0.0000        0.0000        0.0000        0.0000        0.0000        0.0000        0.0000        0.0000        0.0000        0.0000        0.0000        0.0000        0.0000        0.0000        0.0000        0.0000        0.0000        0.0000        0.0000        0.0000        0.0000        0.0000        0.0000        0.0000        0.0000        0.0000       20.5103       10.9054        9.3531        7.1073       10.4632        7.6626        4.9968        3.9135        9.5988        5.7870        4.0409        4.2307        7.4356        7.5257       15.1324        9.2592        7.9925       11.9262        9.0578        7.4986        6.0778        6.6169        7.7116        7.7410        9.1914        4.2706        3.7384        1.8198        1.9268        2.2564        2.5173        1.8693        1.9943        2.5998        2.3154        2.7947        2.8192        3.3204        2.5479        3.1121        3.0674        2.4795        2.8694        3.8954        3.0060        4.2151        4.0440        3.5729        4.1625        4.5285        6.8556        8.8322        6.8438        7.4531        7.6096        8.3177        9.9290       13.7358       17.1830       15.1783       15.2288       17.1090       19.4082       18.8710       15.5045       12.4314       11.0038       10.9733        6.6716        6.1415        5.3014        4.6234        4.3577        3.9347        3.4059        3.0939        2.9342        2.8590        2.6767        2.7158        2.9627        3.0439        3.9271        5.7391        8.2287       15.0916       19.0720       20.2371       22.0530       23.2642       25.3482       25.0263       22.7199       16.8473       15.1871       14.0227       13.5441       15.1463       15.1986       15.2123       15.5847       17.1730       17.0060       19.4603       19.1277       18.3091       18.4151       20.8454       36.5156       18.0468       20.4307       19.4860       21.0563       24.5819       26.6140       30.2976       30.7136       40.0480       44.3016       41.5714       43.6757       41.9631       54.2243       54.0361       58.1116       61.6729       83.8335       94.0933      108.4166       89.4546       91.2459       96.6950       81.9771       75.0458       93.1189      103.9891      100.8017      120.4386      111.5492       77.0803       94.5965       80.4571      107.6721      122.1505      120.9044      105.5840      130.0031      153.4698      162.1713      128.7802      128.9256      128.2097      126.7816      140.0174      178.0801      209.5241      215.7667      173.8440      186.7356      179.2375      178.7756      142.3042      161.4411      164.0280      164.1556      118.3121      123.1244      131.4176      162.4760      208.6200        0.0000        0.0000        0.0000        0.0000        0.0000        0.0000        0.0000        0.0000        0.0000        0.0000        0.0000        0.0000        0.0000        0.0000        0.0000        0.0000        0.0000        0.0000        0.0000        0.0000        0.0000        0.0000        0.0000        0.0000        0.0000        0.0000        0.0000        0.0000        0.0000        0.0000        0.0000        0.0000        0.0000        0.0000        0.0000        0.0000        0.0000        0.0000        0.0000        0.0000        0.0000        0.0000        0.0000        0.0000        0.0000        0.0000        0.0000        0.0000        0.0000
        0.0000        0.0000        0.0000        0.0000        0.0000        0.0000        0.0000        0.0000        0.0000        0.0000        0.0000        0.0000        0.0000        0.0000        0.0000        0.0000        0.0000        0.0000        0.0000        0.0000        0.0000        0.0000        0.0000        0.0000        0.0000        0.0000        0.0000        0.0000        0.0000        0.0000        0.0000       18.2894       24.3039        0.0000        0.0000        5.3300        6.1930        5.6035        7.1411        6.9377        6.0736        6.6375        9.0952       22.6066       16.0312       13.6582       12.9062       12.8272       11.3920        4.6256        3.8120        9.8155        6.5059        5.7824        3.7636        3.3613        3.1638        2.2541        1.7481        0.8644        1.6009        1.5277        1.2455        1.8946        1.5579        1.3975        1.5776        2.2979        1.7123        1.3531        1.6399        1.5371        1.5751        2.0060        2.4192        3.0978        3.3788        2.0574        1.5946        3.1784        7.2235        6.2546        6.5235       17.0156       12.7346       11.8735       24.9976       27.3077       28.6723       28.1462       24.2401       17.6343       19.7635       33.8740       48.6208       20.6158       16.9652       15.8228        4.0064        1.8355        1.4822        1.2399        1.0981        0.0000        0.1281        0.3789        0.0989        0.4808        0.4847        0.5399        0.5949        2.5196        3.8997        6.0262       11.3853       13.7983       15.8569       17.8093       19.9828       22.5393       24.6199       24.8205       22.8629       17.9674       17.1338       15.2050       15.9000       21.9195       15.3041       15.8519       20.4421       15.4378       15.5448       15.3483       15.1176       19.7100       19.5353       18.4190       22.8021       22.9519       19.2213       17.2653       21.3612       23.8202       27.1489       30.1872       36.3355       42.8983       55.6836       58.4653       57.1928       68.2471       67.7290       72.5587       73.4614       66.8300       71.0485       77.4136       78.8298       68.6860       72.3907       74.3463       65.0947       72.1990       78.4788       92.4445       88.3945       81.4490       88.1368       74.6957       69.3754       79.6736       88.1700       92.1388       85.5293       83.3417      136.7973      142.1502      184.1936      173.3449      129.5221      115.4769      121.5824      149.7175      176.1334      173.4117      156.7562      173.9409      171.6313      180.3623      177.9073      137.2412      147.5032      153.3887      153.7626      124.2638      129.5372      136.2613        0.0000        0.0000        0.0000        0.0000        0.0000        0.0000        0.0000        0.0000        0.0000        0.0000        0.0000        0.0000        0.0000        0.0000        0.0000        0.0000        0.0000        0.0000        0.0000        0.0000        0.0000        0.0000        0.0000        0.0000        0.0000        0.0000        0.0000        0.0000        0.0000        0.0000        0.0000        0.0000        0.0000        0.0000        0.0000        0.0000        0.0000        0.0000        0.0000        0.0000        0.0000        0.0000        0.0000        0.0000        0.0000        0.0000        0.0000        0.0000        0.0000        0.0000        0.0000
        0.0000        0.0000        0.0000        0.0000        0.0000        0.0000        0.0000        0.0000        0.0000        0.0000        0.0000        0.0000        0.0000        0.0000        0.0000        0.0000        0.0000        0.0000        0.0000        0.0000        0.0000        0.0000        0.0000        0.0000        0.0000        0.0000        0.0000        0.0000        0.0000        0.0000        0.0000        0.0000        0.0000        0.0000        0.0000        0.0000        0.0000        4.9452        6.8938        2.6721        5.4263        5.6192        8.3833        7.7496        9.5881       14.2577       11.1164       10.5999       12.9899        6.8954        5.2750        6.9926        5.1445        3.3545        3.2451        3.1412        2.3769        1.8883        1.6536        1.2486        1.0843        1.5436        0.3488        0.6853        1.4605        1.2837        1.0441        1.4103        1.3229        0.9931        0.5275        1.2187        0.4157        0.2555        1.0842        1.1769        1.3362        3.7228        2.4380        4.4330        1.4057        3.7382        2.8708        9.5592       14.4571       24.3464       17.0767       56.3932       13.3049       16.9440       16.2728       19.6406       25.5134       42.0837       46.2461       13.9719       10.2877       14.1558        9.4204        1.3799        0.9418        0.6846        0.8979        0.1566        0.1052        0.0330        0.0447        0.2395        0.2408        0.2863        0.3704        1.8406        3.5684        5.4523        9.0528       11.9723       15.3462       16.9005       19.3515       22.1434       24.4839       24.9015       23.1482       18.3342       16.7968       15.7396       15.3201       14.0307       13.6530       13.6202       13.9025       18.2130       15.7602       16.3766       16.2900       18.9617       18.9320       22.1915       28.6703       19.2258       19.9078       22.3462       21.3514       27.1747       32.1009       40.8441       45.1236       55.9332       65.5769       76.4151       77.9538       88.8176       84.9239       76.7277       81.2758       64.4986       76.3825       77.7152       90.0817       61.8657       55.6914       58.5698       59.0704       55.9023       51.8656       65.2876       72.6538       71.9217       58.5987       60.1306       61.1174       60.7884       96.6787      102.4011       68.5029       72.6647      136.9756      169.0795      163.4084      165.2368      124.5107      125.3700      187.7604      209.5087      153.7208      156.3892      173.3707      169.5893      190.2807      193.7435      198.1508      141.1131      153.1418      152.1757      158.0667      127.9714      139.2441        0.0000        0.0000        0.0000        0.0000        0.0000        0.0000        0.0000        0.0000        0.0000        0.0000        0.0000        0.0000        0.0000        0.0000        0.0000        0.0000        0.0000        0.0000        0.0000        0.0000        0.0000        0.0000        0.0000        0.0000        0.0000        0.0000        0.0000        0.0000        0.0000        0.0000        0.0000        0.0000        0.0000        0.0000        0.0000        0.0000        0.0000        0.0000        0.0000        0.0000        0.0000        0.0000        0.0000        0.0000        0.0000        0.0000        0.0000        0.0000        0.0000        0.0000        0.0000        0.0000
        0.0000        0.0000        0.0000        0.0000        0.0000        0.0000        0.0000        0.0000        0.0000        0.0000        0.0000        0.0000        0.0000        0.0000        0.0000        0.0000        0.0000        0.0000        0.0000        0.0000        0.0000        0.0000        0.0000        0.0000        0.0000        0.0000        0.0000        0.0000        0.0000        0.0000        0.0000        0.0000        0.0000        0.0000        0.0000        0.0000        0.0000        0.0000        0.0000        2.1364        1.2678        2.2870        7.8008       10.9987        9.1309       11.1767        8.6573        6.7889        7.0021        5.1041        3.2371        5.8216        3.5883        2.6485        2.6179        3.2496        3.1515        2.6173        1.9022        0.5593        0.4384        0.5238        0.5679        0.8140        1.2810        0.9910        0.6557        1.7513        1.7245        1.0121        0.5995        0.9540        2.4018        0.4481        0.5782        0.2638        2.5462        1.5919        1.2194        3.1347        2.6098        3.3554        4.7472       13.0959       13.8715       21.1277       38.3755       24.3357       14.0297       13.3832       35.3120       37.6642       35.4082       38.3732       30.5442       14.0554       11.3347        9.1626        6.6930        1.3896        0.9961        0.7224        0.5126        0.1242        0.0882        0.3157        0.5618        0.1427        0.0869        0.1061        0.2562        1.5293        3.2840        5.5973        7.7451       10.6082       13.1997       15.7853       18.0582       20.8309       23.1092       23.7229       22.5218       18.2580       17.1845       16.3702       16.0012       14.7151       14.4088       14.3191       14.5180       15.6794       15.7685       16.1008       16.7606       19.8413       21.7516       27.6029       23.6269       26.9073       30.0648       29.5265       32.4537       40.2130       43.3953       44.0014       63.0043       70.0899       67.2298       74.5198       77.8035       86.6049       99.0557       95.1485       91.4283       75.4243       65.8374       86.7451       90.9711       64.3176       59.2521       53.9528       55.7340       49.4210       46.5771       72.3194       63.4618       65.3742       63.8718       68.9647       59.7615       63.3321       62.9972       84.8693       83.6957       84.7090      117.9766      155.1242      134.6754      127.9332      144.7239      170.2059      156.9249      149.6688      157.0920      175.2433      171.8436      164.4209      167.3390      184.7434      162.3087      135.6673      143.9392      147.7179      151.8129      123.2657      129.1887        0.0000        0.0000        0.0000        0.0000        0.0000        0.0000        0.0000        0.0000        0.0000        0.0000        0.0000        0.0000        0.0000        0.0000        0.0000        0.0000        0.0000        0.0000        0.0000        0.0000        0.0000        0.0000        0.0000        0.0000        0.0000        0.0000        0.0000        0.0000        0.0000        0.0000        0.0000        0.0000        0.0000        0.0000        0.0000        0.0000        0.0000        0.0000        0.0000        0.0000        0.0000        0.0000        0.0000        0.0000        0.0000        0.0000        0.0000        0.0000        0.0000        0.0000        0.0000        0.0000
        0.0000        0.0000        0.0000        0.0000        0.0000        0.0000        0.0000        0.0000        0.0000        0.0000        0.0000        0.0000        0.0000        0.0000        0.0000        0.0000        0.0000        0.0000        0.0000        0.0000        0.0000        0.0000        0.0000        0.0000        0.0000        0.0000        0.0000        0.0000        0.0000        0.0000        0.0000        0.0000        0.0000        0.0000        0.0000        0.0000        0.0000        0.0000        0.0000        0.0000        0.2091        2.3114        3.9420        5.6289        3.6501        8.5834        6.8790        7.3601        4.7756        3.9469        4.7170        5.4681        6.4373        4.0925        3.6205        4.6718        4.2536        3.8532        3.1331        1.1190        0.7882        0.3156        0.2787        0.3994        0.4396        1.0307        1.3527        2.5390        1.3279        0.9546        0.7317        1.2142        0.8144        0.6282        1.8389        1.5197        0.6560        1.6409        1.8632        2.1333        5.4167        3.9907        9.6717       25.1977       26.8609       26.1967       12.3832       13.9653       21.5956       24.5620       19.4807       37.9208       43.7491       39.1118       25.3922       15.6273       13.2637       14.8258        4.2554        2.2225        1.6670        1.2705        0.9613        0.0000        0.0000        0.0000        0.0000        0.0735        0.0533        0.0759        0.1653        1.2104        2.3449        3.8734        5.7386       12.2167       11.9367       14.1759       16.2340       18.7372       20.6867       21.5183       21.1766       18.0019       17.5313       17.2193       17.1810       16.1621       16.1803       16.1722       16.1651       17.0838       16.8886       17.4345       19.7971       23.2504       28.4399       25.5296       26.5583       36.2635       56.8832       60.3125       32.8011       42.1601       45.3232       52.1108       45.4412       51.5081       61.9797       75.6543       83.7693      108.2959      107.3916      120.3936      108.9360       94.1423       78.8986       95.5139       80.0050       53.9753       53.9227       46.3272       53.2966       44.9742       52.3370       63.5640       65.5056       65.1821       75.4089       72.9319       61.8258       61.8297       75.8544       71.0286       82.2333       96.0501      106.2907      126.0621      143.1691      134.0942      138.2065      129.4609      134.4996      143.0814      185.7761      189.7724      170.2473      171.5961      166.1171      178.7859      160.4930      130.0804      131.5869      142.4848      121.1409      117.0372        0.0000        0.0000        0.0000        0.0000        0.0000        0.0000        0.0000        0.0000        0.0000        0.0000        0.0000        0.0000        0.0000        0.0000        0.0000        0.0000        0.0000        0.0000        0.0000        0.0000        0.0000        0.0000        0.0000        0.0000        0.0000        0.0000        0.0000        0.0000        0.0000        0.0000        0.0000        0.0000        0.0000        0.0000        0.0000        0.0000        0.0000        0.0000        0.0000        0.0000        0.0000        0.0000        0.0000        0.0000        0.0000        0.0000        0.0000        0.0000        0.0000        0.0000        0.0000        0.0000        0.0000
        0.0000        0.0000        0.0000        0.0000        0.0000        0.0000        0.0000        0.0000        0.0000        0.0000        0.0000        0.0000        0.0000        0.0000        0.0000        0.0000        0.0000        0.0000        0.0000        0.0000        0.0000        0.0000        0.0000        0.0000        0.0000        0.0000        0.0000        0.0000        0.0000        0.0000        0.0000        0.0000        0.0000        0.0000        0.0000        0.0000        0.0000        0.0000        0.0000        0.0000        0.0000        0.0000        0.0000        5.7063        7.3764       10.0464        8.5747        5.7378        5.6150        6.0392        7.6487        8.9534        6.9545        6.1859        6.4404        8.8455        9.3746        8.0005        6.5466        4.4237        3.0500        2.1581        1.9850        1.1842        1.8731        1.1025        1.4489        2.0788        1.1878        0.7138        0.9842        2.9513        3.3827        3.2198        2.9095        1.7648        2.4312        1.2967        1.3423       36.4980       26.5685       27.9602       25.0361       62.7985       35.3226       22.9606       31.2797       21.0625       29.6751       20.9836       27.2194       44.0331       54.4092       73.2965       68.4813       43.7878       38.4289       41.8753       37.1773        9.5799        7.9159        5.2319        5.3975        2.0276        1.3361        1.4971        2.9660        0.0390        0.1028        0.0409        0.0318        0.0599        1.0368        1.7975        2.3799        8.6978       10.9787       12.8143       14.4843       18.0206       16.4139       17.4194       17.8352       20.7445       21.1146       21.4586       21.9164       21.3632       21.7666       21.8178       21.5245       17.0036       16.5672       17.2992       18.5521       26.0923       27.7233       31.6535       36.8515       43.9138       44.5011       60.3266       28.8045       35.3446       45.9414       52.8475       45.6568       43.4996       60.7088       62.7660       67.6796       71.2399       82.2587       94.9655       76.7050       69.6951       75.1405       59.7227       56.7251       44.3954       44.8529       41.1542       46.4709       45.1171       66.2592       58.0282       88.7246       76.7235       70.3984       73.5475       69.8116       67.1242       77.0075       78.8107       77.8586      112.5307      139.7277      165.9551      192.3967      145.8203      147.0092      131.5205      140.8799      137.3212      161.0384      170.5491      183.9445      148.8944      149.3203      162.1045      144.6783      114.8954      113.3950      129.5255      102.5911       48.3600        0.0000        0.0000        0.0000        0.0000        0.0000        0.0000        0.0000        0.0000        0.0000        0.0000        0.0000        0.0000        0.0000        0.0000        0.0000        0.0000        0.0000        0.0000        0.0000        0.0000        0.0000        0.0000        0.0000        0.0000        0.0000        0.0000        0.0000        0.0000        0.0000        0.0000        0.0000        0.0000        0.0000        0.0000        0.0000        0.0000        0.0000        0.0000        0.0000        0.0000        0.0000        0.0000        0.0000        0.0000        0.0000        0.0000        0.0000        0.0000        0.0000        0.0000        0.0000        0.0000        0.0000
        0.0000        0.0000        0.0000        0.0000        0.0000        0.0000        0.0000        0.0000        0.0000        0.0000        0.0000        0.0000        0.0000        0.0000        0.0000        0.0000        0.0000        0.0000        0.0000        0.0000        0.0000        0.0000        0.0000        0.0000        0.0000        0.0000        0.0000        0.0000        0.0000        0.0000        0.0000        0.0000        0.0000        0.0000        0.0000        0.0000        0.0000        0.0000        0.0000        0.0000        0.0000        0.0000        0.0000        0.0000        7.2418        7.1610        7.1770        5.9698        5.9946        4.9537        6.9377        7.3156        7.2605        7.2985       10.4303       12.4108       11.9426       11.4154        9.1640        6.1698        4.1578        2.6861        2.1853        1.4167        1.3291        1.2216        1.2239        2.1470        0.9577        1.4621        3.0656        4.8104        4.1868        5.3830        5.0925        4.3005        5.8400        3.8417        3.5956       21.6256       31.7537       32.7934       19.7191       26.5594       28.9262       43.7087       37.9112       28.4442       33.6331       29.5011       29.5619       32.8982      109.3222      118.3098       66.6900       43.7837       49.5042       70.4723       59.3497       24.7804        8.1333       13.0442        6.1708        2.6880        2.4807        4.3793        4.2896        0.0481        0.0788        0.0676        0.0471        0.0749        0.7496        1.5488        2.0239        7.2867        9.4811       11.2403       12.5131       14.7917       16.8895       15.1933       16.4457       20.0684       21.3462       22.3808       23.2818       23.0019       23.7292       23.7749       23.1183       18.2969       17.2383       18.6696       20.3499       27.4421       29.8145       32.4436       32.0608       34.7654       40.1451       39.7485       41.6451       39.2724       41.9590       47.7916       49.7839       50.9180       45.8122       44.9453       57.1862       67.7281       85.9137       87.4601       73.1299       51.6763       60.1768       51.4336       53.1246       40.7381       39.2117       42.3303       46.8031       51.8052       47.1836       58.6727       93.1409       86.4241       76.9676       64.4282       66.5737       72.4921       87.0677       80.6328      105.1299      124.0919      164.5478      189.1781      168.3129      151.2410      135.0411      141.5230      151.9639      141.9189      150.6300      179.8159      176.1125      137.7257      141.1531      145.1983      134.9764      107.0955      112.3069      129.8535      121.7179      104.5200        0.0000        0.0000        0.0000        0.0000        0.0000        0.0000        0.0000        0.0000        0.0000        0.0000        0.0000        0.0000        0.0000        0.0000        0.0000        0.0000        0.0000        0.0000        0.0000        0.0000        0.0000        0.0000        0.0000        0.0000        0.0000        0.0000        0.0000        0.0000        0.0000        0.0000        0.0000        0.0000        0.0000        0.0000        0.0000        0.0000        0.0000        0.0000        0.0000        0.0000        0.0000        0.0000        0.0000        0.0000        0.0000        0.0000        0.0000        0.0000        0.0000        0.0000        0.0000        0.0000        0.0000
        0.0000        0.0000        0.0000        0.0000        0.0000        0.0000        0.0000        0.0000        0.0000        0.0000        0.0000        0.0000        0.0000        0.0000        0.0000        0.0000        0.0000        0.0000        0.0000        0.0000        0.0000        0.0000        0.0000        0.0000        0.0000        0.0000        0.0000        0.0000        0.0000        0.0000        0.0000        0.0000        0.0000        0.0000        0.0000        0.0000        0.0000        0.0000        0.0000        0.0000        0.0000        0.0000        0.0000        0.0000        0.0000        0.0000        9.1110        6.2704        5.7323        4.8869        4.4028        5.8232        5.6142        5.8966        7.5014       12.6976       12.6001       11.6845       10.0219        8.0952        5.2586        4.1481        2.8302        0.8959        1.4558        0.9078        0.8180        1.2552        1.8910        1.2827        2.6133        2.6587        2.3878        2.9766        2.5391        1.2762        2.8909        8.9149        5.3951       16.3813       16.6961       18.7667       19.6204       28.3939       32.0979       39.5608       31.1497       27.4363       54.6805       46.7839       41.0993       26.0239       71.6017       60.9523       91.1361       28.5680       93.1286       66.3245       54.7177       19.9045       11.8340       35.6875       10.4236        3.8255        3.5522        3.2704        4.0353        0.1114        0.4908        0.0000        0.0295        1.8962        0.5289        1.3927        1.7807        6.1116        8.0808        9.5997       10.6253       11.2958       11.9259       13.0832       14.7133       18.4134       20.0379       21.3533       22.4397       22.3136       23.2408       23.4423       22.7103       17.6403       16.9296       17.6672       23.3373       31.4255       30.5357       32.0946       40.2855       45.6764       46.0444       68.1920       51.2689       39.0644       42.8154       49.6884       66.9261       54.5580       47.7298       48.7851       51.5188       64.6025       85.4974       97.0712       69.0045       49.2160       52.7935       45.1888       43.0144       41.3627       41.9755       49.2989       54.3843       56.4642       62.9054       66.7970       80.5311       85.3715       75.8314       72.9998       75.4005       83.0222       81.1515       84.3315      124.8965      137.5904      166.5639      177.4065      166.8159      157.1767      144.8105      161.5754      166.4205      173.5691      177.5041      149.0375      148.5455      143.1378      144.2871      139.2379      130.5211      114.7825      112.7870      133.5478      120.8931      111.3300        0.0000        0.0000        0.0000        0.0000        0.0000        0.0000        0.0000        0.0000        0.0000        0.0000        0.0000        0.0000        0.0000        0.0000        0.0000        0.0000        0.0000        0.0000        0.0000        0.0000        0.0000        0.0000        0.0000        0.0000        0.0000        0.0000        0.0000        0.0000        0.0000        0.0000        0.0000        0.0000        0.0000        0.0000        0.0000        0.0000        0.0000        0.0000        0.0000        0.0000        0.0000        0.0000        0.0000        0.0000        0.0000        0.0000        0.0000        0.0000        0.0000        0.0000        0.0000        0.0000        0.0000
        0.0000        0.0000        0.0000        0.0000        0.0000        0.0000        0.0000        0.0000        0.0000        0.0000        0.0000        0.0000        0.0000        0.0000        0.0000        0.0000        0.0000        0.0000        0.0000        0.0000        0.0000        0.0000        0.0000        0.0000        0.0000        0.0000        0.0000        0.0000        0.0000        0.0000        0.0000        0.0000        0.0000        0.0000        0.0000        0.0000        0.0000        0.0000        0.0000        0.0000        0.0000        0.0000        0.0000        0.0000        0.0000        0.0000        0.0000        3.8289        3.8031        4.8848        4.6925        5.3589        5.7323        5.3511        6.3900       10.9955       12.6767       12.1798        9.6694        7.0720        4.0698        2.8226        2.3348        0.9141        1.3068        0.6946        0.5106        0.9028        0.8058        0.9512        1.8624        1.2629        2.2391        1.3641        1.0093        1.4413        0.9497        2.5229        0.6084       12.0680       14.6200       20.5269       18.4609       29.6291       38.2082       33.5972       31.7757       36.2073       46.0632       39.8831       31.2782       38.5467       47.1437       40.2363       68.2413       48.4425       59.0739       15.4784       20.7080       17.0446       14.6822       12.4145       11.4330        4.5956        2.7730        2.1829        2.5017        0.0531        0.0609        0.0608        0.0418        0.3369        0.8156        1.3425        1.6332        5.1606        6.8932        8.1929        9.1271        9.3598       10.2587       11.4288       12.8503       16.1034       17.5628       18.7177       19.7409       19.9081       20.8342       21.0508       20.5852       16.3786       16.1446       17.3396       20.1403       27.1909       38.2856       45.9180       42.3868       58.0297       63.6955       66.1636       73.8238       48.5891       48.7979       48.4836       66.1761       55.1041       49.8919       46.3337       54.4123       67.2233       79.8380       67.7018       58.4129       48.4377       46.8993       39.6073       39.4140       44.0351       54.7457       59.7471       79.6950       85.9520       81.8892       81.7788       77.6071       94.7807       98.3648       83.6758       94.1511      105.2902      112.0041      122.0549      152.1054      154.2571      157.2722      166.8053      167.0525      169.4882      163.6291      180.6501      174.2149      157.2502      151.7193      155.3613      143.8725      137.8586      137.8341      136.9934      141.5025      111.2512      114.8269       98.1062      105.1459        0.0000        0.0000        0.0000        0.0000        0.0000        0.0000        0.0000        0.0000        0.0000        0.0000        0.0000        0.0000        0.0000        0.0000        0.0000        0.0000        0.0000        0.0000        0.0000        0.0000        0.0000        0.0000        0.0000        0.0000        0.0000        0.0000        0.0000        0.0000        0.0000        0.0000        0.0000        0.0000        0.0000        0.0000        0.0000        0.0000        0.0000        0.0000        0.0000        0.0000        0.0000        0.0000        0.0000        0.0000        0.0000        0.0000        0.0000        0.0000        0.0000        0.0000        0.0000        0.0000        0.0000        0.0000
        0.0000        0.0000        0.0000        0.0000        0.0000        0.0000        0.0000        0.0000        0.0000        0.0000        0.0000        0.0000        0.0000        0.0000        0.0000        0.0000        0.0000        0.0000        0.0000        0.0000        0.0000        0.0000        0.0000        0.0000        0.0000        0.0000        0.0000        0.0000        0.0000        0.0000        0.0000        0.0000        0.0000        0.0000        0.0000        0.0000        0.0000        0.0000        0.0000        0.0000        0.0000        0.0000        0.0000        0.0000        0.0000        0.0000        0.0000        0.0000        0.0000        0.0000        3.8147        6.6183        8.7464        8.4461        7.4236       14.0205       16.5459       15.5634       12.2102        7.3515        4.5806        2.8158        2.9316        2.3760        1.9473        2.3382        0.0000        0.0000        2.7996        2.7758        3.1846        2.5921        2.6499        5.1299        7.8048       11.7747        7.5865        9.8998       12.5970       18.5379       23.1211       25.6873       29.9360       25.3301       22.9554       35.9849       45.7898       32.5631       24.8709        0.0000        0.0000        0.0000        0.0000       55.0300       47.5483       36.8504       27.4880       15.5461        0.0000       30.2633       39.8133       30.0890       26.8844        6.3702        3.5100        2.1773        1.9490        0.1523        0.0866        0.0514        0.1185        0.9367        0.4469        1.1226        1.5386        3.8692        5.2964        6.0774        6.8229        7.4688        8.3030        9.2265       10.4180       11.9934       13.0534       13.9013       14.6589       15.9425       16.7565       17.0658       16.8797       14.3113       14.3753       15.7149       18.1136       27.7844       31.4086       45.6175       45.4797       82.9473       72.9582       87.8002       75.5044       58.5162       48.1793       46.0967       40.4365       42.0796       43.9287       50.8460       63.4986       56.3388       50.6909       44.0779       43.6571       40.1140       40.5349       41.9011       46.6500       46.7093       72.1127       81.7864      109.5865      127.5917      125.4602      112.1484      140.1337      144.4924      150.2794      127.8111      152.2419      154.7273      149.3088      174.1165      181.0687      168.0992      167.8542      161.5523      191.8092      181.7413      140.4897      151.8998      153.1235      144.9562      138.3630      150.7797      133.4957      116.3091      118.8081      115.3486      123.7862      121.2270       87.9946        0.0000        0.0000        0.0000        0.0000        0.0000        0.0000        0.0000        0.0000        0.0000        0.0000        0.0000        0.0000        0.0000        0.0000        0.0000        0.0000        0.0000        0.0000        0.0000        0.0000        0.0000        0.0000        0.0000        0.0000        0.0000        0.0000        0.0000        0.0000        0.0000        0.0000        0.0000        0.0000        0.0000        0.0000        0.0000        0.0000        0.0000        0.0000        0.0000        0.0000        0.0000        0.0000        0.0000        0.0000        0.0000        0.0000        0.0000        0.0000        0.0000        0.0000        0.0000        0.0000        0.0000        0.0000        0.0000        0.0000
        0.0000        0.0000        0.0000        0.0000        0.0000        0.0000        0.0000        0.0000        0.0000        0.0000        0.0000        0.0000        0.0000        0.0000        0.0000        0.0000        0.0000        0.0000        0.0000        0.0000        0.0000        0.0000        0.0000        0.0000        0.0000        0.0000        0.0000        0.0000        0.0000        0.0000        0.0000        0.0000        0.0000        0.0000        0.0000        0.0000        0.0000        0.0000        0.0000        0.0000        0.0000        0.0000        0.0000        0.0000        0.0000        0.0000        0.0000        0.0000        0.0000        0.0000        0.0000        0.0000        0.0000        0.0000        0.0000       13.9174       16.3520       16.1655        0.0000        0.0000        0.0000        3.0291        2.5916        2.6767        1.8531        0.0000        0.0000        0.0000        0.0000        0.0000        0.0000        0.0000        2.3588        2.9898        5.6203        7.7468        7.5761       10.3605       14.8585       18.4453       20.6907       23.2152       33.0806       23.9437       26.2815       26.4979       24.7981       16.4458        0.0000        0.0000        0.0000        0.0000        0.0000        0.0000       69.7375       29.3058        0.0000        0.0000        0.0000       42.4487       44.3122       34.4972       21.7178        7.0348        4.1666        3.2204        3.0725        0.0251        0.0285        0.0000        0.5249        0.0000        0.1149        0.8818        1.4633        3.1922        4.1602        5.0062        5.7840        6.2109        6.9052        7.7723        8.7960       10.2213       11.0830       11.8325       12.5933       13.8668       14.6303       15.1022       15.2003       13.6179       13.9720       15.5033       17.8353       27.0639       30.8449       37.6871       42.1359       46.9707       48.1514       46.1565       54.4720       41.5573       40.1257       44.2319       41.1926       42.4143       60.0248       61.1550       56.3928       42.2012       39.4351       43.8284       44.9225       41.5525       48.5220       55.6517       64.1725       70.2220       62.0820       87.9063      116.9434      120.9000      108.0769      108.8249      150.5396      164.6113      156.5371      142.4300      172.9698      158.0552      157.8369      171.4586      178.9906      169.8473      174.5775      177.6577      168.2731      151.8144      137.5852      141.8096      148.6813      137.8624      137.5392      135.5985      125.2639      117.4762      118.2980      111.9750      125.1065      182.8174      103.2053        0.0000        0.0000        0.0000        0.0000        0.0000        0.0000        0.0000        0.0000        0.0000        0.0000        0.0000        0.0000        0.0000        0.0000        0.0000        0.0000        0.0000        0.0000        0.0000        0.0000        0.0000        0.0000        0.0000        0.0000        0.0000        0.0000        0.0000        0.0000        0.0000        0.0000        0.0000        0.0000        0.0000        0.0000        0.0000        0.0000        0.0000        0.0000        0.0000        0.0000        0.0000        0.0000        0.0000        0.0000        0.0000        0.0000        0.0000        0.0000        0.0000        0.0000        0.0000        0.0000        0.0000        0.0000        0.0000        0.0000
        0.0000        0.0000        0.0000        0.0000        0.0000        0.0000        0.0000        0.0000        0.0000        0.0000        0.0000        0.0000        0.0000        0.0000        0.0000        0.0000        0.0000        0.0000        0.0000        0.0000        0.0000        0.0000        0.0000        0.0000        0.0000        0.0000        0.0000        0.0000        0.0000        0.0000        0.0000        0.0000        0.0000        0.0000        0.0000        0.0000        0.0000        0.0000        0.0000        0.0000        0.0000        0.0000        0.0000        0.0000        0.0000        0.0000        0.0000        0.0000        0.0000        0.0000        0.0000        0.0000        0.0000        0.0000        0.0000        0.0000        0.0000        0.0000        0.0000        0.0000        0.0000        2.4686        2.2005        2.1129        1.7615        0.0000        0.0000        0.0000        0.0000        0.0000        0.0000        0.0000        0.0000        3.3027        4.7065        5.9260        7.2603       10.3401       15.1813       17.1056       23.3630       23.4443       27.6809       22.6483       24.9230        0.0000        0.0000        0.0000        0.0000        0.0000        0.0000        0.0000        0.0000        0.0000        0.0000        0.0000        0.0000        0.0000        0.0000        0.0000       32.0064       26.0228       18.7492        7.0314        4.0625        5.5664        5.4528        0.7387        0.0286        0.1670        0.0380        0.0000        0.0189        0.7932        1.3909        2.7352        3.5741        4.3016        4.9407        5.3797        6.0159        6.7907        7.7095        9.0215        9.7971       10.4951       11.1639       12.3531       13.1167       13.6610       13.8648       12.9034       13.3044       14.9412       17.2560       28.4217       35.2344       37.2204       39.2195       42.8433       42.9053       42.4481       41.0757       37.2831       35.3263       35.9440       35.3043       47.2828       55.8032       51.0995       45.9808       52.7862       54.9909       45.5589       43.0764       53.8053       64.1215       67.0056       86.0898       63.7484       73.6487       88.9137       94.9406      114.3148      114.3425      112.5201      109.1416      151.3394      167.1591      157.4779      167.6064      155.0463      168.9679      182.5284      208.6890      168.2682      164.6200      172.2705      168.9772      158.2578      151.5448      153.2903      155.8262      139.4210      127.9351      126.3500      125.2531      123.1881      117.7867      115.8045      126.7869       94.4864        0.0000        0.0000        0.0000        0.0000        0.0000        0.0000        0.0000        0.0000        0.0000        0.0000        0.0000        0.0000        0.0000        0.0000        0.0000        0.0000        0.0000        0.0000        0.0000        0.0000        0.0000        0.0000        0.0000        0.0000        0.0000        0.0000        0.0000        0.0000        0.0000        0.0000        0.0000        0.0000        0.0000        0.0000        0.0000        0.0000        0.0000        0.0000        0.0000        0.0000        0.0000        0.0000        0.0000        0.0000        0.0000        0.0000        0.0000        0.0000        0.0000        0.0000        0.0000        0.0000        0.0000        0.0000        0.0000        0.0000        0.0000
        0.0000        0.0000        0.0000        0.0000        0.0000        0.0000        0.0000        0.0000        0.0000        0.0000        0.0000        0.0000        0.0000        0.0000        0.0000        0.0000        0.0000        0.0000        0.0000        0.0000        0.0000        0.0000        0.0000        0.0000        0.0000        0.0000        0.0000        0.0000        0.0000        0.0000        0.0000        0.0000        0.0000        0.0000        0.0000        0.0000        0.0000        0.0000        0.0000        0.0000        0.0000        0.0000        0.0000        0.0000        0.0000        0.0000        0.0000        0.0000        0.0000        0.0000        0.0000        0.0000        0.0000        0.0000        0.0000        0.0000        0.0000        0.0000        0.0000        0.0000        0.0000        0.0000        2.1557        2.1693        0.0000        0.0000        0.0000        0.0000        0.0000        0.0000        0.0000        0.0000        0.0000        0.0000        4.3316        5.2050        6.3664        8.9263       13.6455       15.2248       18.7043       21.8962       31.8353       19.3960        0.0000        0.0000        0.0000        0.0000        0.0000        0.0000        0.0000        0.0000        0.0000        0.0000        0.0000        0.0000        0.0000        0.0000        0.0000        0.0000        0.0000       20.1402       16.2642        5.7515        8.4854        7.9758        5.5487        3.1789        0.2064        0.5872        0.9759        1.8076        1.6023        1.1126        1.4431        2.6217        3.4062        4.0839        4.7008        5.1495        6.7342        6.4156        7.2990        8.5800        9.3097        9.9344       10.5394       11.6456       12.3375       12.7947       12.8995       12.2249       12.6041       14.2127       20.2667       28.3269       31.7273       33.9984       33.5055       37.1859       39.6562       38.4231       38.7332       34.1805       32.2322       31.1508       32.5406       36.0541       38.5876       48.9029       44.9081       45.1490       48.9193       42.6176       60.4772       86.0848       65.6283       54.8181       73.0905      111.3651       87.9693       80.3150       83.3007      110.6211      118.6188      112.6386      111.3145      134.7156      142.8354      151.5074      183.2564      176.4291      200.7191      168.2058      156.9910      153.6082      158.8008      155.2370      161.8929      158.2666      152.2095      148.3257      153.7852      138.8927      133.1068      126.8479      128.7683      125.9444      117.9422      121.0866      110.8098        0.0000        0.0000        0.0000        0.0000        0.0000        0.0000        0.0000        0.0000        0.0000        0.0000        0.0000        0.0000        0.0000        0.0000        0.0000        0.0000        0.0000        0.0000        0.0000        0.0000        0.0000        0.0000        0.0000        0.0000        0.0000        0.0000        0.0000        0.0000        0.0000        0.0000        0.0000        0.0000        0.0000        0.0000        0.0000        0.0000        0.0000        0.0000        0.0000        0.0000        0.0000        0.0000        0.0000        0.0000        0.0000        0.0000        0.0000        0.0000        0.0000        0.0000        0.0000        0.0000        0.0000        0.0000        0.0000        0.0000        0.0000        0.0000
        0.0000        0.0000        0.0000        0.0000        0.0000        0.0000        0.0000        0.0000        0.0000        0.0000        0.0000        0.0000        0.0000        0.0000        0.0000        0.0000        0.0000        0.0000        0.0000        0.0000        0.0000        0.0000        0.0000        0.0000        0.0000        0.0000        0.0000        0.0000        0.0000        0.0000        0.0000        0.0000        0.0000        0.0000        0.0000        0.0000        0.0000        0.0000        0.0000        0.0000        0.0000        0.0000        0.0000        0.0000        0.0000        0.0000        0.0000        0.0000        0.0000        0.0000        0.0000        0.0000        0.0000        0.0000        0.0000        0.0000        0.0000        0.0000        0.0000        0.0000        0.0000        0.0000        0.0000        0.0000        0.0000        0.0000        0.0000        0.0000        0.0000        0.0000        0.0000        0.0000        0.0000        0.0000        4.7215        3.1882        3.4044        4.9372        7.7380        9.0875       14.0073       16.8325       16.5718        0.0000        0.0000        0.0000        0.0000        0.0000        0.0000        0.0000        0.0000        0.0000        0.0000        0.0000        0.0000        0.0000        0.0000        0.0000        0.0000        0.0000        0.0000       29.5781       52.6593       22.9855        7.4793        6.6202        5.1626        0.6481        1.7931        1.8321        0.7878        0.5103        0.2618        0.6568        1.0458        1.8771        2.4111        2.8833        3.3454        5.0224        5.3352        5.4531        6.2490        8.8589        9.3369        9.5902       10.1178       10.7774       11.3687       11.7073       11.6934        9.8944       10.0908       11.4520       14.4334       21.7661       23.0882       27.6741       33.2127       31.0975       32.7596       34.0317       32.0810       30.5913       31.0853       38.5912       41.0947       48.6976       43.5535       49.1056       50.8427       71.4337       64.8209       60.9594       73.0441       74.9651       59.4732       59.4009       84.3677       93.2684       94.5325       90.4726      116.9007      135.1672      148.7601      140.0600      127.9881      176.4559      177.6599      157.2596      203.6181      198.5557      200.1779      174.4459      163.0415      150.7313      149.7440      152.9035      152.6232      151.4874      151.3141      154.9872      145.6372      140.7300      133.4199      132.3742      131.9616      110.6054      112.7352      131.1239      120.6486        0.0000        0.0000        0.0000        0.0000        0.0000        0.0000        0.0000        0.0000        0.0000        0.0000        0.0000        0.0000        0.0000        0.0000        0.0000        0.0000        0.0000        0.0000        0.0000        0.0000        0.0000        0.0000        0.0000        0.0000        0.0000        0.0000        0.0000        0.0000        0.0000        0.0000        0.0000        0.0000        0.0000        0.0000        0.0000        0.0000        0.0000        0.0000        0.0000        0.0000        0.0000        0.0000        0.0000        0.0000        0.0000        0.0000        0.0000        0.0000        0.0000        0.0000        0.0000        0.0000        0.0000        0.0000        0.0000        0.0000        0.0000        0.0000
        0.0000        0.0000        0.0000        0.0000        0.0000        0.0000        0.0000        0.0000        0.0000        0.0000        0.0000        0.0000        0.0000        0.0000        0.0000        0.0000        0.0000        0.0000        0.0000        0.0000        0.0000        0.0000        0.0000        0.0000        0.0000        0.0000        0.0000        0.0000        0.0000        0.0000        0.0000        0.0000        0.0000        0.0000        0.0000        0.0000        0.0000        0.0000        0.0000        0.0000        0.0000        0.0000        0.0000        0.0000        0.0000        0.0000        0.0000        0.0000        0.0000        0.0000        0.0000        0.0000        0.0000        0.0000        0.0000        0.0000        0.0000        0.0000        0.0000        0.0000        0.0000        0.0000        0.0000        0.0000        0.0000        0.0000        0.0000        0.0000        0.0000        0.0000        0.0000        0.0000        0.0000        0.0000        0.0000        0.0000        0.0000        0.0000        0.0000        0.0000        0.0000        0.0000        0.0000        0.0000        0.0000        0.0000        0.0000        0.0000        0.0000        0.0000        0.0000        0.0000        0.0000        0.0000        0.0000        0.0000        0.0000        0.0000        0.0000        0.0000        0.0000       19.5187       20.3619        7.4255        6.4442        4.6771        3.6945        0.8195        1.0846        1.0604        0.0255        0.0118        0.2078        0.7843        1.1742        1.8694        2.3306        2.7833        3.1998        4.1711        4.6066        5.1501        5.8709        7.7274        8.4753        9.0130        9.4198        9.9688       10.4379       10.6642       10.5894        8.9345        9.1186       14.2335       14.1809       25.8235       21.1489       25.2179       29.9723       31.1509       29.2249       27.0253       28.9570       32.6841       40.2307       38.1468       43.2075       42.9264       47.2322       47.4188       51.8615       57.6249       61.4671       73.0191       78.8000       70.6160       69.1324       56.8305       79.6136       94.8871       91.2633      102.0525      130.6106      149.5976      165.0461      149.4974      154.3196      179.4253      173.2900      153.4999      166.8477      166.5956      172.6527      173.3194      168.1803      150.9611      146.9083      141.9563      137.9572      154.0638      151.3626      143.4721      139.0975      140.2268      136.7216      145.5527      142.0020      113.2613      114.6433      114.9794        0.0000        0.0000        0.0000        0.0000        0.0000        0.0000        0.0000        0.0000        0.0000        0.0000        0.0000        0.0000        0.0000        0.0000        0.0000        0.0000        0.0000        0.0000        0.0000        0.0000        0.0000        0.0000        0.0000        0.0000        0.0000        0.0000        0.0000        0.0000        0.0000        0.0000        0.0000        0.0000        0.0000        0.0000        0.0000        0.0000        0.0000        0.0000        0.0000        0.0000        0.0000        0.0000        0.0000        0.0000        0.0000        0.0000        0.0000        0.0000        0.0000        0.0000        0.0000        0.0000        0.0000        0.0000        0.0000        0.0000        0.0000        0.0000        0.0000
        0.0000        0.0000        0.0000        0.0000        0.0000        0.0000        0.0000        0.0000        0.0000        0.0000        0.0000        0.0000        0.0000        0.0000        0.0000        0.0000        0.0000        0.0000        0.0000        0.0000        0.0000        0.0000        0.0000        0.0000        0.0000        0.0000        0.0000        0.0000        0.0000        0.0000        0.0000        0.0000        0.0000        0.0000        0.0000        0.0000        0.0000        0.0000        0.0000        0.0000        0.0000        0.0000        0.0000        0.0000        0.0000        0.0000        0.0000        0.0000        0.0000        0.0000        0.0000        0.0000        0.0000        0.0000        0.0000        0.0000        0.0000        0.0000        0.0000        0.0000        0.0000        0.0000        0.0000        0.0000        0.0000        0.0000        0.0000        0.0000        0.0000        0.0000        0.0000        0.0000        0.0000        0.0000        0.0000        0.0000        0.0000        0.0000        0.0000        0.0000        0.0000        0.0000        0.0000        0.0000        0.0000        0.0000        0.0000        0.0000        0.0000        0.0000        0.0000        0.0000        0.0000        0.0000        0.0000        0.0000        0.0000        0.0000        0.0000        0.0000        0.0000       11.3592        9.7955        5.6208        4.2907        2.5802        2.1578        0.0475        0.0634        0.0241        0.0135        0.0000        0.3427        0.9348        1.3361        2.3165        2.8566        3.3236        3.7767        4.7083        5.1096        5.5801        6.2012        8.0000        8.6396        9.0625        9.3535        9.7963       10.1532       20.0929       16.0016       12.0901        8.6669        9.4872       11.2844       14.7726       19.0274       18.2672       24.6758       27.7440       25.3760       26.4735       26.0622       33.0812       28.3682       31.2127       35.7404       40.8545       49.0621       52.6047       60.2973       63.4551       79.5310       88.6846       82.7404       83.9119       78.7874       63.3757       72.9930       78.3719       85.1554       92.2358      123.8932      118.2632      130.5281      140.4228      151.8601      144.7813      147.6980      159.9989      157.8532      168.5306      172.2962      170.6140      177.9310      145.4089      134.5377      125.4768      119.4472      126.3626      130.7856      139.2154      135.6787      151.8711      134.4041      130.8568      120.2270      121.6247      176.7307      129.6742        0.0000        0.0000        0.0000        0.0000        0.0000        0.0000        0.0000        0.0000        0.0000        0.0000        0.0000        0.0000        0.0000        0.0000        0.0000        0.0000        0.0000        0.0000        0.0000        0.0000        0.0000        0.0000        0.0000        0.0000        0.0000        0.0000        0.0000        0.0000        0.0000        0.0000        0.0000        0.0000        0.0000        0.0000        0.0000        0.0000        0.0000        0.0000        0.0000        0.0000        0.0000        0.0000        0.0000        0.0000        0.0000        0.0000        0.0000        0.0000        0.0000        0.0000        0.0000        0.0000        0.0000        0.0000        0.0000        0.0000        0.0000        0.0000        0.0000
        0.0000        0.0000        0.0000        0.0000        0.0000        0.0000        0.0000        0.0000        0.0000        0.0000        0.0000        0.0000        0.0000        0.0000        0.0000        0.0000        0.0000        0.0000        0.0000        0.0000        0.0000        0.0000        0.0000        0.0000        0.0000        0.0000        0.0000        0.0000        0.0000        0.0000        0.0000        0.0000        0.0000        0.0000        0.0000        0.0000        0.0000        0.0000        0.0000        0.0000        0.0000        0.0000        0.0000        0.0000        0.0000        0.0000        0.0000        0.0000        0.0000        0.0000        0.0000        0.0000        0.0000        0.0000        0.0000        0.0000        0.0000        0.0000        0.0000        0.0000        0.0000        0.0000        0.0000        0.0000        0.0000        0.0000        0.0000        0.0000        0.0000        0.0000        0.0000        0.0000        0.0000        0.0000        0.0000        0.0000        0.0000        0.0000        0.0000        0.0000        0.0000        0.0000        0.0000        0.0000        0.0000        0.0000        0.0000        0.0000        0.0000        0.0000        0.0000        0.0000        0.0000        0.0000        0.0000        0.0000        0.0000        0.0000        0.0000        0.0000        6.3101        7.4662        4.4427        4.0047        2.3467        2.0343        2.0796        0.0207        0.0000        0.0000        0.0000        0.0619        0.5306        1.1301        1.5268        3.1974        3.9397        4.4782        4.9841        6.0161        6.9269        7.3373        7.1627        8.9406        9.3710        9.6441        9.8373       11.5000       11.7295       19.9287       17.3669        8.7009        8.6954        9.4996       10.8257       13.8776       21.2770       22.4988       21.9081       25.9011       25.3201       25.3618       29.4062       31.1315       37.1152       34.6052       47.7405       39.8276       48.6713       54.6730       55.8461       64.1420       65.2987       69.4654       80.3341       91.1951       73.6865       76.4422       80.0472       94.1459       88.7241       75.7299      107.7274      114.1646      128.9367      126.3940      121.7324      137.0187      147.4006      155.5744      176.0895      166.9493      171.2221      157.7382      151.4877      129.5132      116.5427      114.8826      112.7373      119.0121      119.6687      117.1878      115.7068      113.3109      109.0181      103.7039      115.6449      141.2887        0.0000        0.0000        0.0000        0.0000        0.0000        0.0000        0.0000        0.0000        0.0000        0.0000        0.0000        0.0000        0.0000      171.6600        0.0000        0.0000        0.0000      227.7000        0.0000        0.0000        0.0000        0.0000        0.0000        0.0000        0.0000        0.0000        0.0000        0.0000        0.0000        0.0000        0.0000        0.0000        0.0000        0.0000        0.0000        0.0000        0.0000        0.0000        0.0000        0.0000        0.0000        0.0000        0.0000        0.0000        0.0000        0.0000        0.0000        0.0000        0.0000        0.0000        0.0000        0.0000        0.0000        0.0000        0.0000        0.0000        0.0000        0.0000        0.0000        0.0000        0.0000
        0.0000        0.0000        0.0000        0.0000        0.0000        0.0000        0.0000        0.0000        0.0000        0.0000        0.0000        0.0000        0.0000        0.0000        0.0000        0.0000        0.0000        0.0000        0.0000        0.0000        0.0000        0.0000        0.0000        0.0000        0.0000        0.0000        0.0000        0.0000        0.0000        0.0000        0.0000        0.0000        0.0000        0.0000        0.0000        0.0000        0.0000        0.0000        0.0000        0.0000        0.0000        0.0000        0.0000        0.0000        0.0000        0.0000        0.0000        0.0000        0.0000        0.0000        0.0000        0.0000        0.0000        0.0000        0.0000        0.0000        0.0000        0.0000        0.0000        0.0000        0.0000        0.0000        0.0000        0.0000        0.0000        0.0000        0.0000        0.0000        0.0000        0.0000        0.0000        0.0000        0.0000        0.0000        0.0000        0.0000        0.0000        0.0000        0.0000        0.0000        0.0000        0.0000        0.0000        0.0000        0.0000        0.0000        0.0000        0.0000        0.0000        0.0000        0.0000        0.0000        0.0000        0.0000        0.0000        0.0000        0.0000        0.0000        0.0000        0.0000        2.6160        1.8888        1.4193        0.9623        0.9210        0.9375        0.9068       15.8995        3.4686        1.4369        1.1810        0.8058        2.2759        2.1714        3.9865        7.1563        7.7063        8.7263        9.1219        9.3509        9.7257       10.0371       10.3810       10.5056       10.7441       10.8737       10.9650       11.6499       11.3826       11.3622       12.4608        9.6726        9.6090       10.3843       11.7847       13.3474       14.8740       20.3625       20.7655       19.1907       20.6270       22.4565       28.7825       37.4503       51.2631       55.8269       72.2593       86.0816       73.6918       57.0856       71.7979       75.0012       79.5396       71.9284       76.9857      110.9584      132.9449      109.5504       84.7098       90.5176       90.8914       91.0858      121.6275      113.8856      116.9008      119.4859      117.0128      111.1958      130.6066      150.8784      166.7065      148.7128      146.8149      127.8392      124.5825      106.8113       98.3832       90.4667      105.3087      122.2729      102.8898       94.7441      101.3193       93.1589       82.8640       88.0807       92.2650      206.0280        0.0000        0.0000        0.0000        0.0000        0.0000        0.0000        0.0000        0.0000        0.0000        0.0000        0.0000        0.0000      186.7800      231.2100      216.6000        0.0000      211.1100      242.4600        0.0000        0.0000        0.0000        0.0000        0.0000        0.0000        0.0000        0.0000        0.0000        0.0000        0.0000        0.0000        0.0000        0.0000        0.0000        0.0000        0.0000        0.0000        0.0000        0.0000        0.0000        0.0000        0.0000        0.0000        0.0000        0.0000        0.0000        0.0000        0.0000        0.0000        0.0000        0.0000        0.0000        0.0000        0.0000        0.0000        0.0000        0.0000        0.0000        0.0000        0.0000        0.0000        0.0000
        0.0000        0.0000        0.0000        0.0000        0.0000        0.0000        0.0000        0.0000        0.0000        0.0000        0.0000        0.0000        0.0000        0.0000        0.0000        0.0000        0.0000        0.0000        0.0000        0.0000        0.0000        0.0000        0.0000        0.0000        0.0000        0.0000        0.0000        0.0000        0.0000        0.0000        0.0000        0.0000        0.0000        0.0000        0.0000        0.0000        0.0000        0.0000        0.0000        0.0000        0.0000        0.0000        0.0000        0.0000        0.0000        0.0000        0.0000        0.0000        0.0000        0.0000        0.0000        0.0000        0.0000        0.0000        0.0000        0.0000        0.0000        0.0000        0.0000        0.0000        0.0000        0.0000        0.0000        0.0000        0.0000        0.0000        0.0000        0.0000        0.0000        0.0000        0.0000        0.0000        0.0000        0.0000        0.0000        0.0000        0.0000        0.0000        0.0000        0.0000        0.0000        0.0000        0.0000        0.0000        0.0000        0.0000        0.0000        0.0000        0.0000        0.0000        0.0000        0.0000        0.0000        0.0000        0.0000        0.0000        0.0000        0.0000        0.0000        0.8384        0.8495        0.7564        0.5446        0.7288        0.6895        0.6502        0.7273       11.7663        9.2594        2.0003        1.6445        1.0011        1.6112        2.8172        3.1227        7.5160        9.4287       10.5516       10.9016       10.9523       11.2606       11.4158       11.5320       11.4041       11.4194       11.3778       11.3519       11.4772       11.5359       11.4542       11.1229        9.6982        9.6133       10.2823       11.4044       12.7285       16.7893       17.9342       16.9050       18.8069       23.4841       22.4050       27.2556       38.7655       52.6851       75.6309       60.4640       49.0447       60.2707       58.6749       63.1120       62.1517       70.4555       74.4347       85.9488      110.3905       81.3860       92.0682       92.5515       96.3996      101.3321      107.1454      108.8485      111.9812      125.7474      133.7414      134.0793      124.7682      152.0374      141.4778      132.5325      134.9231      151.3403      139.1255      107.3827       95.6963       93.8041       84.5315      102.8470       96.8325       88.3979       88.0742       81.9487       77.7466       70.0694       86.1739       86.1779      183.4752        0.0000        0.0000        0.0000        0.0000        0.0000        0.0000      111.3308       70.9800        0.0000        0.0000        0.0000        0.0000      211.4700      255.8400        0.0000        0.0000        0.0000        0.0000        0.0000        0.0000        0.0000        0.0000        0.0000        0.0000        0.0000        0.0000        0.0000        0.0000        0.0000        0.0000        0.0000        0.0000        0.0000        0.0000        0.0000        0.0000        0.0000        0.0000        0.0000        0.0000        0.0000        0.0000        0.0000        0.0000        0.0000        0.0000        0.0000        0.0000        0.0000        0.0000        0.0000        0.0000        0.0000        0.0000        0.0000        0.0000        0.0000        0.0000        0.0000        0.0000        0.0000
        0.0000        0.0000        0.0000        0.0000        0.0000        0.0000        0.0000        0.0000        0.0000        0.0000        0.0000        0.0000        0.0000        0.0000        0.0000        0.0000        0.0000        0.0000        0.0000        0.0000        0.0000        0.0000        0.0000        0.0000        0.0000        0.0000        0.0000        0.0000        0.0000        0.0000        0.0000        0.0000        0.0000        0.0000        0.0000        0.0000        0.0000        0.0000        0.0000        0.0000        0.0000        0.0000        0.0000        0.0000        0.0000        0.0000        0.0000        0.0000        0.0000        0.0000        0.0000        0.0000        0.0000        0.0000        0.0000        0.0000        0.0000        0.0000        0.0000        0.0000        0.0000        0.0000        0.0000        0.0000        0.0000        0.0000        0.0000        0.0000        0.0000        0.0000        0.0000        0.0000        0.0000        0.0000        0.0000        0.0000        0.0000        0.0000        0.0000        0.0000        0.0000        0.0000        0.0000        0.0000        0.0000        0.0000        0.0000        0.0000        0.0000        0.0000        0.0000        0.0000        0.0000        0.0000        0.0000        0.0000        0.0000        2.1285        0.6992        2.7135        0.8191        1.3749        0.9551        1.1917        1.0193        1.1311        1.3330        3.1904        3.5975        3.5617        3.0749        1.8015        2.1130        2.7527        3.6751        9.2659       11.2165       12.2410       12.4035       12.1782       12.3149       12.2850       12.1977       11.9012       11.6601       11.4829       11.3850       11.3957       11.3633       11.2672       10.9500        9.5758        9.5127       10.1445       11.1504       12.3544       13.4319       14.6502       16.0578       18.0419       20.7997       23.9863       42.7336       58.5853       59.2732       51.2282       47.9917       45.2807       50.2611       50.5426       58.8775       82.3904       81.4061       77.2698       82.4844       96.4729       77.0754       86.0992       91.3679       80.9365       97.4686      129.2286      141.6533      114.9006      134.5518      130.3304      149.6520      142.7569      132.2369      113.2581      119.7766      118.8545      122.8411      113.5215       98.9418       84.7141       84.3709       83.9956       96.6670       82.9476       95.4424       86.1407       73.7565       73.9524       83.6575       84.4456       71.1716        0.0000        0.0000        0.0000        0.0000        0.0000       80.8346       81.3398       81.2561       43.2300        0.0000        0.0000        0.0000        0.0000        0.0000        0.0000        0.0000        0.0000        0.0000        0.0000        0.0000        0.0000        0.0000        0.0000        0.0000        0.0000        0.0000        0.0000        0.0000        0.0000        0.0000        0.0000        0.0000        0.0000        0.0000        0.0000        0.0000        0.0000        0.0000        0.0000        0.0000        0.0000        0.0000        0.0000        0.0000        0.0000        0.0000        0.0000        0.0000        0.0000        0.0000        0.0000        0.0000        0.0000        0.0000        0.0000        0.0000        0.0000        0.0000        0.0000        0.0000        0.0000        0.0000
        0.0000        0.0000        0.0000        0.0000        0.0000        0.0000        0.0000        0.0000        0.0000        0.0000        0.0000        0.0000        0.0000        0.0000        0.0000        0.0000        0.0000        0.0000        0.0000        0.0000        0.0000        0.0000        0.0000        0.0000        0.0000        0.0000        0.0000        0.0000        0.0000        0.0000        0.0000        0.0000        0.0000        0.0000        0.0000        0.0000        0.0000        0.0000        0.0000        0.0000        0.0000        0.0000        0.0000        0.0000        0.0000        0.0000        0.0000        0.0000        0.0000        0.0000        0.0000        0.0000        0.0000        0.0000        0.0000        0.0000        0.0000        0.0000        0.0000        0.0000        0.0000        0.0000        0.0000        0.0000        0.0000        0.0000        0.0000        0.0000        0.0000        0.0000        0.0000        0.0000        0.0000        0.0000        0.0000        0.0000        0.0000        0.0000        0.0000        0.0000        0.0000        0.0000        0.0000        0.0000        0.0000        0.0000        0.0000        0.0000        0.0000        0.0000        0.0000        0.0000        0.0000        0.0000        0.0000        0.0000        0.0000        4.8651        1.1323        1.8763        1.7854        1.7541        2.0355        2.0845        2.1576        2.4543        2.4945        5.6543        6.1369        6.0580        5.6258        3.1760        3.0394        3.6689        4.4859       11.5483       13.3503       14.0918       13.7404       13.1168       12.9643       12.6953       12.4262       12.5102       11.5320       11.2138       11.0140       10.9277       10.8178       10.7039       10.5125        9.2336        9.2469        9.9037       10.8984       12.1247       13.1956       14.3385       18.5623       17.4201       21.6474       22.8878       51.4084       48.4762       45.2878       39.9896       45.8966       43.6294       44.3131       48.0083       66.8366       81.5072       69.5713       79.0203       82.6018       85.5523       90.3475      101.0907      117.9962       89.2689      120.7670      163.1622      134.4631      110.2920      110.7709      130.6938      170.9581      136.3620      123.0513       96.5797      102.1938       93.8085       92.5476       97.6161       88.3191       78.1109       84.4823       92.7126      101.5692       75.6503       78.7220       78.0181       85.1526       85.7023       86.6703       69.9439      107.1182        0.0000        0.0000        0.0000       12.8100       64.6658       77.4098       77.5892       75.9120       15.2100        0.0000        0.0000        0.0000        0.0000        0.0000        0.0000        0.0000        0.0000        0.0000        0.0000        0.0000        0.0000        0.0000        0.0000        0.0000        0.0000        0.0000        0.0000        0.0000        0.0000        0.0000        0.0000        0.0000        0.0000        0.0000        0.0000        0.0000        0.0000        0.0000        0.0000        0.0000        0.0000        0.0000        0.0000        0.0000        0.0000        0.0000        0.0000        0.0000        0.0000        0.0000        0.0000        0.0000        0.0000        0.0000        0.0000        0.0000        0.0000        0.0000        0.0000        0.0000        0.0000        0.0000
        0.0000        0.0000        0.0000        0.0000        0.0000        0.0000        0.0000        0.0000        0.0000        0.0000        0.0000        0.0000        0.0000        0.0000        0.0000        0.0000        0.0000        0.0000        0.0000        0.0000        0.0000        0.0000        0.0000        0.0000        0.0000        0.0000        0.0000        0.0000        0.0000        0.0000        0.0000        0.0000        0.0000        0.0000        0.0000        0.0000        0.0000        0.0000        0.0000        0.0000        0.0000        0.0000        0.0000        0.0000        0.0000        0.0000        0.0000        0.0000        0.0000        0.0000        0.0000        0.0000        0.0000        0.0000        0.0000        0.0000        0.0000        0.0000        0.0000        0.0000        0.0000        0.0000        0.0000        0.0000        0.0000        0.0000        0.0000        0.0000        0.0000        0.0000        0.0000        0.0000        0.0000        0.0000        0.0000        0.0000        0.0000        0.0000        0.0000        0.0000        0.0000        0.0000        0.0000        0.0000        0.0000        0.0000        0.0000        0.0000        0.0000        0.0000        0.0000        0.0000        0.0000        0.0000        0.0000        0.0000       35.1255       27.9392       22.7681       14.9185        9.3575        7.7086        7.0550        7.4212        8.3437        7.9117        8.4144       12.0667       12.8391       12.7715       12.2746       10.1824       10.1436        9.7334       10.6950       13.9636       16.1360      114.7340       61.4454       13.0340       12.6731       12.2349       11.8910       10.9883       10.4920       10.0952        9.7118        9.4401        9.1768        9.0472        9.5920        8.7157        8.7541        9.4540       10.4796       12.3892       19.4161       21.0417       30.6705       28.1850       36.5695       44.5079       22.0601       30.1746       35.1269       32.6013       64.7837       50.4218       48.4067       48.6316       59.0998       70.4648       73.6386       72.3766      102.4300      112.2821      118.0428      177.7381      155.3920      116.7854      121.7892      134.2487      144.7303      128.2001      127.0362      129.2036      124.3612      107.0296      106.7983      108.8823       99.7615       93.6036       89.5075       81.9723       85.8997       84.2704       88.5694       87.7568       82.3025       71.2412       70.4159       71.5688       75.2524       70.3891      125.6786      170.8395        0.0000        0.0000        0.0000        0.0000       37.4703       81.4652       78.6031       82.4443       79.7177       28.1700        0.0000        0.0000        0.0000        0.0000        0.0000        0.0000        0.0000        0.0000        0.0000        0.0000        0.0000        0.0000        0.0000        0.0000        0.0000        0.0000        0.0000        0.0000        0.0000        0.0000        0.0000        0.0000        0.0000        0.0000        0.0000        0.0000        0.0000        0.0000        0.0000        0.0000        0.0000        0.0000        0.0000        0.0000        0.0000        0.0000        0.0000        0.0000        0.0000        0.0000        0.0000        0.0000        0.0000        0.0000        0.0000        0.0000        0.0000        0.0000        0.0000        0.0000        0.0000        0.0000        0.0000
        0.0000        0.0000        0.0000        0.0000        0.0000        0.0000        0.0000        0.0000        0.0000        0.0000        0.0000        0.0000        0.0000        0.0000        0.0000        0.0000        0.0000        0.0000        0.0000        0.0000        0.0000        0.0000        0.0000        0.0000        0.0000        0.0000        0.0000        0.0000        0.0000        0.0000        0.0000        0.0000        0.0000        0.0000        0.0000        0.0000        0.0000        0.0000        0.0000        0.0000        0.0000        0.0000        0.0000        0.0000        0.0000        0.0000        0.0000        0.0000        0.0000        0.0000        0.0000        0.0000        0.0000        0.0000        0.0000        0.0000        0.0000        0.0000        0.0000        0.0000        0.0000        0.0000        0.0000        0.0000        0.0000        0.0000        0.0000        0.0000        0.0000        0.0000        0.0000        0.0000        0.0000        0.0000        0.0000        0.0000        0.0000        0.0000        0.0000        0.0000        0.0000        0.0000        0.0000        0.0000        0.0000        0.0000        0.0000        0.0000        0.0000        0.0000        0.0000        0.0000        0.0000        0.0000        0.0000        0.0000       49.3414       43.0519       53.9478       44.9429       45.3177       22.9926       16.9293       10.0330       12.3228       14.6586       11.2909       16.1912       16.7905       17.4396       16.4807       12.5828       12.6078       12.0579       12.6717       16.1250       17.1622       83.4041      113.0888       13.7735       13.1631       12.4872       11.9298       10.8230       10.1526        9.4685        8.8619        8.2980        8.5722       10.0238        7.9936        7.3714        7.5037       11.1665       12.9242       23.2035       24.3081       18.5296       28.6795       50.9213       39.0116       25.2915       19.4829       23.6320       31.1742       29.2787       42.8037       44.2354       45.6291       51.3934       50.6933       64.4916       77.3761       92.0753      126.1147      128.3584      117.0967      156.1698      148.2131      122.5003      124.5745      117.5185      130.0131      134.7197      124.1278      128.9728      118.9411      104.2862      108.2618      108.6375       99.9594       77.1808       73.4492       75.4534       73.6614       73.0096       73.0986       80.3654       76.4140       71.2746       62.5907       63.7396       67.3058        0.0000        0.0000        0.0000        0.0000        0.0000        0.0000       28.9541       25.9670       60.5640       72.7700       79.9838       79.3968        0.0000        0.0000        0.0000        0.0000        0.0000        0.0000        0.0000        0.0000        0.0000        0.0000        0.0000        0.0000        0.0000        0.0000        0.0000        0.0000        0.0000        0.0000        0.0000        0.0000        0.0000        0.0000        0.0000        0.0000        0.0000        0.0000        0.0000        0.0000        0.0000        0.0000        0.0000        0.0000        0.0000        0.0000        0.0000        0.0000        0.0000        0.0000        0.0000        0.0000        0.0000        0.0000        0.0000        0.0000        0.0000        0.0000        0.0000        0.0000        0.0000        0.0000        0.0000        0.0000        0.0000        0.0000
        0.0000        0.0000        0.0000        0.0000        0.0000        0.0000        0.0000        0.0000        0.0000        0.0000        0.0000        0.0000        0.0000        0.0000        0.0000        0.0000        0.0000        0.0000        0.0000        0.0000        0.0000        0.0000        0.0000        0.0000        0.0000        0.0000        0.0000        0.0000        0.0000        0.0000        0.0000        0.0000        0.0000        0.0000        0.0000        0.0000        0.0000        0.0000        0.0000        0.0000        0.0000        0.0000        0.0000        0.0000        0.0000        0.0000        0.0000        0.0000        0.0000        0.0000        0.0000        0.0000        0.0000        0.0000        0.0000        0.0000        0.0000        0.0000        0.0000        0.0000        0.0000        0.0000        0.0000        0.0000        0.0000        0.0000        0.0000        0.0000        0.0000        0.0000        0.0000        0.0000        0.0000        0.0000        0.0000        0.0000        0.0000        0.0000        0.0000        0.0000        0.0000        0.0000        0.0000        0.0000        0.0000        0.0000        0.0000        0.0000        0.0000        0.0000        0.0000        0.0000        0.0000        0.0000        0.0000        0.0000       44.6769       39.1184       62.0274       45.4547       34.8210       21.1513       16.1183       17.7828       13.2599       14.6262       26.4189       25.6489       25.8106       22.0126       20.5951       17.3182       15.8067       13.6965       14.6298       17.4590       21.3459       18.0294       43.0421       14.0712       13.4316       12.6820       12.0740       11.0405       10.3370        9.6004        8.8076        8.0377       10.0792        8.0051        6.8033        6.7841        8.4439        9.3031       13.1882       16.5653       17.4080       15.5916       35.1336       23.7386       14.9435       16.0862       18.6288       22.8222       31.2968       41.1154       38.1001       37.6733       38.0697       41.0410       45.9395      107.3817       94.2226       92.9295      116.6745      130.5015      121.1215      128.0834      126.9790      117.8265      119.0230      123.8792      125.1668      127.0134      131.5585      129.4756      118.2248       96.7877       93.0114       93.1558       90.1794       65.5990       65.1103       63.9195       60.9166       65.5492       68.8923       71.6259       74.6191       62.6694       65.6559       67.5607        0.0000        0.0000        0.0000        0.0000        0.0000        0.0000       28.7400       14.0316       19.9422       54.6114       66.7093       71.1855       68.7117        0.0000        0.0000        0.0000        0.0000        0.0000        0.0000        0.0000        0.0000        0.0000        0.0000        0.0000        0.0000        0.0000        0.0000        0.0000        0.0000        0.0000        0.0000        0.0000        0.0000        0.0000        0.0000        0.0000        0.0000        0.0000        0.0000        0.0000        0.0000        0.0000        0.0000        0.0000        0.0000        0.0000        0.0000        0.0000        0.0000        0.0000        0.0000        0.0000        0.0000        0.0000        0.0000        0.0000        0.0000        0.0000        0.0000        0.0000        0.0000        0.0000        0.0000        0.0000        0.0000        0.0000        0.0000
        0.0000        0.0000        0.0000        0.0000        0.0000        0.0000        0.0000        0.0000        0.0000        0.0000        0.0000        0.0000        0.0000        0.0000        0.0000        0.0000        0.0000        0.0000        0.0000        0.0000        0.0000        0.0000        0.0000        0.0000        0.0000        0.0000        0.0000        0.0000        0.0000        0.0000        0.0000        0.0000        0.0000        0.0000        0.0000        0.0000        0.0000        0.0000        0.0000        0.0000        0.0000        0.0000        0.0000        0.0000        0.0000        0.0000        0.0000        0.0000        0.0000        0.0000        0.0000        0.0000        0.0000        0.0000        0.0000        0.0000        0.0000        0.0000        0.0000        0.0000        0.0000        0.0000        0.0000        0.0000        0.0000        0.0000        0.0000        0.0000        0.0000        0.0000        0.0000        0.0000        0.0000        0.0000        0.0000        0.0000        0.0000        0.0000        0.0000        0.0000        0.0000        0.0000        0.0000        0.0000        0.0000        0.0000        0.0000        0.0000        0.0000        0.0000        0.0000        0.0000        0.0000        0.0000        0.0000        0.0000        0.0000       39.2092       57.8439       51.5611       63.6879       31.3119       23.7398       37.0880       26.6612       29.3249       22.6663       31.6834       29.5253       27.3345       23.9555       19.0963       16.8328       14.9569       15.0331       17.9755       17.9141       17.5372       18.7645       14.0738       13.6056       12.9675       12.4439       11.5895       11.0048       10.2177        9.1702        8.1061        7.6876        6.5256        6.5633        7.0762        7.2866        8.2153       11.3121       22.8225       15.9624       11.2026       43.8049       24.9138       13.5197       41.2732       18.4356       23.0871       26.5028       44.7864       33.1061       36.7124       37.8374       41.0173       51.5918       74.3483       67.4094       91.1473       77.5417      100.7937       95.5703       97.2478      104.2778      112.0657      119.3344      124.9065      123.6924      116.7082      119.7358      114.3266      111.3596       88.1554       83.9858       77.8731       77.6235       62.7693       58.7132       59.2054       54.2461       57.0456       57.9749       59.2303       60.5347       63.1337       82.2685        0.0000        0.0000        0.0000        0.0000        0.0000        0.0000        0.0000       15.2375       13.1796       18.7642       53.6056       60.0311       62.9595       64.8936        0.0000        0.0000        0.0000        0.0000        0.0000        0.0000        0.0000        0.0000        0.0000        0.0000        0.0000        0.0000        0.0000        0.0000        0.0000        0.0000        0.0000        0.0000        0.0000        0.0000        0.0000        0.0000        0.0000        0.0000        0.0000        0.0000        0.0000        0.0000        0.0000        0.0000        0.0000        0.0000        0.0000        0.0000        0.0000        0.0000        0.0000        0.0000        0.0000        0.0000        0.0000        0.0000        0.0000        0.0000        0.0000        0.0000        0.0000        0.0000        0.0000        0.0000        0.0000        0.0000        0.0000        0.0000
        0.0000        0.0000        0.0000        0.0000        0.0000        0.0000        0.0000        0.0000        0.0000        0.0000        0.0000        0.0000        0.0000        0.0000        0.0000        0.0000        0.0000        0.0000        0.0000        0.0000        0.0000        0.0000        0.0000        0.0000        0.0000        0.0000        0.0000        0.0000        0.0000        0.0000        0.0000        0.0000        0.0000        0.0000        0.0000        0.0000        0.0000        0.0000        0.0000        0.0000        0.0000        0.0000        0.0000        0.0000        0.0000        0.0000        0.0000        0.0000        0.0000        0.0000        0.0000        0.0000        0.0000        0.0000        0.0000        0.0000        0.0000        0.0000        0.0000        0.0000        0.0000        0.0000        0.0000        0.0000        0.0000        0.0000        0.0000        0.0000        0.0000        0.0000        0.0000        0.0000        0.0000        0.0000        0.0000        0.0000        0.0000        0.0000        0.0000        0.0000        0.0000        0.0000        0.0000        0.0000        0.0000        0.0000        0.0000        0.0000        0.0000        0.0000        0.0000        0.0000        0.0000        0.0000        0.0000        0.0000      107.3424       74.3601       69.1426       55.6181        0.0000       52.9978       45.7880       46.6430       34.2520       29.3487       24.6623       35.9471       34.4625       27.7650       23.3891       18.9623       16.7510       20.2428       15.7126       14.1389       13.6068       13.2943       13.2510       12.4862       12.2536       11.7061       11.2584       11.6830       11.1949       10.3567        9.0602        6.4777        5.5194        6.0724        4.3449        7.6879        4.9734        5.5675        9.0617       14.4247       14.7783       30.0604       10.3251        9.8376       10.7369       12.4627       15.4036       33.7214       36.5639       55.2186       43.5310       39.3776       42.1436       54.7686       60.9531       76.4646       95.1292       93.1649       87.8128       85.4114       77.4199       83.2006      110.1361      124.5012      133.0655      142.1063      143.5273       94.0293      121.0879      172.8005       89.0532       79.7167       74.3413       74.6533       72.3685       50.9201       46.6917       49.2461       46.2846       40.0229       41.8314       44.3253       56.0926        0.0000        0.0000        0.0000        0.0000        0.0000       67.5600       42.3300        0.0000       22.2124       11.9541       17.4110       27.2919       48.2955       54.6828       60.9881        0.0000        0.0000        0.0000        0.0000        0.0000        0.0000        0.0000        0.0000        0.0000        0.0000        0.0000        0.0000        0.0000        0.0000        0.0000        0.0000        0.0000        0.0000        0.0000        0.0000        0.0000        0.0000        0.0000        0.0000        0.0000        0.0000        0.0000        0.0000        0.0000        0.0000        0.0000        0.0000        0.0000        0.0000        0.0000        0.0000        0.0000        0.0000        0.0000        0.0000        0.0000        0.0000        0.0000        0.0000        0.0000        0.0000        0.0000        0.0000        0.0000        0.0000        0.0000        0.0000        0.0000        0.0000        0.0000
        0.0000        0.0000        0.0000        0.0000        0.0000        0.0000        0.0000        0.0000        0.0000        0.0000        0.0000        0.0000        0.0000        0.0000        0.0000        0.0000        0.0000        0.0000        0.0000        0.0000        0.0000        0.0000        0.0000        0.0000        0.0000        0.0000        0.0000        0.0000        0.0000        0.0000        0.0000        0.0000        0.0000        0.0000        0.0000        0.0000        0.0000        0.0000        0.0000        0.0000        0.0000        0.0000        0.0000        0.0000        0.0000        0.0000        0.0000        0.0000        0.0000        0.0000        0.0000        0.0000        0.0000        0.0000        0.0000        0.0000        0.0000        0.0000        0.0000        0.0000        0.0000        0.0000        0.0000        0.0000        0.0000        0.0000        0.0000        0.0000        0.0000        0.0000        0.0000        0.0000        0.0000        0.0000        0.0000        0.0000        0.0000        0.0000        0.0000        0.0000        0.0000        0.0000        0.0000        0.0000        0.0000        0.0000        0.0000        0.0000        0.0000        0.0000        0.0000        0.0000        0.0000        0.0000        0.0000        0.0000        0.0000       73.8278        0.0000        0.0000        0.0000       60.1903       57.3511       63.9568       60.5985       37.4723       37.6890       33.0412       31.5489       26.5429       26.8031       20.1281       18.7361       18.8790       17.8015       14.6351       13.5976       21.0584       13.1274       12.5926       12.4957       11.9531       11.4864       12.1163       11.6543       10.7328        9.1620        6.2563        7.5364        6.2223        4.6678        5.9156        4.1692        8.1756        8.3833        6.7614       13.5590        8.3492       26.6950        8.8222       10.0520       11.4593       14.8102       26.0354       29.8732       33.8682       37.2874       45.3809       42.6272       45.8272       48.9244       69.9306       75.6185       74.3802       91.0684       88.8277       70.1557       80.9120       97.9146      113.6970      121.8460      119.2696      110.8313       87.3241       83.9703       95.2701       68.0352       62.4572       58.8875       57.9338       55.3466       45.2615       46.2441       37.2264       39.5309       46.1665       46.0665       52.6714       60.0420        0.0000        0.0000        0.0000        0.0000        0.0000       39.9300       11.6700        5.8200       13.4225       11.7518       16.1493       22.5374       38.9756       47.4181       54.6190        0.0000        0.0000        0.0000        0.0000        0.0000        0.0000        0.0000        0.0000        0.0000        0.0000        0.0000        0.0000        0.0000        0.0000        0.0000        0.0000        0.0000        0.0000        0.0000        0.0000        0.0000        0.0000        0.0000        0.0000        0.0000        0.0000        0.0000        0.0000        0.0000        0.0000        0.0000        0.0000        0.0000        0.0000        0.0000        0.0000        0.0000        0.0000        0.0000        0.0000        0.0000        0.0000        0.0000        0.0000        0.0000        0.0000        0.0000        0.0000        0.0000        0.0000        0.0000        0.0000        0.0000        0.0000        0.0000
        0.0000        0.0000        0.0000        0.0000        0.0000        0.0000        0.0000        0.0000        0.0000        0.0000        0.0000        0.0000        0.0000        0.0000        0.0000        0.0000        0.0000        0.0000        0.0000        0.0000        0.0000        0.0000        0.0000        0.0000        0.0000        0.0000        0.0000        0.0000        0.0000        0.0000        0.0000        0.0000        0.0000        0.0000        0.0000        0.0000        0.0000        0.0000        0.0000        0.0000        0.0000        0.0000        0.0000        0.0000        0.0000        0.0000        0.0000        0.0000        0.0000        0.0000        0.0000        0.0000        0.0000        0.0000        0.0000        0.0000        0.0000        0.0000        0.0000        0.0000        0.0000        0.0000        0.0000        0.0000        0.0000        0.0000        0.0000        0.0000        0.0000        0.0000        0.0000        0.0000        0.0000        0.0000        0.0000        0.0000        0.0000        0.0000        0.0000        0.0000        0.0000        0.0000        0.0000        0.0000        0.0000        0.0000        0.0000        0.0000        0.0000        0.0000        0.0000        0.0000        0.0000        0.0000        0.0000        0.0000        0.0000        0.0000        0.0000        0.0000        0.0000       52.5648       48.8760       54.6532       47.6861       36.9281       33.8246       32.0445       33.3363       42.3604       33.1248       32.0651       23.3897       19.5521       19.3296       17.1953       16.0556       14.2480       14.4784       13.9681       14.1039       13.6779       13.3274       14.5289       14.2227       13.1379       11.0840        8.2363        5.8144        4.5349        4.2114        4.5298        4.1759        4.3956        5.0835       43.6957       10.0374       15.0889        9.5540       29.1218       21.9235       34.5660       18.3058       26.6703       31.0105       34.4717       45.7240       50.4605       41.9081       44.3556       47.4357       50.3085       65.8417       64.0723       66.3312       70.1504       66.7741       78.0780       74.0963       99.0882      104.1900      104.9871       96.9140       73.5841       61.4815       59.8716       58.4145       55.1382       53.2357       53.9225       50.4265       37.5121       36.0523       40.4530       40.5548       49.9434       58.9331        0.0000        0.0000        0.0000        0.0000        0.0000        0.0000       51.3900       55.2000       10.5000        6.0900       12.0639        9.2571       12.7470       18.8952       33.8028       41.9098       48.0297        0.0000        0.0000        0.0000        0.0000        0.0000        0.0000        0.0000        0.0000        0.0000        0.0000        0.0000        0.0000        0.0000        0.0000        0.0000        0.0000        0.0000        0.0000        0.0000        0.0000        0.0000        0.0000        0.0000        0.0000        0.0000        0.0000        0.0000        0.0000        0.0000        0.0000        0.0000        0.0000        0.0000        0.0000        0.0000        0.0000        0.0000        0.0000        0.0000        0.0000        0.0000        0.0000        0.0000        0.0000        0.0000        0.0000        0.0000        0.0000        0.0000        0.0000        0.0000        0.0000        0.0000        0.0000        0.0000
        0.0000        0.0000        0.0000        0.0000        0.0000        0.0000        0.0000        0.0000        0.0000        0.0000        0.0000        0.0000        0.0000        0.0000        0.0000        0.0000        0.0000        0.0000        0.0000        0.0000        0.0000        0.0000        0.0000        0.0000        0.0000        0.0000        0.0000        0.0000        0.0000        0.0000        0.0000        0.0000        0.0000        0.0000        0.0000        0.0000        0.0000        0.0000        0.0000        0.0000        0.0000        0.0000        0.0000        0.0000        0.0000        0.0000        0.0000        0.0000        0.0000        0.0000        0.0000        0.0000        0.0000        0.0000        0.0000        0.0000        0.0000        0.0000        0.0000        0.0000        0.0000        0.0000        0.0000        0.0000        0.0000        0.0000        0.0000        0.0000        0.0000        0.0000        0.0000        0.0000        0.0000        0.0000        0.0000        0.0000        0.0000        0.0000        0.0000        0.0000        0.0000        0.0000        0.0000        0.0000        0.0000        0.0000        0.0000        0.0000        0.0000        0.0000        0.0000        0.0000        0.0000        0.0000        0.0000        0.0000        0.0000        0.0000        0.0000        0.0000        0.0000        0.0000       52.3347       54.8475       46.6864       41.8420       34.7321       39.2499       37.2885       38.1337       35.0260       24.4691       25.6144       23.1022       21.7195       17.8165       16.8377       18.7193       17.1235       16.5230       16.8314       16.6822       16.4850       18.5971       18.4983       17.1812       14.4601        9.6147        7.4794        5.8349        5.1691        5.2287        4.4473        4.3794        5.0641       23.1421        7.1507       26.6662       10.7023       10.4700       12.1187       25.3450       17.5093       28.3879       32.2652       34.9769       46.3094       44.1280       39.3740       47.4324       45.6735       50.5976       59.6115       53.5405       54.5958       65.8493       61.3228       60.4611       63.8726       84.5070       88.8277       87.8271       79.3605       59.9182       52.5411       51.0019       49.8018       52.8572       50.9685       46.9352       44.6068       34.9439       33.6844       50.5574       45.9538       56.2837       72.7834        0.0000        0.0000        0.0000        0.0000        0.0000        0.0000        0.0000       33.2100       27.0600        9.8100        9.2512        7.3704       10.5102       16.5874       30.4192       38.2148       48.9890        0.0000        0.0000        0.0000        0.0000        0.0000        0.0000        0.0000        0.0000        0.0000        0.0000        0.0000        0.0000        0.0000        0.0000        0.0000        0.0000        0.0000        0.0000        0.0000        0.0000        0.0000        0.0000        0.0000        0.0000        0.0000        0.0000        0.0000        0.0000        0.0000        0.0000        0.0000        0.0000        0.0000        0.0000        0.0000        0.0000        0.0000        0.0000        0.0000        0.0000        0.0000        0.0000        0.0000        0.0000        0.0000        0.0000        0.0000        0.0000        0.0000        0.0000        0.0000        0.0000        0.0000        0.0000        0.0000
        0.0000        0.0000        0.0000        0.0000        0.0000        0.0000        0.0000        0.0000        0.0000        0.0000        0.0000        0.0000        0.0000        0.0000        0.0000        0.0000        0.0000        0.0000        0.0000        0.0000        0.0000        0.0000        0.0000        0.0000        0.0000        0.0000        0.0000        0.0000        0.0000        0.0000        0.0000        0.0000        0.0000        0.0000        0.0000        0.0000        0.0000        0.0000        0.0000        0.0000        0.0000        0.0000        0.0000        0.0000        0.0000        0.0000        0.0000        0.0000        0.0000        0.0000        0.0000        0.0000        0.0000        0.0000        0.0000        0.0000        0.0000        0.0000        0.0000        0.0000        0.0000        0.0000        0.0000        0.0000        0.0000        0.0000        0.0000        0.0000        0.0000        0.0000        0.0000        0.0000        0.0000        0.0000        0.0000        0.0000        0.0000        0.0000        0.0000        0.0000        0.0000        0.0000        0.0000        0.0000        0.0000        0.0000        0.0000        0.0000        0.0000        0.0000        0.0000        0.0000        0.0000        0.0000        0.0000        0.0000        0.0000        0.0000        0.0000        0.0000        0.0000        0.0000        0.0000       57.7382       48.5936       55.0497       66.3725       61.0739       56.0498       49.2311       44.8038       36.2855       30.8883       28.3006       26.5766       27.9568       25.4196       28.0186       26.5560       24.0979       24.8468       25.0768       25.1451       31.1996       31.4345       29.3415       24.7613        0.0000        0.0000       11.1274        9.5342        6.5931        5.2562        4.9290        5.7007        6.2686        7.6994        9.2148       12.3755       16.8189       27.6716       36.3129       34.2011       32.5235       35.7379       37.9226       45.1860       35.6565       37.6874       42.1754       48.1994       63.5540       52.7694       66.8110       50.5000       53.5924       49.1760       54.0749       57.1966       85.2841       76.7653      108.7541       56.2388       42.1490       37.3165       47.2074       38.7905       46.7123       45.1698       45.8813       45.8838       39.0309       53.8744       36.3990        0.0000        0.0000        0.0000        0.0000        0.0000        0.0000        0.0000        0.0000        0.0000        0.0000        0.0000        0.0000        0.0000        4.8629        3.5500        5.2942        8.7862       28.3063       37.5846        0.0000        0.0000        0.0000        0.0000        0.0000        0.0000        0.0000        0.0000        0.0000        0.0000        0.0000        0.0000        0.0000        0.0000        0.0000        0.0000        0.0000        0.0000        0.0000        0.0000        0.0000        0.0000        0.0000        0.0000        0.0000        0.0000        0.0000        0.0000        0.0000        0.0000        0.0000        0.0000        0.0000        0.0000        0.0000        0.0000        0.0000        0.0000        0.0000        0.0000        0.0000        0.0000        0.0000        0.0000        0.0000        0.0000        0.0000        0.0000        0.0000        0.0000        0.0000        0.0000        0.0000        0.0000        0.0000        0.0000
        0.0000        0.0000        0.0000        0.0000        0.0000        0.0000        0.0000        0.0000        0.0000        0.0000        0.0000        0.0000        0.0000        0.0000        0.0000        0.0000        0.0000        0.0000        0.0000        0.0000        0.0000        0.0000        0.0000        0.0000        0.0000        0.0000        0.0000        0.0000        0.0000        0.0000        0.0000        0.0000        0.0000        0.0000        0.0000        0.0000        0.0000        0.0000        0.0000        0.0000        0.0000        0.0000        0.0000        0.0000        0.0000        0.0000        0.0000        0.0000        0.0000        0.0000        0.0000        0.0000        0.0000        0.0000        0.0000        0.0000        0.0000        0.0000        0.0000        0.0000        0.0000        0.0000        0.0000        0.0000        0.0000        0.0000        0.0000        0.0000        0.0000        0.0000        0.0000        0.0000        0.0000        0.0000        0.0000        0.0000        0.0000        0.0000        0.0000        0.0000        0.0000        0.0000        0.0000        0.0000        0.0000        0.0000        0.0000        0.0000        0.0000        0.0000        0.0000        0.0000        0.0000        0.0000        0.0000        0.0000        0.0000        0.0000        0.0000        0.0000        0.0000        0.0000        0.0000       78.6541       67.4917       69.7263       73.3608       65.5451       61.6522       54.5713       44.8990       39.8591       31.2086       29.4148       28.6607       29.1002       29.8451       31.2882       30.2853       27.5055       28.5431       29.0500       29.3563       36.9012       37.3911       35.0097        0.0000        0.0000        0.0000        0.0000        0.0000        0.0000        5.5451        4.9982        5.8038        6.3916        7.1531        9.4766       13.4841       19.0038       29.5655       34.2382       28.3914       39.6935       39.9768       37.9161       37.8922       33.4018       34.0718       35.9538       38.0296       41.3354       39.3688       38.6762       40.9487       41.1906       42.1646       44.7132       45.3318       79.5767       90.1365       77.5946       45.7109       32.9394       34.8544       42.1091       31.1129       46.5789       58.2778       60.9300       56.4965       42.2492        0.0000        0.0000        0.0000        0.0000        0.0000        0.0000        0.0000        0.0000        0.0000        0.0000        0.0000        0.0000        0.0000        0.0000        0.0000        3.5793        3.0844        3.9950        7.3187       26.6145       35.4868       65.8892        0.0000        0.0000        0.0000        0.0000        0.0000        0.0000        0.0000        0.0000        0.0000        0.0000        0.0000        0.0000        0.0000        0.0000        0.0000        0.0000        0.0000        0.0000        0.0000        0.0000        0.0000        0.0000        0.0000        0.0000        0.0000        0.0000        0.0000        0.0000        0.0000        0.0000        0.0000        0.0000        0.0000        0.0000        0.0000        0.0000        0.0000        0.0000        0.0000        0.0000        0.0000        0.0000        0.0000        0.0000        0.0000        0.0000        0.0000        0.0000        0.0000        0.0000        0.0000        0.0000        0.0000        0.0000        0.0000
        0.0000        0.0000        0.0000        0.0000        0.0000        0.0000        0.0000        0.0000        0.0000        0.0000        0.0000        0.0000        0.0000        0.0000        0.0000        0.0000        0.0000        0.0000        0.0000        0.0000        0.0000        0.0000        0.0000        0.0000        0.0000        0.0000        0.0000        0.0000        0.0000        0.0000        0.0000        0.0000        0.0000        0.0000        0.0000        0.0000        0.0000        0.0000        0.0000        0.0000        0.0000        0.0000        0.0000        0.0000        0.0000        0.0000        0.0000        0.0000        0.0000        0.0000        0.0000        0.0000        0.0000        0.0000        0.0000        0.0000        0.0000        0.0000        0.0000        0.0000        0.0000        0.0000        0.0000        0.0000        0.0000        0.0000        0.0000        0.0000        0.0000        0.0000        0.0000        0.0000        0.0000        0.0000        0.0000        0.0000        0.0000        0.0000        0.0000        0.0000        0.0000        0.0000        0.0000        0.0000        0.0000        0.0000        0.0000        0.0000        0.0000        0.0000        0.0000        0.0000        0.0000        0.0000        0.0000        0.0000        0.0000        0.0000        0.0000        0.0000        0.0000        0.0000        0.0000       63.6483       80.6555       78.4328       62.7061       67.1166       62.8987       50.6113       44.7755       33.1075       29.7249       29.0683       27.7861       27.9882       27.5470        0.0000       31.1263       27.5726        0.0000        0.0000       30.0268       37.8230        0.0000        0.0000        0.0000        0.0000        0.0000        0.0000        0.0000        0.0000        5.0337        4.5671        5.4154        6.0543        6.9602        9.8844       16.7515       26.2459       38.8817       43.5831       39.8487       35.8130       38.0355       36.5420       45.2525       30.5122       30.7491       32.6106       34.5753       32.5942       34.5641       35.5836       37.9676       36.3707       36.8332       37.5744       37.8736       66.9329       54.3031       69.8129       65.9348       28.7257       33.6046       36.6968       57.7136        0.0000        0.0000        0.0000        0.0000        0.0000        0.0000        0.0000        0.0000        0.0000        0.0000        0.0000        0.0000        0.0000        0.0000        0.0000        0.0000        0.0000        0.0000        0.0000        0.0000        2.4584        2.0098        3.2814        8.2376       24.5938        0.0000        0.0000        0.0000        0.0000        0.0000        0.0000        0.0000        0.0000        0.0000        0.0000        0.0000        0.0000        0.0000        0.0000        0.0000        0.0000        0.0000        0.0000        0.0000        0.0000        0.0000        0.0000        0.0000        0.0000        0.0000        0.0000        0.0000        0.0000        0.0000        0.0000        0.0000        0.0000        0.0000        0.0000        0.0000        0.0000        0.0000        0.0000        0.0000        0.0000        0.0000        0.0000        0.0000        0.0000        0.0000        0.0000        0.0000        0.0000        0.0000        0.0000        0.0000        0.0000        0.0000        0.0000        0.0000        0.0000        0.0000
        0.0000        0.0000        0.0000        0.0000        0.0000        0.0000        0.0000        0.0000        0.0000        0.0000        0.0000        0.0000        0.0000        0.0000        0.0000        0.0000        0.0000        0.0000        0.0000        0.0000        0.0000        0.0000        0.0000        0.0000        0.0000        0.0000        0.0000        0.0000        0.0000        0.0000        0.0000        0.0000        0.0000        0.0000        0.0000        0.0000        0.0000        0.0000        0.0000        0.0000        0.0000        0.0000        0.0000        0.0000        0.0000        0.0000        0.0000        0.0000        0.0000        0.0000        0.0000        0.0000        0.0000        0.0000        0.0000        0.0000        0.0000        0.0000        0.0000        0.0000        0.0000        0.0000        0.0000        0.0000        0.0000        0.0000        0.0000        0.0000        0.0000        0.0000        0.0000        0.0000        0.0000        0.0000        0.0000        0.0000        0.0000        0.0000        0.0000        0.0000        0.0000        0.0000        0.0000        0.0000        0.0000        0.0000        0.0000        0.0000        0.0000        0.0000        0.0000        0.0000        0.0000        0.0000        0.0000        0.0000        0.0000        0.0000        0.0000        0.0000        0.0000        0.0000        0.0000       67.9652       74.5398       79.5835       66.1748       67.6320       58.2656       52.1616       39.3066       34.0747       31.0915       27.2302        0.0000        0.0000        0.0000        0.0000        0.0000        0.0000        0.0000        0.0000        0.0000        0.0000        0.0000        0.0000        0.0000        0.0000        0.0000        0.0000        0.0000        0.0000        0.0000        3.6395        4.5449        5.2660        6.8047       11.1774       17.4559       36.0160       59.8067       56.3687       56.4838       36.3071       33.3255       32.0964       39.9615       25.8093       24.4176       24.9502       26.8590       28.6935       30.2682       31.8594       31.8473       32.6332       33.1399       33.5713       33.9912       37.0837       37.7697       48.2155       44.7788       40.9460       30.8449       33.7802        0.0000        0.0000        0.0000        0.0000        0.0000        0.0000        0.0000        0.0000        0.0000        0.0000        0.0000        0.0000        0.0000        0.0000        0.0000        0.0000        0.0000        0.0000        0.0000        0.0000        0.0000        0.0000        3.0829        4.5044        6.9999        0.0000       30.2134       44.3387        0.0000        0.0000        0.0000        0.0000        0.0000        0.0000        0.0000        0.0000        0.0000        0.0000        0.0000        0.0000        0.0000        0.0000        0.0000        0.0000        0.0000        0.0000        0.0000        0.0000        0.0000        0.0000        0.0000        0.0000        0.0000        0.0000        0.0000        0.0000        0.0000        0.0000        0.0000        0.0000        0.0000        0.0000        0.0000        0.0000        0.0000        0.0000        0.0000        0.0000        0.0000        0.0000        0.0000        0.0000        0.0000        0.0000        0.0000        0.0000        0.0000        0.0000        0.0000        0.0000        0.0000        0.0000        0.0000
        0.0000        0.0000        0.0000        0.0000        0.0000        0.0000        0.0000        0.0000        0.0000        0.0000        0.0000        0.0000        0.0000        0.0000        0.0000        0.0000        0.0000        0.0000        0.0000        0.0000        0.0000        0.0000        0.0000        0.0000        0.0000        0.0000        0.0000        0.0000        0.0000        0.0000        0.0000        0.0000        0.0000        0.0000        0.0000        0.0000        0.0000        0.0000        0.0000        0.0000        0.0000        0.0000        0.0000        0.0000        0.0000        0.0000        0.0000        0.0000        0.0000        0.0000        0.0000        0.0000        0.0000        0.0000        0.0000        0.0000        0.0000        0.0000        0.0000        0.0000        0.0000        0.0000        0.0000        0.0000        0.0000        0.0000        0.0000        0.0000        0.0000        0.0000        0.0000        0.0000        0.0000        0.0000        0.0000        0.0000        0.0000        0.0000        0.0000        0.0000        0.0000        0.0000        0.0000        0.0000        0.0000        0.0000        0.0000        0.0000        0.0000        0.0000        0.0000        0.0000        0.0000        0.0000        0.0000        0.0000        0.0000        0.0000        0.0000        0.0000        0.0000        0.0000        0.0000        0.0000        0.0000       78.3848       75.5196       56.3801       50.2048       38.3374       29.7240       16.6738       12.0747       11.5971       10.8123        0.0000        0.0000        0.0000        0.0000        0.0000        0.0000        0.0000        0.0000        0.0000        0.0000        0.0000        0.0000        0.0000        0.0000        0.0000        0.0000        0.0000        0.0000        0.4565        0.5481        4.7049        6.6522       11.1392       10.0406       34.9809       54.9901       93.7227       54.7415       38.1068       23.8864       21.1610       20.6795       20.6574       16.7786       14.4699       14.4336       23.3898       24.4685       26.3406       29.8740       28.0338       27.7123       27.9905       35.9947       31.4788       37.2824       57.8761       38.9226       73.2600       66.5400        0.0000        0.0000        0.0000        0.0000        0.0000        0.0000        0.0000        0.0000        0.0000        0.0000        0.0000        0.0000        0.0000        0.0000        0.0000        0.0000        0.0000        0.0000        0.0000        0.0000        0.0000        0.0000        0.0000        0.0000       13.0334       17.9421        0.0000       44.0700       48.3600        0.0000        0.0000        0.0000        0.0000        0.0000        0.0000        0.0000        0.0000        0.0000        0.0000        0.0000        0.0000        0.0000        0.0000        0.0000        0.0000        0.0000        0.0000        0.0000        0.0000        0.0000        0.0000        0.0000        0.0000        0.0000        0.0000        0.0000        0.0000        0.0000        0.0000        0.0000        0.0000        0.0000        0.0000        0.0000        0.0000        0.0000        0.0000        0.0000        0.0000        0.0000        0.0000        0.0000        0.0000        0.0000        0.0000        0.0000        0.0000        0.0000        0.0000        0.0000        0.0000        0.0000        0.0000        0.0000
        0.0000        0.0000        0.0000        0.0000        0.0000        0.0000        0.0000        0.0000        0.0000        0.0000        0.0000        0.0000        0.0000        0.0000        0.0000        0.0000        0.0000        0.0000        0.0000        0.0000        0.0000        0.0000        0.0000        0.0000        0.0000        0.0000        0.0000        0.0000        0.0000        0.0000        0.0000        0.0000        0.0000        0.0000        0.0000        0.0000        0.0000        0.0000        0.0000        0.0000        0.0000        0.0000        0.0000        0.0000        0.0000        0.0000        0.0000        0.0000        0.0000        0.0000        0.0000        0.0000        0.0000        0.0000        0.0000        0.0000        0.0000        0.0000        0.0000        0.0000        0.0000        0.0000        0.0000        0.0000        0.0000        0.0000        0.0000        0.0000        0.0000        0.0000        0.0000        0.0000        0.0000        0.0000        0.0000        0.0000        0.0000        0.0000        0.0000        0.0000        0.0000        0.0000        0.0000        0.0000        0.0000        0.0000        0.0000        0.0000        0.0000        0.0000        0.0000        0.0000        0.0000        0.0000        0.0000        0.0000        0.0000        0.0000        0.0000        0.0000        0.0000        0.0000        0.0000        0.0000        0.0000        0.0000       56.6482       48.8342       44.8242       35.4258       23.7440       11.7145        9.2586       11.2794       11.1047        0.0000        0.0000        0.0000        0.0000        0.0000        0.0000        0.0000        0.0000        0.0000        0.0000        0.0000        0.0000        0.0000        0.0000        0.0000        0.0000        0.0000        0.0000        0.0000        0.0000        3.3230        5.7732        6.7167       16.9972       61.2209       78.6602       76.3697       41.2779       24.0703       20.6408       50.0564       15.1634        9.7328       10.4931        9.1461       11.5134       18.8012       20.5569       24.3196       25.9336       28.1265       29.3440       34.1533       27.5793       24.0234        0.0000        0.0000       72.6217        0.0000        0.0000        0.0000        0.0000        0.0000        0.0000        0.0000        0.0000        0.0000        0.0000        0.0000        0.0000        0.0000        0.0000        0.0000        0.0000        0.0000        0.0000        0.0000        0.0000        0.0000        0.0000        0.0000        0.0000        0.0000        0.0000       14.0519       18.6584        0.0000        0.0000        0.0000        0.0000        0.0000        0.0000        0.0000        0.0000        0.0000        0.0000        0.0000        0.0000        0.0000        0.0000        0.0000        0.0000        0.0000        0.0000        0.0000        0.0000        0.0000        0.0000        0.0000        0.0000        0.0000        0.0000        0.0000        0.0000        0.0000        0.0000        0.0000        0.0000        0.0000        0.0000        0.0000        0.0000        0.0000        0.0000        0.0000        0.0000        0.0000        0.0000        0.0000        0.0000        0.0000        0.0000        0.0000        0.0000        0.0000        0.0000        0.0000        0.0000        0.0000        0.0000        0.0000        0.0000        0.0000        0.0000
[truncated: 212,709 more chars]
