# Supplementary material for: Multidimensional evaluation of the TRMM 3B43V7 satellite-based precipitation product in mainland China from 1998–2016
Source: PeerJ. 2020 Feb 20;8:e8615. doi: 10.7717/peerj.8615 (PMC7036276; doi:10.7717/peerj.8615)
Supplement: Supplemental Information 2 [file peerj-08-8615-s002.zip › TRMM_3B43 data/TRMM 3B43 data-Year-Month/2009-12.txt]

ncols         249
nrows         175
xllcorner     73.250
yllcorner     6.500
cellsize      0.25000
        0.0000        0.0000        0.0000        0.0000        0.0000        0.0000        0.0000        0.0000        0.0000        0.0000        0.0000        0.0000        0.0000        0.0000        0.0000        0.0000        0.0000        0.0000        0.0000        0.0000        0.0000        0.0000        0.0000        0.0000        0.0000        0.0000        0.0000        0.0000        0.0000        0.0000        0.0000        0.0000        0.0000        0.0000        0.0000        0.0000        0.0000        0.0000        0.0000        0.0000        0.0000        0.0000        0.0000        0.0000        0.0000        0.0000        0.0000        0.0000        0.0000        0.0000        0.0000        0.0000        0.0000        0.0000        0.0000        0.0000        0.0000        0.0000        0.0000        0.0000        0.0000        0.0000        0.0000        0.0000        0.0000        0.0000        0.0000        0.0000        0.0000        0.0000        0.0000        0.0000        0.0000        0.0000        0.0000        0.0000        0.0000        0.0000        0.0000        0.0000        0.0000        0.0000        0.0000        0.0000        0.0000        0.0000        0.0000        0.0000        0.0000        0.0000        0.0000        0.0000        0.0000        0.0000        0.0000        0.0000        0.0000        0.0000        0.0000        0.0000        0.0000        0.0000        0.0000        0.0000        0.0000        0.0000        0.0000        0.0000        0.0000        0.0000        0.0000        0.0000        0.0000        0.0000        0.0000        0.0000        0.0000        0.0000        0.0000        0.0000        0.0000        0.0000        0.0000        0.0000        0.0000        0.0000        0.0000        0.0000        0.0000        0.0000        0.0000        0.0000        0.0000        0.0000        0.0000        0.0000        0.0000        0.0000        0.0000        0.0000        0.0000        0.0000        0.0000        0.0000        0.0000        0.0000        0.0000        0.0000        0.0000        0.0000        0.0000        0.0000        0.0000        0.0000        0.0000        0.0000        0.0000        0.0000        0.0000        0.0000        0.0000        0.0000        0.0000        0.0000        0.0000        0.0000        0.0000        0.0000        0.0000        0.0000        0.0000        0.0000        0.0000        7.5385        7.9212        7.5560        0.0000        0.0000        0.0000        9.0614        9.7645       11.9056       13.3835       15.2169       17.4278       15.9478       15.1561       15.9570       16.8336       17.8766       17.6450       17.0055       16.7303       15.9027       14.6665       14.7677       15.0056       14.8600       14.3200       15.5342       16.8121       16.5138       15.9565       16.6605       17.2303       17.5106       18.4262       24.2767       24.8011       25.0535       24.9999       27.1658       28.9415       31.3930       33.1039       34.2306       36.4406       38.3109       40.0648        0.0000        0.0000        0.0000        0.0000        0.0000        0.0000        0.0000        0.0000        0.0000        0.0000        0.0000        0.0000        0.0000        0.0000        0.0000        0.0000        0.0000        0.0000        0.0000        0.0000        0.0000        0.0000        0.0000        0.0000        0.0000        0.0000        0.0000        0.0000        0.0000        0.0000
        0.0000        0.0000        0.0000        0.0000        0.0000        0.0000        0.0000        0.0000        0.0000        0.0000        0.0000        0.0000        0.0000        0.0000        0.0000        0.0000        0.0000        0.0000        0.0000        0.0000        0.0000        0.0000        0.0000        0.0000        0.0000        0.0000        0.0000        0.0000        0.0000        0.0000        0.0000        0.0000        0.0000        0.0000        0.0000        0.0000        0.0000        0.0000        0.0000        0.0000        0.0000        0.0000        0.0000        0.0000        0.0000        0.0000        0.0000        0.0000        0.0000        0.0000        0.0000        0.0000        0.0000        0.0000        0.0000        0.0000        0.0000        0.0000        0.0000        0.0000        0.0000        0.0000        0.0000        0.0000        0.0000        0.0000        0.0000        0.0000        0.0000        0.0000        0.0000        0.0000        0.0000        0.0000        0.0000        0.0000        0.0000        0.0000        0.0000        0.0000        0.0000        0.0000        0.0000        0.0000        0.0000        0.0000        0.0000        0.0000        0.0000        0.0000        0.0000        0.0000        0.0000        0.0000        0.0000        0.0000        0.0000        0.0000        0.0000        0.0000        0.0000        0.0000        0.0000        0.0000        0.0000        0.0000        0.0000        0.0000        0.0000        0.0000        0.0000        0.0000        0.0000        0.0000        0.0000        0.0000        0.0000        0.0000        0.0000        0.0000        0.0000        0.0000        0.0000        0.0000        0.0000        0.0000        0.0000        0.0000        0.0000        0.0000        0.0000        0.0000        0.0000        0.0000        0.0000        0.0000        0.0000        0.0000        0.0000        0.0000        0.0000        0.0000        0.0000        0.0000        0.0000        0.0000        0.0000        0.0000        0.0000        0.0000        0.0000        0.0000        0.0000        0.0000        0.0000        0.0000        0.0000        0.0000        0.0000        0.0000        0.0000        0.0000        0.0000        0.0000        0.0000        0.0000        0.0000        0.0000        0.0000        0.0000        0.0000        0.0000        7.0951        6.8812        7.2444        6.2636        6.3445        6.7771        7.8973        8.8977       10.2234       14.2652       13.2218       13.2201       16.6324       12.6314       12.2477       15.0325       15.7023       15.5194       15.7031       15.7815       16.2616       15.2466       15.3122       16.1852       15.6886       15.3969       14.5885       15.9679       17.2733       15.9174       16.5716       16.9423       16.8922       17.1904       19.8495       20.7610       22.8334       25.4814       24.4495       26.3500       27.4966       29.4798       32.5858       34.5898       35.9702       35.2928       39.1049       38.7168       39.1364       41.0210       42.9692       46.3807       46.8225       48.0099        0.0000        0.0000        0.0000        0.0000        0.0000        0.0000        0.0000        0.0000        0.0000        0.0000        0.0000        0.0000        0.0000        0.0000        0.0000        0.0000        0.0000        0.0000        0.0000        0.0000        0.0000        0.0000        0.0000
        0.0000        0.0000        0.0000        0.0000        0.0000        0.0000        0.0000        0.0000        0.0000        0.0000        0.0000        0.0000        0.0000        0.0000        0.0000        0.0000        0.0000        0.0000        0.0000        0.0000        0.0000        0.0000        0.0000        0.0000        0.0000        0.0000        0.0000        0.0000        0.0000        0.0000        0.0000        0.0000        0.0000        0.0000        0.0000        0.0000        0.0000        0.0000        0.0000        0.0000        0.0000        0.0000        0.0000        0.0000        0.0000        0.0000        0.0000        0.0000        0.0000        0.0000        0.0000        0.0000        0.0000        0.0000        0.0000       35.4588        0.0000       28.7962       24.2119        0.0000        0.0000        0.0000        0.0000        0.0000        0.0000        0.0000        0.0000        0.0000        0.0000        0.0000        0.0000        0.0000        0.0000        0.0000        0.0000        0.0000        0.0000        0.0000        0.0000        0.0000        0.0000        0.0000        0.0000        0.0000        0.0000        0.0000        0.0000        0.0000        0.0000        0.0000        0.0000        0.0000        0.0000        0.0000        0.0000        0.0000        0.0000        0.0000        0.0000        0.0000        0.0000        0.0000        0.0000        0.0000        0.0000        0.0000        0.0000        0.0000        0.0000        0.0000        0.0000        0.0000        0.0000        0.0000        0.0000        0.0000        0.0000        0.0000        0.0000        0.0000        0.0000        0.0000        0.0000        0.0000        0.0000        0.0000        0.0000        0.0000        0.0000        0.0000        0.0000        0.0000        0.0000        0.0000        0.0000        0.0000        0.0000        0.0000        0.0000        0.0000        0.0000        0.0000        0.0000        0.0000        0.0000        0.0000        0.0000        0.0000        0.0000        0.0000        0.0000        0.0000        0.0000        0.0000        0.0000        0.0000        0.0000        0.0000        0.0000        0.0000        0.0000        0.0000        0.0000        0.0000        0.0000        0.0000        0.0000        0.0000        0.0000        0.0000        0.0000        8.5084        7.8353        6.4383        5.9100        5.7810        5.9208        6.1883        6.9135        8.8623       10.4822       12.6176       13.4296       13.4131       11.4145       11.1977       10.5171       12.8186       13.2324       14.4182       13.5485       15.2152       16.3744       14.7632       14.7650       15.5220       13.4640       13.6569       13.9325       17.3788       16.6295       17.1218       16.1402       16.5130       14.8780       15.5812       18.1774       19.3661       24.7566       26.1654       27.1221       25.5462       25.2256       26.8442       29.5393       32.1833       34.5695       35.0890       36.2850       37.4664       37.7723       39.4339       43.8012       47.2210       47.3224       47.6301       53.5676        0.0000        0.0000        0.0000        0.0000        0.0000        0.0000        0.0000        0.0000        0.0000        0.0000        0.0000        0.0000        0.0000        0.0000        0.0000        0.0000        0.0000        0.0000        0.0000        0.0000        0.0000        0.0000
        0.0000        0.0000        0.0000        0.0000        0.0000        0.0000        0.0000        0.0000        0.0000        0.0000        0.0000        0.0000        0.0000        0.0000        0.0000        0.0000        0.0000        0.0000        0.0000        0.0000        0.0000        0.0000        0.0000        0.0000        0.0000        0.0000        0.0000        0.0000        0.0000        0.0000        0.0000        0.0000        0.0000        0.0000        0.0000        0.0000        0.0000        0.0000        0.0000        0.0000        0.0000        0.0000        0.0000        0.0000        0.0000        0.0000        0.0000        0.0000        0.0000        0.0000        0.0000        0.0000        0.0000       52.7870       48.4040       40.4929       36.2316       32.6540       28.0421       17.2313        0.0000        0.0000        0.0000        0.0000        0.0000        0.0000        0.0000        0.0000        0.0000        0.0000        0.0000        0.0000        0.0000        0.0000        0.0000        0.0000        0.0000        0.0000        0.0000        0.0000        0.0000        0.0000        0.0000        0.0000        0.0000        0.0000        0.0000        0.0000        0.0000        0.0000        0.0000        0.0000        0.0000        0.0000        0.0000        0.0000        0.0000        0.0000        0.0000        0.0000        0.0000        0.0000        0.0000        0.0000        0.0000        0.0000        0.0000        0.0000        0.0000        0.0000        0.0000        0.0000        0.0000        0.0000        0.0000        0.0000        0.0000        0.0000        0.0000        0.0000        0.0000        0.0000        0.0000        0.0000        0.0000        0.0000        0.0000        0.0000        0.0000        0.0000        0.0000        0.0000        0.0000        0.0000        0.0000        0.0000        0.0000        0.0000        0.0000        0.0000        0.0000        0.0000        0.0000        0.0000        0.0000        0.0000        0.0000        0.0000        0.0000        0.0000        0.0000        0.0000        0.0000        0.0000        0.0000        0.0000        0.0000        0.0000        0.0000        0.0000        0.0000        0.0000        0.0000        0.0000        0.0000        0.0000        0.0000        0.0000        0.0000        0.0000        7.6425        8.8680        7.7969        6.2002        5.3971        5.2868        6.2838        6.6703        7.2742        8.3583        9.8543       12.0501       13.5370       11.6135       10.7462       10.6030       10.6713       11.8218       12.8541       12.7849       13.0641       12.5919       11.6086       11.0026       10.4642       12.3904       12.1883       12.5967       13.5718       17.1819       16.6694       15.5300       15.5902       16.1194       15.4028       14.3110       14.2891       14.5940       20.8733       23.7908       31.0266       27.3779       25.4615       26.2297       28.2821       31.0952       32.8984       35.5100       36.0434       35.8074       35.7777       38.8442       40.8826       43.1227       43.7917       44.3209       48.7649       50.1229       46.2300        0.0000        0.0000        0.0000        0.0000        0.0000        0.0000        0.0000        0.0000        0.0000        0.0000        0.0000        0.0000        0.0000        0.0000        0.0000        0.0000        0.0000        0.0000        0.0000        0.0000
        0.0000        0.0000        0.0000        0.0000        0.0000        0.0000        0.0000        0.0000        0.0000        0.0000        0.0000        0.0000        0.0000        0.0000        0.0000        0.0000        0.0000        0.0000        0.0000        0.0000        0.0000        0.0000        0.0000        0.0000        0.0000        0.0000        0.0000        0.0000        0.0000        0.0000        0.0000        0.0000        0.0000        0.0000        0.0000        0.0000        0.0000        0.0000        0.0000        0.0000        0.0000        0.0000        0.0000        0.0000        0.0000        0.0000        0.0000        0.0000        0.0000        0.0000        0.0000        0.0000        0.0000       50.0601       46.6938       48.3455       45.0113       41.5524       36.8541       29.2693        0.0000        0.0000        0.0000        0.0000        0.0000        0.0000        0.0000        0.0000        0.0000        0.0000        0.0000        0.0000        0.0000        0.0000        0.0000        0.0000        0.0000        0.0000        0.0000        0.0000        0.0000        0.0000        0.0000        0.0000        0.0000        0.0000        0.0000        0.0000        0.0000        0.0000        0.0000        0.0000        0.0000        0.0000        0.0000        0.0000        0.0000        0.0000        0.0000        0.0000        0.0000        0.0000        0.0000        0.0000        0.0000        0.0000        0.0000        0.0000        0.0000        0.0000        0.0000        0.0000        0.0000        0.0000        0.0000        0.0000        0.0000        0.0000        0.0000        0.0000        0.0000        0.0000        0.0000        0.0000        0.0000        0.0000        0.0000        0.0000        0.0000        0.0000        0.0000        0.0000        0.0000        0.0000        0.0000        0.0000        0.0000        0.0000        0.0000        0.0000        0.0000        0.0000        0.0000        0.0000        0.0000        0.0000        0.0000        0.0000        0.0000        0.0000        0.0000        0.0000        0.0000        0.0000        0.0000        0.0000        0.0000        0.0000        0.0000        0.0000        0.0000        0.0000        0.0000        0.0000        0.0000        0.0000        0.0000        0.0000        0.0000        0.0000        6.8698        8.2364        6.6785        6.6877        5.5137        5.8444        6.3652        6.8874        7.7468        9.1664        9.9920       11.2010       12.3567       11.9754       12.6662       12.1568       12.2028       11.4212       12.1556       11.8806       11.1444        8.7620        8.6280        7.3765        7.5582       10.3540       10.4985       11.2395       12.8391       17.8533       17.5517       17.0756       16.3409       16.0244       15.4780       14.9603       15.3456       16.4548       20.3079       23.0965       28.1722       30.0935       26.0288       26.7249       28.2092       31.0953       33.1783       31.8991       34.5537       33.6859       33.0939       35.1051       37.8383       35.7274       37.4507       38.4564       38.1613       42.8340       43.5761       41.3340       40.4018        0.0000        0.0000        0.0000        0.0000        0.0000        0.0000        0.0000        0.0000        0.0000        0.0000        0.0000        0.0000        0.0000        0.0000        0.0000        0.0000        0.0000        0.0000
        0.0000        0.0000        0.0000        0.0000        0.0000        0.0000        0.0000        0.0000        0.0000        0.0000        0.0000        0.0000        0.0000        0.0000        0.0000        0.0000        0.0000        0.0000        0.0000        0.0000        0.0000        0.0000        0.0000        0.0000        0.0000        0.0000        0.0000        0.0000        0.0000        0.0000        0.0000        0.0000        0.0000        0.0000        0.0000        0.0000        0.0000        0.0000        0.0000        0.0000        0.0000        0.0000        0.0000        0.0000        0.0000        0.0000        0.0000        0.0000        0.0000        0.0000       64.7473       56.0474       54.6147       52.5545       50.1335       52.9677       49.9408       46.8206       41.5020       33.0130       28.2192       24.2770        0.0000        0.0000        0.0000        0.0000        0.0000        0.0000        0.0000        0.0000        0.0000        0.0000        0.0000        0.0000        0.0000        0.0000        0.0000        0.0000        0.0000        0.0000        0.0000        0.0000        0.0000        0.0000        0.0000        0.0000        0.0000        0.0000        0.0000        0.0000        0.0000        0.0000        0.0000        0.0000        0.0000        0.0000        0.0000        0.0000        0.0000        0.0000        0.0000        0.0000        0.0000        0.0000        0.0000        0.0000        0.0000        0.0000        0.0000        0.0000        0.0000        0.0000        0.0000        0.0000        0.0000        0.0000        0.0000        0.0000        0.0000        0.0000        0.0000        0.0000        0.0000        0.0000        0.0000        0.0000        0.0000        0.0000        0.0000        0.0000        0.0000        0.0000        0.0000        0.0000        0.0000        0.0000        0.0000        0.0000        0.0000        0.0000        0.0000        0.0000        0.0000        0.0000        0.0000        0.0000        0.0000        0.0000        0.0000        0.0000        0.0000        0.0000        0.0000        0.0000        0.0000        0.0000        0.0000        0.0000        0.0000        0.0000        0.0000        0.0000        0.0000        0.0000        0.0000        0.0000        0.0000        0.0000        0.0000        6.5060        5.8369        6.3165        5.8222        5.9576        5.5195        5.7869        6.1936        7.1066        7.6019        8.9330        9.5855       10.7238       11.2211       12.2007       12.0294       11.9426       11.3886       10.2036       10.1517       10.9556        9.7960        8.3542        9.9595        8.0943        9.3340       10.7811       10.2621       10.9309       13.0032       18.7042       18.8327       17.8200       16.3492       15.6495       16.2343       16.5394       17.4573       17.0413       16.6180       17.8429       18.9668       22.7377       23.3720       25.5930       28.9528       27.3907       27.2476       26.7126       26.4594       26.7546       28.1015       28.8760       32.0346       32.4506       34.9570       35.8039       35.7695       36.7525       38.4450       39.8811       40.1331        0.0000        0.0000        0.0000        0.0000        0.0000        0.0000        0.0000        0.0000        0.0000        0.0000        0.0000        0.0000        0.0000        0.0000       51.7736       58.0162       63.4453        0.0000
        0.0000        0.0000        0.0000        0.0000        0.0000        0.0000        0.0000        0.0000        0.0000        0.0000        0.0000        0.0000        0.0000        0.0000        0.0000        0.0000        0.0000        0.0000        0.0000        0.0000        0.0000        0.0000        0.0000        0.0000        0.0000        0.0000        0.0000        0.0000        0.0000        0.0000        0.0000        0.0000        0.0000        0.0000        0.0000        0.0000        0.0000        0.0000        0.0000        0.0000        0.0000        0.0000        0.0000        0.0000        0.0000        0.0000        0.0000        0.0000       65.6380       64.6142       63.1972       54.7754       53.5079       51.7702       49.6914       53.5344       51.2645       48.2154       43.6570       35.6516       29.9118       26.0422       22.9481        0.0000        0.0000        0.0000        0.0000        0.0000        0.0000        0.0000        0.0000        0.0000        0.0000        0.0000        0.0000        0.0000        0.0000        0.0000        0.0000        0.0000        0.0000        0.0000        0.0000        0.0000        0.0000        0.0000        0.0000        0.0000        0.0000        0.0000        0.0000        0.0000        0.0000        0.0000        0.0000        0.0000        0.0000        0.0000        0.0000        0.0000        0.0000        0.0000        0.0000        0.0000        0.0000        0.0000        0.0000        0.0000        0.0000        0.0000        0.0000        0.0000        0.0000        0.0000        0.0000        0.0000        0.0000        0.0000        0.0000        0.0000        0.0000        0.0000        0.0000        0.0000        0.0000        0.0000        0.0000        0.0000        0.0000        0.0000        0.0000        0.0000        0.0000        0.0000        0.0000        0.0000        0.0000        0.0000        0.0000        0.0000        0.0000        0.0000        0.0000        0.0000        0.0000        0.0000        0.0000        0.0000        0.0000        0.0000        0.0000        0.0000        0.0000        0.0000        0.0000        0.0000        0.0000        0.0000        0.0000        0.0000        0.0000        0.0000        0.0000        0.0000        0.0000        0.0000        0.0000        0.0000        4.8293        4.8901        5.3840        5.6608        5.4337        5.2334        6.2304        6.5152        6.7246        7.4703        8.7263       10.1866       10.7365       11.2499       11.5925       11.7309       11.7200       11.1680       10.7277       10.4982       10.3179       10.3189        9.4339        8.1685        8.6830        9.8430        9.4355        9.5079       10.0220       10.4801       11.3804       17.2432       18.5990       17.3699       16.5760       16.9479       17.5168       18.7925       18.9326       18.6562       16.8573       19.1025       19.1874       20.1095       21.2334       23.1899       22.7039       22.9512       22.6752       23.6710       23.8486       22.8254       24.3510       26.2960       28.5010       30.3689       32.3989       31.9221       32.7511       35.5108       38.4048       41.2376       41.2641       40.9275        0.0000        0.0000        0.0000        0.0000        0.0000        0.0000        0.0000        0.0000        0.0000       39.6708       47.0616       48.2328       50.7604       52.4962       61.8953       65.7356       72.9917
        0.0000        0.0000        0.0000        0.0000        0.0000        0.0000        0.0000        0.0000        0.0000        0.0000        0.0000        0.0000        0.0000        0.0000        0.0000        0.0000        0.0000        0.0000        0.0000        0.0000        0.0000        0.0000        0.0000        0.0000        0.0000        0.0000        0.0000        0.0000        0.0000        0.0000        0.0000        0.0000        0.0000        0.0000        0.0000        0.0000        0.0000        0.0000        0.0000        0.0000        0.0000        0.0000        0.0000        0.0000        0.0000        0.0000        0.0000        0.0000       57.5169       56.9501       55.5145       48.9799       48.0741       46.9322       45.6788       49.9006       48.7183       46.7774       43.4776       36.0549       31.8214       28.8532       26.0847       19.7368       17.3194       15.2081       13.5562        0.0000        0.0000        0.0000        0.0000        0.0000        0.0000        0.0000        0.0000        0.0000        0.0000        0.0000        0.0000        0.0000        0.0000        0.0000        0.0000        0.0000        0.0000        0.0000        0.0000        0.0000        0.0000        0.0000        0.0000        0.0000        0.0000        0.0000        0.0000        0.0000        0.0000        0.0000        0.0000        0.0000        0.0000        0.0000        0.0000        0.0000        0.0000        0.0000        0.0000        0.0000        0.0000        0.0000        0.0000        0.0000        0.0000        0.0000        0.0000        0.0000        0.0000        0.0000        0.0000        0.0000        0.0000        0.0000        0.0000        0.0000        0.0000        0.0000        0.0000        0.0000        0.0000        0.0000        0.0000        0.0000        0.0000        0.0000        0.0000        0.0000        0.0000        0.0000        0.0000        0.0000        0.0000        0.0000        0.0000        0.0000        0.0000        0.0000        0.0000        0.0000        0.0000        0.0000        0.0000        0.0000        0.0000        0.0000        0.0000        0.0000        0.0000        0.0000        0.0000        0.0000        0.0000        0.0000        0.0000        0.0000        0.0000        0.0000        0.0000        0.0000        3.9272        3.9382        4.2116        5.2090        5.9162        5.7951        6.0459        7.1326        7.3738        7.8517        9.5107       10.8144       10.8371       11.0095       11.0274       10.9478       10.9304       10.4741       10.9366        9.7243        9.7679       10.5069        9.9062       10.2009        9.0204        9.3638        8.6318        8.8263        9.5816       11.2464       11.1817       15.5948       16.9761       16.6218       16.3190       16.5013       17.6605       19.1089       19.4840       20.6113       20.5375       18.7358       17.0164       17.8029       19.7185       20.6370       21.2714       21.7898       22.3889       22.4035       22.7977       21.7731       22.2260       24.6193       28.6124       31.0951       31.3485       29.9919       30.9451       34.7381       38.8644       40.8213       41.0022        0.0000        0.0000        0.0000        0.0000        0.0000        0.0000       35.8406       37.4650       38.0826       40.8299       46.7348       47.4629       46.4400       49.1890       55.2261       64.0402        0.0000        0.0000
        0.0000        0.0000        0.0000        0.0000        0.0000        0.0000        0.0000        0.0000        0.0000        0.0000        0.0000        0.0000        0.0000        0.0000        0.0000        0.0000        0.0000        0.0000        0.0000        0.0000        0.0000        0.0000        0.0000        0.0000        0.0000        0.0000        0.0000        0.0000        0.0000        0.0000        0.0000        0.0000        0.0000        0.0000        0.0000        0.0000        0.0000        0.0000        0.0000        0.0000        0.0000        0.0000        0.0000        0.0000        0.0000        0.0000        0.0000        0.0000       43.3478       41.1081       40.9349       41.6197       41.2516       40.8777       40.7994       42.9009       42.9099       41.6878       39.9358       42.7911       39.3743       36.5687       33.6004       30.7695       27.9395       25.6235       21.8760       17.6567       14.7383        0.0000        0.0000        0.0000        0.0000        0.0000        0.0000        0.0000        0.0000        0.0000        0.0000        0.0000        0.0000        0.0000        0.0000        0.0000        0.0000        0.0000        0.0000        0.0000        0.0000        0.0000        0.0000        0.0000        0.0000        0.0000        0.0000        0.0000        0.0000        0.0000        0.0000        0.0000        0.0000        0.0000        0.0000        0.0000        0.0000        0.0000        0.0000        0.0000        0.0000        0.0000        0.0000        0.0000        0.0000        0.0000        0.0000        0.0000        0.0000        0.0000        0.0000        0.0000        0.0000        0.0000        0.0000        0.0000        0.0000        0.0000        0.0000        0.0000        0.0000        0.0000        0.0000        0.0000        0.0000        0.0000        0.0000        0.0000        0.0000        0.0000        0.0000        0.0000        0.0000        0.0000        0.0000        0.0000        0.0000        0.0000        0.0000        0.0000        0.0000        0.0000        0.0000        0.0000        0.0000        0.0000        0.0000        0.0000        0.0000        0.0000        0.0000        0.0000        0.0000        0.0000        0.0000        0.0000        0.0000        0.0000        0.0000        0.0000        2.5352        2.4915        2.8249        4.6521        5.8943        5.7813        6.2967        8.3390        8.9287       10.0606       11.5589       11.7656       10.3143       10.6470       12.3403       10.4750       10.7477       10.4158       10.2404       10.5058       10.6381       10.2909        9.5624       12.3106       11.1312        9.7323        8.8300        9.4165       11.5192       13.0050       13.3598       14.9675       14.0122       15.9286       16.9138       17.2610       17.5880       18.1906       20.9520       23.2873       19.8795       20.2650       22.2412       19.6843       19.7787       18.8398       22.0022       22.2315       19.4562       18.5889       17.1162       15.8335       20.8083       23.5102       34.0959       32.0492       29.7023       32.5730       37.0683       35.6386       39.8952       41.4812       40.6236       39.9629       40.3095       40.4634       41.0527       36.3902       39.1121       39.9455       40.8884       42.9435       50.3549       53.4731       51.6177       49.8879       52.6413       55.3003       61.6422        0.0000        0.0000
        0.0000        0.0000        0.0000        0.0000        0.0000        0.0000        0.0000        0.0000        0.0000        0.0000        0.0000        0.0000        0.0000        0.0000        0.0000        0.0000        0.0000        0.0000        0.0000        0.0000        0.0000        0.0000        0.0000        0.0000        0.0000        0.0000        0.0000        0.0000        0.0000        0.0000        0.0000        0.0000        0.0000        0.0000        0.0000        0.0000        0.0000        0.0000        0.0000        0.0000        0.0000        0.0000        0.0000        0.0000        0.0000        0.0000        0.0000        0.0000       36.5465       34.8906       34.4956       36.9594       37.9913       39.2059       44.0506       47.6015       46.6604       44.7891       42.4864       48.7113       45.9269       42.2144       37.8189       35.9827       33.5019       29.7541       25.8453       21.1612       17.4295       14.5357        0.0000        0.0000        0.0000        0.0000        0.0000        0.0000        0.0000        0.0000        0.0000        0.0000        0.0000        0.0000        0.0000        0.0000        0.0000        0.0000        0.0000        0.0000        0.0000        0.0000        0.0000        0.0000        0.0000        0.0000        0.0000        0.0000        0.0000        0.0000        0.0000        0.0000        0.0000        0.0000        0.0000        0.0000        0.0000        0.0000        0.0000        0.0000        0.0000        0.0000        0.0000        0.0000        0.0000        0.0000        0.0000        0.0000        0.0000        0.0000        0.0000        0.0000        0.0000        0.0000        0.0000        0.0000        0.0000        0.0000        0.0000        0.0000        0.0000        0.0000        0.0000        0.0000        0.0000        0.0000        0.0000        0.0000        0.0000        0.0000        0.0000        0.0000        0.0000        0.0000        0.0000        0.0000        0.0000        0.0000        0.0000        0.0000        0.0000        0.0000        0.0000        0.0000        0.0000        0.0000        0.0000        0.0000        0.0000        0.0000        0.0000        0.0000        0.0000        0.0000        0.0000        0.0000        0.0000        0.0000        0.0000        0.0000        0.0000        2.7396        2.6249        3.5581        5.5607        4.8211        0.0000        9.4215       10.1941       10.0810        0.0000        0.0000        0.0000       11.3214       11.7253       11.2791       11.0105        9.9624        9.4575        9.3404        8.6356        8.2927        8.7545       10.4644       10.8710        8.9163        7.1486        9.6177       10.0868       11.2450       11.9029       12.8552       12.2127       13.3810       15.4776       15.7591       16.0772       16.7670       17.0489       20.1704       20.1205       19.9628       22.1781       23.1441       22.6278       23.0226       27.5141       27.0144       22.2651       16.2269       14.7047       14.0933       15.9763       23.8943       34.2182       28.1304       27.1303       31.8312       41.9846       39.8919       44.2129       45.2411       43.3945       41.0867       42.5556       42.5637       42.3792       38.1690       38.4952       38.4832       42.7827       47.4523       50.9177       52.4794       52.1941       51.3451       54.0749       58.3171       63.7832        0.0000        0.0000
        0.0000        0.0000        0.0000        0.0000        0.0000        0.0000        0.0000        0.0000        0.0000        0.0000        0.0000        0.0000        0.0000        0.0000        0.0000        0.0000        0.0000        0.0000        0.0000        0.0000        0.0000        0.0000        0.0000        0.0000        0.0000        0.0000        0.0000        0.0000        0.0000        0.0000        0.0000        0.0000        0.0000        0.0000        0.0000        0.0000        0.0000        0.0000       60.6945       57.1376       56.9995        0.0000        0.0000        0.0000        0.0000        0.0000        0.0000        0.0000       35.0337       31.1883       38.3092       38.2354       37.2101       42.7151       44.8393       46.7665       45.0656       41.5674       39.2701       46.0110       46.2077       43.9987       41.6244       40.3076       35.6323       34.1265       28.3057       23.3679       19.3567       16.2239        0.0000        0.0000        0.0000        0.0000        0.0000        0.0000        0.0000        0.0000        0.0000        0.0000        0.0000        0.0000        0.0000        0.0000        0.0000        0.0000        0.0000        0.0000        0.0000        0.0000        0.0000        0.0000        0.0000        0.0000        0.0000        0.0000        0.0000        0.0000        0.0000        0.0000        0.0000        0.0000        0.0000        0.0000        0.0000        0.0000        0.0000        0.0000        0.0000        0.0000        0.0000        0.0000        0.0000        0.0000        0.0000        0.0000        0.0000        0.0000        0.0000        0.0000        0.0000        0.0000        0.0000        0.0000        0.0000        0.0000        0.0000        0.0000        0.0000        0.0000        0.0000        0.0000        0.0000        0.0000        0.0000        0.0000        0.0000        0.0000        0.0000        0.0000        0.0000        0.0000        0.0000        0.0000        0.0000        0.0000        0.0000        0.0000        0.0000        0.0000        0.0000        0.0000        0.0000        0.0000        0.0000        0.0000        0.0000        0.0000        0.0000        0.0000        0.0000        0.0000        0.0000        0.0000        0.0000        0.0000        0.0000        0.0000        0.0000        0.0000        0.0000        0.0000        0.0000        0.0000        0.0000        0.0000        0.0000        0.0000        0.0000        0.0000        0.0000        0.0000        0.0000       10.1549       10.8025       10.5677        9.5911        8.7841        8.5212        8.9853        9.0794        9.9592       10.8246        7.5140        7.1587        9.3187       10.0834       10.8961       11.9408       12.7218       13.4326       15.3456       16.2571       15.6888       16.4321       17.1929       17.6088       20.1520       23.0391       22.5255       21.4704       21.5592       20.8536       29.2727       27.4917       22.1035       23.5440       19.6035       14.6813       15.0519       17.5133       26.7957       35.5316       24.4036       26.4270       31.1025       36.5441       43.4207       46.8140       44.8157       44.4244       42.0483       44.5368       43.6855       41.6306       39.6720       39.9959       43.3964       46.5139       50.5234       51.8657       55.3924       55.8432       53.9045       56.8320       62.5501        0.0000        0.0000        0.0000
        0.0000        0.0000        0.0000        0.0000        0.0000        0.0000        0.0000        0.0000        0.0000        0.0000        0.0000        0.0000        0.0000        0.0000        0.0000        0.0000        0.0000        0.0000        0.0000        0.0000        0.0000        0.0000        0.0000        0.0000        0.0000        0.0000        0.0000        0.0000        0.0000        0.0000        0.0000        0.0000        0.0000        0.0000        0.0000        0.0000        0.0000        0.0000       61.3248       55.9704       51.8783       51.4487       54.3670       48.2660       45.3353       38.0321       38.4050       30.6745       37.0443       35.5143       34.9051       33.3925       34.2202       37.8925       39.5613       43.3593       42.9853       42.4052       42.0977       46.5672       44.0219       43.2592       41.4816       44.1101       40.7927       37.2669       29.7507       24.2097       20.3993       17.2302       15.0673       10.9556        0.0000        0.0000        0.0000        0.0000        0.0000        0.0000        0.0000        0.0000        0.0000        0.0000        0.0000        0.0000        0.0000        0.0000        0.0000        0.0000        0.0000        0.0000        0.0000        0.0000        0.0000        0.0000        0.0000        0.0000        0.0000        0.0000        0.0000        0.0000        0.0000        0.0000        0.0000        0.0000        0.0000        0.0000        0.0000        0.0000        0.0000        0.0000        0.0000        0.0000        0.0000        0.0000        0.0000        0.0000        0.0000        0.0000        0.0000        0.0000        0.0000        0.0000        0.0000        0.0000        0.0000        0.0000        0.0000        0.0000        0.0000        0.0000        0.0000        0.0000        0.0000        0.0000        0.0000        0.0000        0.0000        0.0000        0.0000        0.0000        0.0000        0.0000        0.0000        0.0000        0.0000        0.0000        0.0000        0.0000        0.0000        0.0000        0.0000        0.0000        0.0000        0.0000        0.0000        0.0000        0.0000        0.0000        0.0000        0.0000        0.0000        0.0000        0.0000        0.0000        0.0000        0.0000        0.0000        0.0000        0.0000        0.0000        0.0000        0.0000        0.0000        0.0000        0.0000        0.0000        0.0000        0.0000        0.0000        0.0000        0.0000        0.0000        0.0000        0.0000        9.7008        9.0988        8.6112        7.3122        6.9018        5.6847        7.0903        8.9178        8.8670        7.2284        7.0443       10.0958       10.9607       11.3276       12.1629       13.7597       15.3952       15.7542       15.6164       16.5850       16.2281       16.1352       17.3014       19.4066       20.2733       20.8255       19.9087       19.6427       21.8516       27.5687       23.8354       23.4975       24.9875       20.2578       21.1209       20.1024       20.4497       30.6616       33.8911       24.0814       22.8445       26.8609       36.0274       35.8961       37.8052       43.9251       42.9448       40.9273       41.7580       43.3166       43.2267       42.1453       44.3932       46.2845       52.3673       53.1731       55.3168       56.2363       63.0618       57.6515       60.3605        0.0000        0.0000        0.0000        0.0000
        0.0000        0.0000        0.0000        0.0000        0.0000        0.0000        0.0000        0.0000        0.0000        0.0000        0.0000        0.0000        0.0000        0.0000        0.0000        0.0000        0.0000        0.0000        0.0000        0.0000        0.0000        0.0000        0.0000        0.0000        0.0000        0.0000        0.0000        0.0000        0.0000        0.0000        0.0000        0.0000        0.0000        0.0000        0.0000        0.0000        0.0000       60.2023       59.4786       47.1469       43.7595       38.1265       37.5648       29.8188       27.0090       24.7139       26.8991       27.5262       23.4256       19.7979       17.4825       23.2283       26.6758       26.9371       26.8468       38.4257       37.3876       35.4353       32.1255       36.1353       35.4854       34.9921       33.8604       39.8909       40.5020       36.7411       29.5468       25.0101       21.4033       18.4520       16.1677       12.6807        0.0000        0.0000        0.0000        0.0000        0.0000        0.0000        0.0000        0.0000        0.0000        0.0000        0.0000        0.0000        0.0000        0.0000        0.0000        0.0000        0.0000        0.0000        0.0000        0.0000        0.0000        0.0000        0.0000        0.0000        0.0000        0.0000        0.0000        0.0000        0.0000        0.0000        0.0000        0.0000        0.0000        0.0000        0.0000        0.0000        0.0000        0.0000        0.0000        0.0000        0.0000        0.0000        0.0000        0.0000        0.0000        0.0000        0.0000        0.0000        0.0000        0.0000        0.0000        0.0000        0.0000        0.0000        0.0000        0.0000        0.0000        0.0000        0.0000        0.0000        0.0000        0.0000        0.0000        0.0000        0.0000        0.0000        0.0000        0.0000        0.0000        0.0000        0.0000        0.0000        0.0000        0.0000        0.0000        0.0000        0.0000        0.0000        0.0000        0.0000        0.0000        0.0000        0.0000        0.0000        0.0000        0.0000        0.0000        0.0000        0.0000        0.0000        0.0000        0.0000        0.0000        0.0000        0.0000        0.0000        0.0000        0.0000        0.0000        0.0000        0.0000        0.0000        0.0000        0.0000        0.0000        0.0000        0.0000        8.9965        9.2682        8.9598        8.0186        8.2151        0.0000        8.4263        7.9200        7.5328        4.9678        3.7455        7.4163       11.7838       13.1168       11.3122       10.6173       10.7345       11.4600       12.8259       13.8429       16.4320       17.7779       16.8282       16.3689       15.5203       15.2130       13.9589       14.4644       15.3472       16.5258       19.1815       18.6558       18.2294       18.8702       19.6470       19.5383       21.8838       23.2577       24.5806       25.0236       22.0380       20.3862       26.7873       26.2691       21.4213       22.5283       26.2834       31.5879       31.0177       35.5948       40.4453       41.6910       36.5681       38.6715       40.4218       42.0159       45.1154       46.1901       51.6797       56.6402       59.7589       59.7749       63.8688       65.5260       62.2493       66.3594        0.0000        0.0000        0.0000        0.0000
        0.0000        0.0000        0.0000        0.0000        0.0000        0.0000        0.0000        0.0000        0.0000        0.0000        0.0000        0.0000        0.0000        0.0000        0.0000        0.0000        0.0000        0.0000        0.0000        0.0000        0.0000        0.0000        0.0000        0.0000        0.0000        0.0000        0.0000        0.0000        0.0000        0.0000        0.0000        0.0000        0.0000        0.0000        0.0000        0.0000        0.0000       63.3072       54.9748       45.7659       40.7059       35.0919       32.5833       26.1907       23.3570       20.8632       18.8091       16.8512       18.4937       17.4503       18.5277       25.2839       24.2343       23.3690       22.1282       28.5302       28.2964       26.2562       27.7040       36.7080       36.9862       34.4458       33.4128       39.0764       40.5718       34.5197       29.3970       26.0116       22.3055       19.3712       17.0595       13.3879       11.1666        0.0000        0.0000        0.0000        0.0000        0.0000        0.0000        0.0000        0.0000        0.0000        0.0000        0.0000        0.0000        0.0000        0.0000        0.0000        0.0000        0.0000        0.0000        0.0000        0.0000        0.0000        0.0000        0.0000        0.0000        0.0000        0.0000        0.0000        0.0000        0.0000        0.0000        0.0000        0.0000        0.0000        0.0000        0.0000        0.0000        0.0000        0.0000        0.0000        0.0000        0.0000        0.0000        0.0000        0.0000        0.0000        0.0000        0.0000        0.0000        0.0000        0.0000        0.0000        0.0000        0.0000        0.0000        0.0000        0.0000        0.0000        0.0000        0.0000        0.0000        0.0000        0.0000        0.0000        0.0000        0.0000        0.0000        0.0000        0.0000        0.0000        0.0000        0.0000        0.0000        0.0000        0.0000        0.0000        0.0000        0.0000        0.0000        0.0000        0.0000        0.0000        0.0000        0.0000        0.0000        0.0000        0.0000        0.0000        0.0000        0.0000        0.0000        0.0000        0.0000        0.0000        0.0000        0.0000        0.0000        0.0000        0.0000        0.0000        0.0000        0.0000        0.0000        6.2016        6.7395        8.0713        9.2074        8.6065        8.7311        9.6821        8.8300        8.4765        9.0701        9.2759        7.2808        6.8337        5.3402        4.3404        4.9129       11.3628       10.2016       12.1725       12.1240       11.5043       12.7803       12.6824       13.5096       15.5552       16.1193       16.5667       15.8572       13.6866       13.3840       13.4049       12.2349       12.9084       14.3049       15.8028       15.2682       15.7718       18.6290       18.1655       18.3038       20.2797       21.4763       21.0563       22.4191       21.6614       19.9070       22.6908       23.2046       21.4310       23.1075       25.6796       30.4532       30.8995       34.9900       40.5511       42.7067       37.1285       39.9284       40.3963       42.0063       45.9430       49.8058       52.4538       57.1458       60.8997       65.2077       68.5975       66.9671       64.7691        0.0000        0.0000        0.0000        0.0000        0.0000
        0.0000        0.0000        0.0000        0.0000        0.0000        0.0000        0.0000        0.0000        0.0000        0.0000        0.0000        0.0000        0.0000        0.0000        0.0000        0.0000        0.0000        0.0000        0.0000        0.0000        0.0000        0.0000        0.0000        0.0000        0.0000        0.0000        0.0000        0.0000        0.0000        0.0000        0.0000        0.0000        0.0000        0.0000        0.0000        0.0000       61.6803       63.6533       56.8549       42.2290       37.6934       33.1251       30.7616       23.4264       20.6628       18.2812       16.7145       17.4552       14.8179       12.7620       12.8507       18.5603       19.8809       18.2412       17.5509       21.9189       24.6768       25.8921       28.0377       31.7319       33.2701       35.2328       35.4930       41.8047       40.1020       33.2192       29.9472       26.5641       24.3916       21.7957       17.5180       13.6204        0.0000        0.0000        0.0000        0.0000        0.0000        0.0000        0.0000        0.0000        0.0000        0.0000        0.0000        0.0000        0.0000        0.0000        0.0000        0.0000        0.0000        0.0000        0.0000        0.0000        0.0000        0.0000        0.0000        0.0000        0.0000        0.0000        0.0000        0.0000        0.0000        0.0000        0.0000        0.0000        0.0000        0.0000        0.0000        0.0000        0.0000        0.0000        0.0000        0.0000        0.0000        0.0000        0.0000        0.0000        0.0000        0.0000        0.0000        0.0000        0.0000        0.0000        0.0000        0.0000        0.0000        0.0000        0.0000        0.0000        0.0000        0.0000        0.0000        0.0000        0.0000        0.0000        0.0000        0.0000        0.0000        0.0000        0.0000        0.0000        0.0000        0.0000        0.0000        0.0000        0.0000        0.0000        0.0000        0.0000        0.0000        0.0000        0.0000        0.0000        0.0000        0.0000        0.0000        0.0000        0.0000        0.0000        0.0000        0.0000        0.0000        0.0000        0.0000        0.0000        0.0000        0.0000        0.0000        0.0000        0.0000        0.0000        0.0000        0.0000        4.3113        5.0617        5.1208        5.2987        5.8488        6.8338        7.6512        7.5652        8.0708        9.2777        9.4343        8.6555        8.6145        8.4944        7.2703        6.5637        6.4770        5.4111        5.5138       11.7233       11.4198       12.3679       10.9732        9.9814       10.9491       11.0426       10.7641       14.1685       15.6699       15.8510       15.2429       12.4804       11.7354       12.9818       11.4196       11.4998       12.2945       14.1092       14.6055       14.8972       17.5444       18.4784       17.9280       18.6029       19.5431       21.1855       21.4505       16.5015       18.3088       21.0985       21.9469       19.1828       20.6846       23.3581       28.1224       31.3776       34.4635       40.3791       42.0670       38.5884       39.2649       40.5839       46.9129       51.3676       53.0976       54.6561       59.7796       63.3222       66.9280       70.9904       74.9665       72.6345        0.0000        0.0000        0.0000        0.0000        0.0000
        0.0000        0.0000        0.0000        0.0000        0.0000        0.0000        0.0000        0.0000        0.0000        0.0000        0.0000        0.0000        0.0000        0.0000        0.0000        0.0000        0.0000        0.0000        0.0000        0.0000        0.0000        0.0000        0.0000        0.0000        0.0000        0.0000        0.0000        0.0000        0.0000        0.0000        0.0000        0.0000        0.0000        0.0000        0.0000       56.6933       51.6960       49.2942       41.9820       37.0382       32.4419       30.6007       30.4331       24.7733       24.0058       24.4105       19.7945       15.7059       13.3929       12.7211       12.5262       21.5131       18.6508       15.7013       15.9832       19.2018       21.3547       22.8326       23.2312       28.2771       28.5728       31.3403       33.3793       39.3118       38.1414       28.9320       26.1402       23.5114       21.4915       19.2432       16.6960       13.4608        0.0000        0.0000        0.0000        0.0000        0.0000        0.0000        0.0000        0.0000        0.0000        0.0000        0.0000        0.0000        0.0000        0.0000        0.0000        0.0000        0.0000        0.0000        0.0000        0.0000        0.0000        0.0000        0.0000        0.0000        0.0000        0.0000        0.0000        0.0000        0.0000        0.0000        0.0000        0.0000        0.0000        0.0000        0.0000        0.0000        0.0000        0.0000        0.0000        0.0000        0.0000        0.0000        0.0000        0.0000        0.0000        0.0000        0.0000        0.0000        0.0000        0.0000        0.0000        0.0000        0.0000        0.0000        0.0000        0.0000        0.0000        0.0000        0.0000        0.0000        0.0000        0.0000        0.0000        0.0000        0.0000        0.0000        0.0000        0.0000        0.0000        0.0000        0.0000        0.0000        0.0000        0.0000        0.0000        0.0000        0.0000        0.0000        0.0000        0.0000        0.0000        0.0000        0.0000        0.0000        0.0000        0.0000        0.0000        0.0000        0.0000        0.0000        0.0000        0.0000        0.0000        0.0000        0.0000        0.0000        0.0000        0.0000        0.0000        3.9079        3.8185        4.6249        4.9229        5.4305        5.7368        6.0366        6.0566        6.8651        7.2209        8.0162        8.2306        8.4865        7.3885        7.2946        6.8369        6.6520        4.8101        5.4388        5.7677       10.9396       10.9898        9.0529        6.5194        8.6425        9.6407       10.2061       10.1939       11.7958       13.8335       14.9452       15.1678       12.8738       11.4034       11.3359       11.3664       10.8130       11.0430       12.5509       14.2118       14.6523       15.5950       16.6874       16.9304       17.8023       19.7247       21.1114       21.0583       16.7019       20.5781       22.8084       21.1081       18.6326       21.5413       21.6112       26.5888       32.4023       37.0802       39.6287       42.6351       37.7079       38.5406       42.7537       48.3842       54.0481       57.4554       58.0233       58.8410       68.5671       73.3440       77.7600       79.3004       75.5179        0.0000        0.0000        0.0000        0.0000        0.0000
        0.0000        0.0000        0.0000        0.0000        0.0000        0.0000        0.0000        0.0000        0.0000        0.0000        0.0000        0.0000        0.0000        0.0000        0.0000        0.0000        0.0000        0.0000        0.0000        0.0000        0.0000        0.0000        0.0000        0.0000        0.0000        0.0000        0.0000        0.0000        0.0000        0.0000        0.0000        0.0000        0.0000        0.0000        0.0000       36.7728       32.4878       28.7117       26.8033       25.2739       23.1696       26.1374       25.6100       22.7252       18.3769       15.7249       14.1322       14.2642       13.0239       12.3485       13.5952       18.3061       20.6420       18.8745       16.2082       18.6578       18.1325       17.6580       17.5506       23.3154       25.4603       24.4838       25.2646       31.1614       27.8749       21.3267       19.7262       19.8644       18.0386       16.5212       15.2938       14.2753        0.0000        0.0000        0.0000        0.0000        0.0000        0.0000        0.0000        0.0000        0.0000        0.0000        0.0000        0.0000        0.0000        0.0000        0.0000        0.0000        0.0000        0.0000        0.0000        0.0000        0.0000        0.0000        0.0000        0.0000        0.0000        0.0000        0.0000        0.0000        0.0000        0.0000        0.0000        0.0000        0.0000        0.0000        0.0000        0.0000        0.0000        0.0000        0.0000        0.0000        0.0000        0.0000        0.0000        0.0000        0.0000        0.0000        0.0000        0.0000        0.0000        0.0000        0.0000        0.0000        0.0000        0.0000        0.0000        0.0000        0.0000        0.0000        0.0000        0.0000        0.0000        0.0000        0.0000        0.0000        0.0000        0.0000        0.0000        0.0000        0.0000        0.0000        0.0000        0.0000        0.0000        0.0000        0.0000        0.0000        0.0000        0.0000        0.0000        0.0000        0.0000        0.0000        0.0000        0.0000        0.0000        0.0000        0.0000        0.0000        0.0000        0.0000        0.0000        0.0000        0.0000        0.0000        0.0000        0.0000        0.0000        0.0000        4.0606        4.4729        4.4286        4.6007        4.8072        4.4270        5.0434        5.2219        5.5973        5.3837        6.2843        7.1100        8.3099        8.0192        6.7745        6.0602        4.8106        4.9003        4.3360        5.6402        6.9469        7.6180        7.0115        6.9971        7.0880        8.6253        9.8099       10.2992        9.6565       10.2386       11.5778       13.1228       12.7843       10.8688       10.0188        9.6016       11.8395       14.1194       14.7403       14.6013       12.9914       14.7950       16.8644       15.6626       16.0460       17.8441       17.0186       18.3568       22.2716       18.8680       21.4813       21.3901       22.2946       19.8491       22.7499       21.5467       27.3477       31.5648       32.4437       31.8768       35.3305       34.7931       36.0138       37.3779       40.5672       49.0903       54.8292       59.1768       64.2887       78.4627       85.7729       88.3442       86.1981        0.0000        0.0000        0.0000        0.0000        0.0000        0.0000
        0.0000        0.0000        0.0000        0.0000        0.0000        0.0000        0.0000        0.0000        0.0000        0.0000        0.0000        0.0000        0.0000        0.0000        0.0000        0.0000        0.0000        0.0000        0.0000        0.0000        0.0000        0.0000        0.0000        0.0000        0.0000        0.0000        0.0000        0.0000        0.0000        0.0000        0.0000        0.0000        0.0000        0.0000        0.0000       32.2881       29.1462       23.3316       22.3055       21.2653       22.5176       19.3484       17.5714       15.6827       14.4026       19.2043       21.4377       23.6796       14.6061       12.3670       13.7431       17.1179       15.5303       15.0056       14.9564       16.5477       16.0833       16.0761       15.9877       20.5614       21.7791       21.1857       20.7121       26.8139       25.9235       18.1723       17.1498       17.4151       16.2295       15.2772       14.3196        0.0000        0.0000        0.0000        0.0000        0.0000        0.0000        0.0000        0.0000        0.0000        0.0000        0.0000        0.0000        0.0000        0.0000        0.0000        0.0000        0.0000        0.0000        0.0000        0.0000        0.0000        0.0000        0.0000        0.0000        0.0000        0.0000        0.0000        0.0000        0.0000        0.0000        0.0000        0.0000        0.0000        0.0000        0.0000        0.0000        0.0000        0.0000        0.0000        0.0000        0.0000        0.0000        0.0000        0.0000        0.0000        0.0000        0.0000        0.0000        0.0000        0.0000        0.0000        0.0000        0.0000        0.0000        0.0000        0.0000        0.0000        0.0000        0.0000        0.0000        0.0000        0.0000        0.0000        0.0000        0.0000        0.0000        0.0000        0.0000        0.0000        0.0000        0.0000        0.0000        0.0000        0.0000        0.0000        0.0000        0.0000        0.0000        0.0000        0.0000        0.0000        0.0000        0.0000        0.0000        0.0000        0.0000        0.0000        0.0000        0.0000        0.0000        0.0000        0.0000        0.0000        0.0000        3.3772        5.2073        0.0000        4.7482        4.5916        4.4974        4.5999        5.0110        4.8120        5.0237        4.5845        4.6682        5.0754        5.0273        4.2561        5.0116        5.8217        6.6989        7.8341        7.3960        5.9205        5.1572        5.4269        5.0213        6.9303        5.6076        7.2201        6.9317        5.2987        4.9494        7.1168        7.9264        8.1322        8.4904       10.4151       10.5334       10.1920       10.4467        8.7566        8.4369        9.8548       11.2845       15.1268       14.9639       13.7642       15.1357       14.6185       15.4773       14.2017       15.9640       17.0598       16.9020       18.7965       21.2730       21.3876       22.7175       22.3900       20.8969       19.8341       23.6292       22.0515       27.5447       28.7336       31.0064       32.4433       36.0356       32.2359       32.0817       35.6003       42.2895       52.1712       58.3547       64.8775       69.1312       82.3491       89.1499       91.9641        0.0000        0.0000        0.0000        0.0000        0.0000        0.0000        0.0000
        0.0000        0.0000        0.0000        0.0000        0.0000        0.0000        0.0000        0.0000        0.0000        0.0000        0.0000        0.0000        0.0000        0.0000        0.0000        0.0000        0.0000        0.0000        0.0000        0.0000        0.0000        0.0000        0.0000        0.0000        0.0000        0.0000        0.0000        0.0000        0.0000       51.2015       51.0436       44.4694       38.8005       34.5230       42.4280       28.6693       21.6723       20.2499       21.2547       18.2088       17.7365       15.6472       14.7345       13.9049       25.7257       40.5167       35.1538       40.7968       38.6235       37.0441       29.6733       34.1426       23.3982       23.2455       22.1640       17.2502       15.1292       14.6542       14.5416       18.7166       19.1633       19.0558       18.8622       21.0994       21.4219       16.5024       15.4311       15.9248       14.9842       15.0874       13.8952       13.1475       12.3693        0.0000        0.0000        0.0000        0.0000        0.0000        0.0000        0.0000        0.0000        0.0000        0.0000        0.0000        0.0000        0.0000        0.0000        0.0000        0.0000        0.0000        0.0000        0.0000        0.0000        0.0000        0.0000        0.0000        0.0000        0.0000        0.0000        0.0000        0.0000        0.0000        0.0000        0.0000        0.0000        0.0000        0.0000        0.0000        0.0000        0.0000        0.0000        0.0000        0.0000        0.0000        0.0000        0.0000        0.0000        0.0000        0.0000        0.0000        0.0000        0.0000        0.0000        0.0000        0.0000        0.0000        0.0000        0.0000        0.0000        0.0000        0.0000        0.0000        0.0000        0.0000        0.0000        0.0000        0.0000        0.0000        0.0000        0.0000        0.0000        0.0000        0.0000        0.0000        0.0000        0.0000        0.0000        0.0000        0.0000        0.0000        0.0000        0.0000        0.0000        0.0000        0.0000        0.0000        0.0000        0.0000        0.0000        0.0000        0.0000        0.0000        0.0000        0.0000        2.6969        3.8256        4.8097        5.7027        4.8147        4.5639        4.5104        4.9566        5.2909        4.8810        4.8517        4.4501        4.4473        4.6929        4.9499        4.3365        4.4488        6.2069        6.3758        7.3054        6.8806        6.1223        5.8229        5.4325        3.9182        4.2071        3.5813        4.6088        4.2314        3.6641        4.0094        5.7591        7.8021        9.0450        9.8005       10.9472       10.0449        9.5162        9.4351        8.7087        9.6698       10.8948       11.8599       13.1301       13.9770       14.4504       14.2598       14.8112       15.5106       15.3014       14.4913       16.0621       17.9790       18.9606       20.7034       19.6633       21.0980       21.5677       22.0412       25.2214       25.5608       23.8294       27.5310       29.8883       35.0797       35.9420       37.7679       33.8990       34.8722       40.5360       47.2315       56.4720       63.9651       68.5827       71.4012       85.0186       92.1115        0.0000        0.0000        0.0000        0.0000        0.0000        0.0000        0.0000        0.0000
        0.0000        0.0000        0.0000        0.0000        0.0000        0.0000        0.0000        0.0000        0.0000        0.0000        0.0000        0.0000        0.0000        0.0000        0.0000        0.0000        0.0000        0.0000        0.0000        0.0000        0.0000        0.0000        0.0000        0.0000        0.0000        0.0000       71.2162       71.7989       61.2295       44.5079       41.6028       37.2384       33.8059       34.8223       31.2548       23.3111       19.7650       19.8942       17.8065       15.4405       17.7391       18.3470       15.0032       13.3287       13.0836       12.6809       18.2000       18.4923       19.9103       21.4946       22.1208       17.6024       14.4197       14.5908       15.9334       19.3141       22.3459       15.5558       13.3151       17.6589       17.9151       17.9113       18.1587       21.1656       17.4186       15.1911       14.5436       15.3950       14.9834       14.3510       13.4143       12.8764       11.8469       10.6541       10.1741        8.1285        6.9246        5.8654        4.8641        2.1771        1.5216        1.1530        0.0000        0.0000        0.0000        0.0000        0.0000        0.0000        0.0000        0.0000        0.0000        0.0000        0.0000        0.0000        0.0000        0.0000        0.0000        0.0000        0.0000        0.0000        0.0000        0.0000        0.0000        0.0000        0.0000        0.0000        0.0000        0.0000        0.0000        0.0000        0.0000        0.0000        0.0000        0.0000        0.0000        0.0000        0.0000        0.0000        0.0000        0.0000        0.0000        0.0000        0.0000        0.0000        0.0000        0.0000        0.0000        0.0000        0.0000        0.0000        0.0000        0.0000        0.0000        0.0000        0.0000        0.0000        0.0000        0.0000        0.0000        0.0000        0.0000        0.0000        0.0000        0.0000        0.0000        0.0000        0.0000        0.0000        0.0000        0.0000        0.0000        0.0000        0.0000        1.8923        1.6172        1.7460        1.9261        1.8880        0.0000        0.0000        0.0000        0.0000        2.1825        2.6198        2.9858        3.6044        4.3128        4.4970        4.5255        4.6254        4.6384        5.2808        5.6088        5.9266        5.4038        4.9995        5.1984        5.1295        5.4904        5.5717        5.9989        6.0549        5.9302        5.8644        5.3775        5.0548        4.3629        4.1061        2.8244        2.3102        2.0547        3.1608        2.9110        3.4292        3.8578        5.6615        6.6630        8.1617        8.6618        8.6834        9.4940        8.5210        8.6953        8.9849        9.5297       10.1722       11.8206       15.3380       18.1460       15.5439       15.8809       17.2980       18.0593       16.0100       15.9258       17.3894       21.5915       24.8811       22.6394       21.1102       23.4856       24.0633       24.2653       26.1842       24.0762       28.6707       34.7597       36.3288       39.3568       40.7260       44.2572       39.7348       44.4241       50.3419       54.1172       63.2537       71.6628       75.2084       77.4887       88.7228       93.1846        0.0000        0.0000        0.0000        0.0000        0.0000        0.0000        0.0000        0.0000
        0.0000        0.0000        0.0000        0.0000        0.0000        0.0000        0.0000        0.0000        0.0000        0.0000        0.0000        0.0000        0.0000        0.0000        0.0000        0.0000        0.0000        0.0000        0.0000        0.0000        0.0000        0.0000        0.0000        0.0000        0.0000       64.4680       68.5737       46.3346       31.7994       29.5653       27.7872       32.3973       32.1614       32.7762       30.2439       25.1246       19.2087       17.6906       16.6487       14.1388       13.2457       13.8655       15.0816       15.3454       13.6942       13.4034       13.7905       14.1338       13.4767       17.2446       21.3796       26.4561       23.3070       17.5398       18.2154       15.6443       15.2993       15.6995       15.5533       16.9300       17.1292       17.8102       17.2506       19.0768       15.1062       14.4008       13.9236       14.4812       13.9216       15.3174       13.3771       10.7225        9.6988        8.7298        7.8170        5.8362        5.3953        4.3431        3.4935        0.8468        0.6939        0.5629        0.4556        0.2889        0.0000        0.0000        0.0000        0.0000        0.0000        0.0000        0.0000        0.0000        0.0000        0.0000        0.0000        0.0000        0.0000        0.0000        0.0000        0.0000        0.0000        0.0000        0.0000        0.0000        0.0000        0.0000        0.0000        0.0000        0.0000        0.0000        0.0000        0.0000        0.0000        0.0000        0.0000        0.0000        0.0000        0.0000        0.0000        0.0000        0.0000        0.0000        0.0000        0.0000        0.0000        0.0000        0.0000        0.0000        0.0000        0.0000        0.0000        0.0000        0.0000        0.0000        0.0000        0.0000        0.0000        0.0000        0.0000        0.0000        0.0000        0.0000        0.0000        0.0000        0.0000        0.0000        0.0000        0.0000        0.0000        0.0000        0.0000        0.0000        1.3988        1.4592        1.4783        1.4528        1.3116        1.4497        1.6003        1.9973        2.2364        2.4971        2.3779        2.2659        3.0522        3.1321        3.2922        3.6270        4.0827        3.8733        4.1035        4.6865        5.3644        5.2121        5.1755        5.7441        5.5422        5.6723        5.4594        4.8544        4.7914        4.4477        4.1093        3.2063        2.7861        2.3379        2.5329        2.5079        2.4815        2.2016        2.0087        2.8845        2.4542        2.7565        3.2502        5.4924        6.4456        6.4480        7.5766        6.1321        6.1344        6.5013        8.1574        9.5707        9.8637       10.6029       13.0602       15.6079       17.1811       17.5620       18.3871       17.8209       17.8955       18.4089       18.5555       21.7154       24.2698       25.3493       22.5112       20.8405       21.1883       23.5130       28.5976       28.7699       28.6241       32.3941       37.2760       42.5536       46.1584       51.4116       58.0660       54.9508       59.1713       64.6760        0.0000        0.0000       79.0498       82.7080       87.7344       88.9101        0.0000        0.0000        0.0000        0.0000        0.0000        0.0000        0.0000        0.0000        0.0000
        0.0000        0.0000        0.0000        0.0000        0.0000        0.0000        0.0000        0.0000        0.0000        0.0000        0.0000        0.0000        0.0000        0.0000        0.0000        0.0000        0.0000        0.0000        0.0000        0.0000        0.0000        0.0000        0.0000        0.0000        0.0000        0.0000       41.4679       26.4543       24.1021       22.4592       22.3221       27.2809       27.4612       24.4563       27.6611       30.7296       29.6410       20.4722       21.6633       17.8037       17.7162       14.7426       15.0842       18.8391       17.2732       15.3058       15.5126       13.6469       13.3531       16.3541       18.9630       30.5541       30.8465       27.3813       22.5145       18.1375       18.1636       16.9936       16.8672       17.7732       20.6761       23.1703       23.0693       16.4519       13.9100       13.3612       13.0102       13.9064       15.6307       13.5675       12.6020       11.3190       10.6578        8.4611        8.2400        7.2497        5.3495        3.9777        3.4438        0.8941        0.7722        0.8446        0.7124        0.3511        0.2479        0.4346        0.0000        0.0000        0.0000        0.0000        0.0000        0.0000        0.0000        0.0000        0.0000        0.0000        0.0000        0.0000        0.0000        0.0000        0.0000        0.0000        0.0000        0.0000        0.0000        0.0000        0.0000        0.0000        0.0000        0.0000        0.0000        0.0000        0.0000        0.0000        0.0000        0.0000        0.0000        0.0000        0.0000        0.0000        0.0000        0.0000        0.0000        0.0000        0.0000        0.0000        0.0000        0.0000        0.0000        0.0000        0.0000        0.0000        0.0000        0.0000        0.0000        0.0000        0.0000        0.0000        0.0000        0.0000        0.0000        0.0000        0.0000        0.0000        0.0000        0.0000        0.0000        0.0000        0.0000        0.0000        0.0000        0.0000        1.2386        1.1922        1.5037        1.5915        1.4468        1.4987        1.6936        2.0850        2.3663        2.5614        2.7325        2.9140        3.3113        3.2148        3.5137        3.6318        3.8159        3.6500        4.1532        4.7604        5.1636        5.3933        5.4032        5.6437        5.5404        5.5361        5.0476        4.8031        4.2726        3.7374        3.3631        2.9070        2.8273        2.3597        2.0152        2.8974        2.6467        2.3955        2.0206        2.9028        3.1267        3.1820        3.3244        5.0230        6.2676        6.1421        6.8337        6.0337        6.0731        7.4875        8.0760        9.6932       10.0763       11.4189       13.4588       16.2831       17.0027       18.8730       19.2368       19.1796       19.5822       18.5852       19.3533       22.6927       22.1986       21.9180       22.9146       20.8190       21.1204       23.4991       28.6720       29.5320       36.8691       38.7380       41.5687       47.8449       55.7493       60.5630       64.0007       63.6696       68.8677        0.0000        0.0000        0.0000        0.0000        0.0000        0.0000        0.0000        0.0000        0.0000        0.0000        0.0000        0.0000        0.0000        0.0000        0.0000        0.0000
        0.0000        0.0000        0.0000        0.0000        0.0000        0.0000        0.0000        0.0000        0.0000        0.0000        0.0000        0.0000        0.0000        0.0000        0.0000        0.0000        0.0000        0.0000        0.0000        0.0000        0.0000        0.0000        0.0000        0.0000        0.0000        0.0000        0.0000       25.5103       20.2912       18.7778       19.9564       26.1245       29.0309       23.7668       24.9844       26.5434       33.2470       40.5237       44.1206       30.9033       21.2119       18.3427       16.1260       20.4017       18.6382       12.3459       12.4817       12.6310       12.3750       13.1826       15.2964       20.7183       21.4229       27.7671       26.6131       24.4064       24.8123       20.3242       18.7666       23.9196       27.1165       29.1904       15.2357       13.4989       12.5545       16.4585       11.8766       13.0533       13.1572       12.1957       12.0374       10.7116        9.7532        8.5187        9.4202       16.6337        5.1046        3.8681        3.2823        0.8722        1.5583        2.5484        2.2711        1.2467        2.7761        6.0960        2.3604        0.2472        0.0848        0.0819        0.0000        0.0000        0.0000        0.0000        0.0000        0.0000        0.0000        0.0000        0.0000        0.0000        0.0000        0.0000        0.0000        0.0000        0.0000        0.0000        0.0000        0.0000        0.0000        0.0000        0.0000        0.0000        0.0000        0.0000        0.0000        0.0000        0.0000        0.0000        0.0000        0.0000        0.0000        0.0000        0.0000        0.0000        0.0000        0.0000        0.0000        0.0000        0.0000        0.0000        0.0000        0.0000        0.0000        0.0000        0.0000        0.0000        0.0000        0.0000        0.0000        0.0000        0.0000        0.0000        0.0000        0.0000        0.0000        0.0000        0.0000        0.0000        0.0000        0.0000        0.0000        1.2757        1.2236        1.1822        1.5756        1.7026        1.5259        1.5502        1.7113        2.2797        2.6863        2.9551        3.0110        2.9594        2.9141        2.9555        3.1808        3.4933        3.8478        3.9860        4.4945        5.1816        5.1142        5.0426        5.1215        5.1212        5.0260        4.8860        4.6931        4.1514        3.3032        3.0507        2.9346        2.8353        2.9178        2.8104        2.4302        3.0335        2.5108        2.2998        2.5644        3.5027        4.1436        4.3723        2.5193        2.9595        4.0514        8.1179        8.0635        6.3604        8.0602        8.8473        9.4106       10.6338       11.5335       12.6361       13.2051       17.2699       20.1325       21.2673       20.5088       19.6545       20.5451       19.7837       18.6117       21.5195       21.9388       22.3763       23.3456       21.4425       22.7459       26.0537       26.8056       28.5755       37.1833       41.3034       44.6645       52.5098       57.7155       63.0001       69.8570       70.6960       74.3735        0.0000        0.0000        0.0000        0.0000        0.0000        0.0000        0.0000        0.0000        0.0000        0.0000        0.0000        0.0000        0.0000        0.0000        0.0000        0.0000
        0.0000        0.0000        0.0000        0.0000        0.0000        0.0000        0.0000        0.0000        0.0000        0.0000        0.0000        0.0000        0.0000        0.0000        0.0000        0.0000        0.0000        0.0000        0.0000        0.0000        0.0000        0.0000        0.0000        0.0000        0.0000        0.0000        0.0000       25.4912       19.3032       19.0136       19.3503       24.1699       27.8666       27.1944       29.6613       30.3991       27.2907       24.3665       34.7972       37.3914       22.6103       13.0760       14.1641       15.9591       12.2053       12.1918       10.9439       11.1083       10.9098       12.9574       17.1022       22.1880       13.9369       12.9565       14.5553       20.4161       13.0758       14.2338       13.8317       19.4662       18.7908       14.3594       12.6974       11.6825       11.3997       11.4341       11.2236       11.0802       10.4485       10.3120        9.5798       10.8834       10.2574       12.3257       15.3066       23.1056       18.6271       10.9047        5.1633        1.6402        1.1905        3.7945        9.7668        5.0192        0.6955        0.4538        0.5740        0.1157        0.1072        0.1088        0.0000        0.0000        0.0000        0.0000        0.0000        0.0000        0.0000        0.0000        0.0000        0.0000        0.0000        0.0000        0.0000        0.0000        0.0000        0.0000        0.0000        0.0000        0.0000        0.0000        0.0000        0.0000        0.0000        0.0000        0.0000        0.0000        0.0000        0.0000        0.0000        0.0000        0.0000        0.0000        0.0000        0.0000        0.0000        0.0000        0.0000        0.0000        0.0000        0.0000        0.0000        0.0000        0.0000        0.0000        0.0000        0.0000        0.0000        0.0000        0.0000        0.0000        0.0000        0.0000        0.0000        0.0000        0.0000        0.0000        0.0000        0.0000        0.0000        0.0000        0.0000        0.0000        1.3239        1.2704        1.5687        1.5970        1.4092        1.6019        2.0704        2.6475        3.1047        3.2393        3.0043        2.8286        3.0139        2.8790        3.3156        3.6536        3.7609        3.7877        4.5000        4.9770        4.9295        4.5289        4.9500        4.8223        4.5442        4.1921        4.1918        3.5979        3.4857        3.5358        3.3122        3.0891        2.5843        2.5455        2.5618        3.0233        2.4660        2.8540        4.1952        5.7208        4.7648        4.2516        4.5698        4.6451        5.9370        7.8819        7.3359        8.8501       10.4869       10.3846       10.7846       12.8956       14.8650       14.7424       17.4864       21.3814       22.6600       24.3141       23.5355       21.8404       20.9412       20.5972       20.1805       21.4197       23.2419       25.9577       23.5576       22.1507       26.2627       25.5003       25.5502       25.3822       31.4502       39.1932       48.1213       52.3131       59.7648       65.0380       72.7795       74.8770       83.1215        0.0000        0.0000        0.0000        0.0000        0.0000        0.0000        0.0000        0.0000        0.0000        0.0000        0.0000        0.0000        0.0000        0.0000        0.0000        0.0000
        0.0000        0.0000        0.0000        0.0000        0.0000        0.0000        0.0000        0.0000        0.0000        0.0000        0.0000        0.0000        0.0000        0.0000        0.0000        0.0000        0.0000        0.0000        0.0000        0.0000        0.0000        0.0000        0.0000        0.0000        0.0000        0.0000        0.0000        0.0000       23.0424       21.5203       21.9899       28.5215       34.5619       33.8010       36.3279       33.9659       25.0671       23.2645       22.0418       19.2307       14.3597       12.3302       12.2978       16.1211       10.7962        9.7625       10.5713       12.2890       10.8816       16.8958       22.7504       22.7504       15.6491       12.6716       13.1751       15.3175       16.1328       15.9628       15.0708       12.7331       11.6817       10.9448       10.5073        9.9118        9.4389        9.0790        8.7533       10.0570        8.8837        7.6943        7.3366        7.3639        6.7573       15.0393       12.4477       16.1370       12.9565        9.9083        4.8983        3.2709        2.5231        2.6827        3.3508        2.1386        1.3202        1.8975        0.8343        0.7006        1.1971        0.2064        0.7673        0.0000        0.0000        0.0000        0.0000        0.0000        0.0000        0.0000        0.0000        0.0000        0.0000        0.0000        0.0000        0.0000        0.0000        0.0000        0.0000        0.0000        0.0000        0.0000        0.0000        0.0000        0.0000        0.0000        0.0000        0.0000        0.0000        0.0000        0.0000        0.0000        0.0000        0.0000        0.0000        0.0000        0.0000        0.0000        0.0000        0.0000        0.0000        0.0000        0.0000        0.0000        0.0000        0.0000        0.0000        0.0000        0.0000        0.0000        0.0000        0.0000        0.0000        0.0000        0.0000        0.0000        0.0000        0.0000        0.0000        0.0000        0.0000        0.0000        0.0000        0.0000        0.0000        1.2338        1.3325        1.1819        1.2381        1.4788        1.7034        2.6053        2.8214        2.9851        3.1050        3.2745        2.8816        2.9433        3.1277        3.7504        3.8569        3.8334        4.1233        4.9853        4.7329        4.3587        4.6982        3.3627        3.0205        2.7994        2.8722        2.7752        2.3395        2.3297        2.2101        2.1430        1.9581        2.2315        2.7298        4.1744        3.9729        3.3977        5.4279        5.7513        5.3472        4.7431        4.5029        5.6350        5.4780        6.9473        7.0296       10.7928       11.3120       12.1717       13.9818       15.8044       20.0031       21.7624       23.5708       24.3378       22.7856       24.5780       25.2360       23.3537       24.1842       21.5611       21.6701       20.2368       22.4508       23.6702       21.3464       21.0336       22.9388       21.3736       22.1777       20.3692       23.0270       31.4630       37.2003       46.6932       54.6376       62.6481       70.4792       92.7250      107.3269        0.0000        0.0000        0.0000        0.0000        0.0000        0.0000        0.0000        0.0000        0.0000        0.0000        0.0000        0.0000        0.0000        0.0000        0.0000        0.0000
        0.0000        0.0000        0.0000        0.0000        0.0000        0.0000        0.0000        0.0000        0.0000        0.0000        0.0000        0.0000        0.0000        0.0000        0.0000        0.0000        0.0000        0.0000        0.0000        0.0000        0.0000        0.0000        0.0000        0.0000        0.0000        0.0000        0.0000        0.0000       23.0392       23.1118       27.2137       33.9621       38.0330       36.5045       31.6178       25.8162       23.4549       21.0535       20.8553       23.5186       24.3207       24.3541       20.5086       21.0393       16.5825       11.2590        8.5442        8.7604        8.6495        9.5709       15.5634       12.4951       12.0417       12.4157       12.4603       14.5495       15.5309       15.2333       14.1369       12.6493       11.3302       10.0157        9.0662        8.7594        9.9225        8.0329        8.4457        9.8084        7.4869        6.7050        6.4074        6.3466        7.7050        7.8511        2.1431        3.2194        8.0939        9.9374       12.0133       11.6204        4.0306        2.4127        2.2416        1.4124        1.3341        1.1218        5.4832        7.5622        8.7649        8.3588        6.6424        0.0000        0.0000        0.0000        0.0000        0.0000        0.0000        0.0000        0.0000        0.0000        0.0000        0.0000        0.0000        0.0000        0.0000        0.0000        0.0000        0.0000        0.0000        0.0000        0.0000        0.0000        0.0000        0.0000        0.0000        0.0000        0.0000        0.0000        0.0000        0.0000        0.0000        0.0000        0.0000        0.0000        0.0000        0.0000        0.0000        0.0000        0.0000        0.0000        0.0000        0.0000        0.0000        0.0000        0.0000        0.0000        0.0000        0.0000        0.0000        0.0000        0.0000        0.0000        0.0000        0.0000        0.0000        0.0000        0.0000        0.0000        0.0000        0.0000        0.0000        1.5148        1.3498        1.3384        1.3343        1.5016        1.4457        1.5756        1.7977        2.6212        2.9282        3.1807        3.2150        3.3001        3.0456        3.2251        3.3093        3.9183        3.7663        3.8147        3.7753        4.3159        4.4262        4.1815        4.4549        2.8039        2.4265        2.4054        2.5958        2.7279        2.3763        2.2850        2.2293        1.9888        2.1651        2.4963        2.5727        3.4419        3.4048        3.9976        5.0332        6.2670        4.5741        3.6319        4.0173        5.2475        5.5981        7.9074        9.0153       10.7954       11.5299       12.0103       13.5392       17.7047       23.3195       24.7478       25.9551       25.4362       22.7778       24.4978       27.4772       22.6579       24.2812       24.4970       24.1354       22.6803       25.5841       24.0804       21.9655       22.1073       21.1455       20.4463       20.6592       18.8849       21.5413       28.8779       37.3810       43.3404       51.9659       61.7253       72.7417       96.1972      111.8008        0.0000        0.0000        0.0000        0.0000        0.0000        0.0000        0.0000        0.0000        0.0000        0.0000        0.0000        0.0000        0.0000        0.0000        0.0000        0.0000
        0.0000        0.0000        0.0000        0.0000        0.0000        0.0000        0.0000        0.0000        0.0000        0.0000        0.0000        0.0000        0.0000        0.0000        0.0000        0.0000        0.0000        0.0000        0.0000        0.0000        0.0000        0.0000        0.0000        0.0000        0.0000        0.0000        0.0000        0.0000       28.4831       27.4986       31.5785       32.7017       35.2827       33.0890       33.5114       25.5302       25.9965       23.3607       25.7272       15.1060       15.5542       13.5650       19.4790       25.6455       19.0877       10.6625        7.5927        8.9914        7.6152        9.5262       13.9691       13.6806       11.3134       10.6895       10.9629       16.8506       14.4262       13.7156       13.0608       10.5535        9.4369        9.4032        9.0948        8.8660       13.0057       14.3653       14.1766       11.0413        6.7003        7.4367        6.2887        6.1009        2.4562        1.1497        1.1316        1.9455        2.4316        7.8766       10.6465       11.8429        4.8780        1.9505        2.3087        1.0966        0.9950        2.9377        3.9093        9.4360        9.0137        8.7273       13.1272        9.9002        0.0000        0.0000        0.0000        0.0000        0.0000        0.0000        0.0000        0.0000        0.0000        0.0000        0.0000        0.0000        0.0000        0.0000        0.0000        0.0000        0.0000        0.0000        0.0000        0.0000        0.0000        0.0000        0.0000        0.0000        0.0000        0.0000        0.0000        0.0000        0.0000        0.0000        0.0000        0.0000        0.0000        0.0000        0.0000        0.0000        0.0000        0.0000        0.0000        0.0000        0.0000        0.0000        0.0000        0.0000        0.0000        0.0000        0.0000        0.0000        0.0000        0.0000        0.0000        0.0000        0.0000        0.0000        0.0000        0.0000        0.0000        0.0000        1.7014        1.5300        1.4761        1.5810        1.6492        1.8355        1.6276        1.7512        1.8489        2.7048        2.9612        2.9948        2.8597        2.8344        2.8898        2.8760        3.0126        3.2713        3.3244        3.4281        3.3277        3.3053        3.5030        3.6051        3.5543        2.6166        2.2095        2.1509        2.4379        2.8050        2.2624        2.1957        2.1915        2.3750        2.1176        2.5892        2.5124        3.5077        3.5641        4.1685        5.1607        4.3816        4.2383        3.6945        3.7396        4.9875        5.6501        7.8844       11.2778       12.0324       12.7379       13.5871       14.7512       17.7650       21.1973       23.3452       22.4970       22.5000       24.6262       24.4652       24.9326       22.2363       25.9235       26.4619       24.9385       24.8572       27.3097       24.4428       20.8583       19.4013       20.3531       17.9633       18.9622       18.2084       19.2426       23.5118       34.8714       40.6384       46.8138       55.9326       69.7038       89.6606      103.9997      115.5662        0.0000        0.0000        0.0000        0.0000        0.0000        0.0000        0.0000        0.0000        0.0000        0.0000        0.0000        0.0000        0.0000        0.0000        0.0000
        0.0000        0.0000        0.0000        0.0000        0.0000        0.0000        0.0000        0.0000        0.0000        0.0000        0.0000        0.0000        0.0000        0.0000        0.0000        0.0000        0.0000        0.0000        0.0000        0.0000        0.0000        0.0000        0.0000        0.0000        0.0000        0.0000        0.0000       23.6912       28.6981       35.0019       33.2668       32.6529       29.0824       24.8648       22.9539       19.2215       21.1043       22.2486       20.2177       15.4172       12.9241       14.6823       11.6571       11.1758        9.5912        8.9838        6.1924        9.5224        9.9512        8.4144        9.1729       11.5175       10.3909        8.7829        8.0203        9.8515       12.1667       10.4845       11.8200        9.5598       10.9595       12.5421       12.0398       16.1225       15.0253       14.3204       11.2179        8.3756        8.7848       10.9613        9.1629       12.9253        5.0170        0.8512        0.8209        2.2462        2.2260        2.1709        2.2112        2.1363        1.8395        1.7859        1.4721        1.1664        4.8700        8.6331        5.6794        7.4972        1.6517        0.5353        1.6662        4.3736        0.5204        0.0000        0.0000        0.0000        0.0000        0.0000        0.0000        0.0000        0.0000        0.0000        0.0000        0.0000        0.0000        0.0000        0.0000        0.0000        0.0000        0.0000        0.0000        0.0000        0.0000        0.0000        0.0000        0.0000        0.0000        0.0000        0.0000        0.0000        0.0000        0.0000        0.0000        0.0000        0.0000        0.0000        0.0000        0.0000        0.0000        0.0000        0.0000        0.0000        0.0000        0.0000        0.0000        0.0000        0.0000        0.0000        0.0000        0.0000        0.0000        0.0000        0.0000        0.0000        0.0000        0.0000        0.0000        0.0000        0.0000        1.9350        1.9063        1.8588        1.7958        1.9272        1.6984        1.9871        2.0890        2.1660        2.0771        2.5126        2.4989        2.5831        2.5846        2.5386        2.4746        2.5736        2.6789        2.9292        2.9932        2.9913        2.8874        2.8821        2.8881        2.9360        3.2261        2.5395        2.2538        1.9930        2.3058        2.5562        2.9399        1.8040        1.8143        2.2535        2.4426        2.9406        3.3072        4.5643        5.0494        3.9352        3.7573        4.4297        4.4738        4.0509        4.7801        7.0499        9.5005       11.6665       12.2134       13.7263       14.1200       14.7438       16.3790       18.9090       18.5598       19.9800       20.4788       21.6397       21.4209       23.0775       23.7291       22.8121       25.5439       25.7841       26.5718       29.1374       29.5647       27.5282       22.8894       18.7538       18.8343       17.3158       18.2005       17.3549       19.8581       22.9754       34.4204       41.5037       42.6651       51.5664       64.7430       82.7643       95.0409        0.0000        0.0000        0.0000        0.0000        0.0000        0.0000        0.0000        0.0000        0.0000        0.0000        0.0000        0.0000        0.0000        0.0000        0.0000        0.0000
        0.0000        0.0000        0.0000        0.0000        0.0000        0.0000        0.0000        0.0000        0.0000        0.0000        0.0000        0.0000        0.0000        0.0000        0.0000        0.0000        0.0000        0.0000        0.0000        0.0000        0.0000        0.0000        0.0000        0.0000        0.0000        0.0000        0.0000       20.0756       21.1358       32.1797       32.4524       23.5810       19.7772       18.9579       18.4125       18.2890       19.1870       15.4561       15.9846       19.4712       19.1101       18.2692       15.0293       16.5161        9.6038        8.9391        8.1813        6.8298        5.5307        5.1075        5.1607        3.9916        4.2333        3.3978        3.0555        5.0230        5.4778        5.4318        5.1482        3.5873        6.8619        6.4924        7.0721        9.2242        3.9573        0.7582        0.5431        1.4959        1.2511        1.3079        2.5111        4.6134        1.7166        0.9315        0.6845        1.1715        1.2095        1.3150        1.3457        0.9453        0.9523        0.9290        0.8770        3.5052        5.1479        0.9965        1.9206        5.7246        6.0067        5.4772        6.7601        4.5602        2.1821        2.1954        1.9079        3.0826        4.5341        3.4680        2.4431        1.4252        0.9675        0.0000        0.0000        0.0000        0.0000        0.0000        0.0000        0.2053        0.2297        0.2795        0.2303        0.0000        0.0000        0.0000        0.0000        0.0000        0.0000        0.0000        0.0000        0.0000        0.0000        0.0000        0.0000        0.0000        0.0000        0.0000        0.0000        0.0000        0.0000        0.0000        0.0000        0.0000        0.0000        0.0000        0.0000        0.0000        0.0000        0.0000        0.0000        0.0000        0.0000        0.0000        0.0000        0.0000        0.0000        0.0000        0.0000        1.4868        1.6239        1.7584        1.5806        1.9122        1.7856        1.5124        1.4549        1.2460        1.4323        1.8902        1.4033        1.3771        1.5608        1.6485        1.6058        1.6174        1.5483        1.7456        1.8692        2.0466        1.9396        1.9639        1.9528        1.9811        1.9735        1.9715        2.0091        2.0873        1.9210        1.9236        1.9756        1.9141        1.7194        1.7704        2.2477        2.9005        3.0081        3.5927        3.7867        4.4409        5.3087        4.5915        4.5512        4.8637        4.3295        5.2489        6.9903       10.0277        9.5818       10.4526       10.4092       13.7077       15.1021       16.6322       17.2343       18.1422       16.6154       17.5752       18.0519       16.7495       17.9815       18.7951       21.4275       24.8570       25.7839       27.3472       26.8827       26.0020       27.6902       27.0698       23.7857       21.2810       19.9010       19.0169       20.3591       18.1553       19.1129       21.2140       30.8886       37.7563       37.1978       41.3232       50.2805       61.2005       72.4535        0.0000        0.0000        0.0000        0.0000        0.0000        0.0000        0.0000        0.0000        0.0000        0.0000        0.0000        0.0000        0.0000        0.0000        0.0000        0.0000
        0.0000        0.0000        0.0000        0.0000        0.0000        0.0000        0.0000        0.0000        0.0000        0.0000        0.0000        0.0000        0.0000        0.0000        0.0000        0.0000        0.0000        0.0000        0.0000        0.0000        0.0000        0.0000        0.0000        0.0000        0.0000        0.0000       24.5432       27.5299       26.3092       29.6928       14.7163       12.6309       12.3731       11.7704       11.7719       10.9070       10.2186       16.9164       18.0533       16.6093       17.9818       15.5718       22.4821       23.8472       16.9367        8.0876        5.9143        3.9371        2.9437        1.8615        1.8265        2.2801        4.4425        2.8895        2.3645        2.8079        3.1369        3.4638        2.8639        1.9836        1.4498        2.4011        3.8842        3.1563        1.1625        0.3635        0.1783        0.5341        0.5384        0.5054        0.5433        0.8736        0.4238        0.4195        0.4768        0.8692        0.9023        0.9844        1.0150        0.8960        0.7382        0.7526        0.7563        1.0727        0.8090        0.8693        0.9913        5.6287        2.6073        1.3341        1.5618        1.7775        1.7445        1.9665        1.5563        1.6353        2.4422        2.1258        1.8818        1.8471        1.5849        0.8840        0.7179        0.4254        0.5396        0.5087        0.4886        0.3284        0.2735        0.2321        0.3094        0.5473        0.6376        1.1488        1.7783        0.0000        0.0000        0.0000        0.0000        0.0000        0.0000        0.0000        0.0000        0.0000        0.0000        0.0000        0.0000        0.0000        0.0000        0.0000        0.0000        0.0000        0.0000        0.0000        0.0000        0.0000        1.2758        1.1064        1.1597        1.2126        1.1054        1.1395        1.2563        1.2870        1.2408        1.3960        1.3174        1.4144        1.5687        1.6012        1.5375        1.7036        1.5882        1.5210        1.4025        1.1001        1.2381        1.1889        1.0205        1.4989        1.4385        1.4780        1.2271        1.3719        1.4969        1.7394        1.5536        1.8032        1.9073        1.9792        1.7584        1.7252        1.7183        1.6056        1.5728        1.6188        1.6248        1.4546        1.3402        1.6710        1.7861        1.8461        2.3709        2.9835        3.1966        3.8715        4.0965        4.7736        4.8033        5.4111        5.4861        5.1896        5.4386        6.0504        7.9939        9.8208        9.2016       10.2413        9.5535       13.6714       15.9765       18.0956       17.7272       17.7988       17.4508       17.9184       17.4031       16.9200       17.8605       18.5717       21.0522       27.3613       27.7679       26.4884       26.8434       28.0969       29.5874       28.5720       25.6105       22.4752       21.0692       19.6614       21.8347       21.5018       22.1550       23.7296       26.2194       32.7084       39.2960       40.0958       45.2835        0.0000        0.0000        0.0000        0.0000        0.0000        0.0000        0.0000        0.0000        0.0000        0.0000        0.0000        0.0000        0.0000        0.0000        0.0000        0.0000        0.0000        0.0000
        0.0000        0.0000        0.0000        0.0000        0.0000        0.0000        0.0000        0.0000        0.0000        0.0000        0.0000        0.0000        0.0000        0.0000        0.0000        0.0000        0.0000        0.0000        0.0000        0.0000        0.0000        0.0000        0.0000        0.0000        0.0000        0.0000       25.4814       27.9990       29.4989       35.2628       18.7028       11.8982       10.6762       12.8067       10.8298        8.4003        8.3570        6.0955        7.3439       11.8617        9.5774        7.6725       11.0014       13.5434        8.0261        6.4614        4.7260        2.4867        1.5917        1.2846        1.4105       18.0240       17.7602       14.2759       23.4304       16.2131       21.7319       20.5355       13.0232        8.6320        7.7833        4.9932        4.2454        1.4517        0.8397        0.3683        0.1689        0.3911        0.2430        0.2467        0.2335        0.1740        0.1619        0.1850        0.3568        0.8585        0.9674        0.8542        0.8357        0.7150        1.0577        1.0824        0.9278        0.9174        1.0030        1.0865        1.0684        0.4687        0.5010        0.8519        0.5295        1.6167        1.6467        1.6238        1.5630        1.5765        1.7345        2.0633        1.9695        1.7813        1.2383        0.9793        0.8128        0.1307        0.2092        0.3847        0.2633        0.4882        0.4228        0.6856        0.8280        0.8225        1.0308        1.3926        1.6508        1.2259        1.6051        1.9626        0.0000        0.0000        0.0000        0.0000        0.0000        0.0000        0.0000        0.0000        0.0000        0.0000        0.0000        0.0000        2.0881        1.9148        1.9550        2.2481        2.2959        1.6394        1.3459        1.1841        1.1980        1.2133        1.0092        0.8811        0.9145        1.4155        1.5329        1.6595        1.5033        1.5118        1.7551        1.5141        1.4924        1.5923        1.6579        1.6502        1.4874        1.1013        1.0484        1.0961        1.1241        1.3164        1.3147        1.2935        1.3379        1.6527        1.9607        2.2259        2.0727        2.0213        1.9469        1.9412        1.9602        2.0965        1.7896        1.3414        1.4058        1.3951        1.3672        1.1094        1.1866        1.7708        1.7587        2.0081        2.2645        2.8015        3.2255        4.1151        3.5935        4.5418        4.5213        5.3668        5.0663        4.9918        6.4188        6.6964        7.4235        8.5848        9.4394        9.5488        9.8676       13.5184       16.2162       17.4291       18.1105       18.1118       17.6294       18.8002       18.1190       16.4608       16.8222       19.9921       20.4528       25.3866       25.1333       24.2651       27.9467       29.1764       30.2444       28.4259       26.7662       23.3845       22.4286       22.7690       24.8388       22.1599       23.3768       24.1502       27.1469        0.0000       40.1887       42.5422       39.0813        0.0000        0.0000        0.0000        0.0000        0.0000        0.0000        0.0000        0.0000        0.0000        0.0000        0.0000        0.0000        0.0000        0.0000        0.0000        0.0000        0.0000        0.0000
        0.0000        0.0000        0.0000        0.0000        0.0000        0.0000        0.0000        0.0000        0.0000        0.0000        0.0000        0.0000        0.0000        0.0000        0.0000        0.0000        0.0000        0.0000        0.0000        0.0000        0.0000        0.0000        0.0000        0.0000        0.0000       19.9084       21.6117       20.1556       32.0731       26.7274       22.9051       17.6731       14.9829       12.1362        8.2531        5.0030        5.7685        5.4679        6.7966        4.3086        5.0214        4.7251        4.4205        6.7072       10.8698        5.7735        3.7912        1.8461        2.4984        1.2846        1.2011        1.1527        1.6542        2.4995        6.1095        6.7054       14.8259       18.2329       16.9437       13.4259       12.7227       12.1962        8.7267        2.4015        2.1097        5.0554        6.8101        5.6742        3.6672        2.7502        1.3301        0.5504        0.2131        0.1797        0.2359        0.6025        0.7191        0.8426        0.8853        0.5898        0.6304        0.7530        0.8053        1.1091        1.2675        1.2553        1.1621        0.2988        0.3310        0.5463        0.4540        1.7528        1.8510        1.7603        1.6946        1.5510        1.4925        2.0709        2.1136        1.4588        1.5156        1.1164        0.9453        0.3644        0.7117        2.3512        3.0285        0.8913        0.7579        0.8381        0.9075        0.9519        0.8954        0.9603        2.2404        2.1159        2.8321        0.7426        0.7861        1.6169        2.2875        0.0000        0.0000        0.0000        0.0000        0.0000        0.0000        0.0000        0.0000        2.2332        2.6510        2.6935        3.0714        3.5937        2.9507        2.6150        2.0056        1.2222        2.2611        1.5181        0.9878        0.8532        1.6765        1.7943        1.7094        1.9003        1.9794        2.0827        1.2631        1.2220        1.4556        1.7176        1.8184        1.7425        1.6083        1.2738        1.1449        1.1285        1.0328        1.2651        1.1877        1.1761        1.1081        1.4434        1.6904        2.1280        2.0926        2.2990        2.4959        2.4729        2.0489        1.7326        1.4755        1.4425        1.4616        1.3596        1.4141        1.2082        1.2715        1.9262        1.8240        2.0291        2.0081        2.6867        3.6712        3.3490        2.9343        3.8324        5.1406        5.0393        4.9184        5.7922        5.9231        6.2008        7.7428        8.7771        8.8574        9.0807       10.5457       14.4472       16.4257       17.9327       18.0239       17.6897       17.9330       18.4013       19.2954       17.5741       20.0822       20.6354       20.4551       23.6239       23.8530       24.1097       26.9560       29.5935       31.5992       30.2475       29.1416       26.1565       25.5799       26.5851       27.5698       25.2562       26.3349        0.0000        0.0000        0.0000        0.0000        0.0000        0.0000        0.0000        0.0000        0.0000        0.0000        0.0000        0.0000        0.0000        0.0000        0.0000        0.0000        0.0000        0.0000        0.0000        0.0000        0.0000        0.0000        0.0000        0.0000
        0.0000        0.0000        0.0000        0.0000        0.0000        0.0000        0.0000        0.0000        0.0000        0.0000        0.0000        0.0000        0.0000        0.0000        0.0000        0.0000        0.0000        0.0000        0.0000        0.0000        0.0000        0.0000       11.5758       11.2877       13.3710       12.6414       14.3916       14.7898       16.5288        9.6640       11.1977       11.2091       10.7662       10.9068        4.6504        3.0974        3.2362        3.9319        4.4669        3.8120        3.8418        4.2367        7.9884        6.4215        5.2168        4.8561        1.0348        2.2641        2.8638        1.4807        1.4530        1.5710        1.5495        2.0150        5.5100        3.6677        2.4362        2.1098        2.1005        1.7213        3.1666        8.3955        9.9680       16.1850       12.1147       11.0209       12.6140       13.1237       12.6236       13.6634       11.9458       17.3185       16.2695       14.6492       10.7154        4.2697        1.7162        0.9084        0.7963        1.0692        1.1487        1.2022        1.3005        1.3875        1.5214        1.7682        1.8916        1.6817        1.8628        2.1343        2.0543        2.5207        2.5012        2.4772        2.3918        2.2597        2.1801        2.0883        1.9809        2.0226        1.9136        1.7385        1.5031        0.2567        0.4091        0.5081        0.8777        0.7616        0.4267        0.4011        0.5399        1.7449        1.2269        0.8156        0.9412        1.8797        0.9286        0.7312        0.7940        0.8485        0.9559        0.9451        1.0385        0.9410        1.0207        1.2039        1.2758        2.1106        2.3294        2.7102        2.7211        3.3906        4.0426        3.9720        3.7158        2.3533        1.8728        1.4374        1.3592        1.0557        0.8948        0.7457        1.4545        1.6303        1.4642        1.2412        1.4410        1.4289        0.8207        0.9556        1.2661        2.0026        2.1668        2.1640        1.9484        1.6292        1.4505        1.4292        1.3274        1.2643        1.2590        1.1810        1.2222        1.5100        1.9190        2.4454        2.1373        2.6020        2.9380        2.7687        2.2685        1.2932        1.0205        0.8725        0.9595        1.1835        1.3540        1.2379        1.2129        1.8435        1.5232        1.5049        1.8669        3.6846        4.4806        3.2337        3.3275        3.5354        4.7906        4.8397        4.9251        6.0164        6.2905        6.8065        7.9179        9.8078       10.1688       11.8207       13.1274       16.6212       19.2384       20.2093       20.5266       20.4228       20.6984       21.6358       21.8339       21.1003       22.9503       22.5388       21.9669       22.0770       22.8030       23.8209       25.4456       30.0045       31.0078       32.4582       32.8241       33.3767       34.5889       36.2035       36.8026       36.7989        0.0000        0.0000        0.0000        0.0000        0.0000        0.0000        0.0000        0.0000        0.0000        0.0000        0.0000        0.0000        0.0000        0.0000        0.0000        0.0000        0.0000        0.0000        0.0000        0.0000        0.0000        0.0000        0.0000        0.0000        0.0000
        0.0000        0.0000        0.0000        0.0000        0.0000        0.0000        0.0000        0.0000        0.0000        0.0000        0.0000        0.0000        0.0000        0.0000        0.0000        0.0000        0.0000        0.0000       10.7180       10.1561       11.6157       12.0078       11.8696       11.4497        9.8856        7.3125       12.0293        5.6517        5.2391        4.8039       10.4921        8.4168        6.9155        5.0634        3.8680        1.3993        1.9836        2.3047        1.2736        1.1983        1.0699        1.0783        2.2178       13.0583        5.5311        3.6583        5.7062        1.3758        1.3352        1.7704        1.3154        1.4853        1.5065        1.9016        4.1602        2.6312        1.6616        1.6757        1.5309        1.1041        1.0860        0.9287        0.9155        1.1031        0.8389        2.6931        3.7631        5.7157        5.4983        3.9904        4.8192        9.3208        8.9566       12.1943       14.3296       11.1628       10.9866        8.7127        4.9845        2.1549        2.0682        2.1434        1.9452        1.7559        1.6934        1.7852        2.1050        1.7976        1.9900        2.4425        2.4286        2.6938        2.8486        3.0925        3.0152        2.4762        2.3430        2.2527        2.1996        2.2085        2.1045        1.9277        1.7529        0.4510        0.8807        1.8136        0.9608        0.6046        0.5043        0.5072        0.5377        1.3286        1.5458        0.8809        0.7961        0.6962        0.7117        0.7390        0.7729        0.8638        1.3429        0.9655        1.0798        1.2358        2.7527        3.8699        1.9389        2.2270        2.4957        3.2228        3.2554        4.4291        5.8288        5.6526        4.3376        2.3365        1.9393        1.4557        1.2424        0.9827        0.9671        0.6839        1.0149        1.1111        1.2293        1.3466        1.1184        1.1140        0.7950        1.0916        1.4655        2.1379        2.3769        2.3854        2.1080        1.8066        1.6902        1.4090        1.4326        1.2591        1.2469        1.2875        1.2692        1.7341        1.7638        2.3276        2.3423        2.7957        3.1154        2.2552        1.9970        1.0818        0.7887        0.7426        0.8264        1.3718        1.4784        1.2512        1.2083        1.2939        1.2393        1.2620        1.6523        3.3902        3.5153        3.2766        3.4168        3.9526        5.0752        5.6940        5.6573        6.2373        6.6046        7.1764        8.1482        9.4402       11.0962       12.5388       14.5441       18.0172       19.9852       21.6254       22.6678       22.9840       23.9024       24.8388       24.5699       23.3089       23.8097       23.4042       23.2035       23.5674       24.8064       23.7728       26.4823       30.6532       31.0062       33.2390       35.0430       37.3946       38.5815        0.0000        0.0000        0.0000        0.0000        0.0000        0.0000        0.0000        0.0000        0.0000        0.0000        0.0000        0.0000        0.0000        0.0000        0.0000        0.0000        0.0000        0.0000        0.0000        0.0000        0.0000        0.0000        0.0000        0.0000        0.0000        0.0000        0.0000        0.0000
        0.0000        0.0000        0.0000        0.0000        0.0000        0.0000        0.0000        0.0000        0.0000        0.0000        0.0000        0.0000        0.0000        0.0000        0.0000        9.0286        9.3508        9.2180        8.1908       10.0923       13.0322        9.6138        6.8171        6.6260        7.7022        7.6268       11.5698       28.6145       16.8386        7.1050        6.6045        5.9176        8.0229        7.5277        4.0782        3.9439        5.9344        2.9254        1.7228        1.0509        0.6112        0.6219        6.6703        0.2318        0.6329        0.7781        0.7237        1.9898        2.5430        1.4549        1.1395        1.4083        1.4722        2.5827        2.0490        1.8027        2.1305        3.0871        2.0537        1.2630        1.0271        0.9043        1.7291        1.2893        1.1084        0.8700        0.4015        0.2419        0.3050        0.7781        1.2812        3.9387        2.7835        4.7471        8.4784        8.0286        9.1734        9.9426        9.9486        9.6939        4.4303        2.8079        2.9031        3.6081        3.7253        3.5038        3.2886        3.0376        2.4108        3.0439        3.6869        4.3230        4.7470        4.8098        2.9985        2.6746        2.6407        2.5299        2.4366        2.7842        2.9005        2.3438        2.4734        2.8926        2.7733        2.0527        1.2430        0.7870        0.8042        1.0246        0.9881        2.3183        1.2073        1.2246        1.5437        1.4208        1.7485        1.0827        1.1611        0.9066        1.0617        1.2419        1.2141        1.3957        2.3885        2.0281        2.7791        3.2795        3.4566        3.8349        3.5882        4.0331        4.3361        4.1188        3.8036        2.0752        1.7860        1.3588        1.1714        0.9596        0.7540        0.5728        1.0216        0.9217        1.0122        1.3736        1.1411        1.3386        1.0886        1.2304        1.5390        2.1712        2.4559        2.2214        2.0436        1.9265        1.7289        1.4308        1.2107        1.0606        1.0010        0.9587        1.1760        1.7009        1.9467        2.1119        2.1017        2.7029        2.9108        2.4368        1.9259        1.1488        1.0798        0.9171        1.0331        1.4091        1.4740        1.3746        1.1225        1.1324        1.1135        1.1065        1.4657        2.5804        2.6614        3.1047        3.3184        4.6217        5.2923        3.9176        4.9628        6.4012        6.3829        7.1643        7.5747       11.6180       13.9790       14.2202       16.4717       19.7819       21.6890       23.6409       25.0833       25.1135       26.3764       26.9130       26.7202       26.2022       26.6021       25.8558       25.8703       25.3393       23.8345       23.1544        0.0000       30.3123       31.2078       33.7370       37.2086       40.1478       41.1532        0.0000        0.0000        0.0000        0.0000        0.0000        0.0000        0.0000        0.0000        0.0000        0.0000        0.0000        0.0000        0.0000        0.0000        0.0000        0.0000        0.0000        0.0000        0.0000        0.0000        0.0000        0.0000        0.0000        0.0000        0.0000        0.0000        0.0000        0.0000
        0.0000        0.0000        0.0000        0.0000        0.0000        0.0000        0.0000        0.0000        0.0000        0.0000        0.0000        0.0000        0.0000        7.0032        6.8395        6.9165        6.6578        6.9686        6.9556        8.2749       11.1011       11.2033        6.2647        5.5738        4.5931        6.0562        8.3673       17.2777       12.7939        8.4741        3.2231        0.8797        1.3230        0.5329        1.7429        2.1232        0.5754        0.5520        1.0826        2.0116        1.9762        3.5987        2.2359        1.5086        5.1040        0.4979        2.7813        3.4712        4.0677        3.3411        1.0985        1.3869        2.8091        3.8878        3.2257        3.3698        2.4173        1.5982        1.6567        1.3698        1.0823        0.9777        0.9249        0.6503        0.6133        0.5635        0.5617        0.3182        0.2751        0.2480        0.2886        0.8686        1.2316        1.7884        2.5808        2.7819        3.7111        3.8132        4.9380        7.3810        7.3985        6.0734        4.2669        3.7670        2.7949        3.2750        3.1487        4.5092        4.1743        3.1569        2.6854        3.8032        6.0661        5.3708        6.0413        5.1103        4.7417        5.5732        5.9172        3.8464        5.4254        4.9877        4.2643        3.8468        3.7440        4.0491        4.0746        1.8274        2.0735        1.7482        1.5319        1.6089        1.7108        1.4483        1.3430        1.3069        1.0169        0.9473        1.0103        0.9786        1.1387        1.7848        1.6453        1.1121        1.1500        1.4811        2.5827        3.0902        3.5034        3.9423        3.3223        3.6202        3.3722        3.8498        3.8317        1.9238        1.5533        1.2109        1.0195        0.7443        0.5851        0.4677        0.7152        1.0012        0.8290        0.9564        0.9391        1.0910        0.8821        1.0098        1.3598        1.7308        1.9268        1.8519        1.7534        1.4473        1.3191        1.1419        0.9298        0.8453        0.7940        0.7821        0.8621        1.4084        1.5580        1.8050        1.7713        2.1157        2.1649        2.0979        1.9148        1.3816        1.2570        1.2378        1.3244        1.6179        1.5618        1.4372        1.0921        1.0744        1.0299        0.8935        1.1216        1.6373        2.3601        3.7121        4.0464        4.5179        4.7957        4.5760        5.6096        6.1793        6.1629        6.9118        8.2452       11.6013       15.5695       15.9123       17.5612       21.1550       23.3207       25.9403       26.8812       27.2507       29.6623       30.0749       29.8376       28.8575       28.7480       28.6725       27.8583       25.5838       26.7423        0.0000        0.0000        0.0000        0.0000        0.0000        0.0000        0.0000        0.0000        0.0000        0.0000        0.0000        0.0000        0.0000        0.0000        0.0000        0.0000        0.0000        0.0000        0.0000        0.0000        0.0000        0.0000        0.0000        0.0000        0.0000        0.0000        0.0000        0.0000        0.0000        0.0000        0.0000        0.0000        0.0000        0.0000        0.0000        0.0000
        0.0000        0.0000        0.0000        0.0000        0.0000        0.0000        0.0000        0.0000        0.0000        6.7637        0.0000        0.0000       11.6517       10.5220        8.4677        7.0365        7.4546        7.6965        9.1684        5.9321        2.1576        1.4194        0.4766        1.3660        1.1944        1.1834        2.5892        4.7228        4.8715        5.5400        7.9682        0.4828        0.5731        0.1126        0.7186        0.4760        0.4993        0.5265        0.8015        0.4613        0.7005        2.6160        1.4437        0.3097        5.6347        1.2611        6.1686        2.8124        2.1511        3.4416        1.8498        2.7914        3.7787        4.3030        4.7419        4.1746        4.8596        2.9540        1.8348        1.4457        1.2230        1.1746        1.1794        1.1698        0.9438        0.7778        0.7115        0.2567        0.1468        0.1330        0.8319        0.6929        0.2813        0.1623        0.2999        0.3228        0.8548        2.2519        3.9405        3.1151        2.6614        2.9745        4.3138        7.7937        6.7442        4.3715        2.0894        2.2826        2.6182        2.4171        2.6000        3.9374        4.1915        4.2801        4.4525        5.0330        5.3670        5.6936        5.7376        4.7240        4.9834        5.3418        5.6710        3.3649        4.1328        4.8999        3.7012        2.8981        2.8829        3.1709        3.5893        2.3721        1.9912        2.8251        1.4888        0.9808        1.1189        0.8596        1.9312        1.3989        1.0513        1.3276        1.5528        1.2170        1.3624        2.0888        1.7498        1.5326        1.6572        2.1021        2.1012        2.1698        2.3329        2.1213        2.2398        1.1286        1.3823        0.8494        0.5578        0.6056        0.5068        0.4648        0.4274        0.3831        0.5479        0.7719        0.5933        0.4894        0.5352        0.5629        0.6715        1.0608        1.1190        0.9862        0.9672        1.1241        1.0458        0.8711        0.7301        0.4978        0.3989        0.5737        0.6322        0.7343        0.8249        0.9226        1.0317        1.4462        1.5343        1.5210        1.4067        1.3850        1.2634        1.3463        1.4917        1.8309        1.7763        1.6465        1.4526        1.1091        1.2061        0.9562        1.0694        1.4336        2.0798        3.1024        3.6864        5.3501        4.5592        5.3634        6.3630        6.2749        6.5929        8.0052        9.8390       12.6363       14.2065       16.7914       18.7214       21.8506       25.3743       27.1122       29.8269       33.2665       34.3493       34.5658       34.0018       35.2474       35.3690       34.6297       32.5303       25.0929        0.0000        0.0000        0.0000        0.0000        0.0000        0.0000        0.0000        0.0000        0.0000        0.0000        0.0000        0.0000        0.0000        0.0000        0.0000        0.0000        0.0000        0.0000        0.0000        0.0000        0.0000        0.0000        0.0000        0.0000        0.0000        0.0000        0.0000        0.0000        0.0000        0.0000        0.0000        0.0000        0.0000        0.0000        0.0000        0.0000        0.0000
        0.0000        0.0000        0.0000        0.0000        0.0000       22.8562       18.4912        9.9846        7.5350        6.1252        6.6626       11.8458        9.1516        9.2704        7.0283        7.1439        5.2066        6.9091       11.5860       12.2418        5.9803        1.7207        0.9677        0.6227        0.6162        0.4687        0.4049        1.1383        0.1490        0.2869        0.1056        0.0645        0.3489        0.0488        0.0615        0.3008        0.3533        0.4004        0.4387        0.3755        0.4061        0.4330        0.4511        0.1252        0.1337        1.6085        8.5887        3.5547        3.6885        3.6717        2.8347        3.1471        2.5753        2.2982        1.8680        1.8024        1.8014        1.7326        1.7295        1.3104        1.3244        1.3732        1.3122        0.9366        0.9196        0.8833        0.8193        0.4263        0.4000        0.1558        0.3260        0.2123        0.0981        0.1003        0.1116        0.1333        0.5036        0.3550        0.3206        1.0750        1.2716        1.0538        1.2953        3.5173        3.8319        4.8355        4.1379        2.1206        2.1741        2.6828        2.7735        4.3690        4.7450        5.1378        4.9324        4.8199        4.9369        5.6402        5.6868        3.8351        4.1411        4.2534        4.6785        3.3771        3.5002        4.7544        5.6952        4.1011        5.7347        5.2064        4.4512        3.6391        2.8696        2.8089        1.9150        1.4246        1.2213        1.0896        1.6520        1.2743        0.9658        0.8244        0.8162        0.8718        0.9578        1.0144        1.0525        1.2948        1.4043        1.5201        1.4668        1.5346        1.5129        1.3847        1.1741        0.7584        1.0954        0.6505        0.4149        0.4497        0.6301        0.6443        1.0103        0.9688        0.5961        0.6395        0.4670        0.4353        0.5197        0.5720        0.5280        0.9618        0.7927        0.7109        0.7093        0.7804        0.7896        0.7350        0.7439        0.5080        0.5319        0.4287        0.4885        0.6210        0.7036        0.7498        0.8410        1.1949        1.3154        1.2593        1.2583        1.4476        1.2892        1.3547        1.2751        1.6885        1.8400        1.6538        1.4072        1.4163        1.0382        1.0318        0.8992        1.3601        2.2450        2.2911        2.7567        3.1778        4.3303        5.1216        5.1841        6.1668        0.0000        0.0000       10.9486       14.4797       16.3272       17.3246       21.0881       24.7936       27.4282       28.4629       32.1937       36.5525       37.1923       37.1408       36.1318       38.3272       38.8602       37.6803       35.0383        0.0000        0.0000        0.0000        0.0000        0.0000        0.0000        0.0000        0.0000        0.0000        0.0000        0.0000        0.0000        0.0000        0.0000        0.0000        0.0000        0.0000        0.0000        0.0000        0.0000        0.0000        0.0000        0.0000        0.0000        0.0000        0.0000        0.0000        0.0000        0.0000        0.0000        0.0000        0.0000        0.0000        0.0000        0.0000        0.0000        0.0000        0.0000
        0.0000        0.0000        0.0000        0.0000       26.3618       18.6601       14.4999        8.6131        6.5828        7.4938        7.7469       12.3641        8.5494        9.5376        7.6203        6.3274        6.0539        6.2558        4.4745        5.4015        3.0331        2.3859        0.5994        2.9768        0.8445        0.5282        1.0820        1.7647        0.2066        0.6650        0.6481        0.1354        0.0127        0.0176        0.0330        0.1959        0.2576        0.3093        0.3521        0.3090        0.3420        0.3676        0.4742        0.2358        0.2432        0.2560        5.4716        2.9159        0.8481        1.3190        1.2268        1.1820        1.2480        1.2925        1.3111        1.5578        1.5795        1.5807        1.5531        1.4183        1.6029        1.2810        1.2679        0.9440        0.9346        0.8989        1.0113        0.4172        0.2417        0.2256        0.1540        0.4735        0.6384        0.2507        0.5936        1.0754        0.7702        1.4740        1.4046        1.1270        0.8804        0.8150        0.8600        0.8298        1.2170        2.1509        2.6083        3.0749        2.9935        3.3371        4.2156        5.3267        5.1361        5.2388        6.3856        7.4844        5.7064        6.4825        5.8667        3.3991        3.1613        2.9883        3.1997        3.2228        4.0020        2.9559        2.7269        4.8569        5.8618        6.3122        7.1783        4.6454        3.9953        2.9517        2.1413        1.4835        1.0372        1.5357        1.6670        2.3897        1.8372        1.1308        0.9529        0.8539        0.8503        0.8988        0.9854        1.1809        1.3385        1.3809        1.2727        1.2555        1.2177        1.1010        0.9187        0.6466        0.7300        0.3851        0.2900        0.3889        0.3962        0.4127        0.4388        0.5373        0.4713        0.3837        0.4675        0.3989        0.4408        0.4064        0.3944        0.7430        0.6764        0.5686        0.5178        0.6581        0.6664        0.6408        0.8178        0.5083        0.5709        0.5365        0.6630        0.6986        0.8108        0.8157        0.8147        1.0619        1.0423        1.1713        1.2712        1.2199        1.2668        1.1841        1.1982        1.5962        1.4049        1.3685        1.8694        1.5072        1.5934        1.0234        0.9435        1.3526        1.5794        1.4551        2.0213        3.4518        3.4491        4.8108        5.9613        0.0000        0.0000        0.0000       12.8940       15.6880       17.7166       19.1910       23.4813       26.3222       29.4072       30.8470       32.1760       35.6949       37.8642       39.9229       38.6642       40.3872        0.0000        0.0000        0.0000        0.0000        0.0000        0.0000        0.0000        0.0000        0.0000        0.0000        0.0000        0.0000        0.0000        0.0000        0.0000        0.0000        0.0000        0.0000        0.0000        0.0000        0.0000        0.0000        0.0000        0.0000        0.0000        0.0000        0.0000        0.0000        0.0000        0.0000        0.0000        0.0000        0.0000        0.0000        0.0000        0.0000        0.0000        0.0000        0.0000        0.0000        0.0000
        0.0000        0.0000       39.4685       29.4419       22.1698       16.2333       12.7670        7.9792        6.7500        6.7323        6.4837       14.5476       12.9092       10.4490        8.3514        8.0540        5.6171        4.2388        2.9749        1.1009        0.8144        1.5292        1.1918        4.0477        1.3328        0.6056        0.2075        0.6207        0.6087        0.1674        0.0227        0.1177        0.2601        0.1135        0.0265        0.2449        0.2122        0.2571        0.5025        0.6349        0.2889        0.3879        0.3249        0.0898        4.7522        3.9868        3.5833        2.3802        2.0012        1.6614        1.2666        1.0718        1.4049        1.1988        1.2182        1.4502        1.6648        1.6549        1.7100        1.1716        1.1537        1.1369        1.1294        0.8760        0.8815        0.8578        0.8110        0.2452        0.2329        0.1682        0.2357        0.1172        0.4384        1.2179        1.9372        1.8746        2.0640        2.2916        1.3891        1.0857        0.9715        0.7680        0.8033        0.7785        0.8130        0.9714        1.4563        1.7469        1.9976        2.4086        3.1819        4.2189        4.4343        5.2499        4.5196        4.6776        4.5585        4.4459        4.3889        3.3697        2.9899        2.6540        2.8962        2.9752        4.6321        4.0899        3.5020        4.9058        5.0546        4.4498        5.0782        3.9881        3.6256        2.8160        1.8370        1.4949        1.8324        2.3943        3.1862        1.5103        1.7775        2.1680        2.1853        0.9440        0.8790        0.8900        0.9494        1.1766        1.2595        1.2336        1.1555        1.1281        1.0625        0.9383        0.7732        0.4459        0.3365        0.2540        0.2588        0.3387        0.3815        0.3487        0.3327        0.3183        0.2714        0.2330        0.3080        0.3379        0.3088        0.3231        0.3572        0.5817        0.5992        0.4937        0.4508        0.6225        0.5339        0.6988        0.9180        0.7691        0.8419        0.9170        0.9184        1.0903        1.0235        0.9644        0.8090        1.0234        1.0464        1.1461        1.1381        1.1427        1.1844        1.1083        1.1058        1.2583        1.2792        1.6224        1.5988        1.3372        1.4153        1.6133        1.9800        1.0065        0.9288        1.0331        1.6126        4.1618        4.1810        5.8324        0.0000        0.0000        0.0000       11.4069       11.8590       15.0220       16.5058       18.2117       23.6494       27.0231       29.3372       31.1244       33.4979       36.4589       39.5113       41.4441       40.3400        0.0000        0.0000        0.0000        0.0000        0.0000        0.0000        0.0000        0.0000        0.0000        0.0000        0.0000        0.0000        0.0000        0.0000        0.0000        0.0000        0.0000        0.0000        0.0000        0.0000        0.0000        0.0000        0.0000        0.0000        0.0000        0.0000        0.0000        0.0000        0.0000        0.0000        0.0000        0.0000        0.0000        0.0000        0.0000        0.0000        0.0000        0.0000        0.0000        0.0000        0.0000        0.0000
        0.0000       32.1266       29.9562       22.4466       18.5787       13.6048       18.6739       16.2075       12.2471        8.8422        9.4805       10.4245       10.1632        7.9638        7.1341        5.9104        4.7613        2.1133        0.4600        0.0777        0.6946        1.8464        0.4683        0.2491        0.1987        0.0000        0.0000        0.0000        0.0000        0.0000        0.0000        0.0000        0.0000        0.0000        0.0000        0.1094        0.2200        0.2505        0.3442        0.1844        0.2064        0.2223        0.2324        0.2249        2.4437        1.5059        2.0796        2.3606        3.4330        2.6174        0.5826        0.6238        0.6851        0.7245        0.7413        1.0758        1.0973        1.1044        1.0944        1.0920        1.0845        1.0788        1.0712        1.0723        1.0848        1.2062        1.0603        1.2852        1.2242        1.2212        1.7983        1.7312        2.4243        3.2943        3.3212        2.4341        2.6776        3.8726        2.8503        2.0713        1.3820        1.2734        1.6242        1.4112        1.3337        1.3159        1.4952        1.3513        1.5666        2.2652        2.4447        2.7213        3.0995        3.9354        3.8973        3.9225        3.6712        3.5067        3.2312        2.6144        2.6448        2.5322        2.9340        3.2852        4.3155        4.9824        3.9288        3.8602        4.0953        4.5049        4.4819        3.9141        3.9448        2.9363        2.1141        1.1376        1.0255        1.4899        1.6760        1.2242        1.2634        1.0227        2.0307        1.1260        1.1252        1.1753        1.2548        1.2675        1.4081        1.3064        1.3407        1.5268        1.1914        1.9343        1.1049        0.4431        0.4614        0.4916        0.5108        0.4704        0.3362        0.2858        0.2617        0.3120        0.3507        0.4476        0.3137        0.2385        0.2800        0.3943        0.3891        0.3834        0.4372        0.4909        0.5818        0.3242        0.3356        0.4153        0.6101        2.1815        2.9271        3.1240        2.7704        2.0691        1.5336        1.1879        1.0308        0.8176        0.8033        0.8995        0.8805        1.1520        1.0963        1.0280        0.8892        0.7738        0.9209        0.7587        0.6726        1.5341        1.4275        1.6511        0.6480        1.5263        0.6650        0.6906        1.6445        8.3198        0.0000        0.0000        0.0000        0.0000       11.0347        8.7365       10.2515       15.0507       15.8572       15.4804       19.8624       27.8050       31.0051       34.1626       35.6208       37.8476       40.1456       41.3064        0.0000        0.0000        0.0000        0.0000        0.0000        0.0000        0.0000        0.0000        0.0000        0.0000        0.0000        0.0000        0.0000        0.0000        0.0000        0.0000        0.0000        0.0000        0.0000        0.0000        0.0000        0.0000        0.0000        0.0000        0.0000        0.0000        0.0000        0.0000        0.0000        0.0000        0.0000        0.0000        0.0000        0.0000        0.0000        0.0000        0.0000        0.0000        0.0000        0.0000        0.0000        0.0000        0.0000
        0.0000       27.1114       21.3120       18.6996       24.7466       30.3185       40.5796       29.0726       22.7205       16.1500        7.1028        7.9492        7.0028        2.1487        0.7258        1.0878        1.6117        0.1333        0.3521        0.0766        0.4869        0.0000        0.0000        0.0000        0.0000        0.0000        0.4053        0.1146        0.4727        1.8593        1.8705        0.6304        0.3551        0.8588        0.8291        0.6906        0.5354        0.8147        0.5691        0.5553        0.3218        0.1720        0.1798        0.3088        2.3969        3.7931       11.4162       27.1735       22.0380        7.5290        1.8536        1.7790        0.8296        0.6675        0.6899        1.1096        1.0391        1.0707        1.0782        1.1754        1.2322        1.9858        1.6613        1.3514        1.8114        1.0912        1.6607        1.6764        2.2286        2.2730        3.4897        6.5142        7.4062        9.5147       11.2953        8.3965        8.5927        8.5302        4.6127        1.0477        0.9523        1.4403        1.6554        0.9331        1.2234        1.0491        1.4277        1.4382        1.4640        1.8050        2.3131        2.5918        2.8403        3.0423        3.0600        3.5897        3.5142        3.5958        3.4188        2.8008        2.5706        2.6519        3.5071        3.7092        3.5269        4.4076        4.6338        4.5998        4.7300        5.5284        4.1680        4.1874        4.9332        4.5334        4.0257        2.0064        1.9030        1.3636        0.9486        1.2668        1.5611        1.0599        1.0006        1.1497        1.1900        1.1995        1.2336        1.2773        1.3953        1.3616        1.3915        1.7175        1.4308        1.2222        0.9379        0.5262        0.6344        0.7306        0.5994        0.4312        0.3600        0.3609        0.3062        0.4197        0.3505        0.1438        0.2269        0.1705        0.3193        0.4364        0.5836        0.3204        0.3811        0.4439        0.4340        0.4359        0.3782        0.5661        0.8121        2.9009        3.8546        3.9505        3.3705        2.1880        1.7133        1.3626        1.2360        1.0020        1.0222        1.0027        0.7855        1.2610        1.6108        1.1787        1.0628        0.8707        1.0352        1.0110        1.1019        1.3012        1.1893        0.7900        0.9010        1.2064        1.3949        1.5197        0.0000        0.0000        0.0000        0.0000        0.0000        7.9955        9.7956        9.5719       11.6909       17.5872       15.2458       18.7118       22.7044       28.8790       32.8894       38.5837       38.2920       40.3603        0.0000        0.0000        0.0000        0.0000        0.0000        0.0000        0.0000        0.0000        0.0000        0.0000        0.0000        0.0000        0.0000        0.0000        0.0000        0.0000        0.0000        0.0000        0.0000        0.0000        0.0000        0.0000        0.0000        0.0000        0.0000        0.0000        0.0000        0.0000        0.0000        0.0000        0.0000        0.0000        0.0000        0.0000        0.0000        0.0000        0.0000        0.0000        0.0000        0.0000        0.0000        0.0000        0.0000        0.0000        0.0000
       22.2348       19.3972       18.7329       20.8339       17.1910       17.0000       22.4167       20.8244       16.2702       10.1642        3.3702        3.4357        1.1269        3.3288        2.5398        6.2006        3.6490        1.9438        0.8397        0.0000        0.2310        0.2300        0.0000        0.0863        0.3471        0.3441        1.0408        1.4195        1.4981        2.9039        3.7919        2.4967        2.1374        2.0625        1.9724        1.7114        1.6628        1.6126        1.6279        1.6537        1.5969        1.2303        1.0912        0.4925        1.6403        1.5021        0.8549        2.0863        0.9872        0.8809        0.5874        1.1305        1.0402        1.0024        0.9080        1.1782        1.2817        1.3335        1.4665        2.2415        4.5373        1.7922        3.4143        2.6808        2.1831        2.4367        2.5386        5.0808        5.9932        3.1484        2.2853        2.6206        3.1057        4.9608        5.0672        3.4257        2.5007        2.4177        1.7493        1.0615        0.9587        0.9885        0.8441        0.9465        0.8260        0.9354        1.1307        1.1701        1.3324        1.5421        1.7420        2.2572        2.5391        2.8376        2.7294        3.2753        3.4884        3.0379        2.9406        2.3449        2.2516        2.2124        2.7882        3.2945        4.7146        5.9280        5.4706        3.6449        3.8986        5.4664        4.6830        3.3855        2.7671        3.3507        3.8081        2.2118        1.8396        3.4473        4.8101        2.0323        1.0004        1.0101        0.9422        1.1786        1.2684        1.5187        1.4009        1.4680        1.4561        1.2718        1.2082        1.0622        1.0084        0.9722        1.1415        0.5805        0.6404        0.5522        0.4928        0.4665        0.4856        0.4495        0.2843        0.3663        0.3547        0.3344        0.3702        0.2880        0.4732        0.5691        0.4110        0.4940        0.5278        0.5271        0.4762        0.3887        0.2599        0.4704        0.9663        3.3274        4.0530        4.1898        3.6107        2.3456        1.9129        1.6554        1.3406        1.1209        0.8094        0.6821        0.8332        1.1828        1.0468        1.2313        1.0575        1.0695        1.2090        1.3443        1.4292        1.6959        2.1145        2.4440        1.8386        1.7187        1.3196        0.0000        0.0000        0.0000        0.0000        0.0000        0.0000        9.2780       11.5306        8.7339       10.8791       10.9838       11.5480       16.9669       19.9399       27.9864       31.8458        0.0000        0.0000        0.0000        0.0000        0.0000        0.0000        0.0000        0.0000        0.0000        0.0000        0.0000        0.0000        0.0000        0.0000        0.0000        0.0000        0.0000        0.0000        0.0000        0.0000        0.0000        0.0000        0.0000        0.0000        0.0000        0.0000        0.0000        0.0000        0.0000        0.0000        0.0000        0.0000        0.0000        0.0000        0.0000        0.0000        0.0000        0.0000        0.0000        0.0000        0.0000        0.0000        0.0000        0.0000        0.0000        0.0000        0.0000        0.0000
       18.7531       15.8112       14.1050       12.8578       17.2098       13.5741       12.2883       14.0471        7.4632        4.1787        5.4014        9.3468        9.8475        2.3940        0.4310        1.7913        1.7677        1.9270        0.9546        0.0000        0.0619        0.0608        0.5158        0.5937        1.4215        1.3978        0.8834        0.5183        2.4146        1.8984        1.5520        0.5171        4.5438        4.0288        4.2071        2.7939        2.6916        0.7432        0.6877        1.0162        0.6368        0.2714        0.4975        0.3110        0.3285        0.4987        0.9020        1.1637        1.2529        1.1860        1.1910        0.9073        1.5047        1.0501        1.3441        1.3975        2.1880        2.3049        2.1155        3.6407        4.6391        2.7596        2.4994        2.3740        2.9032        3.8627        2.7909        1.9941        1.2049        1.0060        0.7330        0.7113        0.6625        1.0195        0.9664        0.8457        0.8288        0.7319        0.6477        0.9661        0.8666        0.7872        0.8148        0.7916        0.7600        0.8475        0.9953        0.9870        1.1098        1.2770        2.2873        4.6471        4.8588        4.9172        5.0525        5.2023        4.4961        3.0960        2.8104        2.2010        2.1700        2.3276        2.3782        2.6531        5.0133        4.4306        3.5071        3.0054        3.1156        3.5604        3.3092        2.7445        2.7562        2.1798        2.7529        2.8138        0.9029        1.0371        1.5425        0.9866        0.9780        3.1442        1.8955        1.1106        1.1394        1.1709        1.2581        1.7547        1.5672        1.2032        1.0285        0.9546        1.0536        1.4128        1.0866        0.6376        0.7022        0.7372        0.7702        0.5972        0.5410        0.4071        0.4486        0.6517        0.6947        0.7115        0.7163        0.8470        0.6556        0.6038        0.6491        0.9938        0.9868        0.8376        0.6409        0.3999        0.2753        0.4791        0.8736        3.0482        4.0460        4.1209        3.5253        2.2534        1.7980        1.4687        1.2308        0.9846        0.8512        0.7434        0.9856        1.3425        1.5132        1.2179        1.0279        1.3496        1.6834        1.6249        1.6287        2.3481        2.7372        2.3434        2.5462        2.3541        0.0000        0.0000        0.0000        0.0000        0.0000        0.0000        6.7500        8.7139        8.0298        8.9149        9.2562        9.8648       10.7400       15.3118       15.9732       25.5130       28.9363        0.0000        0.0000        0.0000        0.0000        0.0000        0.0000        0.0000        0.0000        0.0000        0.0000        0.0000        0.0000        0.0000        0.0000        0.0000        0.0000        0.0000        0.0000        0.0000        0.0000        0.0000        0.0000        0.0000        0.0000        0.0000        0.0000        0.0000        0.0000        0.0000        0.0000        0.0000        0.0000        0.0000        0.0000        0.0000        0.0000        0.0000        0.0000        0.0000        0.0000        0.0000        0.0000        0.0000        0.0000        0.0000        0.0000        0.0000        0.0000
       16.5057       22.7644       35.8866       16.9920        7.8494       14.5141       14.4584       14.6629        8.1909        9.3645       11.6132        7.4038        6.6667        2.5253        3.4900        0.8844        1.2244        0.0000        0.0000        0.0000        0.0507        0.3966        1.1025        1.2363        1.6443        0.9438        0.6853        0.8375        0.2145        2.2683        4.6417        3.9067        3.8581        0.8592        0.8215        1.5484        0.7018        0.8299        1.3244        1.0003        1.1645        0.4174        0.8385        1.1379        1.4071        1.0629        0.7346        0.4962        0.3301        0.4041        1.1421        0.4994        1.3224        1.0013        0.4862        1.9460        3.4345        2.7284        1.7426        1.9374        1.5449        2.6393        1.3894        1.1220        1.0885        1.3790        1.0753        0.7048        0.6433        0.6497        0.6094        0.5943        0.5771        0.5646        0.5593        0.5687        0.5657        0.5933        0.5655        0.5644        0.5621        0.5675        0.6070        0.7641        0.8089        0.8590        0.9771        0.7952        0.9116        1.8885        2.3724        2.8802        3.2789        3.4471        3.8172        3.6290        2.9895        1.9456        1.7836        1.8517        1.7884        1.8203        2.0875        2.7135        2.8895        3.1345        3.2596        3.5000        3.2828        3.4575        3.1399        3.2888        3.1625        2.8586        2.9571        1.9139        1.6709        1.6702        1.6810        2.2527        1.4018        1.2109        1.8008        2.2441        1.1723        1.0823        1.1454        1.2837        1.3199        1.3143        1.1026        1.1423        0.9274        0.7677        0.7701        0.7809        0.6611        0.6684        0.6846        0.7025        0.6452        0.6848        0.7957        1.2382        1.2529        1.2465        1.1150        1.5094        1.7770        1.7573        1.8922        2.2210        2.4991        2.1793        1.7190        0.7495        0.6377        0.7212        1.0382        2.7760        3.3757        3.3373        2.8499        1.8659        1.5670        1.1660        0.9755        0.8252        0.7054        0.7458        0.8021        0.9335        1.1269        1.7382        1.1804        1.0753        1.5597        1.7048        1.8140        3.3466        3.8496        4.0208        0.0000        0.0000        0.0000        0.0000        0.0000        0.0000        0.0000        0.0000        5.2200        8.5650        8.4997       10.4092        9.6352        7.3800        0.0000        4.2000       11.6100       15.0900       17.6100        0.0000        0.0000        0.0000        0.0000        0.0000        0.0000        0.0000        0.0000        0.0000        0.0000        0.0000        0.0000        0.0000        0.0000        0.0000        0.0000        0.0000        0.0000        0.0000        0.0000        0.0000        0.0000        0.0000        0.0000        0.0000        0.0000        0.0000        0.0000        0.0000        0.0000        0.0000        0.0000        0.0000        0.0000        0.0000        0.0000        0.0000        0.0000        0.0000        0.0000        0.0000        0.0000        0.0000        0.0000        0.0000        0.0000        0.0000        0.0000
       16.9305       22.6908       20.9409        6.1796        8.5554        9.4642        2.7746        5.0658       10.4321        9.5585        6.5944        4.4364        3.0785        4.9053        1.9871        0.5518        0.4354        0.0639        0.0584        0.0455        0.5993        1.1154        0.4938        1.6035        1.9490        0.6809        1.7577        2.1231        2.6239        3.7685        4.1963        4.6678        3.6462        3.5103        1.4528        0.6256        1.3086        2.2120        1.8035        1.9442        2.1506        0.8684        0.6802        1.1069        1.4902        1.1741        0.8182        0.2971        0.0411        0.5386        1.4278        0.4691        2.8525        2.2718        3.5533        2.6771        2.4991        2.2199        2.4455        3.2631        1.9339        1.0630        0.9016        1.1001        1.0788        1.0307        1.0876        0.9264        1.0963        0.7691        0.6014        0.6136        1.0658        1.0670        0.5818        0.5657        0.5615        0.5849        0.5518        0.7412        0.5878        0.5367        0.7380        0.7328        0.7295        0.8210        0.9518        0.8231        1.3772        1.9790        2.5002        2.1960        2.5694        2.1949        2.0941        1.9996        1.5243        1.4692        1.4994        1.5594        1.9835        2.5557        2.7503        2.8288        2.7541        2.8222        2.9560        3.0629        3.0165        3.2335        3.8369        3.3214        3.3741        2.9629        2.4348        2.2779        3.0383        2.6862        2.0810        1.1505        1.0714        1.0612        1.0630        1.2799        1.0453        2.6230        2.4931        1.2314        1.5251        1.1020        1.0745        0.8866        0.7607        0.7338        0.7148        0.6030        0.5637        0.6372        0.5906        0.8059        1.3503        1.6374        1.6365        1.8437        1.8525        1.7008        1.8376        2.2320        2.3152        2.4960        2.2939        2.8328        3.1182        2.8258        2.4187        1.1940        1.0258        0.9599        1.1910        2.8425        3.3321        3.3010        2.8038        1.8560        1.3090        0.9866        0.9557        0.8036        0.6647        0.7219        0.6074        0.8969        0.9708        0.9572        1.1666        1.2392        1.4844        1.7287        2.2900        0.0000        0.0000        0.0000        0.0000        0.0000        0.0000        0.0000        0.0000        0.0000        0.0000        0.0000        6.3600        9.2507        9.6540       11.0624        0.0000        0.0000        0.0000        0.0000        0.0000        0.0000        0.0000        0.0000        0.0000        0.0000        0.0000        0.0000        0.0000        0.0000        0.0000        0.0000        0.0000        0.0000        0.0000        0.0000        0.0000        0.0000        0.0000        0.0000        0.0000        0.0000        0.0000        0.0000        0.0000        0.0000        0.0000        0.0000        0.0000        0.0000        0.0000        0.0000        0.0000        0.0000        0.0000        0.0000        0.0000        0.0000        0.0000        0.0000        0.0000        0.0000        0.0000        0.0000        0.0000        0.0000        0.0000        0.0000        0.0000        0.0000        0.0000
        0.0000        0.0000        4.6763        2.1777        0.0000        1.5743        1.3313        2.0582        6.2657        5.6989        4.3697        3.7525        3.6936        3.3728        1.9836        1.6524        1.0306        3.4622        0.8582        0.6587        1.2984        0.8337        0.1871        0.5275        0.4855        1.3143        2.8267        3.7399        2.8504        3.2666        3.3755        3.2575        1.5210        1.4508        0.7808        1.2762        1.4805        1.4539        0.6851        0.9440        0.5265        0.1647        0.1341        0.1390        0.1874        0.2782        1.1645        0.8004        0.4331        0.7150        4.2777        5.4163        1.7980        1.7217        0.7824        1.1012        0.9586        0.9892        1.3532        1.1596        1.6197        2.1877        1.2878        1.1557        1.0729        1.1218        1.0857        1.1501        1.1001        2.6636        5.4920        3.7552        3.1088        2.1848        0.5521        0.5824        0.6047        0.5916        0.5489        0.5279        0.5123        0.5292        0.7612        0.8550        0.7609        0.7821        1.4326        1.2812        1.5070        2.1923        1.9545        2.2756        2.2488        2.0894        1.3255        1.4751        1.2713        1.2570        1.2517        1.4078        2.6947        2.8293        2.9434        2.2547        2.3505        2.4402        2.5456        2.5095        2.7132        2.8934        3.0301        3.0146        2.9921        3.4623        2.9090        2.2320        2.3941        3.3187        1.8950        1.1809        1.0502        1.7151        1.3241        1.2356        2.3017        1.0958        0.8638        0.9744        1.0308        0.9591        0.9282        0.7548        0.7456        0.6882        0.6783        0.8705        0.8556        1.1367        1.1892        1.4800        1.5153        1.2519        1.0709        1.1952        1.1667        1.3308        1.4643        2.2888        2.6287        2.8581        2.9743        3.3243        3.3357        3.1692        2.5194        1.0993        0.9360        0.9743        1.1782        2.7686        3.1675        3.1236        2.6913        1.7536        1.2896        1.0351        0.9948        0.7844        0.7247        0.8073        0.8254        1.0772        1.1843        1.1042        1.2969        1.4921        1.6874        2.1206        2.7079        3.8256        0.0000        0.0000        6.6454        0.0000        0.0000        0.0000        0.0000        0.0000        0.0000        8.7300        7.1700       11.3392        0.0000        0.0000        0.0000        0.0000        0.0000        0.0000        0.0000        0.0000        0.0000        0.0000        0.0000        0.0000        0.0000        0.0000        0.0000        0.0000        0.0000        0.0000        0.0000        0.0000        0.0000        0.0000        0.0000        0.0000        0.0000        0.0000        0.0000        0.0000        0.0000        0.0000        0.0000        0.0000        0.0000        0.0000        0.0000        0.0000        0.0000        0.0000        0.0000        0.0000        0.0000        0.0000        0.0000        0.0000        0.0000        0.0000        0.0000        0.0000        0.0000        0.0000        0.0000        0.0000        0.0000        0.0000        0.0000        0.0000        0.0000
        0.0000        0.0000        0.0000        0.0000        0.0000        1.1788        2.4289        4.0099        6.6275        3.3138        1.4303        0.9623        1.0389        2.5775        1.4681        1.7208        2.0272        2.1289        2.9363        1.4476        1.3539        0.2613        0.6424        1.5246        1.5205        1.9817        1.9264        1.8923        1.3849        1.3907        1.4520        1.0386        1.1538        0.9795        0.7905        0.6768        0.8954        0.5672        0.5403        0.6448        0.4077        0.7725        0.8690        0.8219        0.2084        0.4099        0.4570        0.9838        2.5772        1.7856        2.9695        1.3009        0.3680        0.4951        0.1916        1.3308        1.0584        1.0432        0.9633        0.9597        1.0094        1.0242        0.9541        1.0951        1.0522        1.0018        1.0512        1.0085        0.8772        2.6024        4.5329        4.6996        3.3282        0.8797        0.5683        0.5983        0.5296        0.5620        1.2606        1.6787        0.9655        1.4386        1.2274        0.6702        0.8012        0.9710        1.4267        1.6745        1.6715        1.4482        1.3927        2.1230        2.2473        2.6832        1.5790        1.5862        1.4388        1.3047        1.4202        1.7223        2.0569        2.5939        2.2294        2.0546        1.9335        1.9626        1.9721        1.9988        2.2403        2.3964        2.3585        2.2986        2.4341        2.3981        1.9816        1.5685        1.4879        2.9142        1.7513        1.6291        1.4614        1.1235        0.7848        0.7442        0.7616        0.6876        0.6375        0.6863        0.7948        1.0191        0.8845        1.2641        0.7462        0.6159        0.7111        0.8077        1.2156        1.5308        1.9915        1.1914        1.0428        1.1997        1.3450        1.5124        1.2935        1.7623        1.9525        2.8010        2.9982        3.1262        3.0081        3.3643        3.6556        3.1849        2.7598        1.1972        1.2083        1.1277        1.3405        2.7281        3.0513        2.9971        2.6101        1.8404        1.5329        0.9537        1.0247        0.8226        0.8858        0.9845        1.2734        1.5095        1.1958        1.3544        1.5960        1.8975        2.1456        2.4651        3.4158        5.4587        6.0524        5.9043        6.2288        3.3641        0.0000        0.0000        0.0000        0.0000        5.8800        4.9500        5.3100       11.6607        0.0000        0.0000        0.0000        0.0000        0.0000        0.0000        0.0000        0.0000        0.0000        0.0000        0.0000        0.0000        0.0000        0.0000        0.0000        0.0000        0.0000        0.0000        0.0000        0.0000        0.0000        0.0000        0.0000        0.0000        0.0000        0.0000        0.0000        0.0000        0.0000        0.0000        0.0000        0.0000        0.0000        0.0000        0.0000        0.0000        0.0000        0.0000        0.0000        0.0000        0.0000        0.0000        0.0000        0.0000        0.0000        0.0000        0.0000        0.0000        0.0000        0.0000        0.0000        0.0000        0.0000        0.0000        0.0000        0.0000        0.0000
        0.0000        0.0000        0.0000        0.0000        0.0000        7.5381        5.3324        1.2561        2.5169        1.2872        2.0607        1.1461        1.8996        1.6372        3.2090        2.8812        4.3467        4.2447        4.3758        1.1179        1.2970        1.2608        1.9911        2.0000        1.0632        0.9089        1.2004        1.1216        1.4428        1.5234        2.0015        2.3802        1.7854        1.7758        2.9242        2.4175        2.6057        2.8897        2.1226        2.9750        1.8096        1.0995        0.4004        1.6281        2.1692        2.7381        0.8628        5.8665        3.0849        2.5778        0.5080        1.1151        1.3297        2.2943        1.9948        0.9336        0.4491        0.2069        0.2031        0.3285        0.2582        0.2522        0.2465        1.1041        1.3261        0.8897        0.8298        0.8391        1.0409        1.4472        3.3630        2.9141        2.6835        2.3078        2.1229        1.0994        0.6898        0.7091        0.9526        1.2143        1.1638        0.7251        0.5318        0.7070        0.8381        0.9708        0.7479        0.6837        0.6887        0.7767        1.2313        1.3201        2.1395        1.8896        1.6332        1.6647        1.4731        1.6004        1.8025        1.9374        2.9303        2.7788        1.4344        0.7542        0.7352        0.7826        0.8713        0.8398        0.9541        0.9753        0.9260        1.4044        1.4581        1.3880        1.2756        1.5317        1.4276        1.2727        1.9001        3.2619        2.7457        1.7164        1.7678        2.0873        2.3677        1.8387        1.1309        0.1593        0.5870        0.1247        0.2737        1.5411        1.6138        1.5784        0.8254        0.6778        0.8497        0.9082        0.9444        0.7976        0.9211        1.2782        1.6279        1.5019        1.4502        1.4554        1.8685        2.7542        3.0690        3.3550        3.5882        3.2189        3.1323        3.0501        2.9289        2.6634        2.5226        2.3073        2.3028        2.4444        2.5810        2.5529        2.2977        1.8811        1.7181        0.9447        1.0005        1.4543        1.5544        1.6972        1.8303        1.4323        1.4252        1.7456        1.9118        2.5961        2.8725        3.5177        3.7300        4.0447        4.1861        4.7717        4.5575        5.2440        0.0000        0.0000        0.0000       10.9407       12.9822       13.2661       13.4711       13.3785       13.1553        0.0000        0.0000        0.0000        0.0000        0.0000        0.0000        0.0000        0.0000        0.0000        0.0000        0.0000        0.0000        0.0000        0.0000        0.0000        0.0000        0.0000        0.0000        0.0000        0.0000        0.0000        0.0000        0.0000        0.0000        0.0000        0.0000        0.0000        0.0000        0.0000        0.0000        0.0000        0.0000        0.0000        0.0000        0.0000        0.0000        0.0000        0.0000        0.0000        0.0000        0.0000        0.0000        0.0000        0.0000        0.0000        0.0000        0.0000        0.0000        0.0000        0.0000        0.0000        0.0000        0.0000        0.0000        0.0000        0.0000
        0.0000        0.0000        0.0000        0.0000        0.0000        2.1792        3.0459        1.1511        1.3142        2.1694        4.0366        2.7951        2.0372        2.1448        7.6701        5.6213        7.8391        5.8392        4.9632        1.5722        1.5613        0.8383        0.8790        0.9167        0.6317        0.6847        0.5176        1.2734        1.9913        2.1522        1.4858        2.3964        2.8167        2.4365        2.8488        2.1095        2.7804        2.2838        0.7706        0.4394        0.4066        0.4927        0.3351        0.9222        1.0486        0.7525        0.2628        1.2306        0.5215        0.9317        0.5989        1.3815        1.3512        1.3853        0.8036        0.1010        0.3354        0.3320        0.3236        0.1729        0.1121        0.1679        0.1062        0.8402        1.4960        0.9741        0.7151        0.8299        0.9979        1.4485        1.9274        2.6823        1.7909        1.7429        2.5591        2.5579        0.9214        0.8337        1.4014        2.0892        1.0732        0.9166        1.0139        0.8541        0.5076        0.6152        1.0559        0.9381        0.7336        0.6044        0.8136        1.2113        1.1084        1.2279        1.1405        1.1877        1.3752        1.3718        1.3239        1.2380        1.2651        0.9441        0.9116        0.6066        0.7105        1.0666        0.7942        0.7929        0.7410        0.5537        0.6094        1.0136        1.1112        1.1378        1.1572        1.3274        1.2045        1.2989        1.4701        1.8194        1.4804        1.3099        1.2730        1.0983        0.4232        0.9580        0.9537        0.0816        0.6806        1.2093        1.7178        0.7411        0.6232        1.3011        0.5765        0.7001        0.8617        0.8873        0.8508        0.9407        1.1462        1.3326        1.7621        1.6097        1.6150        1.7891        2.0771        3.0545        3.7935        4.6104        3.9426        3.9395        3.6517        3.5481        3.3774        3.2336        3.3306        3.2267        2.8340        2.8882        2.8881        2.5567        2.3218        1.9035        2.2753        0.9791        1.1063        1.6750        1.9244        2.1246        2.2221        1.5778        1.6068        1.7860        2.1839        3.0502        3.4427        3.7377        3.7771        5.7751        5.5296        4.5077        4.6939        5.5217        0.0000        0.0000        8.7387       12.9812       13.0566       14.2459       16.4241       13.8277       13.8901       15.5018       16.0592       13.8787       15.3425       17.9853        0.0000        0.0000        0.0000        0.0000        0.0000        0.0000        0.0000        0.0000        0.0000        0.0000        0.0000        0.0000        0.0000        0.0000        0.0000        0.0000        0.0000        0.0000        0.0000        0.0000        0.0000        0.0000        0.0000        0.0000        0.0000        0.0000        0.0000        0.0000        0.0000        0.0000        0.0000        0.0000        0.0000        0.0000        0.0000        0.0000        0.0000        0.0000        0.0000        0.0000        0.0000        0.0000        0.0000        0.0000        0.0000        0.0000        0.0000        0.0000        0.0000        0.0000        0.0000
        0.0000        0.0000        0.0000        0.0000        1.8538        2.0556        2.7184        1.3303        1.4791        2.1004        4.4299        2.9381        3.9389        4.3378        4.6044        3.5870        4.7146        5.2970        3.0530        1.6748        1.0126        0.6107        0.8112        1.2730        1.3804        0.7222        0.8508        1.3938        0.8505        0.5071        1.1127        0.3141        0.3881        0.0934        0.0457        0.2304        0.7444        1.5190        1.0613        0.7299        0.3196        0.7000        0.5523        0.5903        0.9884        1.0386        0.3895        0.4303        0.1440        0.1026        0.0569        0.0671        1.8875        1.8475        0.3271        0.0989        0.1058        0.1094        0.1096        0.9870        1.8583        0.5537        0.1031        0.7696        0.9522        0.9947        1.3421        2.3039        1.8103        1.2995        1.3931        1.2450        1.4304        1.6362        2.0285        2.2980        1.3831        1.2904        3.1778        3.0954        2.7249        3.0039        2.1148        1.5063        1.8231        0.9142        1.3412        1.4581        1.3628        0.7262        1.0309        1.5896        2.3955        2.5351        3.1528        2.4130        1.5837        1.3234        1.2021        0.9337        0.8144        0.6936        0.6794        0.4984        0.9555        1.4711        1.6665        0.6749        0.9794        1.3175        1.3451        1.0531        1.1225        0.9959        1.0924        1.3598        1.2693        1.1720        1.4697        1.6194        1.7674        1.6793        0.8638        1.1531        1.2790        1.6126        0.4447        0.4549        0.5854        0.1897        0.5753        0.4263        0.7909        0.7786        0.5180        0.6270        0.7912        0.8769        1.2271        1.5855        1.9338        2.1385        1.7163        1.7101        1.7186        1.8929        1.8973        3.4759        3.4947        4.4505        3.6455        4.3629        3.3514        3.2730        3.5938        3.4015        3.8329        3.9931        3.6787        3.4859        3.4957        4.1147        2.9940        2.4269        1.6811        0.9378        1.0926        1.7184        2.0518        2.2380        2.4186        1.8724        2.0358        2.3534        2.8463        4.0570        4.7485        4.4092        4.3499        4.1056        4.2365        4.6671        4.9877        5.8539        0.0000        7.7088        8.7376       12.2047       13.2456       14.3332       13.8331       13.6658       14.0976       15.0540       16.2949       14.3498       15.2171       19.5491       15.8120        0.0000        0.0000        0.0000        0.0000        0.0000        0.0000        0.0000        0.0000        0.0000        0.0000        0.0000        0.0000        0.0000        0.0000        0.0000        0.0000        0.0000        0.0000        0.0000        0.0000        0.0000        0.0000        0.0000        0.0000        0.0000        0.0000        0.0000        0.0000        0.0000        0.0000        0.0000        0.0000        0.0000        0.0000        0.0000        0.0000        0.0000        0.0000        0.0000        0.0000        0.0000        0.0000        0.0000        0.0000        0.0000        0.0000        0.0000        0.0000        0.0000        0.0000
        0.0000        0.0000        0.0000        0.0000        1.3506        1.3612        1.4489        1.8137        1.9334        3.3177        3.4080        2.9132        3.7068        3.2589        3.3280        1.2746        1.1353        0.7069        0.0942        0.3117        0.5289        0.8911        1.7046        1.3241        0.7128        0.5481        0.8586        1.8311        1.9710        1.4059        0.7567        0.6483        0.7275        0.6562        0.0514        1.0830        2.1356        1.8988        0.5834        0.3726        0.2115        0.2342        0.2108        1.6320        1.5262        1.8342        1.0696        1.4016        0.2382        0.2545        0.0563        0.1415        1.7910        2.9387        4.2605        2.2944        1.1080        1.7732        0.1818        0.1063        2.7724        2.1983        1.7010        0.8553        0.7213        0.9258        0.9373        1.0023        1.9355        0.9217        0.5484        0.8107        0.9048        1.9052        1.7413        1.8019        3.0081        2.2291        2.1217        1.3062        1.5854        1.6014        1.8755        2.8381        3.6416        2.7012        2.2789        1.0629        0.6430        0.4353        1.7579        2.1586        0.6925        2.5041        2.7544        2.9544        3.0911        3.1576        2.2488        1.2615        1.0540        0.9060        0.6868        0.5317        0.3567        0.4164        1.5740        1.2909        2.1477        1.2406        0.9342        0.7122        0.7861        1.0778        1.1300        1.7410        1.8318        1.8441        1.2772        1.3255        1.6259        0.6397        2.0282        1.1546        0.9730        2.3221        0.9895        0.1067        0.0965        0.0264        0.0000        0.4394        0.4339        0.4486        0.5160        0.6250        1.0964        1.2352        1.3235        1.2803        1.2819        1.8271        1.7879        1.7246        1.4895        2.4546        1.9985        2.8464        3.3652        3.4092        3.9554        3.2048        3.1957        3.1189        3.1697        3.4337        3.7807        3.4597        3.0800        3.6434        4.3618        3.2226        2.6893        2.1917        1.8227        0.9123        1.0120        1.5956        1.8033        2.1545        2.6473        2.3488        2.7207        3.2126        3.6235        5.5942        6.0141        5.9833        6.9052        6.5203        7.0265        6.1669        5.4753        6.1380        6.6689        7.6835        8.5403       12.2390       13.3846       12.5061       12.8812       12.5093       12.5938       13.6563       15.1675       13.7732       14.8264       15.4506       15.5691        0.0000        0.0000        0.0000        0.0000        0.0000        0.0000        0.0000        0.0000        0.0000        0.0000        0.0000        0.0000        0.0000        0.0000        0.0000        0.0000        0.0000        0.0000        0.0000        0.0000        0.0000        0.0000        0.0000        0.0000        0.0000        0.0000        0.0000        0.0000        0.0000        0.0000        0.0000        0.0000        0.0000        0.0000        0.0000        0.0000        0.0000        0.0000        0.0000        0.0000        0.0000        0.0000        0.0000        0.0000        0.0000        0.0000        0.0000        0.0000        0.0000        0.0000
        0.0000        0.0000        0.0000        0.0000        0.0000        0.0000        0.2139        0.2513        1.4197        1.3345        3.2205        5.4889        5.4612        4.4336        2.9833        1.4218        1.2402        1.3380        0.7501        0.2558        0.3118        1.0560        2.0245        1.7506        1.3149        1.3428        0.9938        2.7365        3.6845        3.0008        0.9517        0.5063        0.7165        0.1921        0.6071        2.1946        1.6701        1.4001        2.1549        2.1218        1.5225        0.9513        0.8412        0.8473        1.3061        0.8912        0.2755        0.0733        0.0770        0.8751        0.0903        0.1544        1.5799        2.5815        3.6703        4.0929        2.4117        1.3468        2.7010        1.5097        2.3173        3.8183        2.9236        1.6606        0.9772        1.1489        2.1508        2.1738        2.1840        0.5026        0.2024        0.3036        1.5485        2.3261        1.0701        0.6824        0.7919        1.6982        2.5337        1.4637        1.8332        2.0578        1.6511        2.3280        4.8764        5.7571        3.9273        1.7391        1.5845        1.4738        1.2366        3.2963        3.0054        1.7466        2.1078        2.0161        2.8693        3.5049        3.4374        2.9074        2.1083        2.2144        1.8119        0.8264        0.7612        1.1568        1.2155        1.2881        1.7420        2.0498        1.0054        1.6209        1.2567        1.4780        1.7299        2.4531        2.4897        2.9502        1.9916        1.0438        0.7619        0.4655        0.3482        0.0887        0.1853        0.6439        0.2868        0.2859        0.4279        0.3964        0.4655        0.5066        0.5575        0.6335        0.6670        0.5769        1.5761        2.6706        1.5472        0.7428        1.2276        1.2374        1.4696        1.5828        1.1563        1.5812        2.7945        3.6376        3.1431        2.9013        3.5514        3.0323        3.1661        2.5244        2.7661        3.6621        3.2291        3.8515        4.0895        3.7165        3.5173        3.2089        2.6968        1.1649        0.8552        0.7818        1.0166        0.9714        1.1357        1.8753        2.4422        3.9665        4.4417        5.1535        6.5301        7.1804        7.3500        8.0025        7.9795        6.6046        5.8609        5.9634        6.4768        6.3813        6.9668       11.3627       10.3982       11.4845       11.2696       11.8266       11.2110        8.7085        8.3055        8.9789       11.2273       13.2551       15.2759       16.4435       16.9748        0.0000        0.0000        0.0000        0.0000        0.0000        0.0000        0.0000        0.0000        0.0000        0.0000        0.0000        0.0000        0.0000        0.0000        0.0000        0.0000        0.0000        0.0000        0.0000        0.0000        0.0000        0.0000        0.0000        0.0000        0.0000        0.0000        0.0000        0.0000        0.0000        0.0000        0.0000        0.0000        0.0000        0.0000        0.0000        0.0000        0.0000        0.0000        0.0000        0.0000        0.0000        0.0000        0.0000        0.0000        0.0000        0.0000        0.0000        0.0000        0.0000        0.0000
        0.0000        0.0000        0.0000        0.0000        0.0000        0.0000        0.0000        0.0000        0.7417        2.3040        3.3379        1.7302        1.8991        1.6014        1.3251        1.7479        1.2498        1.8395        0.7420        0.3343        0.1884        0.3747        1.3949        0.4542        0.4316        0.6248        0.8207        1.9868        2.3897        2.0361        1.6562        1.6794        3.0675        1.1564        2.1580        1.6178        1.3757        0.0667        0.3602        1.4273        0.5097        0.3887        0.1340        0.2754        0.1507        0.0629        0.0651        0.0272        0.0292        0.1283        0.0870        0.0432        0.0479        1.8911        1.5363        3.4170        5.7994        4.7965        4.0878        3.5177        3.8502        3.8154        4.2018        2.4193        1.7141        1.4851        1.2977        1.6459        1.6260        0.9111        0.2112        0.1946        0.8403        0.6081        0.9063        1.0478        0.9018        0.6853        0.4989        0.3610        0.4002        0.7452        1.0959        1.5460        2.5717        3.0692        1.8343        2.3214        1.6073        2.3969        4.1654        6.5295        8.2281        1.5928        1.3633        4.0112        8.8349        4.6820        3.5929        2.7567        2.4780        2.1819        1.5016        1.7811        2.0403        0.8123        0.3044        0.5876        1.0177        0.9522        1.9619        2.0544        1.0049        1.3528        1.7033        2.1792        2.1600        3.7296        2.6132        1.6226        1.0668        0.5718        0.5602        0.6485        0.9205        0.1105        0.0000        0.3227        0.4522        0.6241        0.7175        0.5725        0.6662        0.7662        0.7084        1.0507        1.5765        1.9762        2.1457        0.7717        1.2244        1.1047        1.1882        1.1440        1.9665        2.7863        2.9001        2.8824        2.6183        2.7851        3.1407        2.5281        2.6886        2.7841        2.3645        3.2368        3.2698        4.9032        4.2256        3.7702        3.3930        3.0010        2.8871        1.1412        0.6392        0.5914        0.8567        1.0751        1.0432        1.5677        2.0399        4.4514        5.3821        6.5206        7.7642        8.1903       11.1983       10.6502        9.3352        7.3184        5.6753        7.9982        8.0416        6.4798        8.2375       10.3649       11.4506       10.7487       12.0027       10.7824       10.0190        7.1706        6.5910        7.4206        8.9058       11.4683       12.4723        0.0000        0.0000        0.0000        0.0000        0.0000        0.0000        0.0000        0.0000        0.0000        0.0000        0.0000        0.0000        0.0000        0.0000        0.0000        0.0000        0.0000        0.0000        0.0000        0.0000        0.0000        0.0000        0.0000        0.0000        0.0000        0.0000        0.0000        0.0000        0.0000        0.0000        0.0000        0.0000        0.0000        0.0000        0.0000        0.0000        0.0000        0.0000        0.0000        0.0000        0.0000        0.0000        0.0000        0.0000        0.0000        0.0000        0.0000        0.0000        0.0000        0.0000        0.0000        0.0000
        0.0000        0.0000        0.0000        0.0000        0.0000        0.0000        0.0000        0.0000        0.0000        0.0000        0.2288        1.8981        1.5111        1.5796        2.8885        2.0894        1.2604        0.9766        0.8630        0.4352        0.3678        0.3338        0.3821        0.6539        0.9845        1.0781        1.1960        1.7066        1.2173        0.6935        0.5178        0.2588        1.1740        1.7974        2.3714        2.9689        2.0697        0.0663        0.0646        0.0566        0.0148        0.0146        0.0552        0.0550        0.1395        0.0127        0.0136        0.0279        0.1132        0.0327        0.0370        0.8338        0.9090        0.1505        0.1660        0.9471        1.6208        0.9113        0.2022        0.4219        0.0667        0.8599        1.9958        0.7632        1.3622        2.0434        1.2068        1.0093        0.6712        0.9806        1.0211        0.6133        0.4036        0.3907        0.2550        0.1609        0.1659        0.1711        0.0258        0.1153        0.0344        0.0364        0.1368        0.0185        0.4013        0.6104        1.1106        1.4943        0.6798        1.0457        1.4765        1.9829        1.8128        1.3739        5.0885        9.4071        5.6996        6.8104        4.8123        2.9414        2.9332        2.3689        1.4967        0.7470        1.5749        0.4426        0.6142        0.9300        0.6460        0.6426        0.8335        1.3854        1.4642        1.3683        1.3716        2.2297        2.0214        1.3897        1.8384        0.7487        0.7629        0.3522        0.3189        0.8012        0.6738        0.9216        0.0660        0.4368        0.6017        0.7896        0.7219        0.7220        1.0811        0.7694        0.8082        0.7452        2.6166        1.9326        1.1258        1.1272        1.1262        1.1858        1.2169        1.5444        2.9466        2.9725        2.2857        2.4240        3.5115        3.5687        3.1086        2.8825        2.1263        2.1147        2.4912        3.0601        3.3941        4.2487        3.4598        3.4475        2.8638        2.7254        3.0763        1.3068        0.5733        0.5581        1.0504        1.1065        1.2206        1.5388        2.9745        5.5549        7.7595        8.9232        9.9467       10.3253       10.2082       11.0375       10.6377        7.1654        8.2714       22.1187        8.0630        8.7459       14.9278        8.4849        8.9916       12.4301       12.0979       11.2410       10.5244        7.5237        6.5449        7.5346        0.0000        0.0000        0.0000        0.0000        0.0000        0.0000        0.0000        0.0000        0.0000        0.0000        0.0000        0.0000        0.0000        0.0000        0.0000        0.0000        0.0000        0.0000        0.0000        0.0000        0.0000        0.0000        0.0000        0.0000        0.0000        0.0000        0.0000        0.0000        0.0000        0.0000        0.0000        0.0000        0.0000        0.0000        0.0000        0.0000        0.0000        0.0000        0.0000        0.0000        0.0000        0.0000        0.0000        0.0000        0.0000        0.0000        0.0000        0.0000        0.0000        0.0000        0.0000        0.0000        0.0000        0.0000        0.0000
        0.0000        0.0000        0.0000        0.0000        0.0000        0.0000        0.0000        0.0000        0.0000        0.0000       12.4776        7.3643        1.0415        1.9439        3.2468        2.8493        1.2285        1.1214        1.0434        0.6409        0.6636        0.6490        0.5991        1.0015        0.9087        1.0064        1.9424        1.5988        1.8985        0.9825        0.6563        0.4659        0.0854        1.2979        0.2326        1.7378        0.1350        0.0268        0.0268        0.0140        0.0139        0.0137        0.0545        0.0122        0.0120        0.0545        0.0130        0.0637        0.3484        0.0714        0.0349        0.0845        0.4714        0.8265        0.0514        0.0567        0.9470        1.6455        0.0600        0.4045        0.0580        0.0560        0.0527        0.0696        0.5859        0.6359        1.5523        1.3504        0.6604        0.1788        0.1358        0.1485        0.0657        0.1032        0.1175        0.2501        0.1187        0.0326        0.0167        0.1197        0.0925        0.0000        0.0403        0.0475        0.0203        0.2197        0.0876        0.1075        0.1158        0.7151        0.5815        0.3275        0.4089        0.5877        0.8972        1.5105        1.8316        2.1505        2.0594        1.9639        1.9073        1.7229        1.4397        1.0747        1.1784        0.0030        0.0021        1.0077        2.2892        1.7936        0.7013        0.5102        0.3750        0.7646        0.7699        0.9519        0.8138        0.8259        1.2655        0.7907        0.5969        0.5790        0.6365        0.7285        0.8991        0.5467        1.1763        0.8660        1.0808        1.0885        1.5296        0.9423        0.8972        0.9253        1.0015        0.8429        1.7716        1.1334        1.0514        1.0736        1.1562        1.4130        1.4619        1.4284        2.5904        2.0651        1.9333        2.3797        2.3459        2.8561        2.5899        2.4969        2.4514        2.3663        2.3004        3.0008        3.2356        3.7626        3.9540        2.9372        2.7899        2.8217        2.4962        0.8888        0.4908        0.5029        0.7202        1.0621        1.3871        1.8064        2.5968        6.0708       11.5172        8.1825        9.5679       12.4973       13.8069       10.9371       11.2312        8.8761        8.6146       10.7728       10.3341        9.7941       10.1936       10.4604       11.0570       12.7840       13.0124       13.8657       13.1465       11.1685       10.1038        0.0000        0.0000        0.0000        0.0000        0.0000        0.0000        0.0000        0.0000        0.0000        0.0000        0.0000        0.0000        0.0000        0.0000        0.0000        0.0000        0.0000        0.0000        0.0000        0.0000        0.0000        0.0000        0.0000        0.0000        0.0000        0.0000        0.0000        0.0000        0.0000        0.0000        0.0000        0.0000        0.0000        0.0000        0.0000        0.0000        0.0000        0.0000        0.0000        0.0000        0.0000        0.0000        0.0000        0.0000        0.0000        0.0000        0.0000        0.0000        0.0000        0.0000        0.0000        0.0000        0.0000        0.0000        0.0000        0.0000
        0.0000        0.0000        0.0000        0.0000        0.0000        0.0000        0.0000        0.0000        0.0000        0.0000       16.0724        4.5379        7.8234       10.5846        8.3732        9.1202        6.6031        3.9164        4.0172        2.4892        0.3249        2.6765        0.2962        0.1994        1.5710        0.7826        0.1273        1.1781        8.0850        5.7066        0.6473        2.3778        2.0998        1.4120        4.8688        0.5009        0.1948        0.2399        1.4613        1.5937        0.6759        0.6758        0.0594        0.0125        0.0123        0.0127        0.0135        1.4396        1.5937        1.0516        1.0240        0.8539        0.2789        0.0921        0.0955        1.1517        0.2836        0.0302        0.0292        0.0258        0.1364        0.3588        0.6592        0.1184        0.0380        0.0362        0.0348        0.0647        0.1155        0.6345        1.7196        0.3013        0.2710        0.2333        0.2149        0.3528        0.2028        0.1047        0.1001        0.0196        0.0119        0.0093        0.0051        0.1173        0.0000        0.0182        0.0194        0.1510        0.1434        0.1952        0.2836        0.2378        0.2845        0.3737        0.5840        1.1049        1.4849        1.4272        1.4211        1.4910        1.4666        1.2893        0.9172        0.0301        0.0548        0.0083        0.0171        0.0787        1.2179        1.0782        2.6550        0.4597        0.2280        0.2294        0.0421        0.6613        1.2920        1.4835        1.5117        1.2305        1.3616        1.6038        0.6648        0.4703        0.6260        2.7078        2.6011        1.7506        4.7082        3.9104        1.9550        0.9369        1.0614        0.9805        1.0427        0.9843        1.0375        1.1172        1.2109        1.3341        1.4244        1.5773        1.6874        2.0453        2.2731        3.1504        2.7653        2.6316        2.2764        3.3102        4.1137        2.0604        2.7719        3.2105        3.0456        4.5344        5.4456        5.3203        5.0199        3.8961        3.5458        2.2933        2.1298        0.8840        0.2648        0.2494        0.4761        0.9833        1.3943        1.9297        3.6135        8.4520        8.4153        9.0739        9.9250       21.1538       12.0936       11.9978       12.0178       14.4714       22.4819       18.1079       17.0659       19.0606       17.3251       14.5057       14.4988       16.5562       17.7058       18.4589        0.0000        0.0000        0.0000        0.0000        0.0000        0.0000        0.0000        0.0000        0.0000        0.0000        0.0000        0.0000        0.0000        0.0000        0.0000        0.0000        0.0000        0.0000        0.0000        0.0000        0.0000        0.0000        0.0000        0.0000        0.0000        0.0000        0.0000        0.0000        0.0000        0.0000        0.0000        0.0000        0.0000        0.0000        0.0000        0.0000        0.0000        0.0000        0.0000        0.0000        0.0000        0.0000        0.0000        0.0000        0.0000        0.0000        0.0000        0.0000        0.0000        0.0000        0.0000        0.0000        0.0000        0.0000        0.0000        0.0000        0.0000        0.0000        0.0000
        0.0000        0.0000        0.0000        0.0000        0.0000        0.0000        0.0000        0.0000        0.0000        0.0000        0.0000        8.6794       15.6845       18.0505       18.7864       15.4683       10.9775        4.9783        2.6191        1.2190        0.4110        0.4182        0.3735        0.2989        0.6228        0.5477        0.2809        0.1014        0.0715        9.6032       10.2219        6.3256        3.6470        3.4510        4.6141        2.6885        0.5752        0.3738        0.7024        3.0877        1.1785        0.1747        0.0593        0.0125        0.0125        0.0129        0.1135        0.8903        0.8910        0.0513        0.0180        0.0214        0.0234        0.0248        0.0258        0.5586        0.0628        0.0287        0.0274        0.0239        0.1243        0.0219        0.0207        0.0369        0.0348        0.0332        0.0320        0.0824        0.0570        0.3601        0.0945        0.2848        0.2598        0.2289        0.1910        0.2593        0.1309        0.0979        0.0890        0.0274        0.0166        0.0099        0.0313        0.0000        0.0000        0.0000        0.0000        0.1428        0.1994        0.2754        0.3006        0.2573        0.2931        0.3649        0.4722        1.0055        1.2048        1.2615        1.2277        1.3129        1.2815        1.1067        0.7994        0.0508        0.2813        0.0773        0.3015        0.7900        0.0314        0.1850        0.2350        0.3624        0.2488        0.2280        0.1424        0.5581        0.7182        0.5574        0.7761        0.8905        0.7392        1.0844        1.4710        0.8362        1.2574        0.9721        1.9102        1.5103        5.8127        2.9042        1.3392        1.0557        1.0618        1.1255        1.7099        1.9490        1.1938        1.2773        1.4027        1.5274        1.6563        1.8611        2.0135        2.4317        3.0504        3.4168        2.5121        3.7472        2.2488        2.7853        3.2791        2.1320        2.4477        1.2184        1.1679        2.2630        5.8822        5.1110        4.2548        5.5495        4.2156        3.2140        1.9456        0.5939        0.3147        0.8006        1.2300        1.7740        2.4201        2.0985        3.2957        7.9270        7.5828        9.9051        9.2701       14.1511       14.7488       12.7481       15.3912       19.2988       22.3549       21.2868       24.7277       17.1551       18.8283       17.3314       17.3072       20.8199       25.0388        0.0000        0.0000        0.0000        0.0000        0.0000        0.0000        0.0000        0.0000        0.0000        0.0000        0.0000        0.0000        0.0000        0.0000        0.0000        0.0000        0.0000        0.0000        0.0000        0.0000        0.0000        0.0000        0.0000        0.0000        0.0000        0.0000        0.0000        0.0000        0.0000        0.0000        0.0000        0.0000        0.0000        0.0000        0.0000        0.0000        0.0000        0.0000        0.0000        0.0000        0.0000        0.0000        0.0000        0.0000        0.0000        0.0000        0.0000        0.0000        0.0000        0.0000        0.0000        0.0000        0.0000        0.0000        0.0000        0.0000        0.0000        0.0000        0.0000        0.0000
        0.0000        0.0000        0.0000        0.0000        0.0000        0.0000        0.0000        0.0000        0.0000        0.0000        0.0000        0.0000        0.0000        0.0000       27.6829       41.9549       35.8748       26.3247        8.8751        2.0621        2.9397        0.4501        0.4114        0.2837        0.2511        0.2626        0.1759        0.2443        0.4331        0.5598        5.4151        9.6494        6.9189        0.3552        6.7941        4.9901        3.0247        0.9536        0.8299        0.2177        0.1753        0.1004        0.0600        0.2128        0.0129        0.0132        0.1548        1.7677        0.9264        0.5398        0.0180        0.0210        0.0227        0.0535        0.0248        0.0559        0.0268        0.0265        0.0256        0.0575        0.1094        0.6966        0.0194        0.0350        0.0620        0.1182        0.4805        0.3573        0.4275        0.6527        0.9166        0.3786        0.2896        0.2774        0.2178        0.2138        0.1773        0.1465        0.1216        0.0481        0.0357        0.0340        0.0479        0.0000        0.0961        0.0286        0.0310        0.2690        0.3375        0.3923        0.4366        0.3536        0.3871        0.4418        0.5171        1.0357        1.1711        1.2237        1.1666        1.2128        1.1480        0.9936        0.7330        0.0067        0.0297        0.2416        0.4659        0.2012        0.8442        0.1281        0.0000        0.1056        0.4691        0.1672        0.0400        0.3101        0.3748        0.4103        0.6139        0.7225        0.8979        0.8398        0.9468        0.6053        1.1658        2.2414        1.1858        1.5304        2.0709        1.3636        1.5037        1.1934        1.2598        1.3651        1.3135        1.3067        1.3066        1.4091        1.5498        1.7163        1.8571        2.0484        2.2924        2.9361        3.1653        3.1587        2.9345        2.8027        9.6477        2.4604        2.1377        1.3530        1.1509        1.6640        1.8599        3.9891        3.4425        3.3946        5.3299        4.0924        4.9088        2.4860        0.4958        0.5795        0.9201        2.9737        4.6241        1.9732        3.0065        2.7738        5.9194        8.9002        6.5240        7.2892        8.9450       16.1718       21.9490       15.8775       18.8058       25.1205       36.3642       30.6655       29.8421       23.0171       21.1109       20.0618        0.0000        0.0000        0.0000        0.0000        0.0000        0.0000        0.0000        0.0000        0.0000        0.0000        0.0000        0.0000        0.0000        0.0000        0.0000        0.0000        0.0000        0.0000        0.0000        0.0000        0.0000        0.0000        0.0000        0.0000        0.0000        0.0000        0.0000        0.0000        0.0000        0.0000        0.0000        0.0000        0.0000        0.0000        0.0000        0.0000        0.0000        0.0000        0.0000        0.0000        0.0000        0.0000        0.0000        0.0000        0.0000        0.0000        0.0000        0.0000        0.0000        0.0000        0.0000        0.0000        0.0000        0.0000        0.0000        0.0000        0.0000        0.0000        0.0000        0.0000        0.0000        0.0000        0.0000
        0.0000        0.0000        0.0000        0.0000        0.0000        0.0000        0.0000        0.0000        0.0000        0.0000        0.0000        0.0000        0.0000        0.0000        0.0000        0.0000        0.0000        0.0000       14.1844       10.0629        6.2250        1.4780        0.9091        0.8891        0.8270        0.4484        0.8992        0.4298        0.1043        0.3910        2.1441        2.9452        4.6653        6.6276        0.9196        2.8868        4.6824        2.9232        2.1530        2.2395        0.1453        0.1072        0.1011        0.0131        0.0129        0.0132        0.8372        0.8905        0.0848        0.0875        0.0181        0.2794        1.1279        0.5465        0.2640        0.2176        0.0822        0.0818        0.4754        0.0906        0.1079        0.0193        0.0541        0.0979        0.2526        0.5691        0.0896        0.0717        0.0808        0.0788        0.0985        0.3244        0.3085        0.2886        0.2654        0.2739        0.2546        0.2267        0.1903        0.0821        0.0710        0.0734        0.0943        0.0000        0.0000        0.0000        0.0029        0.4763        0.5503        0.6130        0.6641        0.5259        0.5643        0.6040        0.6814        1.2029        1.2915        1.6282        2.0767        1.2625        1.0465        0.8894        0.7041        0.0000        0.0398        0.1126        0.0214        0.1075        0.1409        0.0874        0.0332        0.0053        0.0127        0.4162        0.1110        0.5671        0.3840        0.4726        0.5752        0.8957        0.7245        0.9296        1.7815        0.5616        0.5651        0.6800        1.2331        1.1604        1.3563        1.4524        1.5968        1.4283        1.8694        1.4601        1.4889        1.3299        1.3997        1.5055        1.6892        1.8720        2.0286        2.2493        2.5213        3.1261        3.4194        3.4750        3.4141        3.4311        3.3567        3.0635        2.6679        1.7935        1.5497        1.6508        2.0052        3.4990        3.6039        3.1120        2.3641        0.6779        0.2359        0.1823        0.2751        1.1182        1.6385        2.9512        5.5648        6.9961        4.3863        4.0985        4.4592        6.6151        7.4801       12.2919       11.7066       23.1322       25.1780       24.5760       29.2707       26.8288       30.4325       30.3952       28.3852       25.4442       24.5063       26.1066        0.0000        0.0000        0.0000        0.0000        0.0000        0.0000        0.0000        0.0000        0.0000        0.0000        0.0000        0.0000        0.0000        0.0000        0.0000        0.0000        0.0000        0.0000        0.0000        0.0000        0.0000        0.0000        0.0000        0.0000        0.0000        0.0000        0.0000        0.0000        0.0000        0.0000        0.0000        0.0000        0.0000        0.0000        0.0000        0.0000        0.0000        0.0000        0.0000        0.0000        0.0000        0.0000        0.0000        0.0000        0.0000        0.0000        0.0000        0.0000        0.0000        0.0000        0.0000        0.0000        0.0000        0.0000        0.0000        0.0000        0.0000        0.0000        0.0000        0.0000        0.0000        0.0000        0.0000
        0.0000        0.0000        0.0000        0.0000        0.0000        0.0000        0.0000        0.0000        0.0000        0.0000        0.0000        0.0000        0.0000        0.0000        0.0000        0.0000        0.0000        0.0000        0.0000       22.6603       21.4111       12.2169        3.0134        4.5192        4.0072        3.8531        0.6183        2.7909        1.4360        0.7188        2.6127        6.1001        4.9858        2.0746        3.1237        5.9678        0.7606        2.2444        2.8638        4.8884        2.9064        1.7631        0.4434        0.9720        0.4080        0.0840        0.1560        0.1020        0.0000        0.1020        0.5280        1.1280        0.5100        0.0420        0.0300        0.0168        0.0162        0.1453        0.0160        0.0479        0.0480        0.1067        0.1065        0.1626        0.1397        0.4163        0.1266        0.0832        0.0812        0.1118        0.1477        0.5361        0.4068        0.4241        0.3673        0.4484        0.4152        0.6140        0.4205        0.2296        0.2061        0.2283        0.3030        0.5164        0.6170        0.7247        0.8430        0.7915        0.8861        0.9616        1.0584        1.3777        1.4981        1.5118        1.5276        1.4033        1.4177        1.3443        1.1895        0.7938        0.6714        0.5708        0.4904        0.6597        0.5290        0.4388        0.3799        0.2633        0.2086        2.1029        0.3767        0.2642        0.0339        0.0000        0.4537        0.4487        0.7531        0.7157        1.1490        0.8959        0.8917        1.1316        0.7549        0.4458        1.0148        1.3397        1.3174        1.1435        1.3911        1.4076        1.4888        1.5010        1.5987        1.7245        1.8072        1.6303        1.7567        1.8462        2.0660        2.3067        2.2058        2.4531        2.7793        6.5157        3.0363        3.0662        3.0579       15.7345       15.3194        9.2257        4.8416        4.2011        4.6659        4.8677        6.1474        6.1343        5.7767       12.6246        9.6346        5.9563        7.5661        9.7356        6.2249        4.2245       10.1790       13.4460       27.2629        8.1041        8.4899        6.2749        6.8445        8.6795        9.7038       20.4361       21.9875       35.1348       40.6734       35.3176       53.7096       30.3901       32.4767       37.6675       32.9085       24.1064       25.5799       28.4207        0.0000        0.0000        0.0000        0.0000        0.0000        0.0000        0.0000        0.0000        0.0000        0.0000        0.0000        0.0000        0.0000        0.0000        0.0000        0.0000        0.0000        0.0000        0.0000        0.0000        0.0000        0.0000        0.0000        0.0000        0.0000        0.0000        0.0000        0.0000        0.0000        0.0000        0.0000        0.0000        0.0000        0.0000        0.0000        0.0000        0.0000        0.0000        0.0000        0.0000        0.0000        0.0000        0.0000        0.0000        0.0000        0.0000        0.0000        0.0000        0.0000        0.0000        0.0000        0.0000        0.0000        0.0000        0.0000        0.0000        0.0000        0.0000        0.0000        0.0000        0.0000        0.0000        0.0000
        0.0000        0.0000        0.0000        0.0000        0.0000        0.0000        0.0000        0.0000        0.0000        0.0000        0.0000        0.0000        0.0000        0.0000        0.0000        0.0000        0.0000        0.0000        0.0000       10.7795       24.0696       14.1590        5.2040       10.9130        8.2981        0.5300        0.2648        0.1632        0.1176        0.0885        0.5673        0.0853        1.2733        0.3066        0.0413        0.1398        1.7938        0.5175        0.0273        2.3911        4.4700        4.4392        2.9189        2.1060        0.9000        0.0840        0.1260        0.0420        0.7860        0.0000        1.3860        1.4700        0.7020        0.6480        0.0540        1.1804        0.7905        0.4193        0.0961        0.1048        0.4230        0.6235        0.3060        0.1282        0.3554        0.3554        0.3547        0.0855        0.0899        0.0831        0.3761        1.0518        1.1455        0.7062        0.5394        0.5428        0.5018        0.6961        0.5839        0.5744        1.1448        1.1630        0.5375        0.7076        1.4940        1.1221        1.5357        1.7831        2.2390        1.2503        1.2710        1.6966        1.7993        1.8248        1.7635        1.5683        1.5720        1.5515        1.1888        0.7544        0.5916        0.4973        0.4755        0.7135        0.6687        0.6028        0.5079        0.4260        0.4760        0.2442        0.5111        0.1898        0.1788        0.0332        0.3385        0.4276        0.5944        0.8533        0.8137        0.8488        0.9459        0.9597        1.1303        0.4080        0.4474        0.4149        0.5771        0.9265        1.0917        1.2584        1.4034        1.5568        1.7051        1.8309        1.9249        1.7500        2.2953        1.9529        2.1796        2.1546        2.3546        2.6434        2.9971        3.0004        3.2864        3.3947        3.4195       16.1727       14.3108       12.0941        4.6726        3.8547        5.0886        9.5745        8.5578        6.9673        5.6435       10.9278       12.8785        2.3147        3.4244        3.0286        4.2737        9.8685       15.2251       16.2489       18.0652       10.6079        8.5747       11.2810       10.5236       11.1088       21.7868       29.1324       28.6864       28.8465       33.8770       31.9143       32.9039       29.2653       38.5525       32.3204       34.7838       26.1066       26.4773       30.0764       36.4483       47.8227        0.0000        0.0000        0.0000        0.0000        0.0000        0.0000        0.0000        0.0000        0.0000        0.0000        0.0000        0.0000        0.0000        0.0000        0.0000        0.0000        0.0000        0.0000        0.0000        0.0000        0.0000        0.0000        0.0000        0.0000        0.0000        0.0000        0.0000        0.0000        0.0000        0.0000        0.0000        0.0000        0.0000        0.0000        0.0000        0.0000        0.0000        0.0000        0.0000        0.0000        0.0000        0.0000        0.0000        0.0000        0.0000        0.0000        0.0000        0.0000        0.0000        0.0000        0.0000        0.0000        0.0000        0.0000        0.0000        0.0000        0.0000        0.0000        0.0000        0.0000        0.0000
        0.0000        0.0000        0.0000        0.0000        0.0000        0.0000        0.0000        0.0000        0.0000        0.0000        0.0000        0.0000        0.0000        0.0000        0.0000        0.0000        0.0000        0.0000        0.0000        0.0000       14.0974       16.0907       11.1910       12.8439        8.7778        2.3216        0.2653        0.3875        0.1194        0.2612        0.0791        0.0642        0.2129        0.4544        0.0447        0.0306        0.0293        0.5380        1.3340        0.0816        0.8648        3.0879        3.4399        2.7960        1.4460        0.1560        0.5340        0.4200        0.7860        3.2640        2.6520        1.4100        0.6480        0.1560        1.7100        1.5963        2.6752        1.6730        1.2316        1.1046        1.1112        1.6951        0.3936        0.0869        0.2017        0.3550        0.4283        0.1296        0.0859        0.0850        0.2966        1.2208        0.7746        0.5865        0.4234        0.7599        0.8391        0.5625        0.5526        0.4925        0.4594        0.7693        0.7098        1.1838        1.5268        1.8280        1.3444        1.1402        1.2358        1.3180        1.3907        1.8586        1.9573        1.9807        1.9238        1.7058        1.6674        1.6671        1.3155        0.8293        0.6505        0.5689        0.8167        0.8560        0.7899        0.7191        0.9444        0.7638        0.5148        0.6649        0.8327        0.1147        0.1585        0.3346        0.4285        0.5225        0.7989        0.7561        1.0147        1.3096        1.3487        0.7987        0.8325        0.9217        1.3961        0.9264        0.4672        0.8577        1.0445        1.2344        1.4252        1.6265        1.8201        1.9624        2.0558        1.8403        1.9222        2.0729        2.2901        2.2429        3.0366        2.7200        3.1463        3.9025        4.5133        4.7352        7.3296       13.8471       10.0004       14.5773       13.4646        7.6838        6.6108        6.7489        7.4865        7.9715        6.5423        5.7933        7.1142        6.2153        5.2595        8.4771        5.9136       10.1891       11.6660        9.6513       12.3315       13.8725       10.6897       12.8076       12.1776       42.7091       42.6247       45.5367       40.6865       33.1640       43.2760       35.3293       34.2395       34.9530       32.4553       27.4798       29.0160       34.6243       33.7942       33.9598       35.3728       41.7568       40.1427        0.0000        0.0000        0.0000        0.0000        0.0000        0.0000        0.0000        0.0000        0.0000        0.0000        0.0000        0.0000        0.0000        0.0000        0.0000        0.0000        0.0000        0.0000        0.0000        0.0000        0.0000        0.0000        0.0000        0.0000        0.0000        0.0000        0.0000        0.0000        0.0000        0.0000        0.0000        0.0000        0.0000        0.0000        0.0000        0.0000        0.0000        0.0000        0.0000        0.0000        0.0000        0.0000        0.0000        0.0000        0.0000        0.0000        0.0000        0.0000        0.0000        0.0000        0.0000        0.0000        0.0000        0.0000        0.0000        0.0000        0.0000        0.0000        0.0000        0.0000
        0.0000        0.0000        0.0000        0.0000        0.0000        0.0000        0.0000        0.0000        0.0000        0.0000        0.0000        0.0000        0.0000        0.0000        0.0000        0.0000        0.0000        0.0000        0.0000        0.0000        0.0000        9.8465        5.2548        5.4859        4.6413        2.2411        2.0850        0.6065        0.1084        0.6422        2.6641        1.2497        0.2180        1.9954        1.9125        1.4405        1.2637        0.7298        0.9674        0.5319        0.1310        0.0165        2.1193        3.7680        2.4540        1.0140        0.4920        1.3740        0.0000        0.1020        0.0000        0.0000        0.0000        0.3540        0.2160        0.8778        2.3927        3.0121        1.7679        1.3991        2.6731        2.7858        2.0488        1.2433        1.0340        0.1944        0.0870        0.1612        0.0850        0.6590        0.7297        0.6086        0.7609        0.9171        0.5989        0.9058        0.7911        0.8899        1.3314        0.8297        1.3876        1.4117        1.2229        1.2856        1.1544        1.4127        1.3856        1.1821        1.2494        1.3484        1.4042        1.8835        2.0006        2.0285        2.0300        1.8540        1.8627        1.7807        1.5602        1.0378        0.9672        0.7641        0.7824        1.0166        0.8983        0.9369        1.4459        0.9127        0.6223        0.8563        0.6674        0.2090        0.0177        0.0000        0.1238        0.9073        1.5993        2.2290        1.1574        1.4553        0.9828        0.9171        0.7192        0.5225        1.2652        1.2249        0.4057        0.7804        0.9800        1.2090        1.4319        1.6683        1.9107        2.0888        2.1783        1.9608        2.0427        2.1734        2.3584        2.2717        2.4296        2.6772        3.0059        5.6562        5.7649        4.6558        8.1304        9.7717        7.2499       11.4231       20.0759       10.1907        8.7035        7.4055        6.2157       13.4979        7.0952        6.0828        5.9267        4.8945        5.6310        5.1553        6.4329        9.4818       13.8275       16.0837       13.9897       11.4031       11.8193       13.1027       18.9533       36.3670       29.1945       36.0560       38.5002       51.9107       49.1731       48.8654       48.4940       40.8602       31.3553       27.9346       27.4474       29.9432       32.6907       35.5286       32.9281       37.2767       37.6904       34.6187        0.0000        0.0000        0.0000        0.0000        0.0000        0.0000        0.0000        0.0000        0.0000        0.0000        0.0000        0.0000        0.0000        0.0000        0.0000        0.0000        0.0000        0.0000        0.0000        0.0000        0.0000        0.0000        0.0000        0.0000        0.0000        0.0000        0.0000        0.0000        0.0000        0.0000        0.0000        0.0000        0.0000        0.0000        0.0000        0.0000        0.0000        0.0000        0.0000        0.0000        0.0000        0.0000        0.0000        0.0000        0.0000        0.0000        0.0000        0.0000        0.0000        0.0000        0.0000        0.0000        0.0000        0.0000        0.0000        0.0000        0.0000        0.0000        0.0000
        0.0000        0.0000        0.0000        0.0000        0.0000        0.0000        0.0000        0.0000        0.0000        0.0000        0.0000        0.0000        0.0000        0.0000        0.0000        0.0000        0.0000        0.0000        0.0000        0.0000        0.0000        8.8165        8.9921       16.0421       11.8478        2.7367        1.1113        1.6415        0.6814        0.6766        0.9747        0.6279        0.5765        0.5403        0.6286        0.1746        1.3780        0.4034        0.3700        1.3042        0.6807        0.0512        0.0175        0.0840        2.3040        2.3340        1.8840        1.3892        0.3115        0.2758        0.5462        0.4806        0.2155        0.0149        0.0559        0.0295        0.3641        0.5666        0.6595        2.6164        3.0806        3.2851        3.1344        2.5396        2.0533        1.1924        0.4343        0.6674        0.7333        1.6304        1.6565        0.9721        0.9662        0.9749        1.2123        2.0734        1.0976        0.9776        1.5878        2.1662        2.0023        1.8976        1.9572        1.0447        1.2143        1.3210        1.3646        1.2752        1.3195        1.4019        1.5081        1.9998        2.1450        2.2254        2.2612        2.2492        2.3079        2.2174        1.9791        1.8039        1.5344        1.3647        1.2133        0.7612        0.6209        0.5714        0.9005        0.6482        0.5328        0.5378        1.0898        1.0137        1.6235        0.7454        0.7499        0.6903        0.7405        0.7861        0.9027        2.0300        0.8355        1.0369        0.7199        0.2925        0.0162        0.0088        0.0655        0.4602        0.8480        0.6599        0.8124        1.0636        1.2582        1.3560        1.4130        1.7970        2.0372        3.1806        2.2383        3.0226        4.2572        7.2748        9.2972       10.7710       10.2025       10.8802       12.4881       13.4548       15.2788       19.5991       19.3184       19.3476       14.3547       13.9508       10.9153        9.5158        8.4931        5.8871        6.7083        7.8565        7.9226        8.5507       10.3721       11.3137       12.7868       19.9191       20.3571       20.7396       34.2558       41.8505       56.6064       54.8171       58.0873       74.0054       68.3657       61.2102       63.8099       86.6575       69.5236       55.5759       53.4629       39.6527       48.1266       38.6488       28.5252       32.2132       35.6844       42.0674       41.8725       44.1941        0.0000        0.0000        0.0000        0.0000        0.0000        0.0000        0.0000        0.0000        0.0000        0.0000        0.0000        0.0000        0.0000        0.0000        0.0000        0.0000        0.0000        0.0000        0.0000        0.0000        0.0000        0.0000        0.0000        0.0000        0.0000        0.0000        0.0000        0.0000        0.0000        0.0000        0.0000        0.0000        0.0000        0.0000        0.0000        0.0000        0.0000        0.0000        0.0000        0.0000        0.0000        0.0000        0.0000        0.0000        0.0000        0.0000        0.0000        0.0000        0.0000        0.0000        0.0000        0.0000        0.0000        0.0000        0.0000        0.0000        0.0000        0.0000        0.0000
        0.0000        0.0000        0.0000        0.0000        0.0000        0.0000        0.0000        0.0000        0.0000        0.0000        0.0000        0.0000        0.0000        0.0000        0.0000        0.0000        0.0000        0.0000        0.0000        0.0000        0.0000        2.2301        5.4919       12.4022        4.7041        1.7443        2.9792        4.8826        0.6038        0.5919        0.4817        0.7876        1.0287        0.6549        0.5729        0.0240        0.1760        0.0877        0.0218        0.3380        0.3790        0.0532        0.0242        0.0000        0.0000        0.5160        2.4840        1.7661        0.3588        0.0528        0.2758        0.2159        0.0451        0.0447        0.0741        0.3365        0.7812        1.3363        1.1164        1.3989        2.0931        2.3483        2.3834        1.9966        1.0658        1.5303        0.8294        0.5063        1.1919        2.1819        1.8026        1.2992        0.9901        0.9848        1.2940        2.0770        1.8575        1.6043        1.4443        4.0412        3.6093        2.1636        1.8069        1.2923        1.3322        1.4177        1.4463        1.3161        1.3592        1.4804        1.5703        2.0586        2.1758        2.3517        2.4054        2.4254        2.5310        2.4672        2.2269        2.0540        1.8184        1.5835        1.3584        0.8154        0.6358        0.5415        0.5361        0.6139        0.6435        0.5791        0.6005        1.1075        1.1315        1.2661        0.9864        0.9580        0.7932        0.8292        0.9617        1.9452        1.1580        2.7472        2.0219        0.3362        0.3305        0.1121        1.2834        0.3585        2.8159        0.6493        0.8740        1.1044        2.1379        1.4581        1.4979        1.8997        1.9700        2.0541        2.1611        5.4975        8.1933       10.0611       11.4378       14.5605        8.7792       11.1422       11.6629       16.5733       13.6902       19.8105       24.6841       18.4488       14.3277       14.0530       12.4657        9.0730        7.9384        7.9559       11.7944       10.2538       10.1152       10.4008       13.6135       16.2364       13.0325       13.0720       22.9160       14.4622       46.3676       50.1126       55.7072       44.7952       60.5857       47.1970       57.3965       48.5315       43.8257       73.0815       60.0570       40.4018       33.3960       36.1956       27.9791       29.7818       29.3968       30.4920       33.2892       40.3091       41.9294       40.4444        0.0000        0.0000        0.0000        0.0000        0.0000        0.0000        0.0000        0.0000        0.0000        0.0000        0.0000        0.0000        0.0000        0.0000        0.0000        0.0000        0.0000        0.0000        0.0000        0.0000        0.0000        0.0000        0.0000        0.0000        0.0000        0.0000        0.0000        0.0000        0.0000        0.0000        0.0000        0.0000        0.0000        0.0000        0.0000        0.0000        0.0000        0.0000        0.0000        0.0000        0.0000        0.0000        0.0000        0.0000        0.0000        0.0000        0.0000        0.0000        0.0000        0.0000        0.0000        0.0000        0.0000        0.0000        0.0000        0.0000        0.0000        0.0000        0.0000
        0.0000        0.0000        0.0000        0.0000        0.0000        0.0000        0.0000        0.0000        0.0000        0.0000        0.0000        0.0000        0.0000        0.0000        0.0000        0.0000        0.0000        0.0000        0.0000        0.0000        0.0000        2.4209        1.9795        3.0349        2.0309        4.2520        0.8463        2.0442        0.6024        0.4822        0.4683        4.2016        1.4086        0.9629        1.1994        1.0862        0.9593        0.3213        0.0216        0.0198        0.1607        0.0930        0.0839        0.1140        0.0000        0.0060        1.6320        1.3892        0.5470        0.5469        0.0524        0.2454        0.2803        0.3036        0.3037        1.1170        1.6955        0.0948        0.0312        0.8495        0.2949        0.5835        0.1687        0.0616        0.4341        2.0631        2.5847        1.1974        1.1450        1.4361        1.2299        0.6371        1.3917        1.1023        0.9118        0.9153        0.9836        1.7220        1.9394        2.3356        1.4593        1.4236        1.0486        1.2916        1.4517        1.5552        1.6661        1.3526        1.3471        1.4227        1.6070        2.2723        2.1387        2.2439        2.3879        2.4198        2.5622        2.5398        2.4841        2.2166        2.0156        1.8169        1.5776        0.9720        1.1932        1.6454        1.6838        0.8135        0.8082        0.7693        0.7742        1.0221        1.0410        1.1418        1.0334        0.9344        1.2244        1.1204        1.2097        2.1855        1.6345        2.2024        1.6371        1.7427        0.6352        0.0706        1.9136        0.2930        0.4252        0.6071        0.8060        2.0318        3.2835        1.4904        1.5750        2.7368        4.4637        4.5015        5.5030        7.3224        9.9498       12.9699       15.4966        9.8001       10.1938        9.5550       12.1522       12.7076       14.6432       17.4311       20.9978       20.8244       12.4380       12.6819        9.0472        8.2899        8.0313        9.4630       10.4597       10.6447       16.2204       21.2393       18.4632       16.6118       21.5629       21.3615       22.6421       37.9487       34.5756       40.6642       41.9336       28.5587       59.6960       49.7457       41.5964       53.0813       56.0579       57.7186       59.0691       43.3887       33.1027       35.8289       32.0312       32.3572       32.5727       36.3838       37.0034       40.2352       41.7095       41.3331       45.1431        0.0000        0.0000        0.0000        0.0000        0.0000        0.0000        0.0000        0.0000        0.0000        0.0000        0.0000        0.0000        0.0000        0.0000        0.0000        0.0000        0.0000        0.0000        0.0000        0.0000        0.0000        0.0000        0.0000        0.0000        0.0000        0.0000        0.0000        0.0000        0.0000        0.0000        0.0000        0.0000        0.0000        0.0000        0.0000        0.0000        0.0000        0.0000        0.0000        0.0000        0.0000        0.0000        0.0000        0.0000        0.0000        0.0000        0.0000        0.0000        0.0000        0.0000        0.0000        0.0000        0.0000        0.0000        0.0000        0.0000        0.0000        0.0000
        0.0000        0.0000        0.0000        0.0000        0.0000        0.0000        0.0000        0.0000        0.0000        0.0000        0.0000        0.0000        0.0000        0.0000        0.0000        0.0000        0.0000        0.0000        0.0000        0.0000        0.0000        0.0000        0.6679        3.3734        2.2359        3.1764        4.2082        5.2468        0.6061        0.4976        0.4891        0.6476        0.5802        0.7529        0.5192        0.0216        0.1034        1.7759        0.2846        0.0185        0.0277        0.0586        0.1319        0.0322        0.3360        1.7640        1.3920        1.3892        0.6293        0.2761        0.1346        1.0224        0.0157        0.0744        0.2156        0.3029        0.5629        0.1298        0.3083        0.9884        1.6875        1.9243        0.0986        0.0921        2.0021        2.3144        2.6217        1.6997        1.4224        0.8701        0.6310        0.3817        0.3987        0.3721        0.7191        0.9943        0.4321        0.5332        0.9604        0.6893        0.7117        0.9637        0.9446        1.4221        1.5785        1.6581        1.8695        1.4630        1.4332        1.4563        1.5445        1.9525        2.0028        2.0702        2.1994        2.2932        2.4995        2.4563        2.4803        2.2675        2.1591        2.4088        2.7143        2.1212        2.3945        2.5745        2.0129        2.2058        2.1384        2.1646        4.0757        1.2237        1.7325        1.5712        1.4954        1.2937        1.9867        1.8171        1.7571        3.2428        7.7648        2.2072        0.6041        0.1346        0.1211        1.0078        0.1447        0.2268        0.7303        0.4790        0.7340        2.0839        4.6395        1.5232        1.6964        6.8058        6.9418        6.9787        8.2284       10.2832       18.3454       19.9519       15.6682       17.2559       12.1859       13.2327       11.4915       13.3136       12.8068        8.3959       11.8385       13.8027       13.2805       13.5158       12.4437        9.3765       10.2666        9.9268       11.6824       14.3806       16.6266       15.1869       15.2352       15.8926       24.8815       24.4591       27.2173       23.9543       38.0008       33.2654       46.4474       36.1665       38.2653       42.7611       46.1513       46.3000       45.1612       67.3590       54.3875       40.8687       44.1150       40.0421       48.4048       42.4236       38.5083       37.7090       37.8088       41.1623       43.2863       43.7964       46.5264        0.0000        0.0000        0.0000        0.0000        0.0000        0.0000        0.0000        0.0000        0.0000        0.0000        0.0000        0.0000        0.0000        0.0000        0.0000        0.0000        0.0000        0.0000        0.0000        0.0000        0.0000        0.0000        0.0000        0.0000        0.0000        0.0000        0.0000        0.0000        0.0000        0.0000        0.0000        0.0000        0.0000        0.0000        0.0000        0.0000        0.0000        0.0000        0.0000        0.0000        0.0000        0.0000        0.0000        0.0000        0.0000        0.0000        0.0000        0.0000        0.0000        0.0000        0.0000        0.0000        0.0000        0.0000        0.0000        0.0000        0.0000        0.0000
        0.0000        0.0000        0.0000        0.0000        0.0000        0.0000        0.0000        0.0000        0.0000        0.0000        0.0000        0.0000        0.0000        0.0000        0.0000        0.0000        0.0000        0.0000        0.0000        0.0000        0.0000        2.5238        1.7792        2.2941        1.2070        0.7168        0.6180        6.2731        3.9462        0.3883        0.2484        0.3757        7.0771       10.9429        3.3265        4.7440        4.2867        6.7949        9.4598       20.2163       12.0799        2.5426        3.0956        3.7322        2.7497        2.5320        2.5920        1.5145        0.8201        0.2593        0.7096        0.0325        0.0322        0.0664        0.1127        0.0481        0.6655        0.2402        0.4883        0.0589        0.3017        1.1185        0.1557        0.5150        0.6630        0.5086        0.6019        1.8811        2.2069        0.7268        0.3335        0.0836        0.0750        0.0301        0.1516        0.2516        0.2883        0.3395        0.5017        1.0140        1.2153        1.3620        1.4578        1.6467        1.7578        1.8562        1.7911        1.5809        1.8113        1.7387        1.7975        2.4536        1.9133        1.7477        1.8873        2.2196        2.4782        2.3945        2.3374        2.6101        2.5920        3.0831        2.4646        2.4391        2.0107        1.9087        1.9903        1.7175        2.7998        3.1628        3.1251        4.3886        3.8744        6.8300        5.5388        1.9414        1.1370        1.2366        3.9190        1.7266        2.5121        0.6488        0.3794        0.0434        0.0469        0.0321        0.2915        0.0854        0.1047        2.2256        2.3181        3.6535        5.0267        5.2517        3.0514        6.8880        8.1343        9.2645       10.4921       15.1069       17.3249       18.1209       12.5328       13.4010       16.1903       15.6382       10.4078       15.0880       19.2470       13.8022        9.3313       17.6920       22.4070       20.0476       16.5970       11.0951       16.1401       10.7451       17.2423       20.3154       20.2688       22.5598       22.1855       19.5135       24.5132       29.2535       51.6770       42.1155       35.5821       61.1679       56.0135       65.6923       92.4099       73.9150       75.5484       49.5152       51.0004       56.2649       51.4759       51.4524       61.4614       58.0920       57.3972       55.0638       51.8169       49.7888       53.6223       47.8286       49.0892       50.2168       51.7771       52.1088        0.0000        0.0000        0.0000        0.0000        0.0000        0.0000        0.0000        0.0000        0.0000        0.0000        0.0000        0.0000        0.0000        0.0000        0.0000        0.0000        0.0000        0.0000        0.0000        0.0000        0.0000        0.0000        0.0000        0.0000        0.0000        0.0000        0.0000        0.0000        0.0000        0.0000        0.0000        0.0000        0.0000        0.0000        0.0000        0.0000        0.0000        0.0000        0.0000        0.0000        0.0000        0.0000        0.0000        0.0000        0.0000        0.0000        0.0000        0.0000        0.0000        0.0000        0.0000        0.0000        0.0000        0.0000        0.0000        0.0000        0.0000
        0.0000        0.0000        0.0000        0.0000        0.0000        0.0000        0.0000        0.0000        0.0000        0.0000        0.0000        0.0000        0.0000        0.0000        0.0000        0.0000        0.0000        0.0000        0.0000        0.0000        4.6627        2.9910        2.1211        2.7672        1.4098        0.6424        3.4957       20.7813       20.2023        2.8416        0.6468        0.9155        6.6825       11.9423       11.1011       16.9434       16.0035       12.6532       11.2400       13.3137       11.9793        2.7691        4.3411        5.9109        4.1487        3.2596        2.2713        0.5772        0.5774        0.2944        0.1323        0.0327        0.0325        0.5576        0.1477        0.1612        0.4901        0.2402        0.0751        0.0590        0.0574        0.2721        0.2813        0.3321        0.3170        0.4579        0.5905        0.8905        1.5973        1.1826        0.1604        0.0000        0.0215        0.2318        0.0770        0.1643        0.2091        0.3173        0.4986        1.0852        1.3561        1.5528        1.6041        2.1458        2.4884        2.3096        1.8735        1.6042        2.9197        3.1332        2.8800        2.4620        2.1129        1.6624        1.8295        2.1891        2.6914        2.5000        2.6633        2.9764        3.8848        4.0186        3.9249        3.4354        2.3903        2.5910        2.5137        2.0755        1.8802        2.0643        7.2812        3.9307        4.6205        4.0718        5.6757        9.0011        1.4562        2.2718        1.5458        2.3135        1.5744        0.8165        1.5964        0.1476        0.1280        0.3302        0.7793        0.0000        0.1160        0.8315        0.1071        1.3125        3.3495        2.1775        3.2277        4.5792       10.0683       12.6967       10.1933       12.4749       17.0612       14.6085       11.9737       10.0815       14.2967       16.0109       10.8125       17.8316       11.0711        9.4320       10.4234       11.9687       16.5470       15.2003       14.5495       12.9237       10.0540       11.7999       15.5459       18.3863       20.0227       23.5766       19.6787       23.3988       28.1210       32.4790       46.3910       34.0858       38.2190       42.5370       50.9444       51.7775       58.2887       49.9535       57.3989       59.6813       53.5469       55.7307       55.2932       63.0690       66.8424       62.1283       63.3200       56.3719       54.3310       54.1582       52.4219       47.9306       53.0566       54.3209       53.0685       59.7686       76.4129        0.0000        0.0000        0.0000        0.0000        0.0000        0.0000        0.0000        0.0000        0.0000        0.0000        0.0000        0.0000        0.0000        0.0000        0.0000        0.0000        0.0000        0.0000        0.0000        0.0000        0.0000        0.0000        0.0000        0.0000        0.0000        0.0000        0.0000        0.0000        0.0000        0.0000        0.0000        0.0000        0.0000        0.0000        0.0000        0.0000        0.0000        0.0000        0.0000        0.0000        0.0000        0.0000        0.0000        0.0000        0.0000        0.0000        0.0000        0.0000        0.0000        0.0000        0.0000        0.0000        0.0000        0.0000        0.0000        0.0000
        0.0000        0.0000        0.0000        0.0000        0.0000        0.0000        0.0000        0.0000        0.0000        0.0000        0.0000        0.0000        0.0000        0.0000        0.0000        0.0000        0.0000        0.0000        0.0000        0.0000        6.9757        3.6017        2.3297        3.2421        2.0073        1.3051        4.8775       12.0329        9.5800        8.2248        4.8966        9.7166       17.9352       14.4050       12.2535       19.9610       13.8995       10.5890        7.9275        4.9907        3.0349        4.1317        4.4046       10.6034       13.0006        7.9338        1.8867        0.3092        1.2976        0.6751        0.0683        0.4944        0.7312        1.6451        0.8759        0.5698        1.2124        1.9525        2.2877        2.7984        4.4151        6.5893        6.9642        3.5784        2.8503        0.8227        1.6745        2.1593        2.4982        2.6807        1.7130        0.3338        0.2275        0.3610        0.1035        0.1521        0.2942        0.4947        0.5427        1.1920        1.5002        1.6994        1.7808        2.2828        2.8691        2.7171        2.0061        2.2585        2.5973        3.7792        3.1165        2.6792        2.3844        3.3911        3.1957        4.0745        3.1707        2.3449        2.2124        2.5903        3.3787        3.6462        3.1799        3.1895        3.0340        3.6520        3.4166        2.4583        2.1186        3.2220        7.4466        8.3913        8.4305        9.5562        9.3047       13.6506        7.3615        1.8471        6.2359        2.6349        1.8419        2.6920        1.1420        1.1481        0.0000        0.0000        0.5761        1.7581        0.1467        0.0000        1.9058        5.1155        2.8358        2.4459        4.4685       10.6409       13.7689       15.3643       13.8612        8.6992        8.6142       10.5532       10.4727       13.2240       10.9924        9.7375       10.0544       15.2723       10.0974        7.0039        8.1393       10.5311       11.6259       12.2375       12.4468       12.1033       11.0423       11.8367       13.0535       17.8643       23.5053       21.0260       21.6400       22.7406       29.8935       33.1343       34.3480       30.5619       35.5293       42.9304       43.8759       46.3979       40.0543       44.1336       91.9991       79.2141       61.3847       55.7116       62.6999       60.0262       71.4795       71.0898       69.4613       61.4038       57.7299       60.3726       52.5928       49.6592       53.0738       52.8410       52.2260       50.9086       55.3206       44.6556        0.0000        0.0000        0.0000        0.0000        0.0000        0.0000        0.0000        0.0000        0.0000        0.0000        0.0000        0.0000        0.0000        0.0000        0.0000        0.0000        0.0000        0.0000        0.0000        0.0000        0.0000        0.0000        0.0000        0.0000        0.0000        0.0000        0.0000        0.0000        0.0000        0.0000        0.0000        0.0000        0.0000        0.0000        0.0000        0.0000        0.0000        0.0000        0.0000        0.0000        0.0000        0.0000        0.0000        0.0000        0.0000        0.0000        0.0000        0.0000        0.0000        0.0000        0.0000        0.0000        0.0000        0.0000        0.0000
        0.0000        0.0000        0.0000        0.0000        0.0000        0.0000        0.0000        0.0000        0.0000        0.0000        0.0000        0.0000        0.0000        0.0000        0.0000        0.0000        0.0000        0.0000        0.0000        0.0000       14.4165       11.2487        3.8036        3.8700        2.9758        2.4683        4.5525        6.4540       12.4302        5.5465       11.7396       18.2302        7.1995        2.9610        4.8757        3.4448        2.6507        3.9338        6.1002        5.8992        3.2938        0.0900        0.5059        0.8274        1.4042        3.2144        2.7838        2.5271        1.9844        1.4839        0.9454        5.0826        4.9209        3.2420        4.4514        8.1743        7.6690        7.2840        5.5996        4.1427        2.5537        2.3934        3.8533        2.4064        2.3637        2.8030        4.4241        4.4788        2.7585        1.2841        0.4158        0.2691        0.2687        0.0000        0.0000        0.1882        0.4987        0.6455        0.8188        1.2991        1.6326        2.1038        2.0925        2.2565        3.0194        3.4167        2.6743        3.3336        3.7210        4.4053        3.2070        4.2926        4.4618        2.7521        3.3743        3.3184        1.9143        1.9640        2.0832        2.5651        2.9073        2.9643        2.7191        2.7398        2.9873        4.7627        2.5991        2.2565        3.3704        3.2551        7.9040       12.8384        3.8638        6.9341        8.3004        9.5369        8.6447        5.9097        4.8273        1.9054        8.8061        8.2763        1.3655        0.8039        0.3504        0.0000        0.0159        0.0000        0.0604        0.0000        3.1032        7.0646        5.3827        4.6807        7.2251       11.7995       15.2652       13.7924       13.7585       10.8201        7.7613        9.6447        8.7222        9.5687       12.3995       12.7956        8.8115       13.6794       10.4425        7.3987       24.7012       17.4173       14.1008       19.9132       17.3261       13.4697       15.3664       17.8914       12.9888       19.2119       21.3122       21.8414       69.2404       30.0134       29.4922       31.2381       35.5059       37.5072       40.1096       37.0477       40.7323       38.8736       56.9614       65.3924       73.6173       80.1868       67.6908       49.6893       59.3596       64.1660       65.0137       68.6901       64.0604       65.4181       61.2686       59.9277       55.5772       50.6520       51.4405       50.6226       51.4468       48.2392       47.9958       42.0602       45.9074        0.0000        0.0000        0.0000        0.0000        0.0000        0.0000        0.0000        0.0000        0.0000        0.0000        0.0000        0.0000        0.0000        0.0000        0.0000        0.0000        0.0000        0.0000        0.0000        0.0000        0.0000        0.0000        0.0000        0.0000        0.0000        0.0000        0.0000        0.0000        0.0000        0.0000        0.0000        0.0000        0.0000        0.0000        0.0000        0.0000        0.0000        0.0000        0.0000        0.0000        0.0000        0.0000        0.0000        0.0000        0.0000        0.0000        0.0000        0.0000        0.0000        0.0000        0.0000        0.0000        0.0000        0.0000
        0.0000        0.0000        0.0000        0.0000        0.0000        0.0000        0.0000        0.0000        0.0000        0.0000        0.0000        0.0000        0.0000        0.0000        0.0000        0.0000        0.0000        0.0000        0.0000        0.0000        0.0000       13.0845       12.9365       20.5045       18.6732       16.5967       17.6260       12.2067        9.4578        7.5813       15.3020       16.2253        9.6475        3.9072        1.9133        8.1249        6.5273        4.9613        4.1737        4.4664        4.6543        4.6164        2.4800        3.1653        6.5829        5.3875        3.1274        1.0128        0.8598        2.8673        2.1907        4.9832        4.8025        5.3465        4.9394        7.7995        4.9501        3.1076        6.5218        3.0472        1.5455        0.4023        1.1527        1.2230        1.1684        3.0539        2.8808        2.2576        2.0579        5.7794        8.4724        4.9109        3.7398        0.5488        0.6605        0.2522        0.4621        0.7448        0.8966        1.8717        2.9108        4.7124        4.4019        3.3090        3.5187        3.6153        4.0113        3.9701        2.9434        3.9657        4.4046        3.7432        2.8129        1.6092       10.2411        3.1415        1.4659        1.5146        1.7137        2.1947        2.3902        2.3804       10.4224        3.6320        2.9160        3.0075        4.2964        2.2658        4.9710       13.6577       12.2187        7.9137        9.9320       11.9956        7.4379        7.7317        7.3709        6.2201        9.5053        9.5000        8.3118        5.3064        3.0463        1.1723        2.7924        4.8504       16.4509       21.8667       20.5465        7.4709       10.8938       10.6290       12.4459       13.9573       13.0258       16.1080       18.5516       12.3782       19.2993       13.4951       10.7175       10.2100        9.7352       11.3506       11.6205       12.1987       12.7133       19.4458       20.3779       10.2563       19.7856       15.0212       20.9385       22.1304       16.4455       58.3776       34.4494       22.6728       20.4044       22.3682       24.3132       25.9418       26.8799       23.7255       23.5277       28.6285       35.9127       38.9453       37.2101       45.0135       50.4779       53.7306       64.1115       58.4152       65.8393       57.7662       50.8559       51.8457       52.9279       55.1045       57.5208       63.3289       63.3520       63.9495       61.5490       57.7622       56.2206       52.1744       51.2515       48.4900       48.2155       52.0658       54.7480       47.4344       49.9974       33.0600        0.0000        0.0000        0.0000        0.0000        0.0000        0.0000        0.0000        0.0000        0.0000        0.0000        0.0000        0.0000        0.0000        0.0000        0.0000        0.0000        0.0000        0.0000        0.0000        0.0000        0.0000        0.0000        0.0000        0.0000        0.0000        0.0000        0.0000        0.0000        0.0000        0.0000        0.0000        0.0000        0.0000        0.0000        0.0000        0.0000        0.0000        0.0000        0.0000        0.0000        0.0000        0.0000        0.0000        0.0000        0.0000        0.0000        0.0000        0.0000        0.0000        0.0000        0.0000        0.0000        0.0000
        0.0000        0.0000        0.0000        0.0000        0.0000        0.0000        0.0000        0.0000        0.0000        0.0000        0.0000        0.0000        0.0000        0.0000        0.0000        0.0000        0.0000        0.0000        0.0000        0.0000        0.0000       13.0629       13.7595       26.2695       21.6420       20.8530       19.5568       11.5220       10.8626       10.8668        6.7105        1.3956        1.6426        2.4670        2.0014        2.0554        0.2287        1.6083        3.6799        5.3324        5.4977        8.8996       13.0365       13.4667       18.6146        7.0841        1.2850        0.0174        0.0180        0.1472        0.2918        0.6732        0.9994        1.5247        2.2956        2.6514        2.3261        0.7453        1.2476        1.4534        1.9909        1.5365        1.4786        1.2480        2.6920        1.6360        0.8370        0.6242        1.4091        5.6764        6.7307        4.8071        5.5198        1.3101        0.2769        0.4281        1.2485        0.9205        2.3365        4.6317        4.2299        4.2204        4.5711        3.0821        3.1431        2.7691        2.4080        2.2942        2.3941        3.9719        3.1419        1.9334        1.6149        1.4514        6.1490        4.5263        3.4705        1.3703        1.6022        3.2378        4.0293        2.7390        4.1038        3.5429        3.1718        2.7573        2.6457        2.3753        3.9829        7.7421       12.4318        7.2242        5.9972        4.0829        5.8416        6.5510       10.7731        2.0967        5.0941       15.9042       11.7727        7.6276        5.7445        3.5200        1.0978        3.2074        3.2878        3.9339        4.7135        4.7336        7.3115        8.4401        9.4220       15.0136       14.6866       14.7238       20.9493       16.5912       17.3760       15.7892       13.3082       10.3466       14.5561       19.2210       16.7035       16.3592       11.4713       30.2919       34.2677       25.4889       13.3182       20.8597       24.5778       17.4038       17.6868       31.5965       53.4042       21.9305       22.5236       19.5234       19.8547       75.0027       22.2120       23.3157       27.9150       34.5864       28.9225       34.8269       37.9548       62.4248       46.4936       60.6317       60.9838       53.2718       50.3523       49.3194       50.3767       54.5826       51.6452       56.3141       57.9517       60.3659       60.4745       57.9987       58.8052       59.0528       59.8531       55.8551       54.3629       52.1603       55.8041       57.9839       56.8798       66.2960       52.7305       33.0300        0.0000        0.0000        0.0000        0.0000        0.0000        0.0000        0.0000        0.0000        0.0000        0.0000        0.0000        0.0000        0.0000        0.0000        0.0000        0.0000        0.0000        0.0000        0.0000        0.0000        0.0000        0.0000        0.0000        0.0000        0.0000        0.0000        0.0000        0.0000        0.0000        0.0000        0.0000        0.0000        0.0000        0.0000        0.0000        0.0000        0.0000        0.0000        0.0000        0.0000        0.0000        0.0000        0.0000        0.0000        0.0000        0.0000        0.0000        0.0000        0.0000        0.0000        0.0000        0.0000        0.0000
        0.0000        0.0000        0.0000        0.0000        0.0000        0.0000        0.0000        0.0000        0.0000        0.0000        0.0000        0.0000        0.0000        0.0000        0.0000        0.0000        0.0000        0.0000        0.0000        0.0000        0.0000       18.8584       19.8874       26.1961       22.0407       23.0686       20.6858       15.2540       16.2084       10.3934        6.9912        1.0908        2.0059        1.6968        0.4839        0.2189        0.2823        0.2980        2.5157        3.3068        4.6378        5.0910        5.6466        5.1241        4.7005        2.5028        9.5971       12.0453        7.7913       11.2441       11.8514        6.6941        4.8109        1.9711        5.4800        9.2578        5.7809        6.9960        3.5605        2.4132        2.7956        1.8095        1.9819        2.6533        5.2200        4.2304        2.8888        1.9426        2.7838        4.0615        5.8039        4.8425        3.0755        1.0764        0.8640        0.9695        0.6626        0.8396        1.5393        2.4414        2.1941        2.2229        2.3634        2.4400        2.4716        2.5333        2.5943        2.4414        2.5321        2.4830        2.2541        1.9457        1.7025        1.5346       11.2782        3.3756        7.0620        3.4371        2.5549        3.9119        9.4657        2.4939        3.3814        3.2526        5.3230        5.4413        2.8019        3.6692        3.5088       10.7480        8.8273       10.2950        1.9917        3.9457        3.3582        4.3702       16.5811        3.8087        4.0923        9.2665       10.4020        9.9136        8.1630        4.4167        1.9493        1.7325        1.0702        1.9639        2.8955        8.4834        5.1194        4.6500        7.3160        9.3906        7.2768        7.2939       10.1953       11.2730        7.8624        9.3537        9.8355        9.9256        9.6168        8.9018       12.2155       15.9805       17.1821       34.8595       30.1466       19.4747       14.7992       19.1794       17.4072       17.3185       18.5939       18.2466       49.7666       18.0827       19.3680       20.8462       21.0119       21.9930       31.3568       29.2317       49.9373       49.8255       41.5053       45.1087       61.0841       83.3031       63.1505       75.0288       64.0386       62.4483       58.8915       49.4757       53.4862       57.6934       60.4933       58.7101       65.1753       66.3653       61.6117       60.2450       60.9857       59.3900       58.2836       64.7129       60.1330       55.7421       63.6254       57.6366       64.0299       61.4736       51.7403       30.3000        0.0000        0.0000        0.0000        0.0000        0.0000        0.0000        0.0000        0.0000        0.0000        0.0000        0.0000        0.0000        0.0000        0.0000        0.0000        0.0000        0.0000        0.0000        0.0000        0.0000        0.0000        0.0000        0.0000        0.0000        0.0000        0.0000        0.0000        0.0000        0.0000        0.0000        0.0000        0.0000        0.0000        0.0000        0.0000        0.0000        0.0000        0.0000        0.0000        0.0000        0.0000        0.0000        0.0000        0.0000        0.0000        0.0000        0.0000        0.0000        0.0000        0.0000        0.0000        0.0000        0.0000
        0.0000        0.0000        0.0000        0.0000        0.0000        0.0000        0.0000        0.0000        0.0000        0.0000        0.0000        0.0000        0.0000        0.0000        0.0000        0.0000        0.0000        0.0000        0.0000        0.0000        0.0000       18.8192       19.4304       30.2643       26.2231       18.9915       16.8112       10.4747        9.4085        8.0024        5.9617        0.7638        0.3508        0.1308        0.2962        0.2515        0.3303        2.0637        0.9762        1.6137        6.5491        3.0857        0.5273        3.8168       10.2397        9.7850        7.4471        6.3335        8.5471        7.4839        3.5714        6.0768        6.3527        1.3044        6.2179        8.7363        6.5368        3.4859        3.1408        4.4792        2.9294        1.5267        4.2631        4.0210        6.0859        6.7234        5.1551        7.2005        6.2083        6.5438        5.6296        2.3952        3.0430        2.5108        1.7887        1.5048        1.0643        1.4944        2.1020        2.1134        2.2939        2.5228        2.7030        2.6371        2.7742        2.8331        2.7893        2.6605        2.7427        2.6517        2.4235        2.1669        1.9220        1.6955        7.1283        3.3290        6.7512       16.2573       14.2903       11.1440       19.0956        9.6279        5.8765        4.2126        5.8523        3.0745        2.9403        3.7073        3.1831       12.7932        4.3919        7.1470        5.2642        5.9359        5.5286        7.0244        7.8477        7.0931        6.4636        8.7334        8.5486        7.9822        6.4145        2.5412        1.7066        1.3636        1.5919        3.5016        4.4221        7.5363        7.8449        5.0507        8.4265       12.6278       10.9305       11.2184       12.9592       10.3000        8.8493       13.4983       10.1565        8.3829        9.0852        9.8065       10.5489       12.4474       12.7870       18.8763       12.8876       18.8075       15.0362       31.5073       24.8534       19.3937       16.3454       18.2478       30.6519       21.8757       23.0609       26.4330       24.5654       27.3695       31.3140       47.1082       44.8364       42.4464       39.4428       54.5544       73.3434       85.1444       80.4312       82.9808       64.7325       70.0279       71.9144       55.5103       53.7006       56.8960       61.2727       61.7427       65.0328       64.8900       71.2401       62.9926       67.5479       67.1761       63.0855       81.2802       74.0424       62.7694       72.9864       57.1338       57.5623       58.0846       50.0782        0.0000        0.0000        0.0000        0.0000        0.0000        0.0000        0.0000        0.0000        0.0000        0.0000        0.0000        0.0000        0.0000        0.0000        0.0000        0.0000        0.0000        0.0000        0.0000        0.0000        0.0000        0.0000        0.0000        0.0000        0.0000        0.0000        0.0000        0.0000        0.0000        0.0000        0.0000        0.0000        0.0000        0.0000        0.0000        0.0000        0.0000        0.0000        0.0000        0.0000        0.0000        0.0000        0.0000        0.0000        0.0000        0.0000        0.0000        0.0000        0.0000        0.0000        0.0000        0.0000        0.0000        0.0000
        0.0000        0.0000        0.0000        0.0000        0.0000        0.0000        0.0000        0.0000        0.0000        0.0000        0.0000        0.0000        0.0000        0.0000        0.0000        0.0000        0.0000        0.0000        0.0000        0.0000        0.0000        0.0000       10.7912       32.0687       27.6013       21.7319       11.5314        7.0191        7.5081        5.3790        4.0773        0.2246        3.6334        4.0593       20.9080       14.2554        8.1940        8.8826        3.0372        0.7637        7.0007        9.2148        3.9384        7.6615       12.8844       12.2343        9.3738        9.9215        4.2859        4.3369        5.6885       11.0990        4.7715        7.3498       11.0229        6.2386        5.3799        4.5398        4.7924        2.8972        3.4359        4.9991        3.9040        5.8338        6.6474        5.3948        6.8891        7.1523        3.0324        2.3350        2.2005        3.4477        1.8625        1.5799        1.6756        1.5900        1.8149        2.1937        3.1068        2.9754        3.3944        3.6526        3.7076        2.8353        2.7789        2.8313        2.9029        2.9038        3.1957        3.2209        3.3566        5.6900        2.0331        1.8740        1.5679        4.4391        5.1992       12.8750       16.4623        3.9470        1.7750        2.6480        3.4152        3.8692        3.8517        3.9092        3.7871        4.4656        4.8994        5.2870        5.1755        4.0324        5.7316        5.8981        6.4773        8.8401       18.9253       19.7358       21.9185       24.8214       17.3964       12.2318        9.4440        5.1228        5.9288        7.4115        5.9124        5.7692        9.5537       12.3279       14.2101       13.4157        9.3162       12.3124       12.9006       13.6676       11.0765       16.8593       13.4835       14.0710       55.6935       38.7451       36.1457       12.9453       18.4661       21.0754       21.7901       19.9823       21.7808       18.9205       20.1159       22.4783       22.0728       22.3537       16.2517       25.2592       18.4819       21.0748       23.1881       27.4975       25.6193       27.5535       32.1507       27.4965       29.1230       33.9537       40.7852       47.6734       40.5125       57.7874       55.7095       58.4058       61.2285       72.9923       66.0606       62.8643       59.6724       61.7447       66.3635       66.5943       69.4837       70.3403       75.6092       74.0393       69.0176       70.4411       70.9070       69.2066       71.5716       63.2779       62.4406       58.1654       61.0549       58.9903       59.8841       44.4807       53.8328       64.9182       70.5859        0.0000        0.0000        0.0000        0.0000        0.0000        0.0000        0.0000        0.0000        0.0000        0.0000        0.0000        0.0000        0.0000        0.0000        0.0000        0.0000        0.0000        0.0000        0.0000        0.0000        0.0000        0.0000        0.0000        0.0000        0.0000        0.0000        0.0000        0.0000        0.0000        0.0000        0.0000        0.0000        0.0000        0.0000        0.0000        0.0000        0.0000        0.0000        0.0000        0.0000        0.0000        0.0000        0.0000        0.0000        0.0000        0.0000        0.0000        0.0000        0.0000        0.0000
        0.0000        0.0000        0.0000        0.0000        0.0000        0.0000        0.0000        0.0000        0.0000        0.0000        0.0000        0.0000        0.0000        0.0000        0.0000        0.0000        0.0000        0.0000        0.0000        0.0000        0.0000        0.0000        0.0000        0.0000        0.0000        0.0000       18.4572       22.4755       10.5164        4.3829        3.2324        2.7374        6.5619       17.2366       30.6818       20.2054       13.7030       16.9126       14.2271        4.2688        0.4883        0.3527        0.5796        5.7247       16.0546       11.9824        7.7015       13.8722       12.8871        6.6965        5.1234        5.6043        6.1825        7.9079        8.1912        5.7029        3.4094        3.0125        3.9335        3.7759        4.2972        3.9063        3.2578        4.1622        3.8323        6.6386        5.4379        4.3514        1.9153        1.6015        1.8479        2.8024        2.2908        2.1709        1.6463        1.8922        2.2352        2.6002        3.0423        3.3888        3.8263        3.9332        3.7893        3.0510        2.9611        3.0734        3.1016        3.1744        5.2999        4.0324        4.5446        2.5666        3.2834        3.2954        6.1813        4.4071        2.4983        3.4611        7.3693        1.5717        0.9097        1.4717        2.2471        2.7760        3.9622        4.0156        4.4051        4.6391        5.0941        5.4140        5.4881        5.2255        5.0049        6.7648        8.3891       12.6502       14.9623       14.1033       18.0710       21.5109       16.2539       13.6684       11.1704        6.1529        7.3961        9.4524        7.0583        5.1033        4.9451        5.0728        6.0643       10.3872        8.7674        7.9906        8.3895        9.6115       21.2762       17.7600       13.6217       12.1502       30.9284       19.9495       15.4095       16.0197       17.5059       25.8587       27.7081       30.8300       27.3105       33.7807       27.6464       24.6322       21.5701       16.2030       18.1867       19.0686       19.0720       20.9795       23.5673       26.9799       29.1570       30.8569       32.0792       30.9966       33.0481       31.4048       32.7700       44.6982       44.6634       60.3334       64.9323       55.6887       57.4641       73.1645       70.2216       66.7833       64.0094       68.0640       70.4597       75.9135       74.7358       82.8420       77.8684       77.0091       80.5418       83.6677       79.0377       71.9013       69.4788       70.4075       73.4674       60.8851       59.0814       62.3590       63.0249       43.9030       53.1113       56.1812       60.0164        0.0000        0.0000        0.0000        0.0000        0.0000        0.0000        0.0000        0.0000        0.0000        0.0000        0.0000        0.0000        0.0000        0.0000        0.0000        0.0000        0.0000        0.0000        0.0000        0.0000        0.0000        0.0000        0.0000        0.0000        0.0000        0.0000        0.0000        0.0000        0.0000        0.0000        0.0000        0.0000        0.0000        0.0000        0.0000        0.0000        0.0000        0.0000        0.0000        0.0000        0.0000        0.0000        0.0000        0.0000        0.0000        0.0000        0.0000        0.0000        0.0000        0.0000
        0.0000        0.0000        0.0000        0.0000        0.0000        0.0000        0.0000        0.0000        0.0000        0.0000        0.0000        0.0000        0.0000        0.0000        0.0000        0.0000        0.0000        0.0000        0.0000        0.0000        0.0000        0.0000        0.0000        0.0000        0.0000        0.0000        0.0000       52.9614       21.9263        6.4496        2.8460        0.0000        3.2851        0.0610        0.8762        4.6740        0.6006        3.2746        2.5609        1.4068        0.6124        4.0498        4.1660       11.6372       16.9628        9.2675        5.4678       12.4575       10.0947       13.2676       12.5130       15.7454        6.3985       13.9439       13.6560        3.6164        1.9925        1.8876        2.5992        4.8309        4.6077        2.8847        2.5836        2.0150        2.1229        2.9427        3.2909        5.0882        4.5833        4.1967        1.8486        1.7482        1.4671        2.1462        1.6310        1.9026        2.2365        2.6037        3.0209        3.3888        3.7747        3.9129        3.8964        3.0497        2.9373        3.1133        3.4794        3.3384        5.3040       10.3621        9.1864        2.6744        2.9759        3.1025        4.1685        5.7919        8.8359       10.7256        6.2405        2.3119        3.8034        2.8262        2.2369        4.1304        3.8757        5.8339        5.7560        6.2847        6.0600        5.9973        5.9164        6.2252        8.7038        8.3711        8.2772       11.6781       14.3058       14.3216       14.7722       14.6013       15.1675       14.2952       12.1233        7.4305       12.6065        9.2203       10.5270        9.1899       11.7902        9.7445       10.3899       11.6140       11.4322       11.8580       11.6114       14.8156       16.5919       11.4373       27.2745       71.5098       18.9641       17.8872       21.5740       22.5137       22.7982       27.5470       31.9289       26.8612       34.0063       31.4726       24.0141       18.7711       18.2312       32.3794       22.4305       24.0320       20.9149       30.1025       30.8588       33.5060       31.6132       33.0884       34.9949       32.6671       34.7799       41.3494       36.5826       38.0389       49.1691       61.5705       69.4455       61.2599       55.1108       64.2580       64.0378       66.4506       72.6563       78.5675       78.8864       81.3848       82.5479       88.0210       76.9322       88.5376       85.6000       80.5295       68.2780       76.1525       72.5798       74.5791       81.9107       58.6692       60.5546       66.9435       65.8758       41.1935       42.1669       51.3858       57.5244       48.2100        0.0000        0.0000        0.0000        0.0000        0.0000        0.0000        0.0000        0.0000        0.0000        0.0000        0.0000        0.0000        0.0000        0.0000        0.0000        0.0000        0.0000        0.0000        0.0000        0.0000        0.0000        0.0000        0.0000        0.0000        0.0000        0.0000        0.0000        0.0000        0.0000        0.0000        0.0000        0.0000        0.0000        0.0000        0.0000        0.0000        0.0000        0.0000        0.0000        0.0000        0.0000        0.0000        0.0000        0.0000        0.0000        0.0000        0.0000        0.0000        0.0000
        0.0000        0.0000        0.0000        0.0000        0.0000        0.0000        0.0000        0.0000        0.0000        0.0000        0.0000        0.0000        0.0000        0.0000        0.0000        0.0000        0.0000        0.0000        0.0000        0.0000        0.0000        0.0000        0.0000        0.0000        0.0000        0.0000        0.0000        0.0000        0.0000        0.0000        2.7254        0.1291        0.7510        0.7091        0.1473        0.4470        0.6845        1.0750        0.6438        0.4666        0.3733        1.4578        3.8214       10.7842       12.9562        2.9250        2.6995        7.7343       10.7797       10.0660       15.2246       12.9511        7.5744        8.5326        8.2451        3.3772        2.0967        1.7789        2.5483        4.3743        5.0495        2.4018        1.2755        1.2875        1.8490        2.0331        3.5622        3.8456        2.9161        2.2619        1.8583        0.9065        0.7729        1.2248        1.9081        2.4109        2.4061        2.4361        2.5736        3.1563        3.6560        3.5261        3.6594        2.8291        2.8159        2.9481        3.1630        3.4515        4.7465        4.2702        6.4635        4.2865        2.7303        2.4128        1.9860        2.9057        7.0557       14.5300       15.5140        6.8910       10.4275        5.5207        4.2188        2.4268        3.4251        2.9455        3.6200        6.3422        7.5088        5.6499        5.4424        4.9740       10.7122        8.5498        8.7825       11.3984       13.9280       14.6356       15.2788       14.4955       15.7897       16.2158       13.7329       19.0519        9.8546        9.7904        7.3560        6.8677        7.5541       10.7844        8.2850        9.8119       10.5309       13.0943       11.2070       11.4149       14.9720       14.0776       23.5723       16.3587       14.7912       15.3431       19.5630       29.0956       27.8519       30.1502       27.5223       25.9409       24.2451       24.2340       24.4179       20.7006       20.2054       21.0355       21.9268       23.4757       23.5959       27.8420       27.5585       33.2194       33.9925       35.6970       42.4296       41.9536       42.1971       37.3891       38.3575       56.1812       64.1645       62.1345       66.0076       62.1015       56.2008       59.9673       65.6675       66.3067       75.2882       78.4271       77.9226       81.9914       79.3669       81.2444       83.2065       87.6278       88.5751       85.8897       71.1373       66.9955       65.5989       67.6205       67.9533       54.1400       48.4958       53.3384       54.8476       38.1803       39.0119       46.7146       57.0894       41.9700        0.0000        0.0000        0.0000        0.0000        0.0000        0.0000        0.0000        0.0000        0.0000        0.0000        0.0000        0.0000        0.0000        0.0000        0.0000        0.0000        0.0000        0.0000        0.0000        0.0000        0.0000        0.0000        0.0000        0.0000        0.0000        0.0000        0.0000        0.0000        0.0000        0.0000        0.0000        0.0000        0.0000        0.0000        0.0000        0.0000        0.0000        0.0000        0.0000        0.0000        0.0000        0.0000        0.0000        0.0000        0.0000        0.0000        0.0000        0.0000        0.0000
        0.0000        0.0000        0.0000        0.0000        0.0000        0.0000        0.0000        0.0000        0.0000        0.0000        0.0000        0.0000        0.0000        0.0000        0.0000        0.0000        0.0000        0.0000        0.0000        0.0000        0.0000        0.0000        0.0000        0.0000        0.0000        0.0000        0.0000        0.0000        0.0000        0.0000        0.0000       10.3845        2.0434        0.0000        0.0000        0.3744        2.2434        1.0074        3.1379        0.4308        4.0683        4.8163        5.0636       12.2899       15.6889       11.6307        5.3861        4.5576        5.9061        3.2021        3.3198        3.9192        7.1446        3.8173        1.0847        0.2881        0.1070        0.4953        1.0685        2.4228        3.9847        3.2308        1.8162        1.6470        2.4468        2.1721        1.7352        2.0889        2.3453        1.1564        0.6447        0.3914        0.1863        0.5542        1.3331        2.4394        1.5827        2.2375        1.6828        1.9427        2.8790        1.9605        2.0576        1.0025        2.0917        3.2628        4.0768        3.6613        6.0609        4.9406        5.3076        4.1364        0.8659        0.7272        0.5229        1.0519        0.8626        3.8990       17.7717        3.4373        3.5651        4.6198        4.0480        2.6373        4.2688        2.3959        2.2345        4.9385        4.6522        5.3167        5.6004        4.3141        6.1355        5.9647        8.7659       12.8151       12.2931       11.3841       12.5941       15.4683       20.4832       20.0915       19.5479       22.3206        7.6243        7.4021        8.1980        8.0180        8.4177        9.0405        9.8048       11.4957       12.6119       12.5452       12.7388       13.2918       13.6320       13.7877       15.9763       13.6504       14.8766       15.4322       21.3180       29.7142       29.4961       21.0154       31.4358       28.9467       19.2309       19.8286       23.5233       32.0436       24.5244       25.6443       26.6568       27.1592       41.6747       41.0170       32.5375       41.8715       72.8390       81.6972       63.0006       76.2473       70.5920       56.0895       58.0386       81.8044      107.2258      108.0274      118.4051       80.0089       71.8128       60.1140       68.3687       64.1231       74.6202       78.3257       77.2602       71.8155       72.5794       76.7622       77.4949       72.8625       78.8125       64.5129       60.8520       57.3056       57.5178       55.2147       53.2947       49.4887       48.4659       48.2600       51.5501       43.2144       42.2458       44.6484        0.0000        0.0000        0.0000        0.0000        0.0000        0.0000        0.0000        0.0000        0.0000        0.0000        0.0000        0.0000        0.0000        0.0000        0.0000        0.0000        0.0000        0.0000        0.0000        0.0000        0.0000        0.0000        0.0000        0.0000        0.0000        0.0000        0.0000        0.0000        0.0000        0.0000        0.0000        0.0000        0.0000        0.0000        0.0000        0.0000        0.0000        0.0000        0.0000        0.0000        0.0000        0.0000        0.0000        0.0000        0.0000        0.0000        0.0000        0.0000        0.0000        0.0000        0.0000
        0.0000        0.0000        0.0000        0.0000        0.0000        0.0000        0.0000        0.0000        0.0000        0.0000        0.0000        0.0000        0.0000        0.0000        0.0000        0.0000        0.0000        0.0000        0.0000        0.0000        0.0000        0.0000        0.0000        0.0000        0.0000        0.0000        0.0000        0.0000        0.0000        0.0000        0.0000        0.0000        0.0000        0.0000        0.0000        0.0000        0.0000        2.1668        9.0434        4.7377        5.3161        2.5279        2.9927        6.7621       11.2413        9.7105        5.7655        4.4842        5.2733        5.2520        3.6740        5.2976        4.1806        1.9139        1.1534        0.4932        0.1980        0.4358        0.3233        1.7173        1.6487        1.7015        1.2295        0.5445        0.3019        1.2224        1.3088        1.3747        1.7355        1.0650        0.2730        0.9553        0.3791        0.9250        2.9981        2.2611        0.6418        1.4233        1.4491        2.5865        2.9941        3.0215        2.0802        0.7924        2.7461        3.1592        2.6536       10.5426        3.3440        7.7363        8.6783        0.9301        1.0488        0.7003        0.5799        1.0800        3.2173        1.6844       10.3309        3.7530        0.7359        9.5115        4.0071        1.9552        2.4849        1.9360        2.4948        4.5086        4.7125        4.6078        4.8913        3.8007        4.1123        6.5035        8.5600       11.3916       11.4626       12.0940       12.9871       21.9472       18.5118       17.6426       17.9663       27.5767       14.2207        8.3967        9.2299        9.4093       13.2796       10.6025       11.5197       13.3306       14.1080       14.3731       14.5733       14.9494       15.2497       15.3371       21.9303       15.2025       24.7129       25.5623       23.5917       22.7978       27.8961       35.4916       24.2547       20.9081       27.0095       20.4500       21.5635       25.3299       26.6707       28.0297       29.4711       30.3728       60.5912       51.2866       34.8272       37.8697       58.2908       45.7822       57.9930       67.6637       49.3400       69.6918       75.0985       92.1453      111.9008       97.6417       66.4567       90.8432       61.2548       60.9075       71.3019       61.7422       70.8161       71.0070       59.2729       61.7977       67.5749       67.4398       89.5679       93.6156       63.1188       59.4179       56.2663       55.8315       52.8546       46.3356       44.9891       45.7267       45.1970       47.2322       48.0911       39.7200       42.2482        0.0000        0.0000        0.0000        0.0000        0.0000        0.0000        0.0000        0.0000        0.0000        0.0000        0.0000        0.0000        0.0000        0.0000        0.0000        0.0000        0.0000        0.0000        0.0000        0.0000        0.0000        0.0000        0.0000        0.0000        0.0000        0.0000        0.0000        0.0000        0.0000        0.0000        0.0000        0.0000        0.0000        0.0000        0.0000        0.0000        0.0000        0.0000        0.0000        0.0000        0.0000        0.0000        0.0000        0.0000        0.0000        0.0000        0.0000        0.0000        0.0000        0.0000        0.0000        0.0000
        0.0000        0.0000        0.0000        0.0000        0.0000        0.0000        0.0000        0.0000        0.0000        0.0000        0.0000        0.0000        0.0000        0.0000        0.0000        0.0000        0.0000        0.0000        0.0000        0.0000        0.0000        0.0000        0.0000        0.0000        0.0000        0.0000        0.0000        0.0000        0.0000        0.0000        0.0000        0.0000        0.0000        0.0000        0.0000        0.0000        0.0000        0.0000        0.0000        4.0201        2.9795        0.4208        0.4411        1.4157        5.7164        5.3863        4.3777        2.2882        2.7240        3.4388        3.7550        4.5106        2.0913        1.3311        0.7127        0.8542        0.3507        0.4177        0.1404        0.4382        0.0593        0.1703        0.0908        0.2025        0.2280        0.5990        1.1114        2.6892        1.0962        0.3220        0.2752        1.2595        1.2774        0.4200        0.7155        0.7392        1.7307        1.5595        4.0681        6.8632        5.0479        7.3189        3.5435        8.8781        2.7152        5.5364        3.6587        4.2300        2.8777        4.8749       11.2983        6.4351        2.3796        1.0171        0.6954        1.4927        2.3915        0.7160        2.8136        2.2138        0.9367        0.6246        3.2898        0.7181        1.0998        1.0887        1.6265        3.0116        3.3808        3.6909        3.9959        3.1667        3.5694        5.2828        6.0620       10.9433       10.8622        9.6973       11.0613       10.4776       18.9513       21.4692       19.5397       22.6806       14.8201       11.9141       10.4181       10.9315       11.3643       12.0459       12.9943       15.2439       16.1216       18.7230       16.2739       16.7325       16.9548       17.0514       24.7081       21.9541       31.5114       31.6947       33.6461       22.1850       23.5170       22.0279       20.9254       21.6423       21.7926       22.6653       23.8165       28.3320       29.6219       31.3721       43.1982       68.4958       51.8154       59.6942       87.5052       47.6592       56.1387       50.1089       50.8223       55.4611       74.7327       79.1336       94.7811      103.5354       99.5315       80.5688       71.3156       64.7170       50.3536       52.3777       46.2347       61.5083       67.1371       75.5858       67.9403       67.8678       62.3801       85.2196       79.2711       62.1402       61.2321       57.0982       52.5942       46.9521       45.9482       47.9150       48.0271       47.0185       46.5383       49.8900       50.0477       39.4005       43.5425        0.0000        0.0000        0.0000        0.0000        0.0000        0.0000        0.0000        0.0000        0.0000        0.0000        0.0000        0.0000        0.0000        0.0000        0.0000        0.0000        0.0000        0.0000        0.0000        0.0000        0.0000        0.0000        0.0000        0.0000        0.0000        0.0000        0.0000        0.0000        0.0000        0.0000        0.0000        0.0000        0.0000        0.0000        0.0000        0.0000        0.0000        0.0000        0.0000        0.0000        0.0000        0.0000        0.0000        0.0000        0.0000        0.0000        0.0000        0.0000        0.0000        0.0000        0.0000        0.0000
        0.0000        0.0000        0.0000        0.0000        0.0000        0.0000        0.0000        0.0000        0.0000        0.0000        0.0000        0.0000        0.0000        0.0000        0.0000        0.0000        0.0000        0.0000        0.0000        0.0000        0.0000        0.0000        0.0000        0.0000        0.0000        0.0000        0.0000        0.0000        0.0000        0.0000        0.0000        0.0000        0.0000        0.0000        0.0000        0.0000        0.0000        0.0000        0.0000        0.0000        0.5679        0.5771        0.8256        1.8618        1.5193        2.7199        1.6635        3.7114        2.7114        6.1753        5.8052        4.0049        2.7633        2.0998        2.4749        0.5696        0.4604        0.3590        0.2463        0.0488        0.0894        0.0113        0.2177        0.4286        1.1882        0.6825        0.6814        1.1546        1.2608        0.4694        0.9001        0.6323        0.9386        0.7517        0.7861        0.9691        0.6843        0.9179        2.0477        2.3294        4.9432        3.2227        3.1264        8.4507        8.4172        7.4067        8.1455        5.7766        7.3972       11.5980        8.3499        1.1623        4.2936        2.0896        0.9906        2.1135        1.3320        1.0707        5.4034        0.3567        2.4324        2.1848        0.0314        0.7947        0.6780        0.8280        1.3058        1.9443        2.4687        2.6809        2.8673        2.4164        2.5474        3.1921        4.3359       12.4376       12.6141        8.1481        9.2941       10.5063       12.9495       12.8261       12.5955       12.0144        9.6428       10.1489       11.3156       12.3149       13.0244       13.7640       17.0745       21.2609       20.4761       17.2074       17.5019       20.3223       21.8177       18.7738       28.7142       18.2252       19.1184       34.6557       39.8410       26.3947       32.3191       29.1706       30.2248       31.4771       36.1937       40.8716       28.7936       32.0001       33.7149       40.8393       64.6553       62.0095       68.4762       63.4449       65.5552       51.0827       68.5911       70.1506       58.1559       66.3696       90.7276      107.8087      111.7607      123.8211      101.5183       65.8273       65.3894       75.0103       62.6004       80.4815       53.7772       54.2251       66.7976       71.9219       76.2473       74.7840       70.0520       69.8208       65.7294       60.4269       58.3947       49.9997       47.6948       46.7188       50.5316       60.0289       62.1854       49.4183       48.0322       53.2594       41.5677       37.9978        0.0000        0.0000        0.0000        0.0000        0.0000        0.0000        0.0000        0.0000        0.0000        0.0000        0.0000        0.0000        0.0000        0.0000        0.0000        0.0000        0.0000        0.0000        0.0000        0.0000        0.0000        0.0000        0.0000        0.0000        0.0000        0.0000        0.0000        0.0000        0.0000        0.0000        0.0000        0.0000        0.0000        0.0000        0.0000        0.0000        0.0000        0.0000        0.0000        0.0000        0.0000        0.0000        0.0000        0.0000        0.0000        0.0000        0.0000        0.0000        0.0000        0.0000        0.0000        0.0000        0.0000
        0.0000        0.0000        0.0000        0.0000        0.0000        0.0000        0.0000        0.0000        0.0000        0.0000        0.0000        0.0000        0.0000        0.0000        0.0000        0.0000        0.0000        0.0000        0.0000        0.0000        0.0000        0.0000        0.0000        0.0000        0.0000        0.0000        0.0000        0.0000        0.0000        0.0000        0.0000        0.0000        0.0000        0.0000        0.0000        0.0000        0.0000        0.0000        0.0000        0.0000        0.0000        0.0000        0.0000        7.4113        8.3813        8.5834        7.8963        7.2214        7.3179        8.1039       12.3635       18.7417       16.3987       10.7870       10.0293        5.6070        4.3614        3.8476        2.7789        1.7345        1.8262        1.7837        2.4603        2.4651        2.0996        2.1804        2.4207        1.8991        1.7052        1.6110        1.5575        2.8090        3.0117        1.5645        2.0003        1.5774        1.4761        0.9106        1.7695        8.1480        7.1164        6.1088       10.5500       16.0518       19.7168       15.1306       13.9568       14.0828       24.2139       11.4792       10.4331       10.0877       11.6863        8.2098        3.4391        2.7997        3.6553        3.2453        4.7879        3.6608        6.2209        3.3393        1.8934        0.0075        0.0078        0.0000        0.0000        1.2000        0.9224        1.6346        2.7734        3.0575        2.8237        1.8872        3.8361        4.2176        4.6187        5.5815        6.4322        8.0311        8.8334        9.5283       10.0491       11.4367       12.1054       13.1660       14.7204       16.0148       17.4290       18.3780       18.7663       15.8866       16.1030       16.2195       23.1701       27.3944       28.0091       22.5751       20.6332       26.1207       23.4006       26.9581       39.8750       41.8489       60.2902       46.3744       67.2934       70.1659       43.7367       49.5928       37.6888       44.8288       46.8637       51.2584       73.9953       67.9723       73.2152       68.7969       69.2057       53.5517       81.3373       93.2713       77.0624       90.1791       93.3401      103.6041      105.5144       90.2047       95.0711       62.4952       62.1353       53.5867       63.1480       72.3619       61.4607       64.9788       70.1987       72.7050       75.8232       68.7075       58.7529       59.3598       55.2868       57.2765       58.4689       49.5026       44.1539       44.7431       46.5720       47.0640       48.0823       50.3532       51.4118       51.5102       39.9402       18.3300        0.0000        0.0000        0.0000        0.0000        0.0000        0.0000        0.0000        0.0000        0.0000        0.0000        0.0000        0.0000        0.0000        0.0000        0.0000        0.0000        0.0000        0.0000        0.0000        0.0000        0.0000        0.0000        0.0000        0.0000        0.0000        0.0000        0.0000        0.0000        0.0000        0.0000        0.0000        0.0000        0.0000        0.0000        0.0000        0.0000        0.0000        0.0000        0.0000        0.0000        0.0000        0.0000        0.0000        0.0000        0.0000        0.0000        0.0000        0.0000        0.0000        0.0000        0.0000        0.0000        0.0000
        0.0000        0.0000        0.0000        0.0000        0.0000        0.0000        0.0000        0.0000        0.0000        0.0000        0.0000        0.0000        0.0000        0.0000        0.0000        0.0000        0.0000        0.0000        0.0000        0.0000        0.0000        0.0000        0.0000        0.0000        0.0000        0.0000        0.0000        0.0000        0.0000        0.0000        0.0000        0.0000        0.0000        0.0000        0.0000        0.0000        0.0000        0.0000        0.0000        0.0000        0.0000        0.0000        0.0000        0.0000       12.5752       12.5939       12.5100        9.2915        7.4524        8.4174       16.1407       18.8477       19.5642       23.2290       19.2203       12.1153       10.0469        8.1460        8.1449        5.2927        3.5783        2.2682        1.8063        2.8504        2.1022        2.0501        2.6634        2.0303        1.9398        2.3300        2.7323        3.9152        4.5792        5.3499        3.5057        2.6207        3.1259        3.0680        4.9071        7.1175        6.8363        9.8576        8.8452       15.1209       22.1990       19.7592       18.5701       22.0677       30.7324       17.7240       15.8794       12.8646       13.8616       16.1623       15.3299        8.6686       10.5225       11.9679       13.2429        5.6890        3.6212        3.4590        1.9739        0.0079        0.0000        0.0000        0.0000        0.5388        0.2659        2.5818        3.1198        2.0128        1.7318        1.2063        0.9449        2.9716        4.2626        4.2439        5.1155        6.6459        7.5298        8.4807        9.5231       11.4573       12.6342       14.1749       16.1128       17.6928       19.5114       20.4900       20.5786       17.0876       17.0689       25.5686       33.9692       35.4521       31.7129       22.2247       25.1479       27.3418       25.1543       39.2534       35.6662       36.4223       42.3008       41.0295       52.9302       62.6403       50.3155       41.8325       42.4323       63.1376       58.5458       54.2569       54.1486       59.8006       61.6519       69.2623       89.1136       88.1261      102.3161       83.5964       98.2057       93.9564       90.6377      101.4034      103.3313       78.7593       59.1024       54.0142       61.1176       54.3650       75.5582       55.7217       62.6687       56.6080       61.6892       61.1105       65.1066       78.9039       65.5313       68.6905       51.8504       56.4403       53.4532       50.8866       44.4585       42.7682       50.1499       47.7185       46.2041       51.3536       44.3251       41.4479       33.7455       20.7000        0.0000        0.0000        0.0000        0.0000        0.0000        0.0000        0.0000        0.0000        0.0000        0.0000        0.0000        0.0000        0.0000        0.0000        0.0000        0.0000        0.0000        0.0000        0.0000        0.0000        0.0000        0.0000        0.0000        0.0000        0.0000        0.0000        0.0000        0.0000        0.0000        0.0000        0.0000        0.0000        0.0000        0.0000        0.0000        0.0000        0.0000        0.0000        0.0000        0.0000        0.0000        0.0000        0.0000        0.0000        0.0000        0.0000        0.0000        0.0000        0.0000        0.0000        0.0000        0.0000        0.0000
        0.0000        0.0000        0.0000        0.0000        0.0000        0.0000        0.0000        0.0000        0.0000        0.0000        0.0000        0.0000        0.0000        0.0000        0.0000        0.0000        0.0000        0.0000        0.0000        0.0000        0.0000        0.0000        0.0000        0.0000        0.0000        0.0000        0.0000        0.0000        0.0000        0.0000        0.0000        0.0000        0.0000        0.0000        0.0000        0.0000        0.0000        0.0000        0.0000        0.0000        0.0000        0.0000        0.0000        0.0000        0.0000        0.0000       11.1127       13.1139       11.1242        7.0306        6.5370       10.3994       10.5383       11.8668       10.0291        7.5904        7.3935        8.2474       12.7009        8.6733        5.4680        6.5099        5.2994        5.1942        5.5471        3.5226        2.4235        2.4486        2.9715        3.0105        2.7922        2.8655        3.3733        3.2974        2.4225        2.8660        3.7111        2.7547        1.8920        3.3120       10.6216        6.3361        8.1430       15.1502       20.3417       21.4513       23.8183       18.8133       25.7581       34.9144       20.8006        9.8946        5.1443        8.3885       28.6949       15.7996       13.6836        8.0994       13.9307        9.2712        8.6584        9.3890        7.0421        0.0000        0.0262        0.0000        0.0097        0.2333        0.2765        0.1825        0.1699        0.1634        0.1725        0.3164        0.6113        1.9998        2.7069        3.5465        4.3703        7.7248        9.1462        7.5816        8.9196       11.0677       12.5904       14.3496       16.3557       18.1075       20.0330       21.0011       26.7999       23.6244       24.8009       17.4959       18.2258       33.3088       31.2922       32.6482       23.0037       25.1892       21.9568       22.7090       27.6287       29.2636       35.3586       44.0757       45.7430       57.9745       46.2293       54.5697       47.5603       65.3261       78.7449       61.1389       71.8156       68.3600       73.0918       71.6447       76.1545       89.3638       94.8043       92.5535       99.9992       82.3778       88.8427      100.0474       82.2845       60.8439       51.5513       56.7928       57.8894       57.6455       57.2255       56.5991       61.0976       55.6291       75.1052       73.0988       71.8836       61.4688       56.0912       56.8674       54.7357       53.1168       56.4702       65.5754       57.9437       52.8146       48.4216       47.5319       44.6786       38.6259       36.1781       40.7152       32.4973       26.4600        0.0000        0.0000        0.0000        0.0000        0.0000        0.0000        0.0000        0.0000        0.0000        0.0000        0.0000        0.0000        0.0000        0.0000        0.0000        0.0000        0.0000        0.0000        0.0000        0.0000        0.0000        0.0000        0.0000        0.0000        0.0000        0.0000        0.0000        0.0000        0.0000        0.0000        0.0000        0.0000        0.0000        0.0000        0.0000        0.0000        0.0000        0.0000        0.0000        0.0000        0.0000        0.0000        0.0000        0.0000        0.0000        0.0000        0.0000        0.0000        0.0000        0.0000        0.0000        0.0000        0.0000
        0.0000        0.0000        0.0000        0.0000        0.0000        0.0000        0.0000        0.0000        0.0000        0.0000        0.0000        0.0000        0.0000        0.0000        0.0000        0.0000        0.0000        0.0000        0.0000        0.0000        0.0000        0.0000        0.0000        0.0000        0.0000        0.0000        0.0000        0.0000        0.0000        0.0000        0.0000        0.0000        0.0000        0.0000        0.0000        0.0000        0.0000        0.0000        0.0000        0.0000        0.0000        0.0000        0.0000        0.0000        0.0000        0.0000        0.0000        5.2134        6.1691        6.5871        5.9768        9.2707        9.6247        8.3148        7.2736        5.5104        5.2276        4.1294        3.5675        3.0772        1.8135        1.7172        2.7830        3.3637        5.1681        3.1636        2.3062        2.8995        3.2005        3.1007        2.9321        2.3919        2.6809        1.7755        2.5792        2.7925        0.8648        1.3110        1.1552        3.5998        4.1645        5.5084        7.4106       12.8595       16.2935       20.4741       16.9274       16.5340       18.0070       14.5367       12.9519       11.5722        8.0826        7.1114       27.3669       21.8299       10.4131        4.5723        9.1625        8.2236        9.9718       10.5107       14.4240        0.0094        0.0292        0.0000        0.0218        0.3444        0.2855        0.1794        0.1681        0.1421        0.1316        0.2521        0.6656        2.0199        2.7371        3.4927        4.1719        5.6204        5.9986        9.0172        8.4384       10.5808       12.1326       13.7840       15.6316       17.3675       19.1008       20.0042       24.7839       16.8024       16.7979       23.3252       18.0002       28.4421       22.3030       30.8772       23.0568       22.2987       24.3920       23.6157       28.1455       35.5523       44.3885       50.4500       45.2681       51.0627       45.0485       61.7264       46.5292       71.5661       87.8777       71.4636       84.6480       95.2562       86.5216       69.8454       78.0605       94.6228       89.6770       80.2898       90.9467       96.9602       92.8387       82.1756       62.4290       55.9745       61.4233       56.9439       56.9893       47.8695       54.0801       50.4920       53.0842       57.8426       76.0613       63.8657       70.8130       65.4168       54.7175       60.2372       58.4232       58.5303       60.2677       68.1487       66.8840       50.0087       52.8026       51.4352       47.7513       46.5678       49.3157       34.2213       38.6762        0.0000        0.0000        0.0000        0.0000        0.0000        0.0000        0.0000        0.0000        0.0000        0.0000        0.0000        0.0000        0.0000        0.0000        0.0000        0.0000        0.0000        0.0000        0.0000        0.0000        0.0000        0.0000        0.0000        0.0000        0.0000        0.0000        0.0000        0.0000        0.0000        0.0000        0.0000        0.0000        0.0000        0.0000        0.0000        0.0000        0.0000        0.0000        0.0000        0.0000        0.0000        0.0000        0.0000        0.0000        0.0000        0.0000        0.0000        0.0000        0.0000        0.0000        0.0000        0.0000        0.0000        0.0000
        0.0000        0.0000        0.0000        0.0000        0.0000        0.0000        0.0000        0.0000        0.0000        0.0000        0.0000        0.0000        0.0000        0.0000        0.0000        0.0000        0.0000        0.0000        0.0000        0.0000        0.0000        0.0000        0.0000        0.0000        0.0000        0.0000        0.0000        0.0000        0.0000        0.0000        0.0000        0.0000        0.0000        0.0000        0.0000        0.0000        0.0000        0.0000        0.0000        0.0000        0.0000        0.0000        0.0000        0.0000        0.0000        0.0000        0.0000        0.0000        0.0000        0.0000        4.0286        6.5216        6.8104        6.8960        6.0178        8.3539        7.8792        6.3581        4.5109        0.0560        0.0766        0.0271        0.1283        4.4780        5.0315        3.4526        0.0000        0.0000        4.8680        4.3596        3.7356        2.4017        1.9114        1.8626        3.3839        9.7007       13.4822        8.4680        5.7490        7.0852        8.5752        8.9641       12.1808       12.0856       10.8229       12.9478       11.8788       10.2727        7.0372        0.0000        0.0000        0.0000        0.0000        4.4349        7.6199        4.7984        3.7006        3.6232        0.0000        9.8081       11.6250        9.9646       11.4322        4.5291        2.6037        1.5474        1.4451        0.6723        0.4205        0.2739        0.2124        0.0327        0.0554        0.3607        0.3989        2.0452        2.6890        4.2372        3.9223        3.7506        4.2447        4.9958        6.1694        9.7847       11.0416       12.5172       14.0899       15.8777       19.0110       18.2719       18.7852       18.9826       18.1015       15.7222       22.2883       25.5093       26.0519       29.2836       26.3909       27.6171       27.7349       28.1940       33.3126       44.7334       48.2009       51.3478       49.9387       73.4098       58.7923       53.3232       51.6103       62.4173       78.2232       59.7786       64.8428       91.5920       70.5798       88.0388       93.5106       84.0862       67.4635       74.4749       89.4659       70.3740       88.7688       83.1411       56.8526       51.4859       54.4887       52.4057       53.6076       46.6955       44.7637       40.7513       53.0855       52.0927       51.0999       47.5857       49.6097       55.9344       55.9046       55.4438       61.6887       55.2325       61.4730       64.1713       61.1529       51.3965       53.5415       55.2521       51.6253       59.5375       34.0372        0.0000        0.0000        0.0000        0.0000        0.0000        0.0000        0.0000        0.0000        0.0000        0.0000        0.0000        0.0000        0.0000        0.0000        0.0000        0.0000        0.0000        0.0000        0.0000        0.0000        0.0000        0.0000        0.0000        0.0000        0.0000        0.0000        0.0000        0.0000        0.0000        0.0000        0.0000        0.0000        0.0000        0.0000        0.0000        0.0000        0.0000        0.0000        0.0000        0.0000        0.0000        0.0000        0.0000        0.0000        0.0000        0.0000        0.0000        0.0000        0.0000        0.0000        0.0000        0.0000        0.0000        0.0000        0.0000        0.0000
        0.0000        0.0000        0.0000        0.0000        0.0000        0.0000        0.0000        0.0000        0.0000        0.0000        0.0000        0.0000        0.0000        0.0000        0.0000        0.0000        0.0000        0.0000        0.0000        0.0000        0.0000        0.0000        0.0000        0.0000        0.0000        0.0000        0.0000        0.0000        0.0000        0.0000        0.0000        0.0000        0.0000        0.0000        0.0000        0.0000        0.0000        0.0000        0.0000        0.0000        0.0000        0.0000        0.0000        0.0000        0.0000        0.0000        0.0000        0.0000        0.0000        0.0000        0.0000        0.0000        0.0000        0.0000        0.0000        7.7190        7.6632        6.8032        0.0000        0.0000        0.0000        0.1898        0.2316        4.1623        4.1442        0.0000        0.0000        0.0000        0.0000        0.0000        0.0000        0.0000        1.6129        1.4633        1.7821        3.1215        2.7991        2.8859        3.6813        4.4931        5.3632        7.5657        8.6146       11.5237       10.8804        9.6537        9.6084        6.4624        0.0000        0.0000        0.0000        0.0000        0.0000        0.0000       14.1911        3.8231        0.0000        0.0000        0.0000        8.8610        9.2123        9.3716        7.9917        5.4408        3.0796        2.3327        2.1156        0.8672        0.4990        0.2792        0.6653        0.0000        0.1737        0.6299        0.6830        2.0741        2.9139        3.1139        3.5428        3.4381        3.6844        4.4533        7.5680        8.8620       10.3520       11.7897       13.1224       17.0466       16.1766       16.9547       17.0262       17.4763       14.6392       20.0231       21.0984       28.5182       26.3291       27.2083       29.8495       29.0867       31.2867       29.0668       32.0514       43.7360       49.8260       51.7851       59.8585       73.9472       61.3142       62.7640       51.4258       56.7697       59.2951       66.1018       61.5007       63.3781       77.8822       75.1483       71.2839       52.5251       68.2571       80.8336       67.7479       61.9564       63.8418       82.9490       73.6910       58.1973       53.5484       47.9266       48.9591       53.6914       47.2449       42.1757       50.7276       49.8952       62.4208       65.3276       56.2315       57.5458       62.4711       63.3271       61.9117       59.4565       59.9699       64.5981       55.5696       47.7010       48.0572       47.1349       48.8599       57.8337       36.7784        0.0000        0.0000        0.0000        0.0000        0.0000        0.0000        0.0000        0.0000        0.0000        0.0000        0.0000        0.0000        0.0000        0.0000        0.0000        0.0000        0.0000        0.0000        0.0000        0.0000        0.0000        0.0000        0.0000        0.0000        0.0000        0.0000        0.0000        0.0000        0.0000        0.0000        0.0000        0.0000        0.0000        0.0000        0.0000        0.0000        0.0000        0.0000        0.0000        0.0000        0.0000        0.0000        0.0000        0.0000        0.0000        0.0000        0.0000        0.0000        0.0000        0.0000        0.0000        0.0000        0.0000        0.0000        0.0000        0.0000
        0.0000        0.0000        0.0000        0.0000        0.0000        0.0000        0.0000        0.0000        0.0000        0.0000        0.0000        0.0000        0.0000        0.0000        0.0000        0.0000        0.0000        0.0000        0.0000        0.0000        0.0000        0.0000        0.0000        0.0000        0.0000        0.0000        0.0000        0.0000        0.0000        0.0000        0.0000        0.0000        0.0000        0.0000        0.0000        0.0000        0.0000        0.0000        0.0000        0.0000        0.0000        0.0000        0.0000        0.0000        0.0000        0.0000        0.0000        0.0000        0.0000        0.0000        0.0000        0.0000        0.0000        0.0000        0.0000        0.0000        0.0000        0.0000        0.0000        0.0000        0.0000        0.0013        0.0014        2.3609        3.2620        0.0000        0.0000        0.0000        0.0000        0.0000        0.0000        0.0000        0.0000        1.7598        1.7225        2.2580        2.0170        2.5264        4.3392        3.9510        4.7825        5.7146        8.7890        7.2522        7.2885        0.0000        0.0000        0.0000        0.0000        0.0000        0.0000        0.0000        0.0000        0.0000        0.0000        0.0000        0.0000        0.0000        0.0000        0.0000        9.2434        9.4418        7.3780        5.6421        3.3268        2.3848        1.9774        1.8165        0.5466        0.3431        0.2454        0.1678        0.3675        0.6509        0.8281        2.9393        5.3160        3.2706        3.6099        3.3239        3.7527        4.3467        5.4887        8.5901        9.9707       12.4125       12.3900       13.8594       15.0570       15.7765       15.9195       13.7725       13.9525       14.3621       15.4049       25.0421       28.2333       28.7609       31.5714       35.7192       33.7161       27.5540       30.9120       42.1675       47.5604       47.0446       57.3208       64.8091       68.3327       65.5842       59.2849       61.1565       49.5283       52.4069       60.7644       69.7395       64.8185       63.8334       61.4439       66.9403       58.3636       55.8214       54.4822       65.6815       72.1522       64.7122       56.1741       55.9200       61.5659       59.2714       50.9305       48.5509       48.7168       82.7764       95.8246       53.0626       58.3290       60.6959       59.0183       71.0725       77.4135       70.8859       65.7331       60.2517       56.7265       60.2999       59.6590       54.5042       49.5926       47.0297       50.9494       40.5927        0.0000        0.0000        0.0000        0.0000        0.0000        0.0000        0.0000        0.0000        0.0000        0.0000        0.0000        0.0000        0.0000        0.0000        0.0000        0.0000        0.0000        0.0000        0.0000        0.0000        0.0000        0.0000        0.0000        0.0000        0.0000        0.0000        0.0000        0.0000        0.0000        0.0000        0.0000        0.0000        0.0000        0.0000        0.0000        0.0000        0.0000        0.0000        0.0000        0.0000        0.0000        0.0000        0.0000        0.0000        0.0000        0.0000        0.0000        0.0000        0.0000        0.0000        0.0000        0.0000        0.0000        0.0000        0.0000        0.0000        0.0000
        0.0000        0.0000        0.0000        0.0000        0.0000        0.0000        0.0000        0.0000        0.0000        0.0000        0.0000        0.0000        0.0000        0.0000        0.0000        0.0000        0.0000        0.0000        0.0000        0.0000        0.0000        0.0000        0.0000        0.0000        0.0000        0.0000        0.0000        0.0000        0.0000        0.0000        0.0000        0.0000        0.0000        0.0000        0.0000        0.0000        0.0000        0.0000        0.0000        0.0000        0.0000        0.0000        0.0000        0.0000        0.0000        0.0000        0.0000        0.0000        0.0000        0.0000        0.0000        0.0000        0.0000        0.0000        0.0000        0.0000        0.0000        0.0000        0.0000        0.0000        0.0000        0.0000        0.0000        2.6421        0.0000        0.0000        0.0000        0.0000        0.0000        0.0000        0.0000        0.0000        0.0000        0.0000        2.0113        1.9178        2.2163        2.0536        2.8206        3.4414        3.5027        5.3557        4.9474        6.2385        0.0000        0.0000        0.0000        0.0000        0.0000        0.0000        0.0000        0.0000        0.0000        0.0000        0.0000        0.0000        0.0000        0.0000        0.0000        0.0000        0.0000       10.5440       11.3659        4.5777        3.1335        2.5323        2.1205        3.1444        0.5737        0.3771        0.4619        0.3169        0.5358        0.7487        0.9250        2.2590        3.1163        3.5295        4.0439        3.8534        4.1584        4.8318        5.9091        8.9535        9.9707       11.0485       11.9666       13.2544       15.4807       16.2837       15.1444       13.4013       13.6231       16.5437       19.3055       21.5032       29.8857       23.4871       24.7728       26.6929       28.1701       26.7516       30.5923       39.1812       50.3476       51.0183       52.0184       61.7818       62.0098       72.6840       77.5819       71.9397       58.1193       53.0792       50.3729       58.5615       44.1460       45.0347       49.6628       55.1919       53.4816       58.3110       61.5175       61.9500       53.0359       67.5841       71.2183       64.8080       70.5077       67.8739       67.3554       46.4129       46.0005       60.4602       62.0566       67.4466       69.2859       68.7341       62.3655       72.5585       82.4079       72.5932       60.8336       56.9896       57.7064       59.1893       63.7256       59.2567       51.7549       66.0936       52.9775        0.0000        0.0000        0.0000        0.0000        0.0000        0.0000        0.0000        0.0000        0.0000        0.0000        0.0000        0.0000        0.0000        0.0000        0.0000        0.0000        0.0000        0.0000        0.0000        0.0000        0.0000        0.0000        0.0000        0.0000        0.0000        0.0000        0.0000        0.0000        0.0000        0.0000        0.0000        0.0000        0.0000        0.0000        0.0000        0.0000        0.0000        0.0000        0.0000        0.0000        0.0000        0.0000        0.0000        0.0000        0.0000        0.0000        0.0000        0.0000        0.0000        0.0000        0.0000        0.0000        0.0000        0.0000        0.0000        0.0000        0.0000        0.0000
        0.0000        0.0000        0.0000        0.0000        0.0000        0.0000        0.0000        0.0000        0.0000        0.0000        0.0000        0.0000        0.0000        0.0000        0.0000        0.0000        0.0000        0.0000        0.0000        0.0000        0.0000        0.0000        0.0000        0.0000        0.0000        0.0000        0.0000        0.0000        0.0000        0.0000        0.0000        0.0000        0.0000        0.0000        0.0000        0.0000        0.0000        0.0000        0.0000        0.0000        0.0000        0.0000        0.0000        0.0000        0.0000        0.0000        0.0000        0.0000        0.0000        0.0000        0.0000        0.0000        0.0000        0.0000        0.0000        0.0000        0.0000        0.0000        0.0000        0.0000        0.0000        0.0000        0.0000        0.0000        0.0000        0.0000        0.0000        0.0000        0.0000        0.0000        0.0000        0.0000        0.0000        0.0000        4.0476        2.0925        1.8757        1.7850        2.3469        3.2716        5.3866        2.9354        0.6234        0.0000        0.0000        0.0000        0.0000        0.0000        0.0000        0.0000        0.0000        0.0000        0.0000        0.0000        0.0000        0.0000        0.0000        0.0000        0.0000        0.0000        0.0000        8.6057       14.8611        5.6252        4.4697        3.6289        2.8152        1.8159        1.3211        1.0503        0.7831        0.2805        0.3768        1.1695        1.1630        2.7946        3.7141        6.0605        5.7333        5.9120        7.5039        8.0169       10.3598        9.9029       10.9761       12.7453       12.6797       12.5713       13.3637       13.9186       14.2230       14.2238       14.4796       18.0432       19.4560       23.8808       21.6558       22.7582       23.9205       20.4880       23.8679       26.1665       45.8596       59.5462       59.2633       70.6082       75.2015       61.8107       71.1227       68.2017       64.5937       81.7936       63.5085       58.0887       51.8681       42.8082       42.5403       44.1264       45.5943       53.7032       57.6157       68.9038       69.6025       92.7654       69.0579       58.2246       69.7687       75.1213       75.6246       84.4624       75.4721       76.8623       81.8380       84.0558       76.2702       79.5894       81.2518       82.3427       80.4247       85.3114       96.9402       89.4783       85.7098       80.4814       76.8760       75.7031       71.1511       63.1082       61.3748       71.9750       56.5736        0.0000        0.0000        0.0000        0.0000        0.0000        0.0000        0.0000        0.0000        0.0000        0.0000        0.0000        0.0000        0.0000        0.0000        0.0000        0.0000        0.0000        0.0000        0.0000        0.0000        0.0000        0.0000        0.0000        0.0000        0.0000        0.0000        0.0000        0.0000        0.0000        0.0000        0.0000        0.0000        0.0000        0.0000        0.0000        0.0000        0.0000        0.0000        0.0000        0.0000        0.0000        0.0000        0.0000        0.0000        0.0000        0.0000        0.0000        0.0000        0.0000        0.0000        0.0000        0.0000        0.0000        0.0000        0.0000        0.0000        0.0000        0.0000
        0.0000        0.0000        0.0000        0.0000        0.0000        0.0000        0.0000        0.0000        0.0000        0.0000        0.0000        0.0000        0.0000        0.0000        0.0000        0.0000        0.0000        0.0000        0.0000        0.0000        0.0000        0.0000        0.0000        0.0000        0.0000        0.0000        0.0000        0.0000        0.0000        0.0000        0.0000        0.0000        0.0000        0.0000        0.0000        0.0000        0.0000        0.0000        0.0000        0.0000        0.0000        0.0000        0.0000        0.0000        0.0000        0.0000        0.0000        0.0000        0.0000        0.0000        0.0000        0.0000        0.0000        0.0000        0.0000        0.0000        0.0000        0.0000        0.0000        0.0000        0.0000        0.0000        0.0000        0.0000        0.0000        0.0000        0.0000        0.0000        0.0000        0.0000        0.0000        0.0000        0.0000        0.0000        0.0000        0.0000        0.0000        0.0000        0.0000        0.0000        0.0000        0.0000        0.0000        0.0000        0.0000        0.0000        0.0000        0.0000        0.0000        0.0000        0.0000        0.0000        0.0000        0.0000        0.0000        0.0000        0.0000        0.0000        0.0000        0.0000        0.0000        6.5794        4.4938        4.7081        4.2395        3.8325        2.8497        1.7839        1.6783        1.2196        0.4677        0.3330        0.5808        0.9689        1.1770        3.0529        4.2736        5.0315        5.8586        6.6199        7.3849        8.2415        9.1771        9.8585       10.8003       11.5325       12.0942       11.8241       12.3608       12.8638       13.2497       13.3885       13.7248       14.2741       15.5766       16.4173       17.4553       18.4941       19.7536       22.6739       21.9527       28.9546       41.0703       55.0374       64.6553       68.1787       76.7323       98.6036       88.5591       77.1559       80.9197       69.2767       67.4881       77.3103       68.5773       53.5146       48.2565       48.0370       50.7638       49.6539       62.4970       71.9797       83.6267       95.0316       79.3251       75.1420       74.4822       78.0958       85.4844      102.5522       98.5005       97.8136       90.1370       89.5568       88.1711       96.9498       94.6342       97.1565      101.4009       94.9393       91.3253       99.0288       92.4149       84.0495       83.7883       80.9023       83.9631       56.1079       64.8984       63.7526        0.0000        0.0000        0.0000        0.0000        0.0000        0.0000        0.0000        0.0000        0.0000        0.0000        0.0000        0.0000        0.0000        0.0000        0.0000        0.0000        0.0000        0.0000        0.0000        0.0000        0.0000        0.0000        0.0000        0.0000        0.0000        0.0000        0.0000        0.0000        0.0000        0.0000        0.0000        0.0000        0.0000        0.0000        0.0000        0.0000        0.0000        0.0000        0.0000        0.0000        0.0000        0.0000        0.0000        0.0000        0.0000        0.0000        0.0000        0.0000        0.0000        0.0000        0.0000        0.0000        0.0000        0.0000        0.0000        0.0000        0.0000        0.0000        0.0000
        0.0000        0.0000        0.0000        0.0000        0.0000        0.0000        0.0000        0.0000        0.0000        0.0000        0.0000        0.0000        0.0000        0.0000        0.0000        0.0000        0.0000        0.0000        0.0000        0.0000        0.0000        0.0000        0.0000        0.0000        0.0000        0.0000        0.0000        0.0000        0.0000        0.0000        0.0000        0.0000        0.0000        0.0000        0.0000        0.0000        0.0000        0.0000        0.0000        0.0000        0.0000        0.0000        0.0000        0.0000        0.0000        0.0000        0.0000        0.0000        0.0000        0.0000        0.0000        0.0000        0.0000        0.0000        0.0000        0.0000        0.0000        0.0000        0.0000        0.0000        0.0000        0.0000        0.0000        0.0000        0.0000        0.0000        0.0000        0.0000        0.0000        0.0000        0.0000        0.0000        0.0000        0.0000        0.0000        0.0000        0.0000        0.0000        0.0000        0.0000        0.0000        0.0000        0.0000        0.0000        0.0000        0.0000        0.0000        0.0000        0.0000        0.0000        0.0000        0.0000        0.0000        0.0000        0.0000        0.0000        0.0000        0.0000        0.0000        0.0000        0.0000        3.7732        5.6824        3.9796        3.7269        3.3972        2.7296        1.3026        0.8783        1.1219        0.8291        0.5705        0.5445        0.7506        0.9744        3.0829        4.0448        4.9775        5.8374        6.5104        7.3070        8.0776        8.9064        9.4022       10.1582       10.7156       11.1161       10.8084       11.2037       11.6811       15.8879       12.3664       12.7984       13.8032       14.5669       22.8651       16.5439       17.5381       18.8233       25.0087       28.3921       28.0674       41.9114       49.3018       58.1402       69.2581       67.3564       86.3519       76.8160       88.8985       87.1031       74.6215       69.1077       75.1398       56.1126       45.3232       52.6505       71.6317       64.9144       55.4833       79.2044       87.3848       80.5249       80.7063       85.5756       77.7050       82.0708       82.0911       88.5318      100.8968       94.3121       97.4376       96.6796      103.5467      110.0218      104.9782      105.1646      107.6631       99.8848       94.1889       85.6145       92.0884       91.6776       80.0998       79.0514       76.1598       74.2374       59.2098       98.2706       67.7051        0.0000        0.0000        0.0000        0.0000        0.0000        0.0000        0.0000        0.0000        0.0000        0.0000        0.0000        0.0000        0.0000        0.0000        0.0000        0.0000        0.0000        0.0000        0.0000        0.0000        0.0000        0.0000        0.0000        0.0000        0.0000        0.0000        0.0000        0.0000        0.0000        0.0000        0.0000        0.0000        0.0000        0.0000        0.0000        0.0000        0.0000        0.0000        0.0000        0.0000        0.0000        0.0000        0.0000        0.0000        0.0000        0.0000        0.0000        0.0000        0.0000        0.0000        0.0000        0.0000        0.0000        0.0000        0.0000        0.0000        0.0000        0.0000        0.0000
        0.0000        0.0000        0.0000        0.0000        0.0000        0.0000        0.0000        0.0000        0.0000        0.0000        0.0000        0.0000        0.0000        0.0000        0.0000        0.0000        0.0000        0.0000        0.0000        0.0000        0.0000        0.0000        0.0000        0.0000        0.0000        0.0000        0.0000        0.0000        0.0000        0.0000        0.0000        0.0000        0.0000        0.0000        0.0000        0.0000        0.0000        0.0000        0.0000        0.0000        0.0000        0.0000        0.0000        0.0000        0.0000        0.0000        0.0000        0.0000        0.0000        0.0000        0.0000        0.0000        0.0000        0.0000        0.0000        0.0000        0.0000        0.0000        0.0000        0.0000        0.0000        0.0000        0.0000        0.0000        0.0000        0.0000        0.0000        0.0000        0.0000        0.0000        0.0000        0.0000        0.0000        0.0000        0.0000        0.0000        0.0000        0.0000        0.0000        0.0000        0.0000        0.0000        0.0000        0.0000        0.0000        0.0000        0.0000        0.0000        0.0000        0.0000        0.0000        0.0000        0.0000        0.0000        0.0000        0.0000        0.0000        0.0000        0.0000        0.0000        3.0814        2.7045        6.2434        3.2536        3.2152        3.0373        2.6665        1.3475        1.1787        1.0815        1.0152        0.6193        0.6550        0.8047        1.1932        2.8511        3.6632        4.6461        6.0088        5.9139        7.4680        7.2700        7.9193        8.3245        8.9188        9.3717        9.7299        9.5260        9.8871       10.3802       11.9501       14.8783       11.6994       12.5476       13.5004       18.2941       15.6111       16.7068       17.9968       21.0624       19.1986       22.2389       32.1234       51.1653       57.8274       57.1163       57.7718       78.6626       75.8287       77.5139       61.8413       81.8791       83.5464       80.2133       51.1343       52.0397       51.1054       81.6700       91.8174       79.4329       86.5362       84.9040      111.7654      111.0048      114.7763      114.8999      118.6274       88.8886       91.6557       96.4504      105.6422      101.5193      104.6341      110.5034      112.1009      107.4121       99.3070       97.2382       93.3264       93.6515       88.4389       85.7617       81.1804       75.6684       69.0896       68.3114       70.0898       76.4976        0.0000        0.0000        0.0000        0.0000        0.0000        0.0000        0.0000        0.0000        0.0000        0.0000        0.0000        0.0000        0.0000      100.2600        0.0000        0.0000        0.0000      111.0300        0.0000        0.0000        0.0000        0.0000        0.0000        0.0000        0.0000        0.0000        0.0000        0.0000        0.0000        0.0000        0.0000        0.0000        0.0000        0.0000        0.0000        0.0000        0.0000        0.0000        0.0000        0.0000        0.0000        0.0000        0.0000        0.0000        0.0000        0.0000        0.0000        0.0000        0.0000        0.0000        0.0000        0.0000        0.0000        0.0000        0.0000        0.0000        0.0000        0.0000        0.0000        0.0000        0.0000
        0.0000        0.0000        0.0000        0.0000        0.0000        0.0000        0.0000        0.0000        0.0000        0.0000        0.0000        0.0000        0.0000        0.0000        0.0000        0.0000        0.0000        0.0000        0.0000        0.0000        0.0000        0.0000        0.0000        0.0000        0.0000        0.0000        0.0000        0.0000        0.0000        0.0000        0.0000        0.0000        0.0000        0.0000        0.0000        0.0000        0.0000        0.0000        0.0000        0.0000        0.0000        0.0000        0.0000        0.0000        0.0000        0.0000        0.0000        0.0000        0.0000        0.0000        0.0000        0.0000        0.0000        0.0000        0.0000        0.0000        0.0000        0.0000        0.0000        0.0000        0.0000        0.0000        0.0000        0.0000        0.0000        0.0000        0.0000        0.0000        0.0000        0.0000        0.0000        0.0000        0.0000        0.0000        0.0000        0.0000        0.0000        0.0000        0.0000        0.0000        0.0000        0.0000        0.0000        0.0000        0.0000        0.0000        0.0000        0.0000        0.0000        0.0000        0.0000        0.0000        0.0000        0.0000        0.0000        0.0000        0.0000        0.0000        0.0000        0.0000        2.0000        2.0075        2.0333        2.1850        2.2220        2.2238        2.1495       14.0735        3.7056        2.5540        2.1471        0.8745        1.0131        1.4260        2.2252        2.2393        2.7031        3.2455        4.0238        4.5530        5.0743        5.5304        5.8893        6.0330        6.3866        6.6732        6.9380        7.3455        7.6363        8.0842        8.5819        9.3978        9.9149       10.5758       11.6388       13.4542       14.5873       15.7201       17.0146       17.2752       18.5037       22.9493       29.1301       42.1098       52.8652       53.7605       54.6015       55.0213       57.4690       54.8430       62.8124       88.6339       77.2090       62.9856       65.9673       60.4190       65.3974       72.7336       55.6603       73.0205       75.8133       82.1139      112.0085      116.3584      114.2426      103.7118      102.2875      110.6031      121.0589      128.5991      113.9587      112.7666      121.4233      110.5028      122.6215      113.9577       93.9667       93.0656       90.3358       79.4761       80.7157       69.0371       65.8403       62.5755       58.4707       52.6911       55.6712      146.0829        0.0000        0.0000        0.0000        0.0000        0.0000        0.0000        0.0000        0.0000        0.0000        0.0000        0.0000        0.0000      147.7800      142.3200      129.3000        0.0000      100.1700       98.3100        0.0000        0.0000        0.0000        0.0000        0.0000        0.0000        0.0000        0.0000        0.0000        0.0000        0.0000        0.0000        0.0000        0.0000        0.0000        0.0000        0.0000        0.0000        0.0000        0.0000        0.0000        0.0000        0.0000        0.0000        0.0000        0.0000        0.0000        0.0000        0.0000        0.0000        0.0000        0.0000        0.0000        0.0000        0.0000        0.0000        0.0000        0.0000        0.0000        0.0000        0.0000        0.0000        0.0000
        0.0000        0.0000        0.0000        0.0000        0.0000        0.0000        0.0000        0.0000        0.0000        0.0000        0.0000        0.0000        0.0000        0.0000        0.0000        0.0000        0.0000        0.0000        0.0000        0.0000        0.0000        0.0000        0.0000        0.0000        0.0000        0.0000        0.0000        0.0000        0.0000        0.0000        0.0000        0.0000        0.0000        0.0000        0.0000        0.0000        0.0000        0.0000        0.0000        0.0000        0.0000        0.0000        0.0000        0.0000        0.0000        0.0000        0.0000        0.0000        0.0000        0.0000        0.0000        0.0000        0.0000        0.0000        0.0000        0.0000        0.0000        0.0000        0.0000        0.0000        0.0000        0.0000        0.0000        0.0000        0.0000        0.0000        0.0000        0.0000        0.0000        0.0000        0.0000        0.0000        0.0000        0.0000        0.0000        0.0000        0.0000        0.0000        0.0000        0.0000        0.0000        0.0000        0.0000        0.0000        0.0000        0.0000        0.0000        0.0000        0.0000        0.0000        0.0000        0.0000        0.0000        0.0000        0.0000        0.0000        0.0000        0.0000        0.0000        0.9858        1.2471        1.4516        1.4883        1.6891        1.7900        1.9151        2.0533       13.5489        4.6300        3.1447        2.5884        0.9767        0.9526        1.0589        1.2636        2.0210        2.4407        2.9045        3.3533        4.0791        4.5426        4.8627        5.1193        5.1777        5.4086        5.6123        5.8471        6.2678        6.5342        6.9898        7.5245        8.3269        8.8878        9.6059       10.7336       12.4787       13.6797       14.8578       16.1760       21.8350       24.3232       30.6556       33.5377       41.1704       44.1319       55.1884       71.8588       64.5833       61.2188       52.2671       86.3494       70.1165       76.5277       78.0326       67.2721       73.4736       58.4109       54.3106       67.2177       88.9346      100.5306       70.1018       87.8280       95.0293       84.8106       80.5141       98.5094      118.5074      114.9458      122.8847      106.1821      120.7182      148.7654      133.0212      125.9166      115.1454       96.1741       85.3535       82.1631       73.6508       65.8182       60.3582       58.2642       50.1631       48.6278       57.7286       54.1334      195.1923        0.0000        0.0000        0.0000        0.0000        0.0000        0.0000      120.9208       92.5200        0.0000        0.0000        0.0000        0.0000      115.8300       91.8900        0.0000        0.0000        0.0000        0.0000        0.0000        0.0000        0.0000        0.0000        0.0000        0.0000        0.0000        0.0000        0.0000        0.0000        0.0000        0.0000        0.0000        0.0000        0.0000        0.0000        0.0000        0.0000        0.0000        0.0000        0.0000        0.0000        0.0000        0.0000        0.0000        0.0000        0.0000        0.0000        0.0000        0.0000        0.0000        0.0000        0.0000        0.0000        0.0000        0.0000        0.0000        0.0000        0.0000        0.0000        0.0000        0.0000        0.0000
        0.0000        0.0000        0.0000        0.0000        0.0000        0.0000        0.0000        0.0000        0.0000        0.0000        0.0000        0.0000        0.0000        0.0000        0.0000        0.0000        0.0000        0.0000        0.0000        0.0000        0.0000        0.0000        0.0000        0.0000        0.0000        0.0000        0.0000        0.0000        0.0000        0.0000        0.0000        0.0000        0.0000        0.0000        0.0000        0.0000        0.0000        0.0000        0.0000        0.0000        0.0000        0.0000        0.0000        0.0000        0.0000        0.0000        0.0000        0.0000        0.0000        0.0000        0.0000        0.0000        0.0000        0.0000        0.0000        0.0000        0.0000        0.0000        0.0000        0.0000        0.0000        0.0000        0.0000        0.0000        0.0000        0.0000        0.0000        0.0000        0.0000        0.0000        0.0000        0.0000        0.0000        0.0000        0.0000        0.0000        0.0000        0.0000        0.0000        0.0000        0.0000        0.0000        0.0000        0.0000        0.0000        0.0000        0.0000        0.0000        0.0000        0.0000        0.0000        0.0000        0.0000        0.0000        0.0000        0.0000        0.0000        0.0989        0.1337        0.6646        0.8734        1.0385        1.1586        1.3707        1.4863        1.6793        1.9477        3.0931        3.4699        3.4138        2.8476        1.0233        0.9939        1.0797        1.2570        1.9799        2.3321        2.7867        3.2334        3.9822        4.4341        4.7020        4.8522        4.8166        4.9501        5.0597        5.2150        5.5816        5.8089        6.2454        6.8079        7.5978        8.1934        8.9414       10.0948       11.8099       13.0153       14.2127       15.5915       15.8891       17.3489       21.1766       24.5657       43.2915       50.4379       49.2243       54.8798       62.2655       57.5332       55.5795       69.9679       74.2747       77.5166       59.6324       64.3661       79.7225       75.1684       60.7621       59.4700       78.7772       81.6400       84.0935       71.7106       81.8780       67.3413       80.7825       85.6078      100.6933      118.1369      125.8944      116.5116      116.0981      128.2516      115.2086      105.8718       99.8032       94.5634       83.9849       79.6717       65.2634       60.4321       58.2965       53.2269       52.1200       56.3465       70.4975       65.5360        0.0000        0.0000        0.0000        0.0000        0.0000       85.7266       83.8020       78.3509       58.6800        0.0000        0.0000        0.0000        0.0000        0.0000        0.0000        0.0000        0.0000        0.0000        0.0000        0.0000        0.0000        0.0000        0.0000        0.0000        0.0000        0.0000        0.0000        0.0000        0.0000        0.0000        0.0000        0.0000        0.0000        0.0000        0.0000        0.0000        0.0000        0.0000        0.0000        0.0000        0.0000        0.0000        0.0000        0.0000        0.0000        0.0000        0.0000        0.0000        0.0000        0.0000        0.0000        0.0000        0.0000        0.0000        0.0000        0.0000        0.0000        0.0000        0.0000        0.0000        0.0000        0.0000
        0.0000        0.0000        0.0000        0.0000        0.0000        0.0000        0.0000        0.0000        0.0000        0.0000        0.0000        0.0000        0.0000        0.0000        0.0000        0.0000        0.0000        0.0000        0.0000        0.0000        0.0000        0.0000        0.0000        0.0000        0.0000        0.0000        0.0000        0.0000        0.0000        0.0000        0.0000        0.0000        0.0000        0.0000        0.0000        0.0000        0.0000        0.0000        0.0000        0.0000        0.0000        0.0000        0.0000        0.0000        0.0000        0.0000        0.0000        0.0000        0.0000        0.0000        0.0000        0.0000        0.0000        0.0000        0.0000        0.0000        0.0000        0.0000        0.0000        0.0000        0.0000        0.0000        0.0000        0.0000        0.0000        0.0000        0.0000        0.0000        0.0000        0.0000        0.0000        0.0000        0.0000        0.0000        0.0000        0.0000        0.0000        0.0000        0.0000        0.0000        0.0000        0.0000        0.0000        0.0000        0.0000        0.0000        0.0000        0.0000        0.0000        0.0000        0.0000        0.0000        0.0000        0.0000        0.0000        0.0000        0.0000        0.1936        0.1843        0.6466        0.8380        1.0236        1.0934        1.2680        1.3721        1.5826        1.8886        3.0446        3.4615        3.4760        2.9948        1.0792        1.0601        1.2098        1.5269        2.2480        2.4781        2.8919        3.4770        4.2453        4.7999        5.0685        5.1709        4.9975        5.0456        5.0586        5.1043        5.5660        5.5113        5.9057        6.4940        7.2693        7.9039        8.6767        9.8125       11.4542       12.6533       15.7308       15.1817       15.6202       16.6676       19.1823       25.8418       40.4420       47.5741       55.4753       56.4646       49.7428       53.0320       47.7369       59.1573       66.2099       58.6835       60.1476       66.5754       61.9390       66.6366       81.6405       54.3915       56.0236       64.6381       67.0543       76.0299       71.7991       78.6912       76.8547       84.3054      109.8057      104.2438      113.9058      115.8947      112.0504       96.5268       97.4347      100.0359       86.8839       82.6054       72.9998       74.5638       68.3199       58.7589       56.5055       57.7776       58.0038       60.3265       63.5937       84.7813        0.0000        0.0000        0.0000       25.4700       68.7436       68.4107       69.4509       69.1067       19.7100        0.0000        0.0000        0.0000        0.0000        0.0000        0.0000        0.0000        0.0000        0.0000        0.0000        0.0000        0.0000        0.0000        0.0000        0.0000        0.0000        0.0000        0.0000        0.0000        0.0000        0.0000        0.0000        0.0000        0.0000        0.0000        0.0000        0.0000        0.0000        0.0000        0.0000        0.0000        0.0000        0.0000        0.0000        0.0000        0.0000        0.0000        0.0000        0.0000        0.0000        0.0000        0.0000        0.0000        0.0000        0.0000        0.0000        0.0000        0.0000        0.0000        0.0000        0.0000        0.0000        0.0000
        0.0000        0.0000        0.0000        0.0000        0.0000        0.0000        0.0000        0.0000        0.0000        0.0000        0.0000        0.0000        0.0000        0.0000        0.0000        0.0000        0.0000        0.0000        0.0000        0.0000        0.0000        0.0000        0.0000        0.0000        0.0000        0.0000        0.0000        0.0000        0.0000        0.0000        0.0000        0.0000        0.0000        0.0000        0.0000        0.0000        0.0000        0.0000        0.0000        0.0000        0.0000        0.0000        0.0000        0.0000        0.0000        0.0000        0.0000        0.0000        0.0000        0.0000        0.0000        0.0000        0.0000        0.0000        0.0000        0.0000        0.0000        0.0000        0.0000        0.0000        0.0000        0.0000        0.0000        0.0000        0.0000        0.0000        0.0000        0.0000        0.0000        0.0000        0.0000        0.0000        0.0000        0.0000        0.0000        0.0000        0.0000        0.0000        0.0000        0.0000        0.0000        0.0000        0.0000        0.0000        0.0000        0.0000        0.0000        0.0000        0.0000        0.0000        0.0000        0.0000        0.0000        0.0000        0.0000        0.0000        0.3826        0.3848        0.4381        0.7934        0.9967        1.1510        1.2568        1.1200        1.2122        1.3891        1.6916        3.1941        3.7147        3.7632        3.2826        2.3454        2.0045        1.9992        2.3705        2.5734        2.8696       14.1632        8.3587        5.7549        6.5483        6.8884        6.8719        6.3551        6.6553        7.5799        6.6075        9.8254        4.9707        5.2902        5.8385        6.7986        7.4698        8.3079       12.2652       13.9636       15.1727       14.1894       21.0558       25.6931       20.3599       18.3571       21.4103       27.1291       37.0734       36.1733       40.4877       54.6406       41.6337       49.0072       56.0697       44.0604       52.0337       68.8260       68.5075       64.8288       57.1972       54.3827       53.7677       66.6048       70.8224       71.4533       75.2814       88.9124      101.7702      103.1642       97.8490       98.3291      107.6680      109.4429      102.5258      104.9822       94.9579       81.9056       77.1467       65.2119       63.4135       57.4831       54.9634       46.0066       42.3416       43.7758       53.8548       65.2302       94.4022      150.6514        0.0000        0.0000        0.0000        0.0000       30.3083       47.2568       53.1565       54.9592       57.5882       16.8900        0.0000        0.0000        0.0000        0.0000        0.0000        0.0000        0.0000        0.0000        0.0000        0.0000        0.0000        0.0000        0.0000        0.0000        0.0000        0.0000        0.0000        0.0000        0.0000        0.0000        0.0000        0.0000        0.0000        0.0000        0.0000        0.0000        0.0000        0.0000        0.0000        0.0000        0.0000        0.0000        0.0000        0.0000        0.0000        0.0000        0.0000        0.0000        0.0000        0.0000        0.0000        0.0000        0.0000        0.0000        0.0000        0.0000        0.0000        0.0000        0.0000        0.0000        0.0000        0.0000        0.0000
        0.0000        0.0000        0.0000        0.0000        0.0000        0.0000        0.0000        0.0000        0.0000        0.0000        0.0000        0.0000        0.0000        0.0000        0.0000        0.0000        0.0000        0.0000        0.0000        0.0000        0.0000        0.0000        0.0000        0.0000        0.0000        0.0000        0.0000        0.0000        0.0000        0.0000        0.0000        0.0000        0.0000        0.0000        0.0000        0.0000        0.0000        0.0000        0.0000        0.0000        0.0000        0.0000        0.0000        0.0000        0.0000        0.0000        0.0000        0.0000        0.0000        0.0000        0.0000        0.0000        0.0000        0.0000        0.0000        0.0000        0.0000        0.0000        0.0000        0.0000        0.0000        0.0000        0.0000        0.0000        0.0000        0.0000        0.0000        0.0000        0.0000        0.0000        0.0000        0.0000        0.0000        0.0000        0.0000        0.0000        0.0000        0.0000        0.0000        0.0000        0.0000        0.0000        0.0000        0.0000        0.0000        0.0000        0.0000        0.0000        0.0000        0.0000        0.0000        0.0000        0.0000        0.0000        0.0000        0.0000        0.5250        0.5617        0.6117        0.8897        1.0652        1.1882        1.2584        1.1616        1.1867        1.3843        1.7269        3.1853        3.7739        3.8847        3.4879        2.5822        2.3024        2.3494        2.7253        2.8085        3.0601        6.5960       13.8201        8.9605        7.4294        7.3783        7.2495        7.9029        8.8291        7.2814        6.3446        4.5418        4.3599        6.2762        7.2083        6.0223        8.6920        9.3683        9.7993       13.5118       17.3850       13.0018       21.8962       29.8028       17.4635       22.8181       30.0046       29.9550       27.0894       34.1922       39.9796       38.1730       32.2534       33.2904       40.6449       40.8935       38.9441       42.1277       47.7478       49.3252       48.9234       55.2037       57.3490       65.1743       78.9510       77.7117       82.8649       94.4620       88.7641       99.8943      102.4656       96.2257       94.2693      112.9633       97.6909       85.9506       79.9670       81.4159       65.8897       60.5461       53.6109       50.2849       48.0652       43.4413       41.1135       41.3306       46.1128        0.0000        0.0000        0.0000        0.0000        0.0000        0.0000       15.0795       19.2859       36.5569       42.1600       45.6644       51.6165        0.0000        0.0000        0.0000        0.0000        0.0000        0.0000        0.0000        0.0000        0.0000        0.0000        0.0000        0.0000        0.0000        0.0000        0.0000        0.0000        0.0000        0.0000        0.0000        0.0000        0.0000        0.0000        0.0000        0.0000        0.0000        0.0000        0.0000        0.0000        0.0000        0.0000        0.0000        0.0000        0.0000        0.0000        0.0000        0.0000        0.0000        0.0000        0.0000        0.0000        0.0000        0.0000        0.0000        0.0000        0.0000        0.0000        0.0000        0.0000        0.0000        0.0000        0.0000        0.0000        0.0000        0.0000
        0.0000        0.0000        0.0000        0.0000        0.0000        0.0000        0.0000        0.0000        0.0000        0.0000        0.0000        0.0000        0.0000        0.0000        0.0000        0.0000        0.0000        0.0000        0.0000        0.0000        0.0000        0.0000        0.0000        0.0000        0.0000        0.0000        0.0000        0.0000        0.0000        0.0000        0.0000        0.0000        0.0000        0.0000        0.0000        0.0000        0.0000        0.0000        0.0000        0.0000        0.0000        0.0000        0.0000        0.0000        0.0000        0.0000        0.0000        0.0000        0.0000        0.0000        0.0000        0.0000        0.0000        0.0000        0.0000        0.0000        0.0000        0.0000        0.0000        0.0000        0.0000        0.0000        0.0000        0.0000        0.0000        0.0000        0.0000        0.0000        0.0000        0.0000        0.0000        0.0000        0.0000        0.0000        0.0000        0.0000        0.0000        0.0000        0.0000        0.0000        0.0000        0.0000        0.0000        0.0000        0.0000        0.0000        0.0000        0.0000        0.0000        0.0000        0.0000        0.0000        0.0000        0.0000        0.0000        0.0000        0.5663        0.6758        0.6795        0.9575        1.1330        1.2455        1.2939        1.1909        1.2035        1.3771        1.6769        2.9529        3.4709        3.5991        3.2810        2.5053        2.3218        2.3804        2.7934        2.9266        3.0389        4.7498        8.4390        8.8206        8.0251        7.3439        7.1693        6.2796        6.1104        5.8170        5.4525        4.3581        5.6351        6.0457        6.7942        5.6133       10.4385        7.2002       10.6845       18.6089       18.7600       24.4641       31.0023       37.3029       21.7382       20.4752       17.5463       21.7993       30.0880       27.4923       28.9135       31.5404       33.8840       37.8627       35.5126       37.9252       41.6056       42.1017       43.5393       49.8818       64.1800       57.5659       63.9175       72.9719       77.3219       85.8416       87.3455       87.0954       89.1857       88.7395       94.4889      107.6699      105.2446      101.6046       94.6253       76.4475       69.2923       69.1666       60.8469       54.0884       53.7950       45.1400       51.2790       43.4879       40.9328       42.8523        0.0000        0.0000        0.0000        0.0000        0.0000        0.0000        8.7802       10.9192       15.5902       30.9793       36.5916       42.3058       39.4253        0.0000        0.0000        0.0000        0.0000        0.0000        0.0000        0.0000        0.0000        0.0000        0.0000        0.0000        0.0000        0.0000        0.0000        0.0000        0.0000        0.0000        0.0000        0.0000        0.0000        0.0000        0.0000        0.0000        0.0000        0.0000        0.0000        0.0000        0.0000        0.0000        0.0000        0.0000        0.0000        0.0000        0.0000        0.0000        0.0000        0.0000        0.0000        0.0000        0.0000        0.0000        0.0000        0.0000        0.0000        0.0000        0.0000        0.0000        0.0000        0.0000        0.0000        0.0000        0.0000        0.0000        0.0000
        0.0000        0.0000        0.0000        0.0000        0.0000        0.0000        0.0000        0.0000        0.0000        0.0000        0.0000        0.0000        0.0000        0.0000        0.0000        0.0000        0.0000        0.0000        0.0000        0.0000        0.0000        0.0000        0.0000        0.0000        0.0000        0.0000        0.0000        0.0000        0.0000        0.0000        0.0000        0.0000        0.0000        0.0000        0.0000        0.0000        0.0000        0.0000        0.0000        0.0000        0.0000        0.0000        0.0000        0.0000        0.0000        0.0000        0.0000        0.0000        0.0000        0.0000        0.0000        0.0000        0.0000        0.0000        0.0000        0.0000        0.0000        0.0000        0.0000        0.0000        0.0000        0.0000        0.0000        0.0000        0.0000        0.0000        0.0000        0.0000        0.0000        0.0000        0.0000        0.0000        0.0000        0.0000        0.0000        0.0000        0.0000        0.0000        0.0000        0.0000        0.0000        0.0000        0.0000        0.0000        0.0000        0.0000        0.0000        0.0000        0.0000        0.0000        0.0000        0.0000        0.0000        0.0000        0.0000        0.0000        0.0000        0.5919        0.6600        1.0068        1.2178        1.3416        1.3903        1.2604        1.2485        1.4262        1.5365        2.4906        2.7985        2.8770        3.1405        2.2950        2.0543        3.0841        2.8177        3.0616        2.9699        3.0410        3.8435        5.4654        6.2926        6.6847        6.6605        5.9216        5.8411        5.6590        5.3466        4.2659        4.0875        4.1017        4.4439        5.3892       11.2971        8.6424       15.5842       13.8109       17.6826       25.9260       32.6469       23.2612       24.1720       25.1590       25.4987       24.3034       25.1144       28.5230       32.8477       34.1831       32.9416       39.7579       37.6465       39.4722       34.2674       41.3756       44.3868       55.6570       61.9327       64.5038       67.2568       70.9044       75.8280       75.2890       78.3613       85.7154       89.6566      102.7478      101.4434      100.7587      105.8481       88.0419       83.6603       68.5801       62.2084       57.1232       56.5328       48.1787       46.7419       47.0845       42.7235       39.6683       42.2731        0.0000        0.0000        0.0000        0.0000        0.0000        0.0000        0.0000        8.8389       11.1408       14.0606       29.5719       34.4693       39.6106       36.0179        0.0000        0.0000        0.0000        0.0000        0.0000        0.0000        0.0000        0.0000        0.0000        0.0000        0.0000        0.0000        0.0000        0.0000        0.0000        0.0000        0.0000        0.0000        0.0000        0.0000        0.0000        0.0000        0.0000        0.0000        0.0000        0.0000        0.0000        0.0000        0.0000        0.0000        0.0000        0.0000        0.0000        0.0000        0.0000        0.0000        0.0000        0.0000        0.0000        0.0000        0.0000        0.0000        0.0000        0.0000        0.0000        0.0000        0.0000        0.0000        0.0000        0.0000        0.0000        0.0000        0.0000        0.0000
        0.0000        0.0000        0.0000        0.0000        0.0000        0.0000        0.0000        0.0000        0.0000        0.0000        0.0000        0.0000        0.0000        0.0000        0.0000        0.0000        0.0000        0.0000        0.0000        0.0000        0.0000        0.0000        0.0000        0.0000        0.0000        0.0000        0.0000        0.0000        0.0000        0.0000        0.0000        0.0000        0.0000        0.0000        0.0000        0.0000        0.0000        0.0000        0.0000        0.0000        0.0000        0.0000        0.0000        0.0000        0.0000        0.0000        0.0000        0.0000        0.0000        0.0000        0.0000        0.0000        0.0000        0.0000        0.0000        0.0000        0.0000        0.0000        0.0000        0.0000        0.0000        0.0000        0.0000        0.0000        0.0000        0.0000        0.0000        0.0000        0.0000        0.0000        0.0000        0.0000        0.0000        0.0000        0.0000        0.0000        0.0000        0.0000        0.0000        0.0000        0.0000        0.0000        0.0000        0.0000        0.0000        0.0000        0.0000        0.0000        0.0000        0.0000        0.0000        0.0000        0.0000        0.0000        0.0000        0.0000        0.6601        0.6911        0.7039        1.3195        0.0000        1.8007        1.8312        1.5655        1.5656        1.6164        1.7022        0.9231        1.0714        1.0222        1.0522        1.4572        1.4964        1.5711        1.6830        1.5328        1.6331        1.8474        2.1292        3.6964        4.1638        4.5252        4.4480        4.7098        4.6745        4.5807        4.4003        4.1074        3.9690        3.9045        4.1333        4.9654        5.4884        6.1152       11.0490        7.9807        8.6651       19.5933       16.8951       20.3891       19.6353       13.7400       29.4870       19.0558       23.0524       25.6041       28.0238       37.1066       27.4712       34.6909       33.0205       37.7029       44.6158       55.9328       40.6275       53.3180       68.5693       74.4249       70.7555       72.7160       82.8082       83.1949       84.4929       96.4318      150.4719      196.1148      105.7709       94.7743       90.6144       90.2531       77.8558       53.8690       52.2752       51.5291       46.1884       41.5525       40.0525       39.5061       38.6824        0.0000        0.0000        0.0000        0.0000        0.0000        9.8400        4.7400        0.0000       14.1872       13.2598       15.7268       20.9281       30.2463       37.5696       40.5743        0.0000        0.0000        0.0000        0.0000        0.0000        0.0000        0.0000        0.0000        0.0000        0.0000        0.0000        0.0000        0.0000        0.0000        0.0000        0.0000        0.0000        0.0000        0.0000        0.0000        0.0000        0.0000        0.0000        0.0000        0.0000        0.0000        0.0000        0.0000        0.0000        0.0000        0.0000        0.0000        0.0000        0.0000        0.0000        0.0000        0.0000        0.0000        0.0000        0.0000        0.0000        0.0000        0.0000        0.0000        0.0000        0.0000        0.0000        0.0000        0.0000        0.0000        0.0000        0.0000        0.0000        0.0000        0.0000
        0.0000        0.0000        0.0000        0.0000        0.0000        0.0000        0.0000        0.0000        0.0000        0.0000        0.0000        0.0000        0.0000        0.0000        0.0000        0.0000        0.0000        0.0000        0.0000        0.0000        0.0000        0.0000        0.0000        0.0000        0.0000        0.0000        0.0000        0.0000        0.0000        0.0000        0.0000        0.0000        0.0000        0.0000        0.0000        0.0000        0.0000        0.0000        0.0000        0.0000        0.0000        0.0000        0.0000        0.0000        0.0000        0.0000        0.0000        0.0000        0.0000        0.0000        0.0000        0.0000        0.0000        0.0000        0.0000        0.0000        0.0000        0.0000        0.0000        0.0000        0.0000        0.0000        0.0000        0.0000        0.0000        0.0000        0.0000        0.0000        0.0000        0.0000        0.0000        0.0000        0.0000        0.0000        0.0000        0.0000        0.0000        0.0000        0.0000        0.0000        0.0000        0.0000        0.0000        0.0000        0.0000        0.0000        0.0000        0.0000        0.0000        0.0000        0.0000        0.0000        0.0000        0.0000        0.0000        0.0000        0.0000        0.5817        0.0000        0.0000        0.0000        1.8713        1.8912        1.5911        1.5795        1.5548        1.6015        0.7985        0.8050        0.8439        0.8963        1.2701        1.3432        1.4288        1.5454        1.3924        1.4809        1.6842        1.9537        3.3512        3.7816        4.0038        4.0635        4.3300        4.3280        4.3102        4.1812        3.9252        3.8241        3.6773        3.8137        4.5866        5.0443        5.5720        6.2417        7.2090        7.8893        9.0077       11.0136       17.4412       32.5074       22.6534       14.1606       17.5024       25.2283       27.4817       29.2739       35.2882       31.6710       41.3510       29.1676       42.1751       41.0931       49.2731       49.9177       51.8458       55.7840       59.7218       60.3250       72.1403       76.6096       81.2179       85.4920       93.3653      127.8913      134.4719      100.8995       85.8165       81.5649       80.0662       71.7575       53.2851       46.9014       44.1931       51.3751       40.5755       38.0912       40.0119       30.2476        0.0000        0.0000        0.0000        0.0000        0.0000        4.7400        1.0500        1.5300       13.6373       13.0052       15.0331       19.3054       27.5768       31.4442       34.8531        0.0000        0.0000        0.0000        0.0000        0.0000        0.0000        0.0000        0.0000        0.0000        0.0000        0.0000        0.0000        0.0000        0.0000        0.0000        0.0000        0.0000        0.0000        0.0000        0.0000        0.0000        0.0000        0.0000        0.0000        0.0000        0.0000        0.0000        0.0000        0.0000        0.0000        0.0000        0.0000        0.0000        0.0000        0.0000        0.0000        0.0000        0.0000        0.0000        0.0000        0.0000        0.0000        0.0000        0.0000        0.0000        0.0000        0.0000        0.0000        0.0000        0.0000        0.0000        0.0000        0.0000        0.0000        0.0000
        0.0000        0.0000        0.0000        0.0000        0.0000        0.0000        0.0000        0.0000        0.0000        0.0000        0.0000        0.0000        0.0000        0.0000        0.0000        0.0000        0.0000        0.0000        0.0000        0.0000        0.0000        0.0000        0.0000        0.0000        0.0000        0.0000        0.0000        0.0000        0.0000        0.0000        0.0000        0.0000        0.0000        0.0000        0.0000        0.0000        0.0000        0.0000        0.0000        0.0000        0.0000        0.0000        0.0000        0.0000        0.0000        0.0000        0.0000        0.0000        0.0000        0.0000        0.0000        0.0000        0.0000        0.0000        0.0000        0.0000        0.0000        0.0000        0.0000        0.0000        0.0000        0.0000        0.0000        0.0000        0.0000        0.0000        0.0000        0.0000        0.0000        0.0000        0.0000        0.0000        0.0000        0.0000        0.0000        0.0000        0.0000        0.0000        0.0000        0.0000        0.0000        0.0000        0.0000        0.0000        0.0000        0.0000        0.0000        0.0000        0.0000        0.0000        0.0000        0.0000        0.0000        0.0000        0.0000        0.0000        0.0000        0.0000        0.0000        0.0000        0.0000        1.7404        1.8158        1.6036        1.6742        1.5979        1.5741        0.8072        0.8025        0.8750        0.9576        1.4159        1.5374        1.6391        1.8527        1.5745        1.6463        1.8219        2.1170        3.7612        4.2260        4.4656        4.5100        4.9636        4.9330        4.8677        4.7085        4.3979        4.2868        4.0685        4.1083        4.8112        5.1404        5.5280        6.0307        6.9161        7.4804        8.7691       16.8312       17.2783       22.2876       35.2215       29.4888       24.9662       20.6981       43.4118       41.5267       43.1288       45.0635       41.3656       40.3270       42.6165       33.0368       36.1604       41.5786       49.4165       51.5192       54.8516       58.1390       67.2273       70.3051       73.8259       77.7429       87.6639       91.2941       91.3035       92.5284       77.7116       75.4380       69.2071       64.1888       48.6468       42.4019       48.1695       45.9343       42.3372       43.3843        0.0000        0.0000        0.0000        0.0000        0.0000        0.0000       11.1000        9.1500        0.0600        0.0300       10.3850       10.8323       13.2071       16.8745       23.0407       26.9127       28.5603        0.0000        0.0000        0.0000        0.0000        0.0000        0.0000        0.0000        0.0000        0.0000        0.0000        0.0000        0.0000        0.0000        0.0000        0.0000        0.0000        0.0000        0.0000        0.0000        0.0000        0.0000        0.0000        0.0000        0.0000        0.0000        0.0000        0.0000        0.0000        0.0000        0.0000        0.0000        0.0000        0.0000        0.0000        0.0000        0.0000        0.0000        0.0000        0.0000        0.0000        0.0000        0.0000        0.0000        0.0000        0.0000        0.0000        0.0000        0.0000        0.0000        0.0000        0.0000        0.0000        0.0000        0.0000        0.0000
        0.0000        0.0000        0.0000        0.0000        0.0000        0.0000        0.0000        0.0000        0.0000        0.0000        0.0000        0.0000        0.0000        0.0000        0.0000        0.0000        0.0000        0.0000        0.0000        0.0000        0.0000        0.0000        0.0000        0.0000        0.0000        0.0000        0.0000        0.0000        0.0000        0.0000        0.0000        0.0000        0.0000        0.0000        0.0000        0.0000        0.0000        0.0000        0.0000        0.0000        0.0000        0.0000        0.0000        0.0000        0.0000        0.0000        0.0000        0.0000        0.0000        0.0000        0.0000        0.0000        0.0000        0.0000        0.0000        0.0000        0.0000        0.0000        0.0000        0.0000        0.0000        0.0000        0.0000        0.0000        0.0000        0.0000        0.0000        0.0000        0.0000        0.0000        0.0000        0.0000        0.0000        0.0000        0.0000        0.0000        0.0000        0.0000        0.0000        0.0000        0.0000        0.0000        0.0000        0.0000        0.0000        0.0000        0.0000        0.0000        0.0000        0.0000        0.0000        0.0000        0.0000        0.0000        0.0000        0.0000        0.0000        0.0000        0.0000        0.0000        0.0000        0.0000        1.6437        1.5239        1.6523        1.7926        1.9194        0.9356        1.0001        1.0995        1.2351        2.3253        2.0715        2.3666        3.0574        1.9548        2.0156        2.2549        2.6020        4.8612        5.4480        5.7133        5.6500        6.4492        6.2767        6.0817        5.8614        5.4536        5.3245        5.0220        4.9056        5.5667        5.7231        5.9235        6.1858        6.7830        7.2979        8.3069        8.8489        9.1312       12.1354       12.5578       13.2084       17.2178       26.1787       31.0438       28.8363       25.2831       27.2781       34.8440       30.6412       32.5803       33.9669       35.8807       39.0191       47.5721       50.3895       52.8046       54.8106       61.7299       65.4521       64.9506       67.4410       74.9581       79.0253       78.2018       78.3130       67.6636       71.6366       63.3340       58.1104       45.0608       39.2479       42.3187       44.4820       34.6337       43.0325        0.0000        0.0000        0.0000        0.0000        0.0000        0.0000        0.0000        9.3900        4.3200        0.0900        7.8104        8.0868        9.9446       13.2965       18.7776       22.4737       25.1799        0.0000        0.0000        0.0000        0.0000        0.0000        0.0000        0.0000        0.0000        0.0000        0.0000        0.0000        0.0000        0.0000        0.0000        0.0000        0.0000        0.0000        0.0000        0.0000        0.0000        0.0000        0.0000        0.0000        0.0000        0.0000        0.0000        0.0000        0.0000        0.0000        0.0000        0.0000        0.0000        0.0000        0.0000        0.0000        0.0000        0.0000        0.0000        0.0000        0.0000        0.0000        0.0000        0.0000        0.0000        0.0000        0.0000        0.0000        0.0000        0.0000        0.0000        0.0000        0.0000        0.0000        0.0000        0.0000
        0.0000        0.0000        0.0000        0.0000        0.0000        0.0000        0.0000        0.0000        0.0000        0.0000        0.0000        0.0000        0.0000        0.0000        0.0000        0.0000        0.0000        0.0000        0.0000        0.0000        0.0000        0.0000        0.0000        0.0000        0.0000        0.0000        0.0000        0.0000        0.0000        0.0000        0.0000        0.0000        0.0000        0.0000        0.0000        0.0000        0.0000        0.0000        0.0000        0.0000        0.0000        0.0000        0.0000        0.0000        0.0000        0.0000        0.0000        0.0000        0.0000        0.0000        0.0000        0.0000        0.0000        0.0000        0.0000        0.0000        0.0000        0.0000        0.0000        0.0000        0.0000        0.0000        0.0000        0.0000        0.0000        0.0000        0.0000        0.0000        0.0000        0.0000        0.0000        0.0000        0.0000        0.0000        0.0000        0.0000        0.0000        0.0000        0.0000        0.0000        0.0000        0.0000        0.0000        0.0000        0.0000        0.0000        0.0000        0.0000        0.0000        0.0000        0.0000        0.0000        0.0000        0.0000        0.0000        0.0000        0.0000        0.0000        0.0000        0.0000        0.0000        0.0000        0.0000        1.3714        1.5913        1.8702        2.1547        2.5686        2.8805        3.2914        3.8023        4.6104        5.1334        5.4019        5.4158        5.1031        5.0922        5.7708        7.0091        9.3139       10.5395       11.0597       10.8056       10.6512       10.2788        9.9232        9.6112        0.0000        0.0000        8.8245        8.9400        8.0237        8.0174        7.9067        9.7541        6.4999        6.4030        7.0588        8.2487       10.0056       11.1652       13.6745       14.1667       18.1183       25.5493       22.8202       25.7017       30.6357       35.6087       36.0927       41.9384       42.4412       40.9963       43.7307       50.8789       47.1037       49.0591       50.3602       49.9212       71.3925       62.3019       91.0825       50.2309       49.8821       54.7932       56.6805       58.7512       61.8392       63.1318       62.5938       47.5639       37.8835       40.6607       27.3441        0.0000        0.0000        0.0000        0.0000        0.0000        0.0000        0.0000        0.0000        0.0000        0.0000        0.0000        0.0000        0.0000        0.0778        0.0388        0.1171        0.1171       12.9316       15.7972        0.0000        0.0000        0.0000        0.0000        0.0000        0.0000        0.0000        0.0000        0.0000        0.0000        0.0000        0.0000        0.0000        0.0000        0.0000        0.0000        0.0000        0.0000        0.0000        0.0000        0.0000        0.0000        0.0000        0.0000        0.0000        0.0000        0.0000        0.0000        0.0000        0.0000        0.0000        0.0000        0.0000        0.0000        0.0000        0.0000        0.0000        0.0000        0.0000        0.0000        0.0000        0.0000        0.0000        0.0000        0.0000        0.0000        0.0000        0.0000        0.0000        0.0000        0.0000        0.0000        0.0000        0.0000        0.0000        0.0000
        0.0000        0.0000        0.0000        0.0000        0.0000        0.0000        0.0000        0.0000        0.0000        0.0000        0.0000        0.0000        0.0000        0.0000        0.0000        0.0000        0.0000        0.0000        0.0000        0.0000        0.0000        0.0000        0.0000        0.0000        0.0000        0.0000        0.0000        0.0000        0.0000        0.0000        0.0000        0.0000        0.0000        0.0000        0.0000        0.0000        0.0000        0.0000        0.0000        0.0000        0.0000        0.0000        0.0000        0.0000        0.0000        0.0000        0.0000        0.0000        0.0000        0.0000        0.0000        0.0000        0.0000        0.0000        0.0000        0.0000        0.0000        0.0000        0.0000        0.0000        0.0000        0.0000        0.0000        0.0000        0.0000        0.0000        0.0000        0.0000        0.0000        0.0000        0.0000        0.0000        0.0000        0.0000        0.0000        0.0000        0.0000        0.0000        0.0000        0.0000        0.0000        0.0000        0.0000        0.0000        0.0000        0.0000        0.0000        0.0000        0.0000        0.0000        0.0000        0.0000        0.0000        0.0000        0.0000        0.0000        0.0000        0.0000        0.0000        0.0000        0.0000        0.0000        0.0000        1.3256        1.6403        2.0312        2.4800        3.1791        3.6819        4.2634        4.9246        5.9324        6.6067        7.1237        8.5420        9.2657        7.7283        8.8513        9.4805       11.1919       12.5823       13.1398       12.7107       12.6100       12.0914       11.8176        0.0000        0.0000        0.0000        0.0000        0.0000        0.0000        9.5740        8.4073        8.4137        6.5848        8.5177        7.5595        8.1100        9.5568       10.3183       18.4465       14.0322       18.2970       25.5248       23.3181       26.5559       33.0697       39.3485       40.5175       51.5633       44.2863       47.5816       44.7338       45.7297       46.9187       47.6395       47.3256       46.7712       83.5403       80.2324       63.7623       41.1362       38.5344       40.6664       45.1543       47.7466       50.2442       55.8647       56.9765       55.6207       33.4452        0.0000        0.0000        0.0000        0.0000        0.0000        0.0000        0.0000        0.0000        0.0000        0.0000        0.0000        0.0000        0.0000        0.0000        0.0000        0.0778        0.1562        0.1166        0.1166        8.5560       11.7195       24.5604        0.0000        0.0000        0.0000        0.0000        0.0000        0.0000        0.0000        0.0000        0.0000        0.0000        0.0000        0.0000        0.0000        0.0000        0.0000        0.0000        0.0000        0.0000        0.0000        0.0000        0.0000        0.0000        0.0000        0.0000        0.0000        0.0000        0.0000        0.0000        0.0000        0.0000        0.0000        0.0000        0.0000        0.0000        0.0000        0.0000        0.0000        0.0000        0.0000        0.0000        0.0000        0.0000        0.0000        0.0000        0.0000        0.0000        0.0000        0.0000        0.0000        0.0000        0.0000        0.0000        0.0000        0.0000        0.0000
        0.0000        0.0000        0.0000        0.0000        0.0000        0.0000        0.0000        0.0000        0.0000        0.0000        0.0000        0.0000        0.0000        0.0000        0.0000        0.0000        0.0000        0.0000        0.0000        0.0000        0.0000        0.0000        0.0000        0.0000        0.0000        0.0000        0.0000        0.0000        0.0000        0.0000        0.0000        0.0000        0.0000        0.0000        0.0000        0.0000        0.0000        0.0000        0.0000        0.0000        0.0000        0.0000        0.0000        0.0000        0.0000        0.0000        0.0000        0.0000        0.0000        0.0000        0.0000        0.0000        0.0000        0.0000        0.0000        0.0000        0.0000        0.0000        0.0000        0.0000        0.0000        0.0000        0.0000        0.0000        0.0000        0.0000        0.0000        0.0000        0.0000        0.0000        0.0000        0.0000        0.0000        0.0000        0.0000        0.0000        0.0000        0.0000        0.0000        0.0000        0.0000        0.0000        0.0000        0.0000        0.0000        0.0000        0.0000        0.0000        0.0000        0.0000        0.0000        0.0000        0.0000        0.0000        0.0000        0.0000        0.0000        0.0000        0.0000        0.0000        0.0000        0.0000        0.0000        1.4095        1.7493        2.2544        2.9078        3.9440        4.6733        5.4412        6.2534        7.4461        8.2607        8.6052        8.3861        7.6633        7.5053        0.0000        9.6507       11.5808        0.0000        0.0000       12.4077       12.9534        0.0000        0.0000        0.0000        0.0000        0.0000        0.0000        0.0000        0.0000        8.9911        8.4583        7.9578        6.0924        5.7380        6.9234        8.3952        8.9686       10.2796       12.1586       15.2736       18.3179       20.3586       23.0070       27.3677       33.0789       35.2767       45.5673       51.4517       42.6473       47.1589       54.3768       49.5260       47.5531       47.6259       46.8027       46.1505       56.3314       47.8414       45.0058       80.3902       34.9477       42.8349       45.3402       64.0171        0.0000        0.0000        0.0000        0.0000        0.0000        0.0000        0.0000        0.0000        0.0000        0.0000        0.0000        0.0000        0.0000        0.0000        0.0000        0.0000        0.0000        0.0000        0.0000        0.0000        0.1959        0.2650        0.3042        1.3057        6.5792        0.0000        0.0000        0.0000        0.0000        0.0000        0.0000        0.0000        0.0000        0.0000        0.0000        0.0000        0.0000        0.0000        0.0000        0.0000        0.0000        0.0000        0.0000        0.0000        0.0000        0.0000        0.0000        0.0000        0.0000        0.0000        0.0000        0.0000        0.0000        0.0000        0.0000        0.0000        0.0000        0.0000        0.0000        0.0000        0.0000        0.0000        0.0000        0.0000        0.0000        0.0000        0.0000        0.0000        0.0000        0.0000        0.0000        0.0000        0.0000        0.0000        0.0000        0.0000        0.0000        0.0000        0.0000        0.0000        0.0000        0.0000
        0.0000        0.0000        0.0000        0.0000        0.0000        0.0000        0.0000        0.0000        0.0000        0.0000        0.0000        0.0000        0.0000        0.0000        0.0000        0.0000        0.0000        0.0000        0.0000        0.0000        0.0000        0.0000        0.0000        0.0000        0.0000        0.0000        0.0000        0.0000        0.0000        0.0000        0.0000        0.0000        0.0000        0.0000        0.0000        0.0000        0.0000        0.0000        0.0000        0.0000        0.0000        0.0000        0.0000        0.0000        0.0000        0.0000        0.0000        0.0000        0.0000        0.0000        0.0000        0.0000        0.0000        0.0000        0.0000        0.0000        0.0000        0.0000        0.0000        0.0000        0.0000        0.0000        0.0000        0.0000        0.0000        0.0000        0.0000        0.0000        0.0000        0.0000        0.0000        0.0000        0.0000        0.0000        0.0000        0.0000        0.0000        0.0000        0.0000        0.0000        0.0000        0.0000        0.0000        0.0000        0.0000        0.0000        0.0000        0.0000        0.0000        0.0000        0.0000        0.0000        0.0000        0.0000        0.0000        0.0000        0.0000        0.0000        0.0000        0.0000        0.0000        0.0000        0.0000        1.6485        1.9370        2.5403        3.4339        4.8366        5.8553        7.0739        7.7691        9.1823       12.7169       14.8688        0.0000        0.0000        0.0000        0.0000        0.0000        0.0000        0.0000        0.0000        0.0000        0.0000        0.0000        0.0000        0.0000        0.0000        0.0000        0.0000        0.0000        0.0000        0.0000        8.1104        7.5939        6.0601        5.2181        5.9047        8.6718       11.4039       10.9901       15.4529       15.8950       18.8413       19.4711       21.7628       27.3462       29.6527       36.2857       36.6040       39.1947       44.3255       49.1013       48.8415       47.0687       47.3236       48.8921       48.2705       45.5504       45.4094       48.3984       51.4907       53.4588       57.1194       46.7434       42.6077        0.0000        0.0000        0.0000        0.0000        0.0000        0.0000        0.0000        0.0000        0.0000        0.0000        0.0000        0.0000        0.0000        0.0000        0.0000        0.0000        0.0000        0.0000        0.0000        0.0000        0.0000        0.0000        0.3538        0.6581        1.0788        0.0000        8.7168       15.6156        0.0000        0.0000        0.0000        0.0000        0.0000        0.0000        0.0000        0.0000        0.0000        0.0000        0.0000        0.0000        0.0000        0.0000        0.0000        0.0000        0.0000        0.0000        0.0000        0.0000        0.0000        0.0000        0.0000        0.0000        0.0000        0.0000        0.0000        0.0000        0.0000        0.0000        0.0000        0.0000        0.0000        0.0000        0.0000        0.0000        0.0000        0.0000        0.0000        0.0000        0.0000        0.0000        0.0000        0.0000        0.0000        0.0000        0.0000        0.0000        0.0000        0.0000        0.0000        0.0000        0.0000        0.0000        0.0000
        0.0000        0.0000        0.0000        0.0000        0.0000        0.0000        0.0000        0.0000        0.0000        0.0000        0.0000        0.0000        0.0000        0.0000        0.0000        0.0000        0.0000        0.0000        0.0000        0.0000        0.0000        0.0000        0.0000        0.0000        0.0000        0.0000        0.0000        0.0000        0.0000        0.0000        0.0000        0.0000        0.0000        0.0000        0.0000        0.0000        0.0000        0.0000        0.0000        0.0000        0.0000        0.0000        0.0000        0.0000        0.0000        0.0000        0.0000        0.0000        0.0000        0.0000        0.0000        0.0000        0.0000        0.0000        0.0000        0.0000        0.0000        0.0000        0.0000        0.0000        0.0000        0.0000        0.0000        0.0000        0.0000        0.0000        0.0000        0.0000        0.0000        0.0000        0.0000        0.0000        0.0000        0.0000        0.0000        0.0000        0.0000        0.0000        0.0000        0.0000        0.0000        0.0000        0.0000        0.0000        0.0000        0.0000        0.0000        0.0000        0.0000        0.0000        0.0000        0.0000        0.0000        0.0000        0.0000        0.0000        0.0000        0.0000        0.0000        0.0000        0.0000        0.0000        0.0000        0.0000        0.0000        2.6379        3.6308       10.3253        9.5989       10.7980       11.1898       12.5076       22.6524       29.9329       17.7814        0.0000        0.0000        0.0000        0.0000        0.0000        0.0000        0.0000        0.0000        0.0000        0.0000        0.0000        0.0000        0.0000        0.0000        0.0000        0.0000        0.0000        0.0000        6.7966        6.3673        4.8124        4.6022        5.1987        7.1252       15.4373       19.2692       23.2551       17.0788       16.5999       19.3236       19.2055       21.5186       24.7253       28.9237       28.8964       34.0505       41.1574       42.7145       45.0356       44.9274       45.1028       42.1685       44.2609       44.1101       59.5377       62.1960       75.0252       60.0659      113.1300      118.6200        0.0000        0.0000        0.0000        0.0000        0.0000        0.0000        0.0000        0.0000        0.0000        0.0000        0.0000        0.0000        0.0000        0.0000        0.0000        0.0000        0.0000        0.0000        0.0000        0.0000        0.0000        0.0000        0.0000        0.0000        7.0898        7.8846        0.0000       12.9300       16.3500        0.0000        0.0000        0.0000        0.0000        0.0000        0.0000        0.0000        0.0000        0.0000        0.0000        0.0000        0.0000        0.0000        0.0000        0.0000        0.0000        0.0000        0.0000        0.0000        0.0000        0.0000        0.0000        0.0000        0.0000        0.0000        0.0000        0.0000        0.0000        0.0000        0.0000        0.0000        0.0000        0.0000        0.0000        0.0000        0.0000        0.0000        0.0000        0.0000        0.0000        0.0000        0.0000        0.0000        0.0000        0.0000        0.0000        0.0000        0.0000        0.0000        0.0000        0.0000        0.0000        0.0000        0.0000        0.0000
        0.0000        0.0000        0.0000        0.0000        0.0000        0.0000        0.0000        0.0000        0.0000        0.0000        0.0000        0.0000        0.0000        0.0000        0.0000        0.0000        0.0000        0.0000        0.0000        0.0000        0.0000        0.0000        0.0000        0.0000        0.0000        0.0000        0.0000        0.0000        0.0000        0.0000        0.0000        0.0000        0.0000        0.0000        0.0000        0.0000        0.0000        0.0000        0.0000        0.0000        0.0000        0.0000        0.0000        0.0000        0.0000        0.0000        0.0000        0.0000        0.0000        0.0000        0.0000        0.0000        0.0000        0.0000        0.0000        0.0000        0.0000        0.0000        0.0000        0.0000        0.0000        0.0000        0.0000        0.0000        0.0000        0.0000        0.0000        0.0000        0.0000        0.0000        0.0000        0.0000        0.0000        0.0000        0.0000        0.0000        0.0000        0.0000        0.0000        0.0000        0.0000        0.0000        0.0000        0.0000        0.0000        0.0000        0.0000        0.0000        0.0000        0.0000        0.0000        0.0000        0.0000        0.0000        0.0000        0.0000        0.0000        0.0000        0.0000        0.0000        0.0000        0.0000        0.0000        0.0000        0.0000        0.0000        4.3689        7.7074        9.4030       11.2407       14.2250       23.3768       37.4964       35.2958       15.5743        0.0000        0.0000        0.0000        0.0000        0.0000        0.0000        0.0000        0.0000        0.0000        0.0000        0.0000        0.0000        0.0000        0.0000        0.0000        0.0000        0.0000        0.0000        0.0000        0.0000        4.6001        4.2652        5.2503        7.4989       12.3371       17.2841       23.0247       23.8995       16.7105       22.1218       38.1012       24.0771       21.1383       26.2085       26.5609       30.3882       41.6112       39.7667       41.7910       45.4622       43.9104       45.6987       50.7238       54.6092       53.0754        0.0000        0.0000       86.8094        0.0000        0.0000        0.0000        0.0000        0.0000        0.0000        0.0000        0.0000        0.0000        0.0000        0.0000        0.0000        0.0000        0.0000        0.0000        0.0000        0.0000        0.0000        0.0000        0.0000        0.0000        0.0000        0.0000        0.0000        0.0000        0.0000        9.3324        8.7993        0.0000        0.0000        0.0000        0.0000        0.0000        0.0000        0.0000        0.0000        0.0000        0.0000        0.0000        0.0000        0.0000        0.0000        0.0000        0.0000        0.0000        0.0000        0.0000        0.0000        0.0000        0.0000        0.0000        0.0000        0.0000        0.0000        0.0000        0.0000        0.0000        0.0000        0.0000        0.0000        0.0000        0.0000        0.0000        0.0000        0.0000        0.0000        0.0000        0.0000        0.0000        0.0000        0.0000        0.0000        0.0000        0.0000        0.0000        0.0000        0.0000        0.0000        0.0000        0.0000        0.0000        0.0000        0.0000        0.0000        0.0000        0.0000
[truncated: 212,709 more chars]
