# Supplementary material for: Multidimensional evaluation of the TRMM 3B43V7 satellite-based precipitation product in mainland China from 1998–2016
Source: PeerJ. 2020 Feb 20;8:e8615. doi: 10.7717/peerj.8615 (PMC7036276; doi:10.7717/peerj.8615)
Supplement: Supplemental Information 2 [file peerj-08-8615-s002.zip › TRMM_3B43 data/TRMM 3B43 data-Year-Month/2010-01.txt]

ncols         249
nrows         175
xllcorner     73.250
yllcorner     6.500
cellsize      0.25000
        0.0000        0.0000        0.0000        0.0000        0.0000        0.0000        0.0000        0.0000        0.0000        0.0000        0.0000        0.0000        0.0000        0.0000        0.0000        0.0000        0.0000        0.0000        0.0000        0.0000        0.0000        0.0000        0.0000        0.0000        0.0000        0.0000        0.0000        0.0000        0.0000        0.0000        0.0000        0.0000        0.0000        0.0000        0.0000        0.0000        0.0000        0.0000        0.0000        0.0000        0.0000        0.0000        0.0000        0.0000        0.0000        0.0000        0.0000        0.0000        0.0000        0.0000        0.0000        0.0000        0.0000        0.0000        0.0000        0.0000        0.0000        0.0000        0.0000        0.0000        0.0000        0.0000        0.0000        0.0000        0.0000        0.0000        0.0000        0.0000        0.0000        0.0000        0.0000        0.0000        0.0000        0.0000        0.0000        0.0000        0.0000        0.0000        0.0000        0.0000        0.0000        0.0000        0.0000        0.0000        0.0000        0.0000        0.0000        0.0000        0.0000        0.0000        0.0000        0.0000        0.0000        0.0000        0.0000        0.0000        0.0000        0.0000        0.0000        0.0000        0.0000        0.0000        0.0000        0.0000        0.0000        0.0000        0.0000        0.0000        0.0000        0.0000        0.0000        0.0000        0.0000        0.0000        0.0000        0.0000        0.0000        0.0000        0.0000        0.0000        0.0000        0.0000        0.0000        0.0000        0.0000        0.0000        0.0000        0.0000        0.0000        0.0000        0.0000        0.0000        0.0000        0.0000        0.0000        0.0000        0.0000        0.0000        0.0000        0.0000        0.0000        0.0000        0.0000        0.0000        0.0000        0.0000        0.0000        0.0000        0.0000        0.0000        0.0000        0.0000        0.0000        0.0000        0.0000        0.0000        0.0000        0.0000        0.0000        0.0000        0.0000        0.0000        0.0000        0.0000        0.0000        0.0000        0.0000        0.0000        0.0000        0.0000        0.0000        0.0000        0.0000        1.9268        1.7791        1.5764        0.0000        0.0000        0.0000        2.0782        2.2978        2.5589        2.6190        4.1422        4.2029        3.7071        3.3175        4.0246        4.3215        4.6106        5.0228        6.0349        5.9994        5.2761        4.8868        5.5051        6.0048        6.1128        6.0516        6.1804        6.3121        5.7615        5.0249        5.5069        5.5160        5.9125        5.8176        6.3962        6.5674        6.7989        6.5182        6.2760        6.9341        7.4260        7.9365        7.9867        7.9623        8.5904        9.6808        0.0000        0.0000        0.0000        0.0000        0.0000        0.0000        0.0000        0.0000        0.0000        0.0000        0.0000        0.0000        0.0000        0.0000        0.0000        0.0000        0.0000        0.0000        0.0000        0.0000        0.0000        0.0000        0.0000        0.0000        0.0000        0.0000        0.0000        0.0000        0.0000        0.0000
        0.0000        0.0000        0.0000        0.0000        0.0000        0.0000        0.0000        0.0000        0.0000        0.0000        0.0000        0.0000        0.0000        0.0000        0.0000        0.0000        0.0000        0.0000        0.0000        0.0000        0.0000        0.0000        0.0000        0.0000        0.0000        0.0000        0.0000        0.0000        0.0000        0.0000        0.0000        0.0000        0.0000        0.0000        0.0000        0.0000        0.0000        0.0000        0.0000        0.0000        0.0000        0.0000        0.0000        0.0000        0.0000        0.0000        0.0000        0.0000        0.0000        0.0000        0.0000        0.0000        0.0000        0.0000        0.0000        0.0000        0.0000        0.0000        0.0000        0.0000        0.0000        0.0000        0.0000        0.0000        0.0000        0.0000        0.0000        0.0000        0.0000        0.0000        0.0000        0.0000        0.0000        0.0000        0.0000        0.0000        0.0000        0.0000        0.0000        0.0000        0.0000        0.0000        0.0000        0.0000        0.0000        0.0000        0.0000        0.0000        0.0000        0.0000        0.0000        0.0000        0.0000        0.0000        0.0000        0.0000        0.0000        0.0000        0.0000        0.0000        0.0000        0.0000        0.0000        0.0000        0.0000        0.0000        0.0000        0.0000        0.0000        0.0000        0.0000        0.0000        0.0000        0.0000        0.0000        0.0000        0.0000        0.0000        0.0000        0.0000        0.0000        0.0000        0.0000        0.0000        0.0000        0.0000        0.0000        0.0000        0.0000        0.0000        0.0000        0.0000        0.0000        0.0000        0.0000        0.0000        0.0000        0.0000        0.0000        0.0000        0.0000        0.0000        0.0000        0.0000        0.0000        0.0000        0.0000        0.0000        0.0000        0.0000        0.0000        0.0000        0.0000        0.0000        0.0000        0.0000        0.0000        0.0000        0.0000        0.0000        0.0000        0.0000        0.0000        0.0000        0.0000        0.0000        0.0000        0.0000        0.0000        0.0000        0.0000        0.0000        2.3337        2.4491        2.2122        1.8360        1.6318        1.5343        1.5666        2.3510        2.6852        3.0425        2.9409        4.6163        4.8008        3.7949        3.6002        4.1619        4.2575        4.5439        4.8545        6.7552        6.2626        5.8246        5.0633        5.6586        6.4478        6.6343        6.5487        7.2952        7.4498        7.3033        6.6189        6.2594        6.1932        6.1633        6.3699        7.3926        6.1353        5.5449        5.4627        5.8801        6.7828        6.9484        6.9047        6.9501        7.6909        8.5631       10.8893       10.7203       11.0292       11.9631       13.6740       15.1435       15.0492       15.1479        0.0000        0.0000        0.0000        0.0000        0.0000        0.0000        0.0000        0.0000        0.0000        0.0000        0.0000        0.0000        0.0000        0.0000        0.0000        0.0000        0.0000        0.0000        0.0000        0.0000        0.0000        0.0000        0.0000
        0.0000        0.0000        0.0000        0.0000        0.0000        0.0000        0.0000        0.0000        0.0000        0.0000        0.0000        0.0000        0.0000        0.0000        0.0000        0.0000        0.0000        0.0000        0.0000        0.0000        0.0000        0.0000        0.0000        0.0000        0.0000        0.0000        0.0000        0.0000        0.0000        0.0000        0.0000        0.0000        0.0000        0.0000        0.0000        0.0000        0.0000        0.0000        0.0000        0.0000        0.0000        0.0000        0.0000        0.0000        0.0000        0.0000        0.0000        0.0000        0.0000        0.0000        0.0000        0.0000        0.0000        0.0000        0.0000       49.0176        0.0000       40.5548       36.0128        0.0000        0.0000        0.0000        0.0000        0.0000        0.0000        0.0000        0.0000        0.0000        0.0000        0.0000        0.0000        0.0000        0.0000        0.0000        0.0000        0.0000        0.0000        0.0000        0.0000        0.0000        0.0000        0.0000        0.0000        0.0000        0.0000        0.0000        0.0000        0.0000        0.0000        0.0000        0.0000        0.0000        0.0000        0.0000        0.0000        0.0000        0.0000        0.0000        0.0000        0.0000        0.0000        0.0000        0.0000        0.0000        0.0000        0.0000        0.0000        0.0000        0.0000        0.0000        0.0000        0.0000        0.0000        0.0000        0.0000        0.0000        0.0000        0.0000        0.0000        0.0000        0.0000        0.0000        0.0000        0.0000        0.0000        0.0000        0.0000        0.0000        0.0000        0.0000        0.0000        0.0000        0.0000        0.0000        0.0000        0.0000        0.0000        0.0000        0.0000        0.0000        0.0000        0.0000        0.0000        0.0000        0.0000        0.0000        0.0000        0.0000        0.0000        0.0000        0.0000        0.0000        0.0000        0.0000        0.0000        0.0000        0.0000        0.0000        0.0000        0.0000        0.0000        0.0000        0.0000        0.0000        0.0000        0.0000        0.0000        0.0000        0.0000        0.0000        0.0000        3.1227        2.8523        2.9060        2.6153        1.8944        1.8559        1.6147        1.6313        2.2030        2.7960        3.0932        3.1887        6.3483        5.4240        4.4940        3.7801        4.1190        4.2170        4.5024        4.9330        8.7004        7.7923        6.6735        5.5725        5.3422        5.7563        5.7848        5.6157        6.5957        7.4419        7.7054        7.0673        6.6297        6.7451        6.4552        6.3953        6.5770        6.5167        5.8425        5.7049        5.7601        6.1273        6.2783        6.5698        6.7209        7.5253        8.0875        9.3488       10.2307       10.9271       11.9767       14.2533       15.7079       15.6842       14.7225       16.6358        0.0000        0.0000        0.0000        0.0000        0.0000        0.0000        0.0000        0.0000        0.0000        0.0000        0.0000        0.0000        0.0000        0.0000        0.0000        0.0000        0.0000        0.0000        0.0000        0.0000        0.0000        0.0000
        0.0000        0.0000        0.0000        0.0000        0.0000        0.0000        0.0000        0.0000        0.0000        0.0000        0.0000        0.0000        0.0000        0.0000        0.0000        0.0000        0.0000        0.0000        0.0000        0.0000        0.0000        0.0000        0.0000        0.0000        0.0000        0.0000        0.0000        0.0000        0.0000        0.0000        0.0000        0.0000        0.0000        0.0000        0.0000        0.0000        0.0000        0.0000        0.0000        0.0000        0.0000        0.0000        0.0000        0.0000        0.0000        0.0000        0.0000        0.0000        0.0000        0.0000        0.0000        0.0000        0.0000       65.2254       61.6838       55.9199       51.7552       47.1286       41.5170       30.8613        0.0000        0.0000        0.0000        0.0000        0.0000        0.0000        0.0000        0.0000        0.0000        0.0000        0.0000        0.0000        0.0000        0.0000        0.0000        0.0000        0.0000        0.0000        0.0000        0.0000        0.0000        0.0000        0.0000        0.0000        0.0000        0.0000        0.0000        0.0000        0.0000        0.0000        0.0000        0.0000        0.0000        0.0000        0.0000        0.0000        0.0000        0.0000        0.0000        0.0000        0.0000        0.0000        0.0000        0.0000        0.0000        0.0000        0.0000        0.0000        0.0000        0.0000        0.0000        0.0000        0.0000        0.0000        0.0000        0.0000        0.0000        0.0000        0.0000        0.0000        0.0000        0.0000        0.0000        0.0000        0.0000        0.0000        0.0000        0.0000        0.0000        0.0000        0.0000        0.0000        0.0000        0.0000        0.0000        0.0000        0.0000        0.0000        0.0000        0.0000        0.0000        0.0000        0.0000        0.0000        0.0000        0.0000        0.0000        0.0000        0.0000        0.0000        0.0000        0.0000        0.0000        0.0000        0.0000        0.0000        0.0000        0.0000        0.0000        0.0000        0.0000        0.0000        0.0000        0.0000        0.0000        0.0000        0.0000        0.0000        0.0000        0.0000        2.0598        2.4377        2.3743        2.2755        2.4036        1.6119        1.6583        1.7285        1.9145        2.5292        3.0772        3.4922        4.1178        5.8274        4.7021        3.7288        3.1348        3.5610        3.9034        3.6653        3.8766        5.0601        5.4066        5.4063        4.7076        4.3974        5.1565        5.5503        5.5979        7.3567        7.7445        6.4376        6.4754        5.7608        5.5434        5.6547        4.9793        5.4895        5.4476        5.3208        7.0246        5.7186        5.6573        5.9322        6.1035        6.4470        6.8803        7.9475        8.8923        9.7099       11.1788       12.2065       13.1605       14.3780       14.6292       14.3820       16.2935       17.7666       15.4858        0.0000        0.0000        0.0000        0.0000        0.0000        0.0000        0.0000        0.0000        0.0000        0.0000        0.0000        0.0000        0.0000        0.0000        0.0000        0.0000        0.0000        0.0000        0.0000        0.0000
        0.0000        0.0000        0.0000        0.0000        0.0000        0.0000        0.0000        0.0000        0.0000        0.0000        0.0000        0.0000        0.0000        0.0000        0.0000        0.0000        0.0000        0.0000        0.0000        0.0000        0.0000        0.0000        0.0000        0.0000        0.0000        0.0000        0.0000        0.0000        0.0000        0.0000        0.0000        0.0000        0.0000        0.0000        0.0000        0.0000        0.0000        0.0000        0.0000        0.0000        0.0000        0.0000        0.0000        0.0000        0.0000        0.0000        0.0000        0.0000        0.0000        0.0000        0.0000        0.0000        0.0000       78.5436       74.5804       72.9091       65.6663       59.5717       52.9649       43.0159        0.0000        0.0000        0.0000        0.0000        0.0000        0.0000        0.0000        0.0000        0.0000        0.0000        0.0000        0.0000        0.0000        0.0000        0.0000        0.0000        0.0000        0.0000        0.0000        0.0000        0.0000        0.0000        0.0000        0.0000        0.0000        0.0000        0.0000        0.0000        0.0000        0.0000        0.0000        0.0000        0.0000        0.0000        0.0000        0.0000        0.0000        0.0000        0.0000        0.0000        0.0000        0.0000        0.0000        0.0000        0.0000        0.0000        0.0000        0.0000        0.0000        0.0000        0.0000        0.0000        0.0000        0.0000        0.0000        0.0000        0.0000        0.0000        0.0000        0.0000        0.0000        0.0000        0.0000        0.0000        0.0000        0.0000        0.0000        0.0000        0.0000        0.0000        0.0000        0.0000        0.0000        0.0000        0.0000        0.0000        0.0000        0.0000        0.0000        0.0000        0.0000        0.0000        0.0000        0.0000        0.0000        0.0000        0.0000        0.0000        0.0000        0.0000        0.0000        0.0000        0.0000        0.0000        0.0000        0.0000        0.0000        0.0000        0.0000        0.0000        0.0000        0.0000        0.0000        0.0000        0.0000        0.0000        0.0000        0.0000        0.0000        0.0000        2.5123        2.5667        2.8779        2.3089        2.2993        2.8246        3.1404        3.4964        3.7120        3.9794        4.3294        4.8829        4.6320        4.4321        4.2912        3.8079        3.5089        3.8901        3.1920        2.9249        2.7454        3.1625        3.4864        3.6261        3.8044        3.9779        4.9544        5.0296        5.2711        6.2342        6.3018        6.0960        5.7653        5.1053        4.8230        5.0412        4.6148        4.4837        5.1635        5.8533        6.9661        6.7608        5.9439        5.7065        5.6697        6.1948        7.2660        8.3709        8.5609       11.3210       12.7878       13.9148       13.6770       13.4288       15.0260       15.4758       15.8404       20.5346       18.0131       15.7970       16.4470        0.0000        0.0000        0.0000        0.0000        0.0000        0.0000        0.0000        0.0000        0.0000        0.0000        0.0000        0.0000        0.0000        0.0000        0.0000        0.0000        0.0000        0.0000
        0.0000        0.0000        0.0000        0.0000        0.0000        0.0000        0.0000        0.0000        0.0000        0.0000        0.0000        0.0000        0.0000        0.0000        0.0000        0.0000        0.0000        0.0000        0.0000        0.0000        0.0000        0.0000        0.0000        0.0000        0.0000        0.0000        0.0000        0.0000        0.0000        0.0000        0.0000        0.0000        0.0000        0.0000        0.0000        0.0000        0.0000        0.0000        0.0000        0.0000        0.0000        0.0000        0.0000        0.0000        0.0000        0.0000        0.0000        0.0000        0.0000        0.0000       84.5595       78.0752       77.8468       83.0822       86.6835       85.4816       73.9543       67.9176       60.6060       48.4456       42.8555       37.6550        0.0000        0.0000        0.0000        0.0000        0.0000        0.0000        0.0000        0.0000        0.0000        0.0000        0.0000        0.0000        0.0000        0.0000        0.0000        0.0000        0.0000        0.0000        0.0000        0.0000        0.0000        0.0000        0.0000        0.0000        0.0000        0.0000        0.0000        0.0000        0.0000        0.0000        0.0000        0.0000        0.0000        0.0000        0.0000        0.0000        0.0000        0.0000        0.0000        0.0000        0.0000        0.0000        0.0000        0.0000        0.0000        0.0000        0.0000        0.0000        0.0000        0.0000        0.0000        0.0000        0.0000        0.0000        0.0000        0.0000        0.0000        0.0000        0.0000        0.0000        0.0000        0.0000        0.0000        0.0000        0.0000        0.0000        0.0000        0.0000        0.0000        0.0000        0.0000        0.0000        0.0000        0.0000        0.0000        0.0000        0.0000        0.0000        0.0000        0.0000        0.0000        0.0000        0.0000        0.0000        0.0000        0.0000        0.0000        0.0000        0.0000        0.0000        0.0000        0.0000        0.0000        0.0000        0.0000        0.0000        0.0000        0.0000        0.0000        0.0000        0.0000        0.0000        0.0000        0.0000        0.0000        0.0000        0.0000        2.2714        2.1964        2.1308        2.2322        2.0434        2.2940        2.9457        3.2877        3.9250        4.2048        4.4381        4.6212        4.9024        4.6984        4.1851        3.7870        3.6835        3.5712        3.5305        2.9971        2.5719        2.3536        2.1564        2.0821        2.3967        2.8389        3.2111        3.6115        4.1282        4.4881        5.3429        5.5957        5.1635        4.8477        4.7357        4.7436        5.0018        4.8805        5.1003        5.2389        5.7703        7.0071        6.6320        6.2806        6.1408        6.4815        6.9282        7.2733        7.9663        9.4994       12.2803       12.5886       13.1908       13.2737       12.6927       13.3766       14.7773       15.6928       16.7566       17.4110       16.1441       15.4440        0.0000        0.0000        0.0000        0.0000        0.0000        0.0000        0.0000        0.0000        0.0000        0.0000        0.0000        0.0000        0.0000        0.0000       21.5106       23.3094       25.1705        0.0000
        0.0000        0.0000        0.0000        0.0000        0.0000        0.0000        0.0000        0.0000        0.0000        0.0000        0.0000        0.0000        0.0000        0.0000        0.0000        0.0000        0.0000        0.0000        0.0000        0.0000        0.0000        0.0000        0.0000        0.0000        0.0000        0.0000        0.0000        0.0000        0.0000        0.0000        0.0000        0.0000        0.0000        0.0000        0.0000        0.0000        0.0000        0.0000        0.0000        0.0000        0.0000        0.0000        0.0000        0.0000        0.0000        0.0000        0.0000        0.0000       87.8247       87.1413       84.4876       80.5354       81.4525       83.7196       81.0922       79.9338       77.8027       69.9036       63.1015       53.5521       48.5069       43.1982       38.0612        0.0000        0.0000        0.0000        0.0000        0.0000        0.0000        0.0000        0.0000        0.0000        0.0000        0.0000        0.0000        0.0000        0.0000        0.0000        0.0000        0.0000        0.0000        0.0000        0.0000        0.0000        0.0000        0.0000        0.0000        0.0000        0.0000        0.0000        0.0000        0.0000        0.0000        0.0000        0.0000        0.0000        0.0000        0.0000        0.0000        0.0000        0.0000        0.0000        0.0000        0.0000        0.0000        0.0000        0.0000        0.0000        0.0000        0.0000        0.0000        0.0000        0.0000        0.0000        0.0000        0.0000        0.0000        0.0000        0.0000        0.0000        0.0000        0.0000        0.0000        0.0000        0.0000        0.0000        0.0000        0.0000        0.0000        0.0000        0.0000        0.0000        0.0000        0.0000        0.0000        0.0000        0.0000        0.0000        0.0000        0.0000        0.0000        0.0000        0.0000        0.0000        0.0000        0.0000        0.0000        0.0000        0.0000        0.0000        0.0000        0.0000        0.0000        0.0000        0.0000        0.0000        0.0000        0.0000        0.0000        0.0000        0.0000        0.0000        0.0000        0.0000        0.0000        0.0000        0.0000        0.0000        2.6405        2.7228        2.4979        2.3298        2.2043        2.1357        2.3611        3.5418        4.2537        4.9545        4.9568        5.1407        5.3387        5.6097        5.1871        4.5097        4.0449        3.6646        3.5639        3.5558        3.2721        2.6821        2.2013        1.8939        1.5757        1.3386        1.6360        2.8596        3.3258        3.7782        3.9882        4.6034        4.4858        4.2088        4.0560        4.1946        4.3216        4.4581        4.1940        5.1170        5.7517        6.6867        6.6810        5.8807        6.6704        7.2240        7.4202        7.7932        8.2158        9.3461       10.6117       12.5599       12.8020       12.5871       12.5811       13.1211       13.5763       14.4275       16.1343       17.6614       17.4619       16.9491       15.5447       14.5810        0.0000        0.0000        0.0000        0.0000        0.0000        0.0000        0.0000        0.0000        0.0000       14.8511       18.6807       19.8043       20.1726       22.1138       23.2673       23.9890       26.5731
        0.0000        0.0000        0.0000        0.0000        0.0000        0.0000        0.0000        0.0000        0.0000        0.0000        0.0000        0.0000        0.0000        0.0000        0.0000        0.0000        0.0000        0.0000        0.0000        0.0000        0.0000        0.0000        0.0000        0.0000        0.0000        0.0000        0.0000        0.0000        0.0000        0.0000        0.0000        0.0000        0.0000        0.0000        0.0000        0.0000        0.0000        0.0000        0.0000        0.0000        0.0000        0.0000        0.0000        0.0000        0.0000        0.0000        0.0000        0.0000       78.2497       78.8683       76.2201       76.0125       79.2449       79.3235       76.1723       78.3302       74.8679       69.9289       67.9853       59.8837       53.6946       48.1366       43.8181       34.4503       31.2782       28.2400       24.4489        0.0000        0.0000        0.0000        0.0000        0.0000        0.0000        0.0000        0.0000        0.0000        0.0000        0.0000        0.0000        0.0000        0.0000        0.0000        0.0000        0.0000        0.0000        0.0000        0.0000        0.0000        0.0000        0.0000        0.0000        0.0000        0.0000        0.0000        0.0000        0.0000        0.0000        0.0000        0.0000        0.0000        0.0000        0.0000        0.0000        0.0000        0.0000        0.0000        0.0000        0.0000        0.0000        0.0000        0.0000        0.0000        0.0000        0.0000        0.0000        0.0000        0.0000        0.0000        0.0000        0.0000        0.0000        0.0000        0.0000        0.0000        0.0000        0.0000        0.0000        0.0000        0.0000        0.0000        0.0000        0.0000        0.0000        0.0000        0.0000        0.0000        0.0000        0.0000        0.0000        0.0000        0.0000        0.0000        0.0000        0.0000        0.0000        0.0000        0.0000        0.0000        0.0000        0.0000        0.0000        0.0000        0.0000        0.0000        0.0000        0.0000        0.0000        0.0000        0.0000        0.0000        0.0000        0.0000        0.0000        0.0000        0.0000        0.0000        0.0000        0.0000        2.5476        2.5933        2.6368        2.6795        2.6321        2.5643        2.7438        4.0060        4.6517        5.2492        5.2373        5.5995        5.5209        5.5301        5.1335        4.4111        4.0405        3.7247        3.3630        3.2514        3.2264        2.7679        2.5036        2.0729        1.8214        1.4648        1.6500        2.5700        3.2051        3.6071        3.8331        4.3155        3.9132        3.8985        3.7411        3.8627        4.2835        3.9439        4.0987        4.9627        5.6589        6.2605        6.2590        5.3670        6.0348        6.2902        7.5949        7.8668        7.4758        8.6733       10.5535       11.8216       12.7737       13.0461       13.3322       13.3558       13.9900       15.0902       15.7704       17.9537       17.1824       16.0571       15.0396        0.0000        0.0000        0.0000        0.0000        0.0000        0.0000        7.5090        8.5849       12.2648       12.5351       15.0331       17.6676       19.2018       20.1582       21.0188       23.1645        0.0000        0.0000
        0.0000        0.0000        0.0000        0.0000        0.0000        0.0000        0.0000        0.0000        0.0000        0.0000        0.0000        0.0000        0.0000        0.0000        0.0000        0.0000        0.0000        0.0000        0.0000        0.0000        0.0000        0.0000        0.0000        0.0000        0.0000        0.0000        0.0000        0.0000        0.0000        0.0000        0.0000        0.0000        0.0000        0.0000        0.0000        0.0000        0.0000        0.0000        0.0000        0.0000        0.0000        0.0000        0.0000        0.0000        0.0000        0.0000        0.0000        0.0000       63.2544       59.4742       60.0520       62.8222       63.1632       63.2643       63.1655       65.9844       66.2235       66.2500       66.6816       67.1950       63.2875       59.5058       55.6482       56.1581       52.6952       46.5525       40.3766       31.7553       25.8314        0.0000        0.0000        0.0000        0.0000        0.0000        0.0000        0.0000        0.0000        0.0000        0.0000        0.0000        0.0000        0.0000        0.0000        0.0000        0.0000        0.0000        0.0000        0.0000        0.0000        0.0000        0.0000        0.0000        0.0000        0.0000        0.0000        0.0000        0.0000        0.0000        0.0000        0.0000        0.0000        0.0000        0.0000        0.0000        0.0000        0.0000        0.0000        0.0000        0.0000        0.0000        0.0000        0.0000        0.0000        0.0000        0.0000        0.0000        0.0000        0.0000        0.0000        0.0000        0.0000        0.0000        0.0000        0.0000        0.0000        0.0000        0.0000        0.0000        0.0000        0.0000        0.0000        0.0000        0.0000        0.0000        0.0000        0.0000        0.0000        0.0000        0.0000        0.0000        0.0000        0.0000        0.0000        0.0000        0.0000        0.0000        0.0000        0.0000        0.0000        0.0000        0.0000        0.0000        0.0000        0.0000        0.0000        0.0000        0.0000        0.0000        0.0000        0.0000        0.0000        0.0000        0.0000        0.0000        0.0000        0.0000        0.0000        0.0000        2.8797        2.9409        2.7958        3.0628        3.3315        3.5215        4.0782        5.1947        5.7143        6.0771        5.6417        6.2332        5.7693        5.7308        5.9365        4.8452        4.5728        4.1005        3.7138        4.2638        3.7607        3.4050        2.8237        1.5641        2.0279        2.1246        2.8451        2.9020        2.9868        3.5365        3.7953        4.1017        3.8483        3.5786        3.4490        4.0290        4.0156        3.9794        4.2703        5.1018        5.2376        5.5033        5.5680        6.0779        7.2360        7.7859        7.9890        9.9295        8.2663        8.5701        9.2810       10.9501       10.7375       11.3528       13.0373       14.9425       15.8737       17.1842       17.3768       18.3890       18.4622       18.0893       15.8587       14.9337       14.2211       14.2489       14.6984        7.5127        7.3132        8.4455        9.9689       11.0839       13.0219       16.1929       19.5745       22.8358       22.8076       23.3911       24.5951        0.0000        0.0000
        0.0000        0.0000        0.0000        0.0000        0.0000        0.0000        0.0000        0.0000        0.0000        0.0000        0.0000        0.0000        0.0000        0.0000        0.0000        0.0000        0.0000        0.0000        0.0000        0.0000        0.0000        0.0000        0.0000        0.0000        0.0000        0.0000        0.0000        0.0000        0.0000        0.0000        0.0000        0.0000        0.0000        0.0000        0.0000        0.0000        0.0000        0.0000        0.0000        0.0000        0.0000        0.0000        0.0000        0.0000        0.0000        0.0000        0.0000        0.0000       59.6225       58.9395       56.2962       57.6748       57.8760       58.6390       59.9018       64.5776       66.2306       69.8660       68.2106       70.5573       69.3996       66.2552       64.7150       68.0347       64.1367       56.8129       48.9949       38.2016       30.8439       24.4662        0.0000        0.0000        0.0000        0.0000        0.0000        0.0000        0.0000        0.0000        0.0000        0.0000        0.0000        0.0000        0.0000        0.0000        0.0000        0.0000        0.0000        0.0000        0.0000        0.0000        0.0000        0.0000        0.0000        0.0000        0.0000        0.0000        0.0000        0.0000        0.0000        0.0000        0.0000        0.0000        0.0000        0.0000        0.0000        0.0000        0.0000        0.0000        0.0000        0.0000        0.0000        0.0000        0.0000        0.0000        0.0000        0.0000        0.0000        0.0000        0.0000        0.0000        0.0000        0.0000        0.0000        0.0000        0.0000        0.0000        0.0000        0.0000        0.0000        0.0000        0.0000        0.0000        0.0000        0.0000        0.0000        0.0000        0.0000        0.0000        0.0000        0.0000        0.0000        0.0000        0.0000        0.0000        0.0000        0.0000        0.0000        0.0000        0.0000        0.0000        0.0000        0.0000        0.0000        0.0000        0.0000        0.0000        0.0000        0.0000        0.0000        0.0000        0.0000        0.0000        0.0000        0.0000        0.0000        0.0000        0.0000        0.0000        0.0000        2.7656        3.1268        3.4701        3.6628        4.5076        0.0000        5.4500        5.9468        5.4936        0.0000        0.0000        0.0000        6.5707        6.1786        5.3709        4.5314        3.9292        3.5797        3.5355        3.2141        2.6317        2.3809        2.0766        2.3672        2.9380        4.1309        3.6524        4.3605        4.4454        4.3823        4.9836        4.2694        4.1117        4.0273        3.8603        3.6338        4.1942        4.2770        4.7721        4.7716        5.0747        5.2622        5.9743        6.9863        8.5091       10.0517       12.2430       10.4759        8.6146        9.2193       10.2335       10.9885       11.5197       11.7570       15.3692       15.9026       16.5335       17.0282       16.9876       18.1330       18.2658       15.9965       14.6101       13.8960       14.9144       14.7340        9.4810        7.8081        8.1673       10.5011       12.8374       13.3433       15.3028       17.4150       21.3630       23.8843       24.8160       24.3298        0.0000        0.0000
        0.0000        0.0000        0.0000        0.0000        0.0000        0.0000        0.0000        0.0000        0.0000        0.0000        0.0000        0.0000        0.0000        0.0000        0.0000        0.0000        0.0000        0.0000        0.0000        0.0000        0.0000        0.0000        0.0000        0.0000        0.0000        0.0000        0.0000        0.0000        0.0000        0.0000        0.0000        0.0000        0.0000        0.0000        0.0000        0.0000        0.0000        0.0000      121.8133      107.6628       98.3342        0.0000        0.0000        0.0000        0.0000        0.0000        0.0000        0.0000       56.5409       55.0288       54.8941       57.1879       55.5821       55.5689       56.5389       62.3822       64.8604       66.7517       68.3942       72.7193       71.1262       75.1401       74.9846       73.3337       67.0077       62.3055       55.1897       43.9932       35.2173       27.8551        0.0000        0.0000        0.0000        0.0000        0.0000        0.0000        0.0000        0.0000        0.0000        0.0000        0.0000        0.0000        0.0000        0.0000        0.0000        0.0000        0.0000        0.0000        0.0000        0.0000        0.0000        0.0000        0.0000        0.0000        0.0000        0.0000        0.0000        0.0000        0.0000        0.0000        0.0000        0.0000        0.0000        0.0000        0.0000        0.0000        0.0000        0.0000        0.0000        0.0000        0.0000        0.0000        0.0000        0.0000        0.0000        0.0000        0.0000        0.0000        0.0000        0.0000        0.0000        0.0000        0.0000        0.0000        0.0000        0.0000        0.0000        0.0000        0.0000        0.0000        0.0000        0.0000        0.0000        0.0000        0.0000        0.0000        0.0000        0.0000        0.0000        0.0000        0.0000        0.0000        0.0000        0.0000        0.0000        0.0000        0.0000        0.0000        0.0000        0.0000        0.0000        0.0000        0.0000        0.0000        0.0000        0.0000        0.0000        0.0000        0.0000        0.0000        0.0000        0.0000        0.0000        0.0000        0.0000        0.0000        0.0000        0.0000        0.0000        0.0000        0.0000        0.0000        0.0000        0.0000        0.0000        0.0000        0.0000        0.0000        0.0000        0.0000        0.0000        0.0000        0.0000        4.7152        4.3935        3.9025        3.3011        3.2603        2.5669        2.3415        2.1048        1.7381        3.0427        4.1329        6.7530        4.8412        5.2539        5.3891        5.0127        5.4388        4.4943        4.1881        3.9959        4.2425        4.0406        4.0704        4.1076        4.6625        4.6971        4.9654        5.4971        5.9698        6.2926        9.6317        9.9857       10.3494       10.8164        9.1222        9.2244       10.0939       10.0539       10.7635       12.4918       14.6228       14.3607       14.7374       15.2311       16.4723       16.1788       15.6930       15.5232       14.3474       14.0378       13.2792       13.4215        9.5314        7.6968        7.7092       10.3908       14.2231       15.4423       14.9914       15.9555       20.1972       23.4236       23.8676        0.0000        0.0000        0.0000
        0.0000        0.0000        0.0000        0.0000        0.0000        0.0000        0.0000        0.0000        0.0000        0.0000        0.0000        0.0000        0.0000        0.0000        0.0000        0.0000        0.0000        0.0000        0.0000        0.0000        0.0000        0.0000        0.0000        0.0000        0.0000        0.0000        0.0000        0.0000        0.0000        0.0000        0.0000        0.0000        0.0000        0.0000        0.0000        0.0000        0.0000        0.0000      105.3492      101.8207      101.1520      101.1319      100.5781       92.6775       83.5496       70.3996       63.1601       49.3262       47.4425       49.3639       50.9660       55.2779       58.5800       60.5000       59.2619       59.6489       63.5730       65.3767       64.6937       71.9649       78.7099       78.8019       71.2494       73.5415       70.9813       65.2365       55.0152       43.0778       36.4371       31.5995       27.4203       18.0662        0.0000        0.0000        0.0000        0.0000        0.0000        0.0000        0.0000        0.0000        0.0000        0.0000        0.0000        0.0000        0.0000        0.0000        0.0000        0.0000        0.0000        0.0000        0.0000        0.0000        0.0000        0.0000        0.0000        0.0000        0.0000        0.0000        0.0000        0.0000        0.0000        0.0000        0.0000        0.0000        0.0000        0.0000        0.0000        0.0000        0.0000        0.0000        0.0000        0.0000        0.0000        0.0000        0.0000        0.0000        0.0000        0.0000        0.0000        0.0000        0.0000        0.0000        0.0000        0.0000        0.0000        0.0000        0.0000        0.0000        0.0000        0.0000        0.0000        0.0000        0.0000        0.0000        0.0000        0.0000        0.0000        0.0000        0.0000        0.0000        0.0000        0.0000        0.0000        0.0000        0.0000        0.0000        0.0000        0.0000        0.0000        0.0000        0.0000        0.0000        0.0000        0.0000        0.0000        0.0000        0.0000        0.0000        0.0000        0.0000        0.0000        0.0000        0.0000        0.0000        0.0000        0.0000        0.0000        0.0000        0.0000        0.0000        0.0000        0.0000        0.0000        0.0000        0.0000        0.0000        0.0000        0.0000        0.0000        0.0000        0.0000        0.0000        0.0000        0.0000        4.5162        3.9876        2.9519        2.6512        2.1724        1.7435        2.1737        2.4972        4.3598        5.7702        7.7222        5.1949        5.8343        5.8171        5.9438        5.7643        4.9461        4.5232        4.4477        4.4948        3.7851        3.6306        3.9646        4.2709        4.6359        5.1927        5.8158        6.4832        7.3694        8.5226        8.9726        9.7691        9.2384        7.9865        8.2926        9.4561        9.3850        9.8164       11.9565       13.3570       13.1185       13.2480       14.0555       14.2420       13.8300       14.0348       13.4537       12.7611       11.8287       11.5585       10.3252        7.8352        7.2945        8.3167       12.5171       14.4898       14.7849       16.2430       16.8600       19.2905       21.2140        0.0000        0.0000        0.0000        0.0000
        0.0000        0.0000        0.0000        0.0000        0.0000        0.0000        0.0000        0.0000        0.0000        0.0000        0.0000        0.0000        0.0000        0.0000        0.0000        0.0000        0.0000        0.0000        0.0000        0.0000        0.0000        0.0000        0.0000        0.0000        0.0000        0.0000        0.0000        0.0000        0.0000        0.0000        0.0000        0.0000        0.0000        0.0000        0.0000        0.0000        0.0000      101.0533       94.1187       87.5645       81.6793       75.3400       72.5206       63.8739       58.7565       52.7452       50.1345       41.0246       36.9352       37.4381       46.8213       55.7178       55.8422       54.7848       55.8980       55.3452       56.2709       54.3041       53.8299       67.5510       69.5305       66.0917       64.9260       69.5834       65.5030       59.7541       53.8417       49.1705       44.7203       40.4462       34.5916       27.1799        0.0000        0.0000        0.0000        0.0000        0.0000        0.0000        0.0000        0.0000        0.0000        0.0000        0.0000        0.0000        0.0000        0.0000        0.0000        0.0000        0.0000        0.0000        0.0000        0.0000        0.0000        0.0000        0.0000        0.0000        0.0000        0.0000        0.0000        0.0000        0.0000        0.0000        0.0000        0.0000        0.0000        0.0000        0.0000        0.0000        0.0000        0.0000        0.0000        0.0000        0.0000        0.0000        0.0000        0.0000        0.0000        0.0000        0.0000        0.0000        0.0000        0.0000        0.0000        0.0000        0.0000        0.0000        0.0000        0.0000        0.0000        0.0000        0.0000        0.0000        0.0000        0.0000        0.0000        0.0000        0.0000        0.0000        0.0000        0.0000        0.0000        0.0000        0.0000        0.0000        0.0000        0.0000        0.0000        0.0000        0.0000        0.0000        0.0000        0.0000        0.0000        0.0000        0.0000        0.0000        0.0000        0.0000        0.0000        0.0000        0.0000        0.0000        0.0000        0.0000        0.0000        0.0000        0.0000        0.0000        0.0000        0.0000        0.0000        0.0000        0.0000        0.0000        0.0000        0.0000        0.0000        0.0000        0.0000        4.1990        4.9005        4.9590        4.6968        5.1474        0.0000        4.1800        3.3050        0.4680        0.3785        0.5530        2.4872        3.2036        3.4877        4.8170        8.1344        5.9890        6.9607        7.5286        6.2749        5.7916        5.2308        5.0411        4.8551        4.6537        4.1078        3.9090        4.1268        5.5720        5.4263        6.1162        5.8140        6.9630        9.4271        9.4243        8.5044        9.3431       10.2562        9.5599        9.7049       11.0463       10.1452       10.4027       11.3564       12.3802       12.7536       13.2688       13.5939       12.5849       12.0344       11.5364       11.1661        9.3645        9.0040        8.2532        8.0122        8.1528        8.2866        9.8669       12.7809       17.9834       17.1041       19.3494       21.9715       22.3218       25.1475        0.0000        0.0000        0.0000        0.0000
        0.0000        0.0000        0.0000        0.0000        0.0000        0.0000        0.0000        0.0000        0.0000        0.0000        0.0000        0.0000        0.0000        0.0000        0.0000        0.0000        0.0000        0.0000        0.0000        0.0000        0.0000        0.0000        0.0000        0.0000        0.0000        0.0000        0.0000        0.0000        0.0000        0.0000        0.0000        0.0000        0.0000        0.0000        0.0000        0.0000        0.0000       99.0909       94.1117       85.2665       80.5565       75.2342       73.4202       62.6149       56.4256       49.8515       45.1167       40.3939       44.8752       37.4381       38.7708       45.0191       45.5175       53.5923       58.3176       58.9067       55.4610       57.6826       52.7444       62.3700       63.4656       63.3827       63.0811       67.6183       64.8980       61.4827       57.6664       51.8126       46.5658       42.9503       38.2230       30.2469       26.0026        0.0000        0.0000        0.0000        0.0000        0.0000        0.0000        0.0000        0.0000        0.0000        0.0000        0.0000        0.0000        0.0000        0.0000        0.0000        0.0000        0.0000        0.0000        0.0000        0.0000        0.0000        0.0000        0.0000        0.0000        0.0000        0.0000        0.0000        0.0000        0.0000        0.0000        0.0000        0.0000        0.0000        0.0000        0.0000        0.0000        0.0000        0.0000        0.0000        0.0000        0.0000        0.0000        0.0000        0.0000        0.0000        0.0000        0.0000        0.0000        0.0000        0.0000        0.0000        0.0000        0.0000        0.0000        0.0000        0.0000        0.0000        0.0000        0.0000        0.0000        0.0000        0.0000        0.0000        0.0000        0.0000        0.0000        0.0000        0.0000        0.0000        0.0000        0.0000        0.0000        0.0000        0.0000        0.0000        0.0000        0.0000        0.0000        0.0000        0.0000        0.0000        0.0000        0.0000        0.0000        0.0000        0.0000        0.0000        0.0000        0.0000        0.0000        0.0000        0.0000        0.0000        0.0000        0.0000        0.0000        0.0000        0.0000        0.0000        0.0000        0.0000        0.0000        3.0356        3.0086        3.2560        3.4832        3.7889        3.8823        3.9779        4.0569        5.1146        4.8304        4.1079        2.7508        0.6699        0.3201        0.9769        1.8283        2.8469        3.8893        6.2102        7.2576        6.5980        6.5454        6.3783        6.1934        6.6468        6.1232        5.5737        5.3174        5.0458        4.7394        4.4974        4.3970        5.4327        5.1503        5.7790        5.8832        7.1728        8.3093        8.0236        7.8850        8.2037        8.4058        8.8431        8.4917        9.0347        9.5606       10.2257        9.9955       10.2599       10.3927       11.4469       11.3082       10.5114       10.3501       10.4117        9.9559        8.3209        8.0146        8.1418        8.6644        9.0157        9.5692       11.1702       14.5094       16.6153       18.1693       19.9005       22.8187       25.1991        0.0000        0.0000        0.0000        0.0000        0.0000
        0.0000        0.0000        0.0000        0.0000        0.0000        0.0000        0.0000        0.0000        0.0000        0.0000        0.0000        0.0000        0.0000        0.0000        0.0000        0.0000        0.0000        0.0000        0.0000        0.0000        0.0000        0.0000        0.0000        0.0000        0.0000        0.0000        0.0000        0.0000        0.0000        0.0000        0.0000        0.0000        0.0000        0.0000        0.0000        0.0000      108.0250      101.7666       91.2826       81.8069       77.6402       72.8790       70.8608       55.9027       48.9622       44.8063       40.8791       45.3124       41.8242       33.9518       34.0567       37.4794       43.9128       57.4327       49.9309       51.8919       52.4603       51.1548       48.4303       57.3690       60.1767       60.9617       58.7442       62.4789       63.3394       60.0387       55.4406       49.5201       47.4902       39.6012       38.2622       32.2269        0.0000        0.0000        0.0000        0.0000        0.0000        0.0000        0.0000        0.0000        0.0000        0.0000        0.0000        0.0000        0.0000        0.0000        0.0000        0.0000        0.0000        0.0000        0.0000        0.0000        0.0000        0.0000        0.0000        0.0000        0.0000        0.0000        0.0000        0.0000        0.0000        0.0000        0.0000        0.0000        0.0000        0.0000        0.0000        0.0000        0.0000        0.0000        0.0000        0.0000        0.0000        0.0000        0.0000        0.0000        0.0000        0.0000        0.0000        0.0000        0.0000        0.0000        0.0000        0.0000        0.0000        0.0000        0.0000        0.0000        0.0000        0.0000        0.0000        0.0000        0.0000        0.0000        0.0000        0.0000        0.0000        0.0000        0.0000        0.0000        0.0000        0.0000        0.0000        0.0000        0.0000        0.0000        0.0000        0.0000        0.0000        0.0000        0.0000        0.0000        0.0000        0.0000        0.0000        0.0000        0.0000        0.0000        0.0000        0.0000        0.0000        0.0000        0.0000        0.0000        0.0000        0.0000        0.0000        0.0000        0.0000        0.0000        0.0000        0.0000        2.1166        2.3569        2.8428        2.8889        2.8913        2.8670        2.9957        3.4571        3.2268        3.4368        3.6855        4.5631        4.7338        3.2048        1.9599        0.7774        0.7297        1.0569        2.2802        4.3751        4.7718        6.6175        8.5271        5.9562        6.1396        6.3369        6.2646        6.3120        6.0401        6.3765        6.0949        5.4485        4.6211        4.7599        4.6432        5.6106        5.5467        5.6552        6.2586        7.0408        7.6711        8.3652        7.5198        7.3385        7.4116        7.6226        7.8862        7.7645        8.0989        8.9315        9.4987       10.0669        9.2632        9.3234        9.6066        9.0148        8.7361        8.9868        8.3842        7.2819        7.6131        8.1689        9.0570       10.1831       11.0094       13.3749       15.4475       17.2949       18.6656       20.8742       22.8713       25.0283        0.0000        0.0000        0.0000        0.0000        0.0000
        0.0000        0.0000        0.0000        0.0000        0.0000        0.0000        0.0000        0.0000        0.0000        0.0000        0.0000        0.0000        0.0000        0.0000        0.0000        0.0000        0.0000        0.0000        0.0000        0.0000        0.0000        0.0000        0.0000        0.0000        0.0000        0.0000        0.0000        0.0000        0.0000        0.0000        0.0000        0.0000        0.0000        0.0000        0.0000       98.6507       97.8796       89.8965       85.7875       83.9864       81.4066       71.9523       64.4283       49.3493       42.7532       38.9431       40.1842       38.0756       29.9038       29.6924       29.7489       37.2418       37.2446       36.6004       42.6763       50.1804       49.5435       48.2162       47.1582       53.7027       53.2274       52.9845       52.9278       57.0132       56.0111       56.7215       54.1691       47.8910       42.8699       37.4713       34.6115       30.2811        0.0000        0.0000        0.0000        0.0000        0.0000        0.0000        0.0000        0.0000        0.0000        0.0000        0.0000        0.0000        0.0000        0.0000        0.0000        0.0000        0.0000        0.0000        0.0000        0.0000        0.0000        0.0000        0.0000        0.0000        0.0000        0.0000        0.0000        0.0000        0.0000        0.0000        0.0000        0.0000        0.0000        0.0000        0.0000        0.0000        0.0000        0.0000        0.0000        0.0000        0.0000        0.0000        0.0000        0.0000        0.0000        0.0000        0.0000        0.0000        0.0000        0.0000        0.0000        0.0000        0.0000        0.0000        0.0000        0.0000        0.0000        0.0000        0.0000        0.0000        0.0000        0.0000        0.0000        0.0000        0.0000        0.0000        0.0000        0.0000        0.0000        0.0000        0.0000        0.0000        0.0000        0.0000        0.0000        0.0000        0.0000        0.0000        0.0000        0.0000        0.0000        0.0000        0.0000        0.0000        0.0000        0.0000        0.0000        0.0000        0.0000        0.0000        0.0000        0.0000        0.0000        0.0000        0.0000        0.0000        0.0000        0.0000        0.0000        2.3711        2.4866        2.6614        2.6198        2.1050        2.1429        2.3393        2.5644        2.7441        3.0430        3.1286        3.5489        4.0224        4.0233        3.1056        2.5636        1.0872        1.1669        1.7224        2.8822        4.3883        5.2186        7.1180        8.4004        5.6278        5.8579        6.0821        6.0581        5.8353        5.5794        5.5348        5.4747        5.2990        4.4987        4.0933        4.5355        5.8587        5.6895        5.7821        6.6987        7.3387        7.1417        7.3989        7.1688        6.9628        7.3466        7.1044        7.6198        7.3055        7.8918        8.4179        8.1855        8.4911        8.3415        7.9913        7.7688        7.3362        7.2346        7.2085        7.3312        6.8163        7.0978        7.6523        8.4791        9.2923       10.3661       12.1430       13.4505       17.2564       18.7114       20.3364       23.4205       23.3719        0.0000        0.0000        0.0000        0.0000        0.0000
        0.0000        0.0000        0.0000        0.0000        0.0000        0.0000        0.0000        0.0000        0.0000        0.0000        0.0000        0.0000        0.0000        0.0000        0.0000        0.0000        0.0000        0.0000        0.0000        0.0000        0.0000        0.0000        0.0000        0.0000        0.0000        0.0000        0.0000        0.0000        0.0000        0.0000        0.0000        0.0000        0.0000        0.0000        0.0000       73.0461       70.2919       68.0371       64.0806       59.2209       58.5330       53.2959       51.9314       36.2622       33.4917       30.5714       29.2941       35.2360       28.5818       33.4870       26.9095       33.8025       30.5937       32.5094       41.4746       49.4626       46.0422       38.3375       32.3050       42.7418       44.8366       48.7470       48.2503       48.8551       47.9603       47.6614       49.0016       44.1756       38.5818       33.1155       30.9102       29.7105        0.0000        0.0000        0.0000        0.0000        0.0000        0.0000        0.0000        0.0000        0.0000        0.0000        0.0000        0.0000        0.0000        0.0000        0.0000        0.0000        0.0000        0.0000        0.0000        0.0000        0.0000        0.0000        0.0000        0.0000        0.0000        0.0000        0.0000        0.0000        0.0000        0.0000        0.0000        0.0000        0.0000        0.0000        0.0000        0.0000        0.0000        0.0000        0.0000        0.0000        0.0000        0.0000        0.0000        0.0000        0.0000        0.0000        0.0000        0.0000        0.0000        0.0000        0.0000        0.0000        0.0000        0.0000        0.0000        0.0000        0.0000        0.0000        0.0000        0.0000        0.0000        0.0000        0.0000        0.0000        0.0000        0.0000        0.0000        0.0000        0.0000        0.0000        0.0000        0.0000        0.0000        0.0000        0.0000        0.0000        0.0000        0.0000        0.0000        0.0000        0.0000        0.0000        0.0000        0.0000        0.0000        0.0000        0.0000        0.0000        0.0000        0.0000        0.0000        0.0000        0.0000        0.0000        0.0000        0.0000        0.0000        0.0000        2.6782        2.0817        1.8381        2.0535        2.3108        2.2329        2.1458        2.3739        2.3271        2.6291        2.5202        2.7902        2.9762        2.9569        3.2486        2.5707        1.5435        1.0363        2.0516        2.6627        3.4319        3.9380        4.9781        5.9052        6.6869        5.5052        6.4296        6.2988        4.9871        5.1938        5.3574        5.1088        5.0323        4.7062        4.5234        4.5112        4.8385        6.2059        6.5783        6.0083        5.7413        8.2808        7.9328        7.9176        7.1172        6.9797        7.5903        6.7720        7.2267        8.3973        7.9407        7.8403        7.2978        6.8981        7.1876        7.1250        7.4547        6.4693        6.9670        7.6092        7.0088        7.1818        7.5187        8.2265        9.1523        9.9803       10.9796       12.4118       14.5860       16.4031       18.4372       20.0090       21.2074        0.0000        0.0000        0.0000        0.0000        0.0000        0.0000
        0.0000        0.0000        0.0000        0.0000        0.0000        0.0000        0.0000        0.0000        0.0000        0.0000        0.0000        0.0000        0.0000        0.0000        0.0000        0.0000        0.0000        0.0000        0.0000        0.0000        0.0000        0.0000        0.0000        0.0000        0.0000        0.0000        0.0000        0.0000        0.0000        0.0000        0.0000        0.0000        0.0000        0.0000        0.0000       64.0424       60.2172       59.2909       55.1869       49.9799       46.3049       39.5354       36.0866       30.8718       27.6834       28.3305       25.7997       26.5036       26.2561       28.2217       29.5017       32.0302       29.4230       29.8704       37.6012       33.7932       30.8740       28.2038       27.2552       39.4521       43.2743       44.6384       41.8355       43.6460       42.9210       42.9844       40.0994       35.3007       32.6437       30.2924       29.4796        0.0000        0.0000        0.0000        0.0000        0.0000        0.0000        0.0000        0.0000        0.0000        0.0000        0.0000        0.0000        0.0000        0.0000        0.0000        0.0000        0.0000        0.0000        0.0000        0.0000        0.0000        0.0000        0.0000        0.0000        0.0000        0.0000        0.0000        0.0000        0.0000        0.0000        0.0000        0.0000        0.0000        0.0000        0.0000        0.0000        0.0000        0.0000        0.0000        0.0000        0.0000        0.0000        0.0000        0.0000        0.0000        0.0000        0.0000        0.0000        0.0000        0.0000        0.0000        0.0000        0.0000        0.0000        0.0000        0.0000        0.0000        0.0000        0.0000        0.0000        0.0000        0.0000        0.0000        0.0000        0.0000        0.0000        0.0000        0.0000        0.0000        0.0000        0.0000        0.0000        0.0000        0.0000        0.0000        0.0000        0.0000        0.0000        0.0000        0.0000        0.0000        0.0000        0.0000        0.0000        0.0000        0.0000        0.0000        0.0000        0.0000        0.0000        0.0000        0.0000        0.0000        0.0000        2.7810        2.9500        0.0000        3.1807        3.0744        2.7974        1.9949        2.1061        2.0070        2.3127        3.1795        2.9255        2.7102        2.4341        2.2853        3.1250        3.3124        3.1707        3.8846        3.6704        2.4966        1.6333        2.0563        2.9759        3.5261        3.9129        4.4035        5.7793        6.3026        5.3381        4.6504        5.2573        4.7054        4.0711        3.9231        4.0509        4.0309        3.7473        3.6360        3.5662        3.7668        4.2293        5.0470        4.6190        4.6438        5.1994        6.1853        7.2210        7.0815        6.4512        6.1370        5.9482        5.6117        6.1621        7.5988        8.1186        8.2186        7.0512        5.9837        5.6750        5.7064        6.2427        5.5845        5.9795        6.8225        7.1618        7.0187        7.5964        8.4208        9.3916       10.4800       11.2344       13.1923       14.6907       15.8612       17.9763       18.6204        0.0000        0.0000        0.0000        0.0000        0.0000        0.0000        0.0000
        0.0000        0.0000        0.0000        0.0000        0.0000        0.0000        0.0000        0.0000        0.0000        0.0000        0.0000        0.0000        0.0000        0.0000        0.0000        0.0000        0.0000        0.0000        0.0000        0.0000        0.0000        0.0000        0.0000        0.0000        0.0000        0.0000        0.0000        0.0000        0.0000       92.6522       86.6296       76.4430       68.0689       63.4094       60.6226       58.4020       57.0779       54.3488       54.7175       46.7400       39.8828       37.1575       32.9723       29.1625       28.2615       24.5566       23.2910       25.3548       24.0452       24.1204       30.7380       28.2015       29.2952       25.7905       28.1567       34.2354       29.2269       28.6863       27.9176       36.3472       38.3636       41.2842       41.4724       35.6145       34.6945       35.3991       31.6211       32.0385       30.2234       28.3865       27.3157       27.4719       26.0308        0.0000        0.0000        0.0000        0.0000        0.0000        0.0000        0.0000        0.0000        0.0000        0.0000        0.0000        0.0000        0.0000        0.0000        0.0000        0.0000        0.0000        0.0000        0.0000        0.0000        0.0000        0.0000        0.0000        0.0000        0.0000        0.0000        0.0000        0.0000        0.0000        0.0000        0.0000        0.0000        0.0000        0.0000        0.0000        0.0000        0.0000        0.0000        0.0000        0.0000        0.0000        0.0000        0.0000        0.0000        0.0000        0.0000        0.0000        0.0000        0.0000        0.0000        0.0000        0.0000        0.0000        0.0000        0.0000        0.0000        0.0000        0.0000        0.0000        0.0000        0.0000        0.0000        0.0000        0.0000        0.0000        0.0000        0.0000        0.0000        0.0000        0.0000        0.0000        0.0000        0.0000        0.0000        0.0000        0.0000        0.0000        0.0000        0.0000        0.0000        0.0000        0.0000        0.0000        0.0000        0.0000        0.0000        0.0000        0.0000        0.0000        0.0000        0.0000        3.2760        3.2838        3.2621        3.7919        3.7172        3.3244        3.5464        2.5721        2.2947        3.0164        2.7961        3.1354        3.3217        3.5499        3.2975        4.2977        4.0152        4.0495        2.7369        3.1769        3.1460        2.6220        2.9172        3.3266        2.5459        3.8900        4.7563        4.7909        5.4521        5.2972        4.0949        3.8486        3.5293        3.1068        2.9834        3.4531        3.3569        3.0943        3.0221        3.0945        3.2517        3.3888        3.7202        4.1362        3.9948        4.3141        4.8490        6.0886        6.6194        7.1033        6.8018        6.6927        6.0622        5.7704        6.0940        7.0358        7.5055        7.1952        6.8419        5.6847        5.5520        5.3259        5.9720        5.3036        5.5269        6.0470        6.8097        6.8571        7.4518        8.4241        9.3530       10.0452       11.1297       13.1981       15.8234       17.7866       18.0094        0.0000        0.0000        0.0000        0.0000        0.0000        0.0000        0.0000        0.0000
        0.0000        0.0000        0.0000        0.0000        0.0000        0.0000        0.0000        0.0000        0.0000        0.0000        0.0000        0.0000        0.0000        0.0000        0.0000        0.0000        0.0000        0.0000        0.0000        0.0000        0.0000        0.0000        0.0000        0.0000        0.0000        0.0000       75.1792       77.0797       84.9746       80.5694       78.7654       68.3993       64.8323       57.4085       55.6248       51.8833       52.3190       56.0616       47.1850       40.1199       36.8727       32.8620       29.8128       26.0090       24.5471       22.7673       24.2125       30.9382       31.8401       33.0869       22.7040       22.5866       21.2923       23.0148       28.4780       29.2491       29.7857       25.5527       27.5887       32.8338       35.4586       33.0228       32.4434       31.5402       30.7122       30.7307       29.5444       29.5372       27.8814       26.9111       25.8295       25.3469       24.2939       22.6950       20.6233       18.5781       16.5633       14.4402       12.1967        7.8661        6.2505        5.0080        0.0000        0.0000        0.0000        0.0000        0.0000        0.0000        0.0000        0.0000        0.0000        0.0000        0.0000        0.0000        0.0000        0.0000        0.0000        0.0000        0.0000        0.0000        0.0000        0.0000        0.0000        0.0000        0.0000        0.0000        0.0000        0.0000        0.0000        0.0000        0.0000        0.0000        0.0000        0.0000        0.0000        0.0000        0.0000        0.0000        0.0000        0.0000        0.0000        0.0000        0.0000        0.0000        0.0000        0.0000        0.0000        0.0000        0.0000        0.0000        0.0000        0.0000        0.0000        0.0000        0.0000        0.0000        0.0000        0.0000        0.0000        0.0000        0.0000        0.0000        0.0000        0.0000        0.0000        0.0000        0.0000        0.0000        0.0000        0.0000        0.0000        0.0000        0.0000        1.6116        1.4039        2.2463        2.8632        3.1361        0.0000        0.0000        0.0000        0.0000        3.1859        4.3815        3.9878        3.6462        3.5902        4.1006        3.9487        3.7171        3.5041        3.1328        3.4040        3.5573        3.2089        4.3908        5.0486        4.8886        4.1739        4.4926        3.8895        3.1350        2.7423        2.8405        3.7264        3.7845        4.1454        4.3892        3.7536        3.6813        3.9478        3.9270        4.0006        3.8167        3.5538        2.7758        2.5253        2.5671        2.4804        2.5350        2.3678        2.3705        2.7443        3.1374        3.3040        3.4709        3.8148        4.6184        4.9051        5.2411        5.4597        7.0503        7.0231        6.9415        7.3331        7.7941        7.3237        6.4424        5.8506        5.9696        6.0367        6.3971        6.1915        5.5733        5.3582        5.5199        6.7986        5.8961        5.9295        6.2087        6.7657        6.4667        6.6694        7.5794        9.0728       10.3550       11.7374       13.2768       15.0228       15.9862       16.7158        0.0000        0.0000        0.0000        0.0000        0.0000        0.0000        0.0000        0.0000
        0.0000        0.0000        0.0000        0.0000        0.0000        0.0000        0.0000        0.0000        0.0000        0.0000        0.0000        0.0000        0.0000        0.0000        0.0000        0.0000        0.0000        0.0000        0.0000        0.0000        0.0000        0.0000        0.0000        0.0000        0.0000       60.1781       64.0866       58.8749       57.7876       62.3244       54.6968       52.7780       50.0307       47.3651       46.4775       45.8511       42.8999       40.6779       36.0015       35.4411       30.7449       27.8815       26.4905       29.9470       28.7486       24.1206       23.7067       27.2219       29.3557       31.9690       32.3877       29.6733       23.7552       25.3242       27.4009       30.0384       29.1240       27.6692       27.6832       28.8292       28.1198       26.9175       28.5283       30.1571       29.2314       28.9013       27.6095       27.8779       26.6183       25.5436       24.2634       21.8948       20.8128       19.2620       17.5567       14.3199       12.7688       11.1136        9.3688        6.0727        5.0391        4.1568        3.4968        3.1432        0.0000        0.0000        0.0000        0.0000        0.0000        0.0000        0.0000        0.0000        0.0000        0.0000        0.0000        0.0000        0.0000        0.0000        0.0000        0.0000        0.0000        0.0000        0.0000        0.0000        0.0000        0.0000        0.0000        0.0000        0.0000        0.0000        0.0000        0.0000        0.0000        0.0000        0.0000        0.0000        0.0000        0.0000        0.0000        0.0000        0.0000        0.0000        0.0000        0.0000        0.0000        0.0000        0.0000        0.0000        0.0000        0.0000        0.0000        0.0000        0.0000        0.0000        0.0000        0.0000        0.0000        0.0000        0.0000        0.0000        0.0000        0.0000        0.0000        0.0000        0.0000        0.0000        0.0000        0.0000        0.0000        0.0000        0.0000        0.0000        0.9933        1.0337        1.2082        2.2993        2.5571        2.3389        2.4439        3.4506        3.2329        3.1500        2.9353        3.0998        2.8152        3.0576        3.2068        3.8910        4.0105        4.1354        3.9197        3.9907        4.2136        4.0673        4.0810        4.5359        4.2764        4.1131        3.9586        3.4852        3.3422        3.1950        3.0497        2.6430        2.5738        2.6624        3.0477        2.8553        2.6820        2.9984        3.2762        2.9001        2.4362        1.6137        1.3400        1.4569        1.3642        1.4926        1.6389        1.7347        1.7694        1.9296        2.2461        3.3425        3.6377        3.8981        4.3364        5.9908        7.0793        7.1007        6.8504        8.2899        9.1148        8.9495        8.1596        8.6543        7.8385        6.6544        6.1428        5.8499        5.6451        5.8184        5.9482        7.1143        7.4386        6.9943        7.5017        7.1938        7.1422        7.3349        7.2879        5.3999        5.6823        6.3513        0.0000        0.0000       13.5131       15.2379       16.3425       15.8480        0.0000        0.0000        0.0000        0.0000        0.0000        0.0000        0.0000        0.0000        0.0000
        0.0000        0.0000        0.0000        0.0000        0.0000        0.0000        0.0000        0.0000        0.0000        0.0000        0.0000        0.0000        0.0000        0.0000        0.0000        0.0000        0.0000        0.0000        0.0000        0.0000        0.0000        0.0000        0.0000        0.0000        0.0000        0.0000       59.4471       51.4126       48.2902       45.0676       46.6075       43.7576       43.7931       40.7068       43.9602       48.3378       42.0760       41.2376       42.8136       31.7415       30.2879       26.1386       22.3170       26.0180       25.2637       22.5554       21.6090       26.7613       24.4251       29.4574       25.6670       29.2280       24.7830       25.6214       25.3299       23.7511       24.5398       26.1210       22.2817       23.4847       23.4153       23.1226       23.4901       26.9114       25.8170       25.5016       24.7510       25.6728       24.8857       23.9341       22.6926       20.3167       19.0756       17.6584       16.0996       13.3765       11.8630       10.3504        9.0223        5.8100        5.0850        4.3833        3.5846        3.1581        2.3666        1.9261        0.0000        0.0000        0.0000        0.0000        0.0000        0.0000        0.0000        0.0000        0.0000        0.0000        0.0000        0.0000        0.0000        0.0000        0.0000        0.0000        0.0000        0.0000        0.0000        0.0000        0.0000        0.0000        0.0000        0.0000        0.0000        0.0000        0.0000        0.0000        0.0000        0.0000        0.0000        0.0000        0.0000        0.0000        0.0000        0.0000        0.0000        0.0000        0.0000        0.0000        0.0000        0.0000        0.0000        0.0000        0.0000        0.0000        0.0000        0.0000        0.0000        0.0000        0.0000        0.0000        0.0000        0.0000        0.0000        0.0000        0.0000        0.0000        0.0000        0.0000        0.0000        0.0000        0.0000        0.0000        0.0000        0.0000        1.8623        2.4895        1.9162        3.0635        3.7980        1.9992        2.2179        2.9979        2.9052        2.8984        3.0309        3.5617        3.6296        3.8068        3.7449        5.1072        5.4909        5.1929        4.8339        4.5492        4.1762        4.2135        4.1047        4.2658        4.1463        4.4026        5.1177        4.3109        3.8386        3.5813        3.0364        2.7671        2.7870        2.7563        2.8702        2.3874        2.2320        2.6645        2.8809        2.1033        1.5005        1.1453        1.2157        1.2478        1.3877        1.6011        1.8722        1.6977        1.6582        1.8654        2.2259        3.3090        3.5128        4.1074        4.6880        6.5820        7.0612        7.5718        7.6268        9.4634        8.8205        7.7479        7.0331        8.1887        7.2659        6.3206        5.9522        5.3717        5.1140        5.8118        6.2619        7.3391        7.2620        7.1564        7.5918        6.7699        6.9902        7.1756        6.6250        5.0383        5.0035        0.0000        0.0000        0.0000        0.0000        0.0000        0.0000        0.0000        0.0000        0.0000        0.0000        0.0000        0.0000        0.0000        0.0000        0.0000        0.0000
        0.0000        0.0000        0.0000        0.0000        0.0000        0.0000        0.0000        0.0000        0.0000        0.0000        0.0000        0.0000        0.0000        0.0000        0.0000        0.0000        0.0000        0.0000        0.0000        0.0000        0.0000        0.0000        0.0000        0.0000        0.0000        0.0000        0.0000       42.4947       40.8724       41.3038       37.6857       33.5537       30.1587       31.6965       33.7432       39.3670       37.4432       41.6458       40.8307       38.3496       29.6197       28.4909       24.3164       23.7137       23.6799       23.5533       20.9493       23.8541       27.7395       29.8258       25.2651       27.4554       21.3236       22.1548       20.6430       21.4078       21.5145       19.7859       17.7000       19.9886       19.4580       20.0073       20.5663       22.2498       22.9091       22.9863       22.5111       23.7601       23.1889       21.7826       20.9391       18.3328       17.1486       15.6258       14.6652       11.8896       10.4454        9.2185        8.4662        7.4937        7.1937        4.1862        3.5657        2.8833        2.2476        1.8129        1.6173        1.5497        1.4121        1.3374        0.0000        0.0000        0.0000        0.0000        0.0000        0.0000        0.0000        0.0000        0.0000        0.0000        0.0000        0.0000        0.0000        0.0000        0.0000        0.0000        0.0000        0.0000        0.0000        0.0000        0.0000        0.0000        0.0000        0.0000        0.0000        0.0000        0.0000        0.0000        0.0000        0.0000        0.0000        0.0000        0.0000        0.0000        0.0000        0.0000        0.0000        0.0000        0.0000        0.0000        0.0000        0.0000        0.0000        0.0000        0.0000        0.0000        0.0000        0.0000        0.0000        0.0000        0.0000        0.0000        0.0000        0.0000        0.0000        0.0000        0.0000        0.0000        0.0000        0.0000        0.0000        2.4833        2.6537        2.0909        2.3211        3.7732        3.9726        3.9807        3.1151        4.2765        4.2265        4.5574        4.9021        5.9557        6.3683        5.9275        5.7994        6.8517        6.7600        6.9207        6.7059        6.2893        5.2520        4.8823        4.4875        5.4194        5.1475        4.4276        4.0491        3.7193        3.5030        3.3789        2.9929        2.9059        2.7396        2.8489        2.8473        2.0740        2.0579        1.8449        1.7821        1.4759        1.6501        1.4948        1.2437        1.4136        1.7485        1.7355        1.7628        1.8766        2.1212        2.2897        2.3483        3.3387        3.7742        4.1805        4.8395        6.5723        7.6816        8.0902        7.8791        8.1210        7.8303        7.1232        6.4574        6.9384        6.8611        5.9717        5.4384        5.4874        5.3944        5.9273        7.1070        6.9155        7.0232        6.9057        7.0540        6.4247        6.5388        6.2550        5.7054        3.9287        3.9314        0.0000        0.0000        0.0000        0.0000        0.0000        0.0000        0.0000        0.0000        0.0000        0.0000        0.0000        0.0000        0.0000        0.0000        0.0000        0.0000
        0.0000        0.0000        0.0000        0.0000        0.0000        0.0000        0.0000        0.0000        0.0000        0.0000        0.0000        0.0000        0.0000        0.0000        0.0000        0.0000        0.0000        0.0000        0.0000        0.0000        0.0000        0.0000        0.0000        0.0000        0.0000        0.0000        0.0000       46.4515       45.3491       36.7594       33.1510       31.6848       29.0332       29.4338       32.6077       34.0121       36.8361       36.3247       39.1134       37.8551       32.4659       24.5697       21.5116       20.3241       18.3499       20.4104       20.7425       21.3446       20.8922       22.3015       17.3919       23.2196       20.4243       17.4963       16.8990       17.4675       18.6274       15.8419       16.6828       16.7746       17.0858       17.5150       18.0863       19.6348       20.2899       21.2806       20.8311       20.6413       20.4286       19.8240       18.9274       17.1215       15.6326       14.1476       12.5365       11.9000       11.7572       11.3068        8.7141        5.9462        5.1382        4.4105        3.2217        2.6670        2.0964        1.6889        1.5932        1.3853        1.2292        1.1424        0.0000        0.0000        0.0000        0.0000        0.0000        0.0000        0.0000        0.0000        0.0000        0.0000        0.0000        0.0000        0.0000        0.0000        0.0000        0.0000        0.0000        0.0000        0.0000        0.0000        0.0000        0.0000        0.0000        0.0000        0.0000        0.0000        0.0000        0.0000        0.0000        0.0000        0.0000        0.0000        0.0000        0.0000        0.0000        0.0000        0.0000        0.0000        0.0000        0.0000        0.0000        0.0000        0.0000        0.0000        0.0000        0.0000        0.0000        0.0000        0.0000        0.0000        0.0000        0.0000        0.0000        0.0000        0.0000        0.0000        0.0000        0.0000        0.0000        0.0000        0.0000        0.0000        3.9534        3.7976        4.0808        4.8737        5.1351        5.1925        4.7382        4.4172        4.1181        4.1888        4.0348        4.8212        4.9564        5.2624        5.1931        6.0779        6.6264        6.7792        6.8110        7.8783        7.5893        6.8536        6.2081        5.8734        4.9905        4.3804        3.9308        3.7161        3.7486        3.4761        3.3172        2.9974        3.0626        2.7471        2.7647        2.2312        2.7305        2.5297        2.1689        2.1409        1.8112        1.8217        2.1378        2.3196        1.5860        1.8290        2.1823        2.3135        2.3212        2.3954        2.5608        3.8037        4.4174        4.6312        5.5597        7.7204        8.3503        8.9094        8.1631        7.5346        7.0246        6.8930        6.6669        6.6076        5.9294        6.1547        5.8643        5.9311        5.3487        5.0984        6.6553        8.0332        7.9143        6.2563        5.9684        5.4833        5.0949        4.7548        4.8529        3.3558        3.2537        0.0000        0.0000        0.0000        0.0000        0.0000        0.0000        0.0000        0.0000        0.0000        0.0000        0.0000        0.0000        0.0000        0.0000        0.0000        0.0000
        0.0000        0.0000        0.0000        0.0000        0.0000        0.0000        0.0000        0.0000        0.0000        0.0000        0.0000        0.0000        0.0000        0.0000        0.0000        0.0000        0.0000        0.0000        0.0000        0.0000        0.0000        0.0000        0.0000        0.0000        0.0000        0.0000        0.0000        0.0000       37.4074       35.9977       33.1028       36.5007       38.5253       36.4116       34.7313       37.1484       35.4957       35.0269       37.9524       36.3870       35.4100       32.9648       21.7728       23.1791       21.9025       17.9077       18.9260       16.7389       17.5192       16.0909       15.3432       15.9363       15.3367       14.8388       13.6556       14.9586       15.6271       18.5994       18.9430       16.0270       15.5968       15.4322       15.7905       17.3560       17.6426       23.3175       18.9581       17.3401       16.8399       16.8844       15.3634       12.1453       13.9788       14.8086       13.8489       10.9538       12.6924       14.5570       14.5594       14.4608       11.8145        5.2385        3.1488        2.6422        2.4007        2.6192        3.4420        2.7217        1.8665        1.5298        1.8121        0.0000        0.0000        0.0000        0.0000        0.0000        0.0000        0.0000        0.0000        0.0000        0.0000        0.0000        0.0000        0.0000        0.0000        0.0000        0.0000        0.0000        0.0000        0.0000        0.0000        0.0000        0.0000        0.0000        0.0000        0.0000        0.0000        0.0000        0.0000        0.0000        0.0000        0.0000        0.0000        0.0000        0.0000        0.0000        0.0000        0.0000        0.0000        0.0000        0.0000        0.0000        0.0000        0.0000        0.0000        0.0000        0.0000        0.0000        0.0000        0.0000        0.0000        0.0000        0.0000        0.0000        0.0000        0.0000        0.0000        0.0000        0.0000        0.0000        0.0000        0.0000        0.0000        2.0809        2.7575        3.5769        4.9704        6.1588        7.3623        7.3529        7.8373        6.2983        5.3757        5.6542        5.9696        5.1866        4.6473        5.1884        5.5523        5.5160        5.1515        5.2955        5.2344        4.9708        4.7295        4.3643        4.1952        3.7875        3.7547        3.6863        3.6203        3.3271        3.0827        2.9493        2.7092        2.4735        2.3340        2.3437        2.4132        2.1439        2.1084        2.4904        2.5147        1.9589        1.9869        1.9690        2.2410        2.2775        2.4952        2.8022        3.0896        3.4856        4.2045        5.7555        6.4114        6.7013        7.8970        9.6402        9.5240        9.9405        8.8883        7.1988        7.6841        6.5174        5.8163        5.9419        5.5903        5.6008        5.4286        4.6880        4.2762        3.7937        4.4697        6.4814        6.4141        6.0958        5.5017        2.1854        2.1454        1.9789        2.2945        1.7950        2.0159        0.0000        0.0000        0.0000        0.0000        0.0000        0.0000        0.0000        0.0000        0.0000        0.0000        0.0000        0.0000        0.0000        0.0000        0.0000        0.0000
        0.0000        0.0000        0.0000        0.0000        0.0000        0.0000        0.0000        0.0000        0.0000        0.0000        0.0000        0.0000        0.0000        0.0000        0.0000        0.0000        0.0000        0.0000        0.0000        0.0000        0.0000        0.0000        0.0000        0.0000        0.0000        0.0000        0.0000        0.0000       42.3227       35.0461       34.7921       34.7462       35.3776       30.8933       27.2671       29.4014       29.3015       32.7506       33.2919       29.3890       26.7267       25.7797       21.4826       20.8895       14.7686       13.0266       12.5216       11.5770       11.4933       10.8474       10.8842       10.7704       10.9013       11.9552       12.8797       14.9267       14.7206       20.4526       17.6472       14.4973       13.5480       12.7974       13.2615       14.4110       15.6349       19.5250       14.8516       15.1819       14.6716       13.8597       14.8500       19.2887       15.8703       15.4444       16.7437       11.9322       17.8947       17.4667       15.1510       17.2735       11.2782        4.4927        3.6765        3.5126        3.0513        3.0620        2.1733        1.5052        1.7784        1.6738        1.6132        0.0000        0.0000        0.0000        0.0000        0.0000        0.0000        0.0000        0.0000        0.0000        0.0000        0.0000        0.0000        0.0000        0.0000        0.0000        0.0000        0.0000        0.0000        0.0000        0.0000        0.0000        0.0000        0.0000        0.0000        0.0000        0.0000        0.0000        0.0000        0.0000        0.0000        0.0000        0.0000        0.0000        0.0000        0.0000        0.0000        0.0000        0.0000        0.0000        0.0000        0.0000        0.0000        0.0000        0.0000        0.0000        0.0000        0.0000        0.0000        0.0000        0.0000        0.0000        0.0000        0.0000        0.0000        0.0000        0.0000        0.0000        0.0000        0.0000        0.0000        3.3288        2.7246        3.0357        3.7027        5.5551        5.9070        6.0999        6.1278        6.0705        6.2674        6.6248        6.7527        7.2322        6.6715        6.5472        6.3406        6.3305        5.9344        5.5112        5.0168        5.4554        5.1750        4.9764        4.6288        4.7447        4.5188        4.1118        4.0851        3.8859        3.7526        3.5645        3.3069        3.1841        3.4130        3.2683        2.9154        2.3830        2.1194        1.9861        1.9312        2.1248        2.2022        2.1127        2.0425        2.5529        2.6723        2.6969        3.0322        3.5542        4.0220        4.5790        5.0801        6.6167        8.0630        8.8013        9.4183       10.0566        9.8482        9.8550        9.9474        8.1044        7.3275        6.7994        5.7880        5.9561        7.1265        5.6203        5.1487        4.2592        4.0242        3.5406        3.5707        5.5511        5.8721        6.1242        5.4254        2.0156        1.6431        1.3021        1.6786        1.4243        1.6013        0.0000        0.0000        0.0000        0.0000        0.0000        0.0000        0.0000        0.0000        0.0000        0.0000        0.0000        0.0000        0.0000        0.0000        0.0000        0.0000
        0.0000        0.0000        0.0000        0.0000        0.0000        0.0000        0.0000        0.0000        0.0000        0.0000        0.0000        0.0000        0.0000        0.0000        0.0000        0.0000        0.0000        0.0000        0.0000        0.0000        0.0000        0.0000        0.0000        0.0000        0.0000        0.0000        0.0000        0.0000       35.8993       31.7415       33.4727       32.7922       28.9605       26.5329       24.5631       22.7740       23.8141       24.1369       21.6729       20.7731       18.9791       20.0291       19.6871       18.7866       12.7931       11.1110       10.9376        9.9073        9.2135        8.9224        8.9188        9.1150        9.4519       10.4981       14.0300       16.5785       14.1031       15.6455       13.3451       11.9725       11.4071       11.5103       11.7837       13.3196       13.3359       14.1171       12.1899       13.0210       17.3921       15.7350       14.7444       16.7542       17.4278       16.4405       20.3385       14.2056       14.8031       14.9423       15.0463       15.9409       10.5805        7.4030        5.6230        6.4939        5.3780        2.6554        1.3803        1.0874        0.8004        1.5943        0.6611        0.6593        0.0000        0.0000        0.0000        0.0000        0.0000        0.0000        0.0000        0.0000        0.0000        0.0000        0.0000        0.0000        0.0000        0.0000        0.0000        0.0000        0.0000        0.0000        0.0000        0.0000        0.0000        0.0000        0.0000        0.0000        0.0000        0.0000        0.0000        0.0000        0.0000        0.0000        0.0000        0.0000        0.0000        0.0000        0.0000        0.0000        0.0000        0.0000        0.0000        0.0000        0.0000        0.0000        0.0000        0.0000        0.0000        0.0000        0.0000        0.0000        0.0000        0.0000        0.0000        0.0000        0.0000        0.0000        0.0000        0.0000        0.0000        0.0000        3.9290        3.3503        3.2599        4.2929        4.6537        6.2976        6.9010        6.4712        5.2299        5.7710        5.7702        5.6101        5.0198        4.3006        4.2631        4.1372        4.3863        5.3943        5.9240        5.9148        5.9841        5.5606        5.8092        5.7687        6.1014        6.1182        5.1325        4.4815        4.5069        4.1998        4.0358        3.9026        4.1037        4.4392        4.4353        4.2685        3.3599        2.5730        2.3444        2.5822        3.0425        2.9878        2.6707        1.7805        1.9689        2.4830        2.6978        2.8045        4.2029        4.7925        5.1153        5.5421        5.9856        7.6653        8.4571        8.9651        8.9889        9.8385       10.1703       10.1742        9.3063        8.1976        7.9057        7.5993        6.9840        6.8457        6.8786        5.7512        5.8821        4.6883        4.8702        4.0349        3.5646        5.3607        5.4543        5.4065        4.5483        1.4166        1.1544        1.2453        1.1415        0.8728        1.0503        1.4320        0.0000        0.0000        0.0000        0.0000        0.0000        0.0000        0.0000        0.0000        0.0000        0.0000        0.0000        0.0000        0.0000        0.0000        0.0000
        0.0000        0.0000        0.0000        0.0000        0.0000        0.0000        0.0000        0.0000        0.0000        0.0000        0.0000        0.0000        0.0000        0.0000        0.0000        0.0000        0.0000        0.0000        0.0000        0.0000        0.0000        0.0000        0.0000        0.0000        0.0000        0.0000        0.0000       38.1870       35.6840       26.8072       25.2118       29.8695       26.3574       25.3098       25.9485       21.2794       17.4869       16.2436       15.4291       12.0852       11.9461       14.3668       14.0551       15.6131       11.8118        9.3304        8.5094        7.8030        7.2481        6.9132        6.8616        7.4104        7.7345        8.2697        9.7159       15.1109       12.6802       12.9395       14.6590       13.0663        9.8247       10.4191        9.6278       12.8257       12.1804       13.4091       16.6208       15.6481       11.9432       11.1834       10.1681        9.9550        7.7296        9.8155       13.7789        7.0326        5.7764        5.7500        6.7156       10.1709       13.5301        5.9356        4.7806        2.8432        3.4464        1.7665        1.3556        0.9088        0.8500        0.6571        0.5474        0.6281        0.6306        0.0000        0.0000        0.0000        0.0000        0.0000        0.0000        0.0000        0.0000        0.0000        0.0000        0.0000        0.0000        0.0000        0.0000        0.0000        0.0000        0.0000        0.0000        0.0000        0.0000        0.0000        0.0000        0.0000        0.0000        0.0000        0.0000        0.0000        0.0000        0.0000        0.0000        0.0000        0.0000        0.0000        0.0000        0.0000        0.0000        0.0000        0.0000        0.0000        0.0000        0.0000        0.0000        0.0000        0.0000        0.0000        0.0000        0.0000        0.0000        0.0000        0.0000        0.0000        0.0000        0.0000        0.0000        0.0000        0.0000        4.7958        4.9867        4.3780        3.8004        4.9816        5.4105        7.1143        6.7488        5.4428        4.8176        5.8581        5.9309        5.6667        5.3883        5.3706        5.1952        5.3320        5.1881        5.8394        6.5455        6.3597        6.0248        6.7667        6.7425        6.9801        7.0256        6.3715        6.1309        5.2178        5.4462        5.3038        5.2211        5.4565        4.7798        5.2403        5.2538        5.0301        4.2158        4.2465        4.1353        3.6007        3.4207        2.5713        2.3343        2.5989        2.7599        3.3358        3.6873        4.4547        4.8704        5.9452        6.6140        6.8171        7.1830        8.5104        8.5255        8.6674        8.8730        9.7984        9.2732        9.2376        9.0695        8.2745        8.2356        8.2126        7.6965        7.6720        7.0721        7.5542        6.6771        4.6507        4.8279        4.6221        4.3501        5.1461        5.1234        4.5873        3.5261        1.1948        0.9173        0.9048        1.1412        0.9635        1.1902        0.0000        0.0000        0.0000        0.0000        0.0000        0.0000        0.0000        0.0000        0.0000        0.0000        0.0000        0.0000        0.0000        0.0000        0.0000        0.0000
        0.0000        0.0000        0.0000        0.0000        0.0000        0.0000        0.0000        0.0000        0.0000        0.0000        0.0000        0.0000        0.0000        0.0000        0.0000        0.0000        0.0000        0.0000        0.0000        0.0000        0.0000        0.0000        0.0000        0.0000        0.0000        0.0000        0.0000       40.3598       33.2959       26.7639       28.7343       27.2676       22.6103       29.1119       30.8838       25.2712       18.4769       16.5856       18.1661       11.1859        9.0717       11.2973       13.6547       23.0911       20.3722       16.2526       14.4833        9.7541        6.9402        5.1351        4.5807        5.3374        6.5818       10.5986        8.6109       10.2920        9.2614       13.2000       15.4795       13.0059       16.3794       17.0307       14.9406       19.2948       24.8378       20.2832       15.0565        8.6401        8.6203        7.1539        5.8385        6.6781        6.9142       10.4399       10.2276        6.0105        4.5062        4.0111        3.1098        3.2561        3.2210        3.8018        4.4435        3.4715        2.1565        1.6022        1.3378        1.6754        1.2502        0.6785        0.6548        0.7352        0.7552        0.8372        0.7549        0.5083        0.5149        0.5357        0.6252        0.6199        0.7691        0.0000        0.0000        0.0000        0.0000        0.0000        0.0000        1.8069        2.9871        1.7307        1.5413        0.0000        0.0000        0.0000        0.0000        0.0000        0.0000        0.0000        0.0000        0.0000        0.0000        0.0000        0.0000        0.0000        0.0000        0.0000        0.0000        0.0000        0.0000        0.0000        0.0000        0.0000        0.0000        0.0000        0.0000        0.0000        0.0000        0.0000        0.0000        0.0000        0.0000        0.0000        0.0000        0.0000        0.0000        0.0000        0.0000        6.6903        6.7261        6.1102        5.3079        5.1968        5.4446        6.1856        6.7803        6.4118        6.3469        6.7343        6.7853        6.6878        6.5654        5.9235        5.7419        6.0709        5.9375        5.0985        4.8773        5.2776        5.5194        5.9487        6.0118        8.1363        9.0844        8.2771        7.7189        6.8762        6.4155        6.4732        6.6523        7.1882        6.7052        6.3436        6.3541        6.4139        6.2396        5.9199        5.3412        4.3374        3.6266        3.2089        3.1429        3.2878        3.2125        3.3698        3.5734        4.1838        4.3431        4.6947        5.4684        7.4963        8.4789        8.8520        8.7505        8.5587        8.3976        8.4031        8.2062        8.6795        8.5095        8.4798        8.4258        9.2874        9.2985        9.4012        9.1724        9.1777        8.8656        8.4072        7.7359        7.1089        6.9206        6.2111        5.3943        2.8383        2.6626        2.3186        1.9421        1.3209        1.2174        1.1956        1.1529        1.0723        1.2671        0.0000        0.0000        0.0000        0.0000        0.0000        0.0000        0.0000        0.0000        0.0000        0.0000        0.0000        0.0000        0.0000        0.0000        0.0000        0.0000
        0.0000        0.0000        0.0000        0.0000        0.0000        0.0000        0.0000        0.0000        0.0000        0.0000        0.0000        0.0000        0.0000        0.0000        0.0000        0.0000        0.0000        0.0000        0.0000        0.0000        0.0000        0.0000        0.0000        0.0000        0.0000        0.0000       28.8332       27.5739       22.5078       20.0971       24.3532       21.6479       17.7137       17.1521       14.9682       27.9154       12.8215       20.3128       14.7462       10.5518        8.5947        9.8994       10.3828       21.4866       13.6746        9.0197        7.6877        5.5081        7.8373        8.8756        8.5476        5.1676        4.2382        6.6269       10.1287        7.9529       12.4407       11.1988        8.1466        6.2748        6.4316        6.1399       10.5133       11.5498       18.2663       14.0575       12.4972        7.3259        8.2684        5.4244        3.7779        3.4553        3.1387        3.9968        5.7600        3.8013        3.1176        2.5399        2.9269        3.0642        2.5006        2.2191        2.1051        2.1320        1.8354        1.9721        1.7972        1.3971        1.0118        0.8478        0.7206        0.7001        0.6429        0.6545        0.6911        0.4174        0.4117        0.4818        0.6445        0.6634        0.6887        0.5586        1.0899        0.3401        1.2945        1.3566        0.6758        1.8544        1.9150        1.3375        1.3268        1.4866        1.4239        1.8280        2.0595        0.0000        0.0000        0.0000        0.0000        0.0000        0.0000        0.0000        0.0000        0.0000        0.0000        0.0000        0.0000        0.0000        0.0000        0.0000        0.0000        0.0000        0.0000        0.0000        0.0000        0.0000        5.2157        5.1603        5.3517        5.6579        6.3635        6.9339        7.6160        9.3504        9.6512        9.2834        8.6507        7.9368        7.3337        6.5718        6.1454        5.8671        6.3465        5.9238        6.1865        6.4078        6.4522        6.6374        6.5128        6.2618        6.3046        5.8899        5.5819        5.2758        5.1879        4.8374        4.7986        6.3272        6.6672        6.9814        6.8017        9.1092        9.3668        7.7086        6.9100        7.1207        7.1677        7.0572        7.2836        7.7747        7.4808        7.0401        7.2093        7.2519        6.6772        6.1480        5.6167        4.2871        3.8264        3.3226        3.3862        3.6697        3.6814        3.8980        4.0612        4.7124        4.9379        5.3480        6.3487        8.6348        8.9951        9.2519        9.3361        8.5634        8.3601        8.0856        7.9979        7.8736        8.0293        8.2100        8.6216        9.9012        9.5849        9.2019        8.8061        9.8101        9.7528        9.5347        9.0116        8.4760        7.8554        6.8687        5.6128        2.8068        2.2040        2.0897        1.9812        1.4336        1.4652        1.2668        1.6487        0.0000        0.0000        0.0000        0.0000        0.0000        0.0000        0.0000        0.0000        0.0000        0.0000        0.0000        0.0000        0.0000        0.0000        0.0000        0.0000        0.0000        0.0000
        0.0000        0.0000        0.0000        0.0000        0.0000        0.0000        0.0000        0.0000        0.0000        0.0000        0.0000        0.0000        0.0000        0.0000        0.0000        0.0000        0.0000        0.0000        0.0000        0.0000        0.0000        0.0000        0.0000        0.0000        0.0000        0.0000       21.1985       17.5822       17.9481       15.9096       13.6688       15.1417       13.1774       10.9330       10.9236       12.2467       13.6379        9.8168        7.1123        6.8816        8.9560        9.1028        7.5939       11.9364        9.8080        6.9688        4.1842        4.0685        3.7592        6.9917       12.7421        9.1443        5.8127        4.8689        3.5912        5.1902        9.0226       11.8085        9.0605        2.5036        2.8286        7.5199        3.7839        4.6118       11.3433        7.5055        7.5699        5.5517        3.9350        2.8055        2.7858        2.7966        2.3836        2.5922        2.0602        2.2066        2.0185        1.9729        1.9438        2.1617        1.8716        2.4004        2.2005        1.7454        1.5701        1.4845        1.4291        0.8728        0.7782        0.7002        0.6389        0.6754        0.6049        0.5605        0.5426        0.3715        0.5017        0.8265        0.8407        0.5983        0.5641        0.6019        0.6535        0.7485        0.5396        0.5657        3.6514        1.1096        1.1977        1.2045        1.1292        1.1586        1.0781        1.2655        1.6497        1.4499        1.8460        1.8974        0.0000        0.0000        0.0000        0.0000        0.0000        0.0000        0.0000        0.0000        0.0000        0.0000        0.0000        0.0000        8.2517        7.4998        8.5922        5.8762        4.5528        4.2478        4.2917        4.0657        4.4257        5.4095        7.7070        8.3111        7.7743        9.7035        9.6503        9.2002        8.6369        6.7701        6.0872        6.0430        5.9977        6.1769        6.3222        6.2950        6.2174        6.7663        6.7822        6.7359        6.4392        6.4727        6.2739        6.0324        5.6265        4.2662        4.4217        4.5408        4.7476        5.6520        6.0289        6.7564        6.5132        7.6383        7.5308        7.4143        7.1553        7.4690        7.4234        7.8164        8.0166        7.6884        7.6407        7.3018        7.3273        7.4973        7.4309        6.6592        6.1310        4.8227        4.3373        3.9893        4.0289        4.2100        4.2267        4.3048        4.4902        5.0689        5.4149        5.7561        6.4412        8.6769        9.5657        9.9084        9.3309        8.6548        8.2741        8.1341        8.1152        7.7225        7.8012        7.8769        7.9752        9.0383        9.2135        9.1996        9.3899       10.4257       10.9994       10.9980        9.9173        9.3730        9.1765        7.3821        6.0846        3.4672        2.6681        2.2147        2.5131        0.0000        1.7794        1.8515        1.9653        0.0000        0.0000        0.0000        0.0000        0.0000        0.0000        0.0000        0.0000        0.0000        0.0000        0.0000        0.0000        0.0000        0.0000        0.0000        0.0000        0.0000        0.0000
        0.0000        0.0000        0.0000        0.0000        0.0000        0.0000        0.0000        0.0000        0.0000        0.0000        0.0000        0.0000        0.0000        0.0000        0.0000        0.0000        0.0000        0.0000        0.0000        0.0000        0.0000        0.0000        0.0000        0.0000        0.0000       27.6431       20.9061       13.3619       12.4755       14.3853        9.3892        8.8724        8.4041        7.9343        7.4441        6.6262        6.1501        6.5826        7.6214        5.3906        5.1044        4.8661        5.1602        8.0614        7.1888        4.7427        3.8122        2.7495        2.2795        2.7350        5.2787        4.4905        4.3518        2.5385        1.0425        1.7056        1.9976        6.6129        4.3654        2.7289        2.2054        1.9728        2.1893        2.5844        7.8030        2.6533        3.6330        6.1055        3.9000        2.3226        1.9909        1.9339        3.5385        2.8057        2.7244        1.8782        1.8765        1.8520        1.6803        1.5801        2.7238        3.4797        1.9269        1.5084        1.4152        1.3252        1.2230        0.8327        0.7486        0.7512        0.6221        0.6584        0.5916        0.5507        0.5804        0.3649        0.3554        0.3631        0.3889        0.5443        0.4543        0.5427        0.6429        0.2033        0.3174        0.3321        0.4550        1.0161        1.1372        1.0816        1.1490        1.2770        1.0945        0.9970        1.0165        1.4011        1.6217        1.4517        1.7147        2.2789        2.6324        0.0000        0.0000        0.0000        0.0000        0.0000        0.0000        0.0000        0.0000        6.7289        4.3652        5.6285        4.8502        3.9201        3.6631        3.8485        3.5485        3.6250        4.4049        8.8621        9.5701        8.2368        7.1768        8.3855        8.4760        7.9174        7.2785        6.4461        5.7471        5.5652        5.6209        6.1165        5.9359        6.1456        6.3721        6.8578        6.9298        6.7615        6.6539        6.9089        6.4251        5.9950        5.9389        4.7459        4.6967        4.9571        5.0879        6.4792        7.2903        7.5846        7.3648        8.2097        7.9513        6.7754        6.7323        8.1102        8.0534        8.3004        8.3080        7.9419        7.2534        7.9242        8.4830        8.3795        8.3241        7.2495        6.4643        5.4263        5.2754        4.8651        4.5683        4.7559        4.5907        4.4696        4.8223        5.3901        5.6656        6.1800        6.8176        8.6592        9.9203        9.9193        9.4328        8.6875        8.4475        8.4128        8.4209        7.9625        7.7972        7.7989        8.2915        9.3306        9.8252       10.3128       10.1672       11.1339       11.2332       11.2893       10.2214        9.2679        9.3356        8.8439        7.9788        4.9662        4.2710        0.0000        0.0000        0.0000        0.0000        0.0000        0.0000        0.0000        0.0000        0.0000        0.0000        0.0000        0.0000        0.0000        0.0000        0.0000        0.0000        0.0000        0.0000        0.0000        0.0000        0.0000        0.0000        0.0000        0.0000
        0.0000        0.0000        0.0000        0.0000        0.0000        0.0000        0.0000        0.0000        0.0000        0.0000        0.0000        0.0000        0.0000        0.0000        0.0000        0.0000        0.0000        0.0000        0.0000        0.0000        0.0000        0.0000       10.0438        8.0011       10.3134       16.8903       15.7423       31.4318       23.2152        8.0433        7.2630        9.7088        6.4041        6.1421        5.8064        5.5696        5.9083        4.8271        9.0735        6.2441        5.6067       12.1410        7.4623       13.0026        5.6838        5.5701        5.3718        3.2882        1.8837        1.1817        1.6313        2.7836        2.7689        1.7952        1.6740        1.2137        1.3338        4.7218        1.3427        1.3780        1.3230        1.2881        1.1270        1.6058        1.9140        1.3120        1.3838        1.3935        1.5517        6.4974        1.7660        1.2116        3.8273        2.9087        1.4065        2.6187        1.1950        1.1345        1.0763        2.0358        5.8221        1.4757        1.4235        1.3384        1.2820        1.2158        1.1393        0.9099        0.8400        0.7115        0.6139        0.6553        0.7435        0.7484        0.6203        0.5092        0.4967        1.1272        0.6818        0.7135        0.7974        0.8391        0.8857        1.1176        0.7874        0.8830        3.3772        1.1030        1.0314        3.1943        0.9922        0.7046        0.6626        0.7319        1.0095        0.8012        0.8330        1.0265        1.3879        2.4397        1.5664        1.3883        1.4977        1.9373        5.1014        5.8680        8.2300        8.9339        7.4205        6.2005        6.4586        4.7280        4.6932        4.6549        4.2237        3.5405        3.5256        6.4159        7.1438        8.3724        5.3462        4.1018        4.2321        5.4185        5.8573        5.9780        5.9012        5.4687        5.2022        5.1237        5.3827        6.2601        7.1072        7.8574        7.5771        7.3396        7.4527        7.2528        7.1265        6.8198        6.6404        6.5213        6.5584        7.2841        7.4000        7.5721        8.0931        9.5420       10.2233       10.2654       10.0335        7.7495        6.9266        6.3206        6.4241        7.3842        6.9971        7.0758        7.4133        8.2074        7.6189        7.9546        7.8826        7.8272        7.9614        7.5050        6.7702        7.2073        6.3218        5.9699        5.9495        5.4262        4.7898        4.5398        4.8516        5.8739        6.4648        6.8747        7.4074        9.6644       10.5191       10.7481       10.2671        8.5579        8.2400        7.9148        7.9986        8.4604        8.3908        8.6902        9.4265       11.4297       11.7571       11.9209       11.2206       10.1815       10.1347       10.5933       10.5804       10.7483       12.0109       11.3018       10.2647        9.4877        0.0000        0.0000        0.0000        0.0000        0.0000        0.0000        0.0000        0.0000        0.0000        0.0000        0.0000        0.0000        0.0000        0.0000        0.0000        0.0000        0.0000        0.0000        0.0000        0.0000        0.0000        0.0000        0.0000        0.0000        0.0000
        0.0000        0.0000        0.0000        0.0000        0.0000        0.0000        0.0000        0.0000        0.0000        0.0000        0.0000        0.0000        0.0000        0.0000        0.0000        0.0000        0.0000        0.0000       13.5780       13.4601       11.6030        7.8825        5.4158        4.5527        6.7259       10.3995        9.8785       25.5200       20.9476        7.8235        3.0278        6.7722        5.0030        4.5218        4.7999        6.0324        9.3323        7.8164        4.3745        9.3841       14.4134        8.6438        8.0076        4.8834        2.7347        3.0238        3.5301        2.5584        1.8151        1.5999        0.9596        1.0553        0.9269        0.8598        0.9352        0.8200        0.7740        2.8022        0.7108        0.5291        0.4940        0.4792        0.4868        0.4360        0.9262        1.8750        4.5574        3.4581        2.1960        0.7270        0.5891        1.4852        2.7402        0.1407        0.4075        1.2683        1.0191        0.9324        1.5226        1.4221        1.3433        1.3467        1.2974        1.2296        1.1864        1.1356        1.2281        0.7579        0.8397        0.9228        1.1177        1.0950        0.7186        0.6162        0.6344        0.6126        0.5479        0.5599        0.6339        0.7889        0.9713        2.1493        0.8587        0.2975        0.5222        1.2093        0.8204        1.1770        1.1092        3.6725        0.5484        0.8006        0.6059        1.0424        2.0746        0.6324        1.1943        1.4941        3.1451        2.7401        1.1445        0.8898        1.1494        2.3105        3.9099        7.4898        4.8135        3.9499        4.6443        4.1721        4.1564        4.3234        5.0673        5.5162        4.9112        5.9224        6.2443        4.4970        2.9388        2.6019        2.7668        2.8075        3.0317        4.8681        5.6130        5.7486        5.1112        4.7460        4.7857        4.9762        5.6406        7.1135        7.4340        6.8835        7.0517        7.1401        7.2769        7.8661        7.3555        6.9244        6.7888        6.7140        7.0436        8.2949        8.5910        8.9597        9.3571       10.6139       11.1998       10.9047        9.9646        7.6594        7.1229        6.7850        6.5885        6.9459        7.1142        7.7502        8.9418        8.6597        7.3062        7.2613        7.2197        7.1093        7.0961        7.0502        7.1730        7.4296        6.7275        6.6266        7.3703        6.7438        5.6242        4.9613        4.9802        5.9962        6.5186        7.2160        7.8020       10.1849       11.1987       11.2603       10.4273        8.3866        7.9626        7.7147        7.8535        8.2343        8.6389        8.9342        9.4526       10.8025       11.4315       11.2646       11.0316        9.9281        9.7484       10.1346       10.2736       12.2162       12.9704        0.0000        0.0000        0.0000        0.0000        0.0000        0.0000        0.0000        0.0000        0.0000        0.0000        0.0000        0.0000        0.0000        0.0000        0.0000        0.0000        0.0000        0.0000        0.0000        0.0000        0.0000        0.0000        0.0000        0.0000        0.0000        0.0000        0.0000        0.0000
        0.0000        0.0000        0.0000        0.0000        0.0000        0.0000        0.0000        0.0000        0.0000        0.0000        0.0000        0.0000        0.0000        0.0000        0.0000       15.1076       15.2264       18.8018       18.6380       21.2540       10.9826        4.7409        7.5308        5.7906        9.9702        7.9189       10.7157       16.1905        8.2768        4.8319        6.1792        4.0661        5.6695        4.7276        3.8970        4.8540       12.5914        7.3962        4.9225        4.4047        7.5302        6.5719        3.0718        0.5441        5.9141        1.2345        0.3951        1.3541        1.0950        0.9166        1.2267        4.0880        1.1405        0.7568        0.7224        0.6047        0.5738        2.2796        0.5139        0.3828        0.3586        0.3540        0.3704        0.3421        0.3565        0.5172        1.0193        2.6987        1.8011        0.8625        0.4607        0.1077        2.1291        3.2408        2.3965        0.8194        0.7885        0.8333        0.8553        1.1860        1.2063        1.1852        1.1461        1.0939        1.0605        1.1792        1.1622        0.9971        1.1335        1.3554        1.9256        0.9361        1.8244        1.5628        1.4942        1.7271        0.6534        0.5359        0.6684        0.6555        0.6954        0.7284        0.7535        0.1898        0.1948        0.5941        1.1896        0.9842        1.7565        2.5646        2.5824        1.7953        0.4517        0.4944        0.7565        1.7444        3.6724        2.2671        1.7271        1.8531        2.1894        2.2517        4.0742        9.6648        6.3411        4.9779        2.1303        4.2879        3.8028        3.7254        3.6431        4.1560        5.1940        4.6751        3.8565        4.3150        3.0623        2.4345        2.3687        2.3758        2.1959        2.1787        2.2817        4.2794        5.4181        4.7288        4.6714        4.3816        4.3328        4.5943        4.7627        5.6871        6.4010        6.9789        7.0297        7.6604        7.6879        7.3127        7.7223        7.0441        6.8765        7.0883        7.7240        9.6902       10.4131       10.3359       10.1472       11.1130       10.9797       10.7002       10.5900        8.6223        8.0541        7.3202        6.1969        7.2719        7.5543        7.9948        8.2169        7.9959        7.3915        7.4073        7.1821        7.1349        7.2098        7.2538        6.9695        6.9288        7.1212        9.6661       10.7921        9.1284        6.0653        5.1159        5.4122        6.5340        6.4561        6.9633        7.6503       10.0168       10.9622       10.8804       10.2479        8.1235        7.4395        7.1696        7.3870        8.0229        8.3914        8.4921        8.8085       10.2475       10.3823       10.3728        0.0000        9.4359        9.7291       10.3050       11.1855       12.5576       13.9122        0.0000        0.0000        0.0000        0.0000        0.0000        0.0000        0.0000        0.0000        0.0000        0.0000        0.0000        0.0000        0.0000        0.0000        0.0000        0.0000        0.0000        0.0000        0.0000        0.0000        0.0000        0.0000        0.0000        0.0000        0.0000        0.0000        0.0000        0.0000
        0.0000        0.0000        0.0000        0.0000        0.0000        0.0000        0.0000        0.0000        0.0000        0.0000        0.0000        0.0000        0.0000       17.3684       15.3816       14.1778       11.7203       10.6207        8.5216        8.7202        8.0966        5.1529        4.7774        9.6123        9.2942        6.6390        7.5135       12.9957        6.0654        3.7163        4.1506        5.8012        7.9312        4.4133        2.7493        3.6808        9.8250        7.5963        6.2967        8.0000        4.2798        1.6568        1.5585        0.6260        2.0870        0.3955        0.3485        1.2945        1.0032        0.8337        0.7502        0.8358        0.7111        1.8905        0.7098        0.4992        0.4692        0.5242        0.4268        0.3203        0.4270        1.3910        0.7664        2.4430        0.3020        0.3068        0.3071        0.2838        0.4788        0.9722        1.8042        3.2837        1.1389        0.2496        0.5148        0.9564        0.7460        0.7023        0.7197        1.6608        1.5182        0.9944        0.9646        0.9952        1.0186        1.2230        1.4631        1.3109        1.4131        1.1730        1.4555        1.2061        1.4762        0.6074        0.5810        0.6138        0.6502        0.6727        0.6357        0.7170        0.7577        0.7863        0.7995        0.1953        0.3575        0.4748        0.9344        2.7704        4.4609        2.2017        1.5006        0.6476        0.6943        1.7062        3.2671        1.5414        0.5059        0.5661        1.5967        1.1692        2.3868        2.7476        1.4949        3.2584        3.6835        1.2550        1.6159        2.5432        2.6522        2.8530        3.0493        3.2652        3.3371        3.3995        3.3099        2.2304        1.9598        1.9844        2.0452        1.7309        1.9512        1.9991        2.5203        3.3748        3.6255        3.8374        3.7958        3.7492        3.9326        4.3315        4.1829        5.4282        5.8213        6.9877        8.3300        9.1323        9.3677        8.3652        7.4182        7.0469        7.3738        7.7568        8.4826       10.5805       11.2059       10.3687        9.6036       10.4833       10.6744       10.2263        9.7309        7.4969        6.8811        6.3387        6.3369        7.4328        7.4549        7.4283        7.7007        7.5889        7.3033        7.7886        7.0460        7.1748        7.3556        7.1866        6.9557        7.0623        8.6487        9.1689       10.7897        9.2084        7.4043        5.2419        5.3419        6.3195        6.4775        6.6262        6.9306        8.9702        9.8851       10.0276        9.7121        8.1276        7.9789        8.0085        7.5892        8.4213        7.8132        8.0349        8.0244        8.5913        8.7791        0.0000        0.0000        0.0000        0.0000        0.0000        0.0000        0.0000        0.0000        0.0000        0.0000        0.0000        0.0000        0.0000        0.0000        0.0000        0.0000        0.0000        0.0000        0.0000        0.0000        0.0000        0.0000        0.0000        0.0000        0.0000        0.0000        0.0000        0.0000        0.0000        0.0000        0.0000        0.0000        0.0000        0.0000        0.0000        0.0000
        0.0000        0.0000        0.0000        0.0000        0.0000        0.0000        0.0000        0.0000        0.0000       28.5510        0.0000        0.0000       23.6707       19.0281       14.9910       10.2647        7.0387        5.6982        6.3885        3.2923        3.0486        9.1653        7.9868        8.2958        3.3868        7.0651        6.3056        6.7279        8.3199       12.9154        7.9170        4.0476        3.4852        5.4917        3.2426        1.9241        2.2159        3.2103        3.6600        3.5540        2.1292        1.4521        1.3778        2.0392        3.6223        0.3223        0.3838        0.8701        0.7267        0.6052        0.5233        0.4471        0.4913        0.3497        0.3033        0.4065        4.3577        0.8134        0.3529        0.4923        0.4119        0.2465        0.4710        3.5593        0.5018        0.2196        0.4909        0.8084        0.3541        0.7845        0.2572        0.3297        0.3287        0.1368        0.0830        0.1108        0.1230        0.1293        0.1332        0.5169        0.4973        0.5645        0.6509        0.7728        0.9451        0.9396        0.9283        1.4632        1.1181        1.6392        0.6471        0.6980        0.7778        0.8342        0.9107        1.0123        0.8428        0.8582        0.9121        1.0316        0.9962        1.0238        1.0919        0.6710        0.6736        0.6604        0.8088        0.7936        2.0466        3.4307        2.2134        2.0395        3.3599        3.9488        4.5554        0.8161        0.5154        1.6576        2.0077        2.1591        2.4901        1.2416        1.3864        1.0019        0.9234        1.1561        1.3540        1.7693        2.0053        2.1625        2.2073        2.3705        2.3911        2.2422        1.9944        0.8964        1.0437        1.4470        0.5708        1.1913        1.3370        1.6136        2.0407        2.6523        2.9095        3.1573        3.3995        2.9745        4.0633        4.2698        3.3464        3.8281        4.4070        5.3168        6.5826        7.1636        7.5055        6.7467        7.2449        7.4759        7.8202        8.1712        8.3982       10.4505       10.6995       10.8819       10.6278        9.6397        9.6774        9.2484        8.6616        8.4820        7.4761        7.3132        7.2969        7.7599        8.4800        7.7248        7.6096        7.0406        7.8064        7.0921        7.4241        7.8527        7.6833        7.4823        7.3908        8.9812       10.0865       10.1722        9.2780        7.4637        5.8432        5.2418        4.8655        5.5794        6.0785        6.1560        5.5825        6.7946        7.4155        7.7530        7.8868        8.5882        8.5407        8.1846        8.2747        8.4458        7.9646        7.8088        7.7975        6.7308        0.0000        0.0000        0.0000        0.0000        0.0000        0.0000        0.0000        0.0000        0.0000        0.0000        0.0000        0.0000        0.0000        0.0000        0.0000        0.0000        0.0000        0.0000        0.0000        0.0000        0.0000        0.0000        0.0000        0.0000        0.0000        0.0000        0.0000        0.0000        0.0000        0.0000        0.0000        0.0000        0.0000        0.0000        0.0000        0.0000        0.0000
        0.0000        0.0000        0.0000        0.0000        0.0000       27.5161       22.6147       24.3268       20.5719       15.7431       18.0511       16.9686       17.9873       22.7409       22.1129       13.0985        9.2736        7.1936        7.1785        5.4062        6.9777        6.9764        5.8329        8.7437        7.9386        7.1195        5.2342        7.3040        3.4453        1.7360        5.0479        3.6830        5.7815        2.6244        0.9704        1.4102        1.7426        3.7261        2.9140        2.2747        2.6308        2.2790        4.8103       13.3287        2.9167        1.7518        0.2392        1.7051        0.9356        0.9071        1.3338        0.7635        0.3922        0.2262        0.2161        0.8783        2.8647        0.3376        0.2062        0.1934        0.1922        0.6247        1.0488        1.9566        1.0104        0.6304        0.4410        0.1983        0.0375        0.4298        0.4234        0.0968        0.0513        0.0574        0.0648        0.1281        0.0931        0.2080        0.6330        0.5454        0.7113        0.6326        0.4936        0.4382        0.7095        0.4410        0.4615        1.3164        1.7693        0.5718        0.5808        1.1613        0.8174        0.7574        0.7596        0.8402        0.8372        0.8724        1.0098        1.2438        1.6508        2.0151        1.9914        1.5011        0.6961        0.8514        1.4968        0.8832        1.8109        1.6315        1.5750        2.8337        4.5833        3.3723        2.7744        1.9157        0.8712        2.7435        4.4644        2.8601        0.8446        1.7468        2.6171        3.7928        4.4301        3.1451        2.8389        3.0219        2.0190        1.9504        2.9912        1.7629        1.7114        1.5918        1.3805        1.3802        1.4213        1.1924        0.8583        1.3323        0.9390        1.1221        1.5409        2.0517        2.3865        2.3997        2.5787        3.1009        3.8030        2.5267        2.6577        3.2050        3.9251        5.2021        5.3033        6.1843        6.1833        7.1783        6.6530        7.4908        8.4091        8.5289        8.6506       10.3743       10.6117       10.7524       10.6580        9.7013        9.2844        8.8216        8.3527        8.0368        7.6817        7.6017        7.7631        7.9719        7.6669        7.7452        8.3787        8.6402        7.8885        7.6004        7.5056        7.4495        7.3052        7.3544        8.2228        9.2127        8.7976        8.3535        6.5410        5.9625        0.0000        0.0000        6.1784        6.4223        6.5463        6.0161        4.8512        5.8153        6.3368        6.6801        7.0647        8.1446        8.0963        7.9674        7.8965        7.9977        8.1043        7.8095        7.2411        0.0000        0.0000        0.0000        0.0000        0.0000        0.0000        0.0000        0.0000        0.0000        0.0000        0.0000        0.0000        0.0000        0.0000        0.0000        0.0000        0.0000        0.0000        0.0000        0.0000        0.0000        0.0000        0.0000        0.0000        0.0000        0.0000        0.0000        0.0000        0.0000        0.0000        0.0000        0.0000        0.0000        0.0000        0.0000        0.0000        0.0000        0.0000
        0.0000        0.0000        0.0000        0.0000       23.4658       27.4940       27.1234       28.4832       28.2177       24.4390       22.2364       15.8571       14.4486       17.3168       19.7927       12.2629       12.7615       15.7064       15.0450       18.8764       14.8560       11.6508        5.0880        3.7153        3.3980        1.1426        2.3382        3.4093        0.4844        0.2522        0.2804        1.4171        0.4801        0.5619        0.6861        4.7005        7.2541        4.1705        4.1766        5.3109        5.3601        8.2471        7.3204        4.7757        6.2851        0.5150        0.2044        0.6593        0.5674        0.7809        0.5534        0.3171        0.2320        0.1850        0.1752        0.1901        0.2521        0.1760        0.1853        0.1804        0.1844        0.1874        0.1906        0.3312        0.1536        0.1516        0.1994        0.9810        0.1120        0.2404        0.0864        0.0403        0.0437        0.2707        0.0529        0.2004        0.2247        0.6427        0.4965        0.5294        0.4600        0.3148        0.2989        0.3557        0.5093        0.3561        0.4174        2.6641        2.0559        1.8995        2.4539        2.4285        1.7960        0.7551        0.7823        1.6720        1.7807        1.4852        1.8190        2.3167        2.3375        2.1265        1.7776        1.4118        1.4954        2.6937        1.7026        0.7989        0.7045        1.3591        3.2027        2.5045        0.9977        0.8879        0.8850        0.4106        0.3574        0.3775        0.5864        0.8147        0.7375        0.8325        1.5203        1.5182        2.9031        2.5493        1.5758        3.2379        2.3718        1.2769        1.3675        1.2390        1.1915        1.1928        1.9036        1.2450        1.1495        0.7325        0.5227        0.6949        0.7252        0.8692        1.0875        1.6473        1.6890        1.8723        2.4816        2.2053        2.0634        2.5392        2.2226        2.3529        2.8964        3.6308        5.0858        5.7678        6.5939        6.2776        6.6915        6.9021        8.2258        8.7284        7.6656        9.0853        9.8574       10.1567        9.7493        8.5577        8.5958        8.4240        8.3997        8.4076        7.7549        7.6698        8.4052        8.2345        9.7595        9.5264       10.1176        8.8606        8.7308        8.1384        7.6660        7.8790        7.6575        7.6719        7.1706        6.5748        6.4955        5.8236        5.3941        0.0000        0.0000        0.0000        6.5994        7.1154        7.2413        6.8744        6.0650        6.9965        6.6350        6.4385        6.2762        7.2059        7.8355        8.2706        7.6154        7.9134        0.0000        0.0000        0.0000        0.0000        0.0000        0.0000        0.0000        0.0000        0.0000        0.0000        0.0000        0.0000        0.0000        0.0000        0.0000        0.0000        0.0000        0.0000        0.0000        0.0000        0.0000        0.0000        0.0000        0.0000        0.0000        0.0000        0.0000        0.0000        0.0000        0.0000        0.0000        0.0000        0.0000        0.0000        0.0000        0.0000        0.0000        0.0000        0.0000        0.0000        0.0000
        0.0000        0.0000       42.2759       30.6268       26.2644       27.8903       27.8015       27.3704       21.7755       19.6238       17.5400       19.0593       15.6128       12.4466       15.7359       12.7083       10.2152       11.9680       15.0897       10.8064        9.1680        6.6535        6.2717        6.3308        2.6916        2.9808        2.0071        2.9907        1.0627        2.9062        2.3438        1.3365        1.3665        0.8511        0.9525        2.3257        3.4416        4.1542        1.5549        1.3652        1.0925        0.9083        2.4453        8.9106       10.3485        0.4471        0.1707        0.5507        1.0834        0.4040        0.3413        0.3573        0.2593        0.1835        0.1817        0.2090        0.2748        0.2092        0.2146        0.2030        0.2081        0.2122        0.2145        0.2186        0.1713        0.1696        0.1629        0.2211        1.3136        0.0357        0.0373        0.0403        0.1194        0.1292        0.1033        0.1499        0.2576        0.2303        0.3350        0.3669        0.2656        0.2700        0.2713        0.8056        1.5991        1.0902        2.0899        3.7546        4.7670        3.4113        2.5548        2.0979        0.7408        0.7495        0.7913        0.9248        1.0681        1.6980        1.8926        2.5358        1.7071        1.7648        1.7328        1.1848        1.7080        2.1505        2.2960        1.0285        1.1059        2.3195        1.7251        0.6397        0.5116        0.4651        0.3471        0.3798        0.4118        1.2979        0.5149        0.4522        0.5737        0.6907        1.2802        2.1077        2.4606        3.4692        3.1030        3.4627        2.9964        2.4514        1.2819        0.9735        0.8511        0.7953        0.6269        0.3564        0.3413        0.1609        0.2472        0.4814        0.5802        0.6996        0.8482        1.1536        1.3266        1.6441        3.2591        1.9240        1.5267        1.4553        1.5409        1.8809        2.8697        4.4770        4.3632        5.7089        5.9935        5.7257        5.7120        5.9248        5.2494        5.7229        6.0688        7.6736        8.3618        9.1711        8.5887        7.8742        8.8333        8.5898        8.9210       10.1302       10.3427        7.9937        7.6459        7.9919        9.0660        9.7172        8.7463        7.7042        7.2029        7.5099        7.9626        7.9778        7.8576        7.9185        7.9300        7.9125        6.6977        5.3113        0.0000        0.0000        0.0000        5.9812        5.0321        6.5594        7.5377        6.6751        5.3889        5.7002        5.7588        7.9615        7.5196        8.4367        7.8597        7.2283        7.1627        0.0000        0.0000        0.0000        0.0000        0.0000        0.0000        0.0000        0.0000        0.0000        0.0000        0.0000        0.0000        0.0000        0.0000        0.0000        0.0000        0.0000        0.0000        0.0000        0.0000        0.0000        0.0000        0.0000        0.0000        0.0000        0.0000        0.0000        0.0000        0.0000        0.0000        0.0000        0.0000        0.0000        0.0000        0.0000        0.0000        0.0000        0.0000        0.0000        0.0000        0.0000        0.0000
        0.0000       32.9162       28.4948       23.2969       27.0316       24.1702       21.0071       16.3173       17.0065        7.5050        7.2294        9.1147       11.4354        7.7544        9.2866       11.7312        9.3015        5.3212        6.1218        4.8493        4.0949        3.4185        3.0143        4.6453        1.5418        2.9421        2.9045        2.2298        1.0704        1.0636        0.1286        0.1764        0.1964        0.2336        0.2892        0.5980        0.6945        0.7610        0.7963        0.6245        0.6497        0.6444        0.6118        2.1488        2.6188        0.9058        1.4966        2.1511        0.4225        0.0479        0.2306        0.2425        0.2063        0.1549        0.1604        0.2821        0.2918        0.3014        0.3122        0.3350        0.3465        0.3514        0.3528        0.4187        0.6667        0.3406        0.3250        0.2182        0.2062        0.2008        0.2012        0.2915        0.3485        1.0918        0.3145        0.2335        0.4908        1.1027        0.4827        0.3928        0.3447        0.3295        0.5209        0.8202        0.5393        1.2288        1.7048        1.8277        1.0968        1.4365        0.5567        0.7872        0.6271        0.6342        0.7027        1.0603        1.7834        2.4973        2.0005        2.0706        2.1893        2.2207        1.6863        2.8347        2.2805        2.9097        2.8604        1.4893        1.1118        0.9894        0.7262        0.6069        1.3123        2.4246        2.2420        1.5508        0.3399        0.5457        0.3458        0.8917        1.5695        0.9737        0.9758        0.7508        0.6597        0.8040        1.2762        2.7879        2.2570        0.5669        0.5690        0.2469        1.1885        0.2678        1.3671        2.3898        0.3209        0.3617        0.5369        0.5428        0.6016        0.7007        0.8917        1.5031        0.7767        1.3234        1.3179        1.3867        0.7634        0.7327        0.8459        1.6319        3.2997        2.5653        2.9043        2.7955        2.9188        2.4321        2.5931        5.0717        4.9667        4.7362        5.1720        5.6167        6.0002        7.0894        6.0702        7.1059        7.7113        8.4800        8.1887       10.3257        8.9903        7.8045        7.6686        7.5377        7.7890        8.7525        8.2542        8.0326        9.5298       11.7226       11.8222       15.6345       14.0233       13.9500       13.4023        3.8791        0.0000        0.0000        0.0000        0.0000        5.5060        4.4088        6.0668        8.7826        9.7537        6.9171        5.8884        6.1224        6.0660        6.2824        6.1671        6.7629        6.9124        6.9960        0.0000        0.0000        0.0000        0.0000        0.0000        0.0000        0.0000        0.0000        0.0000        0.0000        0.0000        0.0000        0.0000        0.0000        0.0000        0.0000        0.0000        0.0000        0.0000        0.0000        0.0000        0.0000        0.0000        0.0000        0.0000        0.0000        0.0000        0.0000        0.0000        0.0000        0.0000        0.0000        0.0000        0.0000        0.0000        0.0000        0.0000        0.0000        0.0000        0.0000        0.0000        0.0000        0.0000
        0.0000       28.5296       24.2243       20.5421       16.0509       12.5555       11.0897        6.4934        7.3562        4.0615        3.0919        3.6420       11.7768        7.4741        5.9417        6.7144        7.9037        4.5845        3.0503        2.2666        1.3524        1.2610        1.2340        2.4399        0.2841        0.0000        1.0636        1.0302        0.0603        0.0717        0.0851        0.1216        0.7286        0.1680        0.2095        0.4373        0.5101        0.5625        0.5955        0.4717        0.4950        0.4949        0.4690        1.0560        1.5017        1.1672        2.1099        8.8084        8.2162        2.4568        1.7443        1.2681        1.2574        0.2133        0.1682        0.3071        0.3286        0.3522        1.6288        1.5460        1.6712        0.6666        0.5271        0.5275        0.4951        0.5240        0.5008        0.3673        0.2996        0.5539        0.8948        0.9652        0.6323        0.4670        0.4634        0.7780        1.0630        1.2437        0.7668        0.5578        0.4038        1.0169        1.2612        1.4662        1.6326        1.2132        0.6996        0.4015        0.6389        0.7618        0.6286        0.7733        0.6833        0.7736        1.0840        1.3944        1.2207        1.2468        1.3595        1.4892        1.6707        2.1804        2.6687        2.6967        3.4759        3.2088        2.7708        1.8467        1.6607        2.2679        2.2518        1.2876        0.4170        0.7218        0.4104        0.5863        0.8489        0.5703        0.2422        0.5831        0.5234        0.6138        0.5354        0.6623        0.5587        0.6095        0.5546        0.9508        1.6444        0.6924        2.3310        1.8568        1.1608        0.2852        2.2825        3.3272        0.3960        0.3987        0.4434        0.5948        0.6026        0.6677        0.6426        1.6447        2.8634        2.1151        0.6479        0.4533        0.4422        0.4659        0.7159        0.7934        2.1813        1.0463        1.9812        1.5747        1.3752        1.8210        2.1705        4.3621        4.3944        4.1022        4.5967        5.0008        5.5485        5.5909        5.2501        5.8515        6.2715        7.2976        8.1026        8.8696        8.4210        9.0001        7.5181        7.0556        7.5940        9.0779       10.2621       12.1626        8.3590       13.8258       14.4320       17.4385       18.2650        8.1625        0.0000        0.0000        0.0000        0.0000        0.0000        3.9867        3.7585        5.0439        5.4239        7.9042        6.4964        7.1581        6.5052        6.4261        5.8789        5.7916        6.1905        5.0904        0.0000        0.0000        0.0000        0.0000        0.0000        0.0000        0.0000        0.0000        0.0000        0.0000        0.0000        0.0000        0.0000        0.0000        0.0000        0.0000        0.0000        0.0000        0.0000        0.0000        0.0000        0.0000        0.0000        0.0000        0.0000        0.0000        0.0000        0.0000        0.0000        0.0000        0.0000        0.0000        0.0000        0.0000        0.0000        0.0000        0.0000        0.0000        0.0000        0.0000        0.0000        0.0000        0.0000        0.0000        0.0000
       23.5327       22.7080       18.0237       23.3602       25.3751       17.9365       10.8792        4.8034        3.1569        3.2415        3.2959        5.7292       15.0779        9.6768        3.7815        4.5959        1.0885        1.4604        0.8318        0.4763        0.2390        0.7372        0.5613        0.4964        0.0000        0.0000        0.2409        0.5157        0.0548        0.0679        0.0809        0.1151        0.1309        0.1529        0.1804        0.3632        0.4115        0.4480        0.4738        0.3750        0.5860        0.3940        0.3748        0.4354        1.3977        1.6637        0.4761        1.3700        1.0879        3.5270        2.4557        1.7439        0.4775        0.3015        0.1764        0.3268        0.3673        0.4989        1.1327        0.4949        0.6252        0.5428        0.5141        0.6004        0.6909        0.6296        0.5491        0.6967        1.7460        3.8407        4.4933        3.5680        3.0600        2.6092        1.8654        1.4762        0.8086        1.2520        1.3972        1.4652        0.7585        0.5312        0.5833        0.5476        0.2973        0.3484        0.4191        0.4379        0.5268        0.6084        0.6394        0.7564        0.8045        0.7181        0.7156        1.0321        1.0946        1.1746        1.2720        1.4449        1.7703        2.7498        2.2946        2.4678        1.8921        1.7913        1.8829        1.4561        1.7127        1.3885        0.9819        0.7438        1.9361        1.5515        2.8233        2.4968        2.4882        3.2157        1.7251        0.9902        0.8513        1.1014        0.5691        0.4944        0.5279        0.5399        0.4911        0.3569        0.3890        0.3876        0.5100        0.7887        0.4390        2.1180        3.0447        1.8608        0.4847        1.8509        1.1902        0.6138        0.6611        0.4949        0.5393        1.9532        0.9416        0.9258        1.1830        0.3338        0.3308        0.3517        0.7181        0.5838        1.0302        0.8490        2.1738        0.8925        1.5516        1.4581        1.5327        2.5317        3.0799        3.7150        4.9644        5.2018        6.0661        4.9233        4.9292        5.2635        5.8418        6.6050        6.3794        7.8147        8.0115        7.9238        6.8749        7.2909        8.8161        9.8051       10.7908       13.5437        8.1229       11.1916       10.5208       15.2594       12.6732        0.0000        0.0000        0.0000        0.0000        0.0000        0.0000        5.9855        5.8215        4.9786        6.9874        6.9036        5.2959        5.8875        6.0007        6.0667        6.2350        0.0000        0.0000        0.0000        0.0000        0.0000        0.0000        0.0000        0.0000        0.0000        0.0000        0.0000        0.0000        0.0000        0.0000        0.0000        0.0000        0.0000        0.0000        0.0000        0.0000        0.0000        0.0000        0.0000        0.0000        0.0000        0.0000        0.0000        0.0000        0.0000        0.0000        0.0000        0.0000        0.0000        0.0000        0.0000        0.0000        0.0000        0.0000        0.0000        0.0000        0.0000        0.0000        0.0000        0.0000        0.0000        0.0000        0.0000        0.0000
       23.0979       24.5044       28.7165       34.0833       25.5412       16.2398        6.1316        5.4900        7.0309        8.3667       14.0661        6.1025        6.5899        2.9602        0.9961        0.9001        0.4313        0.0219        0.2548        0.0000        0.0000        0.5125        0.2013        0.0000        0.0000        0.0000        0.0855        0.0689        0.0860        0.1011        0.1143        0.1558        0.1718        0.1869        0.2014        0.3763        0.4019        0.4220        0.4364        0.6300        0.8645        0.4348        0.7383        0.7089        1.4145        2.7504        0.3943        1.2281        1.8285        3.4025        1.3446        0.5473        0.3727        0.1660        0.1861        1.1400        0.5970        0.6023        0.5669        0.6082        0.5901        0.9336        1.2548        1.2992        1.2037        0.7684        0.7137        0.6340        0.4145        1.0276        2.3875        2.3933        1.3751        1.0804        1.2260        1.0499        0.8112        0.9831        1.1969        0.9462        0.6490        0.3550        0.4398        0.3091        0.3417        0.3819        0.4612        0.5763        0.7752        0.6811        0.7116        0.8067        0.8499        0.8530        0.7102        0.9424        0.9532        1.0404        1.1253        1.5921        1.6606        1.5051        1.5014        1.5205        1.6839        1.6348        1.5802        1.1086        1.0260        1.4468        1.0525        0.7389        1.7198        3.1736        3.0328        1.8248        1.5329        2.4454        1.4382        0.9240        1.2402        3.0317        1.6139        0.7225        0.5038        0.5093        0.4923        0.3500        0.3407        0.3248        0.6649        0.6575        2.1349        0.7360        1.1282        0.2551        0.3323        0.2298        0.4590        0.4545        5.7049        0.7466        1.6820        2.2265        2.4119        2.7214        5.0994        2.0015        0.4689        0.3786        0.4931        0.9262        1.0100        1.5945        1.1637        1.1812        1.1088        1.0141        1.3595        2.2374        2.7308        3.9837        4.5651        4.2711        5.1359        4.8561        4.0820        5.3094        6.2702        6.3089        5.6180        6.8177        7.1885        7.4268        6.6518        7.2535        7.6101        7.1347        7.4299        8.8858        9.0838        9.6623        9.2283        7.9697        0.0000        0.0000        0.0000        0.0000        0.0000        0.0000        1.1400        5.3198        5.3100        4.5079        5.2021        5.7107        4.7611        5.7847        6.3994        6.3646        6.6788        0.0000        0.0000        0.0000        0.0000        0.0000        0.0000        0.0000        0.0000        0.0000        0.0000        0.0000        0.0000        0.0000        0.0000        0.0000        0.0000        0.0000        0.0000        0.0000        0.0000        0.0000        0.0000        0.0000        0.0000        0.0000        0.0000        0.0000        0.0000        0.0000        0.0000        0.0000        0.0000        0.0000        0.0000        0.0000        0.0000        0.0000        0.0000        0.0000        0.0000        0.0000        0.0000        0.0000        0.0000        0.0000        0.0000        0.0000        0.0000
       42.0971       51.7422       39.1695       18.0728        8.1628        3.8987        2.1219        3.1226        4.0940        6.8745        4.4729        3.6124        2.2318        0.5480        0.1241        0.0000        1.3886        0.2776        0.0000        0.0000        0.0000        0.0669        0.0000        0.0705        0.2655        0.9807        0.8379        0.6658        0.6964        0.2556        0.2805        0.0749        0.0811        0.0844        0.0849        0.3633        0.2851        0.2871        0.2901        0.4797        0.3655        0.2902        0.4694        0.4666        0.6889        0.5658        0.2248        0.0325        0.2172        0.0273        0.1416        0.0578        0.2059        0.3817        0.1549        0.2677        0.5959        0.4057        0.4247        0.5043        0.6907        0.6826        0.7068        0.5503        0.5336        0.5406        0.4993        0.2579        0.2644        0.5521        0.3505        0.2441        0.2646        0.4015        0.3847        0.6770        0.4429        0.4430        0.4437        0.3745        0.2481        0.2312        0.2195        0.3899        0.4521        0.5354        0.6618        0.6988        0.9468        0.8932        0.7810        0.8963        0.9397        0.9035        0.8465        0.6444        0.6080        0.6465        0.7591        0.8205        0.9467        1.0271        1.0743        1.4718        1.5774        1.5915        1.6838        1.4142        1.7514        1.3816        1.3512        1.4414        1.4095        1.4395        2.2359        2.3493        1.7646        1.3045        0.8722        0.8062        0.9396        0.6032        0.7096        0.5934        1.0471        1.0192        0.9221        1.5155        0.9608        0.7296        1.2830        0.9021        0.5589        0.4014        0.4470        0.8998        0.5102        0.9519        0.6164        0.5092        0.4839        1.7886        1.9929        0.2446        0.3379        0.2431        0.5436        2.2170        2.1287        0.9455        0.8120        1.2374        1.4656        1.1843        1.1721        0.4245        0.6590        0.3993        0.3883        1.9500        2.4755        3.9490        4.5462        3.6590        3.7837        5.6696        3.5781        4.6381        4.5228        4.4736        5.3327        5.1629        5.5965        7.9226        6.8824        6.5836        6.8261        7.3962        7.7839       14.9784       11.9904       10.6492        0.0000        0.0000        0.0000        0.0000        0.0000        0.0000        0.0000        0.0000        1.1700        6.2051        7.2928        5.6765        5.6359        5.7900        0.0000        7.5900        6.4200       10.5900       17.9400        0.0000        0.0000        0.0000        0.0000        0.0000        0.0000        0.0000        0.0000        0.0000        0.0000        0.0000        0.0000        0.0000        0.0000        0.0000        0.0000        0.0000        0.0000        0.0000        0.0000        0.0000        0.0000        0.0000        0.0000        0.0000        0.0000        0.0000        0.0000        0.0000        0.0000        0.0000        0.0000        0.0000        0.0000        0.0000        0.0000        0.0000        0.0000        0.0000        0.0000        0.0000        0.0000        0.0000        0.0000        0.0000        0.0000        0.0000        0.0000
       46.4710       25.0571       15.1337        9.7555        5.1385        2.1807        0.6619        4.9134        3.8899        2.9819        3.9830        2.9835        2.3699        0.7264        0.0719        0.4489        2.0377        0.2364        0.0000        0.0000        0.0000        0.0606        0.0000        0.0985        0.7363        1.3353        1.3726        0.8034        0.8377        0.7359        0.6990        0.0903        0.0963        0.0975        0.2911        0.4367        0.2785        0.2682        0.2629        1.8652        2.5149        2.0189        1.7701        0.4117        1.2040        1.2564        2.2617        0.6806        1.3481        0.6985        1.0174        1.1838        1.4437        0.3079        1.2831        0.6657        1.5170        1.3767        1.4287        2.2504        2.0119        0.9965        0.4548        0.4729        0.4774        0.5430        0.6979        0.6287        0.7691        0.3622        0.2268        0.3632        0.2973        0.3589        0.3194        0.3269        0.3284        0.2745        0.2200        0.2051        0.3450        0.2130        0.2431        0.4336        0.6504        0.6655        0.9511        0.8013        0.9187        1.0473        0.9038        0.9448        0.9779        0.8613        0.8733        0.6026        0.5399        0.5448        0.5556        0.6610        0.7173        0.7958        0.8946        1.3543        1.6642        1.5674        1.9150        1.5520        1.3713        1.2728        1.3742        1.4016        1.3611        1.6064        1.4502        1.8965        2.1565        1.6289        1.4004        0.8999        0.7812        0.7760        0.7043        1.0581        0.5401        0.5611        0.5977        0.8220        1.9737        1.5447        2.8521        1.5167        1.0910        0.9355        1.0084        0.5423        0.1630        0.9197        0.6085        0.4415        0.4372        0.4159        0.9778        0.4677        1.3571        1.5343        0.8745        0.7964        0.9527        2.0022        2.1044        1.2436        1.4047        1.1069        0.8968        0.4834        0.5376        0.7914        0.6298        3.2810        2.6109        3.5077        4.3233        2.8812        2.9149        2.7012        2.5109        3.8960        4.0044        3.9131        3.9571        4.3215        5.5916        6.3044        6.9981        7.3866        7.2753        8.4645        7.2954        0.0000        0.0000        0.0000        0.0000        0.0000        0.0000        0.0000        0.0000        0.0000        0.0000        0.0000        3.6000        7.5452        9.5215        6.1839        0.0000        0.0000        0.0000        0.0000        0.0000        0.0000        0.0000        0.0000        0.0000        0.0000        0.0000        0.0000        0.0000        0.0000        0.0000        0.0000        0.0000        0.0000        0.0000        0.0000        0.0000        0.0000        0.0000        0.0000        0.0000        0.0000        0.0000        0.0000        0.0000        0.0000        0.0000        0.0000        0.0000        0.0000        0.0000        0.0000        0.0000        0.0000        0.0000        0.0000        0.0000        0.0000        0.0000        0.0000        0.0000        0.0000        0.0000        0.0000        0.0000        0.0000        0.0000        0.0000        0.0000        0.0000        0.0000
        0.0000        0.0000       12.5871        6.3539        0.0000        0.0000        0.9872        3.1195        5.7515        8.0285        6.8696        4.7109        2.9413        1.5346        1.3443        2.0738        1.9791        0.0496        0.0000        0.0000        0.0000        0.1393        0.2117        0.1503        0.9111        1.3089        1.0031        0.9673        1.2806        1.0241        0.7790        0.1925        0.1099        0.1095        0.1018        0.3141        0.2888        0.2698        1.4116        2.2016        0.5380        0.2217        0.2622        0.2157        1.5766        1.0690        0.4400        0.8109        2.8073        2.3611        4.4391        6.6269        5.3542        2.1563        3.1407        1.4823        1.2386        1.8823        1.1899        1.7344        1.1450        0.5571        0.4083        0.5186        0.8735        1.5301        1.8958        1.5151        2.2605        3.6012        4.0767        1.7300        0.9461        0.3030        0.1986        0.1809        0.2168        0.2753        0.2941        0.3956        0.3695        0.3089        0.3143        0.4437        0.5130        0.6038        0.7037        0.8406        1.0383        1.8278        1.7025        2.0021        1.2557        0.9772        1.1334        0.8366        0.9827        0.5695        0.4930        0.5631        0.6080        0.6835        0.7902        1.2286        1.8129        2.1197        1.9098        1.4889        1.2862        1.4944        1.6554        1.7817        1.5457        1.7098        2.2404        2.6244        2.4787        2.1753        1.7318        1.6694        0.8471        1.1942        0.8377        1.1501        1.2674        0.5031        0.5340        0.6955        0.7928        0.8752        1.1205        0.8933        1.3662        0.8208        0.5600        0.2899        0.1506        0.2605        0.8417        0.5922        0.7279        0.7526        0.4362        0.7501        0.6496        0.2694        1.7338        0.6094        0.7981        1.4548        1.6270        1.1197        1.2252        1.0134        0.8865        0.4523        1.6473        1.7042        1.4396        2.8476        3.2016        3.4864        2.6624        1.9059        1.9611        2.0130        2.1540        4.5473        5.9450        5.6479        4.7848        6.2737        8.7752        7.5640        6.9117        9.4679        7.5573        6.7691        6.4079       14.8237        0.0000        0.0000       16.5006        0.0000        0.0000        0.0000        0.0000        0.0000        0.0000        8.2800        7.7700        9.7810        0.0000        0.0000        0.0000        0.0000        0.0000        0.0000        0.0000        0.0000        0.0000        0.0000        0.0000        0.0000        0.0000        0.0000        0.0000        0.0000        0.0000        0.0000        0.0000        0.0000        0.0000        0.0000        0.0000        0.0000        0.0000        0.0000        0.0000        0.0000        0.0000        0.0000        0.0000        0.0000        0.0000        0.0000        0.0000        0.0000        0.0000        0.0000        0.0000        0.0000        0.0000        0.0000        0.0000        0.0000        0.0000        0.0000        0.0000        0.0000        0.0000        0.0000        0.0000        0.0000        0.0000        0.0000        0.0000        0.0000        0.0000
        0.0000        0.0000        0.0000        0.0000        0.0000        2.5607        2.7025        5.0354        6.9998       11.4539        9.9385        4.6512        1.8642        0.5120        1.1010        1.0906        0.3754        0.2649        0.0000        0.0000        0.0000        0.3149        0.0000        0.3686        0.3360        1.0017        2.1802        1.2735        1.8547        0.9790        0.8856        0.5032        0.5141        0.1201        0.1117        0.3455        0.3810        0.2925        0.2729        0.4579        0.8953        0.2191        0.2580        0.7261        1.2727        1.3902        0.6976        2.1158        2.0094        3.0298        4.4130        2.9303        2.2385        1.1578        0.9698        1.2779        1.3940        1.1000        0.7925        0.7981        0.7207        0.6729        0.6688        1.1516        1.7606        1.8677        0.8554        1.1053        1.0829        0.9159        1.8691        5.1736        3.6121        2.3010        0.5708        0.3619        0.2320        0.1974        0.2367        0.2845        0.2423        0.2816        0.3980        0.4766        0.5362        0.6309        0.8742        1.9942        2.1363        1.8790        1.5412        1.1278        0.8684        0.8192        0.7116        1.0388        0.7910        0.4999        0.5290        0.5660        0.5726        0.6411        0.7415        1.0761        1.2091        1.4596        1.3282        1.4875        1.5416        1.2970        1.4919        1.8351        2.4354        3.0203        2.5686        2.0088        2.3734        2.8276        1.9973        1.5938        0.6425        0.3427        0.2625        0.3678        0.3448        0.3522        0.3905        0.5383        0.8952        0.7880        0.8278        0.9372        1.0453        0.8531        0.8596        0.9325        0.9766        0.4661        0.7076        0.6438        0.4689        0.4848        0.5219        0.3050        0.3003        1.4377        1.1936        0.8772        0.7696        0.7120        1.6869        0.9354        1.0631        0.9759        1.5836        1.3192        1.6929        1.4841        1.4714        2.2203        1.5467        1.7341        1.7524        1.4377        1.4423        1.5944        2.0390        4.8352        6.0165        5.3775        5.3406        6.3125        7.3955        7.5501        8.5013        6.6862        6.4266        6.7928        7.1271       11.2577        9.2746        7.2007        8.6191       18.3632        0.0000        0.0000        0.0000        0.0000       10.4400        6.6000        5.4600       10.3811        0.0000        0.0000        0.0000        0.0000        0.0000        0.0000        0.0000        0.0000        0.0000        0.0000        0.0000        0.0000        0.0000        0.0000        0.0000        0.0000        0.0000        0.0000        0.0000        0.0000        0.0000        0.0000        0.0000        0.0000        0.0000        0.0000        0.0000        0.0000        0.0000        0.0000        0.0000        0.0000        0.0000        0.0000        0.0000        0.0000        0.0000        0.0000        0.0000        0.0000        0.0000        0.0000        0.0000        0.0000        0.0000        0.0000        0.0000        0.0000        0.0000        0.0000        0.0000        0.0000        0.0000        0.0000        0.0000        0.0000        0.0000
        0.0000        0.0000        0.0000        0.0000        0.0000        2.0298        1.5088        8.6137       24.4641       27.9182       11.4693        1.5673        1.2366        3.6348        0.8897        1.1004        0.1023        0.2475        0.0085        0.0916        0.1147        0.1576        0.2198        0.3179        0.3876        0.4533        0.8276        0.9232        1.1469        0.6509        0.5569        0.2208        0.2272        0.1010        0.0936        1.6211        2.6605        2.1469        2.0227        2.9599        0.6882        0.7876        1.4165        0.3600        1.9671        2.3533        2.1172        3.3474        1.5468        1.2702        1.3664        2.6290        0.5648        0.2223        0.4205        1.7374        1.3327        0.5403        0.5803        0.7666        0.3353        0.1326        0.9772        0.7372        0.5831        0.4181        0.2727        0.3664        1.3132        2.0493        3.8318        3.4124        2.9625        2.5990        1.6723        1.2885        0.7743        0.4398        0.2286        0.2662        0.6408        0.6042        0.9700        1.1343        1.5069        1.0081        1.5246        1.5867        1.6951        1.0931        0.8975        0.8056        0.8873        0.5639        0.5569        0.5817        0.4908        0.4342        0.4334        0.3966        0.4266        0.4630        0.5211        0.9009        0.9385        1.0264        1.0348        1.1089        1.1440        1.1054        1.1209        1.4480        2.3497        2.4252        2.2738        2.0734        1.8594        1.5138        1.7262        1.8604        1.6309        1.2904        1.2231        0.4734        0.3030        0.3868        1.0013        1.1696        0.9796        1.8853        1.0948        0.7448        0.6034        0.8200        1.2780        1.5102        1.0211        0.3062        0.3392        0.8062        0.5947        1.1142        1.4795        1.1146        0.4255        0.3696        0.4024        0.8525        1.0488        0.8156        0.8942        0.5034        0.5156        0.5254        1.0240        1.6569        1.3024        1.7178        1.1887        1.0690        1.5419        1.5053        1.5110        1.0951        1.1145        1.3914        1.6788        3.0084        3.1798        3.3568        3.5006        3.8530        4.5238        4.5948        5.0293        5.2652        6.3413        6.5799        6.5070        8.7286        7.9321        7.6641        6.2188        6.0166        0.0000        0.0000        0.0000       10.2696        9.5905        9.9569        9.9046        9.4044        9.7248        0.0000        0.0000        0.0000        0.0000        0.0000        0.0000        0.0000        0.0000        0.0000        0.0000        0.0000        0.0000        0.0000        0.0000        0.0000        0.0000        0.0000        0.0000        0.0000        0.0000        0.0000        0.0000        0.0000        0.0000        0.0000        0.0000        0.0000        0.0000        0.0000        0.0000        0.0000        0.0000        0.0000        0.0000        0.0000        0.0000        0.0000        0.0000        0.0000        0.0000        0.0000        0.0000        0.0000        0.0000        0.0000        0.0000        0.0000        0.0000        0.0000        0.0000        0.0000        0.0000        0.0000        0.0000        0.0000        0.0000
        0.0000        0.0000        0.0000        0.0000        0.0000        3.0162        1.9255       23.6776       29.6191       10.1063        3.2832        2.9493        6.1630        3.1501        0.9379        0.1733        0.2938        0.4567        0.3177        0.1358        0.1686        0.2243        0.2987        0.9004        0.8471        1.1043        1.3245        1.1624        1.3469        2.3852        1.5653        0.8907        0.9196        0.8324        0.2348        2.1257        2.7554        0.4260        2.6944        1.9391        1.0854        2.0620        1.4851        1.4658        2.4694        2.5389        2.2728        2.5721        1.3925        1.3615        0.8018        1.4356        0.8259        0.9942        1.5503        2.0696        1.9759        0.9539        0.5951        1.3774        1.0125        1.3491        0.6270        0.4731        0.5443        0.5148        0.4992        0.2388        0.4985        0.5598        0.8566        1.0987        1.8373        3.6500        1.9035        3.9234        3.8825        1.5654        0.7275        1.0097        3.9973        3.2737        1.3018        1.5347        1.9266        1.3287        1.6579        1.4030        0.8726        0.8583        0.7843        0.5807        0.5202        0.5007        0.5134        0.5538        0.4564        0.4270        0.4128        0.3671        0.3698        0.4411        0.8234        0.9860        0.8034        0.8110        0.8600        0.9364        0.9687        0.9974        1.0292        1.2410        1.3019        1.2680        1.9940        1.4639        1.2018        0.9712        1.4847        2.1939        2.1522        1.6574        1.3244        0.5885        0.5354        0.3750        0.3524        0.8246        0.6431        0.2002        0.6401        0.6471        0.6893        0.7384        0.7270        0.9127        0.9320        0.3902        0.3936        0.5661        0.6023        0.6302        0.5683        0.4310        0.8282        0.4013        0.4364        0.4945        0.5000        0.4925        0.5697        0.4200        0.4266        0.5150        0.7889        1.0353        0.9359        1.1598        0.8441        1.2163        1.3882        1.7799        2.0147        1.9643        2.4243        1.1466        1.4597        2.1809        2.5750        2.9422        3.3063        3.6313        3.9872        4.3262        4.5578        4.9517        5.3298        5.9909        5.4775        5.5506        6.8583        8.1441        7.0253        5.6795        0.0000        0.0000        6.5590        7.6945        8.3786        9.6039       10.6113        9.6413        9.7562       10.6563       12.0596       12.4238       13.1984       14.1275        0.0000        0.0000        0.0000        0.0000        0.0000        0.0000        0.0000        0.0000        0.0000        0.0000        0.0000        0.0000        0.0000        0.0000        0.0000        0.0000        0.0000        0.0000        0.0000        0.0000        0.0000        0.0000        0.0000        0.0000        0.0000        0.0000        0.0000        0.0000        0.0000        0.0000        0.0000        0.0000        0.0000        0.0000        0.0000        0.0000        0.0000        0.0000        0.0000        0.0000        0.0000        0.0000        0.0000        0.0000        0.0000        0.0000        0.0000        0.0000        0.0000        0.0000        0.0000
        0.0000        0.0000        0.0000        0.0000        1.5792        2.8517        5.5442       32.7727       18.6654        3.5690        8.3199        7.2366        6.3971        2.9910        4.5182        2.7058        2.4715        1.9572        1.9592        1.2182        0.9280        0.7221        1.0128        2.3653        1.1472        2.6513        4.4312        5.2711        2.3225        4.5851        3.8146        2.0580        4.0990        0.3477        1.0655        0.7501        3.1501        5.1805        4.2469        0.5366        1.4721        0.5620        0.4902        1.1986        1.9124        2.4429        1.0366        1.4786        0.9691        1.4578        1.4569        2.1269        1.7263        1.2330        1.7128        1.3823        1.3746        0.5027        0.0831        0.1289        0.2135        0.3303        0.0758        0.5560        0.3265        0.3495        1.1193        1.3305        0.3310        0.3262        0.7368        1.0227        1.1582        0.9037        0.8622        3.3405        4.4694        3.0439        4.5776        4.7737        4.9464        4.3077        1.9607        1.6408        1.5570        1.7271        1.3518        1.2161        1.0476        0.8431        0.7743        0.5133        0.4145        0.4076        0.4561        0.4516        0.4948        0.5670        0.5692        0.4586        0.4599        0.4623        1.1880        2.0480        1.7171        0.9649        1.3298        0.8136        0.8445        0.8838        0.9712        1.0942        1.1511        1.1700        1.2789        1.1505        1.0868        0.8981        1.0326        1.0861        1.5851        1.4125        0.8532        0.5843        0.3993        0.5904        0.3672        0.7923        0.9410        0.7428        0.6039        0.5754        0.6081        0.7477        0.6989        0.8002        0.7961        0.7357        1.2969        1.1443        1.1198        1.0311        1.2326        0.8543        0.4771        0.4624        0.4652        0.5809        0.5600        0.5814        0.4781        0.3926        0.3369        0.3349        0.4138        0.5514        0.9039        0.7278        0.8918        1.2254        1.4795        2.0963        1.1278        0.8522        0.8745        0.8989        1.2115        2.0516        2.4181        3.0628        3.2803        3.5532        3.8760        4.2109        4.4284        4.9264        6.7815        6.8919        5.7793        5.9899        5.1999        5.2198        6.1125        6.8828        0.0000        5.2873        5.5324        9.6114       10.8799       12.5755       12.2252       10.7822       10.7331       11.2801       12.4664       11.9595       13.3524       13.6905       14.8577        0.0000        0.0000        0.0000        0.0000        0.0000        0.0000        0.0000        0.0000        0.0000        0.0000        0.0000        0.0000        0.0000        0.0000        0.0000        0.0000        0.0000        0.0000        0.0000        0.0000        0.0000        0.0000        0.0000        0.0000        0.0000        0.0000        0.0000        0.0000        0.0000        0.0000        0.0000        0.0000        0.0000        0.0000        0.0000        0.0000        0.0000        0.0000        0.0000        0.0000        0.0000        0.0000        0.0000        0.0000        0.0000        0.0000        0.0000        0.0000        0.0000        0.0000
        0.0000        0.0000        0.0000        0.0000        4.4060        1.4588       15.2245       28.8090        8.3461        8.9043       20.8540        2.4357        3.8631        5.8826       11.1102        6.6971        7.9467        9.3190        7.6068        3.5572        4.1603        4.7046        4.5508        2.9347        1.1635        1.2417        2.7264        4.6369        4.5088        5.9355        6.9992        3.0367        5.6487        4.8327        5.5175        7.0895        5.7587        2.8619        1.5929        2.9902        2.2450        2.3786        1.9855        2.2732        3.1529        3.6955        1.5148        2.2311        3.0025        1.8825        1.3804        1.7266        2.1790        2.0407        0.7578        0.9233        0.2862        0.1198        0.1764        0.2445        0.1610        0.3618        0.3594        0.2933        0.4845        0.5147        0.5966        0.4523        1.3416        0.4866        0.5609        1.5664        1.5491        0.7137        0.2703        1.1211        3.8741        2.5664        4.7643        5.8014        2.5878        1.9607        3.5245        2.1501        1.3672        1.5373        1.4424        1.4491        1.5041        1.0473        1.2310        0.7399        0.6977        0.3706        0.4883        0.5716        0.6897        1.5233        0.8218        0.6706        0.6793        0.6524        1.0199        1.6674        1.5599        1.4631        2.3772        2.3877        0.8525        2.3849        1.7036        0.9282        0.9698        1.0607        0.9979        1.5724        1.0143        0.9620        0.8161        0.8853        0.6947        0.5381        0.4130        0.2612        0.4838        0.9716        0.4775        0.8251        0.4449        0.4167        0.5272        0.7564        0.5917        0.5503        0.6380        0.6790        0.4677        0.2325        0.5571        0.4915        0.5764        1.0874        0.8727        0.5057        0.5425        0.5611        0.5699        0.6830        1.0769        0.6793        0.5661        0.5909        0.3784        0.2909        0.4297        0.7213        1.0930        0.8648        0.8035        1.1890        1.6357        1.1442        1.0398        0.8078        0.7886        0.8669        1.1462        1.8651        2.5640        2.8292        3.0106        3.7554        4.3484        4.5501        4.2066        4.5134        5.1075        5.5087        7.8075        5.7481        5.7202        4.7913        4.6552        5.2678        5.2591        4.8968        6.1456       11.8931        9.1726        8.1836        8.8025        8.7530        9.5214       10.4834       11.7200       12.0419       14.2580       14.2464       14.8119        0.0000        0.0000        0.0000        0.0000        0.0000        0.0000        0.0000        0.0000        0.0000        0.0000        0.0000        0.0000        0.0000        0.0000        0.0000        0.0000        0.0000        0.0000        0.0000        0.0000        0.0000        0.0000        0.0000        0.0000        0.0000        0.0000        0.0000        0.0000        0.0000        0.0000        0.0000        0.0000        0.0000        0.0000        0.0000        0.0000        0.0000        0.0000        0.0000        0.0000        0.0000        0.0000        0.0000        0.0000        0.0000        0.0000        0.0000        0.0000        0.0000        0.0000
        0.0000        0.0000        0.0000        0.0000        7.1963       11.4763       26.9954       17.2188        5.8424       16.6332        5.2439        1.8870        2.8394        5.0570       14.2103       12.0849       18.1268       20.9780       14.4226        6.4290        7.3471        8.8252       10.6786        7.2211        4.8419        3.6833        5.6317        3.0979        2.0026        2.4753        4.5555        1.4882        1.9166        3.8484        9.6228       12.0414        5.0430        2.4708        4.3128        2.4165        2.3423        2.7989        5.3940        2.7424        2.3270        4.0653        3.2181        3.4455        3.1944        2.7109        1.0587        0.6770        0.9773        0.9072        0.4710        0.4330        0.3927        0.5370        0.1991        0.4169        0.0677        0.2790        0.5527        0.9559        0.2972        0.2961        0.1166        0.0452        0.1949        0.5180        0.2456        2.0993        1.7021        1.2688        1.2995        0.5914        1.0543        3.1125        3.8925        2.9881        2.2657        2.1064        1.2552        1.3430        1.6408        3.4246        1.5956        1.0118        0.6807        0.3619        0.2358        0.7694        1.7821        0.2038        1.4993        1.7927        2.5103        1.7771        1.5184        1.4559        1.6465        1.4606        1.4052        0.7200        0.5812        0.7000        1.6829        3.9615        1.1033        3.5576        0.7027        1.1064        0.6834        0.7136        0.8628        1.7678        1.2384        1.0711        1.4467        0.7446        0.2138        0.2414        0.1089        0.0220        0.2451        0.2188        0.4739        0.4818        0.2613        0.3407        0.2865        0.0080        0.2601        0.1092        0.0158        0.0000        0.0344        0.0554        0.0167        0.3508        0.4409        0.5256        0.6117        0.6111        0.6800        0.7151        0.7118        1.1800        1.2060        1.0833        0.8784        0.4390        0.2596        0.2298        0.2807        0.6988        0.6987        1.0200        1.2558        1.7812        1.2926        1.1209        1.0416        0.5383        0.4714        1.6947        0.8018        1.7138        2.0231        2.3612        2.7178        3.4560        3.8345        4.8676        4.3341        4.4175        4.9446        5.0971        5.5512        4.7121        4.6115        4.3603        4.0030        4.0094        3.1857        3.5411        3.9687        4.4990        6.3141        6.1551        6.0655        6.3738        7.0614        7.9575        9.0710       10.4947       10.8710       11.7757       14.3436        0.0000        0.0000        0.0000        0.0000        0.0000        0.0000        0.0000        0.0000        0.0000        0.0000        0.0000        0.0000        0.0000        0.0000        0.0000        0.0000        0.0000        0.0000        0.0000        0.0000        0.0000        0.0000        0.0000        0.0000        0.0000        0.0000        0.0000        0.0000        0.0000        0.0000        0.0000        0.0000        0.0000        0.0000        0.0000        0.0000        0.0000        0.0000        0.0000        0.0000        0.0000        0.0000        0.0000        0.0000        0.0000        0.0000        0.0000        0.0000        0.0000        0.0000
        0.0000        0.0000        0.0000        0.0000        0.0000        0.0000        0.0000        0.0000       15.4866       15.0444        2.4974        2.2322        3.4301        4.1423        7.7357        7.3145       18.3830       21.5175       22.6787       15.0797       16.7420       18.0773       18.7602       14.1508       13.9529       10.6588       10.0159        8.8677        3.0946        4.6372        2.4884        0.3567        4.4529        7.9169        6.8429        8.7549        6.7444        7.5780        3.7516        3.1375        1.3504        0.7446        1.3325        3.5333        2.7878        1.7082        0.9677        1.5495        1.0647        1.9136        0.6444        0.9682        0.4224        0.7445        0.5881        0.7412        0.3800        0.4325        0.1577        0.1061        0.1923        1.2072        1.4702        0.4825        0.0547        0.2668        0.1160        0.1683        0.5935        0.5467        0.2965        0.6707        1.2978        0.5343        0.3264        0.3774        0.5680        0.9194        0.5398        0.7037        0.7544        1.0213        1.2319        1.7078        3.3343        1.8043        2.7951        1.9468        2.7378        1.5304        0.9647        3.8146        4.5679        3.7967        2.5837        2.9087        3.8656        3.0629        2.7074        2.8737        1.8786        1.6531        1.3430        0.7948        1.2237        0.7350        1.8916        3.3259        3.2908        2.0396        0.7292        0.6206        0.4647        0.5025        0.6040        0.7175        1.2329        1.4255        0.9566        0.2952        0.4155        0.4032        0.0516        0.2989        0.4526        0.1365        0.1309        0.5075        0.3902        0.1391        0.1163        0.1973        0.2769        0.1295        0.1783        0.0000        0.0117        0.0031        0.0651        0.3048        0.4112        0.5210        0.6348        0.6709        0.7908        0.8233        0.8176        1.3562        1.3478        1.2281        0.9736        0.3940        0.3580        0.2071        0.2628        0.5060        0.5967        1.6110        0.8163        0.9537        1.0534        1.0560        0.9534        0.4615        2.4372        1.2866        0.7525        2.2511        1.8764        2.2229        2.5506        3.3193        3.7697        4.0064        4.0936        4.1663        4.3093        4.9190        5.2999        4.6796        7.6245        6.3232        3.3206        2.8065        2.6370        3.2590        7.1530        5.4082        5.1137        4.3203        4.8862        5.3602        6.3053        6.9062        8.3549       11.5327       11.0396        0.0000        0.0000        0.0000        0.0000        0.0000        0.0000        0.0000        0.0000        0.0000        0.0000        0.0000        0.0000        0.0000        0.0000        0.0000        0.0000        0.0000        0.0000        0.0000        0.0000        0.0000        0.0000        0.0000        0.0000        0.0000        0.0000        0.0000        0.0000        0.0000        0.0000        0.0000        0.0000        0.0000        0.0000        0.0000        0.0000        0.0000        0.0000        0.0000        0.0000        0.0000        0.0000        0.0000        0.0000        0.0000        0.0000        0.0000        0.0000        0.0000        0.0000        0.0000        0.0000
        0.0000        0.0000        0.0000        0.0000        0.0000        0.0000        0.0000        0.0000        0.0000        0.0000        4.4965        2.9171        3.5821        7.7606        9.9660       17.1873       19.0727       19.6987       21.5353       13.3406       19.9098       21.0384       24.7025       16.2490       15.2016       14.2204        9.1743       10.8355       10.7577       13.1802       12.7105       16.4383       13.7334       11.2283        7.5402        6.3325        5.1914        3.6590        1.4913        1.5837        0.3304        0.1720        0.0234        0.3515        0.5427        0.7441        0.6210        0.4016        0.1561        0.3144        0.1436        0.6382        1.5429        1.1721        1.3601        1.2044        0.5507        0.0643        0.1047        1.1545        0.9424        0.5920        0.5508        0.2695        0.1169        0.0552        0.1176        0.0967        0.0982        0.1753        0.2583        1.5606        0.9492        0.3566        0.3811        0.5385        0.4156        0.5349        0.5506        0.4709        0.6891        0.7440        0.6600        0.4981        1.3423        1.0539        2.0509        3.1726        2.2918        2.1485        2.7469        1.8810        0.4133        0.2083        2.2921        9.8562        5.8665        6.5949        8.8885        4.4000        2.1753        1.8579        1.4578        1.7408        2.4489        1.3980        0.6715        3.1398        1.3733        0.9221        0.7278        1.3910        0.4984        0.7579        0.4616        0.7642        1.0290        0.8987        0.4354        0.0844        0.4940        0.5290        0.0671        0.5179        0.4637        0.1393        0.2529        0.1610        0.1236        0.2961        0.2352        0.0000        0.0000        0.0033        0.0018        0.0110        0.0092        0.0099        0.0107        0.2941        0.3975        0.5120        0.6040        0.6306        0.7265        0.7726        0.7664        1.2717        1.2595        1.1377        0.8933        0.3545        0.2288        0.1747        0.2321        0.4615        0.5552        0.8028        0.7181        0.8341        2.1419        2.2050        0.8147        0.8441        0.3566        0.4490        0.6739        1.4630        1.8336        2.1992        2.4589        3.1084        3.6489        3.8188        4.0467        3.8566        3.9071        3.8672        3.8141        3.3774        3.1595        3.7001        2.7810        2.2303        3.3065        2.5815        2.5510        2.8464        3.7807        3.8480        3.9443        4.5337        5.3297        7.7073        0.0000        0.0000        0.0000        0.0000        0.0000        0.0000        0.0000        0.0000        0.0000        0.0000        0.0000        0.0000        0.0000        0.0000        0.0000        0.0000        0.0000        0.0000        0.0000        0.0000        0.0000        0.0000        0.0000        0.0000        0.0000        0.0000        0.0000        0.0000        0.0000        0.0000        0.0000        0.0000        0.0000        0.0000        0.0000        0.0000        0.0000        0.0000        0.0000        0.0000        0.0000        0.0000        0.0000        0.0000        0.0000        0.0000        0.0000        0.0000        0.0000        0.0000        0.0000        0.0000        0.0000        0.0000        0.0000
        0.0000        0.0000        0.0000        0.0000        0.0000        0.0000        0.0000        0.0000        0.0000        0.0000       23.0400       18.9113        4.4962        6.3053       20.2522       11.4876       12.8161       14.7977       22.5480       10.3149       11.5252       14.6130       17.9978       15.0510       15.2468       11.4306        9.3843        7.3295        6.7815        8.6409        9.8685       20.3673       12.2098        6.9295        6.0599        3.9338        2.1247        1.5675        3.2390        2.4603        1.1452        0.7564        0.1669        0.4588        0.0541        0.0186        0.3204        0.6628        0.6362        0.9062        1.1973        2.5892        1.8441        1.7413        1.0949        0.6488        0.5205        0.4692        0.3892        0.1882        0.2750        0.1487        0.7757        1.7843        0.8171        0.8683        0.4858        0.5062        0.2914        0.4177        1.1961        1.0371        0.5705        1.3688        0.9458        0.7060        0.5639        0.5576        0.4276        0.5292        0.6286        0.6431        0.6585        0.6151        0.5726        0.6324        0.9588        0.8188        1.6038        1.6253        0.9203        0.1755        0.1717        0.4979        1.6719        3.1339        4.7220        5.6530        7.4161        5.5608        4.2364        2.9596        1.7053        0.9371        1.6498        1.2971        0.4079        2.4658        1.2905        0.4366        0.4397        1.7619        0.2651        0.4378        0.8116        0.9237        0.4900        0.6950        0.9528        0.3149        0.4637        0.0382        0.0882        0.3150        0.3660        0.2912        0.0492        0.0610        0.0981        0.1165        0.1087        0.0016        0.0000        0.0017        0.0000        0.0000        0.0261        0.0035        0.0039        0.4413        0.3990        0.4655        0.5140        0.5013        0.5494        0.5676        0.5584        0.9167        0.9054        0.8113        0.6333        0.2514        0.1525        0.1366        0.2045        1.6179        1.1976        0.6879        0.5636        0.6353        0.6785        1.4435        0.6369        0.3343        0.3257        0.6176        0.6543        1.3980        1.7470        2.0353        2.7507        2.7897        2.9476        3.9638        3.1597        3.2277        4.2861        4.5499        3.5153        4.2299        2.4661        2.2718        2.1691        2.0973        1.6848        1.6814        1.8111        2.0289        2.0844        2.4851        3.2874        4.2566        4.9785        0.0000        0.0000        0.0000        0.0000        0.0000        0.0000        0.0000        0.0000        0.0000        0.0000        0.0000        0.0000        0.0000        0.0000        0.0000        0.0000        0.0000        0.0000        0.0000        0.0000        0.0000        0.0000        0.0000        0.0000        0.0000        0.0000        0.0000        0.0000        0.0000        0.0000        0.0000        0.0000        0.0000        0.0000        0.0000        0.0000        0.0000        0.0000        0.0000        0.0000        0.0000        0.0000        0.0000        0.0000        0.0000        0.0000        0.0000        0.0000        0.0000        0.0000        0.0000        0.0000        0.0000        0.0000        0.0000        0.0000
        0.0000        0.0000        0.0000        0.0000        0.0000        0.0000        0.0000        0.0000        0.0000        0.0000       15.5002        1.8812        2.7131       17.7267       10.7571        2.7987        9.9096       12.6856       10.3965        6.2301        7.4048       13.0875       14.3756       14.8036       19.7180       15.6220       11.6390        9.7532       17.4808       11.2625       14.3268       13.5830        7.9219        5.0502        4.9414        4.6951        2.0148        1.5282        1.8944        0.9234        0.5198        0.6681        0.2146        1.1243        1.0033        0.1085        1.0522        1.3102        1.6066        3.6359        2.5542        2.3613        2.8878        2.1326        0.4961        0.5280        0.5132        0.2606        0.7136        0.4968        0.3090        0.5563        0.9565        0.7315        0.6574        0.4163        0.4231        0.8009        0.7641        0.9990        0.7839        0.5897        0.5983        0.7748        0.5135        0.6218        0.6647        0.7384        0.7007        0.8775        0.8635        0.9543        0.8884        0.9919        0.8156        0.8555        0.9294        1.1122        1.6120        1.8722        1.5678        0.9238        0.7603        0.6934        0.8611        1.6364        2.2538        2.3434        4.5939        4.6296        5.1993        5.6130        2.9110        0.8362        0.5614        0.3919        0.2858        1.7795        0.8353        1.0367        2.3792        0.3238        0.1257        0.2556        0.3712        0.9121        0.4780        0.2718        0.3042        0.3583        0.3416        0.2771        0.3634        0.0353        0.0651        0.0719        0.0480        0.0092        0.0330        0.0074        0.0343        0.0135        0.0086        0.0000        0.0000        0.1339        0.2015        0.2917        0.3662        0.4870        0.5781        0.6232        0.6236        0.1637        0.1620        0.1582        0.1535        0.0379        0.0368        0.0326        0.0254        0.0467        0.0300        0.5952        0.4580        0.3557        0.4285        0.4615        0.4210        0.0539        0.2026        0.0000        0.0103        0.3359        0.3641        0.5140        0.7844        1.4962        1.8745        2.5262        2.3755        3.5443        2.7070        1.6220        1.7787        4.0521        2.5801        2.4936        2.4693        1.9129        1.4665        2.2846        1.3766        1.1803        1.0640        1.1204        1.0765        0.0438        0.0442        0.0844        0.0000        0.0000        0.0000        0.0000        0.0000        0.0000        0.0000        0.0000        0.0000        0.0000        0.0000        0.0000        0.0000        0.0000        0.0000        0.0000        0.0000        0.0000        0.0000        0.0000        0.0000        0.0000        0.0000        0.0000        0.0000        0.0000        0.0000        0.0000        0.0000        0.0000        0.0000        0.0000        0.0000        0.0000        0.0000        0.0000        0.0000        0.0000        0.0000        0.0000        0.0000        0.0000        0.0000        0.0000        0.0000        0.0000        0.0000        0.0000        0.0000        0.0000        0.0000        0.0000        0.0000        0.0000        0.0000        0.0000        0.0000        0.0000        0.0000
        0.0000        0.0000        0.0000        0.0000        0.0000        0.0000        0.0000        0.0000        0.0000        0.0000        0.0000        6.2419       14.4441       16.9315       16.0166       11.6224       10.8044        7.9039        8.9426        5.4816        8.8554        9.2657        6.0894        1.4740        1.3247        3.1147        6.4033        7.3087        7.6638        6.3968        2.6094        3.7082        2.5575        3.0096        0.4599        1.3385        1.6275        0.7501        1.6427        1.6730        0.2480        0.5084        0.6461        1.3380        1.1132        1.4894        1.6152        1.7548        2.3883        3.3197        2.6743        2.6068        2.4605        0.9536        0.8520        1.0864        0.4774        0.1893        0.1896        0.1611        0.5908        0.9562        0.5215        0.6578        0.4287        0.2226        0.5062        0.5901        0.4981        0.5941        0.3897        0.5223        0.5534        0.5604        0.4832        0.6843        0.7961        0.8312        0.9558        1.3522        1.5640        1.2438        1.0815        1.1301        0.9975        1.0489        1.1885        1.2285        1.3960        1.3705        1.3353        0.8601        1.5686        2.1632        1.1567        1.7994        1.9789        2.1800        2.5573        4.6504        5.9294        5.6891        5.2910        1.7270        0.6123        0.4374        0.3191        1.2768        1.4959        0.2250        2.5144        0.8707        0.6996        0.6728        0.0931        0.1884        0.2279        0.3724        0.3823        0.4421        0.4430        0.3276        0.2392        0.0441        0.1963        0.0276        0.0685        0.0762        0.1517        0.0082        0.0085        0.0038        0.0000        0.3787        0.0000        0.1824        0.2586        0.3293        0.4024        0.5172        0.5887        0.5832        0.4946        0.1097        0.0855        0.1533        0.0649        0.0925        0.1292        0.4004        1.0687        0.0396        0.0474        0.0069        0.8861        0.6397        0.5464        0.5693        0.6000        0.2679        0.3091        0.0000        0.0000        2.2133        0.3446        0.5040        0.8986        1.4845        1.8718        2.0334        1.9056        3.1919        1.7330        2.5351        1.9244        3.1352        2.7574        1.9856        1.7501        1.1114        0.9186        2.8473        3.1889        1.1121        0.9667        0.9023        0.7851        0.4261        0.2781        0.0000        0.0000        0.0000        0.0000        0.0000        0.0000        0.0000        0.0000        0.0000        0.0000        0.0000        0.0000        0.0000        0.0000        0.0000        0.0000        0.0000        0.0000        0.0000        0.0000        0.0000        0.0000        0.0000        0.0000        0.0000        0.0000        0.0000        0.0000        0.0000        0.0000        0.0000        0.0000        0.0000        0.0000        0.0000        0.0000        0.0000        0.0000        0.0000        0.0000        0.0000        0.0000        0.0000        0.0000        0.0000        0.0000        0.0000        0.0000        0.0000        0.0000        0.0000        0.0000        0.0000        0.0000        0.0000        0.0000        0.0000        0.0000        0.0000        0.0000
        0.0000        0.0000        0.0000        0.0000        0.0000        0.0000        0.0000        0.0000        0.0000        0.0000        0.0000        0.0000        0.0000        0.0000        9.2464        8.3844       10.0105       11.4227       11.7439        6.1427        9.1932        6.7772        5.4420        2.2917        3.0696        4.7746        4.7907        4.7015        2.4544        1.7323        1.2216        0.1937        0.2280        0.1893        0.5008        1.1152        3.0102        2.5615        2.2760        3.0614        3.0952        1.6348        1.4870        1.8328        3.4952        2.5481        2.0778        1.9642        2.0075        1.8503        1.6954        1.4849        0.9622        1.1558        0.9377        1.0367        0.7539        0.3009        0.2779        0.5376        0.5204        0.1211        0.1220        0.4225        0.7013        0.7027        0.5422        0.4982        0.0622        0.1578        0.1584        0.5566        0.4436        0.4308        0.4414        0.7197        0.6987        1.0701        1.3837        1.2438        1.0856        1.0274        1.1108        1.3219        1.2576        1.5056        1.7801        2.1930        2.9552        2.4939        1.7615        1.2258        2.3025        1.8832        1.3202        2.2423        2.1992        2.1633        2.2178        3.1768        5.3392        5.2164        4.9607        2.6703        0.9117        0.6770        0.7646        1.7805        2.0132        0.2378        1.2689        0.9231        0.3879        0.7606        0.1256        0.1260        0.2566        0.2747        0.3650        0.4486        0.7313        0.5018        0.2156        0.0078        0.3896        0.8444        0.6501        0.3840        0.1042        0.0000        0.0051        0.0000        0.0000        0.0080        0.0000        0.2393        0.2916        0.3501        0.3913        0.4790        0.5252        0.4923        0.3805        0.1293        0.7999        0.0871        0.1504        0.0924        3.3657        0.6598        0.1506        0.0074        0.0531        0.0232        0.2169        0.2935        0.3220        0.3214        0.2442        0.0112        0.0231        0.1303        0.0121        1.0601        6.3025        4.8709        4.4063        1.3177        1.7406        2.1029        1.9219        2.9077        2.4574        3.5639        3.2000        2.6820        5.2887        1.8318        1.6073        1.0379        5.5123        6.9345        6.1056        5.1542        3.5583        1.5629        0.0000        0.0000        0.0000        0.0000        0.0000        0.0000        0.0000        0.0000        0.0000        0.0000        0.0000        0.0000        0.0000        0.0000        0.0000        0.0000        0.0000        0.0000        0.0000        0.0000        0.0000        0.0000        0.0000        0.0000        0.0000        0.0000        0.0000        0.0000        0.0000        0.0000        0.0000        0.0000        0.0000        0.0000        0.0000        0.0000        0.0000        0.0000        0.0000        0.0000        0.0000        0.0000        0.0000        0.0000        0.0000        0.0000        0.0000        0.0000        0.0000        0.0000        0.0000        0.0000        0.0000        0.0000        0.0000        0.0000        0.0000        0.0000        0.0000        0.0000        0.0000        0.0000        0.0000
        0.0000        0.0000        0.0000        0.0000        0.0000        0.0000        0.0000        0.0000        0.0000        0.0000        0.0000        0.0000        0.0000        0.0000        0.0000        0.0000        0.0000        0.0000       11.4004        7.6382        9.6916        7.5755        6.2493        3.9001        3.0619        2.2727        2.4261        2.8867        1.0229        0.8531        0.7838        0.6807        0.2118        0.2080        0.2068        0.1569        0.1560        0.4317        2.5325        3.6499        1.3384        1.0004        1.4367        2.7828        1.5199        1.6760        1.8321        1.2770        1.0568        1.3662        0.4235        0.8697        0.9926        0.7321        0.6613        0.9194        0.7133        0.1545        0.4315        0.6443        0.1918        0.2807        0.5226        0.6602        0.4250        0.2243        0.1040        0.2534        0.2606        0.2950        0.2565        0.4275        0.3858        0.3940        0.4211        0.6229        0.6960        0.9050        0.8442        0.9180        0.9942        1.0344        1.2738        1.4233        1.3915        1.9434        2.6243        2.8646        3.2154        3.0187        2.5851        1.6105        2.3100        2.1405        2.5201        2.6417        3.3573        4.5397        3.2251        2.8336        3.2550        4.3728        4.0986        2.5643        2.0466        1.2141        1.0481        0.6833        0.2032        0.1619        0.0786        0.0855        0.0227        0.0657        0.0243        0.2367        0.6155        0.3125        0.2043        0.3031        0.2601        0.3379        0.1838        0.3933        0.6538        0.6650        0.7413        0.3277        0.0052        0.0000        0.0060        0.0056        0.0059        0.0000        0.0000        0.2731        0.3043        0.3523        0.3491        0.6047        0.3951        0.3984        0.9046        1.0282        0.8531        0.0437        0.4508        0.9256        0.0921        0.0153        0.0143        0.0672        0.0000        0.0000        0.0407        0.6872        0.4065        0.4038        0.4262        0.1854        0.2763        0.4078        0.0866        1.2178        8.2957        7.8642        7.4406        1.0486        3.7171        1.5649        1.5317        1.0911        1.1227        1.8987        1.7191        3.9604        2.0319        1.9567        1.6192        1.8348        4.4431        2.6103        4.1424        1.1028        1.6507        1.1004        0.0000        0.0000        0.0000        0.0000        0.0000        0.0000        0.0000        0.0000        0.0000        0.0000        0.0000        0.0000        0.0000        0.0000        0.0000        0.0000        0.0000        0.0000        0.0000        0.0000        0.0000        0.0000        0.0000        0.0000        0.0000        0.0000        0.0000        0.0000        0.0000        0.0000        0.0000        0.0000        0.0000        0.0000        0.0000        0.0000        0.0000        0.0000        0.0000        0.0000        0.0000        0.0000        0.0000        0.0000        0.0000        0.0000        0.0000        0.0000        0.0000        0.0000        0.0000        0.0000        0.0000        0.0000        0.0000        0.0000        0.0000        0.0000        0.0000        0.0000        0.0000        0.0000        0.0000
        0.0000        0.0000        0.0000        0.0000        0.0000        0.0000        0.0000        0.0000        0.0000        0.0000        0.0000        0.0000        0.0000        0.0000        0.0000        0.0000        0.0000        0.0000        0.0000       21.3317       14.3376        8.7933        9.9140        6.9285        7.2026        9.0193        8.3761        6.4524        7.4648        3.5400        5.7461        3.9057        3.5614        4.5291        2.8508        1.4529        2.0977        0.6971        1.4634        3.8937        2.0350        1.8259        1.0639        1.8033        1.6194        1.5669        0.7181        0.5940        1.3020        0.5940        0.7140        1.7820        1.3920        0.8280        0.6720        1.0970        0.8968        1.0149        0.9390        0.3641        0.1530        0.4007        0.0542        0.2593        0.1534        0.3924        0.5688        0.2746        0.1993        0.1673        0.1072        0.3876        0.3878        0.4438        0.4851        0.6731        0.6583        0.6298        0.6875        0.8108        0.9630        0.9752        1.7208        2.0868        1.9170        2.7586        4.1490        5.2952        3.6202        2.8450        2.7551        3.4349        3.9607        3.4828        4.8704        5.7514        6.6779       10.2038        3.7332        2.8182        2.7462        2.7633        3.0635        3.5548        3.5351        3.3254        2.5493        1.8854        1.5089        1.6109        0.8259        0.2627        0.1584        0.0865        0.3806        0.3591        0.4168        0.3402        0.3390        0.0501        0.0212        0.0000        0.2393        0.9032        1.4313        0.6951        1.2352        1.0746        0.1350        0.0058        0.0063        0.0666        0.0967        0.1323        0.2744        0.2145        0.2604        0.2722        0.2483        0.0000        0.0191        0.0098        0.0000        0.0000        0.0000        0.0444        2.3363        3.3919        3.6698        0.7672        0.2139        0.2158        0.2052        0.2294        0.3133        0.5267        0.6159        3.3896        3.1958        3.5849        3.2968        3.9696        2.5590        2.9236        2.5593        6.0748        3.0950        0.3995        0.5187        0.6230        0.7171        1.5669        1.7528        2.3328        4.5045        5.7632        6.1405        1.8219        1.6912        0.6884        2.1457        1.7514        2.1054        1.0160        1.1146        1.0975        0.0000        0.0000        0.0000        0.0000        0.0000        0.0000        0.0000        0.0000        0.0000        0.0000        0.0000        0.0000        0.0000        0.0000        0.0000        0.0000        0.0000        0.0000        0.0000        0.0000        0.0000        0.0000        0.0000        0.0000        0.0000        0.0000        0.0000        0.0000        0.0000        0.0000        0.0000        0.0000        0.0000        0.0000        0.0000        0.0000        0.0000        0.0000        0.0000        0.0000        0.0000        0.0000        0.0000        0.0000        0.0000        0.0000        0.0000        0.0000        0.0000        0.0000        0.0000        0.0000        0.0000        0.0000        0.0000        0.0000        0.0000        0.0000        0.0000        0.0000        0.0000        0.0000        0.0000
        0.0000        0.0000        0.0000        0.0000        0.0000        0.0000        0.0000        0.0000        0.0000        0.0000        0.0000        0.0000        0.0000        0.0000        0.0000        0.0000        0.0000        0.0000        0.0000       14.0821       12.7094       12.2384        8.5947        8.4257        7.6008        7.3980       10.3577        6.4670        5.6472        2.9898        4.8482        2.6678        3.8157        4.8399        6.6059        6.5259        4.9106        5.6402        4.0433        1.6536        1.6518        1.1517        1.7384        2.0141        1.2269        0.6124        0.3840        0.5100        0.9840        0.2040        0.5100        0.6720        0.4620        0.0840        0.0420        0.2850        0.5324        0.5328        0.2452        0.2590        0.4010        0.2486        0.2490        0.0796        0.1599        0.2570        0.0986        0.0722        0.0672        0.0726        0.0670        0.4009        0.3987        0.4225        0.4119        0.5465        0.5500        0.5750        0.8205        0.5710        0.9148        1.3645        1.7666        2.1174        2.7121        3.6681        3.1440        3.7645        4.2230        3.9478        3.1982        4.0165        4.1348        4.7634        5.3669        7.8836       11.1617        7.9301        6.0020        3.5430        3.2305        3.2645        3.8591        4.5612        4.6774        4.8180        3.6408        2.4229        2.2635        1.4771        1.2056        0.3491        0.1882        0.1181        0.2530        0.3395        0.4741        0.3521        0.3342        0.6006        0.1201        0.0086        0.0547        0.4863        0.4276        0.3074        0.4421        0.0396        0.0033        0.0144        0.0080        0.0931        0.1303        0.1687        0.2085        0.2266        0.2625        0.2615        0.1991        0.0552        0.0000        0.0124        0.0388        0.0557        0.0000        0.0000        0.8958        2.2496        3.7417        7.1860        0.3648        0.2998        0.4198        0.8939        0.9716        1.7750        0.7214        2.8457        1.7886        3.3448        2.0357        2.8169        1.3223        1.2472        0.6871        3.2607        0.2314        1.5206        0.4331        0.4775        0.6498        1.6652        2.0795        5.5603        5.5018        7.3072        2.8618        2.1294        1.9705        1.0519        1.1676        1.2885        2.8915        1.4647        1.5709        1.6078        1.9374        5.3625        0.0000        0.0000        0.0000        0.0000        0.0000        0.0000        0.0000        0.0000        0.0000        0.0000        0.0000        0.0000        0.0000        0.0000        0.0000        0.0000        0.0000        0.0000        0.0000        0.0000        0.0000        0.0000        0.0000        0.0000        0.0000        0.0000        0.0000        0.0000        0.0000        0.0000        0.0000        0.0000        0.0000        0.0000        0.0000        0.0000        0.0000        0.0000        0.0000        0.0000        0.0000        0.0000        0.0000        0.0000        0.0000        0.0000        0.0000        0.0000        0.0000        0.0000        0.0000        0.0000        0.0000        0.0000        0.0000        0.0000        0.0000        0.0000        0.0000        0.0000        0.0000
        0.0000        0.0000        0.0000        0.0000        0.0000        0.0000        0.0000        0.0000        0.0000        0.0000        0.0000        0.0000        0.0000        0.0000        0.0000        0.0000        0.0000        0.0000        0.0000        0.0000       11.5330        9.3834        9.3509        7.6189        8.3080        8.6148        9.4224        4.3630        4.6694        6.8551        4.6932        1.9236        3.1289        4.0268        6.3849        5.1822        3.5703        4.4099        2.9064        2.0203        1.6898        1.1860        1.5076        0.7832        0.2462        0.2400        0.1500        0.5580        0.5700        0.4800        0.4020        0.1560        0.4200        0.0000        0.1560        0.4873        0.6455        0.5336        0.2457        0.2474        0.1302        0.4019        0.2493        0.0800        0.1999        0.1551        0.0421        0.0665        0.0664        0.0986        0.1623        0.3782        0.3479        0.3742        0.3474        0.4673        0.4651        0.4887        0.5399        0.7675        0.5830        0.6685        1.3908        2.1565        2.7555        3.4130        4.4639        3.1840        2.9760        3.4922        3.5471        4.0837        4.1649        4.1289        3.9968        3.9959        5.0183        4.7262        3.8244        3.5847        4.4271        4.2748        4.3669        5.0697        5.2396        5.4359        4.9236        2.9260        2.5114        1.9614        1.5658        0.5294        0.4088        0.2440        0.4255        0.5174        0.7784        0.4513        1.1807        0.8388        0.4826        0.3577        0.4237        0.0368        0.5493        0.5277        0.3909        0.5342        0.0156        0.2714        0.0000        0.1175        0.1595        0.3311        0.6087        0.2939        0.3107        0.2995        0.2368        0.0000        0.0000        0.0000        0.0000        0.0000        0.0000        0.0000        0.0000        1.2365        1.4942        0.7874        0.5498        1.5692        0.4767        1.5624        0.4920        0.7469        0.8003        0.7679        0.8948        4.2320        3.9873        1.4324        0.3938        0.1047        0.3731        0.0556        0.0558        0.3453        1.2775        2.2061        1.0142        1.9358        2.3775        2.9502        3.6367        6.9178        4.6115        2.5754        2.6593        1.3558        1.5384        1.5889        1.6838        2.7748        1.9199        1.9989        2.1205        4.3479        4.7553        0.0000        0.0000        0.0000        0.0000        0.0000        0.0000        0.0000        0.0000        0.0000        0.0000        0.0000        0.0000        0.0000        0.0000        0.0000        0.0000        0.0000        0.0000        0.0000        0.0000        0.0000        0.0000        0.0000        0.0000        0.0000        0.0000        0.0000        0.0000        0.0000        0.0000        0.0000        0.0000        0.0000        0.0000        0.0000        0.0000        0.0000        0.0000        0.0000        0.0000        0.0000        0.0000        0.0000        0.0000        0.0000        0.0000        0.0000        0.0000        0.0000        0.0000        0.0000        0.0000        0.0000        0.0000        0.0000        0.0000        0.0000        0.0000        0.0000        0.0000
        0.0000        0.0000        0.0000        0.0000        0.0000        0.0000        0.0000        0.0000        0.0000        0.0000        0.0000        0.0000        0.0000        0.0000        0.0000        0.0000        0.0000        0.0000        0.0000        0.0000        0.0000       11.3575       12.2265        9.7930        9.9293        9.1549        8.4294        6.7179        4.0971        2.7382        4.2884        3.4819        6.8188        5.2145        3.3476        2.3697        3.0805        1.0636        0.9518        0.6599        0.8742        1.4018        1.6277        1.1208        0.3840        0.7620        1.0860        0.4920        0.0480        0.4440        0.2880        0.4080        0.1560        0.0840        0.2520        0.5352        0.2461        0.1223        0.1226        0.2476        0.2481        0.0957        0.1315        0.2948        0.0806        0.0414        0.0813        0.1639        0.2733        0.0965        0.1589        0.3798        0.3668        0.3000        0.2934        0.3563        0.3375        0.3595        0.4213        0.5284        0.5208        0.9524        1.2194        1.5494        1.9905        2.1421        2.3388        2.8665        3.4820        2.8723        2.8411        3.6166        3.6944        3.7316        3.6914        3.3727        3.4161        3.3696        4.2450        4.0305        4.6691        4.1662        4.7137        4.7337        4.8514        4.7324        4.4035        3.3525        3.2239        2.9889        2.3814        0.9533        0.6132        0.5470        0.8103        1.7360        0.8136        0.8422        0.7805        0.0000        0.3982        0.1697        0.1059        0.0322        0.4794        0.1401        0.0145        0.0045        0.0000        0.0110        0.0000        0.1397        0.1811        0.2359        0.3042        0.3751        0.4164        0.4502        0.3611        0.0000        0.0000        0.0000        0.0487        0.0683        0.6744        0.1134        3.4593        2.8939        0.7861        2.9055        7.9851        0.7485        0.7098        0.6371        0.5951        1.4495        1.0473        1.1109        1.0963        0.7696        0.7494        0.5361        0.6580        0.4096        2.6018        0.6296        1.7463        2.1532        0.6769        0.9811        1.8722        2.2410        2.6594        2.9693        3.2695        3.0774        3.3395        3.5098        3.6061        5.9085        3.7089        1.9894        2.0281        2.8938        2.6698        4.5561        3.1910        5.9514        5.8851        3.2246        0.0000        0.0000        0.0000        0.0000        0.0000        0.0000        0.0000        0.0000        0.0000        0.0000        0.0000        0.0000        0.0000        0.0000        0.0000        0.0000        0.0000        0.0000        0.0000        0.0000        0.0000        0.0000        0.0000        0.0000        0.0000        0.0000        0.0000        0.0000        0.0000        0.0000        0.0000        0.0000        0.0000        0.0000        0.0000        0.0000        0.0000        0.0000        0.0000        0.0000        0.0000        0.0000        0.0000        0.0000        0.0000        0.0000        0.0000        0.0000        0.0000        0.0000        0.0000        0.0000        0.0000        0.0000        0.0000        0.0000        0.0000        0.0000        0.0000
        0.0000        0.0000        0.0000        0.0000        0.0000        0.0000        0.0000        0.0000        0.0000        0.0000        0.0000        0.0000        0.0000        0.0000        0.0000        0.0000        0.0000        0.0000        0.0000        0.0000        0.0000       14.6154       15.0278       12.2095       10.9953       10.3977       11.5793        6.0474        5.1377        5.9252       10.6584       16.3634       12.7606       13.1038        8.2208        8.7122        6.6704        2.4609        1.1119        1.5096        1.4514        1.1460        1.4353        0.6780        0.6780        1.2960        0.8760        0.8072        1.3786        1.3221        0.3250        0.5136        0.9594        0.6608        0.2893        0.1298        0.1285        0.2031        0.4574        0.8380        0.4856        0.3647        0.3192        0.0528        0.2154        0.3163        0.3166        0.3328        0.3646        0.3298        0.3243        0.5480        0.6999        0.3762        0.5789        0.5661        0.0970        0.0000        0.3433        0.4450        1.1863        2.2671        2.8812        1.3682        1.5254        1.7768        1.9862        1.9832        2.3326        2.3234        2.4244        3.1376        3.2167        3.3513        3.3778        3.8598        4.0624        4.5454        4.8630        4.6396        5.0248        5.2326        5.1659        5.1730        5.2828        5.2993        4.8741        4.6850        4.9242        4.6615        3.3879        2.7288        2.8872        1.7020        1.4454        1.3702        1.0295        0.8672        0.8195        1.4140        0.6072        0.9582        0.5630        0.3350        0.0882        0.0434        0.0270        0.0438        0.0359        0.1217        1.1826        0.0834        0.1174        0.1526        0.3006        0.3931        0.8714        0.6985        0.4422        0.4979        2.2325        2.2832        0.4771        0.4093        0.5339        1.1235        1.8069        1.7567        2.1340        1.9094        1.7364        1.5580        1.3044        1.1657        1.3328        1.2090        1.1728        0.6231        0.6896        0.8893        1.9698        0.8933        0.8934        0.8380        0.6221        0.7898        0.7995        1.4073        1.5160        2.5972        1.6954        1.8595        2.1185        2.4438        2.6580        3.7329        4.0839        4.3689        4.5009        4.4094        5.0133        8.4737        9.8545        6.8967        4.7331        4.8498        4.9981        5.3515        5.8968        6.3111        0.0000        0.0000        0.0000        0.0000        0.0000        0.0000        0.0000        0.0000        0.0000        0.0000        0.0000        0.0000        0.0000        0.0000        0.0000        0.0000        0.0000        0.0000        0.0000        0.0000        0.0000        0.0000        0.0000        0.0000        0.0000        0.0000        0.0000        0.0000        0.0000        0.0000        0.0000        0.0000        0.0000        0.0000        0.0000        0.0000        0.0000        0.0000        0.0000        0.0000        0.0000        0.0000        0.0000        0.0000        0.0000        0.0000        0.0000        0.0000        0.0000        0.0000        0.0000        0.0000        0.0000        0.0000        0.0000        0.0000        0.0000        0.0000        0.0000
        0.0000        0.0000        0.0000        0.0000        0.0000        0.0000        0.0000        0.0000        0.0000        0.0000        0.0000        0.0000        0.0000        0.0000        0.0000        0.0000        0.0000        0.0000        0.0000        0.0000        0.0000       12.6630       13.8515       11.3346       11.4794       10.5952       10.6699        6.7809        6.4429        4.5319        4.4750        6.4418        4.7437        5.6656        4.6724        3.1663        2.0670        1.7231        1.5947        1.2763        1.4050        1.2002        0.6745        0.6840        0.6780        0.7500        0.4800        0.6485        0.6367        0.2403        1.2675        0.7901        1.1056        0.7851        0.1078        0.0283        0.0273        0.0782        0.0261        0.3591        0.4856        0.3645        0.1171        0.1304        0.3156        0.3276        0.0944        0.1779        1.0428        1.9732        1.2632        0.7002        0.3736        0.3340        0.1681        0.0650        0.0665        0.4914        0.6707        2.7924        2.8115        2.8171        3.0677        2.7738        2.1611        1.6563        1.7242        1.7962        1.8348        1.9078        2.0588        2.6231        2.8176        3.1697        3.0291        2.8818        2.9504        3.1645        3.9380        4.4576        4.7944        5.0371        5.5305        6.0884        6.2570        6.5911        5.2916        5.5731        5.7335        4.8167        4.2724        3.7543        2.7005        2.2326        1.9237        1.5629        1.3000        1.0430        0.9407        0.7554        1.1742        2.0561        1.8653        1.3691        0.1374        0.0518        1.1797        0.1016        0.1605        0.0694        0.0960        0.0950        0.1157        0.2473        0.3792        0.6008        0.6968        0.7236        0.7435        1.6111        2.6007        0.8189        0.7793        0.7021        0.9640        1.2666        2.5369        2.8590        3.1794        2.7411        2.9608        3.3545        2.3235        2.1003        1.9485        1.2367        0.9217        0.7533        0.9385        1.1818        0.7991        0.8795        1.1450        1.2208        0.9766        1.1481        1.7337        8.9509       10.0073        3.9305        2.3385        2.2765        3.3298        2.7383        3.0554        4.3172        4.6686        5.2718        6.3979        5.6348        7.0879        5.8660        6.7168        6.1645        4.9448        5.3872        6.2781        6.1663        6.4322        6.2282        0.0000        0.0000        0.0000        0.0000        0.0000        0.0000        0.0000        0.0000        0.0000        0.0000        0.0000        0.0000        0.0000        0.0000        0.0000        0.0000        0.0000        0.0000        0.0000        0.0000        0.0000        0.0000        0.0000        0.0000        0.0000        0.0000        0.0000        0.0000        0.0000        0.0000        0.0000        0.0000        0.0000        0.0000        0.0000        0.0000        0.0000        0.0000        0.0000        0.0000        0.0000        0.0000        0.0000        0.0000        0.0000        0.0000        0.0000        0.0000        0.0000        0.0000        0.0000        0.0000        0.0000        0.0000        0.0000        0.0000        0.0000        0.0000        0.0000
        0.0000        0.0000        0.0000        0.0000        0.0000        0.0000        0.0000        0.0000        0.0000        0.0000        0.0000        0.0000        0.0000        0.0000        0.0000        0.0000        0.0000        0.0000        0.0000        0.0000        0.0000       14.6414       16.3050       14.6166        9.4777        8.0286        7.6726        7.0433        5.8678        4.6398        4.7621        3.7815        4.7721        4.1054        2.8625        1.5248        0.3178        0.8573        1.1348        1.2728        0.8704        0.8400        0.5886        0.2040        0.4920        0.3480        0.6240        0.0289        0.2413        0.1166        0.2372        0.7426        1.0638        0.3559        0.1848        0.2142        0.2073        0.2583        0.0269        0.3653        0.0704        0.0703        0.0247        0.0908        0.1971        0.0531        0.3142        0.4947        0.8332        1.1619        0.8086        0.6910        0.3500        0.1695        0.1215        0.0000        0.8050        1.2302        1.1086        2.6283        5.1262        3.1325        1.1582        2.7387        3.6934        2.2164        1.7154        1.3798        1.4312        1.5139        2.5273        3.2709        3.1522        2.5095        2.7171        2.5177        2.8488        3.3412        5.4119        4.4227        4.6591        4.8200        4.9758        5.1325        5.2784        6.2941        5.2277        5.0840        4.8994        4.6484        3.9224        3.4653        2.7916        2.4601        2.0746        1.7028        1.5424        1.1975        0.9801        0.9195        1.2870        1.0724        0.8637        0.0000        0.0000        0.0342        1.0931        0.1262        0.1221        1.5226        0.1709        0.1597        0.2000        0.2357        0.3569        0.9288        0.9524        1.0637        1.0884        1.1346        1.1491        1.1400        1.0713        0.9091        1.0505        1.4232        1.6522        3.2032        3.9285        3.6626        3.0273        2.7723        2.1647        1.7457        1.6016        1.2430        1.8543        1.3317        1.0274        1.1937        1.3565        1.2772        1.7135        2.3776        2.0694        3.2000        4.6035       12.9338        7.4592        2.3880        3.4558        3.1293        4.2086        3.2501        3.8378        4.8822        5.6506        7.0808        6.3496        9.4405        8.7107        7.9511        8.6671        6.2594        6.0993        6.1833        6.6623        6.9480        7.4055        8.2692       11.2289        0.0000        0.0000        0.0000        0.0000        0.0000        0.0000        0.0000        0.0000        0.0000        0.0000        0.0000        0.0000        0.0000        0.0000        0.0000        0.0000        0.0000        0.0000        0.0000        0.0000        0.0000        0.0000        0.0000        0.0000        0.0000        0.0000        0.0000        0.0000        0.0000        0.0000        0.0000        0.0000        0.0000        0.0000        0.0000        0.0000        0.0000        0.0000        0.0000        0.0000        0.0000        0.0000        0.0000        0.0000        0.0000        0.0000        0.0000        0.0000        0.0000        0.0000        0.0000        0.0000        0.0000        0.0000        0.0000        0.0000        0.0000        0.0000
        0.0000        0.0000        0.0000        0.0000        0.0000        0.0000        0.0000        0.0000        0.0000        0.0000        0.0000        0.0000        0.0000        0.0000        0.0000        0.0000        0.0000        0.0000        0.0000        0.0000        0.0000        0.0000       22.8669       15.5015       12.5780        8.5267        9.3460        7.5587        6.5784        5.2461        5.8872        3.0066        2.1185        2.2997        3.0238        0.8272        0.3480        0.0897        0.0908        0.2222        0.6780        0.7351        0.7292        0.4946        0.2160        0.0000        0.0000        0.4156        0.1159        0.0267        0.1125        0.2948        0.2926        0.1854        0.0615        0.2088        0.0811        0.0803        0.0794        0.1178        0.0710        0.0705        0.0244        0.0502        0.0500        0.1937        0.4984        1.1581        1.1567        0.8069        0.7971        0.6115        0.2127        0.1220        0.1055        0.0214        0.0155        0.3460        0.1700        0.2957        2.2064        0.7656        1.2975        2.6446        2.4179        1.9147        1.2550        1.1502        1.1920        1.3469        1.2909        1.7645        1.7952        2.0022        2.2154        3.0988        4.0789        4.7359        3.9287        3.9826        3.9661        4.2309        4.2523        4.3033        4.3585        4.3547        4.2059        4.3048        4.2041        4.2388        4.1428        3.4124        3.0216        3.2938        2.7634        2.1732        1.5509        1.3142        1.0905        1.6865        1.4430        1.1779        0.5044        0.0491        0.0000        0.5003        0.0109        0.5125        0.1366        0.1281        0.1878        0.2214        0.2970        0.4739        0.6760        1.2049        1.3936        1.5021        1.4929        1.5293        1.4849        1.4323        1.3729        1.1824        1.4329        1.4938        1.3879        2.3694        3.2489        2.9627        3.2510        2.2566        2.0270        2.2573        1.8652        1.6152        1.4466        1.4376        1.5833        1.7695        1.9125        2.4692        2.7326        3.1761        2.8017        3.2579        2.9175        3.0882        3.0973        4.2116        5.0643        3.6281        3.8031        4.1798        4.7955        6.6302        6.4101        6.9802        9.8036        8.6022       10.9150       12.5411       16.0517        8.6960        7.7200        7.8354        8.2727        8.8317        9.8436       10.8600       11.7214        0.0000        0.0000        0.0000        0.0000        0.0000        0.0000        0.0000        0.0000        0.0000        0.0000        0.0000        0.0000        0.0000        0.0000        0.0000        0.0000        0.0000        0.0000        0.0000        0.0000        0.0000        0.0000        0.0000        0.0000        0.0000        0.0000        0.0000        0.0000        0.0000        0.0000        0.0000        0.0000        0.0000        0.0000        0.0000        0.0000        0.0000        0.0000        0.0000        0.0000        0.0000        0.0000        0.0000        0.0000        0.0000        0.0000        0.0000        0.0000        0.0000        0.0000        0.0000        0.0000        0.0000        0.0000        0.0000        0.0000        0.0000        0.0000
        0.0000        0.0000        0.0000        0.0000        0.0000        0.0000        0.0000        0.0000        0.0000        0.0000        0.0000        0.0000        0.0000        0.0000        0.0000        0.0000        0.0000        0.0000        0.0000        0.0000        0.0000       26.5997       24.7962       16.7852       10.2287        8.2920        8.6386        8.4065        8.5782        8.6232        6.0706        7.1270       17.8780       14.4688       13.5524       12.2697       11.1318       12.6047       12.2688        5.8137        3.1140        3.6197        0.6544        0.6121        0.3960        0.3360        0.0960        0.1400        0.0474        0.0462        0.6485        0.9031        0.2988        0.0714        0.0301        0.0439        0.4220        1.0841        0.7084        0.6060        0.2266        0.0758        0.0468        0.3211        0.2738        0.7148        1.1901        1.2405        0.9181        0.5013        0.7273        0.1916        0.0000        0.0474        0.0902        0.0432        0.0441        0.0953        0.2617        0.5524        0.7153        0.8826        1.0935        1.5489        1.5051        1.4519        1.1452        1.2902        0.8049        2.6468        3.8923        1.1430        1.1581        1.1299        1.3211        2.5908        3.6679        2.8742        2.3727        2.9539        3.3947        3.8233        3.1823        2.9616        2.9869        3.0070        2.9451        2.9364        2.9021        2.8029        2.8591        4.1228        5.2283        5.5794        4.3311        3.6025        2.6788        1.7128        1.6066        0.6936        0.6052        0.0656        0.0468        0.2389        0.0000        0.3316        0.0000        0.0000        0.0000        0.7210        0.0000        0.4866        0.7096        0.9439        1.1893        1.6425        2.0273        1.9952        1.9612        1.6391        2.3578        1.5383        1.5093        3.5629        3.8151        3.6774        1.4225        1.9833        2.2822        2.5605        2.2006        1.6622        1.5569        1.5012        1.5309        2.0297        1.6599        1.6765        2.7395        4.5610        5.1521        5.9667        6.3569        5.2440        4.8805        5.1345        5.5122        5.9431        6.3843        6.7511        6.9065        5.8191        5.9830        6.4400        7.0433        9.2080       15.7030       13.8849       13.5540       15.7965       13.3120       15.5978       13.2882       12.6634       12.7149       12.9164       13.3090       13.9641       14.5847       15.4475       16.2988       18.3187        0.0000        0.0000        0.0000        0.0000        0.0000        0.0000        0.0000        0.0000        0.0000        0.0000        0.0000        0.0000        0.0000        0.0000        0.0000        0.0000        0.0000        0.0000        0.0000        0.0000        0.0000        0.0000        0.0000        0.0000        0.0000        0.0000        0.0000        0.0000        0.0000        0.0000        0.0000        0.0000        0.0000        0.0000        0.0000        0.0000        0.0000        0.0000        0.0000        0.0000        0.0000        0.0000        0.0000        0.0000        0.0000        0.0000        0.0000        0.0000        0.0000        0.0000        0.0000        0.0000        0.0000        0.0000        0.0000        0.0000        0.0000
        0.0000        0.0000        0.0000        0.0000        0.0000        0.0000        0.0000        0.0000        0.0000        0.0000        0.0000        0.0000        0.0000        0.0000        0.0000        0.0000        0.0000        0.0000        0.0000        0.0000       30.6197       23.1016       20.1215       16.4097       11.3779        9.3612       11.4600       12.1343       19.9219        7.3431        7.3819        4.8917        3.2741        3.8928        7.2575       14.1803       10.0856       24.6948        4.7028        0.5376        0.9256        2.2680        0.9171        0.4233        0.0495        0.0480        0.3360        0.2932        0.0563        0.0434        0.0865        0.2090        0.0333        0.0315        0.2035        0.4065        0.7855        0.5344        0.2440        0.0509        0.0490        0.0469        0.0948        0.2679        0.4767        0.6530        1.0738        0.8949        0.3825        0.3532        0.2873        0.0000        0.1848        0.0000        0.0150        0.1084        0.1103        0.0951        0.1092        0.6484        1.5550        1.8155        1.8060        1.0706        1.1717        1.4404        1.6671        2.4239        0.8182        0.6819        0.5155        0.4000        0.5141        0.9466        1.2851        2.8866        1.6066        1.5387        1.5135        2.0832        2.3342        2.4711        2.4729        2.3060        2.3130        2.3403        2.3360        2.3595        2.3703        2.7086        2.6785        3.6250        4.8889        4.3297        3.3160        3.9597        2.4868        1.7251        1.5091        0.5745        0.4821        0.4984        1.0104        0.2081        0.2353        0.3897        0.0000        0.0000        1.4812        0.0000        0.0912        0.7674        1.0398        1.3136        1.5808        2.0909        2.3439        3.1042        2.3836        1.9718        1.8918        1.8184        3.1781        3.1936        2.3111        2.0632        1.6343        3.2014        2.4368        2.9528        2.8686        1.8106        1.6950        1.6887        2.2029        3.4301        3.6414        2.7846        3.0003        4.9170        4.7462        5.4943        5.7060        5.6557        6.1196        6.7119        7.6615        9.9275       10.1089        9.0544        8.4049        7.1575        8.0318       11.0325        8.4416       13.3576       18.0269       16.3736       12.9927       15.7629       18.7114       16.6548       16.4986       15.8843       17.3925       21.2628       18.6591       16.4714       17.2381       17.7080       18.7391       19.7599       23.7433        0.0000        0.0000        0.0000        0.0000        0.0000        0.0000        0.0000        0.0000        0.0000        0.0000        0.0000        0.0000        0.0000        0.0000        0.0000        0.0000        0.0000        0.0000        0.0000        0.0000        0.0000        0.0000        0.0000        0.0000        0.0000        0.0000        0.0000        0.0000        0.0000        0.0000        0.0000        0.0000        0.0000        0.0000        0.0000        0.0000        0.0000        0.0000        0.0000        0.0000        0.0000        0.0000        0.0000        0.0000        0.0000        0.0000        0.0000        0.0000        0.0000        0.0000        0.0000        0.0000        0.0000        0.0000        0.0000        0.0000
        0.0000        0.0000        0.0000        0.0000        0.0000        0.0000        0.0000        0.0000        0.0000        0.0000        0.0000        0.0000        0.0000        0.0000        0.0000        0.0000        0.0000        0.0000        0.0000        0.0000       29.9787       26.9820       20.1474       17.1679       13.5012       11.1975       11.5783       24.6520       18.0077        8.8253       15.2293        7.4892       10.3671        2.8137       26.3188       26.1232       14.3327       24.6691        6.7961        1.7738        3.3837        2.1412        0.8712        0.8756        0.4824        0.7140        0.2460        0.0837        0.0395        0.2416        0.0838        0.2077        0.4250        0.2043        0.5499        1.2251        0.7179        0.7735        0.9086        0.4513        0.1544        1.2460        2.4362        1.8593        1.0312        1.1461        0.9652        0.5388        0.3298        0.6998        0.1375        0.1791        0.0453        0.0086        0.0912        0.1090        0.0593        0.0476        0.1622        0.7752        1.0388        0.9877        0.9823        1.1124        1.4061        0.7445        0.6994        0.9945        2.3726        2.1928        3.2547        1.2371        0.9911        0.6305        0.4726        0.7050        0.8965        1.0381        1.2026        1.6190        1.8310        1.9471        1.9532        1.8347        1.8573        1.9555        1.9259        2.0105        2.0004        2.7646        3.2622        2.6687        5.4023        4.7626        5.0423        6.4926        2.8075        2.4303        3.9314        1.4017        0.7733        0.5929        3.0263        0.3198        0.8489        0.0000        0.0954        0.0000        0.0000        0.0295        0.2558        1.3008        1.6601        1.9015        2.1812        2.7840        3.1286        3.3354        3.0624        2.5502        2.4420        2.3849        2.3664        4.7910        4.5689        2.6280        2.7063        6.1156        3.7207        3.2196        2.8435        3.0295        2.5546        3.1229        2.6257        3.0367        3.3227        3.4031        4.4506        5.1099        5.2371        5.8542        6.6126        6.7434        7.3957        8.3031        8.8130       10.8295       11.3585       15.1494       11.7124       15.5717       15.2440       11.7372       20.2763       21.9674       21.9327       23.6680       22.8066       20.1532       22.0044       23.2828       24.4486       24.4021       26.5753       25.5423       20.6601       19.9923       19.8927       20.5605       21.2646       20.9463       22.3199       20.4107        0.0000        0.0000        0.0000        0.0000        0.0000        0.0000        0.0000        0.0000        0.0000        0.0000        0.0000        0.0000        0.0000        0.0000        0.0000        0.0000        0.0000        0.0000        0.0000        0.0000        0.0000        0.0000        0.0000        0.0000        0.0000        0.0000        0.0000        0.0000        0.0000        0.0000        0.0000        0.0000        0.0000        0.0000        0.0000        0.0000        0.0000        0.0000        0.0000        0.0000        0.0000        0.0000        0.0000        0.0000        0.0000        0.0000        0.0000        0.0000        0.0000        0.0000        0.0000        0.0000        0.0000        0.0000        0.0000
        0.0000        0.0000        0.0000        0.0000        0.0000        0.0000        0.0000        0.0000        0.0000        0.0000        0.0000        0.0000        0.0000        0.0000        0.0000        0.0000        0.0000        0.0000        0.0000        0.0000       26.2032       24.0774       19.1881       19.0501       16.5658       15.0449       13.4936       13.3154       15.1071       17.9169       18.4462       13.5743       14.7241       13.5928       14.0753       18.1843       17.5303       14.6718        2.0310        1.0858        1.1863        3.2254        4.4108        0.5974        0.5702        0.1925        0.1260        1.7486        2.2888        0.8567        1.0814        1.7045        1.0142        0.2034        0.9724        2.4805        0.7411        4.2577        3.1247        0.4635        1.5425        4.1561        4.4354        3.2907        3.1175        1.7900        0.9220        1.0872        0.3934        0.5924        0.4561        0.0471        0.0000        0.1109        0.0953        0.1900        0.1310        0.0369        0.0000        0.7509        1.0359        1.2392        1.2675        1.3749        0.7853        0.7152        1.1239        1.4959        1.8462        1.5535        1.1114        0.4543        0.2669        0.3950        0.3472        0.6455        0.7654        0.8448        0.9732        1.3389        1.4970        1.6017        1.6558        1.5845        1.6391        1.6862        1.7172        1.7611        1.9005        2.1055        3.0084        5.9656        3.6249        3.4818        6.5443        6.1354        5.3315        3.4617        4.6854        0.3991        6.3989        2.2367        0.2965        0.0229        0.0249        0.0000        0.0301        0.0000        0.6734        0.1844        0.4173        2.0657        2.3998        2.6974        3.9376        4.7319        5.0487        4.2179        4.0009        3.3420        3.2404        3.1981        3.3394        8.9824        2.9019        4.6005        5.2507        4.8129        4.8111        3.9773        3.8907        4.3508        5.2822        3.8837        3.2210        3.2593        3.7840        3.7082        3.6113        5.5306        6.2519        7.0733       23.2058        7.9506        8.7764        9.8040       10.9162       13.2658       13.8463       14.0134       16.4049       17.0298       16.8594       15.8221       29.4656       34.0970       28.5187       18.1207       17.6408       22.1768       23.4843       25.4528       34.1587       24.3264       25.1214       25.0538       23.9724       23.5235       23.2076       23.3701       24.4826       23.2875       24.3060       20.5144       23.0766        0.0000        0.0000        0.0000        0.0000        0.0000        0.0000        0.0000        0.0000        0.0000        0.0000        0.0000        0.0000        0.0000        0.0000        0.0000        0.0000        0.0000        0.0000        0.0000        0.0000        0.0000        0.0000        0.0000        0.0000        0.0000        0.0000        0.0000        0.0000        0.0000        0.0000        0.0000        0.0000        0.0000        0.0000        0.0000        0.0000        0.0000        0.0000        0.0000        0.0000        0.0000        0.0000        0.0000        0.0000        0.0000        0.0000        0.0000        0.0000        0.0000        0.0000        0.0000        0.0000        0.0000        0.0000
        0.0000        0.0000        0.0000        0.0000        0.0000        0.0000        0.0000        0.0000        0.0000        0.0000        0.0000        0.0000        0.0000        0.0000        0.0000        0.0000        0.0000        0.0000        0.0000        0.0000        0.0000       40.5551       36.9783       52.2463       49.8506       45.7874       41.7529       30.3222       30.3819       29.1275       31.4245       39.9998       20.1216       25.7423       16.3756       10.5323        8.3824        6.0832        5.1607        3.8614        4.4773        4.0662        6.4375       11.1642       19.2019       14.2426        7.1833        6.0355        5.9785        1.4638        2.6000        2.6903        6.8770        6.9629        4.2919        7.2357        7.3458       13.6655       11.4100       16.3304       12.5036        6.8632        3.3565        3.7286        3.6113        1.3993        0.4740        1.7353        0.1702        0.3349        1.6167        1.1501        2.9525        1.0864        0.7331        0.4466        0.9748        0.2158        0.6773        2.8465        3.4086        4.4440        5.9050        2.6740        2.4401        1.7518        2.2069        1.9961        0.7137        0.3377        0.3225        0.3326        0.2643        0.4572        0.4881        0.4570        0.5323        0.6145        0.7061        0.7883        0.9337        0.9876        1.0653        1.5156        1.5660        2.0727        1.9060        1.8327        1.8503        4.9397        6.0813        4.1255        5.5780        4.9642        3.5398        2.7926        1.7844        2.4956        3.5233        7.3419       10.6335        4.7282        6.3364        0.8068        0.2046        0.1850        0.3414        1.6047        2.0025        2.2946        2.8895        3.5509        4.0798        5.7650        9.5915        5.4550        5.5329        5.6266        8.9752        4.7346        4.6036       10.1348       12.4200        5.1646        5.2636        6.0420        5.1288        4.4662        4.4020        4.3037        4.1789        4.1989        6.9234        9.0423        7.2780       32.1505        9.3925        7.9722        8.0856        7.4236        7.5751        9.3332        9.0389       12.8059       15.2494       14.2284       16.8471       16.9068       19.9320       19.9556       22.6669       23.9477       22.8584       22.3112       23.8352       20.4830       20.5520       22.1024       25.0208       28.7829       32.2215       42.8937       37.7171       40.0141       35.0754       32.8762       31.6240       28.4364       27.4239       27.1373       28.1759       31.5483       31.2175       26.9749       26.9211       19.8900        0.0000        0.0000        0.0000        0.0000        0.0000        0.0000        0.0000        0.0000        0.0000        0.0000        0.0000        0.0000        0.0000        0.0000        0.0000        0.0000        0.0000        0.0000        0.0000        0.0000        0.0000        0.0000        0.0000        0.0000        0.0000        0.0000        0.0000        0.0000        0.0000        0.0000        0.0000        0.0000        0.0000        0.0000        0.0000        0.0000        0.0000        0.0000        0.0000        0.0000        0.0000        0.0000        0.0000        0.0000        0.0000        0.0000        0.0000        0.0000        0.0000        0.0000        0.0000        0.0000        0.0000
        0.0000        0.0000        0.0000        0.0000        0.0000        0.0000        0.0000        0.0000        0.0000        0.0000        0.0000        0.0000        0.0000        0.0000        0.0000        0.0000        0.0000        0.0000        0.0000        0.0000        0.0000       41.9254       41.1626       59.6416       59.7351       57.3685       57.1316       46.0114       32.3542       28.4196       17.4101        2.6405        3.2905        1.2170        2.8561        2.9757        5.7365       17.0362       25.2156        6.9089        7.5267        5.1385        8.0166       30.8156       40.0306       21.8940        5.9702        1.9329        0.3547        0.4372        0.1987        0.6358        0.4658        4.1511        8.0679       11.5625        7.9172        2.1900        5.5363        6.2381       11.5795       12.1953       13.7820        5.1894        4.3452        0.9973        0.3935        0.2552        0.5912        4.4865        3.9575        0.6464        1.9250        0.4028        0.2556        0.1119        0.1735        0.3225        1.2502        4.6407        3.5526        2.6396        1.8495        1.5030        1.6820        2.1907        2.7823        1.1559        0.4883        0.2776        0.1727        0.2467        0.2556        0.2781        0.3510        0.4841        0.7654        2.6510        0.6030        0.6971        0.6303        0.6973        0.7791        1.1473        1.2510        1.3316        1.4139        1.5773        1.5685        2.1329        3.6659        4.1301        1.9637        2.3126        3.2902        3.5456        3.5822        2.2003        4.1466       22.6338       11.5852        9.0256       10.8715        1.5963        0.2810        5.4507        2.8420        1.8258        2.4937        3.1770        3.7519        4.5746        4.9752        6.7159        9.6696       10.3406       11.9401       10.1485       12.9634       11.4196        7.2348        5.4400        5.9494        6.9987        9.3831        6.5189        6.2996        6.0148        5.2634        5.1278        6.2151        6.7277        7.1904        5.1612        6.1143       15.1037       15.0149        6.8601       16.5017       14.7223       11.0582       79.5822       18.2002       19.7069       15.8374       21.2858       25.0506       23.6872       23.6730       25.2532       25.9947       37.2734       29.3554       35.9291       28.9126       24.3027       30.6087       36.1996       31.9428       33.7883       45.2271       42.9205       38.4536       39.1037       35.7361       37.7169       37.3870       31.8077       32.7557       32.8097       32.7386       34.6958       35.5935       37.0874       30.9507       24.5700        0.0000        0.0000        0.0000        0.0000        0.0000        0.0000        0.0000        0.0000        0.0000        0.0000        0.0000        0.0000        0.0000        0.0000        0.0000        0.0000        0.0000        0.0000        0.0000        0.0000        0.0000        0.0000        0.0000        0.0000        0.0000        0.0000        0.0000        0.0000        0.0000        0.0000        0.0000        0.0000        0.0000        0.0000        0.0000        0.0000        0.0000        0.0000        0.0000        0.0000        0.0000        0.0000        0.0000        0.0000        0.0000        0.0000        0.0000        0.0000        0.0000        0.0000        0.0000        0.0000        0.0000
        0.0000        0.0000        0.0000        0.0000        0.0000        0.0000        0.0000        0.0000        0.0000        0.0000        0.0000        0.0000        0.0000        0.0000        0.0000        0.0000        0.0000        0.0000        0.0000        0.0000        0.0000       39.3088       38.1703       60.9146       62.9611       59.7444       52.9169       36.4093       30.0087       24.4162       20.9015        2.6431        0.5194        1.1811        3.8779        3.4515        5.7184        6.3647       12.7031        5.0572        7.3051        4.5286        3.3476       15.2531       11.2394        8.2850       14.6297       12.4550       13.5339       13.1318       11.0958       13.3020        6.1364        3.1025       10.5561       13.6438       10.5171        8.7266       12.6322        6.0370        7.7537       13.0541       11.4856       11.6635        9.9321        4.8678        1.2391        1.7183        2.3590        2.8083        1.3300        1.1201        1.3106        0.6235        0.6627        0.3076        0.3388        0.8573        1.2051        1.7794        1.5489        2.9433        1.4300        1.6576        2.3447        0.9897        1.3814        0.7477        0.2365        0.2759        0.2661        0.3443        0.3795        0.3482        0.3406        0.5364        0.7470        2.6568        0.3960        0.4258        0.4723        0.5401        0.6116        0.8898        1.0221        1.1090        1.1726        1.3807        1.3267        3.6990        2.8538        3.5647        1.4365        1.6201        3.1106        3.8811        9.0114        3.0149        1.7531        8.7511        7.9118        7.7536        9.7353        2.5215        0.3687        0.3834        0.6353        2.4081        3.2476        4.0544        4.7083        5.4885        7.3521        9.3329        8.8237        7.1499       11.1481       11.4344        7.3433        6.5016        6.2350        6.3648        8.6405        7.5180        7.9497        8.1017        7.9772        6.9962       10.0241        6.7287        6.4882        8.1629        6.3109        9.6490        7.6609        7.8497       13.7624        9.8271       11.7951       13.3684       13.6881       10.2733       14.0456       15.3699       16.4181       19.3010       28.0494       23.8911       25.6392       30.2669       31.9552       41.5740       38.1411       49.3765       39.4962       35.7496       38.6705       27.1404       32.1680       42.2319       41.8475       37.8719       48.6664       38.8565       37.7946       38.2049       39.2119       40.1846       36.7756       34.2961       34.4171       37.8554       39.6154       39.8859       36.4384       18.7800        0.0000        0.0000        0.0000        0.0000        0.0000        0.0000        0.0000        0.0000        0.0000        0.0000        0.0000        0.0000        0.0000        0.0000        0.0000        0.0000        0.0000        0.0000        0.0000        0.0000        0.0000        0.0000        0.0000        0.0000        0.0000        0.0000        0.0000        0.0000        0.0000        0.0000        0.0000        0.0000        0.0000        0.0000        0.0000        0.0000        0.0000        0.0000        0.0000        0.0000        0.0000        0.0000        0.0000        0.0000        0.0000        0.0000        0.0000        0.0000        0.0000        0.0000        0.0000        0.0000        0.0000
        0.0000        0.0000        0.0000        0.0000        0.0000        0.0000        0.0000        0.0000        0.0000        0.0000        0.0000        0.0000        0.0000        0.0000        0.0000        0.0000        0.0000        0.0000        0.0000        0.0000        0.0000       34.2704       35.9118       55.3767       58.8992       54.2912       48.2035       31.8255       27.4124       22.0082       16.3183        2.3869        0.7333        0.0400        1.0343        2.8669        2.9873        3.2639        5.2920        2.1680        4.9801        2.3417        2.4349        4.2366       23.0278       19.4027       13.8207        8.1363       18.5489        8.4624        3.5244       12.2812       17.8229        1.0169        8.5628        7.6788        3.8101        3.8941        8.4648        9.8860        4.3180        9.4886       14.2924       16.8905        8.6062        5.0989        4.8188        5.0044        4.0259        1.6297        0.8136        2.1774        1.4559        0.9356        0.6078        0.7009        2.0555        2.6658        2.8029        2.2829        1.7315        1.6579        1.4117        1.1567        1.3467        0.9501        0.8554        0.4157        0.4562        0.3822        0.3759        0.5574        0.5467        0.5080        0.4799        0.4570        0.3672        0.4671        0.3260        0.4015        1.8912        0.8600        0.9996        0.7691        0.8567        0.8213        0.9213        1.2337        1.6062        4.3920        1.4879        2.7921        3.3368        2.3482        2.3462        3.7192        4.3642        2.2009        1.2372        3.9208        6.7653        7.9721        3.5817        0.7129        0.4681        0.5630        0.9821        3.1522        4.1442        4.9351        5.6107        7.1532        9.3633        8.1083        7.6094        8.0763        8.4666        8.7388        8.4320        7.4480        7.1832        7.4236        8.0041        9.0332        9.6245       11.8360       12.1167        9.1511       10.6491       13.0812       10.7589        8.2810        7.7741        8.2599        8.3162        9.4510       15.4328       10.3447       16.8534       16.5165       19.3084       11.9596       14.0525       20.6778       21.8474       19.8143       26.1064       26.8820       29.9391       37.2839       42.3873       50.9980       53.8141       37.2384       45.5021       33.5759       30.7567       37.2452       34.8331       52.6297       44.1728       44.8257       37.9943       40.1012       41.6470       41.0650       40.3889       40.2591       37.8168       37.3112       36.1253       38.3879       40.3396       42.2392       38.3863        0.0000        0.0000        0.0000        0.0000        0.0000        0.0000        0.0000        0.0000        0.0000        0.0000        0.0000        0.0000        0.0000        0.0000        0.0000        0.0000        0.0000        0.0000        0.0000        0.0000        0.0000        0.0000        0.0000        0.0000        0.0000        0.0000        0.0000        0.0000        0.0000        0.0000        0.0000        0.0000        0.0000        0.0000        0.0000        0.0000        0.0000        0.0000        0.0000        0.0000        0.0000        0.0000        0.0000        0.0000        0.0000        0.0000        0.0000        0.0000        0.0000        0.0000        0.0000        0.0000        0.0000        0.0000
        0.0000        0.0000        0.0000        0.0000        0.0000        0.0000        0.0000        0.0000        0.0000        0.0000        0.0000        0.0000        0.0000        0.0000        0.0000        0.0000        0.0000        0.0000        0.0000        0.0000        0.0000        0.0000       45.0358       71.4819       76.8355       64.5689       42.9078       23.4750       19.9941       18.4509       14.6118        2.7779        5.3602        7.3526       19.5292        0.7518        1.7865        5.1260        5.4545        1.8424        2.5025        2.4086        4.0352       21.8067       30.3441       20.7576       13.9840       27.1089       19.8593       17.5425       15.7569       20.4441        9.3653        7.6325        7.3033        4.1576        6.6754        6.6260        9.6839        4.0384        8.4163        9.6007       11.0803        6.8790        4.8725        5.4011        5.2294        6.3072        2.2503        1.4313        2.7449        4.9569        2.6638        1.4577        1.5814        1.7194        2.3281        3.3543        2.7632        2.9766        3.2295        3.3703        3.9100        1.6912        1.2271        0.9856        0.9894        1.2399        1.2545        1.3967        1.2610        1.3736        1.2891        2.7220        0.8204        0.3737        0.4760        2.7505        2.2334        0.4891        0.1644        0.4197        1.0178        0.7639        0.4255        0.6055        0.5058        1.2581        1.4063        1.2836        1.0898        2.4698        1.6332        1.4451        2.2164        6.9325        7.1961        4.8861        3.2015        9.6460        6.2295        3.9707        3.2491        1.5033        1.0958        1.2840        2.1021        3.9816        5.0520        6.3777        8.1388       10.1357        9.6803       10.5665       12.5854        8.8502        9.0381        8.8729        8.7051        9.5110       15.9512       36.7279       18.1956       10.9408       11.8119       12.4688       12.7739       14.6187       14.9165       22.1989       20.9393        9.8052        9.0257       11.8216        9.7794       10.3223       10.6499       11.0291       17.5532       16.8793       18.1447       17.6216       19.8794       20.8080       21.2739       24.6256       39.8095       31.4584       30.2492       34.8014       57.4481       61.2801       61.1374       37.6508       29.4748       46.1145       35.4019       38.9560       41.6153       47.7325       46.3031       52.0529       57.2711       46.6586       43.0969       41.3748       42.5664       39.2045       38.6901       35.5383       37.4240       41.5479       42.3791       44.4744       51.4170       42.1219       44.4133       50.6928       51.3035        0.0000        0.0000        0.0000        0.0000        0.0000        0.0000        0.0000        0.0000        0.0000        0.0000        0.0000        0.0000        0.0000        0.0000        0.0000        0.0000        0.0000        0.0000        0.0000        0.0000        0.0000        0.0000        0.0000        0.0000        0.0000        0.0000        0.0000        0.0000        0.0000        0.0000        0.0000        0.0000        0.0000        0.0000        0.0000        0.0000        0.0000        0.0000        0.0000        0.0000        0.0000        0.0000        0.0000        0.0000        0.0000        0.0000        0.0000        0.0000        0.0000        0.0000
        0.0000        0.0000        0.0000        0.0000        0.0000        0.0000        0.0000        0.0000        0.0000        0.0000        0.0000        0.0000        0.0000        0.0000        0.0000        0.0000        0.0000        0.0000        0.0000        0.0000        0.0000        0.0000        0.0000        0.0000        0.0000        0.0000       47.5703       28.2508       19.0581       15.5644       11.9450        5.2005        5.6666       14.7151        7.2176        1.7562        2.2817        4.3225        5.7150        1.2249        1.0416        0.7028        1.5726       27.3284       30.5436       27.8172       25.7125       40.5751       32.9157       28.6439       28.4512       26.0594       22.7649       13.9168       10.4764        8.8970        6.3088        5.0537        8.2042        9.1482        9.0705        7.2946        5.4686        6.1510        4.2714        6.3654        3.1403        3.1751        1.2996        1.5643        2.0201        1.2105        1.0558        1.7881        1.6266        2.8338        2.8434        3.2323        3.4313        3.6485        3.9013        4.4672        3.9564        1.8770        1.4080        1.2219        1.1926        1.4853        1.5988        1.6257        1.6064        1.5312        1.9084        1.2444        0.9759        0.5502        0.6345        3.0366        4.3720        0.3016        0.2692        1.0393        0.2354        0.5117        0.4680        0.1899        0.4260        0.8312        1.5202        1.4199        1.0757        3.0889        2.8251        2.6174        2.0880        6.2027        3.0324        2.1246        4.2262        4.6419        3.8649        3.8968        3.3313        1.6099        1.3080        1.6271        2.5110        4.6363        5.8288        6.7630        8.4314        9.4758       11.0278       13.8692       13.3167        9.3038        9.3433        9.4779        9.4056        8.9017       30.6757        9.2805       10.1678       12.1590       13.3390       13.9831       17.2341       17.0259       17.7652       17.2940       15.8069       11.2436       10.2024       10.0397       10.8154       11.3013       12.0455       12.7893       14.0927       18.3055       21.9796       20.7355       23.2580       23.3089       25.0719       28.3692       40.3220       32.1035       27.3331       30.3342       41.3162       38.9420       31.0558       31.8812       33.9221       42.6837       46.4180       47.0386       55.8895       67.7956       66.7928       57.5569       53.8608       44.9224       45.4369       40.3089       44.1799       39.2346       38.8074       38.7408       41.4906       42.7167       46.0282       49.0503       56.4561       47.7433       45.5984       49.4102       50.5142        0.0000        0.0000        0.0000        0.0000        0.0000        0.0000        0.0000        0.0000        0.0000        0.0000        0.0000        0.0000        0.0000        0.0000        0.0000        0.0000        0.0000        0.0000        0.0000        0.0000        0.0000        0.0000        0.0000        0.0000        0.0000        0.0000        0.0000        0.0000        0.0000        0.0000        0.0000        0.0000        0.0000        0.0000        0.0000        0.0000        0.0000        0.0000        0.0000        0.0000        0.0000        0.0000        0.0000        0.0000        0.0000        0.0000        0.0000        0.0000        0.0000        0.0000
        0.0000        0.0000        0.0000        0.0000        0.0000        0.0000        0.0000        0.0000        0.0000        0.0000        0.0000        0.0000        0.0000        0.0000        0.0000        0.0000        0.0000        0.0000        0.0000        0.0000        0.0000        0.0000        0.0000        0.0000        0.0000        0.0000        0.0000       25.4747       17.2749       12.1376        8.7186        2.6753        5.0018        2.1603        4.4330        0.7851        0.9831        1.8066        2.2632        0.4219        0.3657        0.0298        0.0317       10.9387       13.1189       20.2152       28.9235       35.7282       26.3374       31.3565       35.7227       17.9553        9.2857       21.9866       23.6596        5.9034        3.0565        3.3969        5.4260        3.6976        4.1516        4.1389        4.0316        2.7594        1.6884        4.2079        2.5332        2.8545        4.5845        4.4658        1.0609        0.7036        0.9577        1.0068        1.5020        2.2724        2.8379        3.2148        3.7266        3.7039        3.7195        3.4794        3.8791        2.6971        1.3162        1.1124        1.3442        1.7752        2.5274        1.8247        1.6712        1.6213        1.6614        1.3274        1.0360        0.4268        0.7563        6.5324        4.8695        3.5163        0.7054        2.4177        2.5210        3.3271        0.4403        0.4471        3.3062        4.2330        3.4857        1.7698        1.0357        2.2224        4.6902        4.5071        1.9902        1.9866        2.4398        1.6406        3.3673        2.9979        3.6503        3.7559        3.3520        1.7025        1.5182        1.9305        2.9106        5.2902        6.7248        8.1768        8.6822       11.2721       13.3570       12.5878       10.3633        9.9255        9.8932        9.7671       11.7305       29.3038       16.4464        9.5220       10.4627       12.6900       13.7277       14.4051       14.9251       17.7858       23.0280       18.3365       17.0408       12.3027       11.4084       28.3982       15.6674       13.3029       22.1191       16.5676       19.9859       21.6057       23.5228       26.3745       26.7370       28.3597       30.1859       34.9838       40.8196       40.1076       34.6654       31.7837       36.0596       36.1935       34.8859       33.0640       33.7796       43.5259       55.7649       65.1239       73.4889       84.1892       68.8351       69.6365       63.2606       53.5443       52.0018       45.3834       45.3752       42.9277       42.5938       43.6854       45.9051       43.9495       46.6292       49.5441       52.2592       42.8397       44.2187       46.4736       46.7655       37.8600        0.0000        0.0000        0.0000        0.0000        0.0000        0.0000        0.0000        0.0000        0.0000        0.0000        0.0000        0.0000        0.0000        0.0000        0.0000        0.0000        0.0000        0.0000        0.0000        0.0000        0.0000        0.0000        0.0000        0.0000        0.0000        0.0000        0.0000        0.0000        0.0000        0.0000        0.0000        0.0000        0.0000        0.0000        0.0000        0.0000        0.0000        0.0000        0.0000        0.0000        0.0000        0.0000        0.0000        0.0000        0.0000        0.0000        0.0000        0.0000        0.0000
        0.0000        0.0000        0.0000        0.0000        0.0000        0.0000        0.0000        0.0000        0.0000        0.0000        0.0000        0.0000        0.0000        0.0000        0.0000        0.0000        0.0000        0.0000        0.0000        0.0000        0.0000        0.0000        0.0000        0.0000        0.0000        0.0000        0.0000        0.0000        0.0000        0.0000        8.0524        2.7017        0.2554        0.0000        0.0000        0.0000        0.0000        0.0000        0.0000        0.0129        0.0179        0.0328        0.0552        7.2111        7.5021        3.2855       15.3914       24.4061       26.6753       24.0875       21.3990       15.5403       15.9797       10.3991       15.4351        5.1541        3.1270        1.9397        3.6168        4.5703        5.7930        3.2094        1.2616        0.7232        1.2935        1.7612        1.6316        4.2982        2.5758        1.0218        0.6267        0.4911        0.7268        0.7774        1.3491        3.4763        3.8090        3.7462        2.7294        2.7446        3.5479        4.0307        2.2227        1.2535        1.0220        0.8678        1.0936        3.8051        2.5241        2.1984        1.6154        1.4956        1.4250        1.2634        0.9882        0.6525        0.3157       10.0108        8.1607        8.7248        9.9232        7.9774        8.3314        1.9490        0.8026        0.0944        1.2931        2.3754        2.4373        0.9054        0.5766        0.8593        7.7085        4.5874        2.5211        3.8159        1.4214        1.2232        1.7241        2.6517        3.3446        3.5548        3.3005        1.7616        1.7102        2.2266        3.3303        5.9543        8.3297       10.0491       10.0436       11.5442       11.5755       11.8219       11.4818       10.7145       10.4561       10.1776       21.7220        9.1640        8.9822        9.2006       10.0034       12.0075       13.1648       13.8142       25.9528       32.3207       23.0892       17.6866       17.1690       13.0573       12.7153       13.1482       14.4087       15.4891       16.7141       18.0078       22.9239       25.1872       26.5620       29.7898       31.6581       32.8019       33.5582       34.3269       35.6686       38.6408       35.8416       34.4194       35.0600       38.8674       39.3244       34.8358       39.1530       57.6507       67.3673       75.6635       72.5250       76.0697       76.6735      103.6570      107.9859       75.3246       64.6834       57.3179       56.4256       56.0648       55.8586       57.2086       43.8605       44.7971       45.5898       47.1305       48.3742       40.0253       42.5513       48.8434       51.1160       39.9900        0.0000        0.0000        0.0000        0.0000        0.0000        0.0000        0.0000        0.0000        0.0000        0.0000        0.0000        0.0000        0.0000        0.0000        0.0000        0.0000        0.0000        0.0000        0.0000        0.0000        0.0000        0.0000        0.0000        0.0000        0.0000        0.0000        0.0000        0.0000        0.0000        0.0000        0.0000        0.0000        0.0000        0.0000        0.0000        0.0000        0.0000        0.0000        0.0000        0.0000        0.0000        0.0000        0.0000        0.0000        0.0000        0.0000        0.0000        0.0000        0.0000
        0.0000        0.0000        0.0000        0.0000        0.0000        0.0000        0.0000        0.0000        0.0000        0.0000        0.0000        0.0000        0.0000        0.0000        0.0000        0.0000        0.0000        0.0000        0.0000        0.0000        0.0000        0.0000        0.0000        0.0000        0.0000        0.0000        0.0000        0.0000        0.0000        0.0000        0.0000        7.1586        2.9594        0.0000        0.0000        1.3472        1.4628        2.4640        1.1202        0.1308        0.2523        1.1050        0.7242       33.1128       13.6923       14.6159       31.0428       11.8797        5.0931        5.6412        3.7058        7.6072       10.8240       10.0254        5.8197        1.5625        0.2727        0.0491        1.2128        2.7846        2.7736        0.9694        0.6828        0.2332        0.6173        0.8896        0.1331        1.0604        0.6252        0.1259        0.0408        0.3446        0.7009        1.1486        0.7471        0.5533        0.5388        0.5827        1.0702        1.3950        1.9279        4.4592        0.9092        0.9844        1.2455        0.1337        0.4994        1.0038        2.1831        0.4453        1.3546        0.4285        0.3644        0.2760        0.1296        0.6895        2.7465        3.3488        3.2193        2.1278        8.4877        5.3800       16.6836        2.2638        0.0000        0.8377        1.3661        1.7458        0.3299        4.4065        1.7137        3.4818        6.5708        1.6877        9.4707        3.5921        2.8377        0.0000        0.0000        2.7183        2.6679        2.9271        2.8427        1.9755        2.0232        2.6680        3.9148        6.4859        8.0053        9.8298       10.2686       12.5464       13.5526       13.8299       13.2252       11.7221       11.1978       10.6490       10.0709        8.0644       14.8194        7.9407       15.7619       17.3480       16.3357       11.8989       20.9915       16.8055       17.0256       12.7118       19.1647       17.7597       18.5592       16.8533       17.5900       20.6744       22.4553       33.3238       34.0888       41.4289       60.6604       38.7178       35.0940       45.3871       40.6182       46.9966       40.3081       41.6704       49.6636       60.7020       47.5393       89.6258      100.0198       55.1434       60.8293       84.5151       99.5012      109.9005       98.9040       86.3943      110.2428      122.2358      121.7400       93.1123       75.2841       85.0350       87.6192       51.8130       48.2876       46.9546       48.1683       48.5734       48.6583       48.4239       48.7306       47.4782       46.8312       48.5851        0.0000        0.0000        0.0000        0.0000        0.0000        0.0000        0.0000        0.0000        0.0000        0.0000        0.0000        0.0000        0.0000        0.0000        0.0000        0.0000        0.0000        0.0000        0.0000        0.0000        0.0000        0.0000        0.0000        0.0000        0.0000        0.0000        0.0000        0.0000        0.0000        0.0000        0.0000        0.0000        0.0000        0.0000        0.0000        0.0000        0.0000        0.0000        0.0000        0.0000        0.0000        0.0000        0.0000        0.0000        0.0000        0.0000        0.0000        0.0000        0.0000        0.0000        0.0000
        0.0000        0.0000        0.0000        0.0000        0.0000        0.0000        0.0000        0.0000        0.0000        0.0000        0.0000        0.0000        0.0000        0.0000        0.0000        0.0000        0.0000        0.0000        0.0000        0.0000        0.0000        0.0000        0.0000        0.0000        0.0000        0.0000        0.0000        0.0000        0.0000        0.0000        0.0000        0.0000        0.0000        0.0000        0.0000        0.0000        0.0000        1.4432        1.4307        0.0000        0.0000        2.1997        1.4429       13.3607       13.0166       22.5679       26.9744        6.0143        5.9125        5.8425        4.7135        6.5337        5.4814        2.4369        2.3845        0.8001        1.2060        0.6401        2.1139        3.1323        2.1192        0.7593        0.3525        0.0000        0.0728        0.3285        0.2003        0.0834        0.1586        0.4031        0.0551        0.9106        0.8674        1.4651        1.3471        0.6023        0.3000        0.6695        1.1422        1.5269        0.3174        1.5384        1.7873        1.6139        1.5181        5.3477        3.5400        5.8150        2.9709        4.6967        1.0266        1.3198        0.8157        0.2728        0.5198        1.0867        0.2882        1.1630        1.3009        1.7527        4.7997       17.4595        3.1223        4.4334        1.5714        2.5191        2.0545        2.6917        2.8558        0.5404        1.1434        2.9455        5.7372        4.0457        3.4043        1.8797        2.6417        0.0000        0.9825        4.0471        4.7947        2.8942        2.7996        2.0698        2.2114        2.9604        4.3104        7.1110        8.7314       10.0912       11.1923       13.7624       14.8468       15.1000       14.1799       12.3295       11.5468       15.0474       10.0512        7.7872        7.3001        7.4634       15.3388       10.0476       10.7884       11.5784       12.3202       12.0157       22.2227       19.0759       17.4268       15.6982       16.3529       17.9972       19.7924       25.8915       28.0566       36.0384       35.9768       39.6625       36.1143       37.2529       42.6272       56.6274       52.3420       55.8429       45.1709       51.7003       48.6593       62.7902       50.3045       71.6818       77.2548       64.9188       76.4066      103.5497      110.5386      107.8466      105.8729      118.7331      163.5119      139.4984      204.0709      187.5258      101.2053      105.3716       75.4798       55.1148       52.0409       50.1914       48.1165       52.2816       50.3187       49.0418       49.5706       45.4037       43.0567        0.0000        0.0000        0.0000        0.0000        0.0000        0.0000        0.0000        0.0000        0.0000        0.0000        0.0000        0.0000        0.0000        0.0000        0.0000        0.0000        0.0000        0.0000        0.0000        0.0000        0.0000        0.0000        0.0000        0.0000        0.0000        0.0000        0.0000        0.0000        0.0000        0.0000        0.0000        0.0000        0.0000        0.0000        0.0000        0.0000        0.0000        0.0000        0.0000        0.0000        0.0000        0.0000        0.0000        0.0000        0.0000        0.0000        0.0000        0.0000        0.0000        0.0000        0.0000        0.0000
        0.0000        0.0000        0.0000        0.0000        0.0000        0.0000        0.0000        0.0000        0.0000        0.0000        0.0000        0.0000        0.0000        0.0000        0.0000        0.0000        0.0000        0.0000        0.0000        0.0000        0.0000        0.0000        0.0000        0.0000        0.0000        0.0000        0.0000        0.0000        0.0000        0.0000        0.0000        0.0000        0.0000        0.0000        0.0000        0.0000        0.0000        0.0000        0.0000        0.0000        0.0000        0.2112        1.0384        8.6474        8.1505       13.6208        6.2049        3.0243        5.1095        5.4852        5.2835        5.7879        2.8536        0.3770        0.2785        0.0645        0.1263        0.0042        0.0000        0.1305        0.0084        0.1480        0.0000        0.0132        0.0128        0.1451        0.1065        0.4912        0.0917        0.0911        0.1074        0.6054        2.2658        1.8524        0.6693        0.2121        0.5506        0.8889        0.7984        1.4936        2.4389        2.2843        3.7813        5.3066        1.8433        2.6970        8.5668        2.5226        1.7324        4.4774        5.3045        0.5164        3.2174        1.3896        3.9412        0.8847        0.6239        0.3296        0.1620        0.8738        0.3476        1.0968        2.6239        1.7899        0.1565        0.7671        1.3485        1.1273        0.1381        0.3732        1.1053        0.0911        0.7054        8.0080        2.1550        0.0759        0.0000        0.0000        0.0000        1.5353        2.1453        2.5181        2.8061        2.2420        2.5216        3.4092        4.8833        7.9685        9.6832       11.0062       11.9228       14.3798       15.3390       15.3450       14.4290       12.3113       11.3968       13.5080        9.7080        7.4208       13.8958        7.2376        7.8612       10.0226       11.5695       12.2132       13.8389       11.9068       14.3726       15.6679       14.3735       21.7973       25.0172       25.7733       24.9691       36.8793       28.6066       42.8691       40.7666       49.8220       46.6949       44.5169       48.5331       48.7533       63.3431       55.9999       51.9498       49.6926       67.0024       60.2628       68.2359      107.6538       96.7582       72.3349       81.8233      103.1200      116.3883      121.4898      136.8874      151.6079      168.1237      166.4207      182.7566      133.8672      110.7965      130.0945       72.7035       61.8622       53.8238       50.7481       51.7179       50.4479       49.7069       49.3604       48.5274       49.8355       43.5194        0.0000        0.0000        0.0000        0.0000        0.0000        0.0000        0.0000        0.0000        0.0000        0.0000        0.0000        0.0000        0.0000        0.0000        0.0000        0.0000        0.0000        0.0000        0.0000        0.0000        0.0000        0.0000        0.0000        0.0000        0.0000        0.0000        0.0000        0.0000        0.0000        0.0000        0.0000        0.0000        0.0000        0.0000        0.0000        0.0000        0.0000        0.0000        0.0000        0.0000        0.0000        0.0000        0.0000        0.0000        0.0000        0.0000        0.0000        0.0000        0.0000        0.0000        0.0000        0.0000
        0.0000        0.0000        0.0000        0.0000        0.0000        0.0000        0.0000        0.0000        0.0000        0.0000        0.0000        0.0000        0.0000        0.0000        0.0000        0.0000        0.0000        0.0000        0.0000        0.0000        0.0000        0.0000        0.0000        0.0000        0.0000        0.0000        0.0000        0.0000        0.0000        0.0000        0.0000        0.0000        0.0000        0.0000        0.0000        0.0000        0.0000        0.0000        0.0000        0.0000        0.6624        0.0000        0.8457        2.5637        3.4715        4.0185        8.7083        3.0070        5.1987        4.0914        3.7496        2.9428        2.5894        1.4149        0.8914        0.4116        0.1281        0.1355        0.0129        0.0739        0.0297        0.4867        0.0148        0.0598        0.1646        0.3646        0.1729        0.7956        0.8361        0.4043        0.2364        2.9709        4.1881        2.0652        1.5748        1.3207        0.2617        0.1794        0.4270        0.2441        2.4208        5.7110        1.3490        3.1812        8.9225       12.3803        3.1480        3.9580       11.7790       11.6208        7.2704        0.8775        0.5775        0.5426        1.0991        1.5173        0.6752        0.5733        0.8968        2.5762        2.6999        1.8849        0.3371        0.2911        0.0098        0.0000        0.9411        1.8935        2.3963        1.0773        0.3635        1.0756        0.0000        0.0106        1.7298        0.2531        0.0000        0.0000        0.0000        2.4758        1.9100        2.7148        2.8442        2.4818        2.9466        4.0089        5.6428        9.0587       10.9244       12.1097       12.5924       14.6699       15.1856       16.5490       13.8259       11.8100       10.7652        9.9639       11.7997        6.9806        6.5109        6.8195        7.7724        9.9034       11.1529       12.6859       15.0485       13.9251       19.9027       26.0491       27.2805       27.5218       25.0236       26.8938       36.9440       29.0201       38.5037       48.4878       39.9212       44.4257       44.5669       49.0678       54.0837       66.4891       61.2589       59.7406       61.8418       63.3791       67.4686       71.9607       88.7129      147.4097      121.0212       89.5250       79.4818      109.6067      144.1982      191.0829      172.5786      160.8170      134.4304      154.1390      136.4211      119.0834      105.6605      107.4631       78.8979       60.3447       54.9477       54.2993       51.5765       51.9925       51.0040       52.2501       45.3131       45.7125        0.0000        0.0000        0.0000        0.0000        0.0000        0.0000        0.0000        0.0000        0.0000        0.0000        0.0000        0.0000        0.0000        0.0000        0.0000        0.0000        0.0000        0.0000        0.0000        0.0000        0.0000        0.0000        0.0000        0.0000        0.0000        0.0000        0.0000        0.0000        0.0000        0.0000        0.0000        0.0000        0.0000        0.0000        0.0000        0.0000        0.0000        0.0000        0.0000        0.0000        0.0000        0.0000        0.0000        0.0000        0.0000        0.0000        0.0000        0.0000        0.0000        0.0000        0.0000        0.0000        0.0000
        0.0000        0.0000        0.0000        0.0000        0.0000        0.0000        0.0000        0.0000        0.0000        0.0000        0.0000        0.0000        0.0000        0.0000        0.0000        0.0000        0.0000        0.0000        0.0000        0.0000        0.0000        0.0000        0.0000        0.0000        0.0000        0.0000        0.0000        0.0000        0.0000        0.0000        0.0000        0.0000        0.0000        0.0000        0.0000        0.0000        0.0000        0.0000        0.0000        0.0000        0.0000        0.0000        0.0000        6.9894        9.9729        9.5678       11.0772       10.4444       12.4653       10.8744        9.9484       14.8792       14.3243        9.7355       10.2044       10.5619        7.4696        5.9166        6.5166        4.3124        4.5599        4.6118        3.5678        2.9784        3.2042        4.2369        4.0115        7.1423        5.6036        4.7945        5.7250        7.1571        7.4922        5.6603        4.8376        3.1168        3.7934        4.3613        4.1323        5.3668        1.9471        2.7509        8.3605       16.8039       21.2012       16.6922       18.7077       15.3937       26.9234       13.8979       11.0852       18.9582        3.1557        3.1605        4.8062        3.2634        3.1778        1.8588        2.4305        3.8415        7.3158        6.5838        2.6605        0.4008        0.2297        0.2646        0.9373        0.3201        0.8031        0.4722        0.0664        0.4924        0.4279        1.0259        0.7686        0.4191        1.5382        2.2208        0.7117        3.9071        0.8289        1.0151        1.5218        3.5436        4.3522        5.9838        8.4034       12.2747       14.8066       16.1045       16.1353       13.0292       13.0896       13.1317       12.0159       10.8578       12.3842        8.2483        8.9721        6.1801        5.7703        6.1739        7.3116       10.8916       13.6431       14.2458       19.5245       22.9867       23.1645       25.1715       23.6319       32.4375       40.1265       38.0457       41.0854       28.1455       38.3563       38.3716       32.9646       42.3723       53.3552       61.2565       64.3671       68.6585       81.5281       83.1348       84.4739       94.4149       81.2074       88.5699       76.1360      109.8653      143.2962      123.6919       85.8861      117.3643      139.7061      180.6143      160.1924      172.5060      143.8520      115.1564      110.1913      105.1741       93.4581       84.5440       75.9982       68.2654       64.1934       59.3871       56.8567       54.5790       56.9345       56.8948       51.1240       50.1300        0.0000        0.0000        0.0000        0.0000        0.0000        0.0000        0.0000        0.0000        0.0000        0.0000        0.0000        0.0000        0.0000        0.0000        0.0000        0.0000        0.0000        0.0000        0.0000        0.0000        0.0000        0.0000        0.0000        0.0000        0.0000        0.0000        0.0000        0.0000        0.0000        0.0000        0.0000        0.0000        0.0000        0.0000        0.0000        0.0000        0.0000        0.0000        0.0000        0.0000        0.0000        0.0000        0.0000        0.0000        0.0000        0.0000        0.0000        0.0000        0.0000        0.0000        0.0000        0.0000        0.0000
        0.0000        0.0000        0.0000        0.0000        0.0000        0.0000        0.0000        0.0000        0.0000        0.0000        0.0000        0.0000        0.0000        0.0000        0.0000        0.0000        0.0000        0.0000        0.0000        0.0000        0.0000        0.0000        0.0000        0.0000        0.0000        0.0000        0.0000        0.0000        0.0000        0.0000        0.0000        0.0000        0.0000        0.0000        0.0000        0.0000        0.0000        0.0000        0.0000        0.0000        0.0000        0.0000        0.0000        0.0000        9.9188       11.1222       11.8888        9.8904       10.8956       10.7084       13.5882       16.5817       17.2431       17.2860       15.5464       17.2110        9.8015       12.0306        9.7287        4.9108        5.6407        5.6088        5.3710       11.8248        7.2244        5.4020        5.1598       10.7219       13.6734       11.0510       10.4286       11.8922        8.5596        8.5287        7.4145        3.6805        3.8811        5.2747        2.7606        2.0401        4.1324        7.0120        9.3722       16.3551       21.2582       23.7630       20.9290       22.2106       34.9863       17.5766       14.2951       34.6049       39.8146       38.8650       25.9089        3.6763        5.6925        2.9245        2.8972        5.5015        5.8702        5.3666        3.3717        0.2002        0.0542        0.0637        0.6719        0.0426        0.5776        0.3358        0.3228        0.2808        0.0000        0.0000        0.0437        0.3171        0.3794        0.4762        0.6293        2.8229        3.1498        0.9001        1.5210        3.7635        4.7730        6.6192        9.2416       13.4008       16.2669       17.4372       16.9959       13.1950       12.8454       12.1362       11.8249       10.0203        9.0251       10.6848        7.0869        5.6000        5.3233        5.8307        7.1480       11.1044       12.8803       21.2394       22.6678       23.5714       26.3763       25.3146       34.5514       37.0197       46.6248       44.8491       40.4501       34.3858       36.5897       31.6666       34.7873       45.4859       53.0972       66.7995       99.9726       96.2044       98.5108      120.3502       95.5459       99.8763       88.0536       82.0977       80.6513      150.5689      182.6598       95.0432       86.5536      111.7086      126.7502      146.1699      132.8805      147.5785      144.7698      141.4667      136.5853      110.8902      100.4402       90.3329       85.0178       70.6821       67.1703       64.4407       61.2564       57.2214       56.5457       63.5381       51.3572       64.4100        0.0000        0.0000        0.0000        0.0000        0.0000        0.0000        0.0000        0.0000        0.0000        0.0000        0.0000        0.0000        0.0000        0.0000        0.0000        0.0000        0.0000        0.0000        0.0000        0.0000        0.0000        0.0000        0.0000        0.0000        0.0000        0.0000        0.0000        0.0000        0.0000        0.0000        0.0000        0.0000        0.0000        0.0000        0.0000        0.0000        0.0000        0.0000        0.0000        0.0000        0.0000        0.0000        0.0000        0.0000        0.0000        0.0000        0.0000        0.0000        0.0000        0.0000        0.0000        0.0000        0.0000
        0.0000        0.0000        0.0000        0.0000        0.0000        0.0000        0.0000        0.0000        0.0000        0.0000        0.0000        0.0000        0.0000        0.0000        0.0000        0.0000        0.0000        0.0000        0.0000        0.0000        0.0000        0.0000        0.0000        0.0000        0.0000        0.0000        0.0000        0.0000        0.0000        0.0000        0.0000        0.0000        0.0000        0.0000        0.0000        0.0000        0.0000        0.0000        0.0000        0.0000        0.0000        0.0000        0.0000        0.0000        0.0000        0.0000       11.0730        9.6853        9.5563        8.3959        7.2323       10.5709        9.7367       11.0129        9.1449       10.7340       11.7764       10.0070       11.9051       11.6547       10.1810       11.6658        9.6044       13.8150       10.3779        5.6525        9.1580       10.1725        9.1508       10.1305       12.4420        6.9424        6.9651       10.0807        8.7420        3.8383        2.5987        5.1076        2.8861        3.9787        4.7796        5.2382        5.9991       16.8146       21.7260       22.5461       23.3307       18.9246       16.9947       15.3498       13.8337       13.8799       52.7501       20.2664       74.7461       15.1732       18.5001        8.6701       18.4383       13.6488       20.3289       13.3007        8.5022        0.7779        0.0866        0.0000        0.5902        0.0216        0.1235        0.0482        0.0000        0.0131        0.0000        0.0000        0.0000        0.3974        0.4835        0.5511        0.6613        0.4490        0.5039        0.8067        1.4322        3.6949        4.7798        6.6307        9.1790       13.2849       16.0690       17.1157       16.4608       12.6148       12.3669       11.3239       10.5336       11.3451        8.0795        6.6723        6.3282        5.0362        4.8397        5.4755        6.8585       11.0148       16.1189       22.3818       25.1708       23.3440       35.4291       36.2022       34.2028       40.6569       48.3223       43.2683       40.9442       33.3693       36.7413       40.4093       41.5423       46.4153       59.7626       70.6665       83.0074      112.4531      108.1998       95.7204       96.2250      104.8193       92.0679       92.5060       93.1482       96.9540      111.0210       99.1864       91.1987      101.6043      112.3860      120.6381      126.9189      125.7569      117.5048      126.8170      122.4784      104.3241      103.5644       96.2635       87.9184       75.6736       69.9677       63.9869       61.0621       57.4185       60.2443       69.9537       52.8509      107.0400        0.0000        0.0000        0.0000        0.0000        0.0000        0.0000        0.0000        0.0000        0.0000        0.0000        0.0000        0.0000        0.0000        0.0000        0.0000        0.0000        0.0000        0.0000        0.0000        0.0000        0.0000        0.0000        0.0000        0.0000        0.0000        0.0000        0.0000        0.0000        0.0000        0.0000        0.0000        0.0000        0.0000        0.0000        0.0000        0.0000        0.0000        0.0000        0.0000        0.0000        0.0000        0.0000        0.0000        0.0000        0.0000        0.0000        0.0000        0.0000        0.0000        0.0000        0.0000        0.0000        0.0000
        0.0000        0.0000        0.0000        0.0000        0.0000        0.0000        0.0000        0.0000        0.0000        0.0000        0.0000        0.0000        0.0000        0.0000        0.0000        0.0000        0.0000        0.0000        0.0000        0.0000        0.0000        0.0000        0.0000        0.0000        0.0000        0.0000        0.0000        0.0000        0.0000        0.0000        0.0000        0.0000        0.0000        0.0000        0.0000        0.0000        0.0000        0.0000        0.0000        0.0000        0.0000        0.0000        0.0000        0.0000        0.0000        0.0000        0.0000        6.6575        7.5432        7.7829        6.6653        9.1091        8.1424        7.0916        6.9477        8.3209       10.6279        7.5609        6.3400        4.7031        5.5284        4.4114        4.5561        6.6237       10.7225        4.0678        1.7256        5.0768        6.0546        6.6465        6.4524        7.7363        6.8172        5.3004        8.0404        4.6035        0.0310        0.0000        0.4810        2.8589        1.6636        3.4676        5.0994       13.7329       17.3258       18.4280       17.2454       14.8990       13.6552       12.2002       10.2400        5.8807        3.6544        4.4006       67.2007       25.0471       22.5337        5.6603       15.2172       20.8674       23.7346       23.1261       20.1398        1.5584        0.0218        0.0645        0.4342        0.0000        0.0000        0.0000        0.0000        0.0000        0.0000        0.0621        0.0000        0.3751        0.5246        0.6540        0.8112        0.5406        0.6037        0.9627        1.3727        3.5325        4.4086        5.9624        8.1104       11.7751       14.0054       14.8792       14.2912       10.9705       10.9414       10.3213        9.6910        8.0809        8.8655        6.0930        5.7906        4.6407        4.6287        5.3622        6.7149       16.8084       17.9896       22.4762       31.3561       32.8883       32.1800       29.8742       32.2156       39.3311       42.4072       46.1801       44.6550       37.4061       37.8469       43.0098       50.1540       66.3307       81.4431       86.7682       88.9341       97.7154      106.0217      116.7823      105.5802       90.9825       90.2824       92.6685       96.6239      105.4089      103.3253      103.7814      113.1643      130.6467      131.9909      121.5571      134.0338      139.9373      125.8204      118.2822      115.2536      106.2616      111.2971       99.3536       95.9753       76.3145       71.0016       66.9807       64.5322       62.3097       68.5651       57.6122       67.7745        0.0000        0.0000        0.0000        0.0000        0.0000        0.0000        0.0000        0.0000        0.0000        0.0000        0.0000        0.0000        0.0000        0.0000        0.0000        0.0000        0.0000        0.0000        0.0000        0.0000        0.0000        0.0000        0.0000        0.0000        0.0000        0.0000        0.0000        0.0000        0.0000        0.0000        0.0000        0.0000        0.0000        0.0000        0.0000        0.0000        0.0000        0.0000        0.0000        0.0000        0.0000        0.0000        0.0000        0.0000        0.0000        0.0000        0.0000        0.0000        0.0000        0.0000        0.0000        0.0000        0.0000        0.0000
        0.0000        0.0000        0.0000        0.0000        0.0000        0.0000        0.0000        0.0000        0.0000        0.0000        0.0000        0.0000        0.0000        0.0000        0.0000        0.0000        0.0000        0.0000        0.0000        0.0000        0.0000        0.0000        0.0000        0.0000        0.0000        0.0000        0.0000        0.0000        0.0000        0.0000        0.0000        0.0000        0.0000        0.0000        0.0000        0.0000        0.0000        0.0000        0.0000        0.0000        0.0000        0.0000        0.0000        0.0000        0.0000        0.0000        0.0000        0.0000        0.0000        0.0000        2.5166        5.6078        7.1093        7.9001        6.9736       10.5732       14.0365       12.9337        8.8029        7.1346        6.0739        5.1478        5.2371        8.4308       10.5669        6.7004        0.0000        0.0000        7.0074        7.0188        6.7948        5.3164        4.9904        4.7722        7.4069        1.1746        0.0038        0.3901        0.1595        1.8935        2.0186        3.3364        5.2583        6.8150        8.5081        9.0926        8.3700        5.9715        5.4474        0.0000        0.0000        0.0000        0.0000        1.1978        5.2207        5.9216        1.9393        1.9346        0.0000        9.8035       12.4546       12.7665       10.3149        8.4012        5.6329        3.8674        2.9063        1.1029        0.8482        0.2244        0.2822        0.0000        0.0000        0.0000        0.0000        0.5096        0.7944        0.8866        1.0445        0.9892        2.0150        1.5193        2.2556        3.0464        3.7697        4.9716        6.6240        8.8811       10.6121       11.2443       10.7788        7.6883        7.8700        6.9407        6.4174        5.8513        5.6973        4.9957        4.9141        4.9212        4.9534        5.7529        7.1586       10.1887       12.3919       14.3345       20.4877       30.9819       34.4587       36.5669       39.0544       39.0777       41.6110       44.0147       48.9910       48.0902       60.1794       71.3297       66.6418       86.0070       91.5313       90.8773       99.8124      103.0538      106.1175      122.5493      104.8647       92.9915      101.8002      109.5778       99.3181      107.6628      117.8498      118.0189      175.0425      163.7204      153.6786      149.2628      120.0185      113.3694      133.6615      107.9951      121.3211       98.6152      103.6242       88.2975       85.7206       73.8558       66.4458       66.4395       72.7485       90.4408       64.4450        0.0000        0.0000        0.0000        0.0000        0.0000        0.0000        0.0000        0.0000        0.0000        0.0000        0.0000        0.0000        0.0000        0.0000        0.0000        0.0000        0.0000        0.0000        0.0000        0.0000        0.0000        0.0000        0.0000        0.0000        0.0000        0.0000        0.0000        0.0000        0.0000        0.0000        0.0000        0.0000        0.0000        0.0000        0.0000        0.0000        0.0000        0.0000        0.0000        0.0000        0.0000        0.0000        0.0000        0.0000        0.0000        0.0000        0.0000        0.0000        0.0000        0.0000        0.0000        0.0000        0.0000        0.0000        0.0000        0.0000
        0.0000        0.0000        0.0000        0.0000        0.0000        0.0000        0.0000        0.0000        0.0000        0.0000        0.0000        0.0000        0.0000        0.0000        0.0000        0.0000        0.0000        0.0000        0.0000        0.0000        0.0000        0.0000        0.0000        0.0000        0.0000        0.0000        0.0000        0.0000        0.0000        0.0000        0.0000        0.0000        0.0000        0.0000        0.0000        0.0000        0.0000        0.0000        0.0000        0.0000        0.0000        0.0000        0.0000        0.0000        0.0000        0.0000        0.0000        0.0000        0.0000        0.0000        0.0000        0.0000        0.0000        0.0000        0.0000        9.7825       11.1734       11.6676        0.0000        0.0000        0.0000        7.1479        6.5564        7.2265        4.4310        0.0000        0.0000        0.0000        0.0000        0.0000        0.0000        0.0000        4.0491        3.2767        2.5073        1.9585        1.7979        0.0000        0.0000        1.4318        1.9408        2.8463        4.3073        5.3164        6.4524        6.7324       12.8452       15.7738        0.0000        0.0000        0.0000        0.0000        0.0000        0.0000       21.1339        1.1510        0.0000        0.0000        0.0000       11.6308       14.9578       15.3164       12.5673       10.0574        7.3270        5.2603        3.9838        1.5267        0.7744        0.3135        0.2900        0.0000        0.0000        0.0000        0.0000        0.5897        0.8649        1.0895        2.0890        1.1353        1.2295        1.7364        2.1805        2.8087        3.4041        4.3393        5.5984        7.3792        8.7044        9.1727        8.7933        6.2872        6.0048        5.7000        5.3556        5.1458        4.6184        4.4801        4.8086        4.7625        5.9683        7.0914        7.4114       11.2738       12.8821       16.9055       21.1270       32.2659       39.6607       45.3514       42.4737       46.8722       49.9898       56.0541       64.5904       80.1931       82.5501       70.9991       78.5065       81.6105       87.9505       90.6400       98.5920      104.1666      121.6253      167.1059      124.2486      129.4810      116.9159      114.9755      129.3940      148.9934      129.3415      202.5716      192.8034      137.1716      190.2041      174.4038      115.3754      107.4879      129.2249      105.5935      128.3992      108.1835       93.3002       80.1806       76.1729       69.2630       70.2244       67.8184       73.0949       96.1051       78.6597        0.0000        0.0000        0.0000        0.0000        0.0000        0.0000        0.0000        0.0000        0.0000        0.0000        0.0000        0.0000        0.0000        0.0000        0.0000        0.0000        0.0000        0.0000        0.0000        0.0000        0.0000        0.0000        0.0000        0.0000        0.0000        0.0000        0.0000        0.0000        0.0000        0.0000        0.0000        0.0000        0.0000        0.0000        0.0000        0.0000        0.0000        0.0000        0.0000        0.0000        0.0000        0.0000        0.0000        0.0000        0.0000        0.0000        0.0000        0.0000        0.0000        0.0000        0.0000        0.0000        0.0000        0.0000        0.0000        0.0000
        0.0000        0.0000        0.0000        0.0000        0.0000        0.0000        0.0000        0.0000        0.0000        0.0000        0.0000        0.0000        0.0000        0.0000        0.0000        0.0000        0.0000        0.0000        0.0000        0.0000        0.0000        0.0000        0.0000        0.0000        0.0000        0.0000        0.0000        0.0000        0.0000        0.0000        0.0000        0.0000        0.0000        0.0000        0.0000        0.0000        0.0000        0.0000        0.0000        0.0000        0.0000        0.0000        0.0000        0.0000        0.0000        0.0000        0.0000        0.0000        0.0000        0.0000        0.0000        0.0000        0.0000        0.0000        0.0000        0.0000        0.0000        0.0000        0.0000        0.0000        0.0000        6.7269        5.7129        4.1906        3.8853        0.0000        0.0000        0.0000        0.0000        0.0000        0.0000        0.0000        0.0000        2.8189        2.0470        0.0000        0.0000        0.0000        0.0754        1.2011        1.6457        2.3275        3.2251        3.9573        4.7918        0.0000        0.0000        0.0000        0.0000        0.0000        0.0000        0.0000        0.0000        0.0000        0.0000        0.0000        0.0000        0.0000        0.0000        0.0000       14.8884       15.3053       12.9145       11.4257        8.6597        6.0126        4.5964        2.2672        0.8934        0.3831        0.2746        0.0000        0.0000        0.0191        0.0242        0.6692        0.8961        1.1298        1.2777        1.2233        2.2606        1.6536        2.1056        2.5966        3.0524        3.7797        4.7663        6.2042        7.2416        7.6379        7.3953        5.3547        5.1736        5.0311        4.9177        4.7460        4.7210        4.9833        5.7713        5.3999        5.7521        7.8641       12.7443       19.0519       24.4498       17.1520       19.7980       33.6674       42.9743       50.4652       48.8177       67.9540       94.8479       94.3605       79.3121       88.8620      104.3855      102.0015       92.4846       96.9719       98.3876      107.8653      111.0268      126.1484      124.5694      127.0480      138.3858      125.7501      125.7990      135.6972      138.5688      161.0038      158.9090      143.7392      157.5759      124.8385      166.5351      144.3234      106.5896      108.1199      131.9897      141.1384      127.3044       91.1295       84.1743       82.3125       77.7598       71.5097       73.1442       70.9657       72.5547       66.5000        0.0000        0.0000        0.0000        0.0000        0.0000        0.0000        0.0000        0.0000        0.0000        0.0000        0.0000        0.0000        0.0000        0.0000        0.0000        0.0000        0.0000        0.0000        0.0000        0.0000        0.0000        0.0000        0.0000        0.0000        0.0000        0.0000        0.0000        0.0000        0.0000        0.0000        0.0000        0.0000        0.0000        0.0000        0.0000        0.0000        0.0000        0.0000        0.0000        0.0000        0.0000        0.0000        0.0000        0.0000        0.0000        0.0000        0.0000        0.0000        0.0000        0.0000        0.0000        0.0000        0.0000        0.0000        0.0000        0.0000        0.0000
        0.0000        0.0000        0.0000        0.0000        0.0000        0.0000        0.0000        0.0000        0.0000        0.0000        0.0000        0.0000        0.0000        0.0000        0.0000        0.0000        0.0000        0.0000        0.0000        0.0000        0.0000        0.0000        0.0000        0.0000        0.0000        0.0000        0.0000        0.0000        0.0000        0.0000        0.0000        0.0000        0.0000        0.0000        0.0000        0.0000        0.0000        0.0000        0.0000        0.0000        0.0000        0.0000        0.0000        0.0000        0.0000        0.0000        0.0000        0.0000        0.0000        0.0000        0.0000        0.0000        0.0000        0.0000        0.0000        0.0000        0.0000        0.0000        0.0000        0.0000        0.0000        0.0000        5.1381        3.7074        0.0000        0.0000        0.0000        0.0000        0.0000        0.0000        0.0000        0.0000        0.0000        0.0000        1.6283        0.0000        0.0287        0.0245        0.0000        0.8504        1.1825        1.6769        2.3330        2.8859        0.0000        0.0000        0.0000        0.0000        0.0000        0.0000        0.0000        0.0000        0.0000        0.0000        0.0000        0.0000        0.0000        0.0000        0.0000        0.0000        0.0000       13.9338       11.9428       10.7041        8.0253        6.2106        4.7695        2.4280        0.9854        0.5297        0.3133        0.0178        0.0000        0.0473        0.0991        0.6236        0.8206        1.0329        1.2804        1.9076        1.4521        1.7068        2.0320        2.4287        2.7194        3.3024        4.1637        5.3640        6.2260        6.6456        6.6040        4.9173        4.8855        4.9522        6.4508        5.2274        6.4417        6.1581        6.9399        6.9204        7.4689        9.1260       16.4394       21.1984       22.6445       21.2428       23.9782       40.2498       47.7852       56.5887       63.1867       90.8845       91.2370      100.0179       92.1806      101.3457       99.4934       86.1030      111.2269      147.0032      138.6360      148.0898      110.9201      124.0279      139.9642      142.9904      127.9559      118.8578      138.6021      148.4845      141.6675      145.0171      153.2602      145.0686      127.2939      124.1053      116.0789      111.9146      112.9661      133.7553      134.2068      121.4738      109.6148       85.9380       80.0109       75.3110       73.1236       68.5395       69.8195       67.4036       66.1021        0.0000        0.0000        0.0000        0.0000        0.0000        0.0000        0.0000        0.0000        0.0000        0.0000        0.0000        0.0000        0.0000        0.0000        0.0000        0.0000        0.0000        0.0000        0.0000        0.0000        0.0000        0.0000        0.0000        0.0000        0.0000        0.0000        0.0000        0.0000        0.0000        0.0000        0.0000        0.0000        0.0000        0.0000        0.0000        0.0000        0.0000        0.0000        0.0000        0.0000        0.0000        0.0000        0.0000        0.0000        0.0000        0.0000        0.0000        0.0000        0.0000        0.0000        0.0000        0.0000        0.0000        0.0000        0.0000        0.0000        0.0000        0.0000
        0.0000        0.0000        0.0000        0.0000        0.0000        0.0000        0.0000        0.0000        0.0000        0.0000        0.0000        0.0000        0.0000        0.0000        0.0000        0.0000        0.0000        0.0000        0.0000        0.0000        0.0000        0.0000        0.0000        0.0000        0.0000        0.0000        0.0000        0.0000        0.0000        0.0000        0.0000        0.0000        0.0000        0.0000        0.0000        0.0000        0.0000        0.0000        0.0000        0.0000        0.0000        0.0000        0.0000        0.0000        0.0000        0.0000        0.0000        0.0000        0.0000        0.0000        0.0000        0.0000        0.0000        0.0000        0.0000        0.0000        0.0000        0.0000        0.0000        0.0000        0.0000        0.0000        0.0000        0.0000        0.0000        0.0000        0.0000        0.0000        0.0000        0.0000        0.0000        0.0000        0.0000        0.0000        1.0190        0.0056        0.0000        0.0000        0.0000        0.0000        0.0000        0.0000        0.0219        0.0000        0.0000        0.0000        0.0000        0.0000        0.0000        0.0000        0.0000        0.0000        0.0000        0.0000        0.0000        0.0000        0.0000        0.0000        0.0000        0.0000        0.0000       16.2614       15.9324       13.9328       11.3579        9.1794        7.0403        2.5814        1.3555        0.6401        0.4581        0.0000        0.0000        0.0668        0.1110        0.4355        0.6793        0.8803        1.0532        1.7799        2.0845        2.3810        2.6484        2.3045        2.5172        3.0826        3.8016        3.8287        4.4241        4.7985        5.0127        4.9737        5.1239        5.4210        7.2490       10.4073       12.4353       11.8286       11.8822        9.4529       11.5239       20.9971       28.1061       31.4506       34.4661       36.4723       42.8051       49.2813       77.3581       86.4562       79.8252       88.6284       84.1310       90.2209       93.4167      102.6810      118.3117      121.8663      127.9335      142.3991      130.5684      125.7535      121.8470      121.4393      136.8817      129.2044      116.2688      111.5979      113.5505      116.3447      118.1170      127.4911      120.3458      120.1859      116.3572      115.1241      107.5272      105.1080      105.3742      102.0505      103.6060       98.5830       97.6918       83.3284       74.9659       72.1439       70.8231       62.2815       70.1977      107.7104       91.4707        0.0000        0.0000        0.0000        0.0000        0.0000        0.0000        0.0000        0.0000        0.0000        0.0000        0.0000        0.0000        0.0000        0.0000        0.0000        0.0000        0.0000        0.0000        0.0000        0.0000        0.0000        0.0000        0.0000        0.0000        0.0000        0.0000        0.0000        0.0000        0.0000        0.0000        0.0000        0.0000        0.0000        0.0000        0.0000        0.0000        0.0000        0.0000        0.0000        0.0000        0.0000        0.0000        0.0000        0.0000        0.0000        0.0000        0.0000        0.0000        0.0000        0.0000        0.0000        0.0000        0.0000        0.0000        0.0000        0.0000        0.0000        0.0000
        0.0000        0.0000        0.0000        0.0000        0.0000        0.0000        0.0000        0.0000        0.0000        0.0000        0.0000        0.0000        0.0000        0.0000        0.0000        0.0000        0.0000        0.0000        0.0000        0.0000        0.0000        0.0000        0.0000        0.0000        0.0000        0.0000        0.0000        0.0000        0.0000        0.0000        0.0000        0.0000        0.0000        0.0000        0.0000        0.0000        0.0000        0.0000        0.0000        0.0000        0.0000        0.0000        0.0000        0.0000        0.0000        0.0000        0.0000        0.0000        0.0000        0.0000        0.0000        0.0000        0.0000        0.0000        0.0000        0.0000        0.0000        0.0000        0.0000        0.0000        0.0000        0.0000        0.0000        0.0000        0.0000        0.0000        0.0000        0.0000        0.0000        0.0000        0.0000        0.0000        0.0000        0.0000        0.0000        0.0000        0.0000        0.0000        0.0000        0.0000        0.0000        0.0000        0.0000        0.0000        0.0000        0.0000        0.0000        0.0000        0.0000        0.0000        0.0000        0.0000        0.0000        0.0000        0.0000        0.0000        0.0000        0.0000        0.0000        0.0000        0.0000       13.8652       12.7806       12.6998       11.2733        9.4771        7.2970        2.6988        1.4482        0.7429        0.5085        0.0323        0.0823        0.1379        0.1522        0.4301        0.5789        0.8881        0.9642        1.7924        2.2095        2.4526        2.5488        1.8446        2.3211        2.3648        2.7497        3.2712        4.1950        3.9328        4.2564        4.4735        4.7934        6.6200        8.2389       10.9350       10.3722       13.0602       13.3945       13.6652       21.8657       31.8680       40.5250       41.7249       44.2263       48.9052       57.0277       59.8879       88.9979       96.9759       80.6413       86.1779       91.6629       95.8465      102.9351      110.5007      120.0504      127.0864      124.0283      132.2078      136.5478      143.0219      127.9451      125.4565      126.1876      118.4440      100.5705      119.4694      121.5934      121.7742      125.1631      138.9501      129.6791      119.1697      113.7701      105.0927      104.2611      100.5661       97.0687       94.2164       94.8719       92.2082       87.6687       79.3568       76.0640       74.3608       77.2305       68.5574       73.9153       98.5455        0.0000        0.0000        0.0000        0.0000        0.0000        0.0000        0.0000        0.0000        0.0000        0.0000        0.0000        0.0000        0.0000        0.0000        0.0000        0.0000        0.0000        0.0000        0.0000        0.0000        0.0000        0.0000        0.0000        0.0000        0.0000        0.0000        0.0000        0.0000        0.0000        0.0000        0.0000        0.0000        0.0000        0.0000        0.0000        0.0000        0.0000        0.0000        0.0000        0.0000        0.0000        0.0000        0.0000        0.0000        0.0000        0.0000        0.0000        0.0000        0.0000        0.0000        0.0000        0.0000        0.0000        0.0000        0.0000        0.0000        0.0000        0.0000        0.0000
        0.0000        0.0000        0.0000        0.0000        0.0000        0.0000        0.0000        0.0000        0.0000        0.0000        0.0000        0.0000        0.0000        0.0000        0.0000        0.0000        0.0000        0.0000        0.0000        0.0000        0.0000        0.0000        0.0000        0.0000        0.0000        0.0000        0.0000        0.0000        0.0000        0.0000        0.0000        0.0000        0.0000        0.0000        0.0000        0.0000        0.0000        0.0000        0.0000        0.0000        0.0000        0.0000        0.0000        0.0000        0.0000        0.0000        0.0000        0.0000        0.0000        0.0000        0.0000        0.0000        0.0000        0.0000        0.0000        0.0000        0.0000        0.0000        0.0000        0.0000        0.0000        0.0000        0.0000        0.0000        0.0000        0.0000        0.0000        0.0000        0.0000        0.0000        0.0000        0.0000        0.0000        0.0000        0.0000        0.0000        0.0000        0.0000        0.0000        0.0000        0.0000        0.0000        0.0000        0.0000        0.0000        0.0000        0.0000        0.0000        0.0000        0.0000        0.0000        0.0000        0.0000        0.0000        0.0000        0.0000        0.0000        0.0000        0.0000        0.0000        0.0000       12.0004       11.2541       11.5237       10.6315        9.2596        7.3422        2.8649        1.7701        1.1292        0.8850        0.1411        0.1831        0.2227        0.2172        0.4885        0.9827        1.5845        0.9425        1.9529        2.4219        2.3644        2.4031        1.6728        1.6967        1.9071        2.3021        2.8938        3.0985        3.5598        4.0962        4.5251        5.4290        6.4736        7.4923        9.0966       11.0456       16.2491       21.8057       22.5721       35.0510       36.1885       51.0863       58.6904       59.0189       79.6169       82.8991       89.8301      102.9886      102.5899      110.3041       97.5289       98.0371       99.8586      117.6346      132.7166      133.9891      134.5394      137.9703      139.4254      141.4403      140.1367      130.4298      131.6189      115.0220       99.9545       94.1037      114.5556      117.7674      115.0660      121.4865      126.3090      132.7444      124.5151      119.4872      103.1595      103.0676       99.4192       96.2932       91.7975       90.9645       90.1817       87.7312       78.0100       73.8961       70.3287       75.9179       71.4839      132.7963       97.8331        0.0000        0.0000        0.0000        0.0000        0.0000        0.0000        0.0000        0.0000        0.0000        0.0000        0.0000        0.0000        0.0000        0.0000        0.0000        0.0000        0.0000        0.0000        0.0000        0.0000        0.0000        0.0000        0.0000        0.0000        0.0000        0.0000        0.0000        0.0000        0.0000        0.0000        0.0000        0.0000        0.0000        0.0000        0.0000        0.0000        0.0000        0.0000        0.0000        0.0000        0.0000        0.0000        0.0000        0.0000        0.0000        0.0000        0.0000        0.0000        0.0000        0.0000        0.0000        0.0000        0.0000        0.0000        0.0000        0.0000        0.0000        0.0000        0.0000
        0.0000        0.0000        0.0000        0.0000        0.0000        0.0000        0.0000        0.0000        0.0000        0.0000        0.0000        0.0000        0.0000        0.0000        0.0000        0.0000        0.0000        0.0000        0.0000        0.0000        0.0000        0.0000        0.0000        0.0000        0.0000        0.0000        0.0000        0.0000        0.0000        0.0000        0.0000        0.0000        0.0000        0.0000        0.0000        0.0000        0.0000        0.0000        0.0000        0.0000        0.0000        0.0000        0.0000        0.0000        0.0000        0.0000        0.0000        0.0000        0.0000        0.0000        0.0000        0.0000        0.0000        0.0000        0.0000        0.0000        0.0000        0.0000        0.0000        0.0000        0.0000        0.0000        0.0000        0.0000        0.0000        0.0000        0.0000        0.0000        0.0000        0.0000        0.0000        0.0000        0.0000        0.0000        0.0000        0.0000        0.0000        0.0000        0.0000        0.0000        0.0000        0.0000        0.0000        0.0000        0.0000        0.0000        0.0000        0.0000        0.0000        0.0000        0.0000        0.0000        0.0000        0.0000        0.0000        0.0000        0.0000        0.0000        0.0000        0.0000        9.9620       10.7140        9.9739       10.3952        9.5127        8.5070        7.1513        3.0794        2.3691        1.8828        1.4680        0.2492        0.2623        0.2845        0.2610        0.6036        0.9715        0.6566        1.7689        1.6109        3.7568        2.2194        2.6215        1.5903        1.6441        1.8783        2.2807        2.8608        3.0918        3.6802        4.4675        5.1273        6.0532        7.2401        8.3699       10.4400       13.2927       21.4895       26.5909       27.2320       33.7015       42.1885       74.7316       79.0270       95.8663      100.4675      102.9822      113.3995      121.8120      109.6508      137.0959      137.4065      108.6858      124.8244      133.8670      137.9957      135.8093      135.9821      126.9543      135.4709      132.4377      140.2310      147.1216      120.6452      117.9950      107.1011       98.8007      110.1065      109.5405      114.3903      114.0036      123.2106      129.1641      114.6812      109.3542      107.2339       99.8524       91.9473       93.1643       93.7877       90.6636       87.2824       83.3158       72.5836       69.7128       68.8273       70.5862       96.3358        0.0000        0.0000        0.0000        0.0000        0.0000        0.0000        0.0000        0.0000        0.0000        0.0000        0.0000        0.0000        0.0000      109.7700        0.0000        0.0000        0.0000       98.4600        0.0000        0.0000        0.0000        0.0000        0.0000        0.0000        0.0000        0.0000        0.0000        0.0000        0.0000        0.0000        0.0000        0.0000        0.0000        0.0000        0.0000        0.0000        0.0000        0.0000        0.0000        0.0000        0.0000        0.0000        0.0000        0.0000        0.0000        0.0000        0.0000        0.0000        0.0000        0.0000        0.0000        0.0000        0.0000        0.0000        0.0000        0.0000        0.0000        0.0000        0.0000        0.0000        0.0000
        0.0000        0.0000        0.0000        0.0000        0.0000        0.0000        0.0000        0.0000        0.0000        0.0000        0.0000        0.0000        0.0000        0.0000        0.0000        0.0000        0.0000        0.0000        0.0000        0.0000        0.0000        0.0000        0.0000        0.0000        0.0000        0.0000        0.0000        0.0000        0.0000        0.0000        0.0000        0.0000        0.0000        0.0000        0.0000        0.0000        0.0000        0.0000        0.0000        0.0000        0.0000        0.0000        0.0000        0.0000        0.0000        0.0000        0.0000        0.0000        0.0000        0.0000        0.0000        0.0000        0.0000        0.0000        0.0000        0.0000        0.0000        0.0000        0.0000        0.0000        0.0000        0.0000        0.0000        0.0000        0.0000        0.0000        0.0000        0.0000        0.0000        0.0000        0.0000        0.0000        0.0000        0.0000        0.0000        0.0000        0.0000        0.0000        0.0000        0.0000        0.0000        0.0000        0.0000        0.0000        0.0000        0.0000        0.0000        0.0000        0.0000        0.0000        0.0000        0.0000        0.0000        0.0000        0.0000        0.0000        0.0000        0.0000        0.0000        0.0000        9.2615       10.2081       10.0219        8.8789        8.0630        6.9253        6.2417       33.5044       13.4062        5.7486        4.4138        0.5830        0.4823        0.4098        0.5261        0.8695        0.5624        0.5439        0.9467        0.8727        1.0785        1.1427        1.2247        1.4672        1.5691        1.8235        2.2276        2.3039        2.6486        3.2693        4.1593        6.2346        7.0791        8.2512        9.5441       11.0225       17.4398       26.8328       30.0960       38.5934       60.2044       84.5140      112.4878      102.2331      113.6605      105.0557      116.2735      119.8591      127.6257      134.0534      117.2172      139.8098      129.4193      132.9762      141.6328      150.5247      153.5189      159.9277      155.3726      154.0600      158.2351      158.4474      140.8402      133.4542      121.3896      115.4866      104.1695      112.4682      107.7337      112.1089      113.0391      105.2530      105.2516      105.7452      101.6209      103.6326      102.6902       88.6629       80.7710       77.6427       74.2605       74.3292       71.0762       63.9581       60.6756       58.7985       66.5925      227.6318        0.0000        0.0000        0.0000        0.0000        0.0000        0.0000        0.0000        0.0000        0.0000        0.0000        0.0000        0.0000      135.5700      140.1900      157.2600        0.0000      135.4800      169.5300        0.0000        0.0000        0.0000        0.0000        0.0000        0.0000        0.0000        0.0000        0.0000        0.0000        0.0000        0.0000        0.0000        0.0000        0.0000        0.0000        0.0000        0.0000        0.0000        0.0000        0.0000        0.0000        0.0000        0.0000        0.0000        0.0000        0.0000        0.0000        0.0000        0.0000        0.0000        0.0000        0.0000        0.0000        0.0000        0.0000        0.0000        0.0000        0.0000        0.0000        0.0000        0.0000        0.0000
        0.0000        0.0000        0.0000        0.0000        0.0000        0.0000        0.0000        0.0000        0.0000        0.0000        0.0000        0.0000        0.0000        0.0000        0.0000        0.0000        0.0000        0.0000        0.0000        0.0000        0.0000        0.0000        0.0000        0.0000        0.0000        0.0000        0.0000        0.0000        0.0000        0.0000        0.0000        0.0000        0.0000        0.0000        0.0000        0.0000        0.0000        0.0000        0.0000        0.0000        0.0000        0.0000        0.0000        0.0000        0.0000        0.0000        0.0000        0.0000        0.0000        0.0000        0.0000        0.0000        0.0000        0.0000        0.0000        0.0000        0.0000        0.0000        0.0000        0.0000        0.0000        0.0000        0.0000        0.0000        0.0000        0.0000        0.0000        0.0000        0.0000        0.0000        0.0000        0.0000        0.0000        0.0000        0.0000        0.0000        0.0000        0.0000        0.0000        0.0000        0.0000        0.0000        0.0000        0.0000        0.0000        0.0000        0.0000        0.0000        0.0000        0.0000        0.0000        0.0000        0.0000        0.0000        0.0000        0.0000        0.0000        0.0000        0.0000        6.1939        7.9597       10.4021       10.0308        7.7517        6.5653        6.5573        6.4774       28.7892       26.6091        7.2057        5.3979        0.5720        0.4447        0.4299        0.3878        0.6423        3.5542        6.0254        0.8626        0.7821        0.8683        0.9775        1.1064        2.3932        1.5172        1.7950        2.2065        2.2888        2.6445        3.3771        5.6649        9.1339        9.5307       11.4152       14.2192       15.9973       24.7373       28.4403       34.5867       47.9574       63.9025       94.2028      107.5965      111.6009      123.7176      125.1701      124.6315      124.9814      136.8175      130.8572      137.5379      147.7331      144.8415      157.7769      165.8443      164.2117      170.3733      179.7566      182.7916      189.0204      174.8792      165.2224      145.8395      134.2981      122.8575      109.6397      110.4325      122.4020      119.5798      121.2053      112.0962      108.5957      109.0807      103.1032       94.1903       91.5826       90.6894       79.6600       76.1314       72.7863       71.1869       69.2176       66.3788       58.9396       55.7139       59.9814       58.2701      256.9728        0.0000        0.0000        0.0000        0.0000        0.0000        0.0000      134.0205      134.9700        0.0000        0.0000        0.0000        0.0000      120.4800      130.6500        0.0000        0.0000        0.0000        0.0000        0.0000        0.0000        0.0000        0.0000        0.0000        0.0000        0.0000        0.0000        0.0000        0.0000        0.0000        0.0000        0.0000        0.0000        0.0000        0.0000        0.0000        0.0000        0.0000        0.0000        0.0000        0.0000        0.0000        0.0000        0.0000        0.0000        0.0000        0.0000        0.0000        0.0000        0.0000        0.0000        0.0000        0.0000        0.0000        0.0000        0.0000        0.0000        0.0000        0.0000        0.0000        0.0000        0.0000
        0.0000        0.0000        0.0000        0.0000        0.0000        0.0000        0.0000        0.0000        0.0000        0.0000        0.0000        0.0000        0.0000        0.0000        0.0000        0.0000        0.0000        0.0000        0.0000        0.0000        0.0000        0.0000        0.0000        0.0000        0.0000        0.0000        0.0000        0.0000        0.0000        0.0000        0.0000        0.0000        0.0000        0.0000        0.0000        0.0000        0.0000        0.0000        0.0000        0.0000        0.0000        0.0000        0.0000        0.0000        0.0000        0.0000        0.0000        0.0000        0.0000        0.0000        0.0000        0.0000        0.0000        0.0000        0.0000        0.0000        0.0000        0.0000        0.0000        0.0000        0.0000        0.0000        0.0000        0.0000        0.0000        0.0000        0.0000        0.0000        0.0000        0.0000        0.0000        0.0000        0.0000        0.0000        0.0000        0.0000        0.0000        0.0000        0.0000        0.0000        0.0000        0.0000        0.0000        0.0000        0.0000        0.0000        0.0000        0.0000        0.0000        0.0000        0.0000        0.0000        0.0000        0.0000        0.0000        0.0000        0.0000        1.4403        2.2880        5.2901        7.7479        8.4219        9.2117        6.1167        5.5286        5.7678        5.7779        8.2537        8.4001        7.6093        5.9014        0.5901        0.4734        0.4638        0.4093        0.9859        5.7654        1.1451        1.0146        1.0832        1.0009        1.0697        1.2046        2.5257        1.6408        1.9810        2.5078        2.6559        4.8477       18.6064       12.5570       13.3282       16.2106       14.9665       16.6972       21.5380       37.8791       61.1796       78.7815       79.3484       82.1993      102.3674      103.7283      126.1930      153.6836      166.0016      140.9077      130.4333      142.0863      134.2505      142.6936      163.6300      184.9666      189.6529      176.2047      185.2870      188.6648      202.4342      197.4154      193.4407      181.9100      177.7226      180.2303      151.0395      128.5746      119.3870      120.5140      129.6720      122.9454      120.4360      113.7777       98.7901       98.4877       96.3666       95.0035       88.3473       75.2390       72.6096       71.2604       68.3761       66.4188       64.4664       62.6274       56.9207       55.6351       55.1574       56.6919        0.0000        0.0000        0.0000        0.0000        0.0000       80.4607       80.2682       77.9187       42.8700        0.0000        0.0000        0.0000        0.0000        0.0000        0.0000        0.0000        0.0000        0.0000        0.0000        0.0000        0.0000        0.0000        0.0000        0.0000        0.0000        0.0000        0.0000        0.0000        0.0000        0.0000        0.0000        0.0000        0.0000        0.0000        0.0000        0.0000        0.0000        0.0000        0.0000        0.0000        0.0000        0.0000        0.0000        0.0000        0.0000        0.0000        0.0000        0.0000        0.0000        0.0000        0.0000        0.0000        0.0000        0.0000        0.0000        0.0000        0.0000        0.0000        0.0000        0.0000        0.0000        0.0000
        0.0000        0.0000        0.0000        0.0000        0.0000        0.0000        0.0000        0.0000        0.0000        0.0000        0.0000        0.0000        0.0000        0.0000        0.0000        0.0000        0.0000        0.0000        0.0000        0.0000        0.0000        0.0000        0.0000        0.0000        0.0000        0.0000        0.0000        0.0000        0.0000        0.0000        0.0000        0.0000        0.0000        0.0000        0.0000        0.0000        0.0000        0.0000        0.0000        0.0000        0.0000        0.0000        0.0000        0.0000        0.0000        0.0000        0.0000        0.0000        0.0000        0.0000        0.0000        0.0000        0.0000        0.0000        0.0000        0.0000        0.0000        0.0000        0.0000        0.0000        0.0000        0.0000        0.0000        0.0000        0.0000        0.0000        0.0000        0.0000        0.0000        0.0000        0.0000        0.0000        0.0000        0.0000        0.0000        0.0000        0.0000        0.0000        0.0000        0.0000        0.0000        0.0000        0.0000        0.0000        0.0000        0.0000        0.0000        0.0000        0.0000        0.0000        0.0000        0.0000        0.0000        0.0000        0.0000        0.0000        0.0000        1.2739        3.0874        4.5240        5.5758        5.9932        5.8096        5.0680        4.8111        4.7350        4.8856        7.1621        7.4583        7.1388        5.9888        0.6267        0.5481        0.6252        0.5140        1.8294        5.2169        3.4853        2.2897        1.9079        4.2799        1.4065        1.5201        1.8265        1.9416        2.4270        3.1701        3.7120        5.8778        7.8753       10.0397       18.5476       22.8422       25.5246       28.9196       40.4277       71.2014       77.8486      105.2084       90.3309      105.3252      107.6252      109.6505      122.5742      132.2295      151.1934      151.9697      145.1033      156.4506      155.3467      172.0854      179.9503      186.0247      193.4370      187.5005      194.0889      194.8765      208.2236      213.5086      203.5312      186.4594      172.4411      173.2261      149.8757      136.1326      132.2729      121.5525      121.9240      121.3756      112.2902      103.6150       98.5241      102.8082       97.3135       91.2148       83.5990       69.5236       67.1923       67.7467       63.5289       61.0412       59.5526       58.5892       57.1270       57.2414       51.8936      104.7901        0.0000        0.0000        0.0000       14.5800       66.0395       72.9750       75.4892       74.4955       21.9600        0.0000        0.0000        0.0000        0.0000        0.0000        0.0000        0.0000        0.0000        0.0000        0.0000        0.0000        0.0000        0.0000        0.0000        0.0000        0.0000        0.0000        0.0000        0.0000        0.0000        0.0000        0.0000        0.0000        0.0000        0.0000        0.0000        0.0000        0.0000        0.0000        0.0000        0.0000        0.0000        0.0000        0.0000        0.0000        0.0000        0.0000        0.0000        0.0000        0.0000        0.0000        0.0000        0.0000        0.0000        0.0000        0.0000        0.0000        0.0000        0.0000        0.0000        0.0000        0.0000        0.0000
        0.0000        0.0000        0.0000        0.0000        0.0000        0.0000        0.0000        0.0000        0.0000        0.0000        0.0000        0.0000        0.0000        0.0000        0.0000        0.0000        0.0000        0.0000        0.0000        0.0000        0.0000        0.0000        0.0000        0.0000        0.0000        0.0000        0.0000        0.0000        0.0000        0.0000        0.0000        0.0000        0.0000        0.0000        0.0000        0.0000        0.0000        0.0000        0.0000        0.0000        0.0000        0.0000        0.0000        0.0000        0.0000        0.0000        0.0000        0.0000        0.0000        0.0000        0.0000        0.0000        0.0000        0.0000        0.0000        0.0000        0.0000        0.0000        0.0000        0.0000        0.0000        0.0000        0.0000        0.0000        0.0000        0.0000        0.0000        0.0000        0.0000        0.0000        0.0000        0.0000        0.0000        0.0000        0.0000        0.0000        0.0000        0.0000        0.0000        0.0000        0.0000        0.0000        0.0000        0.0000        0.0000        0.0000        0.0000        0.0000        0.0000        0.0000        0.0000        0.0000        0.0000        0.0000        0.0000        0.0000        6.7667        3.6484        3.9488        5.9878        5.5351        7.9794        5.5746        3.9543        3.5819        4.0238        3.8429        5.2552        6.4992        5.4841        4.9859        4.6103        4.0759        4.0996        7.1766        9.7560        5.7949       58.3490       38.8569        2.7864        2.0223        1.9407        2.1353        2.1523        2.6995        4.0989        4.0459        5.3306        8.0102       11.0111       18.2221       31.3263       35.1441       36.3343       50.8802       60.0125       64.3828       69.3223       93.5971      112.7514      105.0863      142.8196      153.6115      167.6484      191.5654      197.9681      189.7045      193.5620      186.1881      198.4995      208.4263      207.5231      211.9835      210.2708      221.3331      198.1088      203.5382      201.1010      195.3143      198.7482      190.4994      182.2757      169.4428      166.7401      156.4304      142.8847      139.1144      129.5914      123.3010      116.9031      119.1677      116.0511      115.3243      112.5917       94.2751       72.4704       62.6011       59.4794       56.5288       51.7389       49.9938       48.3004       51.2943       40.0503       85.4386      119.4399        0.0000        0.0000        0.0000        0.0000       40.5759       58.8081       66.3298       70.1686       71.7452       33.0600        0.0000        0.0000        0.0000        0.0000        0.0000        0.0000        0.0000        0.0000        0.0000        0.0000        0.0000        0.0000        0.0000        0.0000        0.0000        0.0000        0.0000        0.0000        0.0000        0.0000        0.0000        0.0000        0.0000        0.0000        0.0000        0.0000        0.0000        0.0000        0.0000        0.0000        0.0000        0.0000        0.0000        0.0000        0.0000        0.0000        0.0000        0.0000        0.0000        0.0000        0.0000        0.0000        0.0000        0.0000        0.0000        0.0000        0.0000        0.0000        0.0000        0.0000        0.0000        0.0000        0.0000
        0.0000        0.0000        0.0000        0.0000        0.0000        0.0000        0.0000        0.0000        0.0000        0.0000        0.0000        0.0000        0.0000        0.0000        0.0000        0.0000        0.0000        0.0000        0.0000        0.0000        0.0000        0.0000        0.0000        0.0000        0.0000        0.0000        0.0000        0.0000        0.0000        0.0000        0.0000        0.0000        0.0000        0.0000        0.0000        0.0000        0.0000        0.0000        0.0000        0.0000        0.0000        0.0000        0.0000        0.0000        0.0000        0.0000        0.0000        0.0000        0.0000        0.0000        0.0000        0.0000        0.0000        0.0000        0.0000        0.0000        0.0000        0.0000        0.0000        0.0000        0.0000        0.0000        0.0000        0.0000        0.0000        0.0000        0.0000        0.0000        0.0000        0.0000        0.0000        0.0000        0.0000        0.0000        0.0000        0.0000        0.0000        0.0000        0.0000        0.0000        0.0000        0.0000        0.0000        0.0000        0.0000        0.0000        0.0000        0.0000        0.0000        0.0000        0.0000        0.0000        0.0000        0.0000        0.0000        0.0000        7.9719        0.4803        4.2180        4.4724        5.5484        5.9412        6.3173        3.2678        2.8833        2.9723        4.4999        5.5285        5.8897        5.0767        5.0593        5.1891        5.1427        7.1716        8.2616        7.1600        5.3158       35.5832       74.7470        3.5917        2.4711        2.3128        2.4360        5.4353        5.1694        3.0119        3.9311        9.0087        8.7793        9.1371       13.0821       24.3360       34.3579       40.9624       52.9093       72.0641       83.8866       78.6450       81.3527       92.8088      115.9635      149.3664      173.9264      192.0164      209.2912      203.3567      196.0036      193.2581      186.7597      205.1536      219.9059      223.7944      218.0691      223.8535      216.3073      206.0877      193.2917      182.6710      186.8560      186.9146      186.0679      173.2037      166.4173      153.8191      144.9657      148.9293      137.0229      127.9319      124.0512      118.4261      127.5961      116.5047      101.9928       89.1362       78.4000       67.7241       60.4858       54.5148       53.5601       53.7121       46.2625       45.4291       48.5820        0.0000        0.0000        0.0000        0.0000        0.0000        0.0000       31.1261       35.0024       53.9379       61.4476       64.6547       66.1193        0.0000        0.0000        0.0000        0.0000        0.0000        0.0000        0.0000        0.0000        0.0000        0.0000        0.0000        0.0000        0.0000        0.0000        0.0000        0.0000        0.0000        0.0000        0.0000        0.0000        0.0000        0.0000        0.0000        0.0000        0.0000        0.0000        0.0000        0.0000        0.0000        0.0000        0.0000        0.0000        0.0000        0.0000        0.0000        0.0000        0.0000        0.0000        0.0000        0.0000        0.0000        0.0000        0.0000        0.0000        0.0000        0.0000        0.0000        0.0000        0.0000        0.0000        0.0000        0.0000        0.0000        0.0000
        0.0000        0.0000        0.0000        0.0000        0.0000        0.0000        0.0000        0.0000        0.0000        0.0000        0.0000        0.0000        0.0000        0.0000        0.0000        0.0000        0.0000        0.0000        0.0000        0.0000        0.0000        0.0000        0.0000        0.0000        0.0000        0.0000        0.0000        0.0000        0.0000        0.0000        0.0000        0.0000        0.0000        0.0000        0.0000        0.0000        0.0000        0.0000        0.0000        0.0000        0.0000        0.0000        0.0000        0.0000        0.0000        0.0000        0.0000        0.0000        0.0000        0.0000        0.0000        0.0000        0.0000        0.0000        0.0000        0.0000        0.0000        0.0000        0.0000        0.0000        0.0000        0.0000        0.0000        0.0000        0.0000        0.0000        0.0000        0.0000        0.0000        0.0000        0.0000        0.0000        0.0000        0.0000        0.0000        0.0000        0.0000        0.0000        0.0000        0.0000        0.0000        0.0000        0.0000        0.0000        0.0000        0.0000        0.0000        0.0000        0.0000        0.0000        0.0000        0.0000        0.0000        0.0000        0.0000        0.0000        0.4344        5.5569        9.3827        3.3474        4.1890        5.2930        4.4545        2.7137        2.4414        3.7728        4.6380        4.1020        4.4551        4.8040        5.1563        5.9324        7.0123        6.9075        6.0451        8.8947        7.8814        5.9976       26.3023        3.5454        2.8873        2.7171        3.4449        7.2644        5.4805        4.5407        7.6916        8.3718        8.6833       14.1904       16.1335       25.2979       48.9826       59.4210       72.9965       85.6155       74.4966       68.8299       89.5007      111.3808      138.3103      174.4151      188.2516      199.4254      212.6793      207.1403      192.6776      192.4409      196.2610      219.5137      204.6948      199.2958      194.7036      205.8692      187.1803      175.0449      167.2595      171.5293      171.3215      174.0443      168.0344      166.0297      160.6718      142.1995      140.1853      141.3820      133.2323      121.3238      109.4939      105.5856      105.4565       95.5840       90.2426       82.7716       74.8364       60.9992       53.3904       49.4268       59.5686       61.7625       46.3771       57.8026        0.0000        0.0000        0.0000        0.0000        0.0000        0.0000       25.7869       25.3538       30.7429       49.8536       54.6701       58.0381       58.9911        0.0000        0.0000        0.0000        0.0000        0.0000        0.0000        0.0000        0.0000        0.0000        0.0000        0.0000        0.0000        0.0000        0.0000        0.0000        0.0000        0.0000        0.0000        0.0000        0.0000        0.0000        0.0000        0.0000        0.0000        0.0000        0.0000        0.0000        0.0000        0.0000        0.0000        0.0000        0.0000        0.0000        0.0000        0.0000        0.0000        0.0000        0.0000        0.0000        0.0000        0.0000        0.0000        0.0000        0.0000        0.0000        0.0000        0.0000        0.0000        0.0000        0.0000        0.0000        0.0000        0.0000        0.0000
        0.0000        0.0000        0.0000        0.0000        0.0000        0.0000        0.0000        0.0000        0.0000        0.0000        0.0000        0.0000        0.0000        0.0000        0.0000        0.0000        0.0000        0.0000        0.0000        0.0000        0.0000        0.0000        0.0000        0.0000        0.0000        0.0000        0.0000        0.0000        0.0000        0.0000        0.0000        0.0000        0.0000        0.0000        0.0000        0.0000        0.0000        0.0000        0.0000        0.0000        0.0000        0.0000        0.0000        0.0000        0.0000        0.0000        0.0000        0.0000        0.0000        0.0000        0.0000        0.0000        0.0000        0.0000        0.0000        0.0000        0.0000        0.0000        0.0000        0.0000        0.0000        0.0000        0.0000        0.0000        0.0000        0.0000        0.0000        0.0000        0.0000        0.0000        0.0000        0.0000        0.0000        0.0000        0.0000        0.0000        0.0000        0.0000        0.0000        0.0000        0.0000        0.0000        0.0000        0.0000        0.0000        0.0000        0.0000        0.0000        0.0000        0.0000        0.0000        0.0000        0.0000        0.0000        0.0000        0.0000        0.0000        0.0922        0.1569        2.2847        2.9259        3.5969        3.8873        2.3440        2.4224        9.4631        3.2516        4.3083        5.7019        4.6762        5.3545        6.2001        6.8341        7.1271        7.0433       16.6550       11.9120        6.9772        6.1409        3.8990        3.3585        5.6934        7.1284        9.4253        8.0881        8.5124       10.2701       11.1568       12.1420       15.1287       20.2675       39.8562       57.0250       69.0946       74.5371       98.5075       77.4125      100.4343      113.8986      146.5528      160.6575      177.6977      189.5372      193.6916      190.1886      193.3717      194.8345      179.0034      186.2738      200.8649      191.0023      169.7458      171.7039      156.7410      159.4236      157.8604      148.7237      154.2850      148.1139      147.6747      145.0423      144.5034      136.0703      135.3135      126.3493      117.7889      110.7079      105.1974       98.6011       92.8566       85.3187       85.3066       78.6577       74.4103       67.4730       55.1117       50.1729       47.3688       56.1432       58.5109       57.0473        0.0000        0.0000        0.0000        0.0000        0.0000        0.0000        0.0000       21.9295       23.1167       29.3220       46.2451       48.9697       52.0221       55.6786        0.0000        0.0000        0.0000        0.0000        0.0000        0.0000        0.0000        0.0000        0.0000        0.0000        0.0000        0.0000        0.0000        0.0000        0.0000        0.0000        0.0000        0.0000        0.0000        0.0000        0.0000        0.0000        0.0000        0.0000        0.0000        0.0000        0.0000        0.0000        0.0000        0.0000        0.0000        0.0000        0.0000        0.0000        0.0000        0.0000        0.0000        0.0000        0.0000        0.0000        0.0000        0.0000        0.0000        0.0000        0.0000        0.0000        0.0000        0.0000        0.0000        0.0000        0.0000        0.0000        0.0000        0.0000
        0.0000        0.0000        0.0000        0.0000        0.0000        0.0000        0.0000        0.0000        0.0000        0.0000        0.0000        0.0000        0.0000        0.0000        0.0000        0.0000        0.0000        0.0000        0.0000        0.0000        0.0000        0.0000        0.0000        0.0000        0.0000        0.0000        0.0000        0.0000        0.0000        0.0000        0.0000        0.0000        0.0000        0.0000        0.0000        0.0000        0.0000        0.0000        0.0000        0.0000        0.0000        0.0000        0.0000        0.0000        0.0000        0.0000        0.0000        0.0000        0.0000        0.0000        0.0000        0.0000        0.0000        0.0000        0.0000        0.0000        0.0000        0.0000        0.0000        0.0000        0.0000        0.0000        0.0000        0.0000        0.0000        0.0000        0.0000        0.0000        0.0000        0.0000        0.0000        0.0000        0.0000        0.0000        0.0000        0.0000        0.0000        0.0000        0.0000        0.0000        0.0000        0.0000        0.0000        0.0000        0.0000        0.0000        0.0000        0.0000        0.0000        0.0000        0.0000        0.0000        0.0000        0.0000        0.0000        0.0000        0.0000        0.0000        0.0000        1.0868        0.0000        1.7787        2.9271        9.9328        5.0153        7.2746        4.1625        6.6890        6.7955        3.8605        6.9507        6.5318        7.4412        7.8537        8.5742       15.3881        9.2108       10.3074        7.5654        4.9578        4.8462        8.0879        7.2955        8.4252        6.5738        9.3457       11.1455       17.9757       19.3465       22.5033       41.1115       62.4391       81.2186       95.2798       89.5375      109.8332      122.5933      149.8859      144.1346      175.9234      179.8891      175.9862      196.4850      178.6980      168.8462      177.8045      186.9197      188.1906      186.4463      163.9602      146.4928      139.3774      133.6751      127.9609      127.3705      128.0755      122.7526      120.6119      114.7198      124.3357      121.7587      120.8139      115.2359      106.8957      129.4377      140.9698       92.7514       87.1607       81.2727       78.0764       74.7608       63.4195       61.5823       58.8974       54.8992       49.5349       45.3507       50.3985       55.8001        0.0000        0.0000        0.0000        0.0000        0.0000       34.5900       24.2400        0.0000       30.0476       28.1132       30.7820       37.2716       51.0483       54.1697       61.6784        0.0000        0.0000        0.0000        0.0000        0.0000        0.0000        0.0000        0.0000        0.0000        0.0000        0.0000        0.0000        0.0000        0.0000        0.0000        0.0000        0.0000        0.0000        0.0000        0.0000        0.0000        0.0000        0.0000        0.0000        0.0000        0.0000        0.0000        0.0000        0.0000        0.0000        0.0000        0.0000        0.0000        0.0000        0.0000        0.0000        0.0000        0.0000        0.0000        0.0000        0.0000        0.0000        0.0000        0.0000        0.0000        0.0000        0.0000        0.0000        0.0000        0.0000        0.0000        0.0000        0.0000        0.0000        0.0000
        0.0000        0.0000        0.0000        0.0000        0.0000        0.0000        0.0000        0.0000        0.0000        0.0000        0.0000        0.0000        0.0000        0.0000        0.0000        0.0000        0.0000        0.0000        0.0000        0.0000        0.0000        0.0000        0.0000        0.0000        0.0000        0.0000        0.0000        0.0000        0.0000        0.0000        0.0000        0.0000        0.0000        0.0000        0.0000        0.0000        0.0000        0.0000        0.0000        0.0000        0.0000        0.0000        0.0000        0.0000        0.0000        0.0000        0.0000        0.0000        0.0000        0.0000        0.0000        0.0000        0.0000        0.0000        0.0000        0.0000        0.0000        0.0000        0.0000        0.0000        0.0000        0.0000        0.0000        0.0000        0.0000        0.0000        0.0000        0.0000        0.0000        0.0000        0.0000        0.0000        0.0000        0.0000        0.0000        0.0000        0.0000        0.0000        0.0000        0.0000        0.0000        0.0000        0.0000        0.0000        0.0000        0.0000        0.0000        0.0000        0.0000        0.0000        0.0000        0.0000        0.0000        0.0000        0.0000        0.0000        0.0000        0.0000        0.0000        0.0000        0.0000        4.9088        4.0312        2.2961        2.3788        6.1654        5.7097        3.3935        5.2518        4.4726        4.9618        7.9131        8.4562        9.0944       11.3181        9.1458       11.0925        8.7692        8.8097        6.5596        6.4711        7.8684        6.4462        7.0222        8.1661        9.1097       11.0238       18.5451       25.4853       42.1320       71.9048       79.5633       86.1123       91.7772       92.3425      119.2842      126.1080      164.7501      168.2363      178.4041      183.5246      161.4070      159.0846      158.7337      165.7821      163.6754      170.4868      149.8386      143.6777      135.8122      125.4283      112.0520      105.0606      108.1330      105.1503      109.2624      101.8557       93.1139       96.6005      103.6598      103.0670      102.4413       98.5379       98.1685       96.5671      101.7264       77.2646       73.5069       71.9928       68.3400       66.1654       57.3269       55.8915       52.3499       49.2615       47.3001       44.5280       47.7882       30.5054        0.0000        0.0000        0.0000        0.0000        0.0000       18.7500       11.3700        4.6200       30.1559       27.4550       30.4875       36.5151       44.3273       48.3215       54.2293        0.0000        0.0000        0.0000        0.0000        0.0000        0.0000        0.0000        0.0000        0.0000        0.0000        0.0000        0.0000        0.0000        0.0000        0.0000        0.0000        0.0000        0.0000        0.0000        0.0000        0.0000        0.0000        0.0000        0.0000        0.0000        0.0000        0.0000        0.0000        0.0000        0.0000        0.0000        0.0000        0.0000        0.0000        0.0000        0.0000        0.0000        0.0000        0.0000        0.0000        0.0000        0.0000        0.0000        0.0000        0.0000        0.0000        0.0000        0.0000        0.0000        0.0000        0.0000        0.0000        0.0000        0.0000        0.0000
        0.0000        0.0000        0.0000        0.0000        0.0000        0.0000        0.0000        0.0000        0.0000        0.0000        0.0000        0.0000        0.0000        0.0000        0.0000        0.0000        0.0000        0.0000        0.0000        0.0000        0.0000        0.0000        0.0000        0.0000        0.0000        0.0000        0.0000        0.0000        0.0000        0.0000        0.0000        0.0000        0.0000        0.0000        0.0000        0.0000        0.0000        0.0000        0.0000        0.0000        0.0000        0.0000        0.0000        0.0000        0.0000        0.0000        0.0000        0.0000        0.0000        0.0000        0.0000        0.0000        0.0000        0.0000        0.0000        0.0000        0.0000        0.0000        0.0000        0.0000        0.0000        0.0000        0.0000        0.0000        0.0000        0.0000        0.0000        0.0000        0.0000        0.0000        0.0000        0.0000        0.0000        0.0000        0.0000        0.0000        0.0000        0.0000        0.0000        0.0000        0.0000        0.0000        0.0000        0.0000        0.0000        0.0000        0.0000        0.0000        0.0000        0.0000        0.0000        0.0000        0.0000        0.0000        0.0000        0.0000        0.0000        0.0000        0.0000        0.0000        0.0000        6.8042        3.8057        2.8539        2.9645        3.7461        6.2545        3.1274        3.3730        4.1151        5.3482        8.4787        9.9751       11.9434       12.9609       14.1479       12.2079       11.0714       11.4116        7.6827        8.9413        9.4891        7.6738        8.6651        9.8066        9.4809       15.7722       24.9244       36.7090       52.1263       61.6045       69.4660       78.3694       96.7598      123.1709      146.5642      148.4011      146.0863      156.1012      164.9561      150.2945      162.0535      163.0416      167.4042      161.2622      157.4384      156.7678      138.0502      123.5715      117.7293      110.4263       94.5580       92.2796       88.6368       92.8333       93.2041       83.3977       80.2259       78.2254       85.6182       85.9597       85.2725       82.3434       78.9066       71.2351       68.5818       67.4957       64.8313       62.9469       60.7299       57.0785       51.0707       49.8931       50.2525       48.7575       58.4707       54.9787        0.0000        0.0000        0.0000        0.0000        0.0000        0.0000       25.9800       29.7000        7.7400        5.0100       23.5422       25.2577       27.7181       32.1589       37.9692       40.8655       41.8754        0.0000        0.0000        0.0000        0.0000        0.0000        0.0000        0.0000        0.0000        0.0000        0.0000        0.0000        0.0000        0.0000        0.0000        0.0000        0.0000        0.0000        0.0000        0.0000        0.0000        0.0000        0.0000        0.0000        0.0000        0.0000        0.0000        0.0000        0.0000        0.0000        0.0000        0.0000        0.0000        0.0000        0.0000        0.0000        0.0000        0.0000        0.0000        0.0000        0.0000        0.0000        0.0000        0.0000        0.0000        0.0000        0.0000        0.0000        0.0000        0.0000        0.0000        0.0000        0.0000        0.0000        0.0000        0.0000
        0.0000        0.0000        0.0000        0.0000        0.0000        0.0000        0.0000        0.0000        0.0000        0.0000        0.0000        0.0000        0.0000        0.0000        0.0000        0.0000        0.0000        0.0000        0.0000        0.0000        0.0000        0.0000        0.0000        0.0000        0.0000        0.0000        0.0000        0.0000        0.0000        0.0000        0.0000        0.0000        0.0000        0.0000        0.0000        0.0000        0.0000        0.0000        0.0000        0.0000        0.0000        0.0000        0.0000        0.0000        0.0000        0.0000        0.0000        0.0000        0.0000        0.0000        0.0000        0.0000        0.0000        0.0000        0.0000        0.0000        0.0000        0.0000        0.0000        0.0000        0.0000        0.0000        0.0000        0.0000        0.0000        0.0000        0.0000        0.0000        0.0000        0.0000        0.0000        0.0000        0.0000        0.0000        0.0000        0.0000        0.0000        0.0000        0.0000        0.0000        0.0000        0.0000        0.0000        0.0000        0.0000        0.0000        0.0000        0.0000        0.0000        0.0000        0.0000        0.0000        0.0000        0.0000        0.0000        0.0000        0.0000        0.0000        0.0000        0.0000        0.0000        0.0000        2.8685        3.0579        3.9306        2.9940        3.3049        5.0716        6.0404        4.5707        5.8373        8.3571       10.0198       12.2585       15.1414       13.6593       13.2209       13.2481       13.2754       10.9534        8.0519        7.9596        8.2425       11.1889       11.7553       17.2727       26.6845       37.7865       52.4097       55.1246       79.9810      100.2351       97.0404      110.9352      121.9716      164.2000      152.1422      148.0340      151.9903      154.6719      148.1329      147.6657      149.8149      148.4527      150.5680      138.9021      127.5996      115.5773      104.7512      103.8773       99.1996       89.2573       85.7359       80.8630       81.4567       78.6318       73.6350       67.9079       67.5518       74.1637       77.1294       75.5214       70.2544       64.3614       61.3207       59.2830       57.4795       56.2120       55.9529       53.3108       51.3080       47.1576       45.8800       45.9596       51.7218       30.8669       31.6385        0.0000        0.0000        0.0000        0.0000        0.0000        0.0000        0.0000       17.1900       16.4100        5.1600       21.2817       21.1893       22.2552       24.6676       28.7857       33.6969       43.0605        0.0000        0.0000        0.0000        0.0000        0.0000        0.0000        0.0000        0.0000        0.0000        0.0000        0.0000        0.0000        0.0000        0.0000        0.0000        0.0000        0.0000        0.0000        0.0000        0.0000        0.0000        0.0000        0.0000        0.0000        0.0000        0.0000        0.0000        0.0000        0.0000        0.0000        0.0000        0.0000        0.0000        0.0000        0.0000        0.0000        0.0000        0.0000        0.0000        0.0000        0.0000        0.0000        0.0000        0.0000        0.0000        0.0000        0.0000        0.0000        0.0000        0.0000        0.0000        0.0000        0.0000        0.0000        0.0000
        0.0000        0.0000        0.0000        0.0000        0.0000        0.0000        0.0000        0.0000        0.0000        0.0000        0.0000        0.0000        0.0000        0.0000        0.0000        0.0000        0.0000        0.0000        0.0000        0.0000        0.0000        0.0000        0.0000        0.0000        0.0000        0.0000        0.0000        0.0000        0.0000        0.0000        0.0000        0.0000        0.0000        0.0000        0.0000        0.0000        0.0000        0.0000        0.0000        0.0000        0.0000        0.0000        0.0000        0.0000        0.0000        0.0000        0.0000        0.0000        0.0000        0.0000        0.0000        0.0000        0.0000        0.0000        0.0000        0.0000        0.0000        0.0000        0.0000        0.0000        0.0000        0.0000        0.0000        0.0000        0.0000        0.0000        0.0000        0.0000        0.0000        0.0000        0.0000        0.0000        0.0000        0.0000        0.0000        0.0000        0.0000        0.0000        0.0000        0.0000        0.0000        0.0000        0.0000        0.0000        0.0000        0.0000        0.0000        0.0000        0.0000        0.0000        0.0000        0.0000        0.0000        0.0000        0.0000        0.0000        0.0000        0.0000        0.0000        0.0000        0.0000        0.0000        0.0000        2.8157       10.2047       13.3575        6.1653        5.8865        5.3916        6.4363        8.8844       11.4278       12.2823       13.3328       13.8438       14.6945       17.9401       16.3309       15.8405       13.0119       15.7658       16.1299       14.2333       18.6283       20.2089       26.5423       33.5546        0.0000        0.0000       71.5166       86.6801      102.2083      108.0997      112.2876      116.7750      136.0295      140.1187      138.1534      136.6726      148.7468      151.0815      147.7021      135.9937      135.7882      135.5039      116.1761      107.4396      103.3767       95.4922       89.2270       86.4781       79.0272       78.6666       67.9042       67.3513       67.3660       62.9902       57.2710       56.1767       65.2604       67.3651       69.3513       53.4227       47.7874       45.5377       42.8345       42.2475       46.6187       44.8993       44.4465       43.6087       44.2089       46.0469       19.0173        0.0000        0.0000        0.0000        0.0000        0.0000        0.0000        0.0000        0.0000        0.0000        0.0000        0.0000        0.0000        0.0000       15.4001       12.9683       13.7687       15.6952       13.0707       16.6772        0.0000        0.0000        0.0000        0.0000        0.0000        0.0000        0.0000        0.0000        0.0000        0.0000        0.0000        0.0000        0.0000        0.0000        0.0000        0.0000        0.0000        0.0000        0.0000        0.0000        0.0000        0.0000        0.0000        0.0000        0.0000        0.0000        0.0000        0.0000        0.0000        0.0000        0.0000        0.0000        0.0000        0.0000        0.0000        0.0000        0.0000        0.0000        0.0000        0.0000        0.0000        0.0000        0.0000        0.0000        0.0000        0.0000        0.0000        0.0000        0.0000        0.0000        0.0000        0.0000        0.0000        0.0000        0.0000        0.0000
        0.0000        0.0000        0.0000        0.0000        0.0000        0.0000        0.0000        0.0000        0.0000        0.0000        0.0000        0.0000        0.0000        0.0000        0.0000        0.0000        0.0000        0.0000        0.0000        0.0000        0.0000        0.0000        0.0000        0.0000        0.0000        0.0000        0.0000        0.0000        0.0000        0.0000        0.0000        0.0000        0.0000        0.0000        0.0000        0.0000        0.0000        0.0000        0.0000        0.0000        0.0000        0.0000        0.0000        0.0000        0.0000        0.0000        0.0000        0.0000        0.0000        0.0000        0.0000        0.0000        0.0000        0.0000        0.0000        0.0000        0.0000        0.0000        0.0000        0.0000        0.0000        0.0000        0.0000        0.0000        0.0000        0.0000        0.0000        0.0000        0.0000        0.0000        0.0000        0.0000        0.0000        0.0000        0.0000        0.0000        0.0000        0.0000        0.0000        0.0000        0.0000        0.0000        0.0000        0.0000        0.0000        0.0000        0.0000        0.0000        0.0000        0.0000        0.0000        0.0000        0.0000        0.0000        0.0000        0.0000        0.0000        0.0000        0.0000        0.0000        0.0000        0.0000        0.0000        3.2519        6.1970       10.1396        5.6508        5.3701        5.8863        8.3201       12.1742       12.1574       13.9836       20.7730       17.0960       17.0809       18.1826       19.8021       19.0363       14.7746       24.8964       20.3418       19.9602       22.7258       24.0932       35.0152        0.0000        0.0000        0.0000        0.0000        0.0000        0.0000      114.7735      119.3116      120.9312      142.8349      145.2181      140.5972      137.1395      147.7419      151.0464      137.6874      129.0949      125.1315      119.7277      106.2434       96.5624       83.6910       79.9392       78.5247       74.1101       68.4813       58.7511       60.3428       59.3069       58.1061       54.0700       46.5121       48.2344       65.0015       67.2755       54.6513       46.1620       39.2305       36.6290       36.9251       35.2119       39.3764       40.5547       39.7871       42.3767       19.2852        0.0000        0.0000        0.0000        0.0000        0.0000        0.0000        0.0000        0.0000        0.0000        0.0000        0.0000        0.0000        0.0000        0.0000        0.0000       12.2794        9.5138        8.8829        9.1555       10.1273       10.6851       53.2573        0.0000        0.0000        0.0000        0.0000        0.0000        0.0000        0.0000        0.0000        0.0000        0.0000        0.0000        0.0000        0.0000        0.0000        0.0000        0.0000        0.0000        0.0000        0.0000        0.0000        0.0000        0.0000        0.0000        0.0000        0.0000        0.0000        0.0000        0.0000        0.0000        0.0000        0.0000        0.0000        0.0000        0.0000        0.0000        0.0000        0.0000        0.0000        0.0000        0.0000        0.0000        0.0000        0.0000        0.0000        0.0000        0.0000        0.0000        0.0000        0.0000        0.0000        0.0000        0.0000        0.0000        0.0000        0.0000
        0.0000        0.0000        0.0000        0.0000        0.0000        0.0000        0.0000        0.0000        0.0000        0.0000        0.0000        0.0000        0.0000        0.0000        0.0000        0.0000        0.0000        0.0000        0.0000        0.0000        0.0000        0.0000        0.0000        0.0000        0.0000        0.0000        0.0000        0.0000        0.0000        0.0000        0.0000        0.0000        0.0000        0.0000        0.0000        0.0000        0.0000        0.0000        0.0000        0.0000        0.0000        0.0000        0.0000        0.0000        0.0000        0.0000        0.0000        0.0000        0.0000        0.0000        0.0000        0.0000        0.0000        0.0000        0.0000        0.0000        0.0000        0.0000        0.0000        0.0000        0.0000        0.0000        0.0000        0.0000        0.0000        0.0000        0.0000        0.0000        0.0000        0.0000        0.0000        0.0000        0.0000        0.0000        0.0000        0.0000        0.0000        0.0000        0.0000        0.0000        0.0000        0.0000        0.0000        0.0000        0.0000        0.0000        0.0000        0.0000        0.0000        0.0000        0.0000        0.0000        0.0000        0.0000        0.0000        0.0000        0.0000        0.0000        0.0000        0.0000        0.0000        0.0000        0.0000        4.4875        4.3455        6.3849        7.1706        5.6425        7.4699       10.7583       12.8521       12.7336       16.7086       14.9384       16.6666       19.6501       19.8894        0.0000       23.2764       21.2313        0.0000        0.0000       26.8772       27.3205        0.0000        0.0000        0.0000        0.0000        0.0000        0.0000        0.0000        0.0000      119.8996      122.1056      128.4725      141.3190      132.3678      124.7929      122.4702      131.1675      128.8375      122.0328      117.5495      118.9396      103.4241       95.7453       90.1625       77.3010       70.0060       66.5176       59.5995       51.6239       52.1752       51.3394       46.7529       45.0518       42.3152       42.6439       41.5825       50.3296       44.8509       49.4035       55.2262       35.0104       34.6159       36.7161       38.9322        0.0000        0.0000        0.0000        0.0000        0.0000        0.0000        0.0000        0.0000        0.0000        0.0000        0.0000        0.0000        0.0000        0.0000        0.0000        0.0000        0.0000        0.0000        0.0000        0.0000        7.2246        7.2352        6.6820        8.0139       10.8965        0.0000        0.0000        0.0000        0.0000        0.0000        0.0000        0.0000        0.0000        0.0000        0.0000        0.0000        0.0000        0.0000        0.0000        0.0000        0.0000        0.0000        0.0000        0.0000        0.0000        0.0000        0.0000        0.0000        0.0000        0.0000        0.0000        0.0000        0.0000        0.0000        0.0000        0.0000        0.0000        0.0000        0.0000        0.0000        0.0000        0.0000        0.0000        0.0000        0.0000        0.0000        0.0000        0.0000        0.0000        0.0000        0.0000        0.0000        0.0000        0.0000        0.0000        0.0000        0.0000        0.0000        0.0000        0.0000        0.0000        0.0000
        0.0000        0.0000        0.0000        0.0000        0.0000        0.0000        0.0000        0.0000        0.0000        0.0000        0.0000        0.0000        0.0000        0.0000        0.0000        0.0000        0.0000        0.0000        0.0000        0.0000        0.0000        0.0000        0.0000        0.0000        0.0000        0.0000        0.0000        0.0000        0.0000        0.0000        0.0000        0.0000        0.0000        0.0000        0.0000        0.0000        0.0000        0.0000        0.0000        0.0000        0.0000        0.0000        0.0000        0.0000        0.0000        0.0000        0.0000        0.0000        0.0000        0.0000        0.0000        0.0000        0.0000        0.0000        0.0000        0.0000        0.0000        0.0000        0.0000        0.0000        0.0000        0.0000        0.0000        0.0000        0.0000        0.0000        0.0000        0.0000        0.0000        0.0000        0.0000        0.0000        0.0000        0.0000        0.0000        0.0000        0.0000        0.0000        0.0000        0.0000        0.0000        0.0000        0.0000        0.0000        0.0000        0.0000        0.0000        0.0000        0.0000        0.0000        0.0000        0.0000        0.0000        0.0000        0.0000        0.0000        0.0000        0.0000        0.0000        0.0000        0.0000        0.0000        0.0000        4.8896        9.3519        5.5662        5.0098        6.9714        7.7754        8.5811        9.6154       14.2837       15.5102       16.9443        0.0000        0.0000        0.0000        0.0000        0.0000        0.0000        0.0000        0.0000        0.0000        0.0000        0.0000        0.0000        0.0000        0.0000        0.0000        0.0000        0.0000        0.0000        0.0000      119.0748      128.5135      116.4194      104.9336      106.7944      103.9766      110.6413       97.1343      103.4658      104.1941       99.4854       86.4629       87.9322       76.4541       68.6012       63.3678       57.9995       51.0481       48.5761       48.7439       44.8674       41.8384       40.4922       40.5879       41.3979       39.1391       43.3689       44.5306       46.8996       52.8188       37.3711       38.8789       28.0826        0.0000        0.0000        0.0000        0.0000        0.0000        0.0000        0.0000        0.0000        0.0000        0.0000        0.0000        0.0000        0.0000        0.0000        0.0000        0.0000        0.0000        0.0000        0.0000        0.0000        0.0000        0.0000        7.0186        9.7459        6.1022        0.0000       19.4502       25.8599        0.0000        0.0000        0.0000        0.0000        0.0000        0.0000        0.0000        0.0000        0.0000        0.0000        0.0000        0.0000        0.0000        0.0000        0.0000        0.0000        0.0000        0.0000        0.0000        0.0000        0.0000        0.0000        0.0000        0.0000        0.0000        0.0000        0.0000        0.0000        0.0000        0.0000        0.0000        0.0000        0.0000        0.0000        0.0000        0.0000        0.0000        0.0000        0.0000        0.0000        0.0000        0.0000        0.0000        0.0000        0.0000        0.0000        0.0000        0.0000        0.0000        0.0000        0.0000        0.0000        0.0000        0.0000        0.0000
        0.0000        0.0000        0.0000        0.0000        0.0000        0.0000        0.0000        0.0000        0.0000        0.0000        0.0000        0.0000        0.0000        0.0000        0.0000        0.0000        0.0000        0.0000        0.0000        0.0000        0.0000        0.0000        0.0000        0.0000        0.0000        0.0000        0.0000        0.0000        0.0000        0.0000        0.0000        0.0000        0.0000        0.0000        0.0000        0.0000        0.0000        0.0000        0.0000        0.0000        0.0000        0.0000        0.0000        0.0000        0.0000        0.0000        0.0000        0.0000        0.0000        0.0000        0.0000        0.0000        0.0000        0.0000        0.0000        0.0000        0.0000        0.0000        0.0000        0.0000        0.0000        0.0000        0.0000        0.0000        0.0000        0.0000        0.0000        0.0000        0.0000        0.0000        0.0000        0.0000        0.0000        0.0000        0.0000        0.0000        0.0000        0.0000        0.0000        0.0000        0.0000        0.0000        0.0000        0.0000        0.0000        0.0000        0.0000        0.0000        0.0000        0.0000        0.0000        0.0000        0.0000        0.0000        0.0000        0.0000        0.0000        0.0000        0.0000        0.0000        0.0000        0.0000        0.0000        0.0000        0.0000        4.4804        5.3560       14.0628        8.8026        9.2351       12.7426       13.3443       16.3909       21.7345       44.0424        0.0000        0.0000        0.0000        0.0000        0.0000        0.0000        0.0000        0.0000        0.0000        0.0000        0.0000        0.0000        0.0000        0.0000        0.0000        0.0000        0.0000        0.0000      113.2946      106.0177       85.1046       83.6765       75.3920       76.4523       78.6631       78.0124       78.2599       73.3736       70.0061       73.3076       71.7223       59.5649       61.7907       63.8851       55.9072       48.2234       39.8955       38.8780       38.3208       40.2679       44.3711       47.4929       48.8446       58.3043       43.4734       43.9092       46.1489       32.4811       22.3500       40.6800        0.0000        0.0000        0.0000        0.0000        0.0000        0.0000        0.0000        0.0000        0.0000        0.0000        0.0000        0.0000        0.0000        0.0000        0.0000        0.0000        0.0000        0.0000        0.0000        0.0000        0.0000        0.0000        0.0000        0.0000        8.2579        9.5526        0.0000       51.5100       59.9700        0.0000        0.0000        0.0000        0.0000        0.0000        0.0000        0.0000        0.0000        0.0000        0.0000        0.0000        0.0000        0.0000        0.0000        0.0000        0.0000        0.0000        0.0000        0.0000        0.0000        0.0000        0.0000        0.0000        0.0000        0.0000        0.0000        0.0000        0.0000        0.0000        0.0000        0.0000        0.0000        0.0000        0.0000        0.0000        0.0000        0.0000        0.0000        0.0000        0.0000        0.0000        0.0000        0.0000        0.0000        0.0000        0.0000        0.0000        0.0000        0.0000        0.0000        0.0000        0.0000        0.0000        0.0000        0.0000
        0.0000        0.0000        0.0000        0.0000        0.0000        0.0000        0.0000        0.0000        0.0000        0.0000        0.0000        0.0000        0.0000        0.0000        0.0000        0.0000        0.0000        0.0000        0.0000        0.0000        0.0000        0.0000        0.0000        0.0000        0.0000        0.0000        0.0000        0.0000        0.0000        0.0000        0.0000        0.0000        0.0000        0.0000        0.0000        0.0000        0.0000        0.0000        0.0000        0.0000        0.0000        0.0000        0.0000        0.0000        0.0000        0.0000        0.0000        0.0000        0.0000        0.0000        0.0000        0.0000        0.0000        0.0000        0.0000        0.0000        0.0000        0.0000        0.0000        0.0000        0.0000        0.0000        0.0000        0.0000        0.0000        0.0000        0.0000        0.0000        0.0000        0.0000        0.0000        0.0000        0.0000        0.0000        0.0000        0.0000        0.0000        0.0000        0.0000        0.0000        0.0000        0.0000        0.0000        0.0000        0.0000        0.0000        0.0000        0.0000        0.0000        0.0000        0.0000        0.0000        0.0000        0.0000        0.0000        0.0000        0.0000        0.0000        0.0000        0.0000        0.0000        0.0000        0.0000        0.0000        0.0000        0.0000        8.3516       10.7147        7.8679        8.9263       11.2706       15.0772       17.4181       19.4321       23.2459        0.0000        0.0000        0.0000        0.0000        0.0000        0.0000        0.0000        0.0000        0.0000        0.0000        0.0000        0.0000        0.0000        0.0000        0.0000        0.0000        0.0000        0.0000        0.0000        0.0000       73.3550       66.9087       64.4259       64.0859       65.3337       70.9124       78.2214       69.6866       62.8066       61.4448       68.1842       55.8956       55.3114       45.0958       36.6032       33.3716       33.3079       31.8412       36.1082       65.5179       42.5004       48.9590       70.0560       58.3339       32.6550        0.0000        0.0000       48.0147        0.0000        0.0000        0.0000        0.0000        0.0000        0.0000        0.0000        0.0000        0.0000        0.0000        0.0000        0.0000        0.0000        0.0000        0.0000        0.0000        0.0000        0.0000        0.0000        0.0000        0.0000        0.0000        0.0000        0.0000        0.0000        0.0000       10.4457       16.2385        0.0000        0.0000        0.0000        0.0000        0.0000        0.0000        0.0000        0.0000        0.0000        0.0000        0.0000        0.0000        0.0000        0.0000        0.0000        0.0000        0.0000        0.0000        0.0000        0.0000        0.0000        0.0000        0.0000        0.0000        0.0000        0.0000        0.0000        0.0000        0.0000        0.0000        0.0000        0.0000        0.0000        0.0000        0.0000        0.0000        0.0000        0.0000        0.0000        0.0000        0.0000        0.0000        0.0000        0.0000        0.0000        0.0000        0.0000        0.0000        0.0000        0.0000        0.0000        0.0000        0.0000        0.0000        0.0000        0.0000        0.0000        0.0000
[truncated: 212,709 more chars]
