# Supplementary material for: Multidimensional evaluation of the TRMM 3B43V7 satellite-based precipitation product in mainland China from 1998–2016
Source: PeerJ. 2020 Feb 20;8:e8615. doi: 10.7717/peerj.8615 (PMC7036276; doi:10.7717/peerj.8615)
Supplement: Supplemental Information 2 [file peerj-08-8615-s002.zip › TRMM_3B43 data/TRMM 3B43 data-Year-Month/2010-02.txt]

ncols         249
nrows         175
xllcorner     73.250
yllcorner     6.500
cellsize      0.25000
        0.0000        0.0000        0.0000        0.0000        0.0000        0.0000        0.0000        0.0000        0.0000        0.0000        0.0000        0.0000        0.0000        0.0000        0.0000        0.0000        0.0000        0.0000        0.0000        0.0000        0.0000        0.0000        0.0000        0.0000        0.0000        0.0000        0.0000        0.0000        0.0000        0.0000        0.0000        0.0000        0.0000        0.0000        0.0000        0.0000        0.0000        0.0000        0.0000        0.0000        0.0000        0.0000        0.0000        0.0000        0.0000        0.0000        0.0000        0.0000        0.0000        0.0000        0.0000        0.0000        0.0000        0.0000        0.0000        0.0000        0.0000        0.0000        0.0000        0.0000        0.0000        0.0000        0.0000        0.0000        0.0000        0.0000        0.0000        0.0000        0.0000        0.0000        0.0000        0.0000        0.0000        0.0000        0.0000        0.0000        0.0000        0.0000        0.0000        0.0000        0.0000        0.0000        0.0000        0.0000        0.0000        0.0000        0.0000        0.0000        0.0000        0.0000        0.0000        0.0000        0.0000        0.0000        0.0000        0.0000        0.0000        0.0000        0.0000        0.0000        0.0000        0.0000        0.0000        0.0000        0.0000        0.0000        0.0000        0.0000        0.0000        0.0000        0.0000        0.0000        0.0000        0.0000        0.0000        0.0000        0.0000        0.0000        0.0000        0.0000        0.0000        0.0000        0.0000        0.0000        0.0000        0.0000        0.0000        0.0000        0.0000        0.0000        0.0000        0.0000        0.0000        0.0000        0.0000        0.0000        0.0000        0.0000        0.0000        0.0000        0.0000        0.0000        0.0000        0.0000        0.0000        0.0000        0.0000        0.0000        0.0000        0.0000        0.0000        0.0000        0.0000        0.0000        0.0000        0.0000        0.0000        0.0000        0.0000        0.0000        0.0000        0.0000        0.0000        0.0000        0.0000        0.0000        0.0000        0.0000        0.0000        0.0000        0.0000        0.0000        0.0000        8.5289        8.9377        9.7538        0.0000        0.0000        0.0000       12.2050       13.2828       13.6679       13.4173       13.3513       13.6669       13.2741       12.4075       11.9863       11.6681       11.2248       10.6963       10.4964        9.9630        9.9620        9.1473        8.1191        8.0521        8.0445        8.8923       10.6827       10.3292        9.1726        8.0773        7.0144        7.3119        7.3286        7.0190        8.1463        8.3442        9.2371        9.2747        9.9909       10.3118       10.8370       11.5142       12.4107       12.5361       13.4812       13.3238        0.0000        0.0000        0.0000        0.0000        0.0000        0.0000        0.0000        0.0000        0.0000        0.0000        0.0000        0.0000        0.0000        0.0000        0.0000        0.0000        0.0000        0.0000        0.0000        0.0000        0.0000        0.0000        0.0000        0.0000        0.0000        0.0000        0.0000        0.0000        0.0000        0.0000
        0.0000        0.0000        0.0000        0.0000        0.0000        0.0000        0.0000        0.0000        0.0000        0.0000        0.0000        0.0000        0.0000        0.0000        0.0000        0.0000        0.0000        0.0000        0.0000        0.0000        0.0000        0.0000        0.0000        0.0000        0.0000        0.0000        0.0000        0.0000        0.0000        0.0000        0.0000        0.0000        0.0000        0.0000        0.0000        0.0000        0.0000        0.0000        0.0000        0.0000        0.0000        0.0000        0.0000        0.0000        0.0000        0.0000        0.0000        0.0000        0.0000        0.0000        0.0000        0.0000        0.0000        0.0000        0.0000        0.0000        0.0000        0.0000        0.0000        0.0000        0.0000        0.0000        0.0000        0.0000        0.0000        0.0000        0.0000        0.0000        0.0000        0.0000        0.0000        0.0000        0.0000        0.0000        0.0000        0.0000        0.0000        0.0000        0.0000        0.0000        0.0000        0.0000        0.0000        0.0000        0.0000        0.0000        0.0000        0.0000        0.0000        0.0000        0.0000        0.0000        0.0000        0.0000        0.0000        0.0000        0.0000        0.0000        0.0000        0.0000        0.0000        0.0000        0.0000        0.0000        0.0000        0.0000        0.0000        0.0000        0.0000        0.0000        0.0000        0.0000        0.0000        0.0000        0.0000        0.0000        0.0000        0.0000        0.0000        0.0000        0.0000        0.0000        0.0000        0.0000        0.0000        0.0000        0.0000        0.0000        0.0000        0.0000        0.0000        0.0000        0.0000        0.0000        0.0000        0.0000        0.0000        0.0000        0.0000        0.0000        0.0000        0.0000        0.0000        0.0000        0.0000        0.0000        0.0000        0.0000        0.0000        0.0000        0.0000        0.0000        0.0000        0.0000        0.0000        0.0000        0.0000        0.0000        0.0000        0.0000        0.0000        0.0000        0.0000        0.0000        0.0000        0.0000        0.0000        0.0000        0.0000        0.0000        0.0000        0.0000        7.6790        8.0153        8.6338        9.4069        9.5395        9.8326       10.3595       11.9693       12.6085       13.1992       13.8530       13.4220       13.6833       13.6881       12.6595       12.0627       11.6896       11.4098       10.6957       10.2981       10.3530        9.4546        9.1063        8.6291        8.7086        8.4912        8.4364        8.6900        8.0920        8.2107        7.5762        6.8162        6.7089        6.7641        6.7439        6.8424        6.5579        7.4484        8.4494       10.3669       11.9286       11.8445       12.2799       13.4660       13.9184       14.4466       14.7606       13.1729       12.6632       12.9777       13.6194       14.8712       14.7230       14.2154        0.0000        0.0000        0.0000        0.0000        0.0000        0.0000        0.0000        0.0000        0.0000        0.0000        0.0000        0.0000        0.0000        0.0000        0.0000        0.0000        0.0000        0.0000        0.0000        0.0000        0.0000        0.0000        0.0000
        0.0000        0.0000        0.0000        0.0000        0.0000        0.0000        0.0000        0.0000        0.0000        0.0000        0.0000        0.0000        0.0000        0.0000        0.0000        0.0000        0.0000        0.0000        0.0000        0.0000        0.0000        0.0000        0.0000        0.0000        0.0000        0.0000        0.0000        0.0000        0.0000        0.0000        0.0000        0.0000        0.0000        0.0000        0.0000        0.0000        0.0000        0.0000        0.0000        0.0000        0.0000        0.0000        0.0000        0.0000        0.0000        0.0000        0.0000        0.0000        0.0000        0.0000        0.0000        0.0000        0.0000        0.0000        0.0000       19.1262        0.0000       15.6242       13.8297        0.0000        0.0000        0.0000        0.0000        0.0000        0.0000        0.0000        0.0000        0.0000        0.0000        0.0000        0.0000        0.0000        0.0000        0.0000        0.0000        0.0000        0.0000        0.0000        0.0000        0.0000        0.0000        0.0000        0.0000        0.0000        0.0000        0.0000        0.0000        0.0000        0.0000        0.0000        0.0000        0.0000        0.0000        0.0000        0.0000        0.0000        0.0000        0.0000        0.0000        0.0000        0.0000        0.0000        0.0000        0.0000        0.0000        0.0000        0.0000        0.0000        0.0000        0.0000        0.0000        0.0000        0.0000        0.0000        0.0000        0.0000        0.0000        0.0000        0.0000        0.0000        0.0000        0.0000        0.0000        0.0000        0.0000        0.0000        0.0000        0.0000        0.0000        0.0000        0.0000        0.0000        0.0000        0.0000        0.0000        0.0000        0.0000        0.0000        0.0000        0.0000        0.0000        0.0000        0.0000        0.0000        0.0000        0.0000        0.0000        0.0000        0.0000        0.0000        0.0000        0.0000        0.0000        0.0000        0.0000        0.0000        0.0000        0.0000        0.0000        0.0000        0.0000        0.0000        0.0000        0.0000        0.0000        0.0000        0.0000        0.0000        0.0000        0.0000        0.0000        7.9910        7.5872        7.6959        8.0808        8.7899        8.9967        9.3190       10.2452       11.7761       12.6554       13.2561       13.7774       14.1069       14.1839       13.5581       12.7210       12.0092       11.5342       11.1183       10.6761       10.7582       10.4253       10.2310        9.9846        9.3782        9.1491        8.9326        8.5722        8.6083        8.5234        8.5611        8.3197        6.8002        6.2449        6.2221        6.8211        6.4952        7.7259        8.7164        8.8429       10.5988       11.5358       12.0916       12.5569       13.9617       14.8919       14.5682       14.0867       13.1682       12.8770       12.5221       13.1357       14.1133       14.3970       13.7226       16.2958        0.0000        0.0000        0.0000        0.0000        0.0000        0.0000        0.0000        0.0000        0.0000        0.0000        0.0000        0.0000        0.0000        0.0000        0.0000        0.0000        0.0000        0.0000        0.0000        0.0000        0.0000        0.0000
        0.0000        0.0000        0.0000        0.0000        0.0000        0.0000        0.0000        0.0000        0.0000        0.0000        0.0000        0.0000        0.0000        0.0000        0.0000        0.0000        0.0000        0.0000        0.0000        0.0000        0.0000        0.0000        0.0000        0.0000        0.0000        0.0000        0.0000        0.0000        0.0000        0.0000        0.0000        0.0000        0.0000        0.0000        0.0000        0.0000        0.0000        0.0000        0.0000        0.0000        0.0000        0.0000        0.0000        0.0000        0.0000        0.0000        0.0000        0.0000        0.0000        0.0000        0.0000        0.0000        0.0000       29.0475       26.3564       22.0144       19.3128       18.2020       14.8048        7.1410        0.0000        0.0000        0.0000        0.0000        0.0000        0.0000        0.0000        0.0000        0.0000        0.0000        0.0000        0.0000        0.0000        0.0000        0.0000        0.0000        0.0000        0.0000        0.0000        0.0000        0.0000        0.0000        0.0000        0.0000        0.0000        0.0000        0.0000        0.0000        0.0000        0.0000        0.0000        0.0000        0.0000        0.0000        0.0000        0.0000        0.0000        0.0000        0.0000        0.0000        0.0000        0.0000        0.0000        0.0000        0.0000        0.0000        0.0000        0.0000        0.0000        0.0000        0.0000        0.0000        0.0000        0.0000        0.0000        0.0000        0.0000        0.0000        0.0000        0.0000        0.0000        0.0000        0.0000        0.0000        0.0000        0.0000        0.0000        0.0000        0.0000        0.0000        0.0000        0.0000        0.0000        0.0000        0.0000        0.0000        0.0000        0.0000        0.0000        0.0000        0.0000        0.0000        0.0000        0.0000        0.0000        0.0000        0.0000        0.0000        0.0000        0.0000        0.0000        0.0000        0.0000        0.0000        0.0000        0.0000        0.0000        0.0000        0.0000        0.0000        0.0000        0.0000        0.0000        0.0000        0.0000        0.0000        0.0000        0.0000        0.0000        0.0000        8.3216        8.2240        7.6721        7.8499        8.2376        8.9895        9.0781        9.0577        9.4377       11.1134       11.8595       12.6257       13.1199       13.3834       13.5295       13.3554       12.6427       12.1368       11.3767       10.5829       10.1654        9.9915        9.7934        9.3969        9.6152        8.9541        8.9874        9.0260        8.5833        8.9867        8.8878        8.5733        8.0098        6.5388        6.2585        5.9141        5.7072        5.7334        6.7372        7.7956        9.9521       10.3859       10.1695       11.1545       11.7939       13.3355       13.9860       14.1962       13.5136       12.6236       12.1706       11.7756       12.2991       12.5975       12.6414       13.4900       15.4731       15.8901       13.5819        0.0000        0.0000        0.0000        0.0000        0.0000        0.0000        0.0000        0.0000        0.0000        0.0000        0.0000        0.0000        0.0000        0.0000        0.0000        0.0000        0.0000        0.0000        0.0000        0.0000
        0.0000        0.0000        0.0000        0.0000        0.0000        0.0000        0.0000        0.0000        0.0000        0.0000        0.0000        0.0000        0.0000        0.0000        0.0000        0.0000        0.0000        0.0000        0.0000        0.0000        0.0000        0.0000        0.0000        0.0000        0.0000        0.0000        0.0000        0.0000        0.0000        0.0000        0.0000        0.0000        0.0000        0.0000        0.0000        0.0000        0.0000        0.0000        0.0000        0.0000        0.0000        0.0000        0.0000        0.0000        0.0000        0.0000        0.0000        0.0000        0.0000        0.0000        0.0000        0.0000        0.0000       32.0762       26.0413       27.4312       24.9372       22.0670       18.5248       14.1426        0.0000        0.0000        0.0000        0.0000        0.0000        0.0000        0.0000        0.0000        0.0000        0.0000        0.0000        0.0000        0.0000        0.0000        0.0000        0.0000        0.0000        0.0000        0.0000        0.0000        0.0000        0.0000        0.0000        0.0000        0.0000        0.0000        0.0000        0.0000        0.0000        0.0000        0.0000        0.0000        0.0000        0.0000        0.0000        0.0000        0.0000        0.0000        0.0000        0.0000        0.0000        0.0000        0.0000        0.0000        0.0000        0.0000        0.0000        0.0000        0.0000        0.0000        0.0000        0.0000        0.0000        0.0000        0.0000        0.0000        0.0000        0.0000        0.0000        0.0000        0.0000        0.0000        0.0000        0.0000        0.0000        0.0000        0.0000        0.0000        0.0000        0.0000        0.0000        0.0000        0.0000        0.0000        0.0000        0.0000        0.0000        0.0000        0.0000        0.0000        0.0000        0.0000        0.0000        0.0000        0.0000        0.0000        0.0000        0.0000        0.0000        0.0000        0.0000        0.0000        0.0000        0.0000        0.0000        0.0000        0.0000        0.0000        0.0000        0.0000        0.0000        0.0000        0.0000        0.0000        0.0000        0.0000        0.0000        0.0000        0.0000        0.0000        7.5441        7.8504        7.8431        8.1887        8.3901        9.1790        9.0433        9.0685        9.1559       10.0126       10.5813       11.0305       11.5488       12.4601       13.1353       12.7088       12.2020       11.1627       10.5824       10.3534        9.9632       10.0736        9.8842        9.1415       10.0517        9.7666        9.5136        9.0650        8.6508        8.1625        8.3970        7.2276        7.1874        6.3251        6.0534        6.0149        5.9000        5.7214        5.7825        6.2752        7.4586        9.2392        8.7544        9.3264       10.2045       10.9488       11.6315       11.3083       11.2985       11.6682       11.2814       11.0471       11.4649       11.5516       11.5936       12.0489       12.0697       12.6891       13.0037       13.0465       12.2993        0.0000        0.0000        0.0000        0.0000        0.0000        0.0000        0.0000        0.0000        0.0000        0.0000        0.0000        0.0000        0.0000        0.0000        0.0000        0.0000        0.0000        0.0000
        0.0000        0.0000        0.0000        0.0000        0.0000        0.0000        0.0000        0.0000        0.0000        0.0000        0.0000        0.0000        0.0000        0.0000        0.0000        0.0000        0.0000        0.0000        0.0000        0.0000        0.0000        0.0000        0.0000        0.0000        0.0000        0.0000        0.0000        0.0000        0.0000        0.0000        0.0000        0.0000        0.0000        0.0000        0.0000        0.0000        0.0000        0.0000        0.0000        0.0000        0.0000        0.0000        0.0000        0.0000        0.0000        0.0000        0.0000        0.0000        0.0000        0.0000       35.4547       45.8449       48.4992       34.3078       30.5575       32.1490       29.9261       26.0111       21.8380       15.8621       11.7110       12.0285        0.0000        0.0000        0.0000        0.0000        0.0000        0.0000        0.0000        0.0000        0.0000        0.0000        0.0000        0.0000        0.0000        0.0000        0.0000        0.0000        0.0000        0.0000        0.0000        0.0000        0.0000        0.0000        0.0000        0.0000        0.0000        0.0000        0.0000        0.0000        0.0000        0.0000        0.0000        0.0000        0.0000        0.0000        0.0000        0.0000        0.0000        0.0000        0.0000        0.0000        0.0000        0.0000        0.0000        0.0000        0.0000        0.0000        0.0000        0.0000        0.0000        0.0000        0.0000        0.0000        0.0000        0.0000        0.0000        0.0000        0.0000        0.0000        0.0000        0.0000        0.0000        0.0000        0.0000        0.0000        0.0000        0.0000        0.0000        0.0000        0.0000        0.0000        0.0000        0.0000        0.0000        0.0000        0.0000        0.0000        0.0000        0.0000        0.0000        0.0000        0.0000        0.0000        0.0000        0.0000        0.0000        0.0000        0.0000        0.0000        0.0000        0.0000        0.0000        0.0000        0.0000        0.0000        0.0000        0.0000        0.0000        0.0000        0.0000        0.0000        0.0000        0.0000        0.0000        0.0000        0.0000        0.0000        0.0000        6.4714        6.3374        6.2653        6.4602        6.9538        7.5425        8.3169        8.4749        9.1507        9.4270        9.9290       10.3680       10.7695       10.7399       11.4134       11.7687       11.9836       11.6767       10.9512       10.4984       10.0593        9.6756        9.0232        9.2046        9.0983        8.5807        9.4449        9.4507        9.0584        8.5884        7.6352        7.3005        7.0339        6.4215        6.1038        5.9559        5.8588        6.2311        6.0172        6.1273        6.9444        6.8372        7.7564        8.4624        9.4036       10.5965       10.4569       10.7260       10.6501       10.9315       11.4091       11.7377       12.2481       12.6180       11.6147       11.7312       12.0370       11.8991       11.5926       12.0276       12.0590       11.9470        0.0000        0.0000        0.0000        0.0000        0.0000        0.0000        0.0000        0.0000        0.0000        0.0000        0.0000        0.0000        0.0000        0.0000       27.1019       26.3012       28.2757        0.0000
        0.0000        0.0000        0.0000        0.0000        0.0000        0.0000        0.0000        0.0000        0.0000        0.0000        0.0000        0.0000        0.0000        0.0000        0.0000        0.0000        0.0000        0.0000        0.0000        0.0000        0.0000        0.0000        0.0000        0.0000        0.0000        0.0000        0.0000        0.0000        0.0000        0.0000        0.0000        0.0000        0.0000        0.0000        0.0000        0.0000        0.0000        0.0000        0.0000        0.0000        0.0000        0.0000        0.0000        0.0000        0.0000        0.0000        0.0000        0.0000       39.2023       36.3275       34.2833       49.2103       54.4080       43.5991       35.5135       35.9455       33.1802       29.5663       23.5812       18.0368       13.9212       11.4695       10.6370        0.0000        0.0000        0.0000        0.0000        0.0000        0.0000        0.0000        0.0000        0.0000        0.0000        0.0000        0.0000        0.0000        0.0000        0.0000        0.0000        0.0000        0.0000        0.0000        0.0000        0.0000        0.0000        0.0000        0.0000        0.0000        0.0000        0.0000        0.0000        0.0000        0.0000        0.0000        0.0000        0.0000        0.0000        0.0000        0.0000        0.0000        0.0000        0.0000        0.0000        0.0000        0.0000        0.0000        0.0000        0.0000        0.0000        0.0000        0.0000        0.0000        0.0000        0.0000        0.0000        0.0000        0.0000        0.0000        0.0000        0.0000        0.0000        0.0000        0.0000        0.0000        0.0000        0.0000        0.0000        0.0000        0.0000        0.0000        0.0000        0.0000        0.0000        0.0000        0.0000        0.0000        0.0000        0.0000        0.0000        0.0000        0.0000        0.0000        0.0000        0.0000        0.0000        0.0000        0.0000        0.0000        0.0000        0.0000        0.0000        0.0000        0.0000        0.0000        0.0000        0.0000        0.0000        0.0000        0.0000        0.0000        0.0000        0.0000        0.0000        0.0000        0.0000        0.0000        0.0000        0.0000        6.4646        6.3031        6.3440        5.8892        5.9341        6.2486        6.6609        7.8062        8.2988        8.6876        9.1893        9.8193       10.3968       10.5078       10.7321       11.4566       11.6811       11.1345       10.9442       10.4218       10.4177        9.9388        9.5679        8.9777        9.3297        9.4975        8.9678        9.2039        9.0650        8.7873        8.6958        7.8314        7.4070        7.3118        6.7093        6.0787        5.8368        5.8983        6.3911        6.3225        7.0100        8.6996        8.9097        9.2539       10.0161       10.8851       10.8823       10.8202       10.1841       10.5271       11.1412       12.2198       12.5041       12.7730       12.2565       11.8473       11.9096       12.2002       12.1966       11.8041       12.2130       12.8978       13.4825       12.8111        0.0000        0.0000        0.0000        0.0000        0.0000        0.0000        0.0000        0.0000        0.0000       20.9914       25.8403       25.8895       26.6121       27.6948       28.3654       29.9399       31.5926
        0.0000        0.0000        0.0000        0.0000        0.0000        0.0000        0.0000        0.0000        0.0000        0.0000        0.0000        0.0000        0.0000        0.0000        0.0000        0.0000        0.0000        0.0000        0.0000        0.0000        0.0000        0.0000        0.0000        0.0000        0.0000        0.0000        0.0000        0.0000        0.0000        0.0000        0.0000        0.0000        0.0000        0.0000        0.0000        0.0000        0.0000        0.0000        0.0000        0.0000        0.0000        0.0000        0.0000        0.0000        0.0000        0.0000        0.0000        0.0000       39.6909       37.1031       34.0245       40.9995       49.5966       47.8506       40.5746       37.5619       31.3093       27.7394       26.3797       19.8088       17.4052       13.6234       11.2465        8.4569        7.6204        6.8329        5.8470        0.0000        0.0000        0.0000        0.0000        0.0000        0.0000        0.0000        0.0000        0.0000        0.0000        0.0000        0.0000        0.0000        0.0000        0.0000        0.0000        0.0000        0.0000        0.0000        0.0000        0.0000        0.0000        0.0000        0.0000        0.0000        0.0000        0.0000        0.0000        0.0000        0.0000        0.0000        0.0000        0.0000        0.0000        0.0000        0.0000        0.0000        0.0000        0.0000        0.0000        0.0000        0.0000        0.0000        0.0000        0.0000        0.0000        0.0000        0.0000        0.0000        0.0000        0.0000        0.0000        0.0000        0.0000        0.0000        0.0000        0.0000        0.0000        0.0000        0.0000        0.0000        0.0000        0.0000        0.0000        0.0000        0.0000        0.0000        0.0000        0.0000        0.0000        0.0000        0.0000        0.0000        0.0000        0.0000        0.0000        0.0000        0.0000        0.0000        0.0000        0.0000        0.0000        0.0000        0.0000        0.0000        0.0000        0.0000        0.0000        0.0000        0.0000        0.0000        0.0000        0.0000        0.0000        0.0000        0.0000        0.0000        0.0000        0.0000        0.0000        0.0000        6.8446        6.2500        6.2228        6.2853        5.9127        5.9671        6.3480        7.5303        8.0393        8.5563        9.4524        9.8912       10.2689       10.3844       10.5487       11.0610       11.2059       11.0607       10.2699        9.7335        9.5922        9.2508        8.8903        8.3959        8.6089        8.7016        8.2399        8.4661        8.0169        7.9460        7.9231        7.3899        7.2170        7.1116        7.1832        6.2386        6.6321        6.8713        7.8583        8.2087        8.9618        8.7582        9.0441        9.3829       11.2017       12.1683       11.9131       11.1318       10.7051       10.3610       11.4307       13.7125       13.4107       13.6342       13.4855       12.8214       12.9547       12.7960       13.0989       12.8660       13.6671       14.5734       16.8400        0.0000        0.0000        0.0000        0.0000        0.0000        0.0000       16.4238       18.0870       18.6254       18.5428       22.3746       25.5638       24.2360       24.7972       25.6884       27.9946        0.0000        0.0000
        0.0000        0.0000        0.0000        0.0000        0.0000        0.0000        0.0000        0.0000        0.0000        0.0000        0.0000        0.0000        0.0000        0.0000        0.0000        0.0000        0.0000        0.0000        0.0000        0.0000        0.0000        0.0000        0.0000        0.0000        0.0000        0.0000        0.0000        0.0000        0.0000        0.0000        0.0000        0.0000        0.0000        0.0000        0.0000        0.0000        0.0000        0.0000        0.0000        0.0000        0.0000        0.0000        0.0000        0.0000        0.0000        0.0000        0.0000        0.0000       30.8904       28.5995       28.3000       39.7493       36.5792       33.4637       33.9305       35.3197       34.2392       29.9297       26.1182       25.0261       22.4702       20.3939       16.7485       15.8251       14.4693       12.9707       11.5288        9.0994        7.4742        0.0000        0.0000        0.0000        0.0000        0.0000        0.0000        0.0000        0.0000        0.0000        0.0000        0.0000        0.0000        0.0000        0.0000        0.0000        0.0000        0.0000        0.0000        0.0000        0.0000        0.0000        0.0000        0.0000        0.0000        0.0000        0.0000        0.0000        0.0000        0.0000        0.0000        0.0000        0.0000        0.0000        0.0000        0.0000        0.0000        0.0000        0.0000        0.0000        0.0000        0.0000        0.0000        0.0000        0.0000        0.0000        0.0000        0.0000        0.0000        0.0000        0.0000        0.0000        0.0000        0.0000        0.0000        0.0000        0.0000        0.0000        0.0000        0.0000        0.0000        0.0000        0.0000        0.0000        0.0000        0.0000        0.0000        0.0000        0.0000        0.0000        0.0000        0.0000        0.0000        0.0000        0.0000        0.0000        0.0000        0.0000        0.0000        0.0000        0.0000        0.0000        0.0000        0.0000        0.0000        0.0000        0.0000        0.0000        0.0000        0.0000        0.0000        0.0000        0.0000        0.0000        0.0000        0.0000        0.0000        0.0000        0.0000        0.0000        5.7169        5.9661        5.9962        6.7663        6.4543        6.4373        6.8827        8.0186        7.9974        8.1348        8.3397        9.0502        9.4079        9.6419        9.6479        9.4327        9.9564        9.4203        8.9813        8.7777        8.5493        8.1351        7.7616        6.5619        6.3228        6.2313        5.8380        7.0336        6.9111        6.7748        6.8097        6.3606        6.7326        6.8460        6.8513        6.7035        6.8961        7.2697        7.7542        8.2794        8.3834        8.9494        9.4788        8.5059        9.0105        8.7257        9.8669       11.6370       10.3906        9.4923        9.5134       13.2702       12.5674       13.0984       15.0280       13.0877       12.9833       14.1945       14.3040       14.2315       14.3868       15.9849       18.0637       15.3936       16.0086       17.2158       18.6411       16.6410       17.5509       18.2034       18.1767       17.0172       19.4912       22.6225       22.9825       22.8075       23.9152       26.8094       29.6666        0.0000        0.0000
        0.0000        0.0000        0.0000        0.0000        0.0000        0.0000        0.0000        0.0000        0.0000        0.0000        0.0000        0.0000        0.0000        0.0000        0.0000        0.0000        0.0000        0.0000        0.0000        0.0000        0.0000        0.0000        0.0000        0.0000        0.0000        0.0000        0.0000        0.0000        0.0000        0.0000        0.0000        0.0000        0.0000        0.0000        0.0000        0.0000        0.0000        0.0000        0.0000        0.0000        0.0000        0.0000        0.0000        0.0000        0.0000        0.0000        0.0000        0.0000       28.5687       24.7957       25.8104       29.4750       29.6735       33.4409       33.5198       31.1084       33.5820       29.6264       26.3330       26.2611       24.0299       22.5315       20.4351       20.0884       18.7584       17.0942       15.0452       11.8477        9.7269        8.2717        0.0000        0.0000        0.0000        0.0000        0.0000        0.0000        0.0000        0.0000        0.0000        0.0000        0.0000        0.0000        0.0000        0.0000        0.0000        0.0000        0.0000        0.0000        0.0000        0.0000        0.0000        0.0000        0.0000        0.0000        0.0000        0.0000        0.0000        0.0000        0.0000        0.0000        0.0000        0.0000        0.0000        0.0000        0.0000        0.0000        0.0000        0.0000        0.0000        0.0000        0.0000        0.0000        0.0000        0.0000        0.0000        0.0000        0.0000        0.0000        0.0000        0.0000        0.0000        0.0000        0.0000        0.0000        0.0000        0.0000        0.0000        0.0000        0.0000        0.0000        0.0000        0.0000        0.0000        0.0000        0.0000        0.0000        0.0000        0.0000        0.0000        0.0000        0.0000        0.0000        0.0000        0.0000        0.0000        0.0000        0.0000        0.0000        0.0000        0.0000        0.0000        0.0000        0.0000        0.0000        0.0000        0.0000        0.0000        0.0000        0.0000        0.0000        0.0000        0.0000        0.0000        0.0000        0.0000        0.0000        0.0000        0.0000        0.0000        5.4711        5.6018        6.6690        6.6113        6.6924        0.0000        7.4781        7.8321        7.9173        0.0000        0.0000        0.0000        9.6037        9.5325        8.9377        8.8116        8.8402        8.4739        8.4029        8.2215        7.9700        7.5077        6.7676        6.0407        6.0038        5.9788        6.7157        6.9539        6.6263        6.5369        6.2481        6.2365        7.0234        7.7917        6.7491        6.9732        6.9275        7.3938        7.5652        7.8916        8.8279        9.0400        8.3783        8.7235        8.1484       10.0144       12.8969       13.3739        9.8484        8.8492       12.5466       13.1589       13.2922       14.8115       13.0872       14.0586       16.9946       18.0604       16.0160       16.7895       15.5894       16.5926       15.6336       17.2542       19.3944       20.8262       19.4947       22.2393       21.6024       20.1087       19.9809       22.9000       24.8389       23.5820       23.5999       26.6323       29.6363       33.4418        0.0000        0.0000
        0.0000        0.0000        0.0000        0.0000        0.0000        0.0000        0.0000        0.0000        0.0000        0.0000        0.0000        0.0000        0.0000        0.0000        0.0000        0.0000        0.0000        0.0000        0.0000        0.0000        0.0000        0.0000        0.0000        0.0000        0.0000        0.0000        0.0000        0.0000        0.0000        0.0000        0.0000        0.0000        0.0000        0.0000        0.0000        0.0000        0.0000        0.0000       43.6684       49.6258       53.8325        0.0000        0.0000        0.0000        0.0000        0.0000        0.0000        0.0000       21.8350       19.6217       22.4261       27.1578       30.3638       33.3010       27.8345       28.3737       30.1097       26.8484       24.9459       26.8649       25.6984       24.6620       23.4757       22.8987       21.8733       19.5110       16.8865       13.7731       11.6680        9.9756        0.0000        0.0000        0.0000        0.0000        0.0000        0.0000        0.0000        0.0000        0.0000        0.0000        0.0000        0.0000        0.0000        0.0000        0.0000        0.0000        0.0000        0.0000        0.0000        0.0000        0.0000        0.0000        0.0000        0.0000        0.0000        0.0000        0.0000        0.0000        0.0000        0.0000        0.0000        0.0000        0.0000        0.0000        0.0000        0.0000        0.0000        0.0000        0.0000        0.0000        0.0000        0.0000        0.0000        0.0000        0.0000        0.0000        0.0000        0.0000        0.0000        0.0000        0.0000        0.0000        0.0000        0.0000        0.0000        0.0000        0.0000        0.0000        0.0000        0.0000        0.0000        0.0000        0.0000        0.0000        0.0000        0.0000        0.0000        0.0000        0.0000        0.0000        0.0000        0.0000        0.0000        0.0000        0.0000        0.0000        0.0000        0.0000        0.0000        0.0000        0.0000        0.0000        0.0000        0.0000        0.0000        0.0000        0.0000        0.0000        0.0000        0.0000        0.0000        0.0000        0.0000        0.0000        0.0000        0.0000        0.0000        0.0000        0.0000        0.0000        0.0000        0.0000        0.0000        0.0000        0.0000        0.0000        0.0000        0.0000        0.0000        0.0000        0.0000        0.0000        0.0000        8.3556        8.2101        8.6608        8.1462        7.7090        7.8721        7.7820        7.1736        7.2178        6.5511        6.2957        5.5670        5.8544        5.8261        6.0786        6.1120        6.1864        6.1986        6.7314        7.1871        6.4221        6.7921        6.9333        6.8721        7.6276        8.9361        8.8746        9.6862        8.4411        7.5214        9.3165        9.6795       10.4245       12.6008       12.4437       11.0935       13.9144       14.8761       15.5429       15.7690       16.0710       16.4423       17.7592       20.5019       18.1714       18.1570       18.5070       20.1159       18.1493       19.8041       20.5585       20.0792       20.9857       22.1603       24.3629       24.7014       27.5077       29.5449       28.1374       28.3155       29.4527       30.8820       33.4191        0.0000        0.0000        0.0000
        0.0000        0.0000        0.0000        0.0000        0.0000        0.0000        0.0000        0.0000        0.0000        0.0000        0.0000        0.0000        0.0000        0.0000        0.0000        0.0000        0.0000        0.0000        0.0000        0.0000        0.0000        0.0000        0.0000        0.0000        0.0000        0.0000        0.0000        0.0000        0.0000        0.0000        0.0000        0.0000        0.0000        0.0000        0.0000        0.0000        0.0000        0.0000       32.5676       31.8116       32.9261       34.0899       46.3264       61.6854       63.2591       49.9495       47.1103       33.1974       30.1867       25.7738       25.4839       28.0657       28.4361       28.2631       23.9576       23.9671       23.9031       22.5147       22.2177       24.8026       24.5759       23.8570       22.1754       22.5127       21.6843       19.7873       17.5976       14.9025       12.9825       11.4219       10.2514        7.6675        0.0000        0.0000        0.0000        0.0000        0.0000        0.0000        0.0000        0.0000        0.0000        0.0000        0.0000        0.0000        0.0000        0.0000        0.0000        0.0000        0.0000        0.0000        0.0000        0.0000        0.0000        0.0000        0.0000        0.0000        0.0000        0.0000        0.0000        0.0000        0.0000        0.0000        0.0000        0.0000        0.0000        0.0000        0.0000        0.0000        0.0000        0.0000        0.0000        0.0000        0.0000        0.0000        0.0000        0.0000        0.0000        0.0000        0.0000        0.0000        0.0000        0.0000        0.0000        0.0000        0.0000        0.0000        0.0000        0.0000        0.0000        0.0000        0.0000        0.0000        0.0000        0.0000        0.0000        0.0000        0.0000        0.0000        0.0000        0.0000        0.0000        0.0000        0.0000        0.0000        0.0000        0.0000        0.0000        0.0000        0.0000        0.0000        0.0000        0.0000        0.0000        0.0000        0.0000        0.0000        0.0000        0.0000        0.0000        0.0000        0.0000        0.0000        0.0000        0.0000        0.0000        0.0000        0.0000        0.0000        0.0000        0.0000        0.0000        0.0000        0.0000        0.0000        0.0000        0.0000        0.0000        0.0000        0.0000        0.0000        0.0000        0.0000        0.0000        0.0000        7.6915        8.3357        7.7590        7.5951        7.6433        7.5313        7.3833        7.0597        7.4559        6.9554        5.8205        5.6946        5.6254        6.2724        6.8086        7.0483        7.4998        7.1613        7.4952        6.3567        6.7743        7.0035        7.5665        8.2497        9.2223       10.3349        9.8995        8.0332        9.2218       10.8852       10.7983       11.2978       14.2394       14.5886       15.3524       19.2437       18.2974       16.8580       18.2729       16.7847       17.8819       20.9492       23.7550       20.9905       20.4777       21.0025       21.9347       19.4132       20.6830       21.2782       21.5911       20.7683       22.3729       23.7463       26.3048       27.3792       28.9101       29.7408       30.9062       33.2270       35.3675        0.0000        0.0000        0.0000        0.0000
        0.0000        0.0000        0.0000        0.0000        0.0000        0.0000        0.0000        0.0000        0.0000        0.0000        0.0000        0.0000        0.0000        0.0000        0.0000        0.0000        0.0000        0.0000        0.0000        0.0000        0.0000        0.0000        0.0000        0.0000        0.0000        0.0000        0.0000        0.0000        0.0000        0.0000        0.0000        0.0000        0.0000        0.0000        0.0000        0.0000        0.0000       30.4571       26.6314       21.4973       22.0757       19.6992       18.3574       21.2034       21.6369       24.3662       24.7010       33.8619       27.2275       19.7559       15.2516       22.0330       22.1934       24.5308       22.6804       26.2781       21.4326       20.8405       18.9564       22.9029       22.4068       21.5682       20.6100       21.2920       20.7217       19.9097       17.5227       16.7255       15.3943       13.7966       12.5983        9.2840        0.0000        0.0000        0.0000        0.0000        0.0000        0.0000        0.0000        0.0000        0.0000        0.0000        0.0000        0.0000        0.0000        0.0000        0.0000        0.0000        0.0000        0.0000        0.0000        0.0000        0.0000        0.0000        0.0000        0.0000        0.0000        0.0000        0.0000        0.0000        0.0000        0.0000        0.0000        0.0000        0.0000        0.0000        0.0000        0.0000        0.0000        0.0000        0.0000        0.0000        0.0000        0.0000        0.0000        0.0000        0.0000        0.0000        0.0000        0.0000        0.0000        0.0000        0.0000        0.0000        0.0000        0.0000        0.0000        0.0000        0.0000        0.0000        0.0000        0.0000        0.0000        0.0000        0.0000        0.0000        0.0000        0.0000        0.0000        0.0000        0.0000        0.0000        0.0000        0.0000        0.0000        0.0000        0.0000        0.0000        0.0000        0.0000        0.0000        0.0000        0.0000        0.0000        0.0000        0.0000        0.0000        0.0000        0.0000        0.0000        0.0000        0.0000        0.0000        0.0000        0.0000        0.0000        0.0000        0.0000        0.0000        0.0000        0.0000        0.0000        0.0000        0.0000        0.0000        0.0000        0.0000        0.0000        0.0000        7.3984        7.3108        7.3783        7.5588        7.7097        0.0000        8.0234        7.7606        5.8982        6.1044        6.3026        6.8788        8.0931        9.0702        9.6532        9.1389        5.6933        5.5457        5.4623        6.1145        6.1044        6.0877        6.5061        6.1657        5.5798        5.8024        6.5928        6.9566        6.6438        7.8940        8.6155        9.9767       11.1598       11.9676       12.9141       13.1117       13.8160       15.2432       15.5228       16.1932       21.0358       18.9554       18.7059       18.5163       18.5319       18.4426       20.1407       21.0399       19.8534       19.9983       20.6670       21.2412       18.8724       19.7735       20.5365       21.2617       22.8613       25.0314       25.8432       29.0795       32.6922       35.1698       37.6997       40.5080       37.4245       37.0290        0.0000        0.0000        0.0000        0.0000
        0.0000        0.0000        0.0000        0.0000        0.0000        0.0000        0.0000        0.0000        0.0000        0.0000        0.0000        0.0000        0.0000        0.0000        0.0000        0.0000        0.0000        0.0000        0.0000        0.0000        0.0000        0.0000        0.0000        0.0000        0.0000        0.0000        0.0000        0.0000        0.0000        0.0000        0.0000        0.0000        0.0000        0.0000        0.0000        0.0000        0.0000       29.1948       27.9851       20.5951       21.2539       19.2248       17.2645       14.6095       13.2352       12.5756       12.2972       10.9372       10.4071       10.6551       10.6316       11.7478        9.6149       12.1652       15.3706       17.7959       18.6682       19.6936       19.2508       21.2707       21.1290       19.2969       18.9152       20.5591       20.2711       19.5044       18.0476       17.5752       16.1435       15.2038       13.7796       10.2370        9.0988        0.0000        0.0000        0.0000        0.0000        0.0000        0.0000        0.0000        0.0000        0.0000        0.0000        0.0000        0.0000        0.0000        0.0000        0.0000        0.0000        0.0000        0.0000        0.0000        0.0000        0.0000        0.0000        0.0000        0.0000        0.0000        0.0000        0.0000        0.0000        0.0000        0.0000        0.0000        0.0000        0.0000        0.0000        0.0000        0.0000        0.0000        0.0000        0.0000        0.0000        0.0000        0.0000        0.0000        0.0000        0.0000        0.0000        0.0000        0.0000        0.0000        0.0000        0.0000        0.0000        0.0000        0.0000        0.0000        0.0000        0.0000        0.0000        0.0000        0.0000        0.0000        0.0000        0.0000        0.0000        0.0000        0.0000        0.0000        0.0000        0.0000        0.0000        0.0000        0.0000        0.0000        0.0000        0.0000        0.0000        0.0000        0.0000        0.0000        0.0000        0.0000        0.0000        0.0000        0.0000        0.0000        0.0000        0.0000        0.0000        0.0000        0.0000        0.0000        0.0000        0.0000        0.0000        0.0000        0.0000        0.0000        0.0000        0.0000        0.0000        0.0000        0.0000        4.9642        5.2308        5.4854        5.8327        6.7921        7.1614        7.8516        8.4092        8.9456        8.5235        8.1580        7.9346        6.8546        6.6570        6.6119        6.7940        8.6043        8.5410        9.4810       10.8659        6.2837        6.6474        6.2739        5.8325        5.6527        5.8218        5.9445        5.9216        4.9809        5.4956        6.5618        7.0261        6.6302        6.8596        8.8378       10.3242       12.3252       13.1964       14.4550       15.7265       16.0694       16.2110       16.4624       17.1253       19.4954       21.0155       21.3236       20.8715       19.7793       20.5379       20.7305       22.8287       20.9122       18.9807       19.1559       19.4356       18.6214       18.9088       20.4243       22.9882       24.7352       26.5062       29.1802       32.7284       39.0858       42.3485       44.1828       44.0504       41.1458        0.0000        0.0000        0.0000        0.0000        0.0000
        0.0000        0.0000        0.0000        0.0000        0.0000        0.0000        0.0000        0.0000        0.0000        0.0000        0.0000        0.0000        0.0000        0.0000        0.0000        0.0000        0.0000        0.0000        0.0000        0.0000        0.0000        0.0000        0.0000        0.0000        0.0000        0.0000        0.0000        0.0000        0.0000        0.0000        0.0000        0.0000        0.0000        0.0000        0.0000        0.0000       34.3449       32.7639       27.8436       22.1822       22.4194       20.1066       18.8259       16.6288       14.0044       12.8412       12.6213       10.0844       10.6650        7.8748        8.9657        9.2247       10.0288       12.4105       15.6378       19.0253       19.3799       16.3789       15.0583       19.4469       18.7806       18.4557       17.1831       19.4534       19.2482       18.5886       18.0567       17.7683       16.1873       15.1107       15.3182       11.0570        0.0000        0.0000        0.0000        0.0000        0.0000        0.0000        0.0000        0.0000        0.0000        0.0000        0.0000        0.0000        0.0000        0.0000        0.0000        0.0000        0.0000        0.0000        0.0000        0.0000        0.0000        0.0000        0.0000        0.0000        0.0000        0.0000        0.0000        0.0000        0.0000        0.0000        0.0000        0.0000        0.0000        0.0000        0.0000        0.0000        0.0000        0.0000        0.0000        0.0000        0.0000        0.0000        0.0000        0.0000        0.0000        0.0000        0.0000        0.0000        0.0000        0.0000        0.0000        0.0000        0.0000        0.0000        0.0000        0.0000        0.0000        0.0000        0.0000        0.0000        0.0000        0.0000        0.0000        0.0000        0.0000        0.0000        0.0000        0.0000        0.0000        0.0000        0.0000        0.0000        0.0000        0.0000        0.0000        0.0000        0.0000        0.0000        0.0000        0.0000        0.0000        0.0000        0.0000        0.0000        0.0000        0.0000        0.0000        0.0000        0.0000        0.0000        0.0000        0.0000        0.0000        0.0000        0.0000        0.0000        0.0000        0.0000        0.0000        0.0000        3.0660        3.5700        3.3804        4.7491        5.1039        5.4010        5.9650        7.1699        7.8700        8.0634        8.3689        8.3793        8.2689        7.6372        7.3193        6.1674        6.2802        6.3489        6.3541        8.4301        8.7195       10.3214       11.1580        5.7359        5.6559        5.8087        5.6214        5.7154        6.3685        6.1785        6.0046        4.7364        5.3272        6.5475        6.6751        6.7262        7.7217        8.5198        9.3572       12.9105       14.7911       15.9164       17.3439       18.2275       18.5895       18.4099       18.4570       20.7826       21.8125       20.9327       20.1228       20.1945       20.7837       20.3016       22.8934       21.8833       21.9052       21.3209       21.7364       20.7100       20.5270       22.1713       24.0620       26.5777       30.1105       33.5280       37.8982       43.7247       46.1554       48.5891       47.8818       42.4828        0.0000        0.0000        0.0000        0.0000        0.0000
        0.0000        0.0000        0.0000        0.0000        0.0000        0.0000        0.0000        0.0000        0.0000        0.0000        0.0000        0.0000        0.0000        0.0000        0.0000        0.0000        0.0000        0.0000        0.0000        0.0000        0.0000        0.0000        0.0000        0.0000        0.0000        0.0000        0.0000        0.0000        0.0000        0.0000        0.0000        0.0000        0.0000        0.0000        0.0000       41.8594       34.9810       29.7760       28.6652       24.7031       21.8310       22.8017       21.2545       16.9699       15.1866       13.4348       15.3922       14.4555       14.3907       13.3936       12.5501       15.9038       17.9616       15.5065       13.3388       13.8047       14.6397       14.5789       14.5812       19.0043       19.4495       18.7221       16.7191       17.5810       18.2321       17.8420       17.3956       17.1490       15.8810       15.3260       14.8470       10.7895        0.0000        0.0000        0.0000        0.0000        0.0000        0.0000        0.0000        0.0000        0.0000        0.0000        0.0000        0.0000        0.0000        0.0000        0.0000        0.0000        0.0000        0.0000        0.0000        0.0000        0.0000        0.0000        0.0000        0.0000        0.0000        0.0000        0.0000        0.0000        0.0000        0.0000        0.0000        0.0000        0.0000        0.0000        0.0000        0.0000        0.0000        0.0000        0.0000        0.0000        0.0000        0.0000        0.0000        0.0000        0.0000        0.0000        0.0000        0.0000        0.0000        0.0000        0.0000        0.0000        0.0000        0.0000        0.0000        0.0000        0.0000        0.0000        0.0000        0.0000        0.0000        0.0000        0.0000        0.0000        0.0000        0.0000        0.0000        0.0000        0.0000        0.0000        0.0000        0.0000        0.0000        0.0000        0.0000        0.0000        0.0000        0.0000        0.0000        0.0000        0.0000        0.0000        0.0000        0.0000        0.0000        0.0000        0.0000        0.0000        0.0000        0.0000        0.0000        0.0000        0.0000        0.0000        0.0000        0.0000        0.0000        0.0000        0.0000        3.0533        3.0058        3.4252        3.2682        4.8095        4.4177        4.8607        5.3414        6.9276        7.2165        7.8400        7.7651        7.6663        7.7503        6.6215        5.7168        4.6599        5.4526        7.1468        6.8329        9.1095        8.5236       10.0849       10.3174        5.2230        5.0549        4.4106        4.8535        5.2700        6.2369        6.7047        6.0381        5.2853        5.8346        6.5418        7.1256        6.9596        8.1958        8.9158       10.8060       14.9458       17.5180       19.0632       20.0300       20.3415       20.9184       20.8875       20.8406       21.1640       21.3003       22.5334       21.4860       19.7756       18.0935       18.7157       21.3996       21.2396       20.4554       19.7822       22.5233       21.5005       21.8796       24.0204       26.6489       30.0374       34.8829       38.9240       41.8621       47.0317       50.0947       52.3876       50.0671       44.0136        0.0000        0.0000        0.0000        0.0000        0.0000
        0.0000        0.0000        0.0000        0.0000        0.0000        0.0000        0.0000        0.0000        0.0000        0.0000        0.0000        0.0000        0.0000        0.0000        0.0000        0.0000        0.0000        0.0000        0.0000        0.0000        0.0000        0.0000        0.0000        0.0000        0.0000        0.0000        0.0000        0.0000        0.0000        0.0000        0.0000        0.0000        0.0000        0.0000        0.0000       34.2541       30.1163       24.9748       22.5354       21.4334       20.2450       18.7131       18.7869       14.8386       18.6795       24.6475       20.2832       15.0443       13.9142       13.6504       12.6229       12.8767       15.9056       18.4706       14.7030       19.5569       18.5990       19.9593       19.5599       15.6180       14.9212       14.3870       14.7364       15.3219       15.7470       15.8684       16.4478       16.1630       15.3584       14.3500       13.5402       11.0792        0.0000        0.0000        0.0000        0.0000        0.0000        0.0000        0.0000        0.0000        0.0000        0.0000        0.0000        0.0000        0.0000        0.0000        0.0000        0.0000        0.0000        0.0000        0.0000        0.0000        0.0000        0.0000        0.0000        0.0000        0.0000        0.0000        0.0000        0.0000        0.0000        0.0000        0.0000        0.0000        0.0000        0.0000        0.0000        0.0000        0.0000        0.0000        0.0000        0.0000        0.0000        0.0000        0.0000        0.0000        0.0000        0.0000        0.0000        0.0000        0.0000        0.0000        0.0000        0.0000        0.0000        0.0000        0.0000        0.0000        0.0000        0.0000        0.0000        0.0000        0.0000        0.0000        0.0000        0.0000        0.0000        0.0000        0.0000        0.0000        0.0000        0.0000        0.0000        0.0000        0.0000        0.0000        0.0000        0.0000        0.0000        0.0000        0.0000        0.0000        0.0000        0.0000        0.0000        0.0000        0.0000        0.0000        0.0000        0.0000        0.0000        0.0000        0.0000        0.0000        0.0000        0.0000        0.0000        0.0000        0.0000        0.0000        2.2026        2.4593        2.3145        2.7223        2.6438        3.8749        3.4565        3.4276        3.5497        5.2517        5.1284        5.9080        6.1811        6.0931        6.3329        6.2406        5.0733        4.4939        4.4025        5.4677        5.1588        4.6288        4.4815        4.4789        5.0279        4.0634        4.0549        4.4634        4.6083        5.3744        6.2022        6.9675        7.0127        6.9614        7.5689        8.3548        9.2636        9.7093       10.9740       12.0272       13.4900       16.9047       20.0816       20.4922       21.3730       21.7720       21.2954       21.7565       21.9527       19.6311       19.2776       19.9535       19.9501       18.1275       17.5324       16.8224       16.9655       17.0527       17.3694       18.0860       20.3146       22.0597       23.3981       25.9114       30.0978       38.9845       44.0448       47.6667       49.6417       52.0205       55.3505       55.4869       52.2775        0.0000        0.0000        0.0000        0.0000        0.0000        0.0000
        0.0000        0.0000        0.0000        0.0000        0.0000        0.0000        0.0000        0.0000        0.0000        0.0000        0.0000        0.0000        0.0000        0.0000        0.0000        0.0000        0.0000        0.0000        0.0000        0.0000        0.0000        0.0000        0.0000        0.0000        0.0000        0.0000        0.0000        0.0000        0.0000        0.0000        0.0000        0.0000        0.0000        0.0000        0.0000       26.1860       22.1998       20.2894       20.3693       19.1878       18.4723       17.0325       15.6516       12.2083       19.4024       22.6341       16.6723       14.6627       12.9443       11.2808       13.5551       15.2282       18.4033       18.8730       19.0376       24.5532       21.5570       17.6357       12.8818       12.4308       13.9461       15.5599       14.9789       14.7925       15.6135       14.8872       15.1288       15.2785       14.8641       13.5112       12.3541        0.0000        0.0000        0.0000        0.0000        0.0000        0.0000        0.0000        0.0000        0.0000        0.0000        0.0000        0.0000        0.0000        0.0000        0.0000        0.0000        0.0000        0.0000        0.0000        0.0000        0.0000        0.0000        0.0000        0.0000        0.0000        0.0000        0.0000        0.0000        0.0000        0.0000        0.0000        0.0000        0.0000        0.0000        0.0000        0.0000        0.0000        0.0000        0.0000        0.0000        0.0000        0.0000        0.0000        0.0000        0.0000        0.0000        0.0000        0.0000        0.0000        0.0000        0.0000        0.0000        0.0000        0.0000        0.0000        0.0000        0.0000        0.0000        0.0000        0.0000        0.0000        0.0000        0.0000        0.0000        0.0000        0.0000        0.0000        0.0000        0.0000        0.0000        0.0000        0.0000        0.0000        0.0000        0.0000        0.0000        0.0000        0.0000        0.0000        0.0000        0.0000        0.0000        0.0000        0.0000        0.0000        0.0000        0.0000        0.0000        0.0000        0.0000        0.0000        0.0000        0.0000        0.0000        3.1966        2.9644        0.0000        2.2520        2.0364        2.2068        2.7813        2.2711        2.4571        2.5800        3.1522        2.5460        2.6685        2.6924        4.1367        4.0539        4.5791        5.5199        6.8109        6.6361        5.8573        4.4901        3.9357        4.4895        4.5616        4.4177        4.2001        3.9766        3.8641        4.3533        4.4485        4.2623        4.3485        5.1173        5.7821        6.6970        7.2758        7.5086        7.4309        8.2823        9.7694       10.4657       10.8905       12.4414       14.3262       16.5627       19.6701       21.3251       23.0140       23.5503       22.6752       23.0732       22.7177       22.1428       21.0418       19.8477       19.5192       19.6926       18.3749       17.3103       17.7314       18.2421       17.5857       18.7509       20.3132       21.9741       23.9417       25.7273       28.5613       34.7015       43.5245       48.1012       50.5978       52.4691       52.9400       58.1636       56.3218        0.0000        0.0000        0.0000        0.0000        0.0000        0.0000        0.0000
        0.0000        0.0000        0.0000        0.0000        0.0000        0.0000        0.0000        0.0000        0.0000        0.0000        0.0000        0.0000        0.0000        0.0000        0.0000        0.0000        0.0000        0.0000        0.0000        0.0000        0.0000        0.0000        0.0000        0.0000        0.0000        0.0000        0.0000        0.0000        0.0000       91.9397       78.6809       70.2039       55.3259       40.1873       33.3251       28.4427       22.3334       18.9113       25.0596       21.0837       20.8200       16.0861       15.4973       13.3406       15.2550       15.9872       16.1655       18.5204       21.1334       20.5736       19.0603       22.4909       23.0045       21.4812       18.5801       20.2951       19.7526       14.2928       12.0054       12.9666       15.0397       16.3042       14.4003       13.4145       13.9291       15.1646       14.8695       14.3136       14.0051       13.2733       11.6341       10.0101        8.9868        0.0000        0.0000        0.0000        0.0000        0.0000        0.0000        0.0000        0.0000        0.0000        0.0000        0.0000        0.0000        0.0000        0.0000        0.0000        0.0000        0.0000        0.0000        0.0000        0.0000        0.0000        0.0000        0.0000        0.0000        0.0000        0.0000        0.0000        0.0000        0.0000        0.0000        0.0000        0.0000        0.0000        0.0000        0.0000        0.0000        0.0000        0.0000        0.0000        0.0000        0.0000        0.0000        0.0000        0.0000        0.0000        0.0000        0.0000        0.0000        0.0000        0.0000        0.0000        0.0000        0.0000        0.0000        0.0000        0.0000        0.0000        0.0000        0.0000        0.0000        0.0000        0.0000        0.0000        0.0000        0.0000        0.0000        0.0000        0.0000        0.0000        0.0000        0.0000        0.0000        0.0000        0.0000        0.0000        0.0000        0.0000        0.0000        0.0000        0.0000        0.0000        0.0000        0.0000        0.0000        0.0000        0.0000        0.0000        0.0000        0.0000        0.0000        0.0000        3.6087        3.3737        3.0091        2.4754        2.4231        2.1480        2.0016        2.5056        2.0621        2.1070        2.3578        2.9500        2.4362        2.8565        2.8483        4.1137        4.7599        4.9065        4.2124        4.7525        5.9385        4.6411        4.2381        4.6367        3.9224        3.7796        3.6589        4.4458        4.4754        4.8732        5.9994        5.0350        4.8639        4.1235        4.7156        5.5516        6.9927        7.4448        8.3165        8.6397        9.2408       10.6852       12.1155       13.2520       14.0096       15.6376       18.8383       22.4556       21.3957       23.5563       25.5439       25.0170       24.9789       24.4917       23.6407       21.9228       21.0882       21.2814       20.0359       18.3950       18.6489       19.5960       20.0612       20.0296       21.3195       23.7286       25.7263       26.8179       28.7833       32.8590       35.9236       44.8681       48.0030       49.6381       51.5018       52.7035       54.3809        0.0000        0.0000        0.0000        0.0000        0.0000        0.0000        0.0000        0.0000
        0.0000        0.0000        0.0000        0.0000        0.0000        0.0000        0.0000        0.0000        0.0000        0.0000        0.0000        0.0000        0.0000        0.0000        0.0000        0.0000        0.0000        0.0000        0.0000        0.0000        0.0000        0.0000        0.0000        0.0000        0.0000        0.0000       90.2821       95.5843       93.3249       88.1103       80.7701       71.8795       51.3937       41.1017       32.5664       24.1496       20.4549       19.6213       27.0428       21.8912       22.4527       22.5800       19.9188       17.4237       15.3774       15.7905       17.1120       20.6334       18.0683       20.2908       18.6750       19.8234       18.5794       13.2060       10.8572        9.0240       10.1003       12.3754       14.0842       14.8035       15.7016       15.0960       14.9042       15.8647       15.5379       16.0186       15.3427       14.2157       13.1322       11.9361       10.9716        9.2053        8.9405        8.3413        7.4087        7.0510        6.6986        6.4818        5.9075        3.3102        2.6686        2.2578        0.0000        0.0000        0.0000        0.0000        0.0000        0.0000        0.0000        0.0000        0.0000        0.0000        0.0000        0.0000        0.0000        0.0000        0.0000        0.0000        0.0000        0.0000        0.0000        0.0000        0.0000        0.0000        0.0000        0.0000        0.0000        0.0000        0.0000        0.0000        0.0000        0.0000        0.0000        0.0000        0.0000        0.0000        0.0000        0.0000        0.0000        0.0000        0.0000        0.0000        0.0000        0.0000        0.0000        0.0000        0.0000        0.0000        0.0000        0.0000        0.0000        0.0000        0.0000        0.0000        0.0000        0.0000        0.0000        0.0000        0.0000        0.0000        0.0000        0.0000        0.0000        0.0000        0.0000        0.0000        0.0000        0.0000        0.0000        0.0000        0.0000        0.0000        0.0000        2.6866        3.0539        4.4139        3.6028        3.6280        0.0000        0.0000        0.0000        0.0000        3.8451        4.1209        3.7052        3.4683        3.5687        3.0949        2.5846        2.4570        2.0553        2.6766        2.2961        2.2112        2.0550        2.5668        2.5743        2.9985        2.5561        3.8903        4.6428        4.3325        3.4988        4.2257        3.6701        3.8214        3.5947        2.9484        3.3464        3.4553        2.8240        3.0936        3.6721        4.5043        5.6910        4.9548        4.9533        4.6214        5.3408        6.6703        7.4028        7.9792        9.2516        9.5654       10.2706       11.4192       13.4641       15.1116       15.1166       15.6009       17.5129       21.6799       23.1972       25.6484       26.7463       27.4726       27.4842       27.2977       26.1290       24.2297       24.5655       24.0281       22.6146       21.6701       20.9980       20.8178       22.6868       23.2467       26.1039       29.2956       29.2400       31.2336       32.3051       34.0422       35.7769       43.4461       46.6014       47.8430       48.6901       49.9106       49.7251        0.0000        0.0000        0.0000        0.0000        0.0000        0.0000        0.0000        0.0000
        0.0000        0.0000        0.0000        0.0000        0.0000        0.0000        0.0000        0.0000        0.0000        0.0000        0.0000        0.0000        0.0000        0.0000        0.0000        0.0000        0.0000        0.0000        0.0000        0.0000        0.0000        0.0000        0.0000        0.0000        0.0000       56.7197       56.4222       60.4743       55.9372       55.2823       51.7889       53.4142       47.8776       40.4904       34.3445       23.8737       21.6245       23.9360       23.6969       20.5168       19.9057       20.6115       17.7236       15.3375       18.9859       20.3559       19.0912       16.4200       13.7505       14.0752       12.9812       11.7500       10.3253        9.3237        8.3612        7.8158        9.1108        9.1441       10.0147       10.8463       11.5268       11.8690       11.7300       12.5155       12.7639       11.5897       10.9529       10.7063       10.4287       10.2231        9.3386        7.7685        7.2368        6.7385        6.4608        4.8882        4.5732        4.2360        3.9608        1.6567        1.6394        1.9567        2.2237        1.2849        0.0000        0.0000        0.0000        0.0000        0.0000        0.0000        0.0000        0.0000        0.0000        0.0000        0.0000        0.0000        0.0000        0.0000        0.0000        0.0000        0.0000        0.0000        0.0000        0.0000        0.0000        0.0000        0.0000        0.0000        0.0000        0.0000        0.0000        0.0000        0.0000        0.0000        0.0000        0.0000        0.0000        0.0000        0.0000        0.0000        0.0000        0.0000        0.0000        0.0000        0.0000        0.0000        0.0000        0.0000        0.0000        0.0000        0.0000        0.0000        0.0000        0.0000        0.0000        0.0000        0.0000        0.0000        0.0000        0.0000        0.0000        0.0000        0.0000        0.0000        0.0000        0.0000        0.0000        0.0000        0.0000        0.0000        0.0000        0.0000        1.9421        1.9550        1.9759        2.7502        3.2569        3.0004        3.6599        3.8321        4.3122        4.4714        4.3355        4.2611        3.9785        3.4673        3.6823        3.1382        2.4593        2.3173        2.2215        2.1978        2.2142        2.2064        2.1093        2.1918        2.0365        1.9226        1.8744        2.2913        2.8569        2.4733        2.3313        2.2871        2.0437        1.9567        1.6511        1.7661        1.8550        1.8120        2.0723        2.5157        3.0917        3.6024        3.8762        4.2033        4.2435        4.6444        6.0084        7.6367        8.3920        8.6782        9.6938       10.0454       10.8435       11.2452       12.3038       12.6136       13.0162       13.9328       15.1338       17.6835       20.3536       21.7847       23.2092       27.3416       29.0444       27.9160       27.7615       27.2030       27.5027       26.7986       25.8174       23.6293       22.8122       23.5103       25.4034       32.5069       35.7840       39.1297       40.3396       40.0611       39.7038       41.2313        0.0000        0.0000       45.3176       46.3693       46.4957       42.4193        0.0000        0.0000        0.0000        0.0000        0.0000        0.0000        0.0000        0.0000        0.0000
        0.0000        0.0000        0.0000        0.0000        0.0000        0.0000        0.0000        0.0000        0.0000        0.0000        0.0000        0.0000        0.0000        0.0000        0.0000        0.0000        0.0000        0.0000        0.0000        0.0000        0.0000        0.0000        0.0000        0.0000        0.0000        0.0000       61.7832       62.5366       59.7917       50.4241       51.3919       53.1167       47.2048       43.0521       39.8092       32.6333       32.9309       29.2448       31.2579       25.9932       23.8848       18.9711       18.6879       19.5324       21.3181       22.7132       20.1155       17.4365       17.3498       14.4885       13.5773       12.8260       11.4481        8.9585        9.7489        8.7076        7.7216        8.8440       11.1716       10.2305        9.8832       10.3294       11.0437       10.8017        9.9279        9.8665        9.5530       10.4167       10.3542       10.0970        9.6228        8.0409        7.5599        6.6397        6.2327        4.7528        4.4139        4.4885        4.4862        2.4035        2.6264        2.6515        2.9292        1.5167        1.2424        1.0532        0.0000        0.0000        0.0000        0.0000        0.0000        0.0000        0.0000        0.0000        0.0000        0.0000        0.0000        0.0000        0.0000        0.0000        0.0000        0.0000        0.0000        0.0000        0.0000        0.0000        0.0000        0.0000        0.0000        0.0000        0.0000        0.0000        0.0000        0.0000        0.0000        0.0000        0.0000        0.0000        0.0000        0.0000        0.0000        0.0000        0.0000        0.0000        0.0000        0.0000        0.0000        0.0000        0.0000        0.0000        0.0000        0.0000        0.0000        0.0000        0.0000        0.0000        0.0000        0.0000        0.0000        0.0000        0.0000        0.0000        0.0000        0.0000        0.0000        0.0000        0.0000        0.0000        0.0000        0.0000        0.0000        0.0000        1.7410        1.8173        1.8880        2.1364        2.9549        3.4083        3.5451        4.1614        4.4848        4.6857        4.6554        4.3394        4.2638        3.5762        3.2813        3.1636        2.5947        2.2152        2.3196        2.6496        2.3983        2.2427        2.1565        2.2014        2.0662        1.9115        1.7948        2.1039        2.6548        2.4077        2.2622        1.8367        1.4483        1.6336        1.4255        1.6267        1.5241        1.7013        1.7836        2.1697        3.1745        4.3273        3.8338        2.3988        3.8127        4.5553        5.6769        7.7432        9.1786        9.6486       10.0192       10.1636       10.7048       11.0588       12.0085       11.9568       13.3306       14.4604       15.9599       18.9255       21.2823       21.5064       24.3139       27.8647       30.8333       31.0018       30.4351       30.1443       30.1682       29.3796       27.7683       25.3950       24.2533       25.2717       27.1517       35.7733       40.4933       41.9238       40.4970       40.8417       40.8557        0.0000        0.0000        0.0000        0.0000        0.0000        0.0000        0.0000        0.0000        0.0000        0.0000        0.0000        0.0000        0.0000        0.0000        0.0000        0.0000
        0.0000        0.0000        0.0000        0.0000        0.0000        0.0000        0.0000        0.0000        0.0000        0.0000        0.0000        0.0000        0.0000        0.0000        0.0000        0.0000        0.0000        0.0000        0.0000        0.0000        0.0000        0.0000        0.0000        0.0000        0.0000        0.0000        0.0000       65.4657       56.2981       51.2737       51.4665       55.2842       50.7030       46.4151       42.3798       47.2910       37.1216       33.9807       35.3829       26.2055       22.5876       23.8520       21.6778       24.6089       27.7504       27.5655       24.8586       23.8753       22.5346       18.9504       16.2484       15.4265       15.7285       12.6841       10.3946        9.6189        9.3774        8.8135        8.9815        8.9062        8.5674        8.2766        9.2839        9.1630        8.9634        9.0766        9.5840        9.7078       10.4937       10.3441       10.6530        8.4282        7.5376        7.5637        7.1732        5.3593        5.3527        5.8955        5.1925        3.9558        3.2285        2.9782        3.3771        1.9047        1.6901        1.5683        1.4479        1.2011        0.7987        2.0161        0.0000        0.0000        0.0000        0.0000        0.0000        0.0000        0.0000        0.0000        0.0000        0.0000        0.0000        0.0000        0.0000        0.0000        0.0000        0.0000        0.0000        0.0000        0.0000        0.0000        0.0000        0.0000        0.0000        0.0000        0.0000        0.0000        0.0000        0.0000        0.0000        0.0000        0.0000        0.0000        0.0000        0.0000        0.0000        0.0000        0.0000        0.0000        0.0000        0.0000        0.0000        0.0000        0.0000        0.0000        0.0000        0.0000        0.0000        0.0000        0.0000        0.0000        0.0000        0.0000        0.0000        0.0000        0.0000        0.0000        0.0000        0.0000        0.0000        0.0000        0.0000        1.4173        1.4667        1.6762        1.7623        1.9120        2.1664        2.7055        3.2727        3.8796        4.0855        4.6565        4.7288        4.4997        4.3157        3.8866        3.2443        2.9537        2.5069        2.4198        2.4834        2.9461        2.5611        2.3829        2.0660        1.9925        1.9180        1.8447        1.7412        2.2110        2.1208        1.7068        1.9956        1.4488        1.4123        1.7358        1.7481        1.9226        1.9703        1.7072        1.6385        2.0343        3.4864        3.2107        1.6316        2.4177        2.9931        4.1756        5.8067        7.9684        9.5406       10.8888       11.6566       11.3472       11.7028       12.2941       13.4552       13.3102       14.5936       15.9097       16.6368       19.0293       22.2978       23.6758       26.1983       29.8471       32.8203       34.9981       33.1364       31.4486       31.7344       31.2573       30.0295       26.6026       25.8056       24.5307       26.8177       35.3271       39.4981       39.3115       39.1149       40.7757       40.4982        0.0000        0.0000        0.0000        0.0000        0.0000        0.0000        0.0000        0.0000        0.0000        0.0000        0.0000        0.0000        0.0000        0.0000        0.0000        0.0000
        0.0000        0.0000        0.0000        0.0000        0.0000        0.0000        0.0000        0.0000        0.0000        0.0000        0.0000        0.0000        0.0000        0.0000        0.0000        0.0000        0.0000        0.0000        0.0000        0.0000        0.0000        0.0000        0.0000        0.0000        0.0000        0.0000        0.0000       62.0706       61.3730       59.4186       59.0185       65.3100       62.4299       49.9436       42.0874       39.4099       40.2064       41.1676       43.0009       42.8317       41.2886       31.0021       31.4835       32.4214       32.6032       30.0078       24.4086       23.2659       21.2593       18.6096       15.1034       14.1462       13.1058       13.0999       11.9054        9.0278        9.1816        9.5067        9.3237        8.6872        9.4036       10.1618       10.9410       10.3216       10.5559       10.7564        9.8524        9.9377       10.7423       10.1267        9.0671        7.8993        8.2147        7.7618        7.8236        6.5346        6.4564        6.5395        5.6222        5.7235        6.2515        5.7209        6.3528        3.2070        2.3926        2.7098        1.8497        1.1635        0.6733        0.5220        0.0000        0.0000        0.0000        0.0000        0.0000        0.0000        0.0000        0.0000        0.0000        0.0000        0.0000        0.0000        0.0000        0.0000        0.0000        0.0000        0.0000        0.0000        0.0000        0.0000        0.0000        0.0000        0.0000        0.0000        0.0000        0.0000        0.0000        0.0000        0.0000        0.0000        0.0000        0.0000        0.0000        0.0000        0.0000        0.0000        0.0000        0.0000        0.0000        0.0000        0.0000        0.0000        0.0000        0.0000        0.0000        0.0000        0.0000        0.0000        0.0000        0.0000        0.0000        0.0000        0.0000        0.0000        0.0000        0.0000        0.0000        0.0000        0.0000        0.0000        0.0000        0.0000        1.5513        1.7419        1.9849        2.2171        2.1882        2.4083        2.8306        3.5571        4.0344        4.3274        4.7618        4.6593        4.4036        4.1764        3.5226        2.9116        2.4581        2.2302        2.2371        3.1235        2.9718        2.8669        2.7250        2.4425        2.3989        2.1202        1.6835        2.0892        1.7188        1.6148        1.5038        1.2754        0.9711        1.4042        1.8030        2.0387        2.1408        1.9510        2.0582        3.7232        3.6054        4.0269        4.9919        3.5249        3.7185        4.2864        5.4486        8.3101       10.3574       11.7879       12.6087       13.0993       14.3972       15.0348       15.9612       15.5807       17.8602       19.8213       20.0559       22.6113       25.4540       27.9802       29.7886       34.9456       37.3623       37.3704       35.7876       34.7812       32.1875       29.4781       27.7763       23.0448       21.1923       21.6806       24.2001       31.5013       33.7383       36.0225       36.2734       35.8894       35.9196        0.0000        0.0000        0.0000        0.0000        0.0000        0.0000        0.0000        0.0000        0.0000        0.0000        0.0000        0.0000        0.0000        0.0000        0.0000        0.0000
        0.0000        0.0000        0.0000        0.0000        0.0000        0.0000        0.0000        0.0000        0.0000        0.0000        0.0000        0.0000        0.0000        0.0000        0.0000        0.0000        0.0000        0.0000        0.0000        0.0000        0.0000        0.0000        0.0000        0.0000        0.0000        0.0000        0.0000        0.0000       61.7266       60.8204       65.2864       61.2429       57.4973       53.3470       43.3263       31.7032       32.4762       32.8546       35.8307       31.3545       25.9974       21.3586       19.3860       17.4118       17.6614       15.0835       14.4748       13.9427       13.0163       12.9053       12.1206       10.8038        9.1245        8.4280        8.1317        8.7990        8.9444        9.4340        8.9666        7.4448        6.5845        6.8091        6.9082        8.3167        8.0502        7.3947        6.6566        7.2452        6.7425        6.0912        5.7566        4.4564        5.0258        4.2278        4.0133        4.4138        5.1355        5.2145        4.9478        4.8453        4.5043        3.8452        2.5611        1.1220        0.9652        0.8085        1.0006        1.0267        0.7685        0.7446        0.3408        0.0000        0.0000        0.0000        0.0000        0.0000        0.0000        0.0000        0.0000        0.0000        0.0000        0.0000        0.0000        0.0000        0.0000        0.0000        0.0000        0.0000        0.0000        0.0000        0.0000        0.0000        0.0000        0.0000        0.0000        0.0000        0.0000        0.0000        0.0000        0.0000        0.0000        0.0000        0.0000        0.0000        0.0000        0.0000        0.0000        0.0000        0.0000        0.0000        0.0000        0.0000        0.0000        0.0000        0.0000        0.0000        0.0000        0.0000        0.0000        0.0000        0.0000        0.0000        0.0000        0.0000        0.0000        0.0000        0.0000        0.0000        0.0000        0.0000        0.0000        0.0000        0.0000        1.8529        1.8995        2.0140        2.0999        2.1683        2.5185        3.0431        3.2916        3.4648        3.6979        3.4962        3.6847        3.8121        3.3750        2.8651        2.4271        2.2645        2.3114        2.8599        2.9488        2.8950        2.7954        2.4771        2.2718        1.9549        1.7595        1.8832        1.5944        1.5487        1.3187        1.0748        0.7445        0.9228        1.0883        1.3799        1.8950        1.8629        1.6454        1.5869        1.8165        1.8356        1.3179        1.5259        1.9361        2.8009        3.9820        7.3973        9.1207       10.6700       11.7251       12.4476       13.1747       14.2097       15.7349       17.5619       18.6269       21.4073       24.2923       27.6772       31.5024       35.0936       36.4208       38.2334       39.3063       37.7341       37.7964       37.0017       33.4646       31.3889       28.6328       23.6587       21.3180       20.9761       21.8781       25.7449       27.2131       28.0373       29.2994       29.7238       30.8186        0.0000        0.0000        0.0000        0.0000        0.0000        0.0000        0.0000        0.0000        0.0000        0.0000        0.0000        0.0000        0.0000        0.0000        0.0000        0.0000
        0.0000        0.0000        0.0000        0.0000        0.0000        0.0000        0.0000        0.0000        0.0000        0.0000        0.0000        0.0000        0.0000        0.0000        0.0000        0.0000        0.0000        0.0000        0.0000        0.0000        0.0000        0.0000        0.0000        0.0000        0.0000        0.0000        0.0000        0.0000       60.0120       58.6760       58.4552       62.2265       60.4562       53.5021       46.7383       32.7868       29.7229       31.5766       34.1401       29.6771       23.7292       20.9705       19.3682       19.2499       16.3222       13.6411       13.0962       12.4213       11.5340       10.8241       10.6431        8.8745        6.7974        7.2931        7.3652        8.5326        9.8676       10.4346        9.6549        7.6809        6.5211        5.5485        5.5304        5.7100        5.5831        4.9675        5.8528        5.5930        5.3963        5.4073        4.9551        4.4561        4.4642        4.5579        4.4111        4.4778        5.2668        4.6486        5.0888        4.7910        4.6257        3.0201        3.2636        1.1268        0.8562        0.6085        0.7294        0.3241        0.3711        0.3265        0.2575        0.0000        0.0000        0.0000        0.0000        0.0000        0.0000        0.0000        0.0000        0.0000        0.0000        0.0000        0.0000        0.0000        0.0000        0.0000        0.0000        0.0000        0.0000        0.0000        0.0000        0.0000        0.0000        0.0000        0.0000        0.0000        0.0000        0.0000        0.0000        0.0000        0.0000        0.0000        0.0000        0.0000        0.0000        0.0000        0.0000        0.0000        0.0000        0.0000        0.0000        0.0000        0.0000        0.0000        0.0000        0.0000        0.0000        0.0000        0.0000        0.0000        0.0000        0.0000        0.0000        0.0000        0.0000        0.0000        0.0000        0.0000        0.0000        0.0000        0.0000        1.6193        2.0003        1.9456        1.9264        2.3822        2.3744        2.4061        2.5929        3.1244        3.3083        3.4896        3.6343        3.8793        3.8923        4.1534        3.8219        3.2567        2.9290        2.7800        2.8674        3.5736        3.5475        3.8377        3.9080        3.3435        2.8482        2.3248        2.0385        2.2699        2.2609        2.1055        1.8495        1.5389        1.2900        1.5407        1.6556        1.7560        1.9476        2.2137        1.9615        2.1581        1.7732        2.2128        2.1270        1.3858        1.3484        2.2259        5.5578        8.2532        9.6027       10.7292       12.2375       13.3898       14.3381       16.2365       18.7506       20.6739       21.4833       24.6778       27.7032       32.2607       36.8683       39.3948       39.9646       40.4425       41.4170       40.7744       38.8705       38.1490       35.7924       32.4652       28.4246       23.4002       21.2925       20.0893       20.4763       23.1416       24.9386       25.8235       26.1330       26.0577       27.6047        0.0000        0.0000        0.0000        0.0000        0.0000        0.0000        0.0000        0.0000        0.0000        0.0000        0.0000        0.0000        0.0000        0.0000        0.0000        0.0000
        0.0000        0.0000        0.0000        0.0000        0.0000        0.0000        0.0000        0.0000        0.0000        0.0000        0.0000        0.0000        0.0000        0.0000        0.0000        0.0000        0.0000        0.0000        0.0000        0.0000        0.0000        0.0000        0.0000        0.0000        0.0000        0.0000        0.0000        0.0000       63.1227       62.5881       59.9201       60.5283       56.5629       52.5467       43.4677       32.6615       29.3061       29.6079       31.1765       25.0101       19.5105       18.4673       18.8017       17.8266       16.5372       15.2658       14.4548       12.1927       11.4772       10.2976        9.6665        7.1111        7.2022        7.0883        6.7455        8.3520        9.4865       10.1702        9.4899        7.2737        6.7311        6.6157        6.1803        5.3747        5.0967        5.3801        5.3558        4.6655        4.9582        4.5219        5.0627        4.6515        5.6512        5.6380        7.0758        4.9640        5.3178        4.5109        4.7559        3.5658        3.2428        3.4882        3.6976        1.1373        0.8696        0.6045        0.5673        0.3112        0.3931        0.4949        0.4375        0.9342        0.0000        0.0000        0.0000        0.0000        0.0000        0.0000        0.0000        0.0000        0.0000        0.0000        0.0000        0.0000        0.0000        0.0000        0.0000        0.0000        0.0000        0.0000        0.0000        0.0000        0.0000        0.0000        0.0000        0.0000        0.0000        0.0000        0.0000        0.0000        0.0000        0.0000        0.0000        0.0000        0.0000        0.0000        0.0000        0.0000        0.0000        0.0000        0.0000        0.0000        0.0000        0.0000        0.0000        0.0000        0.0000        0.0000        0.0000        0.0000        0.0000        0.0000        0.0000        0.0000        0.0000        0.0000        0.0000        0.0000        0.0000        0.0000        1.1281        1.9634        2.0016        2.0663        2.2092        2.6311        2.5487        2.5959        2.5959        3.1568        3.5280        3.6004        3.5835        4.2143        3.6372        3.9650        3.8955        3.2198        3.0502        3.0539        3.3815        4.1262        3.8630        4.1531        3.7633        3.1318        2.8865        2.4125        2.1761        2.4370        2.6089        2.7101        3.2234        1.8224        1.9448        2.5428        1.7156        2.5725        2.3705        4.9611        3.5327        2.4610        2.2627        2.2539        1.7076        3.6968        4.2888        5.5813        7.0071       10.2682       12.6233       14.0402       15.1325       16.1235       17.5520       19.4290       21.1260       23.4300       25.0002       28.1050       31.2148       33.8456       38.9144       41.4211       41.8472       45.2310       42.4629       42.2814       41.0874       41.2160       39.5773       36.3772       31.2984       24.5462       20.5201       18.9714       19.4338       21.1602       22.2806       23.8478       24.6369       25.6663       25.5818       24.6271        0.0000        0.0000        0.0000        0.0000        0.0000        0.0000        0.0000        0.0000        0.0000        0.0000        0.0000        0.0000        0.0000        0.0000        0.0000
        0.0000        0.0000        0.0000        0.0000        0.0000        0.0000        0.0000        0.0000        0.0000        0.0000        0.0000        0.0000        0.0000        0.0000        0.0000        0.0000        0.0000        0.0000        0.0000        0.0000        0.0000        0.0000        0.0000        0.0000        0.0000        0.0000        0.0000       62.2934       59.8839       57.6441       54.2200       56.1423       56.8904       52.4754       47.0040       36.7664       29.3937       26.4447       26.1985       20.1909       17.5788       16.2179       17.0161       17.0376       18.1666       17.8963       14.9176       12.6013       12.2347        9.3811        7.0140        6.2882        6.9944        7.9424        9.1073        6.1980        6.4111        5.5108        7.0686        5.0242        4.7359        4.6935        6.0138        5.8242        6.1143        5.5287        5.3101        4.4350        4.1749        4.1637        4.6078        5.5497        6.0523        7.5120        7.9877        4.9265        5.1237        4.5212        4.4466        3.2603        3.6996        3.9822        3.1393        1.5963        0.9057        0.7075        0.6714        0.4151        0.5077        0.6351        2.0813        1.7500        1.7991        0.0000        0.0000        0.0000        0.0000        0.0000        0.0000        0.0000        0.0000        0.0000        0.0000        0.0000        0.0000        0.0000        0.0000        0.0000        0.0000        0.0000        0.0000        0.0000        0.0000        0.0000        0.0000        0.0000        0.0000        0.0000        0.0000        0.0000        0.0000        0.0000        0.0000        0.0000        0.0000        0.0000        0.0000        0.0000        0.0000        0.0000        0.0000        0.0000        0.0000        0.0000        0.0000        0.0000        0.0000        0.0000        0.0000        0.0000        0.0000        0.0000        0.0000        0.0000        0.0000        0.0000        0.0000        0.0000        0.0000        0.8473        1.2349        1.7782        2.1451        2.0354        2.0516        2.4818        2.5500        2.5830        2.5625        2.8809        2.9863        3.0286        3.1984        4.7209        3.8310        3.4547        3.2332        3.1109        2.8962        3.1488        3.1341        4.0512        3.9374        3.6807        3.6221        3.0578        2.9491        2.6532        2.3306        2.4675        2.7572        2.6796        3.6087        2.2812        1.9758        1.8783        1.7770        2.5743        2.6622        2.7571        2.9814        2.5930        2.4698        2.9801        3.9269        6.2259        6.6474        7.8336        9.6207       12.9118       15.2118       16.5957       18.4554       19.6762       21.6474       22.9944       25.6542       27.5742       29.6671       32.9839       34.8257       37.3842       40.5767       43.4749       43.3174       44.6881       45.2387       45.1075       44.3571       45.0704       45.1070       40.8572       34.7828       24.9076       20.2307       18.3342       18.4323       19.7836       20.5502       21.2302       22.4449       22.3238       23.2458        0.0000        0.0000        0.0000        0.0000        0.0000        0.0000        0.0000        0.0000        0.0000        0.0000        0.0000        0.0000        0.0000        0.0000        0.0000        0.0000
        0.0000        0.0000        0.0000        0.0000        0.0000        0.0000        0.0000        0.0000        0.0000        0.0000        0.0000        0.0000        0.0000        0.0000        0.0000        0.0000        0.0000        0.0000        0.0000        0.0000        0.0000        0.0000        0.0000        0.0000        0.0000        0.0000        0.0000       37.8480       40.5953       46.4843       47.2079       42.6283       38.7310       34.7599       28.0389       21.3705       18.4069       15.6763       13.9344       12.5615       11.4302       10.4469       10.2237        9.0240        8.6294        8.2061        6.6867        4.6553        4.0990        3.3362        2.8361        1.3562        1.3673        1.6379        1.4031        2.1898        2.0796        1.8444        1.6478        1.5497        2.2371        3.0995        3.6369        3.1966        2.8072        3.1602        2.4132        2.0155        2.3590        4.2740        5.2511        5.4284        5.0460        4.9190        4.7186        3.6453        2.6247        2.7837        2.7550        2.0772        2.2100        3.2992        2.0645        1.0749        0.9478        0.8311        0.9327        1.0985        1.5711        1.6342        2.4843        2.1879        1.6021        1.6804        1.6572        1.7350        1.5339        1.5659        1.5784        1.5959        1.5651        0.0000        0.0000        0.0000        0.0000        0.0000        0.0000        2.2612        2.5521        2.5638        2.4442        0.0000        0.0000        0.0000        0.0000        0.0000        0.0000        0.0000        0.0000        0.0000        0.0000        0.0000        0.0000        0.0000        0.0000        0.0000        0.0000        0.0000        0.0000        0.0000        0.0000        0.0000        0.0000        0.0000        0.0000        0.0000        0.0000        0.0000        0.0000        0.0000        0.0000        0.0000        0.0000        0.0000        0.0000        0.0000        0.0000        0.5070        0.4361        0.3579        0.3249        1.2369        1.4623        1.6414        1.7502        2.0643        2.1307        2.1903        2.2812        2.2692        2.3872        2.3730        2.3522        2.8795        2.9466        2.7540        2.9020        3.0145        3.0439        3.0169        3.1324        3.5804        3.6614        3.7139        3.4998        3.7683        3.8171        3.7592        3.3355        2.8278        2.7585        2.4708        2.0128        1.9955        1.8420        1.8836        1.8707        1.6106        1.7443        1.8300        2.5020        3.0734        3.3710        3.6707        5.1803        6.3030        7.2131        8.7388       11.1318       14.2046       17.1899       19.2192       21.1163       23.9040       25.8492       27.8273       29.6497       33.0162       35.7929       38.1995       40.2352       42.1176       43.6260       44.9121       44.7887       48.2301       47.9279       46.6127       44.9416       43.2964       42.2672       37.6598       30.9227       19.6781       15.1590       13.6156       14.1189       15.9468       14.7222       14.9253       15.6528       19.1454       20.2967        0.0000        0.0000        0.0000        0.0000        0.0000        0.0000        0.0000        0.0000        0.0000        0.0000        0.0000        0.0000        0.0000        0.0000        0.0000        0.0000
        0.0000        0.0000        0.0000        0.0000        0.0000        0.0000        0.0000        0.0000        0.0000        0.0000        0.0000        0.0000        0.0000        0.0000        0.0000        0.0000        0.0000        0.0000        0.0000        0.0000        0.0000        0.0000        0.0000        0.0000        0.0000        0.0000       36.0000       32.7334       36.5232       30.3273       29.5080       29.2748       28.5225       26.3968       22.5961       18.7740       16.1805       14.9370       13.1613       11.4729       10.9431       10.9943        9.4062        7.8044        7.2562        6.3509        4.7183        3.6180        3.0263        2.5235        2.3088        1.6274        1.5016        1.0865        1.1699        1.6302        1.7134        1.5884        1.8398        3.4738        3.5612        4.5714        6.0907        4.8674        4.5557        2.6376        2.5294        2.3567        3.5765        4.4088        6.5563        3.0349        3.1411        3.0171        3.6908        1.9192        1.7398        1.4122        1.3911        1.3582        1.3903        1.4290        1.3415        1.1096        1.0746        1.2167        1.2264        1.9630        1.6695        3.0179        3.0902        1.7850        1.8154        1.8082        1.8163        1.9342        2.1207        2.8001        3.5957        3.0642        2.0056        3.2728        3.3872        1.9730        1.6930        1.8517        2.0932        2.3291        2.1267        2.2398        2.3419        2.1315        2.1793        2.2379        2.2160        0.0000        0.0000        0.0000        0.0000        0.0000        0.0000        0.0000        0.0000        0.0000        0.0000        0.0000        0.0000        0.0000        0.0000        0.0000        0.0000        0.0000        0.0000        0.0000        0.0000        0.0000        1.2112        0.8460        0.8859        0.9998        0.9749        0.7828        0.8534        0.7036        0.7899        0.5839        0.4455        0.4788        0.4660        0.3234        0.3081        1.1283        1.3699        1.6040        1.8100        2.1395        2.2433        2.3358        2.3617        2.2078        2.1588        2.1885        2.3842        3.3537        3.8551        3.6728        3.6278        3.4143        3.4904        3.4806        3.6614        4.1365        4.2228        4.2767        4.1493        4.6523        4.7105        4.5942        4.0436        3.5146        3.1066        2.9927        2.2347        2.3507        2.0782        2.4956        2.2693        2.1565        2.0617        2.5405        2.3951        3.4131        3.7346        4.4775        5.9337        7.8781        8.0137        9.4949       12.1224       16.1635       19.0580       22.0531       23.8588       26.5652       28.9319       31.0957       33.4166       36.2951       38.6148       40.1825       42.1662       44.7169       45.5596       46.1076       45.2323       47.1314       46.6883       45.1374       42.1052       38.9443       36.6662       32.5420       26.8682       18.0735       13.0612       11.5888       12.0640       12.3673       12.1225       11.5599       13.7269        0.0000        0.0000        0.0000        0.0000        0.0000        0.0000        0.0000        0.0000        0.0000        0.0000        0.0000        0.0000        0.0000        0.0000        0.0000        0.0000        0.0000        0.0000
        0.0000        0.0000        0.0000        0.0000        0.0000        0.0000        0.0000        0.0000        0.0000        0.0000        0.0000        0.0000        0.0000        0.0000        0.0000        0.0000        0.0000        0.0000        0.0000        0.0000        0.0000        0.0000        0.0000        0.0000        0.0000        0.0000       28.5577       27.0668       25.3507       22.5020       22.4127       24.0581       23.9592       23.0233       22.6987       19.0056       17.5131       16.5832       14.5710       11.9153       11.0117       11.3073       11.9357       11.7850        8.5163        6.7965        4.6714        3.3451        2.5583        1.9544        1.8659        1.7914        1.8726        2.0114        2.2889        3.7777        3.3514        3.3343        3.5313        5.2601        5.2995        5.8365        4.4742        4.4347        3.2793        4.2643        7.5327        4.3435        5.5346        2.4404        2.7670        2.9073        2.1227        2.7598        2.8454        1.9574        1.6503        1.5685        2.0514        1.4866        1.2543        1.1474        1.2918        1.2556        1.2812        1.3092        1.3958        1.7626        1.8683        1.9098        2.0070        1.7849        1.8371        1.8950        2.1154        2.1520        2.8714        3.7088        3.7994        4.4400        4.2886        3.2654        2.2378        3.0422        3.9545        2.7003        3.1592        4.1068        2.6801        2.0002        1.7074        1.8752        2.2145        2.2189        2.2053        1.9286        2.0226        1.8527        0.0000        0.0000        0.0000        0.0000        0.0000        0.0000        0.0000        0.0000        0.0000        0.0000        0.0000        0.0000        1.6276        1.9635        1.4450        1.1608        1.0792        1.5120        1.1386        1.4175        1.2422        1.4284        1.3351        1.0667        0.9735        0.8772        0.8634        0.7311        0.6559        0.7241        0.5425        0.4057        0.5326        1.2495        1.5279        1.7079        2.0101        2.3789        2.5829        2.6604        2.6767        2.9365        3.0354        2.8995        2.9745        3.7285        4.0821        4.2777        4.3823        4.0426        4.1988        4.3571        4.3827        4.7638        4.7224        4.7377        4.6339        5.1304        5.4220        5.3043        5.0294        4.4396        3.8053        3.5722        3.1735        2.4604        2.0914        1.9131        1.9100        2.1421        2.4886        2.6532        3.0492        4.0465        4.5553        5.5924        7.5162        8.1729        8.9011       10.5277       13.3481       18.2808       21.7592       24.1961       25.9608       29.2784       31.9314       34.4318       35.9999       38.8111       40.0074       41.6362       41.9931       44.2564       43.7718       43.9918       42.3484       43.6094       43.0840       41.5750       38.8309       35.9297       32.6684       29.1408       24.9547       15.9953       12.2549       10.2220       10.0531        0.0000       11.3984       10.6740       12.3331        0.0000        0.0000        0.0000        0.0000        0.0000        0.0000        0.0000        0.0000        0.0000        0.0000        0.0000        0.0000        0.0000        0.0000        0.0000        0.0000        0.0000        0.0000
        0.0000        0.0000        0.0000        0.0000        0.0000        0.0000        0.0000        0.0000        0.0000        0.0000        0.0000        0.0000        0.0000        0.0000        0.0000        0.0000        0.0000        0.0000        0.0000        0.0000        0.0000        0.0000        0.0000        0.0000        0.0000       23.7308       27.5180       35.1747       33.7408       33.1552       33.1630       28.9463       29.0489       29.8806       28.4270       21.4970       18.2046       18.9216       22.9825       20.6681       14.7151       13.7855       14.8576       13.8904       12.3036       10.1199       10.5857        5.0874        4.7441        3.4504        3.2726        3.5184        2.8212        3.6543        4.4598        5.8651        6.0238        5.2655        4.0361        4.9313        5.1448        4.5133        1.8255        1.5009        1.1344        1.3287        3.2123        2.1976        2.0056        1.4580        1.1151        0.9269        1.4417        1.7836        2.9575        2.6608        1.5770        1.8441        1.9444        1.5952        1.3100        1.7766        2.8343        2.1854        1.6308        1.4397        2.0142        2.1912        2.2774        2.2753        1.6130        1.8451        1.9563        1.8829        2.0710        2.5354        2.6426        2.7128        3.5269        3.7828        3.8554        3.3814        2.3591        2.2794        1.8649        2.0466        2.3957        3.5925        2.0910        1.8704        1.8720        2.1320        1.9418        2.1985        2.2927        2.2580        2.3715        2.3363        3.4609        2.8645        2.9054        0.0000        0.0000        0.0000        0.0000        0.0000        0.0000        0.0000        0.0000        2.3776        1.9757        1.8268        2.1431        2.7295        1.9285        1.6718        2.1931        1.8328        1.6416        1.7428        1.4590        1.5027        1.4038        1.3964        1.2094        1.1408        0.7450        0.8899        0.9689        0.9342        0.7343        1.8088        2.0074        2.2293        2.4509        3.0545        3.3233        3.6353        3.6413        3.4394        3.6211        3.3254        3.4318        4.6508        4.9367        5.0134        5.4882        4.9308        4.8732        5.0646        5.0543        5.5291        5.3098        5.1278        4.8666        5.4781        5.6510        5.5394        5.2901        4.8289        4.4054        4.2487        4.0131        3.1185        2.7706        2.5197        2.2666        2.7391        3.2765        3.9126        4.1824        4.8766        5.7141        6.5854        8.0745        9.4604       10.8637       13.7400       16.0528       20.0355       22.7276       24.6505       27.4821       30.6101       32.4435       34.4967       36.2791       38.3528       39.9654       40.1810       40.2609       41.9509       41.0309       40.1968       39.2887       39.9114       39.2562       37.1332       34.9700       32.7308       30.8905       28.8304       24.2817       15.4434       12.4417        0.0000        0.0000        0.0000        0.0000        0.0000        0.0000        0.0000        0.0000        0.0000        0.0000        0.0000        0.0000        0.0000        0.0000        0.0000        0.0000        0.0000        0.0000        0.0000        0.0000        0.0000        0.0000        0.0000        0.0000
        0.0000        0.0000        0.0000        0.0000        0.0000        0.0000        0.0000        0.0000        0.0000        0.0000        0.0000        0.0000        0.0000        0.0000        0.0000        0.0000        0.0000        0.0000        0.0000        0.0000        0.0000        0.0000       14.9240       16.5384       17.0409       19.1435       21.4231       18.8112       19.6322       22.4791       18.9662       18.5148       18.3924       19.6082       20.4719       17.6857       15.9666       13.3324       13.0062        9.6856        9.2008        9.6697        9.8455       16.0051       18.0236       12.8135       14.9893        8.4827        7.8346        8.1525        9.1452        5.8742        5.0182        4.6517        4.5964        4.1244        3.2359        2.7001        3.3159        3.5504        3.3614        3.0856        1.5281        0.9392        0.9403        2.0518        1.3211        1.1579        0.8871        0.9261        0.9319        1.0011        1.2961        1.5202        1.9079        1.2341        1.1246        1.3512        1.3562        1.2479        1.6386        1.4222        1.4622        1.4667        1.5084        1.6231        1.7276        2.0095        2.1543        2.1232        1.8968        2.1369        1.9473        1.9020        2.0670        2.2614        2.7362        2.7898        3.1370        3.5442        3.5762        3.5930        2.3729        0.7778        0.6518        0.9265        1.2531        2.3019        2.3651        2.7221        2.0497        1.6861        1.7302        2.2987        1.8916        1.9428        1.9231        2.5187        2.6056        2.3191        2.4863        2.3766        2.0369        2.6446        2.5679        2.4980        2.3552        2.4020        2.2798        2.2705        2.0184        1.9077        2.0825        2.3657        2.4750        2.0783        2.0700        2.0249        1.5448        1.4531        1.4155        1.3673        1.0610        1.2077        1.2992        1.3242        1.2591        1.3412        1.2647        1.3603        1.4388        1.8186        2.1875        2.4631        2.6094        3.1641        3.3712        3.5737        3.5752        3.5946        3.5815        3.5781        3.3728        3.2839        3.4603        3.4839        3.6852        4.7711        5.2588        5.2616        5.4078        5.7385        5.6464        5.5215        5.3465        5.6145        5.6097        5.5299        5.0440        4.8137        4.3377        4.2463        3.7448        3.4270        3.0005        2.8552        2.7627        3.3979        3.8476        4.5734        5.0575        5.7809        6.4447        6.8273        8.3585       10.6026       12.7161       16.0393       18.6632       21.5106       24.9590       27.6335       29.8388       31.0872       33.1350       34.7769       35.8733       38.0338       38.9849       39.5078       38.8043       34.6137       33.2345       31.9631       30.7338       29.0118       28.0554       27.4629       26.3550       28.9069       27.2254       26.0186       23.6975       19.4885        0.0000        0.0000        0.0000        0.0000        0.0000        0.0000        0.0000        0.0000        0.0000        0.0000        0.0000        0.0000        0.0000        0.0000        0.0000        0.0000        0.0000        0.0000        0.0000        0.0000        0.0000        0.0000        0.0000        0.0000        0.0000
        0.0000        0.0000        0.0000        0.0000        0.0000        0.0000        0.0000        0.0000        0.0000        0.0000        0.0000        0.0000        0.0000        0.0000        0.0000        0.0000        0.0000        0.0000       18.7852       19.9647       21.8580       14.8299       19.1429       23.8541       26.9006       20.4476       14.4432        9.5004       11.2279       15.8888       15.2939       14.4002       14.5192       13.5198       14.0730       12.3222       11.0934       10.9637        9.7527        9.7995        7.8768       11.5893       12.3884       17.3180       14.0702       11.0538       17.8714        9.0909       11.3610       10.9550       11.6245        6.4005        2.5266        2.8842        2.8217        1.4913        1.1940        1.0911        1.1444        2.1984        3.0975        1.6822        1.1163        0.8455        1.0450        1.9069        2.0351        1.7623        0.8211        1.4301        1.9808        1.7857        1.9700        1.6693        1.8441        1.0311        0.9545        1.0134        1.3383        1.6097        1.4370        1.6437        1.5038        1.5708        1.6324        2.1792        1.8651        1.7669        1.9588        1.9348        1.9564        2.0299        2.0779        2.0978        2.0115        2.2988        2.1818        2.1924        2.4538        3.1462        3.3912        3.7839        2.3209        0.4877        0.4909        0.5702        0.8336        2.7074        2.7684        1.8065        1.5375        1.7932        1.9699        2.4192        3.0783        3.1983        2.8742        2.2065        2.9464        4.1716        3.4967        3.3521        2.6502        4.8615        4.7855        4.4936        2.8055        3.3338        2.7457        2.6010        2.5455        2.7315        2.6586        1.9074        1.7472        1.8390        1.7612        1.6599        1.3070        1.4608        1.6687        1.8998        2.4751        1.8325        1.4704        1.5764        1.3398        1.7479        1.6053        1.6050        1.8891        2.3347        2.5846        2.9173        3.1896        3.6976        3.9572        3.9346        4.3986        4.4754        4.4353        3.9461        3.8673        3.6660        3.4839        3.8821        4.2322        5.6340        5.9631        6.1360        6.2228        6.8591        6.1587        5.7321        5.5721        5.7091        5.7001        5.5485        5.3103        5.1737        5.3816        4.7624        4.2701        3.7112        3.2218        3.0209        3.4414        4.4710        4.3254        4.9412        5.5479        6.3362        7.0146        8.5011       10.5192       12.4996       13.9615       15.7886       19.1327       23.9685       27.5492       29.1541       31.4158       31.9674       33.6096       34.7590       34.9226       37.6387       38.8971       38.2601       35.9714       30.4407       28.6527       26.6907       25.7419       24.5339       23.1029       22.5762       22.7726       25.9121       25.4082        0.0000        0.0000        0.0000        0.0000        0.0000        0.0000        0.0000        0.0000        0.0000        0.0000        0.0000        0.0000        0.0000        0.0000        0.0000        0.0000        0.0000        0.0000        0.0000        0.0000        0.0000        0.0000        0.0000        0.0000        0.0000        0.0000        0.0000        0.0000
        0.0000        0.0000        0.0000        0.0000        0.0000        0.0000        0.0000        0.0000        0.0000        0.0000        0.0000        0.0000        0.0000        0.0000        0.0000       29.5987       26.8505       28.3274       27.2009       27.3386       19.3291       19.5782       28.6625       21.9551       12.4759       11.7440       10.6854        9.2831       10.0827       11.1713       10.9906       12.5089       13.3587       15.4362       12.4869        9.7704       10.6398       10.4252        9.4983        9.6141       12.2504       10.6687       14.1442       20.8750       13.5486        7.2185       10.2502        7.4854        9.2297        6.8051        2.8315        2.6328        2.7541        2.7435        2.8942        1.8688        2.0918        2.0376        1.7945        1.4396        1.6310        1.4268        1.3884        1.1169        0.9450        1.2097        1.4692        1.1341        1.5736        3.0587        1.0857        0.8738        2.4511        1.8871        1.1531        0.8427        0.9251        1.1509        1.3231        1.5473        1.6336        1.6795        1.5383        1.8883        2.4737        2.5387        2.6559        2.0935        2.0825        2.1056        2.1057        3.2941        3.0576        2.4271        2.5508        2.2019        2.1804        2.1682        2.2259        2.5252        2.4031        2.5628        2.4143        0.8279        0.5116        0.5928        0.7811        2.6832        3.4068        2.0475        1.5390        2.0192        2.5722        1.9356        2.1765        3.2030        3.1190        1.6857        2.9399        4.0240        3.0513        3.2692        3.6600        5.3340        3.3711        2.9884        4.4714        3.4175        3.4260        2.9613        2.9979        3.2784        2.3550        2.2397        1.7641        1.9346        2.5525        2.0700        1.1887        1.7993        2.1014        2.2162        1.8993        1.9770        1.4733        1.3746        1.4276        1.6748        1.8189        2.1079        2.3184        3.1253        3.3973        3.3982        3.5352        4.4150        4.7487        4.8286        5.1354        5.1650        4.7611        4.6348        4.4981        4.3751        4.9100        4.8568        5.1957        6.1251        6.8375        6.4305        6.4718        7.7473        6.8542        6.6467        6.4355        6.5415        6.5893        6.3573        6.1145        6.1730        5.8123        5.1354        4.5397        3.6821        3.1913        3.5217        3.7654        4.3642        4.4388        4.6474        5.1475        6.8881        7.9852        9.6389       11.8547       14.5947       15.2020       17.5570       20.6745       24.3554       27.6383       30.2362       31.2660       33.0210       35.0893       34.7854       34.7273       37.4050       38.2639       37.5844       35.1961       29.0725       26.4639       24.9847        0.0000       22.9575       21.6286       21.3383       21.1297       24.5493       24.9368        0.0000        0.0000        0.0000        0.0000        0.0000        0.0000        0.0000        0.0000        0.0000        0.0000        0.0000        0.0000        0.0000        0.0000        0.0000        0.0000        0.0000        0.0000        0.0000        0.0000        0.0000        0.0000        0.0000        0.0000        0.0000        0.0000        0.0000        0.0000
        0.0000        0.0000        0.0000        0.0000        0.0000        0.0000        0.0000        0.0000        0.0000        0.0000        0.0000        0.0000        0.0000       38.8968       38.9056       26.5235       30.0466       27.5119       21.7613       17.0069       18.4706       17.8876       10.5101       10.0736       10.6356       12.0305       12.3279       11.0820       13.2406       12.6670       13.1858       12.6933       19.4317       16.7515       14.7736       13.3344       12.9391       18.2172       18.8163       14.1888       11.8457       16.3238       13.4350       12.5848       14.1097        8.5600        5.3558        3.5440        2.6637        2.7288        3.2542        2.7710        2.2581        1.6993        1.9064        2.0738        1.6187        1.5418        1.1443        1.2231        1.3045        1.3873        1.3992        1.4122        1.2632        1.1932        1.2539        1.1617        1.4150        2.1324        1.7591        1.2877        1.0076        0.9423        1.5795        0.9887        1.0364        1.6482        1.6761        1.6407        2.1653        1.5924        1.8282        2.5048        2.2173        2.2197        2.6528        3.0802        3.0838        2.7954        3.1659        3.0342        3.2462        2.6250        2.3565        2.7261        2.3351        2.3884        2.4506        2.6019        2.4168        2.2684        2.1509        0.8113        1.0372        0.9489        1.4725        3.6245        2.8086        3.0438        3.7128        2.0890        2.7143        2.7890        2.1498        2.0680        2.4063        2.8236        3.6130        4.8211        5.2174        4.6909        3.6343        6.7199        5.5164        5.1313        3.1700        4.7141        4.8115        4.1203        4.4214        4.5889        3.0426        2.1590        1.7195        1.9917        2.4126        2.3500        2.4658        2.1323        2.0839        2.1524        2.2668        2.1919        1.5423        1.2406        1.2752        1.5518        1.7817        2.1013        2.6456        3.3160        3.7718        4.1075        4.4987        5.1712        5.3305        5.0944        5.0164        5.3522        5.1555        5.8058        6.2458        5.7451        5.2439        5.0842        5.5535        6.2581        7.2477        6.5807        6.7202        7.2335        7.3224        7.3530        7.7677        7.2886        7.1397        6.9347        6.2888        6.3444        6.1704        5.7760        4.8396        4.0173        3.8935        4.1251        4.5078        5.6013        5.7114        5.7733        6.3644        8.6373       10.1412       10.7146       11.6616       13.5204       15.3345       18.5464       17.4258       21.9379       25.0142       27.6668       31.2205       32.4947       34.0094       34.6183       35.0156       38.5481       39.1614       38.0074       35.8544       31.8275       29.4579        0.0000        0.0000        0.0000        0.0000        0.0000        0.0000        0.0000        0.0000        0.0000        0.0000        0.0000        0.0000        0.0000        0.0000        0.0000        0.0000        0.0000        0.0000        0.0000        0.0000        0.0000        0.0000        0.0000        0.0000        0.0000        0.0000        0.0000        0.0000        0.0000        0.0000        0.0000        0.0000        0.0000        0.0000        0.0000        0.0000
        0.0000        0.0000        0.0000        0.0000        0.0000        0.0000        0.0000        0.0000        0.0000       29.3072        0.0000        0.0000       30.8029       33.0586       32.6593       25.3774       24.5205       22.7510       16.7090       12.1280        8.9495        8.6718        7.1102        7.7637        7.9054        8.8179       10.6736        9.3801       14.7295       16.3670       10.1359        9.0901        9.5016       10.8178       13.8675       18.0966       16.0065       18.0535       14.6271       13.6136       11.5239        8.2017        5.3075        2.5054        3.2300        1.3531        0.8370        1.6403        2.0970        1.8573        0.8746        1.7892        1.7448        3.2115        3.2237        2.5337        1.7404        1.5850        1.4465        1.4848        1.1619        1.4693        1.1200        0.9156        0.4515        0.8656        0.8418        0.7613        1.2437        1.9343        1.6798        0.4025        0.4233        0.4719        1.2097        0.9146        2.5876        2.7725        1.8018        3.0732        2.3426        1.9252        4.5424        2.2869        3.4918        2.3382        2.7416        2.4625        1.7644        1.7693        2.0155        2.3317        2.7093        2.8696        2.3478        2.9840        2.6861        2.6610        2.5615        2.5300        2.5398        2.6512        2.5710        2.0040        1.9838        2.0671        3.3223        3.2878        2.8638        2.8265        2.2932        1.7028        2.1211        1.5643        1.5412        1.6543        1.8656        2.3803        2.7257        3.3551        4.1811        3.0168        2.8167        2.9612        2.7396        2.9463        3.0771        2.9755        2.6639        2.3648        2.3847        2.3273        2.0642        1.9155        1.5937        1.8327        2.3841        2.4620        2.5265        2.2089        2.0234        2.2226        2.0501        2.3268        1.7353        1.7464        1.2146        1.1729        1.5070        1.8306        2.0155        3.7943        4.9276        4.6930        4.8155        5.0084        5.6974        5.4738        5.3756        8.2798        8.4547        5.6323        5.1628        5.1140        4.8436        4.7666        4.9738        6.1110        6.6054        6.5802        6.5682        7.9940        8.2517        8.7254        7.3133        7.3951        7.1909        6.5884        6.0123        6.6126        6.5635        6.2312        5.8408        5.9023        5.6466        5.5446        5.6493        7.1970        7.4248        8.4287        9.6181       10.3486       10.7520       10.1900       10.8694       11.1157       11.9091       13.5323       13.4651       19.0721       21.9098       24.0983       25.8170       31.2122       32.6913       34.6756       35.4376       38.6366       39.0704       37.2514       34.6504       28.4445        0.0000        0.0000        0.0000        0.0000        0.0000        0.0000        0.0000        0.0000        0.0000        0.0000        0.0000        0.0000        0.0000        0.0000        0.0000        0.0000        0.0000        0.0000        0.0000        0.0000        0.0000        0.0000        0.0000        0.0000        0.0000        0.0000        0.0000        0.0000        0.0000        0.0000        0.0000        0.0000        0.0000        0.0000        0.0000        0.0000        0.0000
        0.0000        0.0000        0.0000        0.0000        0.0000       50.9442       48.0824       39.5093       33.2256       32.7535       34.0619       36.3470       38.9228       40.4201       30.9612       21.3432       17.4740       14.5465       12.7425       11.1876        9.9768        6.3843        7.6150       10.1402        7.8736        7.9313        9.3234       13.5730       15.0068       13.0308       11.8760       13.9433       12.2093       15.9134       16.2004       19.1361       23.0478       26.7455       25.6491       19.7934       16.3496        6.5031        3.9334        2.2141        2.0713        3.4012        2.2886        1.9389        1.9081        1.0165        1.0230        1.7161        1.4483        1.6114        2.9434        2.2727        1.7623        1.7780        1.4816        1.0452        0.9737        0.9168        0.7707        0.5495        0.5230        0.8964        0.7461        0.4954        0.7978        1.8114        2.1780        0.5366        0.2357        0.2560        0.7275        2.4806        3.0430        5.2468        1.6723        1.1221        2.1194        1.7627        4.5979        2.4027        3.3204        2.4843        2.5494        2.4306        2.5202        1.6744        1.9170        2.3397        2.7629        2.5620        2.5796        2.6492        2.7478        2.5496        2.6977        2.6451        2.6639        3.0286        2.9931        2.2131        2.3255        2.8895        3.0731        3.2640        1.4618        1.3221        1.1962        1.5608        2.1427        2.0183        1.6395        1.7204        1.4135        1.4486        1.6347        1.9564        2.4679        1.8607        1.8882        3.1300        2.6735        2.4345        2.5957        2.9869        2.4381        2.4919        2.5250        2.5595        2.1023        1.7165        1.6448        2.0803        2.3368        1.5419        1.5439        1.8020        2.0055        2.0352        2.2082        2.2167        1.8034        1.5028        1.7645        3.9065        2.4769        3.3413        4.4922        6.1403        4.5541        5.5462        5.5596        5.6449        5.5679        5.7978        5.3394        4.6430        5.2446        5.9408        5.5623        4.8129        4.4593        4.5924        4.9684        6.4545        6.6641        6.3322        6.2567        7.9848        7.2573        6.8659        6.8265        7.2373        6.7634        6.6575        6.3621        6.7166        6.7138        6.4892        6.3700        6.1938        6.4261        7.8001        8.0329        8.6170        9.7752       10.0944       10.4283       11.2973        0.0000        0.0000       11.1091       10.5987       12.2768       14.1788       13.8383       18.5376       21.3889       23.4945       24.7028       28.3354       33.3992       35.8751       35.8243       37.4680       37.9120       37.0628       32.6956        0.0000        0.0000        0.0000        0.0000        0.0000        0.0000        0.0000        0.0000        0.0000        0.0000        0.0000        0.0000        0.0000        0.0000        0.0000        0.0000        0.0000        0.0000        0.0000        0.0000        0.0000        0.0000        0.0000        0.0000        0.0000        0.0000        0.0000        0.0000        0.0000        0.0000        0.0000        0.0000        0.0000        0.0000        0.0000        0.0000        0.0000        0.0000
        0.0000        0.0000        0.0000        0.0000       51.5381       46.3934       49.0728       48.5090       42.5018       40.0848       45.3749       45.0857       36.3484       31.8511       29.9066       22.8448       19.3842       15.1918       12.0905       10.2855        9.0448        7.5062        9.0535        8.5976        8.1840       10.3615       13.8159       20.5068       17.2553       21.9433       32.1589       34.2266       35.8173       39.1643       45.8284       37.4648       39.6454       29.9523       23.6789       17.3259       12.6530        8.4144        5.6029        5.5071        2.8787        2.1173        1.7063        1.8419        2.0439        1.3151        1.1074        2.0340        2.5548        2.8723        2.4961        2.1534        1.3295        0.8219        0.7025        1.0156        1.3448        1.2872        1.3645        1.0455        0.9578        0.9986        1.1518        0.9795        0.8286        1.0964        1.5797        0.7344        0.2284        0.2921        0.4109        0.9576        3.2659        2.7512        1.5113        1.1538        1.6359        1.4160        1.6369        1.7588        1.5723        1.4087        1.4899        1.3845        1.8810        2.3428        2.3030        2.3212        2.4207        2.1195        2.1590        2.5359        2.6467        2.7062        2.7116        2.6250        3.1668        2.8545        3.0937        2.3371        1.6392        1.8841        1.4449        2.1837        2.0955        1.6532        1.4213        1.9519        1.6607        1.6341        1.6083        1.5054        1.4853        1.6419        1.5797        1.9033        2.4059        2.2484        3.0911        3.9913        3.3315        1.9373        2.3498        2.3250        2.7064        2.5892        2.1868        2.4774        2.4626        2.3497        2.0181        2.2956        2.2143        1.5714        2.0819        2.5786        2.3045        2.7100        2.7089        2.5240        2.6989        2.9971        4.4060        5.9126        4.2042        1.8571        2.3052        3.9792        4.5066        5.1777        5.3170        4.9244        4.3021        7.3486        7.4143        5.4473        5.5987        5.9343        5.3959        5.0005        5.4444        4.8700        4.9077        6.2419        6.7894        9.1802        7.3879        7.1414        7.4470        7.2628        7.0301        7.0204        6.7190        6.4103        5.7494        5.8839        5.9338        6.6895        6.8502        8.9030        7.9728        8.4145        8.3012       11.0588       10.3221       10.7280       10.5363        0.0000        0.0000        0.0000       14.0770       11.2858       12.6464       14.5083       16.1008       19.6690       23.0439       25.9235       28.5562       33.1806       36.5836       38.3687       35.4478       34.9864        0.0000        0.0000        0.0000        0.0000        0.0000        0.0000        0.0000        0.0000        0.0000        0.0000        0.0000        0.0000        0.0000        0.0000        0.0000        0.0000        0.0000        0.0000        0.0000        0.0000        0.0000        0.0000        0.0000        0.0000        0.0000        0.0000        0.0000        0.0000        0.0000        0.0000        0.0000        0.0000        0.0000        0.0000        0.0000        0.0000        0.0000        0.0000        0.0000        0.0000        0.0000
        0.0000        0.0000       70.3904       56.5100       49.8666       49.0615       61.5738       53.7546       44.1359       44.8717       48.5384       44.2776       36.1311       35.9411       27.9498       22.0141       16.8385       11.2490        9.7627        9.4664       10.3630       13.1527       12.8609       10.9347       12.2534       12.9673       15.8994       24.4914       25.6012       29.2531       38.8881       30.3745       30.1292       31.3573       31.9022       24.4197       20.1829       18.5203       13.4131       10.0147        7.6037        6.0579        6.2706        6.3489        3.5224        2.5029        1.9784        1.8604        1.3667        0.9733        0.9455        1.7742        1.6154        1.1304        1.6616        1.2805        1.5170        1.2090        1.4390        1.2452        1.6279        1.0237        0.7678        0.7744        0.9092        1.5345        2.4416        1.9425        1.3395        2.8104        2.5504        1.1883        0.3586        0.4622        0.6825        0.6847        1.0961        2.2147        1.7129        1.6586        1.1063        1.2329        1.3497        1.4432        1.4795        1.2883        1.3727        1.1291        1.4739        2.0045        2.6994        2.6775        2.1968        2.0694        2.1064        2.4969        2.5842        2.5981        2.6314        2.6778        2.6543        2.6187        2.4740        2.0056        1.5790        1.4045        1.4541        1.6432        1.5445        1.4899        1.2774        1.5945        1.7087        1.8106        1.7902        1.9793        1.8221        2.2591        2.0171        2.0832        2.5541        2.2315        2.4772        2.9735        3.1563        3.0206        2.1825        2.3909        2.6538        2.8608        2.3861        2.5122        2.9379        2.9969        3.2659        3.5990        3.5230        2.7243        2.9931        2.8452        3.9521        4.3367        3.9437        3.1531        2.4143        2.3796        3.0170        2.0311        1.9177        2.0288        2.4142        4.0873        5.1830        4.9103        5.0629        5.2991        5.9941        5.7546        5.7429        7.1608        7.0567        7.1613        7.3876        6.8245        5.5944        5.3603        5.6683        7.0253        8.0211        7.5729        7.3053        7.4687        7.0813        7.1326        6.9451        6.6722        6.4187        6.2954        5.6952        5.6487        5.8432        6.3281        8.4013        9.2619        8.6682        9.3094        8.5769       10.5344        8.9304       12.5231        0.0000        0.0000        0.0000       14.0644       13.2731       11.8637       12.4691       13.3436       15.1350       20.1478       23.4160       26.4468       28.9886       32.7541       34.8079       36.0030       37.3037        0.0000        0.0000        0.0000        0.0000        0.0000        0.0000        0.0000        0.0000        0.0000        0.0000        0.0000        0.0000        0.0000        0.0000        0.0000        0.0000        0.0000        0.0000        0.0000        0.0000        0.0000        0.0000        0.0000        0.0000        0.0000        0.0000        0.0000        0.0000        0.0000        0.0000        0.0000        0.0000        0.0000        0.0000        0.0000        0.0000        0.0000        0.0000        0.0000        0.0000        0.0000        0.0000
        0.0000       49.5910       53.3454       52.5447       49.8974       53.7786       61.0597       40.9327       47.2503       46.4971       37.4589       24.3553       18.7324       16.5769       22.3890       13.0399       12.3657       10.4316       12.5046       13.6652       12.0710        8.9097       13.8758       15.7443       13.0510       16.1931       24.4423       27.7080       29.1244       37.8779       38.4707       30.8850       24.6491       18.6197       15.8474       13.7845       13.4459       12.7433       12.1428       12.5063       11.5093       10.4363       12.8356       10.0185        4.8984        2.2691        2.1189        2.4662        1.8091        1.7546        3.1270        2.7299        1.0678        1.0624        0.8742        0.7122        0.7924        0.7710        1.0888        1.3079        0.9869        0.9177        1.1051        1.1553        1.3617        1.5161        1.4433        1.3295        1.5642        2.4464        3.5196        1.2134        1.1903        1.2900        1.2271        1.2688        3.3744        3.8671        3.0453        1.5860        1.3548        1.0228        0.9058        1.0772        1.0656        1.2847        1.2862        1.2245        1.2718        1.3058        1.4125        1.5192        1.6005        1.7588        1.9142        2.1550        2.2032        2.1920        2.2983        2.3447        2.5185        2.1688        2.0343        2.1741        1.6645        1.4506        1.5002        1.2412        1.2727        1.1498        1.1221        1.1296        1.1713        1.4792        1.3918        1.4711        1.5318        1.6250        1.6783        3.4184        4.2975        4.3436        3.6216        2.9990        3.1061        2.8844        2.8770        2.8905        2.9130        6.2913        5.8412        3.1078        3.2908        7.0965        5.7671        3.7688        3.6046        4.1171        4.0597        4.4240        4.9250        4.5075        3.9269        3.1073        3.3833        2.9103        3.1056        2.6126        2.6021        3.2551        4.5142        5.3321        4.3914        4.6816        5.5805        6.8566        7.9785        8.4926        8.1510        9.6063       10.3811       10.5612       10.3917        8.5538        7.4635        7.0515        7.9397        8.9266        7.8909        7.8694        7.5938        7.2450        7.0583        6.7838        6.6434        7.5768        7.3161        6.8157        6.5204        8.3952       11.0958        8.8116       10.0497       11.3724        9.1037       10.7900       11.7150       24.1685        0.0000        0.0000        0.0000        0.0000       12.9166       11.6667       11.0407       12.5214       13.4552       14.3603       17.5201       22.0461       25.3210       27.9757       30.2303       32.2784       35.3071       37.0870        0.0000        0.0000        0.0000        0.0000        0.0000        0.0000        0.0000        0.0000        0.0000        0.0000        0.0000        0.0000        0.0000        0.0000        0.0000        0.0000        0.0000        0.0000        0.0000        0.0000        0.0000        0.0000        0.0000        0.0000        0.0000        0.0000        0.0000        0.0000        0.0000        0.0000        0.0000        0.0000        0.0000        0.0000        0.0000        0.0000        0.0000        0.0000        0.0000        0.0000        0.0000        0.0000        0.0000
        0.0000       51.6628       54.5974       48.9161       57.1877       58.8309       45.0184       46.8004       47.8131       38.9171       21.1130       15.1070       12.9076       14.4353       12.9972       16.3077       23.2160       19.9272       12.2830       11.9229        9.8349        9.1469       14.1632       14.6242       13.7789       26.7714       34.6010       30.7143       20.2009       20.8587       24.8829       22.3876       15.2105        8.8647        8.3159        7.9232        8.3166       10.6410       10.6712       11.9002       10.8706       11.3410       12.5462        9.7891        4.5272        2.0983        2.5001        4.5850        2.4250        3.7633        3.5114        2.7657        1.1714        0.4712        0.4623        0.6424        0.6442        0.6608        0.7281        0.7898        0.9461        1.2627        1.3760        2.2146        2.5868        2.6214        2.3604        1.9883        2.3268        2.0435        2.2902        2.1908        2.1992        2.1258        2.9098        2.7360        3.1024        3.1362        2.4559        0.9767        0.8607        1.1583        0.9298        1.1140        1.4452        1.2360        1.3021        1.1480        1.3457        1.2054        1.3719        1.5909        2.0476        2.5370        1.9219        2.1114        2.1469        2.2222        2.2468        2.3389        2.2144        2.7856        2.7525        2.1115        1.5147        1.5019        1.6179        1.3804        1.2969        1.1207        1.1629        1.6400        2.5623        1.9417        1.9690        1.8885        1.6426        1.7182        1.7540        2.8021        4.1343        3.7772        3.3505        5.7500        5.2477       11.8076        7.3127        3.6666        3.4840        7.4023        9.3167        3.7660        4.2947        6.1926        7.0345        4.3118        6.1253        5.2037        5.1568        5.4938        5.9849        5.3716        4.9307        4.5879        4.0604        3.8290        2.8151        2.5737        2.1925        3.4733        5.8211        6.0997        4.8562        5.6344        6.3211        7.8101        8.9805        8.4688        9.6914       11.6598       12.4690       13.0470       12.0480        9.9016        8.2037        7.8611        9.1719        9.2851        8.8169        8.4977        8.1287        7.5854        7.3859        7.0525        6.7368        6.9673        7.9898        7.3565        6.5566        9.1815       12.2479        9.6615       10.6272        9.8807        9.0605       10.7806        0.0000        0.0000        0.0000        0.0000        0.0000       18.6689        8.3539       10.4286       10.3269       11.3497       12.3887       14.1677       16.6809       21.6689       24.4912       27.3559       29.4800       31.7556        0.0000        0.0000        0.0000        0.0000        0.0000        0.0000        0.0000        0.0000        0.0000        0.0000        0.0000        0.0000        0.0000        0.0000        0.0000        0.0000        0.0000        0.0000        0.0000        0.0000        0.0000        0.0000        0.0000        0.0000        0.0000        0.0000        0.0000        0.0000        0.0000        0.0000        0.0000        0.0000        0.0000        0.0000        0.0000        0.0000        0.0000        0.0000        0.0000        0.0000        0.0000        0.0000        0.0000        0.0000        0.0000
       50.8247       61.8976       58.3163       55.7422       51.5891       49.1718       63.7948       54.0131       54.5623       41.6024       16.1216       13.0610       11.9597       17.5903       25.2714       34.9285       41.3336       27.9297       14.7654       12.6844       16.4922       19.6846       12.9337        6.6462       13.8179       20.0818       23.0940       25.4708       22.1449       18.8344       16.8984        9.5941       13.9881       14.6372        9.6080        7.3182        7.1566        8.1889        7.2027        5.5558        2.8882        2.7027        2.3903        1.7927        1.5203        2.3026        3.4020        4.0628        2.8965        3.0759        1.0833        0.4505        0.4415        0.5588        0.5145        0.6613        0.7128        0.7670        0.9053        1.5847        2.8817        1.7806        1.8614        1.8743        2.2582        2.3311        2.7994        2.6709        2.8725        3.1350        3.6207        4.3451        4.1956        3.4533        1.8229        1.1161        1.2393        1.1722        1.2710        0.6397        0.5030        0.5089        0.6095        0.7926        0.8962        0.9576        1.2204        1.1597        1.2669        1.4226        1.4111        1.6017        1.5584        1.6938        1.6114        1.9066        2.0890        2.1518        2.1077        2.0404        1.9929        2.1933        2.0416        1.8807        1.5923        1.6320        1.5211        1.2878        2.4855        1.2576        1.2137        1.1779        1.3432        1.3522        1.9763        1.7205        1.7779        1.9039        2.0779        2.9766        2.7112        2.9370        2.9419        3.6098        3.9283        3.8919        3.9657        5.9267        5.9897        3.7988        4.3123        4.6589        4.8565        5.7460        6.5634        5.2653        6.1896        6.9523        6.2474        5.9841       15.4344        6.2921        5.6426        5.9634        5.4928        3.8942        3.4364        3.1722        3.2349        3.0161        3.9178        4.6582        9.2913        7.7614        9.2230        8.3750        8.7593        9.5662       10.6993       12.1189       12.4962       13.4362       11.8552       10.2563        9.8574        8.9113        8.6247        9.3867        9.5187        9.3288        8.9105        8.0137        8.0221        9.4228        8.3823        7.9310        7.4794        6.7989        6.1809        7.0930        7.8809       10.3108        9.3537        8.1275        8.8593        0.0000        0.0000        0.0000        0.0000        0.0000        0.0000       13.5166       11.4033       11.1347       12.0401       10.9944       13.7703       19.6075       17.3421       21.9677       25.7708        0.0000        0.0000        0.0000        0.0000        0.0000        0.0000        0.0000        0.0000        0.0000        0.0000        0.0000        0.0000        0.0000        0.0000        0.0000        0.0000        0.0000        0.0000        0.0000        0.0000        0.0000        0.0000        0.0000        0.0000        0.0000        0.0000        0.0000        0.0000        0.0000        0.0000        0.0000        0.0000        0.0000        0.0000        0.0000        0.0000        0.0000        0.0000        0.0000        0.0000        0.0000        0.0000        0.0000        0.0000        0.0000        0.0000        0.0000        0.0000
       69.2068       71.0984       66.3539       50.5571       42.8187       51.1820       54.6090       48.0095       36.2893       24.8563       19.8448       25.0546       24.4275       20.6005       18.2033       24.5236       30.8592       20.4576       10.1109        9.4744       13.3073       12.0470        9.5234        8.7234       10.5404       11.9774       17.4780       17.3374       18.8636       19.8890       16.4986       21.6582       24.4523       22.9257       12.7093        7.0877        5.6337        3.9791        2.6471        1.7641        1.0754        0.9291        1.0949        2.1382        3.4855        3.2837        2.8168        2.7044        2.3088        1.7955        1.0288        0.8752        0.8317        0.8396        0.6049        0.7602        0.8294        0.9187        0.9700        1.0019        1.0595        1.0463        1.4757        2.4943        2.3016        2.2349        3.6159        4.8865        5.8991        5.5042        4.5037        3.4459        3.0687        2.8859        1.8149        0.9954        0.7902        0.7114        0.5745        0.7627        0.4597        0.4110        0.4593        0.6100        0.7702        0.9238        1.1395        1.5452        1.4467        1.4299        1.2825        1.3290        1.2791        1.7793        2.1123        2.2940        2.4359        2.4371        2.9358        2.4077        2.4814        2.6501        2.5733        2.2962        2.9635        3.1284        2.0101        1.3886        2.2240        1.4456        1.1768        1.4364        1.9479        1.5995        1.8945        1.7745        1.8804        2.4377        3.0349        3.2232        4.0706       23.7655       14.4434        3.6339        3.6895        3.8604        4.0232       10.4963       12.4132        4.5276        4.5194        5.5464        5.6002        5.9460        6.8397        6.0668        6.7537        7.0010        6.7066        6.9112       28.6115        6.9078        6.1795        4.9790        5.2146        5.0055        5.0927        4.8174        4.5911        4.3316        4.9955        7.0710        7.5790        7.5224        7.9080        9.5331       10.6315       10.5255       10.9225       12.8236       13.3566       14.1760       12.5711       10.8711       10.1539        9.4674        9.3986       10.1451        9.5448        9.7928        9.7019        9.0836        8.7337        9.1210        8.6364        7.8837        6.7682        6.3504        6.2636        6.1464        6.7652        7.8691        9.1932        9.0685        0.0000        0.0000        0.0000        0.0000        0.0000        0.0000       28.8900       17.7263       15.6009       15.3394       14.5808       10.6048       11.2367       21.4370       15.4449       19.0917       21.3458        0.0000        0.0000        0.0000        0.0000        0.0000        0.0000        0.0000        0.0000        0.0000        0.0000        0.0000        0.0000        0.0000        0.0000        0.0000        0.0000        0.0000        0.0000        0.0000        0.0000        0.0000        0.0000        0.0000        0.0000        0.0000        0.0000        0.0000        0.0000        0.0000        0.0000        0.0000        0.0000        0.0000        0.0000        0.0000        0.0000        0.0000        0.0000        0.0000        0.0000        0.0000        0.0000        0.0000        0.0000        0.0000        0.0000        0.0000        0.0000
       81.2339       97.9724       80.0518       48.8692       43.9276       58.3223       49.2782       44.1919       31.4010       29.2292       33.4994       25.7888       37.0757       43.1195       33.1602       38.0187       37.9651       24.2318       11.3390       10.2773        9.9874        8.3312        7.9524        7.7339        7.0631       10.4900       12.5076        9.3072       16.7386       29.6343       36.2562       27.2521       12.7406       15.5249       15.6710        5.4650        2.3617        2.8272        2.0989        2.0077        1.6816        1.1772        1.4325        1.4536        1.3908        1.4725        1.6462        2.2842        2.0132        0.3067        0.6316        0.6686        0.6739        1.2782        1.1089        1.0531        1.1820        1.0265        1.3885        1.8240        1.6412        1.6378        1.7049        2.0295        2.4894        3.2852        3.9999        4.1793        4.2634        4.0709        3.6478        2.7903        4.8259        3.2865        1.7632        1.3011        0.9491        1.1595        1.4657        0.8962        0.2839        0.2858        0.2755        0.5109        0.6155        1.6013        1.2693        1.0840        1.6468        1.3009        1.0498        1.1716        1.3389        1.7148        1.8123        1.9827        2.4049        2.1152        2.1242        2.2039        2.8271        3.2973        3.1429        3.3029        3.3144        2.1874        2.1978        1.6050        1.6504        1.5854        1.7588        2.3548        2.5320        2.7237        2.8965        2.7082        3.0099        3.1826        3.0071        3.1541        2.8243        4.4303        4.8194        4.0397        3.9926        4.2550        4.5640        5.7255        7.7900        6.7601        6.4893        7.7631        7.3900        7.4801        8.2061        7.1266        8.0982        9.5972        9.8018        7.7240        7.6121        7.7823        6.6874        5.4361        6.2013        6.8311        6.7051        7.3299        7.0776        6.9271        7.4862        8.5468        9.5376       10.2827       10.5658       11.8620       11.9283       12.3825       12.8865       14.3207       15.2100       14.3552       13.7522       11.9632       11.3138       11.8607       10.1476       12.0994       12.0608       12.0225       12.2694       11.4404       10.8531       12.2497       13.7659        9.5930        7.5576        7.2596        6.8353        5.5562        8.7780       10.4738        0.0000        0.0000        0.0000        0.0000        0.0000        0.0000        0.0000        0.0000       16.2000        8.8221        8.1585        8.2105        8.1735        2.8500        0.0000        6.8400        4.4400        5.1300       17.7900        0.0000        0.0000        0.0000        0.0000        0.0000        0.0000        0.0000        0.0000        0.0000        0.0000        0.0000        0.0000        0.0000        0.0000        0.0000        0.0000        0.0000        0.0000        0.0000        0.0000        0.0000        0.0000        0.0000        0.0000        0.0000        0.0000        0.0000        0.0000        0.0000        0.0000        0.0000        0.0000        0.0000        0.0000        0.0000        0.0000        0.0000        0.0000        0.0000        0.0000        0.0000        0.0000        0.0000        0.0000        0.0000        0.0000        0.0000        0.0000
       96.9681       84.6074       68.6808       51.2136       40.5747       49.4780       42.4153       41.8465       33.1042       28.4567       29.8381       32.4162       56.8890       59.8229       52.4384       44.9138       27.6830       18.2356       17.4151        9.8575        9.1803       10.1413        8.0120        7.6258        7.1234        7.6460        7.0845        4.8145        5.9914        8.2886        7.1280        6.4082        4.1359        8.2340        7.9451        4.9938        3.3959        2.1529        2.3953        2.6166        2.8741        2.2320        1.0269        0.7270        0.5163        0.7298        1.4840        2.5941        1.8917        0.2937        0.3130        1.0121        1.1656        0.8719        1.6603        0.9843        2.4071        1.9202        3.1294        2.6207        2.8265        2.8535        2.8404        2.3069        2.5494        2.8483        3.0574        2.6392        3.9086        4.1409        3.7842        3.3252        3.9808        2.2710        2.0324        1.7666        1.2826        1.6997        1.6089        1.1759        0.8329        0.5361        0.7489        0.5711        0.7092        1.9776        2.0060        1.4644        1.6392        1.6996        1.4306        1.0403        1.0432        1.0988        1.0964        1.6038        1.5831        1.9633        2.0078        2.5488        2.2982        3.1048        3.6850        3.1802        3.3542        3.3525        2.9517        1.7804        1.6148        1.6544        1.8929        2.5607        3.1577        3.0384        3.2963        3.0434        3.5551        3.0390        3.0032        2.9114        2.8872        3.6221        3.3854        4.2881        4.1851        4.5589        4.8526        5.6806        6.3349        7.3259        8.9122        7.8215        7.2104        9.6140        7.4893        6.3507        6.8767        8.4197        8.6624        6.9543        6.8912        7.5761        9.2250        6.9635        6.9941        7.4543        8.3367        8.4391        8.1167        8.3385        8.3595        9.6989       10.0290       12.0252       11.0357       12.7656       14.4194       13.7912       13.8386       14.7268       15.1548       15.1873       14.6429       12.6741       14.2294       11.5563       11.2478       13.0472       13.6887       13.5693       14.1905       13.9084       11.8467       13.4015       16.2789       12.1525       10.3949        8.9384        8.4700        0.0000        0.0000        0.0000        0.0000        0.0000        0.0000        0.0000        0.0000        0.0000        0.0000        0.0000       13.3500        9.3903       10.0787        9.1496        0.0000        0.0000        0.0000        0.0000        0.0000        0.0000        0.0000        0.0000        0.0000        0.0000        0.0000        0.0000        0.0000        0.0000        0.0000        0.0000        0.0000        0.0000        0.0000        0.0000        0.0000        0.0000        0.0000        0.0000        0.0000        0.0000        0.0000        0.0000        0.0000        0.0000        0.0000        0.0000        0.0000        0.0000        0.0000        0.0000        0.0000        0.0000        0.0000        0.0000        0.0000        0.0000        0.0000        0.0000        0.0000        0.0000        0.0000        0.0000        0.0000        0.0000        0.0000        0.0000        0.0000        0.0000        0.0000
        0.0000        0.0000       56.2654       41.0933        0.0000       46.9864       48.6316       34.6308       31.3001       37.9869       47.5777       47.5276       56.7865       76.0949       66.8438       33.7152       26.4385       27.5091       18.8912       10.2143       10.6422       10.6813        9.4242        7.6090        7.0382        6.5180        6.6348        4.5802        4.9357        6.4452        7.6791        7.4638        3.9115        7.4268        6.6838        3.9793        3.8416        2.2049        1.2636        1.5372        1.8109        1.5759        1.2474        0.5660        0.4744        0.6393        1.2629        0.7125        0.1718        0.3780        0.5144        0.7884        1.6017        4.4904        4.2316        4.1126        3.4105        2.4805        2.7943        2.2254        3.0015        3.4916        3.4252        2.3108        2.2021        2.1492        2.4920        2.9164        3.1901        2.9114        3.7221        3.1278        3.7788        3.3477        2.4444        2.0994        1.6633        1.8506        1.9832        1.4139        1.6166        1.8461        1.6043        1.3217        0.8843        1.8519        1.7808        2.0346        1.2137        2.9250        2.3345        1.2570        1.0084        0.6970        0.8131        1.1787        1.2749        1.6189        2.7111        2.3000        2.1877        2.5399        2.6951        2.5458        3.0071        3.0048        2.5320        1.9925        1.9621        1.7313        2.1342        2.9785        2.9414        3.1494        3.7227        3.6225        3.1367        3.0218        2.9578        2.7639        2.7627        2.8792        3.0434        4.6338        5.3048        4.7128        4.7805        5.4086        6.5773        7.9489        7.9128        8.2993       11.4082        8.0325        7.8772        6.7174        6.7454        7.8770       10.9272       11.3672       10.3234       11.2159       15.1295       12.8971        8.5820        8.7196        9.3428        9.8330        9.0320        8.8864       10.3400       11.0668       10.9460       11.9754       11.3762       12.0638       14.6948       14.8577       13.9648       14.6361       15.1835       15.1621       14.9009       14.2464       14.1139       12.9259       12.1209       14.7296       14.3659       16.9396       16.9655       13.1296       13.0710       12.9219       13.7772       12.0377       14.1470        9.6136       11.1266       10.9527        0.0000        0.0000       16.7593        0.0000        0.0000        0.0000        0.0000        0.0000        0.0000       28.4700       21.0300       15.4255        0.0000        0.0000        0.0000        0.0000        0.0000        0.0000        0.0000        0.0000        0.0000        0.0000        0.0000        0.0000        0.0000        0.0000        0.0000        0.0000        0.0000        0.0000        0.0000        0.0000        0.0000        0.0000        0.0000        0.0000        0.0000        0.0000        0.0000        0.0000        0.0000        0.0000        0.0000        0.0000        0.0000        0.0000        0.0000        0.0000        0.0000        0.0000        0.0000        0.0000        0.0000        0.0000        0.0000        0.0000        0.0000        0.0000        0.0000        0.0000        0.0000        0.0000        0.0000        0.0000        0.0000        0.0000        0.0000        0.0000        0.0000
        0.0000        0.0000        0.0000        0.0000        0.0000       46.5174       57.0068       30.7698       39.9497       54.2796       64.4248       57.3062       66.3910       49.3572       36.9599       29.2789       28.0071       19.2482       18.3554       16.0232       10.4898        8.5180        8.2540        7.2678        7.1053        7.2893        7.4034        6.8471        5.9660        6.2720        4.4076        1.5131        1.2874        1.4510        3.9842        2.9830        4.2955        3.2610        1.0633        0.8969        0.7707        0.6757        0.5887        0.6121        0.8930        1.5285        1.0625        0.0918        0.1659        1.2078        3.2254        1.7863        4.6452        5.9418        5.4463        4.0835        4.1296        2.8558        2.6209        2.5227        3.0878        3.1719        3.8818        2.5761        2.5212        2.7929        2.7230        2.0652        2.6846        2.6058        2.3659        3.5854        4.9851        2.2910        1.8480        1.6648        1.4885        1.3343        1.4122        1.7783        2.1866        1.3460        2.1548        0.9608        0.8206        0.9104        1.2861        1.7456        1.9950        2.2748        2.0381        0.9271        0.8517        0.8518        0.8050        0.6619        0.6991        1.1070        1.6393        1.4019        1.2119        1.3976        1.7841        2.0652        2.2574        2.2285        2.1545        1.7480        1.7974        2.0059        2.3424        2.8507        3.0323        3.9866        4.0902        3.0781        3.9668        4.5105        2.7827        2.6764        3.5587        3.3887        2.7905        3.5929        4.4381        4.0476        4.3349        4.9342        9.0031        6.8469        6.4067        7.1389        7.1941        7.8563        8.1844        8.1956        7.7284        7.3083        8.9862        9.1818        9.8794       14.5598       14.5773       10.9142        8.0485        7.5420        8.9617       11.0143       10.0141       10.7346       10.7694       11.5158       12.5542       11.4878       11.6075       12.0186       12.2945       12.9445       13.3858       14.6288       14.4002       16.1522       14.7203       12.6058       12.3458       13.3860       14.1238       14.3182       14.8711       15.1002       14.5210       13.0305       11.5148       10.9597       10.9553        9.9165       11.0074       11.6527       11.7610        5.8099        6.1787        8.9496       22.4049       21.0419        0.0000        0.0000        0.0000        0.0000       39.4500       27.3000       19.6200       14.8935        0.0000        0.0000        0.0000        0.0000        0.0000        0.0000        0.0000        0.0000        0.0000        0.0000        0.0000        0.0000        0.0000        0.0000        0.0000        0.0000        0.0000        0.0000        0.0000        0.0000        0.0000        0.0000        0.0000        0.0000        0.0000        0.0000        0.0000        0.0000        0.0000        0.0000        0.0000        0.0000        0.0000        0.0000        0.0000        0.0000        0.0000        0.0000        0.0000        0.0000        0.0000        0.0000        0.0000        0.0000        0.0000        0.0000        0.0000        0.0000        0.0000        0.0000        0.0000        0.0000        0.0000        0.0000        0.0000        0.0000        0.0000
        0.0000        0.0000        0.0000        0.0000        0.0000       50.1422       31.8746       45.5849       77.1405      101.4663      107.7770       65.5489       42.5347       27.1832       35.9737       32.4980       15.8362        8.9251        8.1691        9.7984        7.6611        7.5098        9.9077       13.8215        8.6930        7.9430        6.9190        5.6580        5.2788        5.2147        4.6040        1.6020        1.2453        2.8843        1.6766        1.9622        2.3350        1.6348        1.6667        1.5572        1.1680        2.1995        3.0387        2.2101        0.9486        0.7507        0.7701        0.5501        0.1578        2.9153        3.4454        6.0040        5.8123        6.6611        6.9316        4.2957        3.3614        2.5897        4.2617        3.8226        4.3290        4.1560        5.8370        2.6416        2.7521        2.9324        3.3825        3.3781        4.3779        3.7601        3.6443        3.7684        3.6601        2.2355        2.3911        2.0750        1.2698        1.1790        0.8196        0.4493        0.3778        0.6923        0.8746        0.7735        1.0895        1.3316        1.4462        1.4144        1.2198        1.3233        1.1233        0.6380        0.3105        0.1992        0.3752        0.2604        0.2496        0.5826        0.3220        0.3563        0.5046        0.4472        0.4882        1.3619        1.6284        1.7561        1.7606        1.7160        1.8103        2.0698        2.9290        3.2517        3.4048        3.4752        3.5284        3.0007        3.0612        3.2356        2.9643        2.3822        2.4964        2.7823        2.7377        4.6121        3.9274        3.4147        3.1617        3.8586        3.9693        4.1465        6.6660        5.6316        6.0075        6.1706        6.0452        6.8545        9.4144        5.8856        6.1523        7.9328       11.5276       18.8884       14.5094       12.0768       11.6252       10.3828        9.2927       12.8962       11.9027        8.9271       10.0371       10.2325       10.4098       10.9713       10.7673       10.7635       10.9809       10.7603       10.6931       11.9772       12.3826       12.3465       12.5159       14.2073       13.8111       13.2973       13.3982       16.1590       15.6401       20.4029       18.0438       11.5514       10.9954       10.5381       11.3824       13.8286       14.5762       15.9042       17.9579       14.4882       15.0982       17.2658       18.7174       18.8324        0.0000        0.0000        0.0000       26.5517       23.7731       21.5281       20.2619       22.1735       20.5867        0.0000        0.0000        0.0000        0.0000        0.0000        0.0000        0.0000        0.0000        0.0000        0.0000        0.0000        0.0000        0.0000        0.0000        0.0000        0.0000        0.0000        0.0000        0.0000        0.0000        0.0000        0.0000        0.0000        0.0000        0.0000        0.0000        0.0000        0.0000        0.0000        0.0000        0.0000        0.0000        0.0000        0.0000        0.0000        0.0000        0.0000        0.0000        0.0000        0.0000        0.0000        0.0000        0.0000        0.0000        0.0000        0.0000        0.0000        0.0000        0.0000        0.0000        0.0000        0.0000        0.0000        0.0000        0.0000        0.0000
        0.0000        0.0000        0.0000        0.0000        0.0000       39.1737       46.1341       66.6328      105.8837      124.7536       96.5053       44.7048       46.5487       50.0694       46.7611       25.7542        9.3483       13.0901       16.8682       12.2679       15.7532       18.9576       16.5003       17.3270       12.0838       10.1097        7.6109        4.2507        3.8075        4.5220        4.4963        1.1509        1.4429        1.2399        1.7425        3.0236        2.2657        1.8982        1.7837        1.4840        1.6283        1.1794        2.1594        1.6290        1.4506        0.8876        0.7230        3.7945        5.2980        5.6752        2.9290        4.0774        3.3048        2.9341        5.7613        4.8321        3.9865        4.5574        3.5903        3.5534        2.6119        2.3495        4.1349        2.2342        2.5685        3.1573        2.5679        2.6671        3.2313        2.8594        3.3694        3.5309        4.4854        4.4500        3.6936        3.1929        2.3448        1.4040        0.6390        0.3693        0.4653        0.4375        0.1839        0.3512        0.5104        0.5105        0.7165        1.5674        1.7233        1.6622        1.5744        0.3060        0.2973        0.6912        0.5282        0.5192        0.5373        0.9148        0.3166        0.1711        0.4653        0.6639        0.7434        1.2686        1.0842        1.2890        1.4175        1.5936        1.7857        2.0698        2.4216        3.0162        3.5454        3.4650        3.3635        2.9778        3.1057        2.8741        3.8366        4.6480        2.3690        2.1625        3.3719        5.1410        6.0377        4.2053        3.0601        3.7167        4.1641       11.8688       10.6540        6.0217        5.8566        5.3758        5.7047        5.9648       17.4163       25.4327        6.3432        8.2281        8.7945        9.3747        9.7322        9.9406        9.8872       10.3748        9.4619       10.1324       10.4982       10.8536       10.1266       10.9672       11.3418       10.4520        9.4112       10.0949        9.6160        9.8989       10.4589       12.2303       12.1509       11.5557       11.9773       13.7965       13.4686       13.3769       13.5285       16.8402       13.0211       13.2017       14.4275       11.1128        9.4203        8.4710        9.2639       13.2768       14.8397       15.2922       15.1952       14.7358       15.8287       17.6606       18.5592       18.5702        0.0000        0.0000       21.4713       21.7948       22.3706       23.0234       23.4011       23.4757       22.5135       21.6402       21.1236       18.2454       17.8967       18.5908        0.0000        0.0000        0.0000        0.0000        0.0000        0.0000        0.0000        0.0000        0.0000        0.0000        0.0000        0.0000        0.0000        0.0000        0.0000        0.0000        0.0000        0.0000        0.0000        0.0000        0.0000        0.0000        0.0000        0.0000        0.0000        0.0000        0.0000        0.0000        0.0000        0.0000        0.0000        0.0000        0.0000        0.0000        0.0000        0.0000        0.0000        0.0000        0.0000        0.0000        0.0000        0.0000        0.0000        0.0000        0.0000        0.0000        0.0000        0.0000        0.0000        0.0000        0.0000
        0.0000        0.0000        0.0000        0.0000       41.0891       41.3362       53.6671       94.9031      115.6404       81.0109       64.9623       51.6737       59.7356       48.1016       17.2758       12.6399       32.5868       38.1805       21.7824       19.5733       26.4463       26.8006       20.8906       18.1632       14.9377       10.2937        8.3642        5.2399        5.1136        4.7351        5.2811        4.9853        2.3482        1.8524        0.5975        2.3196        2.1618        1.8350        1.6495        1.8183        2.6453        3.0023        1.1002        1.2853        2.3523        4.3870        5.4177        6.0575        4.3628        4.5384        3.1389        3.2384        3.0534        3.4401        7.1706        6.8678        8.4548        4.3299        1.9017        2.7027        4.3495        3.8426        3.8122        2.9747        3.1761        2.6164        2.1820        1.9994        2.2995        2.4668        2.5343        3.0849        3.7871        3.0597        3.3357        4.5940        5.4841        3.1653        1.2348        0.8061        0.8464        1.1383        1.0928        0.5620        0.5738        0.6118        0.3858        0.4550        1.2145        1.2323        1.0144        0.6086        0.2218        0.1311        0.2892        0.1890        0.2514        0.2492        0.3011        0.2399        0.5380        0.3178        0.7491        1.5529        0.8388        1.1376        1.3199        1.4267        1.5308        1.7883        2.0266        2.5311        2.7967        3.0035        2.9547        2.7386        3.3286        3.0587        2.6284        2.3651        3.7277        2.6906        4.0247        4.8117        4.8397        4.9593        9.8216       15.8540       11.6325        6.4628        7.9931       10.7533        7.9934        7.8374       10.3207       11.3769       10.5922       11.0625       11.8755       15.3438       23.8689       19.1535       33.0974       26.4273       21.7876       25.8041       21.6412       11.1357       11.3161       11.3736       13.0117       15.2742       12.3112        9.4724        9.0286        9.1938        9.5709       10.0265        9.7803       10.4054       10.7467       11.6612       12.1541       12.7149       13.9548       13.1669       14.0491       12.0743       10.5308       11.2472       10.6991        8.6986        8.8354        9.3769       10.1599       13.4052       14.0490       15.7031       16.7006       15.8067       16.4235       18.5476       19.5834       19.3655        0.0000       20.3489       20.9618       22.4657       24.2009       25.0721       24.3957       26.0172       24.6314       23.9491       23.0241       21.1114       20.0445       19.7665       20.0432        0.0000        0.0000        0.0000        0.0000        0.0000        0.0000        0.0000        0.0000        0.0000        0.0000        0.0000        0.0000        0.0000        0.0000        0.0000        0.0000        0.0000        0.0000        0.0000        0.0000        0.0000        0.0000        0.0000        0.0000        0.0000        0.0000        0.0000        0.0000        0.0000        0.0000        0.0000        0.0000        0.0000        0.0000        0.0000        0.0000        0.0000        0.0000        0.0000        0.0000        0.0000        0.0000        0.0000        0.0000        0.0000        0.0000        0.0000        0.0000        0.0000        0.0000
        0.0000        0.0000        0.0000        0.0000       46.9921       42.4973       89.5477      108.4793       73.3316       57.4825      108.1713       53.3691       32.7063       18.5084       13.8719       14.1294       15.2723       12.7966       19.2828       27.5792       28.5274       28.3687       21.7230       19.4936       14.1989       12.3147       10.1875        6.4141        6.4611        5.7008        5.4415        2.4920        1.0311        0.8915        0.5880        2.6664        2.3781        2.1670        2.3157        2.7031        2.6932        3.8143        4.9120        5.9267        3.8013        3.9085        3.9531        6.0796        3.9300        2.1255        4.2661        5.5458        5.7230        5.5160        4.7721        5.1774        5.4393        4.2026        1.5859        2.4814        3.5506        2.0773        2.6183        1.8756        2.1400        2.6292        2.5766        3.7173        4.5856        2.2667        2.1049        3.1856        2.8512        2.7620        2.1639        3.9088        4.7774        3.3380        2.8990        1.9440        1.5499        1.1683        1.8218        0.9349        0.7695        0.9660        0.5899        0.4653        0.5231        0.3319        0.4052        0.1867        0.5034        0.1929        0.2068        0.2393        0.3436        0.1862        0.3796        0.2801        0.2744        0.3376        0.3997        0.6636        0.6808        0.8043        1.2616        1.1092        1.4179        1.2904        1.4778        1.8918        2.0568        2.2098        2.3828        2.3336        2.3301        2.9154        2.1326        2.7863        3.6925        3.1444        2.7378        2.4995        3.2807        3.7939        3.4251        3.8852        4.1443        5.0413        5.6748        7.5266        7.2164        8.0751        8.6853        9.5541       11.3299       11.8373       10.9397       13.2562       15.3147       19.3442       18.2218       19.5631       19.3582       19.1639       23.0800       27.3457       43.8618       24.0762       17.3889       15.1512       11.0743        8.7360        8.6800        9.1912        8.8948        9.2638        9.4417       10.9524       10.6262       11.3495       11.8593       15.2049       14.0283       13.2491       12.8312       12.7742       13.1179       13.7560       12.4154        9.9542        9.7648       11.4212       14.5469       16.5128       15.7358       16.5623       18.7018       16.9890       19.5665       19.2244       19.5007       19.3325       20.0388       21.1892       22.1130       23.5652       25.6607       26.5910       27.2728       27.5385       25.9882       24.3301       23.2635       21.0096       20.9910       19.4740       25.5616        0.0000        0.0000        0.0000        0.0000        0.0000        0.0000        0.0000        0.0000        0.0000        0.0000        0.0000        0.0000        0.0000        0.0000        0.0000        0.0000        0.0000        0.0000        0.0000        0.0000        0.0000        0.0000        0.0000        0.0000        0.0000        0.0000        0.0000        0.0000        0.0000        0.0000        0.0000        0.0000        0.0000        0.0000        0.0000        0.0000        0.0000        0.0000        0.0000        0.0000        0.0000        0.0000        0.0000        0.0000        0.0000        0.0000        0.0000        0.0000        0.0000        0.0000
        0.0000        0.0000        0.0000        0.0000       56.9557       57.4255      132.2743       89.5877       58.9617      120.6047      102.0757       63.4275       37.9879       23.9156       31.3566       24.8846       19.1448       40.5161       58.1617       45.5072       34.2829       28.0220       25.3382       20.6212       17.6143       12.9395       11.5142       10.0391       13.8405       11.5532        7.8576        2.3636        1.7216        2.3294        1.9116        4.8059        6.0995        4.2384        7.7994       12.5943       15.7658       13.9843       10.7139       10.6788        5.3628        3.4142        3.0334        4.3737        3.6052        3.4972        3.6982        4.2659        5.1718        5.5258        3.5883        2.2174        1.0594        3.4815        4.4730        4.6506        5.7493        3.2565        4.8255        4.2308        4.4128        4.9110        3.4894        2.4669        3.9793        2.4452        3.1060        1.7007        2.6301        3.2403        2.7949        2.0778        2.3258        3.3501        2.6740        1.6822        1.1306        1.2680        1.5560        1.1190        1.2297        1.0011        0.7195        0.1337        0.0521        0.1827        0.0834        0.8422        1.1411        1.0463        0.8828        0.4405        0.4546        0.2065        0.3155        0.2778        0.3270        0.8088        0.8972        0.3436        0.6451        0.8748        1.3781        1.6209        1.5418        1.2102        1.0154        0.4414        0.4410        0.4701        0.5335        1.3209        1.4440        1.4778        1.6479        2.9008        1.2533        1.4463        1.4946        1.4565        1.6774        1.8619        2.0800        3.7077        4.3519        7.3476        6.2476        5.9953        6.5003        6.9951        7.6158        7.4274        9.1582        9.9238        9.7081       14.7851       17.3376       22.6670       15.8253       13.0546       14.5901       12.4912       14.6946       21.3326       18.4130       18.8265       17.7394       12.5472        9.8595        8.6001        8.5019       10.6621        8.9900        9.4967        9.3446       10.4799       10.0933       10.5956       12.3395       13.5036       11.0683       10.0506       10.7390       11.7182       12.4673       10.2660       10.6982       12.8441       16.1156       24.2421       21.8295       17.9673       17.5233       19.1594       19.6678       20.5795       22.8226       22.1212       24.7440       23.2448       24.8783       25.5072       25.9892       28.2499       30.6897       31.4602       30.5622       32.5369       30.7480       26.0014       24.8137       26.3466       25.6014       22.8863       23.2378        0.0000        0.0000        0.0000        0.0000        0.0000        0.0000        0.0000        0.0000        0.0000        0.0000        0.0000        0.0000        0.0000        0.0000        0.0000        0.0000        0.0000        0.0000        0.0000        0.0000        0.0000        0.0000        0.0000        0.0000        0.0000        0.0000        0.0000        0.0000        0.0000        0.0000        0.0000        0.0000        0.0000        0.0000        0.0000        0.0000        0.0000        0.0000        0.0000        0.0000        0.0000        0.0000        0.0000        0.0000        0.0000        0.0000        0.0000        0.0000        0.0000        0.0000
        0.0000        0.0000        0.0000        0.0000        0.0000        0.0000        0.0000        0.0000       83.2214      106.8844       78.6838       40.4077       43.0357       40.5704       33.8125       19.1005       47.9296       70.9472       72.2233       33.3626       23.1702       27.7671       23.7335       20.7743       13.8084       11.7202       12.0332       16.7810       22.3011       12.1342        8.1868        5.4135        5.6651        5.6082        8.1376       10.6458       15.4518       14.8265       15.4024       12.7408        9.3162        6.9415        8.8250        6.3437        3.7316        4.9289        3.3598        1.6288        3.2214        5.1587        3.3416        2.7425        4.4577        4.3332        4.5745        1.9445        3.2933        3.8865        4.0381        5.8131        6.1498        3.2067        2.0822        2.0506        6.2593        4.1658        3.4700        4.0488        5.1139        6.2464        5.3710        1.3953        1.0722        1.6184        1.3605        0.6385        0.9903        1.3958        2.1908        1.4250        1.8536        2.2444        2.2566        1.2598        0.9780        0.5925        0.3902        0.2535        0.2245        0.3524        0.9299        0.8989        0.7950        0.7711        0.9403        0.3207        0.5224        0.4369        0.3572        0.4026        0.3698        0.8488        0.8539        0.4922        0.5984        0.5268        0.8415        2.1255        1.8733        1.6684        1.8236        0.4268        0.3230        0.3215        0.3572        0.9086        1.0941        1.1546        1.1967        1.0471        1.1073        1.3540        1.3445        1.2879        1.9053        1.8308        2.0042        3.5919        4.2393        5.3436        5.4934        6.1865        6.7480        7.3180        8.0038        7.8230        8.5090        9.1193        9.3957       15.3558       15.2352       21.4303       10.4297        7.8269       13.5458       12.7440       16.3068       19.7875       16.6350       12.7961       11.2570        9.7790        9.2831        8.2488        9.1112       11.1818        8.7880        9.3954        9.4510       10.2633       12.3038       10.3007       10.5442       11.2219       11.1441        9.7630       10.4574       12.5202       10.3755       10.7213       11.4228       14.0455       20.9783       28.3911       27.2728       20.5229       22.1433       21.8825       22.7406       22.8758       26.2683       25.2914       25.2319       23.0771       25.4358       28.0668       29.4327       30.4124       31.2448       29.9999       29.4126       29.7635       29.7490       29.6481       26.8479       27.4937       29.3476        0.0000        0.0000        0.0000        0.0000        0.0000        0.0000        0.0000        0.0000        0.0000        0.0000        0.0000        0.0000        0.0000        0.0000        0.0000        0.0000        0.0000        0.0000        0.0000        0.0000        0.0000        0.0000        0.0000        0.0000        0.0000        0.0000        0.0000        0.0000        0.0000        0.0000        0.0000        0.0000        0.0000        0.0000        0.0000        0.0000        0.0000        0.0000        0.0000        0.0000        0.0000        0.0000        0.0000        0.0000        0.0000        0.0000        0.0000        0.0000        0.0000        0.0000        0.0000        0.0000
        0.0000        0.0000        0.0000        0.0000        0.0000        0.0000        0.0000        0.0000        0.0000        0.0000       54.4210       41.6915       28.7754       21.4205       23.1390       67.4440       85.0859       69.0298       34.8421       29.9893       36.4769       29.6479       15.1219       13.7362       13.8589       12.4303       10.4135       12.4013        9.2931       10.0900        9.1995        7.0628        7.3583        9.3176        9.7872        8.1258        7.1242       11.3528        7.6371        5.5256        6.7895        6.4726        4.5084        2.6609        1.6589        1.8263        6.1211        4.0642        3.8512        3.5227        1.7873        4.2684        3.2545        2.0851        1.8379        1.7324        3.2986        1.7953        2.0086        2.1558        2.6852        2.4041        2.2085        2.4224        5.8694        3.2197        3.0069        3.0093        3.4874        3.6361        4.6617        3.2501        2.4050        1.7649        2.3994        1.0302        1.0778        0.6620        0.6238        0.3341        0.6743        0.9388        1.4214        1.5312        1.5137        0.7097        1.0045        0.2987        0.2184        0.2219        0.2554        0.1698        0.4358        0.4126        0.6975        1.1219        0.7592        0.3904        0.4852        0.6963        0.4688        0.7201        0.6555        0.5417        1.1647        0.4639        0.3197        0.4689        0.5714        0.6933        1.3784        0.4449        0.4980        0.1186        0.2159        0.6763        0.8904        0.9780        1.0025        0.9128        0.9959        1.1336        1.2638        1.2244        1.7947        1.6154        1.9698        3.5304        4.1910        4.8275        5.3772        6.1125        6.6740        7.3660        8.1866        8.1053        8.9049        9.4930        9.8114       16.3129       16.2796       11.1650       12.3428        8.7690        9.1929       11.6866       17.8152       21.3928       21.0281       17.1900       10.2157        9.5702        8.7800        8.3127        8.3565        8.8685        9.1943        9.3836        9.4397        9.9762       11.9245       10.7481        9.7501        9.6109       11.6230       11.5667       11.6847       17.7899       12.7273       11.8057       12.4427       20.0138       32.0828       36.9520       29.2253       22.1247       26.7276       27.5509       28.1365       26.4053       26.0700       32.6497       26.2293       24.5148       36.2653       29.0217       31.2757       30.8568       32.1379       32.1667       30.9233       29.2702       30.3424       34.4299        0.0000        0.0000        0.0000        0.0000        0.0000        0.0000        0.0000        0.0000        0.0000        0.0000        0.0000        0.0000        0.0000        0.0000        0.0000        0.0000        0.0000        0.0000        0.0000        0.0000        0.0000        0.0000        0.0000        0.0000        0.0000        0.0000        0.0000        0.0000        0.0000        0.0000        0.0000        0.0000        0.0000        0.0000        0.0000        0.0000        0.0000        0.0000        0.0000        0.0000        0.0000        0.0000        0.0000        0.0000        0.0000        0.0000        0.0000        0.0000        0.0000        0.0000        0.0000        0.0000        0.0000        0.0000        0.0000
        0.0000        0.0000        0.0000        0.0000        0.0000        0.0000        0.0000        0.0000        0.0000        0.0000       49.4529       59.2463       27.1160       22.0948       71.6373       77.9624       56.0319       42.4619       63.4446       32.0024       25.3469       25.0449       22.1307       17.5663       15.8616       17.5953       14.5577       10.3282        8.1995        5.0988        6.4109        6.1508        7.6812        7.6572       10.8743       11.5403       11.2963       10.9902        7.7396        6.4839        7.3293        4.3391        3.5531        2.7951        2.0387        0.8915        1.2720        1.8934        1.8741        2.7593        3.3400        1.6552        0.7978        0.7301        2.8792        1.2008        3.5540        2.1181        1.9450        4.1269        3.0124        1.6109        1.2514        1.7837        3.6920        1.2701        1.8844        1.8572        2.1405        4.8536        4.0240        1.6513        1.9403        2.2650        1.3679        0.6793        0.2530        0.3085        0.2750        0.0622        0.0920        0.0954        0.4027        0.3319        0.4665        0.5298        0.6830        0.6746        0.4269        1.0138        0.7594        0.4144        0.7620        0.4874        0.5971        0.4302        0.6815        0.6333        0.3790        0.5100        0.6041        1.0851        0.7379        0.5576        1.2450        0.7713        0.7762        0.2303        0.2047        0.3098        0.5479        0.4376        0.0478        0.0978        0.1957        0.8263        0.8418        0.9482        1.2641        1.4006        1.4001        1.2304        1.3831        1.3597        1.4824        1.7498        2.1169        3.5549        4.1503        4.7141        5.2304        5.9402        6.4811        7.1305        8.0933        8.1569        9.0669        9.7115        9.9687       12.2976       13.1490       10.8092       10.7848        7.7538        9.3752       11.0858       10.8166       16.4475       17.7232       14.8038       12.0966        9.5659        8.4037        8.1827        8.5518        9.2109        9.7961       10.1981        9.6412       11.6269       14.8884       11.1319       10.2812       12.7276       14.4708       17.8924       15.7834       16.2505       13.9484       14.8785       22.8576      105.8533       62.3945       36.7232       29.7787       25.0034       27.3285       27.8503       30.3091       26.0589       26.6796       27.9544       30.2482       29.5525       30.3565       31.1034       34.3486       31.6925       34.6003       33.0106       30.9743       34.6214       37.5979        0.0000        0.0000        0.0000        0.0000        0.0000        0.0000        0.0000        0.0000        0.0000        0.0000        0.0000        0.0000        0.0000        0.0000        0.0000        0.0000        0.0000        0.0000        0.0000        0.0000        0.0000        0.0000        0.0000        0.0000        0.0000        0.0000        0.0000        0.0000        0.0000        0.0000        0.0000        0.0000        0.0000        0.0000        0.0000        0.0000        0.0000        0.0000        0.0000        0.0000        0.0000        0.0000        0.0000        0.0000        0.0000        0.0000        0.0000        0.0000        0.0000        0.0000        0.0000        0.0000        0.0000        0.0000        0.0000        0.0000
        0.0000        0.0000        0.0000        0.0000        0.0000        0.0000        0.0000        0.0000        0.0000        0.0000       83.6391       53.6523       38.7807       56.5587       70.3150       54.4439       45.5419       65.1526       34.8410       46.4327       45.2709       46.2738       44.4134       55.7761       51.4933       39.9455       30.4767       28.8417       20.8488        6.3179        8.9637       10.2604       11.7285       10.2452       16.1177       10.2079        9.7679       10.0170        6.8138        3.8580        3.1851        4.7721        4.8698        5.6754        4.4453        2.3289        1.7150        0.7613        3.1935        4.5903        2.2168        0.4838        1.8923        2.9627        2.6112        2.1098        3.7822        4.1435        4.5873        5.2612        3.7377        2.0385        0.5758        3.3241        5.0818        3.3226        0.4739        0.4532        0.9529        3.1357        3.7171        2.3726        3.0951        3.1509        2.1557        0.7197        0.2156        0.2000        0.4454        0.3002        0.3693        0.2606        0.2514        0.7147        0.7044        0.5147        0.3218        0.3947        0.3908        0.2203        0.4364        0.5222        0.8290        0.9503        1.2111        0.6731        1.9537        1.9419        1.3096        1.2684        1.0964        1.5594        1.6230        1.2371        1.5429        1.1808        1.2999        0.1967        0.3220        0.2002        0.2876        0.2535        0.0000        0.0000        0.0431        0.6742        0.9155        1.0539        1.1165        1.3202        1.3904        1.5934        1.7875        2.0375        2.2646        2.5713        2.9767        3.6203        4.1313        4.6271        5.1093        5.2695        7.8657        6.3516        7.3277        9.5548       10.8364       11.6664       12.1633       12.0469       12.0300       12.1591       11.9741       11.6452       12.5668       14.2023       13.0480       14.7776       16.1998       18.0374       15.6774       12.7132       10.3111        8.1913        8.4402       13.3616       12.6208       11.2057       10.3535       12.8449       14.4557       12.8719       10.8281       11.2744       10.2745       10.8058       10.6485       12.5159       15.1274       17.9587       34.3348       51.0635       40.1894       22.8640       25.7182       37.9808       26.9908       25.3567       27.2869       29.0980       31.0161       32.0622       37.1243       36.8828       37.3849       35.9157       34.8269       32.6513       33.4703       32.5124        0.0000        0.0000        0.0000        0.0000        0.0000        0.0000        0.0000        0.0000        0.0000        0.0000        0.0000        0.0000        0.0000        0.0000        0.0000        0.0000        0.0000        0.0000        0.0000        0.0000        0.0000        0.0000        0.0000        0.0000        0.0000        0.0000        0.0000        0.0000        0.0000        0.0000        0.0000        0.0000        0.0000        0.0000        0.0000        0.0000        0.0000        0.0000        0.0000        0.0000        0.0000        0.0000        0.0000        0.0000        0.0000        0.0000        0.0000        0.0000        0.0000        0.0000        0.0000        0.0000        0.0000        0.0000        0.0000        0.0000        0.0000        0.0000        0.0000
        0.0000        0.0000        0.0000        0.0000        0.0000        0.0000        0.0000        0.0000        0.0000        0.0000        0.0000       60.2253       57.7762       90.2399       58.9848       51.7251       43.3780       34.1998       37.9675       30.1483       29.0725       19.5862       47.6224       64.7262       51.6037       38.4442       33.5720       32.8976       34.3538       31.6786        9.4139        5.4622        8.9008       10.2621       10.9587        9.6320        6.4589        3.5380        3.3461        3.6680        2.5416        2.4383        2.6080        3.8427        2.0905        1.0994        4.9745        6.3209        7.7054        7.2584        1.3125        1.0889        2.0276        3.5812        2.5463        0.9039        0.7466        0.7302        0.5497        2.0851        2.4454        1.6634        1.8568        2.0485        1.7530        0.7024        0.3761        0.1576        0.3750        0.4693        1.2189        1.5909        2.3565        2.2419        2.5012        0.7510        0.5370        0.2684        0.5427        0.6252        0.4234        0.3281        0.2294        0.0976        0.1376        0.2563        0.4938        0.3113        0.2781        0.3166        0.3731        0.4249        0.4868        0.7353        1.8957        1.3159        0.9748        1.2740        1.3981        1.7992        1.5957        1.5493        1.4702        1.1170        0.8399        0.4603        0.2799        0.0000        0.1528        0.0000        0.0000        0.0000        0.0000        0.0000        0.0000        0.6400        0.8798        1.0375        1.1433        1.2787        1.4952        1.7245        1.9394        2.2338        2.4449        2.7679        3.1441        3.7233        4.3290        4.6217        5.0394        5.1445        5.5097        6.2114        7.3389        9.6938       11.1158       12.0270       12.2445       13.0266       12.7563       12.4224       13.2959       11.0590       10.8683       13.4677       15.4373       16.5945       12.2764        9.8487        9.2436        8.8487       10.1775        9.1129       10.4408       13.8899       15.3654       13.6113       13.7290       13.4976       14.9078       15.3610       12.0912       11.3482        9.9349       10.5103       18.3597       24.7574       19.9932       21.0660       23.8994       17.3694       17.9272       18.4533       21.3637       23.0094       24.4297       29.8686       31.8106       33.8243       31.2890       36.5961       37.3752       38.1499       42.1648       36.9207       37.7370       36.9611       32.8748        0.0000        0.0000        0.0000        0.0000        0.0000        0.0000        0.0000        0.0000        0.0000        0.0000        0.0000        0.0000        0.0000        0.0000        0.0000        0.0000        0.0000        0.0000        0.0000        0.0000        0.0000        0.0000        0.0000        0.0000        0.0000        0.0000        0.0000        0.0000        0.0000        0.0000        0.0000        0.0000        0.0000        0.0000        0.0000        0.0000        0.0000        0.0000        0.0000        0.0000        0.0000        0.0000        0.0000        0.0000        0.0000        0.0000        0.0000        0.0000        0.0000        0.0000        0.0000        0.0000        0.0000        0.0000        0.0000        0.0000        0.0000        0.0000        0.0000        0.0000
        0.0000        0.0000        0.0000        0.0000        0.0000        0.0000        0.0000        0.0000        0.0000        0.0000        0.0000        0.0000        0.0000        0.0000       65.3426       70.9765       60.1745       43.3163       26.3274       32.2813       36.0716       33.5860       19.4359       35.4624       39.2963       37.0170       40.6653       33.9495       25.0953       26.3406       26.0328       16.3441       12.0053       17.0798       14.3260       17.7283       11.1665        4.9752        3.6733        1.8587        1.4389        2.2819        7.2572        8.4994        9.8090        8.9269        6.9880        8.8863        9.1154        7.5257        1.4068        1.2771        1.6987        1.2916        1.5392        3.8436        3.6265        2.6322        2.8454        2.6286        2.9300        5.4649        2.6405        6.5266        3.2899        0.5929        0.2322        0.2801        0.5529        0.7866        0.9593        0.8119        1.1702        0.7739        0.8287        0.5616        0.8128        1.6758        2.8858        2.2151        1.2166        0.5505        1.3856        1.2914        1.0178        1.2106        1.2928        0.9806        0.8822        0.7290        0.5409        0.2713        0.8367        0.6093        1.4800        0.8560        1.4444        1.3849        1.7522        1.7708        1.2952        1.9871        1.5078        0.6839        1.1324        0.3064        0.3662        0.3542        0.0282        0.1789        0.0000        0.0000        0.0000        0.1126        0.0000        0.7199        0.9775        1.1434        1.2717        1.4461        1.6023        1.8236        2.0194        2.3116        2.5104        2.7894        3.1545        3.7184        4.1487        4.4873        4.9616        4.9664        5.4452        6.1270        7.2450        9.6906       11.0314       11.6398       11.8736       12.1050       12.0498       12.6640       12.9576       11.3221       12.5633       11.4725       10.7465       16.0726       45.3830        9.9075        8.4077        8.1775       11.2224       10.3954       10.0626       13.1535       13.6104       14.1027       14.2955       11.0331       11.0045       10.7651       10.3893       11.5196       11.6392       20.8788       22.9812       25.6479       21.7497       21.5969       20.9223       19.8108       18.7512       21.8798       22.5308       25.7210       28.1150       31.8104       35.0812       40.2338       41.3236       40.4643       43.1488       43.8366       49.3857       51.8396        0.0000        0.0000        0.0000        0.0000        0.0000        0.0000        0.0000        0.0000        0.0000        0.0000        0.0000        0.0000        0.0000        0.0000        0.0000        0.0000        0.0000        0.0000        0.0000        0.0000        0.0000        0.0000        0.0000        0.0000        0.0000        0.0000        0.0000        0.0000        0.0000        0.0000        0.0000        0.0000        0.0000        0.0000        0.0000        0.0000        0.0000        0.0000        0.0000        0.0000        0.0000        0.0000        0.0000        0.0000        0.0000        0.0000        0.0000        0.0000        0.0000        0.0000        0.0000        0.0000        0.0000        0.0000        0.0000        0.0000        0.0000        0.0000        0.0000        0.0000        0.0000        0.0000        0.0000
        0.0000        0.0000        0.0000        0.0000        0.0000        0.0000        0.0000        0.0000        0.0000        0.0000        0.0000        0.0000        0.0000        0.0000        0.0000        0.0000        0.0000        0.0000       39.9144       53.5987       65.9844       24.9471       10.2160        3.8424       11.7615       18.1878       25.3256       33.3304       27.5945       28.6005       31.7365       20.9281       17.3187       16.5083       12.9301       10.9617       14.8150       17.5747       11.1210        8.1884        4.3325        8.5424       12.0900       10.1194       10.2791       10.8318        7.7658        7.1927        6.7035        4.4395        2.8365        1.3067        0.6824        0.6673        3.1325        3.3168        4.1241        3.7940        3.2358        3.0248        4.9532        4.6410        3.3843        9.3914        4.9162        2.0034        2.5135        0.5782        0.3066        0.7249        1.7046        1.4075        1.1916        0.9780        0.9485        1.4364        1.3964        1.2933        0.8861        2.1843        0.7774        1.7658        2.1570        1.6043        1.0413        0.6646        0.9861        2.5776        1.8569        1.3011        1.2282        1.2386        2.0890        2.5143        3.0603        1.9130        1.6978        2.4948        3.1995        2.7936        2.8089        2.7858        1.3621        0.2486        0.5725        0.7191        0.5070        0.2577        0.1853        0.0731        0.0000        0.0000        0.0092        0.0000        0.0000        0.9744        1.2006        1.3625        1.4044        1.4373        1.6130        1.7975        1.9561        2.2242        2.3845        2.6121        2.9277        3.3448        3.6398        4.0689        4.6514        4.8521        5.4227        6.1731        7.0027        9.1260       10.2668       10.9448       11.3537       11.4080       11.9289       11.2764       11.0143        9.7159       11.9525       10.6547        8.3935        8.7736        8.1457        7.6264        7.3374        7.7131       13.1356       12.6229       10.7891       13.6444       13.5999       12.2703       11.5058        8.9738        9.1831       10.3707       10.6553       12.0802       14.4851       20.5841       34.7664       30.6366       22.8788       25.0745       25.3031       21.2467       20.1212       26.7122       28.2611       29.7868       33.9288       33.8492       37.5304       43.4560       49.2973       47.4043       49.3195       50.8059       56.8526       61.1156        0.0000        0.0000        0.0000        0.0000        0.0000        0.0000        0.0000        0.0000        0.0000        0.0000        0.0000        0.0000        0.0000        0.0000        0.0000        0.0000        0.0000        0.0000        0.0000        0.0000        0.0000        0.0000        0.0000        0.0000        0.0000        0.0000        0.0000        0.0000        0.0000        0.0000        0.0000        0.0000        0.0000        0.0000        0.0000        0.0000        0.0000        0.0000        0.0000        0.0000        0.0000        0.0000        0.0000        0.0000        0.0000        0.0000        0.0000        0.0000        0.0000        0.0000        0.0000        0.0000        0.0000        0.0000        0.0000        0.0000        0.0000        0.0000        0.0000        0.0000        0.0000        0.0000        0.0000
        0.0000        0.0000        0.0000        0.0000        0.0000        0.0000        0.0000        0.0000        0.0000        0.0000        0.0000        0.0000        0.0000        0.0000        0.0000        0.0000        0.0000        0.0000        0.0000       62.2652       47.6927       39.4365       22.9580       23.3204        9.4687        3.6739       20.9909       38.5487       31.9343       38.3128       42.4666       21.2086       13.0243       20.9093       17.6019       12.4126       13.3470       12.6231       19.9323       18.4910        9.6224       13.0203       14.0816       11.3100       10.6200       10.7940        7.3320        7.8420        7.2480        6.8040        4.1760        2.6760        2.7780        6.1860        6.6960        0.6370        1.7477        2.3129        4.3179        4.9521        6.8662        8.3969        8.1125        7.1837        7.7609        7.0530        7.9800        3.8632        3.4029        2.0028        5.2147        2.6055        1.7815        1.7673        2.5544        1.4652        0.9739        0.8794        0.9526        0.4702        1.2464        1.2362        0.5899        1.0471        1.1987        2.3329        1.7328        2.2106        1.2717        1.8235        1.9936        2.1351        1.9942        3.5035        4.5408        5.4587        5.7147        7.4676        6.1338        4.3303        3.1771        2.3928        2.1821        2.2207        2.0869        2.0381        1.8993        1.3856        1.6193        0.9969        0.5202        0.2490        0.1930        0.3198        0.5320        1.2285        1.5773        1.9098        2.4114        1.7652        1.8622        1.9564        2.0331        2.0813        2.1812        2.3508        2.6099        2.7776        3.6541        3.5375        4.6354        5.4989        6.1020        6.7074        7.6415        8.5270        9.4448        9.9987       10.1260        9.3016        9.4251        9.3066        9.2516        8.3816        8.8924        7.6481        6.1920       47.1495       46.1028       15.5155       12.3146        7.0042        8.4631        8.8520       10.0247       13.0713       15.6740       18.0878       19.0672       17.9528       16.1437       21.5386       17.3285       14.6650       15.5590       25.9217       32.7858       36.5719       23.8348       27.6244       27.9455       24.6321       32.0564       26.7977       40.6379       34.0003       39.9224       47.2621       62.7325       44.4553       62.5105       54.4356       68.7908       71.4780       79.3961       83.7817        0.0000        0.0000        0.0000        0.0000        0.0000        0.0000        0.0000        0.0000        0.0000        0.0000        0.0000        0.0000        0.0000        0.0000        0.0000        0.0000        0.0000        0.0000        0.0000        0.0000        0.0000        0.0000        0.0000        0.0000        0.0000        0.0000        0.0000        0.0000        0.0000        0.0000        0.0000        0.0000        0.0000        0.0000        0.0000        0.0000        0.0000        0.0000        0.0000        0.0000        0.0000        0.0000        0.0000        0.0000        0.0000        0.0000        0.0000        0.0000        0.0000        0.0000        0.0000        0.0000        0.0000        0.0000        0.0000        0.0000        0.0000        0.0000        0.0000        0.0000        0.0000        0.0000        0.0000
        0.0000        0.0000        0.0000        0.0000        0.0000        0.0000        0.0000        0.0000        0.0000        0.0000        0.0000        0.0000        0.0000        0.0000        0.0000        0.0000        0.0000        0.0000        0.0000       40.7852       24.4850       16.0999        7.7922        4.7739        1.3790        1.2668        1.1713       10.4051       26.6161       28.9413       32.8197       23.1061       18.0173       21.6695       19.0884       11.2441        7.3282        8.1843       12.3792       12.1166       12.0199       11.0841       14.6911       10.7661        9.3660        6.0600        7.4280        9.6360       10.1400        7.8720        4.1340        1.0200        5.4540        7.3680        6.0420        0.9579        0.9150        1.5677        2.9938        2.1423        0.8482        4.1891        6.4664        8.0947        6.6988        5.7177        7.0580        6.2752        2.8358        2.1696        6.3902        3.7732        2.5355        1.3877        1.9875        0.7825        1.0687        0.7538        0.4248        0.3709        1.3361        1.4335        0.6749        0.6773        0.7017        1.4014        0.6361        1.7248        1.3608        2.0222        1.4016        1.0680        1.5159        2.8289        4.1149        3.9025        4.1993        4.1548        4.3997        4.0919        3.9193        4.8364        3.9544        2.8444        2.7261        2.6942        2.4335        1.5647        1.6695        0.9089        1.0170        0.4291        0.2714        0.3336        0.5914        1.4715        1.8243        1.9998        2.0476        1.9299        2.0364        2.0304        2.0540        2.0556        2.1129        2.2379        2.5672        3.0936        3.2489        3.6704        3.8398        5.2779        6.2588        6.9664        7.3157        8.1168        8.8464        9.2110        9.5243        8.9325        8.6956        8.6058        8.3374        9.3235        7.9304        7.5629        5.8865       47.8068       50.0828       34.4127        8.5419        8.0655        9.5186       11.3314       11.1290       12.3509       12.6491       17.1533       16.0608       13.4276       12.9207       11.6668       13.5703       18.0012       20.1827       24.1613       27.1956       33.9864       32.0092       35.4576       36.1893       33.8913       42.5423       28.2181       38.7875       40.0022       59.8062       53.5350       61.4409       52.8718       55.1000       57.3712       72.9120       75.4908       70.9442       90.1207       90.8926      101.7034        0.0000        0.0000        0.0000        0.0000        0.0000        0.0000        0.0000        0.0000        0.0000        0.0000        0.0000        0.0000        0.0000        0.0000        0.0000        0.0000        0.0000        0.0000        0.0000        0.0000        0.0000        0.0000        0.0000        0.0000        0.0000        0.0000        0.0000        0.0000        0.0000        0.0000        0.0000        0.0000        0.0000        0.0000        0.0000        0.0000        0.0000        0.0000        0.0000        0.0000        0.0000        0.0000        0.0000        0.0000        0.0000        0.0000        0.0000        0.0000        0.0000        0.0000        0.0000        0.0000        0.0000        0.0000        0.0000        0.0000        0.0000        0.0000        0.0000        0.0000        0.0000
        0.0000        0.0000        0.0000        0.0000        0.0000        0.0000        0.0000        0.0000        0.0000        0.0000        0.0000        0.0000        0.0000        0.0000        0.0000        0.0000        0.0000        0.0000        0.0000        0.0000       24.4904       13.1879        4.0326        4.4099        3.7085        2.3349        1.1797        1.7334       17.1601       23.9029       24.2564       22.6572       31.6297       24.9749       16.6183       10.2089        1.1138        3.7254        4.4326        8.0293        7.0582        5.8149       12.1675        7.1661        7.8540        4.9320        5.6640        7.2840        8.5260        9.2400        6.1200        4.5120        5.4300        3.2340        1.4820        0.8719        1.2423        1.0424        0.9079        1.1986        2.2062        8.3665        8.7020        6.6247        3.8030        5.0109        4.9708        5.1253        2.9616        5.1057        2.6579        1.4089        2.0149        3.4273        2.7794        1.6769        1.4145        1.4720        1.3460        1.5927        2.4677        1.5101        0.8983        1.0143        0.7708        0.9005        1.0800        0.6285        2.4213        1.8400        1.6312        1.7404        1.7995        2.4482        3.6628        3.6082        3.0897        2.5476        4.0477        3.7920        5.0393        3.9717        3.6848        3.3049        3.5217        3.1196        2.7090        1.8076        1.6263        1.2886        1.3273        0.7168        0.5730        0.5412        0.9423        1.7842        2.1376        2.5827        2.4778        2.8438        2.5178        2.2510        2.1756        2.0983        2.0449        2.1699        3.4579        2.8216        2.5873        3.2719        4.0166        5.2175        5.8732        6.3153        6.9046        7.4153        8.3386        8.4733        8.4847        8.1005        7.7080        7.8147        7.9368        5.8143        7.3020        7.9422        9.0537       13.2888       13.6676        9.6415       12.2283        7.5839        7.5195        8.6856       11.3219       13.5606       13.7649       15.9106       16.3671       14.9711       12.1107       13.7855       14.5098       17.7052       14.9247       15.3481       18.5721       28.8265       31.2682       32.8988       32.5354       33.8630       40.9830       33.9980       33.4726       61.3028       61.2685       47.4954       54.0335       48.6419       51.4800       61.3790       74.6737       69.6202       72.3652       83.4196       97.1995      106.1545      118.6592        0.0000        0.0000        0.0000        0.0000        0.0000        0.0000        0.0000        0.0000        0.0000        0.0000        0.0000        0.0000        0.0000        0.0000        0.0000        0.0000        0.0000        0.0000        0.0000        0.0000        0.0000        0.0000        0.0000        0.0000        0.0000        0.0000        0.0000        0.0000        0.0000        0.0000        0.0000        0.0000        0.0000        0.0000        0.0000        0.0000        0.0000        0.0000        0.0000        0.0000        0.0000        0.0000        0.0000        0.0000        0.0000        0.0000        0.0000        0.0000        0.0000        0.0000        0.0000        0.0000        0.0000        0.0000        0.0000        0.0000        0.0000        0.0000        0.0000        0.0000
        0.0000        0.0000        0.0000        0.0000        0.0000        0.0000        0.0000        0.0000        0.0000        0.0000        0.0000        0.0000        0.0000        0.0000        0.0000        0.0000        0.0000        0.0000        0.0000        0.0000        0.0000       11.7817        6.6115        4.0176        1.3155        5.5774        7.0502        5.7210        2.1552        4.8308       23.7129       18.4495       21.7726       20.6893       21.9379       16.0217       12.5022       10.5270        5.0208        8.3517       11.0212        5.6033        3.7032        4.9012        5.8981        2.7540        4.7700        4.8360        6.3180        8.4780        8.6580        8.5320        6.7500        4.0020        1.5780        0.3371        1.9553        6.1074        7.9404        4.4414        2.0773        3.6742        4.9179        1.8332        3.2997        4.8518        3.8690        3.7647        2.1903        1.8971        2.0808        1.7010        2.1409        3.7328        4.3897        2.1950        1.4650        0.8391        0.6254        0.8162        0.7114        0.4824        0.2357        1.7590        1.1559        0.7488        0.9621        0.8352        0.5037        0.3121        0.7896        1.6894        1.1971        2.5421        2.9253        3.2784        3.0818        2.7647        2.7128        3.5949        3.7030        3.6015        2.9681        3.1920        3.0502        2.8608        2.5710        1.9433        1.9651        1.8961        1.8286        0.9934        0.9446        0.9964        1.1007        2.2631        2.5080        2.6163        3.0736        2.6318        2.7822        3.6407        2.4650        2.1556        1.9797        2.1734        2.2163        2.3394        2.4557        2.8184        3.3929        4.7327        5.4113        6.0420        6.5151        6.9752        7.6318        7.9765        7.9789        7.5868        7.2921        7.3939        7.3850        5.3804        8.0909        5.7538        5.3222        6.1041        6.4967        7.3639        8.8180        6.9711        7.0627        8.1992        9.8617       15.7887       15.7075       14.7568       14.1939       14.8376       15.2671       13.7031       14.5443       13.8311       14.0829       16.1353       19.8448       21.8892       27.4250       32.9978       39.2629       39.4255       29.6605       36.8469       36.4130       40.5224       41.8353       47.2821       48.1141       83.7568       64.7151       64.0347       72.0086       72.7337       84.9540       78.7531       82.5428       81.1076       78.9238       84.7647        0.0000        0.0000        0.0000        0.0000        0.0000        0.0000        0.0000        0.0000        0.0000        0.0000        0.0000        0.0000        0.0000        0.0000        0.0000        0.0000        0.0000        0.0000        0.0000        0.0000        0.0000        0.0000        0.0000        0.0000        0.0000        0.0000        0.0000        0.0000        0.0000        0.0000        0.0000        0.0000        0.0000        0.0000        0.0000        0.0000        0.0000        0.0000        0.0000        0.0000        0.0000        0.0000        0.0000        0.0000        0.0000        0.0000        0.0000        0.0000        0.0000        0.0000        0.0000        0.0000        0.0000        0.0000        0.0000        0.0000        0.0000        0.0000        0.0000
        0.0000        0.0000        0.0000        0.0000        0.0000        0.0000        0.0000        0.0000        0.0000        0.0000        0.0000        0.0000        0.0000        0.0000        0.0000        0.0000        0.0000        0.0000        0.0000        0.0000        0.0000       15.2813        3.1803        6.1279        9.3737       15.5805       22.4032       14.9681        8.5286       16.1232       25.0724       27.9947       38.2973       27.8177       31.4863       32.6047       21.1901       16.4537        8.3281        9.3808       10.5943       15.4981       16.5306       10.5235        4.9365        4.4457        6.6743        5.2904        6.0224        7.1901        7.8690        8.0904        8.2452        7.0047        4.8371        5.6870        5.5238        7.2745        5.5702        2.8398        1.3656        1.6033        2.3497        2.7115        1.4988        4.0875        4.6983        5.6665        3.6634        3.7402        2.8926        2.7760        2.7210        2.0773        3.8939        1.5500        1.6131        0.4991        1.0752        1.2977        0.9899        0.8645        1.5023        2.6416        2.1552        1.5357        2.0431        1.3203        0.8463        0.4772        0.5686        1.0161        1.2526        1.9572        2.5804        3.3186        3.1846        2.9885        2.9933        4.8050        5.4732        5.8447        4.4319        2.8049        3.1418        2.9004        2.0899        2.8767        3.2778        3.2462        3.1116        2.5869        3.4089        4.2238        3.9147        2.8563        3.4200        3.5857        5.1466        3.6535        3.5890        3.4829        3.9235        2.7651        1.4963        1.4931        1.6336        2.1950        2.4369        2.9648        2.9013        4.1357        4.6945        5.0788        5.2811        6.3724        7.5240        8.5091        7.6012        7.5453        7.6229        7.7003        7.4597        7.9870        8.2320        7.8443        7.1645        7.7905        7.5079        9.7681       11.0900       13.2110       11.7243       11.2923       13.2041       13.2845       12.9603       12.9816       15.6869       22.3128       20.2786       17.1054       18.1770       18.1950       18.6056       19.7428       21.5059       25.6448       30.8820       37.5478       46.4629       52.6749       50.9064       42.5447       45.9306      103.8161      107.5945       87.6878       89.3206       67.0727       79.6713       96.7365      116.0453       95.6855       96.6531       91.2892       87.7053       87.4971       88.1792       98.8403        0.0000        0.0000        0.0000        0.0000        0.0000        0.0000        0.0000        0.0000        0.0000        0.0000        0.0000        0.0000        0.0000        0.0000        0.0000        0.0000        0.0000        0.0000        0.0000        0.0000        0.0000        0.0000        0.0000        0.0000        0.0000        0.0000        0.0000        0.0000        0.0000        0.0000        0.0000        0.0000        0.0000        0.0000        0.0000        0.0000        0.0000        0.0000        0.0000        0.0000        0.0000        0.0000        0.0000        0.0000        0.0000        0.0000        0.0000        0.0000        0.0000        0.0000        0.0000        0.0000        0.0000        0.0000        0.0000        0.0000        0.0000        0.0000        0.0000
        0.0000        0.0000        0.0000        0.0000        0.0000        0.0000        0.0000        0.0000        0.0000        0.0000        0.0000        0.0000        0.0000        0.0000        0.0000        0.0000        0.0000        0.0000        0.0000        0.0000        0.0000        2.6836        4.0311       12.8348       12.5677       16.1900       19.8715       13.8711        5.1576        7.2682       19.1154       18.9014       21.2167       22.9570       25.1968       26.1234       27.1517       14.3547        5.5468        8.7927        8.1236        8.9358        7.8887        5.4062        6.8834        8.3769        8.8039        7.8651        9.8217        7.4038        5.7202       11.0726        7.8558        8.0601        9.1193       10.8077       10.7258        9.9140        8.1069        2.0752        0.9623        1.8749        3.4611        3.1452        3.7311        4.1868        4.3417        4.9665        5.8708        2.8078        2.5141        2.9136        1.3168        1.5732        4.2852        2.7947        1.1908        0.4916        1.5165        1.2713        3.6178        2.4445        2.6208        2.0873        2.6878        1.8181        1.4247        1.2525        1.2465        0.6293        1.0746        1.2753        1.6345        1.8486        2.4532        2.6984        3.1172        3.5321        3.6627        5.4687        6.2978        6.0784        4.7845        2.6609        2.5250        2.3551        2.4489        4.6082        3.0000        3.2136        4.3673        4.3410        4.6746        4.2477        4.8021        3.4189        3.6872        3.6942        4.0526        4.4142        4.2637        4.6512        3.8150        3.0660        1.5853        1.6466        1.6957        2.3790        2.4703        3.0579        3.0971        5.4694        4.9930        5.3457        5.4068        6.2009        6.5940        6.8957        6.8224        7.1595        7.4781        7.1487        7.1039        6.8603        7.5256        7.6219        7.9807        9.7228       10.6850        8.5933       10.4518        8.9866        9.1978        9.8525       11.2600       11.0022       11.1605       13.1819       15.8735       19.9667       19.7790       19.4952       20.7967       19.3544       19.9986       21.3614       23.8284       28.2441       32.5926       40.6974       50.7805       56.3686       51.1967       49.4557       58.6520      103.7128      112.4847       90.0526       92.8121       89.0310       95.1133      107.9676      148.7942      103.0929      100.6798       94.6974       76.3047       86.7970      100.2825      111.4413        0.0000        0.0000        0.0000        0.0000        0.0000        0.0000        0.0000        0.0000        0.0000        0.0000        0.0000        0.0000        0.0000        0.0000        0.0000        0.0000        0.0000        0.0000        0.0000        0.0000        0.0000        0.0000        0.0000        0.0000        0.0000        0.0000        0.0000        0.0000        0.0000        0.0000        0.0000        0.0000        0.0000        0.0000        0.0000        0.0000        0.0000        0.0000        0.0000        0.0000        0.0000        0.0000        0.0000        0.0000        0.0000        0.0000        0.0000        0.0000        0.0000        0.0000        0.0000        0.0000        0.0000        0.0000        0.0000        0.0000        0.0000        0.0000        0.0000
        0.0000        0.0000        0.0000        0.0000        0.0000        0.0000        0.0000        0.0000        0.0000        0.0000        0.0000        0.0000        0.0000        0.0000        0.0000        0.0000        0.0000        0.0000        0.0000        0.0000        0.0000        5.4635        3.7739       13.4730       14.5461       15.4235       10.1151        7.2945        1.3985        1.3600        3.2561        3.5373       14.8279       19.2843       19.7712       19.7444       21.2163       11.4443        5.1380        8.0710        2.0644        4.3035        8.4061        7.0024        6.3244        8.2258        4.3972        3.9148        2.6307        4.1531        4.7049        4.0659        3.8463        4.2993        7.3349        8.6851        7.0781        7.7770        8.1094        5.0323        6.1921        1.7479        2.7321        2.1427        3.4331        3.9530        5.1540        2.6101        1.6661        1.6344        3.9913        2.0645        1.5015        1.5051        1.7418        2.1509        1.6266        0.6139        0.6899        2.0935        3.7760        3.1411        3.3749        3.1782        2.3661        2.7281        2.0678        1.1570        1.6579        0.5553        0.7805        1.4108        2.0290        1.9265        2.4219        3.1966        2.8247        3.0077        3.3069        4.9031        4.7472        4.7470        4.5149        2.7282        2.5754        2.6181        2.7080        3.4453        3.7098        3.7491        5.4018        5.6795        6.0194        4.9931        4.8709        4.3398        5.6116        5.5333        4.4838        4.6820        4.7362        4.4950        4.2647        2.9803        1.7555        1.7589        1.8856        2.5723        2.6352        3.0152        3.5051        5.6987        5.4146        5.1947        5.1870        5.9683        6.3897        6.9592        6.8945        7.1900        6.9428        6.5492        6.4678        6.8993        8.3272        6.2142        7.0211       13.1637       11.8018       12.5947       13.2180       10.8577       10.0853       10.3983       11.5280       10.5331       11.2545       13.6743       14.1927       19.3768       24.7590       23.6264       22.4020       21.2870       22.3623       23.9568       26.5677       31.6553       40.3069       46.5315       57.4988       64.9159       55.2068       49.7547       50.5022       52.9013       76.2524      130.2437      100.8352      112.9857      105.0920      120.7623      137.4219      112.5133      105.4059       88.8802       73.2836       78.5195       90.3511      101.7686      108.7455        0.0000        0.0000        0.0000        0.0000        0.0000        0.0000        0.0000        0.0000        0.0000        0.0000        0.0000        0.0000        0.0000        0.0000        0.0000        0.0000        0.0000        0.0000        0.0000        0.0000        0.0000        0.0000        0.0000        0.0000        0.0000        0.0000        0.0000        0.0000        0.0000        0.0000        0.0000        0.0000        0.0000        0.0000        0.0000        0.0000        0.0000        0.0000        0.0000        0.0000        0.0000        0.0000        0.0000        0.0000        0.0000        0.0000        0.0000        0.0000        0.0000        0.0000        0.0000        0.0000        0.0000        0.0000        0.0000        0.0000        0.0000        0.0000
        0.0000        0.0000        0.0000        0.0000        0.0000        0.0000        0.0000        0.0000        0.0000        0.0000        0.0000        0.0000        0.0000        0.0000        0.0000        0.0000        0.0000        0.0000        0.0000        0.0000        0.0000        0.0000        8.1843       20.3946       16.8726       10.7558       12.6224        3.9338        5.5971        4.9353        4.9468        4.0613       17.2608       17.9580       20.7031       21.7845       19.0179       10.7556       17.0315       10.6215        3.2792        2.3642        1.6155        1.7710        3.1853        0.3876        0.4989        0.4529        1.3474        0.3925        2.8955        2.1335        2.8497        2.2775        2.1596        2.7329        4.1984        6.8316        8.9736        2.6356        3.6151        1.7765        5.7565        7.4385        6.5465        7.2772        4.7474        2.5176        2.9210        1.3253        2.2359        1.7802        1.3043        0.8168        1.4486        1.7068        3.7985        2.0633        0.9501        1.4785        3.4142        2.3084        1.7341        1.8551        1.7552        1.9671        2.0262        1.1483        0.9737        1.2618        0.7324        1.3205        1.2892        1.4991        2.4278        2.4550        2.4792        3.2143        4.2063        4.2577        4.4264        4.6606        5.0137        3.2873        3.2459        3.4703        3.3876        4.3942        4.3601        4.5186        4.1316        5.0368        4.4982        4.8852        6.1309        8.3338        8.6351        4.6416        4.9869        5.5782        5.7100        4.8766        4.1616        3.9643        2.2912        1.9653        2.0525        2.9181        2.9666        3.4099        4.1244        4.9348        5.2301        5.7640        5.2111        6.0916        6.4926        6.4228        6.1008        6.2710        6.4523        6.0453        6.0213        7.8449        9.1357        9.7879       10.4921       14.7334        8.1118       11.2414       11.5522       10.2480       11.8844       12.7917       13.2066       11.5853       12.3536       13.4352       15.8906       22.1837       27.1099       26.4259       27.5123       27.3764       29.2537       28.2778       33.9885       39.8257       47.3745       51.8257       61.8440       64.9262       65.0795       57.6498       58.1843       81.6667      122.3107      124.2939      109.7097       90.4594      116.7511      111.5708      143.3947      100.7979       96.4436       84.0051       85.6255       84.6281       94.7304       89.8747       86.6758        0.0000        0.0000        0.0000        0.0000        0.0000        0.0000        0.0000        0.0000        0.0000        0.0000        0.0000        0.0000        0.0000        0.0000        0.0000        0.0000        0.0000        0.0000        0.0000        0.0000        0.0000        0.0000        0.0000        0.0000        0.0000        0.0000        0.0000        0.0000        0.0000        0.0000        0.0000        0.0000        0.0000        0.0000        0.0000        0.0000        0.0000        0.0000        0.0000        0.0000        0.0000        0.0000        0.0000        0.0000        0.0000        0.0000        0.0000        0.0000        0.0000        0.0000        0.0000        0.0000        0.0000        0.0000        0.0000        0.0000        0.0000        0.0000
        0.0000        0.0000        0.0000        0.0000        0.0000        0.0000        0.0000        0.0000        0.0000        0.0000        0.0000        0.0000        0.0000        0.0000        0.0000        0.0000        0.0000        0.0000        0.0000        0.0000        0.0000       17.0160       18.0859       24.4010       15.1119       15.0473        8.6644        8.5460        8.7919        6.7268        4.7259        5.9012       10.9277       14.9032       14.8325       40.7012       47.0594       39.6720       25.1293       27.7027       18.8335       10.0695        2.9895        5.0026        3.4309        3.0658        1.9756        1.5788        0.2245        1.9607        4.1782        3.0807        2.6091        1.6859        2.3853        5.0211        6.9993        6.3462        5.9867        3.6748        3.1216        3.7404        4.4797        3.5422        2.8236        3.2987        3.9466        4.0729        2.7805        2.1812        3.8135        3.2535        2.6626        1.8373        2.4296        2.6203        1.9197        1.4600        1.7449        3.2217        2.6785        2.4928        3.0260        2.5695        2.1569        2.0015        1.7254        2.5739        2.3712        2.4686        2.7071        2.2439        1.2320        1.3040        1.8442        2.2185        2.8151        4.6753        6.9557        5.2103        6.0647        6.1600        5.0688        5.3669        5.7415        5.9409        6.0268        6.4602        7.4391        6.5675        5.7301        6.0848        6.0109        6.9814        8.2264       15.3511       24.9633       19.1158       14.5510       12.0871        9.1072        5.7973        9.4940        4.0799        3.5625        2.8448        2.8382        3.4461        4.2793        5.0379        4.0011        4.8743        6.4907        6.6586        5.6037        5.6740        5.2859        5.4846        5.0413        5.0937        4.9474        4.9135        4.6373        7.5848        8.5059        9.3285        8.9051        8.2409        6.5594        7.3608        8.4265       12.1436       14.3417       14.2573       14.6911       12.6866       13.3266       17.2298       18.9446       29.1213       30.8678       27.9591       31.3051       32.9661       40.2716       40.2470       43.7094       50.9263       59.5745       59.3119       64.5208       66.2604       70.5000       59.8191       65.9536       69.1727       86.5551      112.3107       93.7632      106.8683      161.6856      157.7393      131.5378      117.3946      127.2484      127.4591      143.2995      118.8448      109.0292      107.6278      101.4306      107.2292        0.0000        0.0000        0.0000        0.0000        0.0000        0.0000        0.0000        0.0000        0.0000        0.0000        0.0000        0.0000        0.0000        0.0000        0.0000        0.0000        0.0000        0.0000        0.0000        0.0000        0.0000        0.0000        0.0000        0.0000        0.0000        0.0000        0.0000        0.0000        0.0000        0.0000        0.0000        0.0000        0.0000        0.0000        0.0000        0.0000        0.0000        0.0000        0.0000        0.0000        0.0000        0.0000        0.0000        0.0000        0.0000        0.0000        0.0000        0.0000        0.0000        0.0000        0.0000        0.0000        0.0000        0.0000        0.0000        0.0000        0.0000
        0.0000        0.0000        0.0000        0.0000        0.0000        0.0000        0.0000        0.0000        0.0000        0.0000        0.0000        0.0000        0.0000        0.0000        0.0000        0.0000        0.0000        0.0000        0.0000        0.0000       20.1809       14.0166       12.2450       13.9051       13.7420        8.3838        6.6491        9.5259       14.1514       21.2600       20.2427       17.6063       16.0630       13.4491       10.9637       16.5107       30.7767       38.5909       38.1429       34.6319       34.2325       33.2944       18.7938       19.2494       18.7892       12.1903        4.2469        2.0407        1.4810        0.3669        2.3283        3.9909        2.2084        1.7022        2.3536        2.8084        4.3024        4.4414        1.5728        1.1390        1.6535        3.9581        5.9042        3.7908        2.7302        2.0698        1.3430        1.9160        2.0053        3.8365        5.4554        2.7954        1.8103        2.8275        3.5041        3.9011        1.4912        2.5740        2.6901        4.2341        5.4926        3.9152        3.8674        2.7128        2.2781        2.3759        2.2876        2.5053        2.8032        2.7496        3.0385        1.7014        1.2245        1.7050        6.8408        7.9644        4.0751        2.1784        2.7134        3.3098        3.7905        5.1627        5.1323        6.0367        6.7344        7.4525        8.0784        7.8226        7.0678        6.1362        5.6766        5.7029        5.8725        5.9131        8.1011       17.5956       24.8358       24.3663       21.6471       10.3429        7.2905        6.1041       14.9143        3.9308        3.3109        3.0758        3.6182        3.5778        3.6240        3.7084        4.0038        4.7734        5.9636        6.9214        5.9368        4.8908        4.6474        4.9369        4.6831        4.5568        4.1498        4.0757        4.5416        4.5192        8.7595        7.2304        7.3334        7.1735        6.5473        8.7955       10.5034       16.6395       20.5709       18.0179       15.8276       13.3429       17.5480       15.2350       15.7304       23.9792       34.0128       37.3298       34.0336       38.5582       36.1876       43.6377       44.9587       56.1758       60.7603       55.3884       60.5310       60.8456       63.9890       64.7872       67.3469       67.6003       77.8614       81.0554       79.6416      100.5707      130.0963      119.5236      138.9195      131.3015      137.0153      150.3104      136.4997      118.1182      119.4073      128.3474      123.9797      101.9473      129.6183        0.0000        0.0000        0.0000        0.0000        0.0000        0.0000        0.0000        0.0000        0.0000        0.0000        0.0000        0.0000        0.0000        0.0000        0.0000        0.0000        0.0000        0.0000        0.0000        0.0000        0.0000        0.0000        0.0000        0.0000        0.0000        0.0000        0.0000        0.0000        0.0000        0.0000        0.0000        0.0000        0.0000        0.0000        0.0000        0.0000        0.0000        0.0000        0.0000        0.0000        0.0000        0.0000        0.0000        0.0000        0.0000        0.0000        0.0000        0.0000        0.0000        0.0000        0.0000        0.0000        0.0000        0.0000        0.0000        0.0000
        0.0000        0.0000        0.0000        0.0000        0.0000        0.0000        0.0000        0.0000        0.0000        0.0000        0.0000        0.0000        0.0000        0.0000        0.0000        0.0000        0.0000        0.0000        0.0000        0.0000       32.2454       18.4953       12.8192       21.5519       15.1767       14.2324       15.6396       16.7103       21.0251       20.8018       22.7211       12.2574       13.0031        8.2895       21.1771       25.5092       24.5937       19.8174       23.0993       22.7319       21.3303       20.5127       24.5068       28.3138       24.9767       24.6945        8.0471        2.2892        3.2839        6.3486        9.4078        5.7466       11.9898        7.1439        6.0894        7.3008        3.0408        2.9374        3.5748        4.4783        6.3924       10.0804        9.3153        7.3779        7.6981        5.1263        5.7870        4.7434        6.2064        5.6549        4.3896        2.6812        2.3882        2.4714        1.9642        1.7222        1.5949        1.4554        2.7330        5.3314        3.4811        4.5088        4.2742        2.3479        3.1125        2.4161        2.4844        2.6702        3.3871        5.0142        4.1979        2.4672        2.1320        1.8177        1.8457        2.5602        1.9150        1.7776        2.2190        3.3880        3.6742        4.9708        5.1726        6.5212        7.2894        7.8290        7.9133        7.4401        9.7932       12.1806        8.0624        5.6762        8.7399        7.0984        5.6076       14.9057       29.8749       38.8031       24.6497        9.9451        7.0536        6.6693       10.4354        6.1349        4.6181        4.1556        4.2573        5.7314        3.9141        4.0270        5.0400        5.3015        6.1557        5.9899        5.5258        5.0783        4.4428        4.5057        4.6343        5.1511        4.9318        4.5769        4.2817        7.6644        8.6943        7.9423        6.4177        7.5758        8.7283       14.0709       17.8101       17.5105       16.8183       17.9264       16.5425       12.9841       17.8418       18.2531       21.2911       29.3371       30.1169       34.5679       32.4125       34.6265       35.3494       41.4188       41.1989       48.7708       50.5539       56.7285       66.7541       66.3824       82.6884       82.2741       88.6921      103.9720      101.6690       75.4356       82.3816      113.5448      112.1138      115.6199      141.9363      135.1762      166.2632      144.8026      129.7147      114.1073      116.5778      116.1487      121.7879       98.3588       91.1306      100.0710        0.0000        0.0000        0.0000        0.0000        0.0000        0.0000        0.0000        0.0000        0.0000        0.0000        0.0000        0.0000        0.0000        0.0000        0.0000        0.0000        0.0000        0.0000        0.0000        0.0000        0.0000        0.0000        0.0000        0.0000        0.0000        0.0000        0.0000        0.0000        0.0000        0.0000        0.0000        0.0000        0.0000        0.0000        0.0000        0.0000        0.0000        0.0000        0.0000        0.0000        0.0000        0.0000        0.0000        0.0000        0.0000        0.0000        0.0000        0.0000        0.0000        0.0000        0.0000        0.0000        0.0000        0.0000        0.0000
        0.0000        0.0000        0.0000        0.0000        0.0000        0.0000        0.0000        0.0000        0.0000        0.0000        0.0000        0.0000        0.0000        0.0000        0.0000        0.0000        0.0000        0.0000        0.0000        0.0000       38.7546       27.0967       16.8098       21.9670       17.1947       20.2139       20.6283       19.5782       20.9159       18.5922       23.3592       22.9366       21.6431       18.2642       23.2329       29.7913       18.4854       15.6741       11.9242       11.8332       14.0152       13.1202       26.8025       29.3145       19.0148       22.0247       12.3232        7.5549       12.7063        9.3547       14.3398       20.8334       18.5595       12.8247       16.9816        9.9418       11.0191       11.6707       10.0667        9.9686        8.7453        7.8898        7.4657        7.5842        4.8178        6.3718        4.9876        7.0956        5.5621        2.5337        0.8546        0.8772        0.9415        1.0784        1.8254        1.2662        1.3088        1.5457        1.3537        2.0985        2.4231        3.0449        4.2897        2.8700        3.0613        2.8249        2.9414        2.8472        3.2900        4.1689        4.1086        2.7483        2.5413        2.0242        1.6818        3.5315        3.4055        2.5433        4.3633        3.8003        3.6094        4.8744        6.7537        8.7214        7.7505        7.9109        7.4130        6.5893        7.0325        7.3011        5.9983       12.1208        9.8450        4.8145        5.9856        5.8424       10.3782        9.0612        7.4163        8.5826        9.4349        8.8652        8.3057        5.7085        5.1298        4.0021        5.1325        4.9837        4.6723        4.7657        4.9399        5.9787        6.4884        6.6870        5.5321        4.9884        4.7502        4.6950        4.8295        5.0830        4.9009        5.4144        5.4314        7.8181        5.8345        6.1683        7.2726       12.1581        8.6265       17.0174       16.1261       15.8308       16.8644       16.2841       17.0266       16.3645       16.2253       22.3543       22.5080       30.3257       41.4922       42.4670       66.4384       35.2374       38.9744       45.2613       46.9581       51.0195       57.5080       56.4008       64.3126       74.3998       84.2307       89.5112       97.2823      111.2201      100.4333      102.1016       86.9895       91.3997       98.5962      142.6659      137.0366      140.5357      155.0099      153.0984      129.0088      122.9505      110.4027      107.1258      100.2624       88.9551       87.5170       86.3022       79.7922        0.0000        0.0000        0.0000        0.0000        0.0000        0.0000        0.0000        0.0000        0.0000        0.0000        0.0000        0.0000        0.0000        0.0000        0.0000        0.0000        0.0000        0.0000        0.0000        0.0000        0.0000        0.0000        0.0000        0.0000        0.0000        0.0000        0.0000        0.0000        0.0000        0.0000        0.0000        0.0000        0.0000        0.0000        0.0000        0.0000        0.0000        0.0000        0.0000        0.0000        0.0000        0.0000        0.0000        0.0000        0.0000        0.0000        0.0000        0.0000        0.0000        0.0000        0.0000        0.0000        0.0000        0.0000
        0.0000        0.0000        0.0000        0.0000        0.0000        0.0000        0.0000        0.0000        0.0000        0.0000        0.0000        0.0000        0.0000        0.0000        0.0000        0.0000        0.0000        0.0000        0.0000        0.0000        0.0000       59.7539       52.5455       69.3619       66.6201       60.1983       56.8254       43.6832       39.4296       36.4382       43.0244       38.7886       39.6646       33.4914       33.3426       53.1036       49.7930       24.9704       23.6212       27.1702       16.8939       25.5786       46.7274       35.4286       30.4735       32.5884       16.4628       14.1062       17.6464       19.1874       14.6042       13.3755       15.2739       19.5660       23.6442       15.1643       12.7703        8.6794       17.7279       17.4379        9.0205        4.0445        3.4333        5.2716        3.3960        2.6478        2.3023        1.4642        0.6658        1.1652        3.5996        2.3924        1.5702        1.0937        1.5351        1.0701        1.9961        1.6345        1.6231        2.0718        4.9757        7.7829        4.1928        7.9706        5.9208        4.7161        3.9161        4.4243        4.3774        4.0540        4.4777        4.6632        4.4797        3.1432        3.2316        3.7272        9.8139        7.1970        4.3931        4.1241        3.6786        5.7147        5.8358        8.2536        9.4592        8.7433        9.5832        7.1024        7.9491        8.1785        5.9326        4.6284        8.1042        8.1613        8.5949        5.1809        3.4605        5.7578        8.5465       18.7737       16.5896       12.3922       10.8454        7.5700        6.0380        7.5883        7.5430        9.6645       10.6843       12.7133       11.8247       12.5241        9.8983        9.8548       11.6932        8.7761       10.8706        9.3653        9.2098       10.5920       13.4336        8.5389       12.1947        8.8614       11.1748        8.4542        8.7891        9.4056       10.4722       13.9408       14.8192       16.3104       19.7012       24.5811       20.0620       33.1936       50.6358       26.9607       22.9745       27.5397       35.1843       38.5231       49.9753       44.2677       53.8784       65.5660       60.7459       57.9170       60.6758       68.8078       74.5164       82.8940       92.2795      101.3494       99.1350       95.7846       84.9365       96.9396       95.5109      104.4542       99.3950      132.5001      138.3262      144.1653      163.5214      172.6833      151.9474      113.5148      104.4926      113.4441      109.7206       85.6153       79.2417       72.7599       75.3934       69.8400        0.0000        0.0000        0.0000        0.0000        0.0000        0.0000        0.0000        0.0000        0.0000        0.0000        0.0000        0.0000        0.0000        0.0000        0.0000        0.0000        0.0000        0.0000        0.0000        0.0000        0.0000        0.0000        0.0000        0.0000        0.0000        0.0000        0.0000        0.0000        0.0000        0.0000        0.0000        0.0000        0.0000        0.0000        0.0000        0.0000        0.0000        0.0000        0.0000        0.0000        0.0000        0.0000        0.0000        0.0000        0.0000        0.0000        0.0000        0.0000        0.0000        0.0000        0.0000        0.0000        0.0000
        0.0000        0.0000        0.0000        0.0000        0.0000        0.0000        0.0000        0.0000        0.0000        0.0000        0.0000        0.0000        0.0000        0.0000        0.0000        0.0000        0.0000        0.0000        0.0000        0.0000        0.0000       66.5882       63.6687       88.9618       89.4563       88.4560       80.3845       62.6274       52.3470       44.5352       43.4121       31.2194       30.5035       24.1424       23.9574       46.0444       72.5669       45.8262       34.1068       59.8600       32.5159       43.0411       41.2161       65.9807       67.1338       31.1100       15.2152        9.2325        7.5815        9.5019        5.5974        2.7509        4.7512        9.1142       19.6470       16.6710       11.3757        6.3194        5.9111        7.0152       11.4570        9.6184        8.6701        6.9429        5.3567        2.2531        1.5562        2.6032        1.4053        6.1378        8.3684        2.8374        4.0463        1.5062        1.0812        1.7207        1.6182        1.5580        2.1132        5.1406        6.9432        5.6825        7.8358        6.7736        6.6117        4.8501        5.3674        4.8561        4.7243        4.5107        4.5606        3.9971        4.9913        3.9403        2.1367        4.0563        2.2007        9.4815        7.0398        3.6967        3.4315        4.2049        5.1847        7.6890        8.7313        8.7494        7.8739        7.6012        7.2251        8.3205        7.9593        6.3005        6.0148        6.2057        4.1613        3.6978        6.2281        6.3026        7.3076       20.0383       16.6692       12.3828       21.7852        7.8676        7.9420       11.7764        9.7883       10.7634       13.3806       10.9701       10.2815        7.3287        8.3112        8.9615        7.4455        7.7745        7.5916        8.5258        6.6796       10.8225       11.1427       14.6275       12.6596       12.3194       12.4406       11.5902       10.6587       12.7143       14.6844       14.4818       20.9084       23.4495       21.4787       22.6639       20.9906       33.2789       46.8091       35.7817       34.3210       34.9521       39.8303       98.7189       33.8550       39.6514       48.5350       56.3713       55.2712       56.6988       58.8370       72.3635       89.3440       90.1148       94.6161      101.0379       99.5874       79.9380      109.7255       97.5399      115.2945      106.2771      114.4974      123.7934      138.8687      156.1348      162.9800      186.0274      184.6539      119.0103      118.1548      118.1118      102.8230       83.9415       86.5488       80.7599       71.2926       76.0800        0.0000        0.0000        0.0000        0.0000        0.0000        0.0000        0.0000        0.0000        0.0000        0.0000        0.0000        0.0000        0.0000        0.0000        0.0000        0.0000        0.0000        0.0000        0.0000        0.0000        0.0000        0.0000        0.0000        0.0000        0.0000        0.0000        0.0000        0.0000        0.0000        0.0000        0.0000        0.0000        0.0000        0.0000        0.0000        0.0000        0.0000        0.0000        0.0000        0.0000        0.0000        0.0000        0.0000        0.0000        0.0000        0.0000        0.0000        0.0000        0.0000        0.0000        0.0000        0.0000        0.0000
        0.0000        0.0000        0.0000        0.0000        0.0000        0.0000        0.0000        0.0000        0.0000        0.0000        0.0000        0.0000        0.0000        0.0000        0.0000        0.0000        0.0000        0.0000        0.0000        0.0000        0.0000       71.8456       70.9071       95.4629       94.5063       93.0012       82.5894       63.9399       61.8382       50.4213       43.8708       29.1926       27.1704       22.5424       19.5836       28.3066       40.1823       34.9353       36.1341       33.4115       31.6238       35.4691       30.8445        8.9079       26.0959       28.3304       56.2866       43.5480       37.5963       44.6291       32.9180       28.6255       20.9878        6.5774        9.5755       26.8398       17.8277       15.7417       11.6039        7.7101       10.6206       14.5228       15.8619        8.9954        9.2589        6.6554        6.4734        3.7743        2.5980        3.4414        3.4370        3.1169        2.0138        1.0669        1.3762        2.4110        3.0676        4.4886        6.5470        7.9021        7.0433        4.7621        5.1572        6.8785        5.1506        4.8014        7.5800        5.7726        5.5273        5.4466        5.2770        3.4205        2.8404        2.5324        5.4621        1.9313        3.0132        4.6474        8.9147        2.6252        5.1995        3.1700        4.1200        6.4295        8.0738        8.8566        7.2452        6.5422        7.2108        6.4406        6.0351        5.0078       12.4472       10.9184        3.8823        3.0503        5.1233        6.0987        5.9769       15.5157       14.1530       11.7218       16.6900        7.5686        6.3317        4.9616        5.5163       13.8710       16.5696       14.7746       12.1184        7.8378        9.2408        9.7666        6.8700        5.8226        5.1506        4.9054        5.4605        5.7524        8.4333       14.7605       18.8581       17.1416       17.4872       11.7628       14.3785       18.5798       16.9466       18.9589       21.0305       20.8671       20.5283       19.8273       21.0696       30.3287       57.3830       39.5321       53.8474       54.5563       51.5050       60.6458       54.0988       54.4035       55.0858       60.5895       55.6870       63.9827       86.0275      111.0694      106.1143       99.0508       96.3546      101.8883       97.1212       83.7994       95.4014      108.7179      111.0655      121.4375      133.4655      143.1295      149.6553      166.6560      177.0800      169.1854      177.0729      142.3810      122.4243      113.1250      115.3798       79.3989       77.1219       77.2986       77.8177       70.9500        0.0000        0.0000        0.0000        0.0000        0.0000        0.0000        0.0000        0.0000        0.0000        0.0000        0.0000        0.0000        0.0000        0.0000        0.0000        0.0000        0.0000        0.0000        0.0000        0.0000        0.0000        0.0000        0.0000        0.0000        0.0000        0.0000        0.0000        0.0000        0.0000        0.0000        0.0000        0.0000        0.0000        0.0000        0.0000        0.0000        0.0000        0.0000        0.0000        0.0000        0.0000        0.0000        0.0000        0.0000        0.0000        0.0000        0.0000        0.0000        0.0000        0.0000        0.0000        0.0000        0.0000
        0.0000        0.0000        0.0000        0.0000        0.0000        0.0000        0.0000        0.0000        0.0000        0.0000        0.0000        0.0000        0.0000        0.0000        0.0000        0.0000        0.0000        0.0000        0.0000        0.0000        0.0000       83.9458       81.4084       98.8751       97.9760       93.7882       85.7758       70.3305       64.2811       58.0335       49.3875       30.0505       27.0064       22.9661       22.8987       20.1296       26.7120       31.1447       31.5364       28.3959       25.6489       35.8751       18.2038       16.8602       30.6618       27.3553       38.8778       36.0211       28.7900       19.9403       11.9817       22.6466       18.6765        7.3373       13.1271       27.0138       17.5103       13.1647       13.9313        9.5848       15.9894       15.5814       13.4020       15.1596        8.7098        8.1564        6.6516        7.4798        4.6952        4.6673        3.9867        1.4047        1.9767        1.1335        0.9600        3.5031        6.6606        7.2608        8.1227       11.1534        9.7325        8.9256        6.6900        8.0178        5.8903        5.9623        8.4956        6.7148        6.5680        6.2369        6.1507        4.7146        3.7179        3.5598        3.3196        2.0624       13.0463        4.2583        7.6978        3.1303        5.5748        3.4135        9.1751        7.2673        5.8557        5.8982        5.5336        5.7815        6.1080        4.6653        4.3627        3.6176        4.1374        3.3446        3.1104        3.5906        3.4292        5.3215        5.7556       16.2177       11.1763       10.4794        8.8788        5.8147        5.0215        4.9245        7.6896       10.6383       13.1328       10.2913        7.8149        9.0703       11.1429        9.7569       13.0609        8.1721        7.3390        5.4029        5.4485        6.8499        6.6521       12.2034       12.6044       16.3887       19.7649       15.8029       15.1537       15.3188       19.0159       20.4295       20.2360       20.6638       24.1067       19.0881       21.3143       31.1040       57.9092       55.7125       57.5255       54.7131       54.3492       48.8283       46.8834       48.1305       52.4436       55.2331       65.4864       85.9195       98.8520      119.4533      119.6811      112.3374      105.3347      118.1340      106.9020      120.6994      141.9343      117.6081      100.2797      123.5448      141.5106      152.9150      174.9362      173.6336      196.6076      160.1234      165.6250      164.0265      147.8575      138.2461      131.1078      101.6248       87.1172       84.6149       82.6271        0.0000        0.0000        0.0000        0.0000        0.0000        0.0000        0.0000        0.0000        0.0000        0.0000        0.0000        0.0000        0.0000        0.0000        0.0000        0.0000        0.0000        0.0000        0.0000        0.0000        0.0000        0.0000        0.0000        0.0000        0.0000        0.0000        0.0000        0.0000        0.0000        0.0000        0.0000        0.0000        0.0000        0.0000        0.0000        0.0000        0.0000        0.0000        0.0000        0.0000        0.0000        0.0000        0.0000        0.0000        0.0000        0.0000        0.0000        0.0000        0.0000        0.0000        0.0000        0.0000        0.0000        0.0000
        0.0000        0.0000        0.0000        0.0000        0.0000        0.0000        0.0000        0.0000        0.0000        0.0000        0.0000        0.0000        0.0000        0.0000        0.0000        0.0000        0.0000        0.0000        0.0000        0.0000        0.0000        0.0000       89.1771       96.3181       98.1683       96.4531       87.1978       61.4940       53.0798       48.4516       39.3327       24.8061       23.3081       26.9965       33.9063       30.0848       24.5045       23.8482       17.4638       26.7190       29.3323       25.8035       20.6984       37.8860       38.6440       29.1537       24.6448       40.3274       38.1584       25.4672       20.3972       29.5433       30.1590       22.1486       19.1902        3.4686        7.3168        6.6458       10.1993        7.0946        6.6450        9.2063        7.2985        7.9036        6.7822        6.3457        5.8599        6.8579        4.3277        5.0153        3.2451        4.1037        3.8394        1.5263        4.1056        7.3843        9.8356       11.1229       10.7908       11.1131        9.7649        9.7238       10.2645       13.2019       11.7042        7.6189       10.5773       11.4914       12.2418       16.8846       16.4684       10.9526        7.5046        6.3677       16.4216        4.6643        0.8443        1.2484        2.3233        5.4655        1.3384        5.3281        3.6604        2.3371        2.6453        2.9591        2.7889        2.3947        2.3519        2.4216        2.6008        2.9722        2.9307        3.1534        3.4838        3.9627        4.3614        5.2239        6.4975        8.1669        9.9162        9.1128        7.9976        4.9068        5.0010        8.4465        9.7481        7.3288        8.1748       10.0099        9.4200       10.7688       10.1928       11.6252       14.4273       13.1047       10.0871        6.6222        6.1155        8.7551       14.5285       16.3828       17.0831       35.7446       36.9382       34.4077       39.9342       31.9317       47.3329       36.3146       31.3238       28.1240       30.5967       16.2755       15.8636       31.4346       35.5330       37.7862       38.9081       44.8019       66.2293       64.7838       64.0134       52.9292       57.6786       81.0449      107.9755      104.2456      112.4529      145.4700      155.8283      149.0836      127.8146      116.0832      122.6363      144.0766      153.1248      142.5508      160.5217      159.8689      162.1909      165.9073      144.5775      148.6189      142.7596      130.8653      128.5125      127.6464      136.8837      136.2051      124.1334      115.5861       99.0679       98.5316       97.1189       89.1627      101.6612      103.7592      108.5044        0.0000        0.0000        0.0000        0.0000        0.0000        0.0000        0.0000        0.0000        0.0000        0.0000        0.0000        0.0000        0.0000        0.0000        0.0000        0.0000        0.0000        0.0000        0.0000        0.0000        0.0000        0.0000        0.0000        0.0000        0.0000        0.0000        0.0000        0.0000        0.0000        0.0000        0.0000        0.0000        0.0000        0.0000        0.0000        0.0000        0.0000        0.0000        0.0000        0.0000        0.0000        0.0000        0.0000        0.0000        0.0000        0.0000        0.0000        0.0000        0.0000        0.0000
        0.0000        0.0000        0.0000        0.0000        0.0000        0.0000        0.0000        0.0000        0.0000        0.0000        0.0000        0.0000        0.0000        0.0000        0.0000        0.0000        0.0000        0.0000        0.0000        0.0000        0.0000        0.0000        0.0000        0.0000        0.0000        0.0000       94.7396       64.8924       58.5230       51.9214       44.5288       32.8705       28.5872       26.3930       20.6208       21.5672       20.9182       24.2122       22.1327       15.4632       17.2432       19.4066       14.2274       19.5959       14.5687       18.2758       20.7125       42.9918       36.3720       38.3881       17.1887       14.8915       23.3012       23.2483       27.4662       10.2250        8.8591        9.4685        6.3866        6.5617        7.9306        7.3840        6.8272        6.2582        4.5352        5.2736        3.0410        4.5690        3.4453        3.4662        2.9427        3.3129        4.5676        3.3095        2.7375        4.4573        6.5909        6.4302        7.7576        9.6031        9.4620        9.8698       10.2828        9.5434       10.8924       10.7419       10.7391       13.2529       11.6680       12.0472       12.1757       10.9096        9.0595        7.4836       16.3677       13.8848        6.0166        1.3333        1.9429        4.2467        3.0164        4.8304        3.1098        1.2629        4.6531        2.5180        2.0437        1.3720        1.2786        1.4610        1.6908        2.6607        2.8652        3.2574        4.1914        4.3944        4.8605        5.9168        6.7370        8.2209        9.2868        8.8222        7.8005        8.2885        5.3339        4.1429        4.8810        7.4998        8.4579        8.9330        8.8999        9.3182        9.3451        9.0639       11.8105        8.8529        6.6626        6.4259        7.2912        9.6513       10.7407       10.0084       13.8063       28.3600       40.3575       54.7013       69.8300       41.2298       37.8093       23.8080       24.6531       18.3401       15.9721       15.6717       15.6982       34.6580       39.4455       34.1313       45.4439       63.7905       54.2930       67.0030       45.3713       39.7421       54.2131       93.7989       82.7226       90.4796       86.0919      108.3170      118.6629      160.0129      153.6832      130.1901      122.9823      170.0887      176.0621      212.1237      212.7288      160.8643      161.4492      185.8779      165.5188      157.9215      164.8929      158.8146      145.4706      132.1390      131.5574      138.6639      146.4141      113.0499      113.0424      107.0444      107.8407       96.8544       94.8527       93.6846       95.3289        0.0000        0.0000        0.0000        0.0000        0.0000        0.0000        0.0000        0.0000        0.0000        0.0000        0.0000        0.0000        0.0000        0.0000        0.0000        0.0000        0.0000        0.0000        0.0000        0.0000        0.0000        0.0000        0.0000        0.0000        0.0000        0.0000        0.0000        0.0000        0.0000        0.0000        0.0000        0.0000        0.0000        0.0000        0.0000        0.0000        0.0000        0.0000        0.0000        0.0000        0.0000        0.0000        0.0000        0.0000        0.0000        0.0000        0.0000        0.0000        0.0000        0.0000
        0.0000        0.0000        0.0000        0.0000        0.0000        0.0000        0.0000        0.0000        0.0000        0.0000        0.0000        0.0000        0.0000        0.0000        0.0000        0.0000        0.0000        0.0000        0.0000        0.0000        0.0000        0.0000        0.0000        0.0000        0.0000        0.0000        0.0000       64.3533       60.1099       54.8594       48.0007       31.4427       29.7752       25.9755       21.8521       19.5646       16.5115       15.2001       13.4196       12.0369       17.2215       13.7928       15.4473       23.7635       22.8294       14.4029       41.8752       46.3451       27.0935       26.5608       25.7405       14.5546        9.9001       14.7388       34.5714        3.6409        1.4374        0.8049        1.9766        4.0471        4.6726        6.6649        3.7947        2.5720        2.7966        2.7147        2.4898        3.3015        2.1781        2.2186        2.9744        3.1234        2.2734        5.2119        2.3696        5.5657        8.1468        8.4011        7.8354        7.4471        9.1897        8.8377       11.3104       11.9924       14.7835       13.9870       10.2267       11.3743       12.2751       12.0183       11.0500       10.4263       10.2518        9.4891       34.6919       20.0464       12.0655        1.0629        2.1117        5.2832        1.0725        4.9081        4.9538        1.5943        1.5692        3.2957        1.0923        0.8599        0.8163        0.9275        1.2781        2.3691        2.6824        3.1393        3.6382        4.2783        4.8531        6.0102        7.0015        8.0603        9.0492        8.9448        8.0353        8.3800        5.2329        4.8389        6.4341        7.8616        8.7983       10.3567        9.2293        9.6590        9.6973        9.3759        8.6880        7.2386        6.7627        6.4341        6.7466       10.1686        8.7842        6.4708       12.8331       14.8504       35.8172       62.5178       35.7424       20.5073       32.8334       26.0816       22.3955       18.1780       21.0640       23.9365       22.7687       36.6081       74.1774       52.4673       63.6737       67.5828       84.7446       74.4087       49.1906       57.7633       61.7568      116.2425       80.6419       85.4817       95.0107       98.6181      127.6180      150.7156      165.5874      157.9334      209.7910      213.8008      241.6354      219.6401      251.6035      205.3290      242.4963      240.7194      202.9319      168.7473      171.3323      175.6624      157.5308      126.8219      136.6831      146.9764      149.7384      120.3026      117.4386      117.0961      110.3520       88.7561       85.3688       89.7204       91.0192       73.4100        0.0000        0.0000        0.0000        0.0000        0.0000        0.0000        0.0000        0.0000        0.0000        0.0000        0.0000        0.0000        0.0000        0.0000        0.0000        0.0000        0.0000        0.0000        0.0000        0.0000        0.0000        0.0000        0.0000        0.0000        0.0000        0.0000        0.0000        0.0000        0.0000        0.0000        0.0000        0.0000        0.0000        0.0000        0.0000        0.0000        0.0000        0.0000        0.0000        0.0000        0.0000        0.0000        0.0000        0.0000        0.0000        0.0000        0.0000        0.0000        0.0000
        0.0000        0.0000        0.0000        0.0000        0.0000        0.0000        0.0000        0.0000        0.0000        0.0000        0.0000        0.0000        0.0000        0.0000        0.0000        0.0000        0.0000        0.0000        0.0000        0.0000        0.0000        0.0000        0.0000        0.0000        0.0000        0.0000        0.0000        0.0000        0.0000        0.0000       58.8651       40.7372       32.7670       31.1845       27.9278       28.2248       19.7490       18.6838       18.2518       23.7154       22.6448       11.6700       21.6795       20.2703       16.2824       12.1237       21.9010       20.7287       43.6340       23.6804       30.9223       24.7025       24.6090       32.4920       29.1854       10.4363        5.8053        1.6144        1.2688        2.2629        3.1753        1.8305        0.9561        0.7907        2.2729        1.5894        3.3439        3.9373        3.7339        1.8365        1.2133        1.1585        1.0051        1.0574        1.1120        3.0952        5.9842        8.3201        5.6784        5.9728        7.5088        7.9772       10.0250       13.7170       10.6061        8.9298        8.3722       10.4338       13.9589       13.6561       10.7041        9.3562        8.5648        9.4243        7.1682       10.9182        9.7857        6.4306        1.6555        0.6969        0.3478        0.5197        0.8224        0.6090        1.2389        2.6166        1.1417        0.8033        0.7806        0.9111        1.2765        3.3381        2.6151        3.0781        3.4913        4.7474        4.4853        5.4745        6.6911        8.0405        9.2380        9.4539        8.7300        6.4135        6.2395        7.4879        8.8971        8.4513        9.2142        9.5802        9.5404        9.9818       10.0062        9.6006        8.7631        7.1970        6.5922        6.0988        7.3637        8.0038        7.2144        7.5769        7.5486       10.6433       11.8278       11.9121       11.4030       17.1840       33.1655       48.7555       24.7049       37.7966       33.4216       29.1802       32.8656       37.0469       40.3005       48.0794       49.5160       43.9928       63.7628       64.6887       60.1645       83.6507       83.0115       74.9905       99.2135      113.1152      103.5620      123.3629      138.9112      130.8939      162.1852      190.1051      251.1058      285.8253      318.0588      310.5699      313.7929      266.8098      251.2150      237.5833      232.9097      192.9969      179.6658      179.9797      181.6808      145.0648      140.9417      153.2327      165.9623      120.6104      115.6551      115.4433      107.6846       90.4711       87.3885       90.9171      103.4273       84.9000        0.0000        0.0000        0.0000        0.0000        0.0000        0.0000        0.0000        0.0000        0.0000        0.0000        0.0000        0.0000        0.0000        0.0000        0.0000        0.0000        0.0000        0.0000        0.0000        0.0000        0.0000        0.0000        0.0000        0.0000        0.0000        0.0000        0.0000        0.0000        0.0000        0.0000        0.0000        0.0000        0.0000        0.0000        0.0000        0.0000        0.0000        0.0000        0.0000        0.0000        0.0000        0.0000        0.0000        0.0000        0.0000        0.0000        0.0000        0.0000        0.0000
        0.0000        0.0000        0.0000        0.0000        0.0000        0.0000        0.0000        0.0000        0.0000        0.0000        0.0000        0.0000        0.0000        0.0000        0.0000        0.0000        0.0000        0.0000        0.0000        0.0000        0.0000        0.0000        0.0000        0.0000        0.0000        0.0000        0.0000        0.0000        0.0000        0.0000        0.0000       65.5771       53.0281        0.0000        0.0000       42.8954       40.2332       37.9627       37.5358       31.5962       27.4501       25.5958       24.5806       34.0822       23.2700       13.9803       17.5717       20.5398       12.0106       13.5449       19.0650       15.8429       20.4718       12.3105        9.4482        2.1592        1.7373        1.1707        2.5466        1.9390        3.9418        0.0000        0.4241        1.2499        0.2812        0.8001        0.9183        2.6485        0.5402        0.2480        0.3868        0.1517        0.1476        0.9266        2.7153        3.5541        7.3410        5.4292        4.8142        2.3288        4.1419        3.4133        7.6265       15.7863       11.9135        7.5490       13.7863        7.3302       23.5083        7.7773       10.0107        5.7401        4.5648       12.0343       41.7313       14.6381       16.2317       13.2969       11.3088        3.4570        1.2113        1.5257        4.2981        0.0000        0.0000        0.1220        0.0000        0.4295        0.4850        0.7065        1.1070        4.5241        3.7834        6.0035        7.8599        2.9945        3.1793        3.8574        4.8930        8.3408        9.7349       10.1341        9.5926        8.7224        7.4136        7.4267        8.0326        8.3870        8.9356        9.2042        9.1418        9.9911        9.9778       10.3126        8.5496        7.1425        6.4050        5.7420        6.7498        3.6087        2.8591        6.8924        4.6257        8.9348        9.0538       14.3149        8.2629       16.3424       13.3631       21.4900       30.6339       27.8462       31.7905       35.3593       38.9687       45.1818       49.4811       46.8095       48.0604       81.6078      127.2666       85.9695       86.9494      105.2998       91.2074       88.1420      122.9175      107.5230      132.5571      162.6482      171.2442      161.7092      165.3576      182.6045      237.5428      256.1059      284.6818      317.9031      277.3466      273.7423      266.9516      264.5848      254.6847      220.8250      224.0187      215.7833      192.4912      168.8447      154.6159      145.9211      136.7696      134.5322      126.1125      119.7277      118.4486      101.3449      113.7999      104.6517        0.0000        0.0000        0.0000        0.0000        0.0000        0.0000        0.0000        0.0000        0.0000        0.0000        0.0000        0.0000        0.0000        0.0000        0.0000        0.0000        0.0000        0.0000        0.0000        0.0000        0.0000        0.0000        0.0000        0.0000        0.0000        0.0000        0.0000        0.0000        0.0000        0.0000        0.0000        0.0000        0.0000        0.0000        0.0000        0.0000        0.0000        0.0000        0.0000        0.0000        0.0000        0.0000        0.0000        0.0000        0.0000        0.0000        0.0000        0.0000        0.0000        0.0000        0.0000
        0.0000        0.0000        0.0000        0.0000        0.0000        0.0000        0.0000        0.0000        0.0000        0.0000        0.0000        0.0000        0.0000        0.0000        0.0000        0.0000        0.0000        0.0000        0.0000        0.0000        0.0000        0.0000        0.0000        0.0000        0.0000        0.0000        0.0000        0.0000        0.0000        0.0000        0.0000        0.0000        0.0000        0.0000        0.0000        0.0000        0.0000       43.7554       38.9964       31.6960       28.8532       31.4334       23.3866       27.0455       18.1392       19.4656       17.2956       13.1039       16.7702       12.9598        6.0336        6.2473        5.7921        2.6843        2.2778        0.3650        0.0698        0.0000        0.2850        1.8204        0.0338        0.0000        0.0974        0.0040        0.0000        0.0150        0.8372        0.1750        0.1953        0.0867        0.0717        1.5214        0.0946        0.4555        2.2580        9.4473        5.2389        1.5600        4.7107        5.5167        1.8455        3.9330        6.3127        5.1632        2.8759        3.5788        5.9650       17.0150        8.0276        8.8318        8.6402        5.0138        3.0032        3.6605        7.9890        9.2040        7.9600       13.3177       14.1331        3.6736        0.4080        0.6322        0.5740        0.0000        0.0000        0.1071        0.0155        0.3372        0.3450        0.6014        1.0110        6.9540       11.1857       11.6897       12.5794        2.7144        2.8409        3.7062        4.8760        8.4524       10.5748       10.6349       10.2737        8.6237        8.3473        8.3691        8.8549        9.2182        9.4785       10.3387        9.6378       10.3450       10.2999        9.7588        8.6647        7.1179        6.2341        5.4048        6.2126        3.9055        1.7252        2.5522        2.1731        6.4533        7.5187        5.1516       17.5363       18.3225       16.2403       18.8804       33.6203       36.2793       28.3732       33.3181       32.9523       45.1075       49.0242       48.8777       53.6813       63.4212      112.5400      116.0275       97.7166      127.6597      123.9394      139.3670      133.2973      128.6760      146.7221      184.2058      188.8717      200.0810      186.8308      198.2052      229.7065      245.7077      274.6447      321.7179      350.1251      314.4289      282.5930      290.3571      291.1169      247.3569      259.6002      226.1656      199.2209      170.6874      149.2906      140.7737      145.7007      140.0237      131.0724      136.5639      125.3503      112.0397      106.2500        0.0000        0.0000        0.0000        0.0000        0.0000        0.0000        0.0000        0.0000        0.0000        0.0000        0.0000        0.0000        0.0000        0.0000        0.0000        0.0000        0.0000        0.0000        0.0000        0.0000        0.0000        0.0000        0.0000        0.0000        0.0000        0.0000        0.0000        0.0000        0.0000        0.0000        0.0000        0.0000        0.0000        0.0000        0.0000        0.0000        0.0000        0.0000        0.0000        0.0000        0.0000        0.0000        0.0000        0.0000        0.0000        0.0000        0.0000        0.0000        0.0000        0.0000        0.0000        0.0000
        0.0000        0.0000        0.0000        0.0000        0.0000        0.0000        0.0000        0.0000        0.0000        0.0000        0.0000        0.0000        0.0000        0.0000        0.0000        0.0000        0.0000        0.0000        0.0000        0.0000        0.0000        0.0000        0.0000        0.0000        0.0000        0.0000        0.0000        0.0000        0.0000        0.0000        0.0000        0.0000        0.0000        0.0000        0.0000        0.0000        0.0000        0.0000        0.0000       23.6125       23.1352       26.3177       21.8801       18.9958       11.9487       12.0023        5.1665        8.7010        9.5702       10.9214        7.0902        9.3161        5.7598        2.0453        1.7051        0.6806        0.0459        0.0357        0.0097        0.0000        0.0000        0.0000        0.0000        0.0000        0.0000        0.5046        1.0071        1.8907        2.2744        2.3542        1.4598        0.2287        2.5951        0.7388        0.7939        1.4507        1.5058        1.5439       10.6047        2.3640        2.6418        9.9069        4.5754        5.0730        5.0372       23.5884       25.9191       20.6016       18.7330       28.1538       47.6345       16.0888        4.3283        3.0292        4.8866        6.3997        2.5690        1.6957        8.6683        0.9066        1.1630        0.1801        4.1285        0.0000        0.0000        0.0000        0.0307        0.2692        0.4935        0.6225        0.9492        7.2806        6.3779        5.2926        5.7346        3.8347        6.0920        3.5331        4.7110        8.3491       10.6901       10.6045       10.5984        9.2110        9.1925        9.3556        9.7720        9.8629       10.2438       10.3534       10.2319       10.9589       10.7315        9.8926        8.6336        7.6185        5.8656        4.9339        4.1001        1.8880        1.9585        1.6141        2.0087        3.1222        4.6014        8.1988        8.1133        7.3956        6.5817       16.5322       19.7097       36.5981       40.2121       35.6745       40.3707       62.1952       65.1202       56.4584       75.2903       86.5191      108.1448      100.8916      129.3887      163.8276      173.9267      152.0108      136.4211      133.9307      156.9639      178.7544      138.6881      173.9155      183.0484      194.5102      211.4706      261.1139      275.6206      289.8210      309.4218      286.3706      265.3276      283.1188      305.1433      256.1510      251.9566      229.5341      197.9841      156.3540      151.8732      161.5384      174.0506      160.2809      138.2154      134.4240      126.3274      106.3008      114.6124        0.0000        0.0000        0.0000        0.0000        0.0000        0.0000        0.0000        0.0000        0.0000        0.0000        0.0000        0.0000        0.0000        0.0000        0.0000        0.0000        0.0000        0.0000        0.0000        0.0000        0.0000        0.0000        0.0000        0.0000        0.0000        0.0000        0.0000        0.0000        0.0000        0.0000        0.0000        0.0000        0.0000        0.0000        0.0000        0.0000        0.0000        0.0000        0.0000        0.0000        0.0000        0.0000        0.0000        0.0000        0.0000        0.0000        0.0000        0.0000        0.0000        0.0000        0.0000        0.0000
        0.0000        0.0000        0.0000        0.0000        0.0000        0.0000        0.0000        0.0000        0.0000        0.0000        0.0000        0.0000        0.0000        0.0000        0.0000        0.0000        0.0000        0.0000        0.0000        0.0000        0.0000        0.0000        0.0000        0.0000        0.0000        0.0000        0.0000        0.0000        0.0000        0.0000        0.0000        0.0000        0.0000        0.0000        0.0000        0.0000        0.0000        0.0000        0.0000        0.0000       31.0665       27.8663       22.6165       15.3386       15.4133       11.9957        9.1813        9.0401        8.0136        8.8894        6.4448        7.2698        6.0584        3.6478        1.6270        0.0000        0.0000        0.0052        0.0101        0.0000        0.0000        0.0000        0.0311        0.0129        0.3326        0.2965        0.8698        2.0958        0.8532        0.4598        1.9017        3.2451        3.9780        0.7197        2.4563        0.8288        4.1665        3.9304        1.1972        2.0466        3.2801        5.0209       12.5840       17.1118       34.7878       20.0893       10.1093       12.1199       37.0603       19.5197       14.4481        6.7086        5.3610        4.5165        2.6555        4.2657        3.4375        2.7830        3.0131        1.1949        2.4508        2.7757        0.0904        0.0000        0.0000        0.0000        0.0155        0.4042        0.4933        0.6449        1.0307        1.9961        2.5070        4.7425        5.0171        4.6318        3.4459        3.6400        4.6286        8.0368        9.9529       10.2576       10.6645        9.6952       10.1054       10.5514       11.1191       11.2491       11.7630       11.7196       11.1058       11.5136       10.9007        9.8521        8.8750        7.2754        5.2966        4.8926        4.5150        1.9282        3.2815        1.2496        3.0796        4.0788        4.2888        4.8439        5.7869        7.2528        9.8094       14.9468       18.2202       29.0881       31.6657       41.7163       52.6631       56.2206       58.2883       60.2164       61.5784       83.9501       80.6710      103.8234      125.2956      139.5993      136.6385      151.4896      173.3372      146.2676      134.2535      167.7731      168.0128      162.0327      193.9342      179.7001      176.8532      198.9183      221.9771      227.7300      246.4264      259.5264      246.7572      261.6766      263.0844      245.0433      233.6600      208.6133      174.7468      153.3461      154.4584      166.8474      158.3943      134.5786      134.2273      128.3839      127.8296      107.2770        0.0000        0.0000        0.0000        0.0000        0.0000        0.0000        0.0000        0.0000        0.0000        0.0000        0.0000        0.0000        0.0000        0.0000        0.0000        0.0000        0.0000        0.0000        0.0000        0.0000        0.0000        0.0000        0.0000        0.0000        0.0000        0.0000        0.0000        0.0000        0.0000        0.0000        0.0000        0.0000        0.0000        0.0000        0.0000        0.0000        0.0000        0.0000        0.0000        0.0000        0.0000        0.0000        0.0000        0.0000        0.0000        0.0000        0.0000        0.0000        0.0000        0.0000        0.0000        0.0000        0.0000
        0.0000        0.0000        0.0000        0.0000        0.0000        0.0000        0.0000        0.0000        0.0000        0.0000        0.0000        0.0000        0.0000        0.0000        0.0000        0.0000        0.0000        0.0000        0.0000        0.0000        0.0000        0.0000        0.0000        0.0000        0.0000        0.0000        0.0000        0.0000        0.0000        0.0000        0.0000        0.0000        0.0000        0.0000        0.0000        0.0000        0.0000        0.0000        0.0000        0.0000        0.0000        0.0000        0.0000       41.7829       39.8722       40.2217       37.7156       32.6130       29.2105       27.9728       23.4038       28.3426       28.8735       16.5280       13.2854       11.6905        7.4845        7.0481        8.6467        4.8070        2.9492        2.9619        2.0771        2.5513        2.6713        3.2543        3.3637        6.2318        5.4629        5.8088        6.0115        6.6298        5.3841        6.3474        5.3162        2.9380        2.0151        4.3262        3.7492       22.0720       10.4217        8.1069       14.7873       30.0995       63.3876       40.3217       39.3708       38.3049       51.7004       32.2216       29.4566       23.5967       26.9088       16.8290       13.1977       16.2526       13.7438        7.5851        7.0162        8.2009       13.5503       10.2545        7.6751        0.9010        0.8187        0.6980        0.3902        1.2717        0.8613        1.2028        1.5989        1.8067        2.1309        2.4984        2.8639        4.1374        3.9265        4.6937        5.7922        6.6082        8.9513        8.4594        9.3118       12.2665       13.3003       14.2253       15.0717       15.4397       16.2478       16.0650       14.8516       11.4144       10.4038        9.1610        7.8615        5.5959        3.5800        3.0439        2.3269        1.0560        0.7625        0.8522        1.3250        4.4595        6.1097        6.7854        8.6979       10.1767       11.0528       14.6433       33.7434       41.8749       42.1867       43.5464       46.0206       50.8051       56.8273       59.2777       60.0113       72.2186       73.8721       79.9326       95.2926      128.8860      136.5345      134.4464      132.9806      116.9046      125.9783      129.5425      122.6266      127.9193      171.8989      173.9934      151.0370      183.3399      203.9885      223.8869      241.8197      263.4933      255.3181      236.1959      222.0334      210.8539      215.5933      202.4532      184.4335      166.3293      161.9043      148.6962      146.4644      135.7640      137.0622      137.0676      127.1059      130.3500        0.0000        0.0000        0.0000        0.0000        0.0000        0.0000        0.0000        0.0000        0.0000        0.0000        0.0000        0.0000        0.0000        0.0000        0.0000        0.0000        0.0000        0.0000        0.0000        0.0000        0.0000        0.0000        0.0000        0.0000        0.0000        0.0000        0.0000        0.0000        0.0000        0.0000        0.0000        0.0000        0.0000        0.0000        0.0000        0.0000        0.0000        0.0000        0.0000        0.0000        0.0000        0.0000        0.0000        0.0000        0.0000        0.0000        0.0000        0.0000        0.0000        0.0000        0.0000        0.0000        0.0000
        0.0000        0.0000        0.0000        0.0000        0.0000        0.0000        0.0000        0.0000        0.0000        0.0000        0.0000        0.0000        0.0000        0.0000        0.0000        0.0000        0.0000        0.0000        0.0000        0.0000        0.0000        0.0000        0.0000        0.0000        0.0000        0.0000        0.0000        0.0000        0.0000        0.0000        0.0000        0.0000        0.0000        0.0000        0.0000        0.0000        0.0000        0.0000        0.0000        0.0000        0.0000        0.0000        0.0000        0.0000       49.3028       50.1229       46.6908       35.4817       34.9024       26.0278       23.3226       30.2401       33.9919       30.3774       20.1104       15.2587       17.7245       19.9567       16.5921        7.3515        4.7749        2.8376        1.9385        3.6482        5.1992        3.5943        2.4012        6.9299       11.7719       10.7792       12.0365        8.3015        7.6625        9.7682        8.0593        3.2020        3.4792        2.6747        7.3621       18.7013       24.2754       33.5335       30.0042       63.1904       60.7104       50.4446       61.7946       59.1160       44.5136       39.4076       79.2530       23.5997       22.4579       23.9234       15.7555       11.5111       12.2793        8.2853        9.4932       12.8471       13.8284       12.5399        7.5043        1.0300        0.5623        0.3337        0.2291        1.1704        0.9211        1.3439        2.1812        1.8912        2.1254        2.7590        3.0772        3.9785        4.1516        4.9733        5.9530        6.2986        7.1529        8.0853        9.3855       12.8634       14.4251       15.6781       16.7124       17.1490       18.1273       17.7918       16.3774       12.0823       11.2181        9.5828        7.5772        4.8590        3.3552        2.7709        2.0402        0.8868        1.2905        0.9089        1.4369        4.5094        6.1827       11.4408       13.3211       15.8724       19.7542       31.1116       48.6406       44.9903       54.4859       53.3478       48.4235       46.8845       54.0468       66.8878       63.7206       79.3953       89.2640      104.5893      104.2074      103.0063       96.9378      103.5380      103.9918       90.8838       96.4088       95.4808      108.6590      147.4115      190.8869      152.3732      145.8795      175.7403      206.3420      212.3547      202.1933      210.3389      209.7605      204.8069      201.8419      217.9813      189.1447      196.9921      175.7727      159.7935      149.1075      130.8419      131.6940      128.9608      144.3273      162.1540      144.6155      225.9300        0.0000        0.0000        0.0000        0.0000        0.0000        0.0000        0.0000        0.0000        0.0000        0.0000        0.0000        0.0000        0.0000        0.0000        0.0000        0.0000        0.0000        0.0000        0.0000        0.0000        0.0000        0.0000        0.0000        0.0000        0.0000        0.0000        0.0000        0.0000        0.0000        0.0000        0.0000        0.0000        0.0000        0.0000        0.0000        0.0000        0.0000        0.0000        0.0000        0.0000        0.0000        0.0000        0.0000        0.0000        0.0000        0.0000        0.0000        0.0000        0.0000        0.0000        0.0000        0.0000        0.0000
        0.0000        0.0000        0.0000        0.0000        0.0000        0.0000        0.0000        0.0000        0.0000        0.0000        0.0000        0.0000        0.0000        0.0000        0.0000        0.0000        0.0000        0.0000        0.0000        0.0000        0.0000        0.0000        0.0000        0.0000        0.0000        0.0000        0.0000        0.0000        0.0000        0.0000        0.0000        0.0000        0.0000        0.0000        0.0000        0.0000        0.0000        0.0000        0.0000        0.0000        0.0000        0.0000        0.0000        0.0000        0.0000        0.0000       44.2140       38.9836       28.3631       25.4623       25.3839       27.5819       19.5290       19.7886       20.1573       17.7645       19.1878       15.3390       19.3994       15.1623       12.8391       12.6434        7.3743       10.0146        8.1214        4.4790        1.8155        6.3493        8.6374        7.9924       11.4708        8.4658        8.4604       12.5314       10.9593       13.2930       11.0865       10.2005        1.0634        8.2440       18.3902       17.4554       16.7505       36.7652       45.2774       49.8658       60.3314       60.3079       40.1855       87.9701       75.2943       38.9111       37.9472       28.0450       17.7117       11.7600       15.6752        8.9890        9.8182       15.2841       18.4763       29.5081       14.9878        1.8270        1.4014        0.5914        0.4855        1.6845        1.4969        1.6844        1.7790        1.6895        1.7616        2.3150        2.8390        3.4926        3.8489        4.5961        5.3437        5.8385        6.5334        7.4956        8.8847       12.4084       14.0700       15.4154       16.5222       16.9540       17.9934       17.5904       16.0387       11.5498       11.1741        9.5895        7.0294        4.0977        2.6979        1.9669        1.7014        1.1961        0.6293        0.8005        3.0576       10.3203       12.3879       12.2687       14.6259       16.0977       18.6251       29.3521       25.1900       36.7323       42.5793       51.4561       53.3609       42.2377       47.4710       53.6470       55.8933       68.0546       80.1780       71.4120       73.8317       86.7814       86.8363       84.5035      105.4056       94.9637      101.3884      107.0890      115.2391      129.7327      121.8193      133.7777      140.1040      161.2007      175.5222      173.7837      188.2949      195.1600      187.5431      193.5089      184.0599      173.1547      170.0506      164.4893      149.4777      135.5366      142.1031      131.0651      127.8103      130.2812      126.3752      134.6404      141.6340      209.2800        0.0000        0.0000        0.0000        0.0000        0.0000        0.0000        0.0000        0.0000        0.0000        0.0000        0.0000        0.0000        0.0000        0.0000        0.0000        0.0000        0.0000        0.0000        0.0000        0.0000        0.0000        0.0000        0.0000        0.0000        0.0000        0.0000        0.0000        0.0000        0.0000        0.0000        0.0000        0.0000        0.0000        0.0000        0.0000        0.0000        0.0000        0.0000        0.0000        0.0000        0.0000        0.0000        0.0000        0.0000        0.0000        0.0000        0.0000        0.0000        0.0000        0.0000        0.0000        0.0000        0.0000
        0.0000        0.0000        0.0000        0.0000        0.0000        0.0000        0.0000        0.0000        0.0000        0.0000        0.0000        0.0000        0.0000        0.0000        0.0000        0.0000        0.0000        0.0000        0.0000        0.0000        0.0000        0.0000        0.0000        0.0000        0.0000        0.0000        0.0000        0.0000        0.0000        0.0000        0.0000        0.0000        0.0000        0.0000        0.0000        0.0000        0.0000        0.0000        0.0000        0.0000        0.0000        0.0000        0.0000        0.0000        0.0000        0.0000        0.0000       24.6065       26.6253       25.4620       27.9129       25.6056       21.1494       17.1157       16.1511       17.0745       19.4066       16.2839       13.4027        8.0159        9.7593        6.2291        6.6078        5.2029       10.1059        3.0544        1.7701        5.6839        6.4997        7.0177        7.4592        8.4922        7.1956        9.8486       15.6390       18.7864        5.1361        0.3274        1.6051        6.0304        8.7818       10.4929       15.1930       45.0713       41.4554       42.8194       57.2995       54.5137       63.8106       41.6522       51.9221       28.6655       22.5527       21.8894       30.1464       14.1913       10.5949        9.2223       10.9142       20.3234       22.8839       30.5860       24.2747        3.2317        2.2337        1.4559        1.1246        3.5457        2.0410        1.2441        1.3950        1.6227        1.6030        1.8022        2.2655        2.9740        3.5630        4.3169        5.0519        5.8473        6.1994        7.0683        8.2045       11.2470       12.5941       13.7571       14.8222       16.4957       16.8427       18.5656       14.7747       11.6564        9.2511        7.7755        6.1750        3.6447        2.2360        2.1195        1.4793        0.7725        1.0191        0.8573        6.8338       10.3113       22.1812       17.5649       10.0369       13.8928       22.5246       16.1486       19.0174       25.3785       28.7231       39.7322       40.6418       36.0652       39.7358       43.9878       49.3612       57.2201       60.3473       71.9002       86.9532      102.5323       96.1645       87.7292       95.1412       92.9993       96.8474      104.5439      108.1662      113.7385      121.5565      126.6316      134.2888      158.3955      161.7200      188.7519      200.3227      190.9764      203.6730      198.7525      190.3730      172.9619      165.4293      173.4023      161.1027      135.1467      125.0570      129.4254      131.3324      127.5866      120.8252      123.3553      182.3731        0.0000        0.0000        0.0000        0.0000        0.0000        0.0000        0.0000        0.0000        0.0000        0.0000        0.0000        0.0000        0.0000        0.0000        0.0000        0.0000        0.0000        0.0000        0.0000        0.0000        0.0000        0.0000        0.0000        0.0000        0.0000        0.0000        0.0000        0.0000        0.0000        0.0000        0.0000        0.0000        0.0000        0.0000        0.0000        0.0000        0.0000        0.0000        0.0000        0.0000        0.0000        0.0000        0.0000        0.0000        0.0000        0.0000        0.0000        0.0000        0.0000        0.0000        0.0000        0.0000        0.0000        0.0000
        0.0000        0.0000        0.0000        0.0000        0.0000        0.0000        0.0000        0.0000        0.0000        0.0000        0.0000        0.0000        0.0000        0.0000        0.0000        0.0000        0.0000        0.0000        0.0000        0.0000        0.0000        0.0000        0.0000        0.0000        0.0000        0.0000        0.0000        0.0000        0.0000        0.0000        0.0000        0.0000        0.0000        0.0000        0.0000        0.0000        0.0000        0.0000        0.0000        0.0000        0.0000        0.0000        0.0000        0.0000        0.0000        0.0000        0.0000        0.0000        0.0000        0.0000       38.7891       28.8705       23.3600       23.2883       18.5917       28.5562       25.3858       23.0204       18.6788       15.5000       10.9954       10.5506        9.0151       13.4358       14.6283        7.4737        0.0000        0.0000        8.1144        8.6086        8.2541        8.8266        9.6953       10.8952       16.9480        6.0266        3.0199        3.8600        6.8137        8.9498        8.9674       12.2027       16.8223       19.8457       22.0784       25.1976       26.1412       25.0378       26.2445        0.0000        0.0000        0.0000        0.0000       21.3188       28.8993        8.5900        7.5429       10.7138        0.0000       32.1961       48.7039       33.2335       65.3126       19.9871       14.2724       10.6877        8.0385        3.6604        2.0084        1.1507        1.6647        0.7009        0.8679        0.9788        1.0215        2.7348        3.3411        4.4172        4.8987        6.3461        7.1202        7.9706        8.9660        8.6436        9.4975       10.3358       11.6026       13.3117       14.6232       14.3783       12.3453        9.8210        7.6886        6.4815        5.0353        2.4535        1.0312        0.6534        0.6644        1.8655        1.9175        2.5534        4.5158        8.2407       16.7788       13.5718       14.1579       19.5641       19.5636       17.2881       22.0253       13.4481       15.2822       24.1639       20.9081       28.5987       26.2184       29.5692       35.6834       49.4010       58.3726       66.4763       81.6881      107.8816      118.1201      105.1222       92.4522       96.0913       92.9610      114.3365      119.1667      137.4176      106.0733      119.2560      133.4873      162.6742      182.2918      213.8202      240.3152      217.2409      231.8136      220.0011      201.3903      175.4234      160.1884      158.6066      146.3346      123.5743      113.7751      127.3670      136.8721      133.8809      121.1116        0.0000        0.0000        0.0000        0.0000        0.0000        0.0000        0.0000        0.0000        0.0000        0.0000        0.0000        0.0000        0.0000        0.0000        0.0000        0.0000        0.0000        0.0000        0.0000        0.0000        0.0000        0.0000        0.0000        0.0000        0.0000        0.0000        0.0000        0.0000        0.0000        0.0000        0.0000        0.0000        0.0000        0.0000        0.0000        0.0000        0.0000        0.0000        0.0000        0.0000        0.0000        0.0000        0.0000        0.0000        0.0000        0.0000        0.0000        0.0000        0.0000        0.0000        0.0000        0.0000        0.0000        0.0000        0.0000        0.0000
        0.0000        0.0000        0.0000        0.0000        0.0000        0.0000        0.0000        0.0000        0.0000        0.0000        0.0000        0.0000        0.0000        0.0000        0.0000        0.0000        0.0000        0.0000        0.0000        0.0000        0.0000        0.0000        0.0000        0.0000        0.0000        0.0000        0.0000        0.0000        0.0000        0.0000        0.0000        0.0000        0.0000        0.0000        0.0000        0.0000        0.0000        0.0000        0.0000        0.0000        0.0000        0.0000        0.0000        0.0000        0.0000        0.0000        0.0000        0.0000        0.0000        0.0000        0.0000        0.0000        0.0000        0.0000        0.0000       23.5783       23.2849       23.1039        0.0000        0.0000        0.0000       12.5697       10.8322       11.6593        7.8224        0.0000        0.0000        0.0000        0.0000        0.0000        0.0000        0.0000        7.3225        6.8258        6.3332        5.2192        5.5627        4.7386        6.0438        7.9487        8.4354       12.2603       16.9528       16.6495       23.2199       23.2740       24.3482       29.2319        0.0000        0.0000        0.0000        0.0000        0.0000        0.0000       58.3200       15.8107        0.0000        0.0000        0.0000       37.8038       46.1729       55.1498       39.7265       25.6681       19.9930       17.6724       13.0458        5.1200        3.1009        1.7165        2.3545        0.7679        1.1153        1.0165        1.0259        2.5059        3.3689        4.1302        5.1806        6.1097        6.8904        7.1455        7.8330        7.7473        8.3281        9.4922       10.5494       11.7542       18.1213       16.9208       10.8839        8.0373        6.7719        5.4056        4.3443        1.8657        2.3522        0.8691        0.6641        2.5215        3.7308        2.9403        4.8771        6.9818        7.9027       11.4248       14.4419       20.4124       14.8731       16.6039       18.1263       11.2184       11.5119       14.1914       13.9843       16.3597       18.3775       24.2905       35.9914       44.1218       53.7316       84.5546       94.7988       96.5056      102.5329       94.9607       82.1864       81.5076       88.6301      104.0569      136.8968      136.4992      149.3132      156.5794      163.3230      185.6829      228.0798      237.5082      255.7990      247.0090      213.7041      203.8661      186.7960      159.8218      162.9609      139.0637      137.2893      119.4271      129.0910      133.1408      154.8647      178.7884      199.2822        0.0000        0.0000        0.0000        0.0000        0.0000        0.0000        0.0000        0.0000        0.0000        0.0000        0.0000        0.0000        0.0000        0.0000        0.0000        0.0000        0.0000        0.0000        0.0000        0.0000        0.0000        0.0000        0.0000        0.0000        0.0000        0.0000        0.0000        0.0000        0.0000        0.0000        0.0000        0.0000        0.0000        0.0000        0.0000        0.0000        0.0000        0.0000        0.0000        0.0000        0.0000        0.0000        0.0000        0.0000        0.0000        0.0000        0.0000        0.0000        0.0000        0.0000        0.0000        0.0000        0.0000        0.0000        0.0000        0.0000
        0.0000        0.0000        0.0000        0.0000        0.0000        0.0000        0.0000        0.0000        0.0000        0.0000        0.0000        0.0000        0.0000        0.0000        0.0000        0.0000        0.0000        0.0000        0.0000        0.0000        0.0000        0.0000        0.0000        0.0000        0.0000        0.0000        0.0000        0.0000        0.0000        0.0000        0.0000        0.0000        0.0000        0.0000        0.0000        0.0000        0.0000        0.0000        0.0000        0.0000        0.0000        0.0000        0.0000        0.0000        0.0000        0.0000        0.0000        0.0000        0.0000        0.0000        0.0000        0.0000        0.0000        0.0000        0.0000        0.0000        0.0000        0.0000        0.0000        0.0000        0.0000       10.2462        9.1477        7.5118        7.0569        0.0000        0.0000        0.0000        0.0000        0.0000        0.0000        0.0000        0.0000        7.2046        6.0647        4.5726        3.9349        4.1812        5.5766        7.1328        7.9205        9.5108       13.1961       12.7613       24.5791        0.0000        0.0000        0.0000        0.0000        0.0000        0.0000        0.0000        0.0000        0.0000        0.0000        0.0000        0.0000        0.0000        0.0000        0.0000       48.7729       66.2606       60.2993       30.2527       24.0439       16.0603       13.5359        6.1477        2.8429        1.4114        1.3978        0.6872        0.9888        2.2162        2.5607        3.3096        3.8639        4.3410        4.7152        6.9205        7.6926        7.0703        7.0453        7.1203        7.2495        8.0697        9.6096       10.3640       11.3773       11.1087        9.6135        6.9800        6.5430        5.5975        3.8736        2.0230        1.4057        0.6474        1.1179        8.4252        7.3237        7.2885        3.2197        3.7276        4.3596       13.4308        8.3431       11.3645       13.8441       14.8195       14.4456        9.2089        8.8774        9.7678       11.8384       14.2685       16.3223       19.7208       29.6930       58.9019       54.4062       58.6065       70.0991       86.3040      121.4355       88.8258       78.3457       89.0389      108.7576      114.3260      117.1450      112.2644      142.0695      152.4542      202.7740      193.4868      224.5732      193.6851      242.9527      199.0965      184.0635      175.5646      158.9100      164.6208      150.3811      141.5537      139.2393      124.8023      131.8289      135.4843      155.6536      150.6146        0.0000        0.0000        0.0000        0.0000        0.0000        0.0000        0.0000        0.0000        0.0000        0.0000        0.0000        0.0000        0.0000        0.0000        0.0000        0.0000        0.0000        0.0000        0.0000        0.0000        0.0000        0.0000        0.0000        0.0000        0.0000        0.0000        0.0000        0.0000        0.0000        0.0000        0.0000        0.0000        0.0000        0.0000        0.0000        0.0000        0.0000        0.0000        0.0000        0.0000        0.0000        0.0000        0.0000        0.0000        0.0000        0.0000        0.0000        0.0000        0.0000        0.0000        0.0000        0.0000        0.0000        0.0000        0.0000        0.0000        0.0000
        0.0000        0.0000        0.0000        0.0000        0.0000        0.0000        0.0000        0.0000        0.0000        0.0000        0.0000        0.0000        0.0000        0.0000        0.0000        0.0000        0.0000        0.0000        0.0000        0.0000        0.0000        0.0000        0.0000        0.0000        0.0000        0.0000        0.0000        0.0000        0.0000        0.0000        0.0000        0.0000        0.0000        0.0000        0.0000        0.0000        0.0000        0.0000        0.0000        0.0000        0.0000        0.0000        0.0000        0.0000        0.0000        0.0000        0.0000        0.0000        0.0000        0.0000        0.0000        0.0000        0.0000        0.0000        0.0000        0.0000        0.0000        0.0000        0.0000        0.0000        0.0000        0.0000        9.8678        9.5278        0.0000        0.0000        0.0000        0.0000        0.0000        0.0000        0.0000        0.0000        0.0000        0.0000        5.4030        3.8532        4.7422        4.1531        4.3712        7.1215        8.5263        9.4997       15.1393       10.9532        0.0000        0.0000        0.0000        0.0000        0.0000        0.0000        0.0000        0.0000        0.0000        0.0000        0.0000        0.0000        0.0000        0.0000        0.0000        0.0000        0.0000      159.8604      148.1435       60.5862       38.0193       18.9183       13.1083       10.6757        2.5871        0.9501        1.1240        0.6209        0.7847        1.6867        2.9463        7.2399        5.3262        5.6894        5.2950        6.9811        8.8423        7.2693        7.0928        7.5798        6.6617        7.2296        8.2848        9.1544        9.9220        9.9491        8.7995        6.7775        6.4525        5.2465        4.7335        2.4700        2.3018        1.3059        1.1791        2.6245        2.4413        3.2175        3.2111        3.0923        3.6464        4.4925        5.7347       10.4438       12.4521       13.1424       13.0299        8.5696        9.0082        9.4412       11.9434       17.9220       19.0023       19.4649       34.1665       65.1253       47.0996       48.1402       62.0365       88.6805      104.6659       90.1487       86.0070      105.8761      124.4353      109.6628      102.2022      118.4124      141.5744      145.3630      142.1883      148.1902      167.5357      178.0416      167.4600      155.2325      176.5482      168.6982      171.4224      172.6849      150.9775      143.2398      138.6368      135.7803      131.8819      143.5419      164.3807        0.0000        0.0000        0.0000        0.0000        0.0000        0.0000        0.0000        0.0000        0.0000        0.0000        0.0000        0.0000        0.0000        0.0000        0.0000        0.0000        0.0000        0.0000        0.0000        0.0000        0.0000        0.0000        0.0000        0.0000        0.0000        0.0000        0.0000        0.0000        0.0000        0.0000        0.0000        0.0000        0.0000        0.0000        0.0000        0.0000        0.0000        0.0000        0.0000        0.0000        0.0000        0.0000        0.0000        0.0000        0.0000        0.0000        0.0000        0.0000        0.0000        0.0000        0.0000        0.0000        0.0000        0.0000        0.0000        0.0000        0.0000        0.0000
        0.0000        0.0000        0.0000        0.0000        0.0000        0.0000        0.0000        0.0000        0.0000        0.0000        0.0000        0.0000        0.0000        0.0000        0.0000        0.0000        0.0000        0.0000        0.0000        0.0000        0.0000        0.0000        0.0000        0.0000        0.0000        0.0000        0.0000        0.0000        0.0000        0.0000        0.0000        0.0000        0.0000        0.0000        0.0000        0.0000        0.0000        0.0000        0.0000        0.0000        0.0000        0.0000        0.0000        0.0000        0.0000        0.0000        0.0000        0.0000        0.0000        0.0000        0.0000        0.0000        0.0000        0.0000        0.0000        0.0000        0.0000        0.0000        0.0000        0.0000        0.0000        0.0000        0.0000        0.0000        0.0000        0.0000        0.0000        0.0000        0.0000        0.0000        0.0000        0.0000        0.0000        0.0000        4.8764        2.0265        1.5533        1.4793        1.9975        1.3928        1.9052        1.9913        6.5634        0.0000        0.0000        0.0000        0.0000        0.0000        0.0000        0.0000        0.0000        0.0000        0.0000        0.0000        0.0000        0.0000        0.0000        0.0000        0.0000        0.0000        0.0000      134.9309      173.3820       57.4508       36.6986       25.3528       18.4667        0.0000        0.0000        0.2433        0.3330        0.4467        0.5729        0.6361        3.1671        2.5619        2.4415        5.4532        3.9411        5.2011        6.2015        6.4572        5.9877        6.1395        6.7306        6.3865        6.5042        7.2417        7.7552        7.7693        7.1735        5.8347        5.3213        5.0102        4.7576        5.6956        5.4345        5.1505        4.3863        2.2344        1.9369        2.2512        2.5734        8.8957        8.7838       10.4086       10.5906       12.1925       11.9571       11.4287       11.0056       11.1465       12.5215        9.9353       17.5000       18.1549       23.3265       29.0414       32.7624       29.0762       39.8188       46.1820       57.1880       75.7574      120.2219       92.2371       91.9953       80.3577       89.5094       81.4625       94.2209      102.6560      123.2681      115.5974      134.5017      134.7576      141.8919      143.9990      142.8376      141.9780      134.7076      136.7677      151.6467      161.3314      157.3066      152.5399      151.0961      123.7497      165.4225      180.8967      201.5684        0.0000        0.0000        0.0000        0.0000        0.0000        0.0000        0.0000        0.0000        0.0000        0.0000        0.0000        0.0000        0.0000        0.0000        0.0000        0.0000        0.0000        0.0000        0.0000        0.0000        0.0000        0.0000        0.0000        0.0000        0.0000        0.0000        0.0000        0.0000        0.0000        0.0000        0.0000        0.0000        0.0000        0.0000        0.0000        0.0000        0.0000        0.0000        0.0000        0.0000        0.0000        0.0000        0.0000        0.0000        0.0000        0.0000        0.0000        0.0000        0.0000        0.0000        0.0000        0.0000        0.0000        0.0000        0.0000        0.0000        0.0000        0.0000
        0.0000        0.0000        0.0000        0.0000        0.0000        0.0000        0.0000        0.0000        0.0000        0.0000        0.0000        0.0000        0.0000        0.0000        0.0000        0.0000        0.0000        0.0000        0.0000        0.0000        0.0000        0.0000        0.0000        0.0000        0.0000        0.0000        0.0000        0.0000        0.0000        0.0000        0.0000        0.0000        0.0000        0.0000        0.0000        0.0000        0.0000        0.0000        0.0000        0.0000        0.0000        0.0000        0.0000        0.0000        0.0000        0.0000        0.0000        0.0000        0.0000        0.0000        0.0000        0.0000        0.0000        0.0000        0.0000        0.0000        0.0000        0.0000        0.0000        0.0000        0.0000        0.0000        0.0000        0.0000        0.0000        0.0000        0.0000        0.0000        0.0000        0.0000        0.0000        0.0000        0.0000        0.0000        0.0000        0.0000        0.0000        0.0000        0.0000        0.0000        0.0000        0.0000        0.0000        0.0000        0.0000        0.0000        0.0000        0.0000        0.0000        0.0000        0.0000        0.0000        0.0000        0.0000        0.0000        0.0000        0.0000        0.0000        0.0000        0.0000        0.0000       49.5817       60.2608       38.6558       32.0223       25.3979       19.4040        0.0000        0.0000        0.1762        0.3516        1.8052        0.6525        0.6730        1.6646        1.1061        1.1875        1.5221        2.1117        3.4607        4.6203        4.5663        4.6096        4.7474        4.8124        5.2894        5.4576        6.0352        6.4177        6.3858        6.1737        5.9967        5.2528        4.8852        5.4476        6.5219        6.7311        6.1430        5.3178        2.8067        2.3439        1.9888        2.6270        7.8133        9.5826       10.1857        9.7790       10.9833       10.9015       10.8198       15.3516       17.6489       13.4874       20.4844       27.2676       26.9880       18.1149       25.5845       33.5866       42.6191       55.4638       72.3123       76.7883       73.4629       96.1768       92.0003       94.9930       81.3327       83.1695       82.5197       84.4403       91.0648       96.1966       96.5920      136.5747      151.1481      130.5564      133.5817      134.9541      144.7407      125.2629      126.5124      129.3867      137.2492      132.4051      135.2561      147.1543      134.3209      140.2507      202.2346        0.0000        0.0000        0.0000        0.0000        0.0000        0.0000        0.0000        0.0000        0.0000        0.0000        0.0000        0.0000        0.0000        0.0000        0.0000        0.0000        0.0000        0.0000        0.0000        0.0000        0.0000        0.0000        0.0000        0.0000        0.0000        0.0000        0.0000        0.0000        0.0000        0.0000        0.0000        0.0000        0.0000        0.0000        0.0000        0.0000        0.0000        0.0000        0.0000        0.0000        0.0000        0.0000        0.0000        0.0000        0.0000        0.0000        0.0000        0.0000        0.0000        0.0000        0.0000        0.0000        0.0000        0.0000        0.0000        0.0000        0.0000        0.0000        0.0000
        0.0000        0.0000        0.0000        0.0000        0.0000        0.0000        0.0000        0.0000        0.0000        0.0000        0.0000        0.0000        0.0000        0.0000        0.0000        0.0000        0.0000        0.0000        0.0000        0.0000        0.0000        0.0000        0.0000        0.0000        0.0000        0.0000        0.0000        0.0000        0.0000        0.0000        0.0000        0.0000        0.0000        0.0000        0.0000        0.0000        0.0000        0.0000        0.0000        0.0000        0.0000        0.0000        0.0000        0.0000        0.0000        0.0000        0.0000        0.0000        0.0000        0.0000        0.0000        0.0000        0.0000        0.0000        0.0000        0.0000        0.0000        0.0000        0.0000        0.0000        0.0000        0.0000        0.0000        0.0000        0.0000        0.0000        0.0000        0.0000        0.0000        0.0000        0.0000        0.0000        0.0000        0.0000        0.0000        0.0000        0.0000        0.0000        0.0000        0.0000        0.0000        0.0000        0.0000        0.0000        0.0000        0.0000        0.0000        0.0000        0.0000        0.0000        0.0000        0.0000        0.0000        0.0000        0.0000        0.0000        0.0000        0.0000        0.0000        0.0000        0.0000       41.4245       33.2336       31.0957       27.6631       23.1055       16.9270        0.0000        0.0000        0.1831        0.4751        0.4453        0.5862        0.6754        0.6661        0.9037        1.0513        1.3506        1.6748        2.8177        3.3351        3.7031        3.9796        3.9552        4.2127        4.4529        4.6735        5.1303        5.4100        5.3977        5.1294        4.7199        4.4172        4.5802        4.9450        6.7200        7.1394        6.9336        6.1260        4.9851        2.8526        2.5352        3.2193        6.7921        6.9788        9.3108        7.9519       10.1960        7.8541        8.2537        8.7925       15.8744       11.4480       16.8857       23.9288       27.6080       25.5693       35.4915       47.2361       53.2084       48.1787       57.7257       70.1106       71.2258       63.0104       67.6198       85.3764       76.0845       79.1226       83.5822       90.1230       98.3224      124.5002      106.9148      141.7431      133.3692      119.8636      128.6946      129.0632      123.4053      120.9206      118.3993      127.0202      131.4459      134.2989      139.3798      175.3056      176.0340      245.8664      236.1374        0.0000        0.0000        0.0000        0.0000        0.0000        0.0000        0.0000        0.0000        0.0000        0.0000        0.0000        0.0000        0.0000        0.0000        0.0000        0.0000        0.0000        0.0000        0.0000        0.0000        0.0000        0.0000        0.0000        0.0000        0.0000        0.0000        0.0000        0.0000        0.0000        0.0000        0.0000        0.0000        0.0000        0.0000        0.0000        0.0000        0.0000        0.0000        0.0000        0.0000        0.0000        0.0000        0.0000        0.0000        0.0000        0.0000        0.0000        0.0000        0.0000        0.0000        0.0000        0.0000        0.0000        0.0000        0.0000        0.0000        0.0000        0.0000        0.0000
        0.0000        0.0000        0.0000        0.0000        0.0000        0.0000        0.0000        0.0000        0.0000        0.0000        0.0000        0.0000        0.0000        0.0000        0.0000        0.0000        0.0000        0.0000        0.0000        0.0000        0.0000        0.0000        0.0000        0.0000        0.0000        0.0000        0.0000        0.0000        0.0000        0.0000        0.0000        0.0000        0.0000        0.0000        0.0000        0.0000        0.0000        0.0000        0.0000        0.0000        0.0000        0.0000        0.0000        0.0000        0.0000        0.0000        0.0000        0.0000        0.0000        0.0000        0.0000        0.0000        0.0000        0.0000        0.0000        0.0000        0.0000        0.0000        0.0000        0.0000        0.0000        0.0000        0.0000        0.0000        0.0000        0.0000        0.0000        0.0000        0.0000        0.0000        0.0000        0.0000        0.0000        0.0000        0.0000        0.0000        0.0000        0.0000        0.0000        0.0000        0.0000        0.0000        0.0000        0.0000        0.0000        0.0000        0.0000        0.0000        0.0000        0.0000        0.0000        0.0000        0.0000        0.0000        0.0000        0.0000        0.0000        0.0000        0.0000        0.0000       60.0527       66.0750       29.4281       25.9296       22.4020       18.8196       13.9761        0.0000        0.0473        0.2103        0.4323        0.5044        0.6144        0.6994        0.7167        0.9638        1.1267        1.3705        1.6521        2.5771        3.1954        3.3278        3.5525        3.5590        3.7760        3.9545        4.1264        4.6217        4.7106        4.6896        4.6017        4.0911        3.9770        4.9912        5.4113        6.7885        7.1908        7.2333        6.7567        3.7345        3.3271        3.2681        3.7092        6.7561        7.7140        8.1672        8.1381        6.6893        6.6610        7.2097       15.9104       19.8592       15.5233       21.8622       30.6573       25.4532       34.0587       37.2504       31.7780       32.2398       47.9204       56.9051       43.8484       58.5096       59.4347       72.1842       65.6738       76.8447       83.3002       87.0337       87.3401       93.6194      102.0534      124.7668      116.5617      123.5350      117.2255      128.9441      120.3010      121.4569      125.7588      132.5962      127.3942      130.6656      134.0358      140.7470      189.3691      197.5602        0.0000        0.0000        0.0000        0.0000        0.0000        0.0000        0.0000        0.0000        0.0000        0.0000        0.0000        0.0000        0.0000      334.3499        0.0000        0.0000        0.0000      239.1900        0.0000        0.0000        0.0000        0.0000        0.0000        0.0000        0.0000        0.0000        0.0000        0.0000        0.0000        0.0000        0.0000        0.0000        0.0000        0.0000        0.0000        0.0000        0.0000        0.0000        0.0000        0.0000        0.0000        0.0000        0.0000        0.0000        0.0000        0.0000        0.0000        0.0000        0.0000        0.0000        0.0000        0.0000        0.0000        0.0000        0.0000        0.0000        0.0000        0.0000        0.0000        0.0000        0.0000
        0.0000        0.0000        0.0000        0.0000        0.0000        0.0000        0.0000        0.0000        0.0000        0.0000        0.0000        0.0000        0.0000        0.0000        0.0000        0.0000        0.0000        0.0000        0.0000        0.0000        0.0000        0.0000        0.0000        0.0000        0.0000        0.0000        0.0000        0.0000        0.0000        0.0000        0.0000        0.0000        0.0000        0.0000        0.0000        0.0000        0.0000        0.0000        0.0000        0.0000        0.0000        0.0000        0.0000        0.0000        0.0000        0.0000        0.0000        0.0000        0.0000        0.0000        0.0000        0.0000        0.0000        0.0000        0.0000        0.0000        0.0000        0.0000        0.0000        0.0000        0.0000        0.0000        0.0000        0.0000        0.0000        0.0000        0.0000        0.0000        0.0000        0.0000        0.0000        0.0000        0.0000        0.0000        0.0000        0.0000        0.0000        0.0000        0.0000        0.0000        0.0000        0.0000        0.0000        0.0000        0.0000        0.0000        0.0000        0.0000        0.0000        0.0000        0.0000        0.0000        0.0000        0.0000        0.0000        0.0000        0.0000        0.0000        0.0000        0.0000       23.9517       17.9018       16.5028       16.9620       12.8282       10.7641        8.7765       26.4207        7.2463        1.4928        1.3877        0.6641        0.7860        0.8750        0.9080        1.2876        1.4279        1.7048        1.9529        2.2227        2.2504        2.2927        2.4913        3.0403        3.4452        3.5701        3.4388        3.3935        3.3794        3.3559        3.2621        2.8096        2.8822        3.1801        3.6071        5.9931        6.6918        6.9489        6.8021        6.4342        6.1342        6.2640        6.9575        8.7681        9.7729       10.1496        9.9217        6.4794       11.8863        6.9212       11.3177       18.2718       12.0673       21.0793       24.8338       30.6611       30.0664       38.2112       38.4920       47.0838       65.8360       53.2224       56.4375       56.2549       62.5647       68.3905       76.8352       77.1778       84.3363       87.4202       87.9295       91.8778      106.0410      119.2032      126.6383      125.1598      123.5133      108.4883      121.4976      125.7245      142.2237      131.0160      117.6192      112.2767      119.7961      129.8064      147.8809      365.4266        0.0000        0.0000        0.0000        0.0000        0.0000        0.0000        0.0000        0.0000        0.0000        0.0000        0.0000        0.0000      296.7300      325.2001      209.2500        0.0000      349.1099      354.0299        0.0000        0.0000        0.0000        0.0000        0.0000        0.0000        0.0000        0.0000        0.0000        0.0000        0.0000        0.0000        0.0000        0.0000        0.0000        0.0000        0.0000        0.0000        0.0000        0.0000        0.0000        0.0000        0.0000        0.0000        0.0000        0.0000        0.0000        0.0000        0.0000        0.0000        0.0000        0.0000        0.0000        0.0000        0.0000        0.0000        0.0000        0.0000        0.0000        0.0000        0.0000        0.0000        0.0000
        0.0000        0.0000        0.0000        0.0000        0.0000        0.0000        0.0000        0.0000        0.0000        0.0000        0.0000        0.0000        0.0000        0.0000        0.0000        0.0000        0.0000        0.0000        0.0000        0.0000        0.0000        0.0000        0.0000        0.0000        0.0000        0.0000        0.0000        0.0000        0.0000        0.0000        0.0000        0.0000        0.0000        0.0000        0.0000        0.0000        0.0000        0.0000        0.0000        0.0000        0.0000        0.0000        0.0000        0.0000        0.0000        0.0000        0.0000        0.0000        0.0000        0.0000        0.0000        0.0000        0.0000        0.0000        0.0000        0.0000        0.0000        0.0000        0.0000        0.0000        0.0000        0.0000        0.0000        0.0000        0.0000        0.0000        0.0000        0.0000        0.0000        0.0000        0.0000        0.0000        0.0000        0.0000        0.0000        0.0000        0.0000        0.0000        0.0000        0.0000        0.0000        0.0000        0.0000        0.0000        0.0000        0.0000        0.0000        0.0000        0.0000        0.0000        0.0000        0.0000        0.0000        0.0000        0.0000        0.0000        0.0000        0.0000        0.0000       17.8224       13.7877       10.1729        8.8152        9.5817        8.9013        7.4781        5.8841       23.5605       12.1119        1.9945        1.7617        0.7044        0.8297        0.9155        0.9281        1.2781        1.4801        1.7034        1.8137        1.9562        2.0409        2.3706        2.5673        2.6506        2.8847        3.5747        2.9099        2.7730        2.8012        2.7767        2.7391        2.4154        2.5330        2.9007        3.4147        5.7912        6.6434        7.1283        7.2592        7.1795        7.1572        7.4064        8.0401        9.9043       10.7725       10.9608       10.5396       10.2193       10.7859        8.6554       10.2443       13.6022       13.2884       15.6827       29.3613       44.5086       35.6100       39.8371       37.0833       44.5592       55.9390       59.0276       58.3620       68.7046       82.0878       89.2742       96.4582       99.6298       97.5609       93.7284      101.0843       98.2786       95.0270      104.4440      135.2573      140.4525      112.8852      112.7855      122.0915      139.4722      123.7590      111.5572      110.4301      116.8087      128.0200      148.2170      181.1011      450.6376        0.0000        0.0000        0.0000        0.0000        0.0000        0.0000      273.6955      202.6200        0.0000        0.0000        0.0000        0.0000      227.8800      232.3800        0.0000        0.0000        0.0000        0.0000        0.0000        0.0000        0.0000        0.0000        0.0000        0.0000        0.0000        0.0000        0.0000        0.0000        0.0000        0.0000        0.0000        0.0000        0.0000        0.0000        0.0000        0.0000        0.0000        0.0000        0.0000        0.0000        0.0000        0.0000        0.0000        0.0000        0.0000        0.0000        0.0000        0.0000        0.0000        0.0000        0.0000        0.0000        0.0000        0.0000        0.0000        0.0000        0.0000        0.0000        0.0000        0.0000        0.0000
        0.0000        0.0000        0.0000        0.0000        0.0000        0.0000        0.0000        0.0000        0.0000        0.0000        0.0000        0.0000        0.0000        0.0000        0.0000        0.0000        0.0000        0.0000        0.0000        0.0000        0.0000        0.0000        0.0000        0.0000        0.0000        0.0000        0.0000        0.0000        0.0000        0.0000        0.0000        0.0000        0.0000        0.0000        0.0000        0.0000        0.0000        0.0000        0.0000        0.0000        0.0000        0.0000        0.0000        0.0000        0.0000        0.0000        0.0000        0.0000        0.0000        0.0000        0.0000        0.0000        0.0000        0.0000        0.0000        0.0000        0.0000        0.0000        0.0000        0.0000        0.0000        0.0000        0.0000        0.0000        0.0000        0.0000        0.0000        0.0000        0.0000        0.0000        0.0000        0.0000        0.0000        0.0000        0.0000        0.0000        0.0000        0.0000        0.0000        0.0000        0.0000        0.0000        0.0000        0.0000        0.0000        0.0000        0.0000        0.0000        0.0000        0.0000        0.0000        0.0000        0.0000        0.0000        0.0000        0.0000        0.0000        8.5947        5.4478        7.2242        9.7840       10.4005        9.7369        9.4577        6.0307        5.4134        4.3672        3.6978        2.7958        2.2198        1.9834        0.6875        0.8191        0.9031        0.9153        1.4268        1.5894        1.7855        1.8808        1.8328        2.1624        3.1890        7.0039        3.1371        2.8287        3.1489        4.0225        2.9994        2.5126        2.5010        2.5207        2.2786        2.4435        2.8329        3.3305        5.6415        6.4708        7.0250        7.3037        7.5198        7.5306        8.0693        8.6319       10.1817       10.9579       11.1369       10.8817        7.1687       11.6184        9.7708       14.5117       28.7310       19.4352       22.8103       32.0013       43.0669       41.6342       33.1234       41.3447       53.7613       63.6871       67.8600       78.7749       88.1211       93.7708      101.7725      127.6813      115.4158       97.9052      102.7303      114.9905      119.2692      104.3442      107.5443      115.7232      140.3859      124.1878      102.9714      107.7654      110.1257      104.9335      107.7211      107.8615      127.5672      157.0404      183.9683      198.9510        0.0000        0.0000        0.0000        0.0000        0.0000      179.0975      175.5403      173.9306      106.5000        0.0000        0.0000        0.0000        0.0000        0.0000        0.0000        0.0000        0.0000        0.0000        0.0000        0.0000        0.0000        0.0000        0.0000        0.0000        0.0000        0.0000        0.0000        0.0000        0.0000        0.0000        0.0000        0.0000        0.0000        0.0000        0.0000        0.0000        0.0000        0.0000        0.0000        0.0000        0.0000        0.0000        0.0000        0.0000        0.0000        0.0000        0.0000        0.0000        0.0000        0.0000        0.0000        0.0000        0.0000        0.0000        0.0000        0.0000        0.0000        0.0000        0.0000        0.0000        0.0000        0.0000
        0.0000        0.0000        0.0000        0.0000        0.0000        0.0000        0.0000        0.0000        0.0000        0.0000        0.0000        0.0000        0.0000        0.0000        0.0000        0.0000        0.0000        0.0000        0.0000        0.0000        0.0000        0.0000        0.0000        0.0000        0.0000        0.0000        0.0000        0.0000        0.0000        0.0000        0.0000        0.0000        0.0000        0.0000        0.0000        0.0000        0.0000        0.0000        0.0000        0.0000        0.0000        0.0000        0.0000        0.0000        0.0000        0.0000        0.0000        0.0000        0.0000        0.0000        0.0000        0.0000        0.0000        0.0000        0.0000        0.0000        0.0000        0.0000        0.0000        0.0000        0.0000        0.0000        0.0000        0.0000        0.0000        0.0000        0.0000        0.0000        0.0000        0.0000        0.0000        0.0000        0.0000        0.0000        0.0000        0.0000        0.0000        0.0000        0.0000        0.0000        0.0000        0.0000        0.0000        0.0000        0.0000        0.0000        0.0000        0.0000        0.0000        0.0000        0.0000        0.0000        0.0000        0.0000        0.0000        0.0000        0.0000        0.9938        0.8099        3.1474        4.3026        6.6798        5.7809        5.0601        4.8561        4.3223        3.6660        3.1918        2.5464        2.1880        2.0712        0.6290        0.7586        0.8445        0.8578        1.6842        1.7649        1.9629        2.1406        2.0879        2.2317        2.4135        2.4222        2.8560        2.9348        2.9974        3.1653        2.7711        2.5185        2.5148        2.6048        2.3969        2.6270        2.9915        3.3662        5.5641        6.2378        6.7240        7.0234        7.1179        7.2874        7.5527        8.0160        9.5519       10.1849       10.8960       11.2417       11.7272       14.3348       10.9543       22.4831       21.2756       23.6483       32.7403       45.1557       61.5474       56.9340       55.6764       58.1779       75.8011       83.7992       92.3553      100.3590      106.8773       91.0479       91.4892      110.8276      105.7773      105.1377      102.9075      110.0941      118.1923      107.1258      108.2726      107.1859      117.8083      111.8223      103.8817      120.5520      103.6794      102.1591      121.2944      121.2721      131.3710      155.2349      186.6366      231.9958        0.0000        0.0000        0.0000       69.8700      150.7996      157.6980      160.4131      158.1046       49.1700        0.0000        0.0000        0.0000        0.0000        0.0000        0.0000        0.0000        0.0000        0.0000        0.0000        0.0000        0.0000        0.0000        0.0000        0.0000        0.0000        0.0000        0.0000        0.0000        0.0000        0.0000        0.0000        0.0000        0.0000        0.0000        0.0000        0.0000        0.0000        0.0000        0.0000        0.0000        0.0000        0.0000        0.0000        0.0000        0.0000        0.0000        0.0000        0.0000        0.0000        0.0000        0.0000        0.0000        0.0000        0.0000        0.0000        0.0000        0.0000        0.0000        0.0000        0.0000        0.0000        0.0000
        0.0000        0.0000        0.0000        0.0000        0.0000        0.0000        0.0000        0.0000        0.0000        0.0000        0.0000        0.0000        0.0000        0.0000        0.0000        0.0000        0.0000        0.0000        0.0000        0.0000        0.0000        0.0000        0.0000        0.0000        0.0000        0.0000        0.0000        0.0000        0.0000        0.0000        0.0000        0.0000        0.0000        0.0000        0.0000        0.0000        0.0000        0.0000        0.0000        0.0000        0.0000        0.0000        0.0000        0.0000        0.0000        0.0000        0.0000        0.0000        0.0000        0.0000        0.0000        0.0000        0.0000        0.0000        0.0000        0.0000        0.0000        0.0000        0.0000        0.0000        0.0000        0.0000        0.0000        0.0000        0.0000        0.0000        0.0000        0.0000        0.0000        0.0000        0.0000        0.0000        0.0000        0.0000        0.0000        0.0000        0.0000        0.0000        0.0000        0.0000        0.0000        0.0000        0.0000        0.0000        0.0000        0.0000        0.0000        0.0000        0.0000        0.0000        0.0000        0.0000        0.0000        0.0000        0.0000        0.0000        0.1628        0.0852        2.6903        0.5800        1.5480        2.8272        1.2473        3.5618        3.8543        3.8987        3.1516        3.1436        2.9738        2.8860        2.3629        2.3759        2.2672        2.5251        2.1859        1.8390        1.8452      109.7565       44.8252        3.2070        3.4940        3.6258        3.6794        3.6050        3.6095        3.4951        3.2927        2.7199        2.6165        2.6083        2.7738        3.3687        3.7622        4.2764        4.7890        5.0884        5.5487        5.9024        6.1871        6.3236        6.3896        6.4831        6.7331        6.3941        6.6914       11.2202       11.2480       15.9547       18.4519       14.0961       20.2587       22.2325       29.9445       41.8342       47.8765       67.0297       76.9499       74.0158       76.7196      100.8063      103.7875      104.5529      101.4065       98.2670      104.4211      104.7860      119.8060      116.5391      123.2899      123.5040      134.9020      133.0152      127.9546      127.6557      133.9093      139.1342      122.8248      119.1694      122.1056      114.0907      121.4684      135.6991      146.0989      187.3133      244.4550      296.4104        0.0000        0.0000        0.0000        0.0000      139.4159      135.2868      161.2583      159.9673      163.4385       74.2500        0.0000        0.0000        0.0000        0.0000        0.0000        0.0000        0.0000        0.0000        0.0000        0.0000        0.0000        0.0000        0.0000        0.0000        0.0000        0.0000        0.0000        0.0000        0.0000        0.0000        0.0000        0.0000        0.0000        0.0000        0.0000        0.0000        0.0000        0.0000        0.0000        0.0000        0.0000        0.0000        0.0000        0.0000        0.0000        0.0000        0.0000        0.0000        0.0000        0.0000        0.0000        0.0000        0.0000        0.0000        0.0000        0.0000        0.0000        0.0000        0.0000        0.0000        0.0000        0.0000        0.0000
        0.0000        0.0000        0.0000        0.0000        0.0000        0.0000        0.0000        0.0000        0.0000        0.0000        0.0000        0.0000        0.0000        0.0000        0.0000        0.0000        0.0000        0.0000        0.0000        0.0000        0.0000        0.0000        0.0000        0.0000        0.0000        0.0000        0.0000        0.0000        0.0000        0.0000        0.0000        0.0000        0.0000        0.0000        0.0000        0.0000        0.0000        0.0000        0.0000        0.0000        0.0000        0.0000        0.0000        0.0000        0.0000        0.0000        0.0000        0.0000        0.0000        0.0000        0.0000        0.0000        0.0000        0.0000        0.0000        0.0000        0.0000        0.0000        0.0000        0.0000        0.0000        0.0000        0.0000        0.0000        0.0000        0.0000        0.0000        0.0000        0.0000        0.0000        0.0000        0.0000        0.0000        0.0000        0.0000        0.0000        0.0000        0.0000        0.0000        0.0000        0.0000        0.0000        0.0000        0.0000        0.0000        0.0000        0.0000        0.0000        0.0000        0.0000        0.0000        0.0000        0.0000        0.0000        0.0000        0.0000        0.8084        4.2728        2.4165        1.3166        2.2261        1.3873        0.0000        2.1971        2.2701        2.3496        2.9466        2.5724        2.4535        2.9090        2.5571        3.0008        2.6662        2.6397        2.5550        2.0890        2.0235       24.4433       74.0219        3.6034        4.0545        4.1153        4.0930        3.9739        3.8969        3.7022        3.4215        2.7158        2.5417        2.5453        2.8039        3.5677        4.0717        4.5556        4.8807        5.0012        5.2935        5.5210        5.7720        5.8791        5.8953        5.8466        5.9057        5.5001        5.6144        6.2234       13.0390       19.4018       13.5903       19.0356       20.0469       29.4247       34.0275       39.8140       48.6464       59.3757       60.8586       61.3685       76.2874       96.0893       99.7469      103.7188      109.3105      107.6976      108.2902      111.8343      118.1601      124.4063      127.4511      133.7932      135.8662      143.3110      145.7190      139.9946      139.1160      129.7689      128.0061      123.6425      134.0685      117.8124      109.0385      117.9983      128.3681        0.0000        0.0000        0.0000        0.0000        0.0000        0.0000       91.5829      103.1033      117.2915      134.0283      140.9510      142.0582        0.0000        0.0000        0.0000        0.0000        0.0000        0.0000        0.0000        0.0000        0.0000        0.0000        0.0000        0.0000        0.0000        0.0000        0.0000        0.0000        0.0000        0.0000        0.0000        0.0000        0.0000        0.0000        0.0000        0.0000        0.0000        0.0000        0.0000        0.0000        0.0000        0.0000        0.0000        0.0000        0.0000        0.0000        0.0000        0.0000        0.0000        0.0000        0.0000        0.0000        0.0000        0.0000        0.0000        0.0000        0.0000        0.0000        0.0000        0.0000        0.0000        0.0000        0.0000        0.0000        0.0000        0.0000
        0.0000        0.0000        0.0000        0.0000        0.0000        0.0000        0.0000        0.0000        0.0000        0.0000        0.0000        0.0000        0.0000        0.0000        0.0000        0.0000        0.0000        0.0000        0.0000        0.0000        0.0000        0.0000        0.0000        0.0000        0.0000        0.0000        0.0000        0.0000        0.0000        0.0000        0.0000        0.0000        0.0000        0.0000        0.0000        0.0000        0.0000        0.0000        0.0000        0.0000        0.0000        0.0000        0.0000        0.0000        0.0000        0.0000        0.0000        0.0000        0.0000        0.0000        0.0000        0.0000        0.0000        0.0000        0.0000        0.0000        0.0000        0.0000        0.0000        0.0000        0.0000        0.0000        0.0000        0.0000        0.0000        0.0000        0.0000        0.0000        0.0000        0.0000        0.0000        0.0000        0.0000        0.0000        0.0000        0.0000        0.0000        0.0000        0.0000        0.0000        0.0000        0.0000        0.0000        0.0000        0.0000        0.0000        0.0000        0.0000        0.0000        0.0000        0.0000        0.0000        0.0000        0.0000        0.0000        0.0000        0.7653        0.7756        0.7732        0.0000        0.5719        0.0000        0.6709        1.6018        1.5774        3.7713        2.1358        2.5758        2.5250        4.8027        2.7991        3.5307        6.8946        3.1715        3.0440        2.4590        2.3562        2.5439       16.4740        4.0835        4.5705        4.6079        4.5008        4.3247        4.1532        4.3163        4.8056        2.7782        2.5754        2.5237        2.8575        3.7459        4.3173        4.7645        4.9539        4.9296        5.0530        5.1918        5.4081        5.5037        5.4954        5.4387        5.4974        5.1338        5.2348        6.0389       10.8022       15.1863       15.9323       17.8068       25.2053       28.5972       36.5884       36.3051       45.4061       58.4419       57.6949       57.3639       53.5624       76.9872       91.6840       95.7231       97.5877       90.8124       96.0363      108.7734      127.7856      120.3236      117.5994      127.0271      124.4586      127.4992      146.3379      155.4128      151.3246      150.2199      141.4109      145.8482      136.7146      118.3898      103.5231      120.2164        0.0000        0.0000        0.0000        0.0000        0.0000        0.0000       80.9200       83.5071       84.1473      102.7071      104.3735      104.4893      106.7836        0.0000        0.0000        0.0000        0.0000        0.0000        0.0000        0.0000        0.0000        0.0000        0.0000        0.0000        0.0000        0.0000        0.0000        0.0000        0.0000        0.0000        0.0000        0.0000        0.0000        0.0000        0.0000        0.0000        0.0000        0.0000        0.0000        0.0000        0.0000        0.0000        0.0000        0.0000        0.0000        0.0000        0.0000        0.0000        0.0000        0.0000        0.0000        0.0000        0.0000        0.0000        0.0000        0.0000        0.0000        0.0000        0.0000        0.0000        0.0000        0.0000        0.0000        0.0000        0.0000        0.0000        0.0000
        0.0000        0.0000        0.0000        0.0000        0.0000        0.0000        0.0000        0.0000        0.0000        0.0000        0.0000        0.0000        0.0000        0.0000        0.0000        0.0000        0.0000        0.0000        0.0000        0.0000        0.0000        0.0000        0.0000        0.0000        0.0000        0.0000        0.0000        0.0000        0.0000        0.0000        0.0000        0.0000        0.0000        0.0000        0.0000        0.0000        0.0000        0.0000        0.0000        0.0000        0.0000        0.0000        0.0000        0.0000        0.0000        0.0000        0.0000        0.0000        0.0000        0.0000        0.0000        0.0000        0.0000        0.0000        0.0000        0.0000        0.0000        0.0000        0.0000        0.0000        0.0000        0.0000        0.0000        0.0000        0.0000        0.0000        0.0000        0.0000        0.0000        0.0000        0.0000        0.0000        0.0000        0.0000        0.0000        0.0000        0.0000        0.0000        0.0000        0.0000        0.0000        0.0000        0.0000        0.0000        0.0000        0.0000        0.0000        0.0000        0.0000        0.0000        0.0000        0.0000        0.0000        0.0000        0.0000        0.0000        0.0000        0.0000        0.0000        0.0000        0.1163        0.8208        2.9112        1.1751        2.2543        5.8034        2.0946        2.8282        2.8557        3.6760        3.1857        3.5196        4.4887        7.5449        3.9660        2.9169        2.8189        3.0778        3.3277        4.6160        5.1001        5.0942        4.8921        4.6450        4.3658        4.0345        3.6803        2.8307        3.0175        2.4773        2.8237        4.2244        4.4144        4.8335        4.9201        4.7849        4.7792        4.8425        5.0097        7.3916        5.0295        5.0187        6.5137        8.3395        5.2125       11.1518       10.7213       15.1527       15.5340       16.2753       21.6870       26.2225       29.6070       28.1954       47.7017       59.4367       45.2069       50.2258       55.5785       72.3323       84.9546       97.3138       98.3461       88.5642      104.5241      106.6526      117.9090      106.4382      113.8497      122.1280      115.6047      118.7493      131.5720      135.9463      140.1588      133.4394      125.8640      122.9133      103.1691       94.3388      115.6913        0.0000        0.0000        0.0000        0.0000        0.0000        0.0000        0.0000       67.5592       66.8918       73.2971       96.7631       94.8009       89.9964       96.3510        0.0000        0.0000        0.0000        0.0000        0.0000        0.0000        0.0000        0.0000        0.0000        0.0000        0.0000        0.0000        0.0000        0.0000        0.0000        0.0000        0.0000        0.0000        0.0000        0.0000        0.0000        0.0000        0.0000        0.0000        0.0000        0.0000        0.0000        0.0000        0.0000        0.0000        0.0000        0.0000        0.0000        0.0000        0.0000        0.0000        0.0000        0.0000        0.0000        0.0000        0.0000        0.0000        0.0000        0.0000        0.0000        0.0000        0.0000        0.0000        0.0000        0.0000        0.0000        0.0000        0.0000        0.0000
        0.0000        0.0000        0.0000        0.0000        0.0000        0.0000        0.0000        0.0000        0.0000        0.0000        0.0000        0.0000        0.0000        0.0000        0.0000        0.0000        0.0000        0.0000        0.0000        0.0000        0.0000        0.0000        0.0000        0.0000        0.0000        0.0000        0.0000        0.0000        0.0000        0.0000        0.0000        0.0000        0.0000        0.0000        0.0000        0.0000        0.0000        0.0000        0.0000        0.0000        0.0000        0.0000        0.0000        0.0000        0.0000        0.0000        0.0000        0.0000        0.0000        0.0000        0.0000        0.0000        0.0000        0.0000        0.0000        0.0000        0.0000        0.0000        0.0000        0.0000        0.0000        0.0000        0.0000        0.0000        0.0000        0.0000        0.0000        0.0000        0.0000        0.0000        0.0000        0.0000        0.0000        0.0000        0.0000        0.0000        0.0000        0.0000        0.0000        0.0000        0.0000        0.0000        0.0000        0.0000        0.0000        0.0000        0.0000        0.0000        0.0000        0.0000        0.0000        0.0000        0.0000        0.0000        0.0000        0.0000        0.0000        0.0000        0.0000        0.0000        0.0000        0.0000        0.3669        1.3954        2.0428        2.3587        3.7387        4.3159        4.3287        3.9664        4.1981        3.8505       21.9153       25.5345        6.2760        3.1636       14.8708        6.4144        3.5718        4.0461        4.3201        4.3325        4.1564        3.6019        4.9211        3.0922        2.8484        2.4668        2.2845        2.0903        2.3397        4.2045        4.6288        5.0336        5.0019        4.3884        4.2734        4.2588        4.3734        3.8789        5.2185        3.6170        6.6902        4.8331        5.2271        7.5658        7.8820       13.2480       13.2940       16.4022       21.2592       14.1554       16.0653       23.0042       24.5640       37.6531       39.8379       45.9995       53.6229       59.2279       75.1737       74.4032       86.3732      114.7108      106.7086      144.5674      113.7796      111.6881      111.7161      122.1653      108.9292      118.5444      117.6109      114.2218      106.3216       97.4440       87.6467       88.7475       94.2195        0.0000        0.0000        0.0000        0.0000        0.0000      142.5600       81.1800        0.0000       70.7566       67.8911       68.1669       74.2614       81.5342       89.4890       88.4431        0.0000        0.0000        0.0000        0.0000        0.0000        0.0000        0.0000        0.0000        0.0000        0.0000        0.0000        0.0000        0.0000        0.0000        0.0000        0.0000        0.0000        0.0000        0.0000        0.0000        0.0000        0.0000        0.0000        0.0000        0.0000        0.0000        0.0000        0.0000        0.0000        0.0000        0.0000        0.0000        0.0000        0.0000        0.0000        0.0000        0.0000        0.0000        0.0000        0.0000        0.0000        0.0000        0.0000        0.0000        0.0000        0.0000        0.0000        0.0000        0.0000        0.0000        0.0000        0.0000        0.0000        0.0000        0.0000
        0.0000        0.0000        0.0000        0.0000        0.0000        0.0000        0.0000        0.0000        0.0000        0.0000        0.0000        0.0000        0.0000        0.0000        0.0000        0.0000        0.0000        0.0000        0.0000        0.0000        0.0000        0.0000        0.0000        0.0000        0.0000        0.0000        0.0000        0.0000        0.0000        0.0000        0.0000        0.0000        0.0000        0.0000        0.0000        0.0000        0.0000        0.0000        0.0000        0.0000        0.0000        0.0000        0.0000        0.0000        0.0000        0.0000        0.0000        0.0000        0.0000        0.0000        0.0000        0.0000        0.0000        0.0000        0.0000        0.0000        0.0000        0.0000        0.0000        0.0000        0.0000        0.0000        0.0000        0.0000        0.0000        0.0000        0.0000        0.0000        0.0000        0.0000        0.0000        0.0000        0.0000        0.0000        0.0000        0.0000        0.0000        0.0000        0.0000        0.0000        0.0000        0.0000        0.0000        0.0000        0.0000        0.0000        0.0000        0.0000        0.0000        0.0000        0.0000        0.0000        0.0000        0.0000        0.0000        0.0000        0.0000        0.0000        0.0000        0.0000        0.0000        0.1637        0.0000        2.3494        2.6142        3.2403        8.5919        4.5723        4.9247        4.4118        4.6488        4.0981        6.2547        4.6561        4.3661        3.5293        3.4705        3.6604        3.9559        4.4174        4.6941        9.8046       19.9920        9.0478        4.8817        3.1926        2.9341        2.5322        2.3329        2.1066        2.3765        4.0768        4.7925        5.1525        5.0028        4.2822        4.0669        3.9827        4.0524        3.5702        3.3650        3.2916        3.5568        4.7277        5.2870        6.3633        7.9429       10.1216       11.7697       17.7068       19.2426       14.1549       15.9303       19.6270       23.4641       37.0466       41.7100       46.2993       54.7470       60.5757       60.1962       80.6590       92.6779      123.2215      132.0919      115.6534      119.1254      111.0159      118.6390      107.3733      125.9042      106.0827       85.9025       80.2218       71.9903       72.4682       71.8193       78.3644       78.1270        0.0000        0.0000        0.0000        0.0000        0.0000       87.7200       30.4500       14.2500       64.3006       60.1612       61.1351       66.8538       73.5194       72.5113       74.6035        0.0000        0.0000        0.0000        0.0000        0.0000        0.0000        0.0000        0.0000        0.0000        0.0000        0.0000        0.0000        0.0000        0.0000        0.0000        0.0000        0.0000        0.0000        0.0000        0.0000        0.0000        0.0000        0.0000        0.0000        0.0000        0.0000        0.0000        0.0000        0.0000        0.0000        0.0000        0.0000        0.0000        0.0000        0.0000        0.0000        0.0000        0.0000        0.0000        0.0000        0.0000        0.0000        0.0000        0.0000        0.0000        0.0000        0.0000        0.0000        0.0000        0.0000        0.0000        0.0000        0.0000        0.0000        0.0000
        0.0000        0.0000        0.0000        0.0000        0.0000        0.0000        0.0000        0.0000        0.0000        0.0000        0.0000        0.0000        0.0000        0.0000        0.0000        0.0000        0.0000        0.0000        0.0000        0.0000        0.0000        0.0000        0.0000        0.0000        0.0000        0.0000        0.0000        0.0000        0.0000        0.0000        0.0000        0.0000        0.0000        0.0000        0.0000        0.0000        0.0000        0.0000        0.0000        0.0000        0.0000        0.0000        0.0000        0.0000        0.0000        0.0000        0.0000        0.0000        0.0000        0.0000        0.0000        0.0000        0.0000        0.0000        0.0000        0.0000        0.0000        0.0000        0.0000        0.0000        0.0000        0.0000        0.0000        0.0000        0.0000        0.0000        0.0000        0.0000        0.0000        0.0000        0.0000        0.0000        0.0000        0.0000        0.0000        0.0000        0.0000        0.0000        0.0000        0.0000        0.0000        0.0000        0.0000        0.0000        0.0000        0.0000        0.0000        0.0000        0.0000        0.0000        0.0000        0.0000        0.0000        0.0000        0.0000        0.0000        0.0000        0.0000        0.0000        0.0000        0.0000        0.0254        0.0000        1.9345        2.2865        2.8167        3.4431        3.8518        4.2028        4.6845        5.1119        8.0310        5.1279        5.4262       19.1632       15.8859        5.9635        4.8982        5.2692        5.7443        6.0927        6.0837        5.7489        5.0482        4.6367        4.1585        3.6755        3.0087        2.6418        2.2861        2.4598        4.1520        4.7025        4.9508        4.7347        3.9616        3.6912        3.6014        3.6743        3.0002        2.6991        3.0654        5.2102       10.0553        5.8948        7.0862        8.7105       12.3060       13.9984       14.0425       19.4101       18.8490       18.5341       28.9708       29.5100       41.1612       45.8827       46.8819       59.0561       67.1567       81.5813       89.5495      102.2813      116.1563      118.0952      125.8832      112.6760       99.6384       94.5214       92.9826       96.7664       66.5614       63.3767       64.9526       65.5547       73.8320       69.3524        0.0000        0.0000        0.0000        0.0000        0.0000        0.0000      102.2100       86.4900       11.0400        3.2400       43.6318       50.1772       52.2858       54.0873       63.3698       55.9574       54.7899        0.0000        0.0000        0.0000        0.0000        0.0000        0.0000        0.0000        0.0000        0.0000        0.0000        0.0000        0.0000        0.0000        0.0000        0.0000        0.0000        0.0000        0.0000        0.0000        0.0000        0.0000        0.0000        0.0000        0.0000        0.0000        0.0000        0.0000        0.0000        0.0000        0.0000        0.0000        0.0000        0.0000        0.0000        0.0000        0.0000        0.0000        0.0000        0.0000        0.0000        0.0000        0.0000        0.0000        0.0000        0.0000        0.0000        0.0000        0.0000        0.0000        0.0000        0.0000        0.0000        0.0000        0.0000        0.0000
        0.0000        0.0000        0.0000        0.0000        0.0000        0.0000        0.0000        0.0000        0.0000        0.0000        0.0000        0.0000        0.0000        0.0000        0.0000        0.0000        0.0000        0.0000        0.0000        0.0000        0.0000        0.0000        0.0000        0.0000        0.0000        0.0000        0.0000        0.0000        0.0000        0.0000        0.0000        0.0000        0.0000        0.0000        0.0000        0.0000        0.0000        0.0000        0.0000        0.0000        0.0000        0.0000        0.0000        0.0000        0.0000        0.0000        0.0000        0.0000        0.0000        0.0000        0.0000        0.0000        0.0000        0.0000        0.0000        0.0000        0.0000        0.0000        0.0000        0.0000        0.0000        0.0000        0.0000        0.0000        0.0000        0.0000        0.0000        0.0000        0.0000        0.0000        0.0000        0.0000        0.0000        0.0000        0.0000        0.0000        0.0000        0.0000        0.0000        0.0000        0.0000        0.0000        0.0000        0.0000        0.0000        0.0000        0.0000        0.0000        0.0000        0.0000        0.0000        0.0000        0.0000        0.0000        0.0000        0.0000        0.0000        0.0000        0.0000        0.0000        0.0000        0.0000        0.0000        1.2004        1.7403        2.5052        2.6089        3.6726        4.0378        4.7432        8.0772       18.5721        6.2746       13.1146        9.6451        8.6190        8.0607       11.7321       10.6220       12.0553       12.5414        8.6085        8.1586        7.3565        6.8294        6.0895        5.2265        4.1027        3.4043        2.7776        2.7422        4.3478        4.5490        4.6393        4.4703        3.7324        3.4868        3.4628        3.6320        2.8240        2.9084        3.4163        4.2402       11.9311       11.1456       12.9387       13.1037       14.1379       22.2146       21.4103       20.5938       20.4303       25.0212       30.3818       32.8861       38.0513       44.3121       57.0836       60.4027       69.4698       79.4415       92.9229      106.5356      102.2547      108.9088      106.6581      106.3463       85.9532       90.4558       82.4658       76.8995       61.4052       58.8323       58.3067       61.3124       83.5497      109.7360        0.0000        0.0000        0.0000        0.0000        0.0000        0.0000        0.0000       61.4400       37.8300        5.6100       35.3932       36.7019       37.3367       41.3404       41.7344       45.0075       47.3619        0.0000        0.0000        0.0000        0.0000        0.0000        0.0000        0.0000        0.0000        0.0000        0.0000        0.0000        0.0000        0.0000        0.0000        0.0000        0.0000        0.0000        0.0000        0.0000        0.0000        0.0000        0.0000        0.0000        0.0000        0.0000        0.0000        0.0000        0.0000        0.0000        0.0000        0.0000        0.0000        0.0000        0.0000        0.0000        0.0000        0.0000        0.0000        0.0000        0.0000        0.0000        0.0000        0.0000        0.0000        0.0000        0.0000        0.0000        0.0000        0.0000        0.0000        0.0000        0.0000        0.0000        0.0000        0.0000
        0.0000        0.0000        0.0000        0.0000        0.0000        0.0000        0.0000        0.0000        0.0000        0.0000        0.0000        0.0000        0.0000        0.0000        0.0000        0.0000        0.0000        0.0000        0.0000        0.0000        0.0000        0.0000        0.0000        0.0000        0.0000        0.0000        0.0000        0.0000        0.0000        0.0000        0.0000        0.0000        0.0000        0.0000        0.0000        0.0000        0.0000        0.0000        0.0000        0.0000        0.0000        0.0000        0.0000        0.0000        0.0000        0.0000        0.0000        0.0000        0.0000        0.0000        0.0000        0.0000        0.0000        0.0000        0.0000        0.0000        0.0000        0.0000        0.0000        0.0000        0.0000        0.0000        0.0000        0.0000        0.0000        0.0000        0.0000        0.0000        0.0000        0.0000        0.0000        0.0000        0.0000        0.0000        0.0000        0.0000        0.0000        0.0000        0.0000        0.0000        0.0000        0.0000        0.0000        0.0000        0.0000        0.0000        0.0000        0.0000        0.0000        0.0000        0.0000        0.0000        0.0000        0.0000        0.0000        0.0000        0.0000        0.0000        0.0000        0.0000        0.0000        0.0000        0.0000        1.4690        1.4718        3.0581        5.6474        5.9102        3.7792        6.3479       13.7190       12.2105       23.9974       17.0929       13.3515       20.5717       16.3092       16.1745       15.7606       14.5819       15.3869       15.4839       14.6546       15.2296       14.2163       12.6617       10.7387        0.0000        0.0000        4.6910        4.3525        4.1211        3.9639        3.8869        3.7527        3.8751        3.1882        3.2819        3.4586        3.2760        3.5747        4.3214        5.5058       10.3985       11.1609       12.3196       15.7023       20.2711       20.9301       24.3961       28.2728       31.1319       30.3060       33.7543       47.2727       53.8059       57.8947       67.5066       65.2295       70.7842       84.1570      100.6719       95.0587       94.0840       86.9597       90.4348       93.3854       77.5475       82.7778       73.3147       65.2938       41.1890       44.4644       51.3184        0.0000        0.0000        0.0000        0.0000        0.0000        0.0000        0.0000        0.0000        0.0000        0.0000        0.0000        0.0000        0.0000       12.1999       11.0577       11.0157       11.7413       11.2486       11.4565        0.0000        0.0000        0.0000        0.0000        0.0000        0.0000        0.0000        0.0000        0.0000        0.0000        0.0000        0.0000        0.0000        0.0000        0.0000        0.0000        0.0000        0.0000        0.0000        0.0000        0.0000        0.0000        0.0000        0.0000        0.0000        0.0000        0.0000        0.0000        0.0000        0.0000        0.0000        0.0000        0.0000        0.0000        0.0000        0.0000        0.0000        0.0000        0.0000        0.0000        0.0000        0.0000        0.0000        0.0000        0.0000        0.0000        0.0000        0.0000        0.0000        0.0000        0.0000        0.0000        0.0000        0.0000        0.0000        0.0000
        0.0000        0.0000        0.0000        0.0000        0.0000        0.0000        0.0000        0.0000        0.0000        0.0000        0.0000        0.0000        0.0000        0.0000        0.0000        0.0000        0.0000        0.0000        0.0000        0.0000        0.0000        0.0000        0.0000        0.0000        0.0000        0.0000        0.0000        0.0000        0.0000        0.0000        0.0000        0.0000        0.0000        0.0000        0.0000        0.0000        0.0000        0.0000        0.0000        0.0000        0.0000        0.0000        0.0000        0.0000        0.0000        0.0000        0.0000        0.0000        0.0000        0.0000        0.0000        0.0000        0.0000        0.0000        0.0000        0.0000        0.0000        0.0000        0.0000        0.0000        0.0000        0.0000        0.0000        0.0000        0.0000        0.0000        0.0000        0.0000        0.0000        0.0000        0.0000        0.0000        0.0000        0.0000        0.0000        0.0000        0.0000        0.0000        0.0000        0.0000        0.0000        0.0000        0.0000        0.0000        0.0000        0.0000        0.0000        0.0000        0.0000        0.0000        0.0000        0.0000        0.0000        0.0000        0.0000        0.0000        0.0000        0.0000        0.0000        0.0000        0.0000        0.0000        0.0000        0.8381        1.5521        2.2076        3.2769        3.9164        3.9206        4.7165        7.1414       13.3219       11.7620       15.3085       16.5916       15.5840       20.4040       17.9668       19.4846       21.8011       28.5074       19.1288       18.2206       18.8475       17.6480       15.7031        0.0000        0.0000        0.0000        0.0000        0.0000        0.0000        3.8467        3.6270        3.5204        3.1810        3.0144        3.0641        3.3283        3.4232        3.8137        4.7207        6.1329       12.0443       11.7868       15.5785       18.0732       18.5664       20.8592       27.4705       33.8390       35.3961       38.3719       45.1889       56.0086       58.7641       67.5387       71.3784       75.6247       86.3648       94.0462      107.4234       95.8609       95.8817       88.2315       81.9807       83.4428       81.8963       93.4292       82.9661       72.7953       48.4440        0.0000        0.0000        0.0000        0.0000        0.0000        0.0000        0.0000        0.0000        0.0000        0.0000        0.0000        0.0000        0.0000        0.0000        0.0000        8.8281        6.4223        5.8219        6.0079        5.8974        6.4248       71.0787        0.0000        0.0000        0.0000        0.0000        0.0000        0.0000        0.0000        0.0000        0.0000        0.0000        0.0000        0.0000        0.0000        0.0000        0.0000        0.0000        0.0000        0.0000        0.0000        0.0000        0.0000        0.0000        0.0000        0.0000        0.0000        0.0000        0.0000        0.0000        0.0000        0.0000        0.0000        0.0000        0.0000        0.0000        0.0000        0.0000        0.0000        0.0000        0.0000        0.0000        0.0000        0.0000        0.0000        0.0000        0.0000        0.0000        0.0000        0.0000        0.0000        0.0000        0.0000        0.0000        0.0000        0.0000        0.0000
        0.0000        0.0000        0.0000        0.0000        0.0000        0.0000        0.0000        0.0000        0.0000        0.0000        0.0000        0.0000        0.0000        0.0000        0.0000        0.0000        0.0000        0.0000        0.0000        0.0000        0.0000        0.0000        0.0000        0.0000        0.0000        0.0000        0.0000        0.0000        0.0000        0.0000        0.0000        0.0000        0.0000        0.0000        0.0000        0.0000        0.0000        0.0000        0.0000        0.0000        0.0000        0.0000        0.0000        0.0000        0.0000        0.0000        0.0000        0.0000        0.0000        0.0000        0.0000        0.0000        0.0000        0.0000        0.0000        0.0000        0.0000        0.0000        0.0000        0.0000        0.0000        0.0000        0.0000        0.0000        0.0000        0.0000        0.0000        0.0000        0.0000        0.0000        0.0000        0.0000        0.0000        0.0000        0.0000        0.0000        0.0000        0.0000        0.0000        0.0000        0.0000        0.0000        0.0000        0.0000        0.0000        0.0000        0.0000        0.0000        0.0000        0.0000        0.0000        0.0000        0.0000        0.0000        0.0000        0.0000        0.0000        0.0000        0.0000        0.0000        0.0000        0.0000        0.0000        0.8555        1.0517        4.8895        2.0217        3.1625        3.3768        4.3047        6.1304        9.3971       13.2593       16.2052       17.7417       18.6690       17.9711        0.0000       21.8992       18.9336        0.0000        0.0000       19.1556       20.0344        0.0000        0.0000        0.0000        0.0000        0.0000        0.0000        0.0000        0.0000        3.5404        3.2308        3.2519        3.0438        2.9799        3.1317        3.5622        3.6958        4.1455        5.1569        6.4331       10.3241       12.1462       14.5433       17.0330       19.0874       21.3473       34.3812       40.8555       44.7303       51.0429       53.4190       75.5537       78.2092       88.3187       79.8399       76.2616       85.3026       85.7369       98.5608       94.5172       88.4163       88.7780      100.3065      127.5415        0.0000        0.0000        0.0000        0.0000        0.0000        0.0000        0.0000        0.0000        0.0000        0.0000        0.0000        0.0000        0.0000        0.0000        0.0000        0.0000        0.0000        0.0000        0.0000        0.0000        2.6535        2.5346        2.8269        5.5182        3.5870        0.0000        0.0000        0.0000        0.0000        0.0000        0.0000        0.0000        0.0000        0.0000        0.0000        0.0000        0.0000        0.0000        0.0000        0.0000        0.0000        0.0000        0.0000        0.0000        0.0000        0.0000        0.0000        0.0000        0.0000        0.0000        0.0000        0.0000        0.0000        0.0000        0.0000        0.0000        0.0000        0.0000        0.0000        0.0000        0.0000        0.0000        0.0000        0.0000        0.0000        0.0000        0.0000        0.0000        0.0000        0.0000        0.0000        0.0000        0.0000        0.0000        0.0000        0.0000        0.0000        0.0000        0.0000        0.0000        0.0000        0.0000
        0.0000        0.0000        0.0000        0.0000        0.0000        0.0000        0.0000        0.0000        0.0000        0.0000        0.0000        0.0000        0.0000        0.0000        0.0000        0.0000        0.0000        0.0000        0.0000        0.0000        0.0000        0.0000        0.0000        0.0000        0.0000        0.0000        0.0000        0.0000        0.0000        0.0000        0.0000        0.0000        0.0000        0.0000        0.0000        0.0000        0.0000        0.0000        0.0000        0.0000        0.0000        0.0000        0.0000        0.0000        0.0000        0.0000        0.0000        0.0000        0.0000        0.0000        0.0000        0.0000        0.0000        0.0000        0.0000        0.0000        0.0000        0.0000        0.0000        0.0000        0.0000        0.0000        0.0000        0.0000        0.0000        0.0000        0.0000        0.0000        0.0000        0.0000        0.0000        0.0000        0.0000        0.0000        0.0000        0.0000        0.0000        0.0000        0.0000        0.0000        0.0000        0.0000        0.0000        0.0000        0.0000        0.0000        0.0000        0.0000        0.0000        0.0000        0.0000        0.0000        0.0000        0.0000        0.0000        0.0000        0.0000        0.0000        0.0000        0.0000        0.0000        0.0000        0.0000        0.7438        0.8783        1.5084        2.5681        3.3777        2.3461        3.4387        5.3451        8.2058       11.0584       16.6597        0.0000        0.0000        0.0000        0.0000        0.0000        0.0000        0.0000        0.0000        0.0000        0.0000        0.0000        0.0000        0.0000        0.0000        0.0000        0.0000        0.0000        0.0000        0.0000        2.6918        2.9472        2.9623        3.0700        3.4193        3.9707        4.0896        4.5725        5.3889        6.4777       10.1158       12.5379       19.8615       19.7584       20.1405       26.8930       35.6203       40.4150       51.7830       55.9278       56.3426       65.3581       73.8108       84.4802       75.8984       76.7239       75.1996       73.5798       86.8502      101.3101       92.8334      103.3844      119.3812        0.0000        0.0000        0.0000        0.0000        0.0000        0.0000        0.0000        0.0000        0.0000        0.0000        0.0000        0.0000        0.0000        0.0000        0.0000        0.0000        0.0000        0.0000        0.0000        0.0000        0.0000        0.0000        2.3654        4.9666        3.2173        0.0000       17.3582       40.3944        0.0000        0.0000        0.0000        0.0000        0.0000        0.0000        0.0000        0.0000        0.0000        0.0000        0.0000        0.0000        0.0000        0.0000        0.0000        0.0000        0.0000        0.0000        0.0000        0.0000        0.0000        0.0000        0.0000        0.0000        0.0000        0.0000        0.0000        0.0000        0.0000        0.0000        0.0000        0.0000        0.0000        0.0000        0.0000        0.0000        0.0000        0.0000        0.0000        0.0000        0.0000        0.0000        0.0000        0.0000        0.0000        0.0000        0.0000        0.0000        0.0000        0.0000        0.0000        0.0000        0.0000        0.0000        0.0000
        0.0000        0.0000        0.0000        0.0000        0.0000        0.0000        0.0000        0.0000        0.0000        0.0000        0.0000        0.0000        0.0000        0.0000        0.0000        0.0000        0.0000        0.0000        0.0000        0.0000        0.0000        0.0000        0.0000        0.0000        0.0000        0.0000        0.0000        0.0000        0.0000        0.0000        0.0000        0.0000        0.0000        0.0000        0.0000        0.0000        0.0000        0.0000        0.0000        0.0000        0.0000        0.0000        0.0000        0.0000        0.0000        0.0000        0.0000        0.0000        0.0000        0.0000        0.0000        0.0000        0.0000        0.0000        0.0000        0.0000        0.0000        0.0000        0.0000        0.0000        0.0000        0.0000        0.0000        0.0000        0.0000        0.0000        0.0000        0.0000        0.0000        0.0000        0.0000        0.0000        0.0000        0.0000        0.0000        0.0000        0.0000        0.0000        0.0000        0.0000        0.0000        0.0000        0.0000        0.0000        0.0000        0.0000        0.0000        0.0000        0.0000        0.0000        0.0000        0.0000        0.0000        0.0000        0.0000        0.0000        0.0000        0.0000        0.0000        0.0000        0.0000        0.0000        0.0000        0.0000        0.0000        0.2336        0.0000        1.0936        0.1437        0.2588        0.4845       10.2346       11.4036       26.5772       25.0498        0.0000        0.0000        0.0000        0.0000        0.0000        0.0000        0.0000        0.0000        0.0000        0.0000        0.0000        0.0000        0.0000        0.0000        0.0000        0.0000        0.0000        0.0000        0.8244        0.9961        3.6006        4.1373        4.8002        5.5904        8.1044        7.8398        9.3249        8.5535       10.3260       13.0503       12.5327       12.3698       15.7957       22.4961       28.4213       37.9638       47.0292       50.3507       53.7060       53.0717       51.5125       58.1752       58.3914       61.1781       68.3752       84.9399      102.2820      109.1125      134.1600      241.3500        0.0000        0.0000        0.0000        0.0000        0.0000        0.0000        0.0000        0.0000        0.0000        0.0000        0.0000        0.0000        0.0000        0.0000        0.0000        0.0000        0.0000        0.0000        0.0000        0.0000        0.0000        0.0000        0.0000        0.0000        1.4986        1.1988        0.0000       21.9000       61.1100        0.0000        0.0000        0.0000        0.0000        0.0000        0.0000        0.0000        0.0000        0.0000        0.0000        0.0000        0.0000        0.0000        0.0000        0.0000        0.0000        0.0000        0.0000        0.0000        0.0000        0.0000        0.0000        0.0000        0.0000        0.0000        0.0000        0.0000        0.0000        0.0000        0.0000        0.0000        0.0000        0.0000        0.0000        0.0000        0.0000        0.0000        0.0000        0.0000        0.0000        0.0000        0.0000        0.0000        0.0000        0.0000        0.0000        0.0000        0.0000        0.0000        0.0000        0.0000        0.0000        0.0000        0.0000        0.0000
        0.0000        0.0000        0.0000        0.0000        0.0000        0.0000        0.0000        0.0000        0.0000        0.0000        0.0000        0.0000        0.0000        0.0000        0.0000        0.0000        0.0000        0.0000        0.0000        0.0000        0.0000        0.0000        0.0000        0.0000        0.0000        0.0000        0.0000        0.0000        0.0000        0.0000        0.0000        0.0000        0.0000        0.0000        0.0000        0.0000        0.0000        0.0000        0.0000        0.0000        0.0000        0.0000        0.0000        0.0000        0.0000        0.0000        0.0000        0.0000        0.0000        0.0000        0.0000        0.0000        0.0000        0.0000        0.0000        0.0000        0.0000        0.0000        0.0000        0.0000        0.0000        0.0000        0.0000        0.0000        0.0000        0.0000        0.0000        0.0000        0.0000        0.0000        0.0000        0.0000        0.0000        0.0000        0.0000        0.0000        0.0000        0.0000        0.0000        0.0000        0.0000        0.0000        0.0000        0.0000        0.0000        0.0000        0.0000        0.0000        0.0000        0.0000        0.0000        0.0000        0.0000        0.0000        0.0000        0.0000        0.0000        0.0000        0.0000        0.0000        0.0000        0.0000        0.0000        0.0000        0.0000        0.0000        0.0000        0.0462        0.0577        0.1694        0.3909       14.4992       14.5949       25.4300       14.0329        0.0000        0.0000        0.0000        0.0000        0.0000        0.0000        0.0000        0.0000        0.0000        0.0000        0.0000        0.0000        0.0000        0.0000        0.0000        0.0000        0.0000        0.0000        0.0000        0.0000        3.5867        4.4465        5.2738        6.1360        6.2573        7.0985        8.0799        9.2736       10.2842       10.9975       11.8745       11.6142       12.8635       20.4177       21.9145       26.5412       36.3878       45.0012       50.2340       55.2572       57.9256       62.6005       69.9103       74.6163      108.9189        0.0000        0.0000      184.4892        0.0000        0.0000        0.0000        0.0000        0.0000        0.0000        0.0000        0.0000        0.0000        0.0000        0.0000        0.0000        0.0000        0.0000        0.0000        0.0000        0.0000        0.0000        0.0000        0.0000        0.0000        0.0000        0.0000        0.0000        0.0000        0.0000        5.0997        9.3940        0.0000        0.0000        0.0000        0.0000        0.0000        0.0000        0.0000        0.0000        0.0000        0.0000        0.0000        0.0000        0.0000        0.0000        0.0000        0.0000        0.0000        0.0000        0.0000        0.0000        0.0000        0.0000        0.0000        0.0000        0.0000        0.0000        0.0000        0.0000        0.0000        0.0000        0.0000        0.0000        0.0000        0.0000        0.0000        0.0000        0.0000        0.0000        0.0000        0.0000        0.0000        0.0000        0.0000        0.0000        0.0000        0.0000        0.0000        0.0000        0.0000        0.0000        0.0000        0.0000        0.0000        0.0000        0.0000        0.0000        0.0000        0.0000
[truncated: 212,709 more chars]
