# Supplementary material for: Multidimensional evaluation of the TRMM 3B43V7 satellite-based precipitation product in mainland China from 1998–2016
Source: PeerJ. 2020 Feb 20;8:e8615. doi: 10.7717/peerj.8615 (PMC7036276; doi:10.7717/peerj.8615)
Supplement: Supplemental Information 2 [file peerj-08-8615-s002.zip › TRMM_3B43 data/TRMM 3B43 data-Year-Month/2010-03.txt]

ncols         249
nrows         175
xllcorner     73.250
yllcorner     6.500
cellsize      0.25000
        0.0000        0.0000        0.0000        0.0000        0.0000        0.0000        0.0000        0.0000        0.0000        0.0000        0.0000        0.0000        0.0000        0.0000        0.0000        0.0000        0.0000        0.0000        0.0000        0.0000        0.0000        0.0000        0.0000        0.0000        0.0000        0.0000        0.0000        0.0000        0.0000        0.0000        0.0000        0.0000        0.0000        0.0000        0.0000        0.0000        0.0000        0.0000        0.0000        0.0000        0.0000        0.0000        0.0000        0.0000        0.0000        0.0000        0.0000        0.0000        0.0000        0.0000        0.0000        0.0000        0.0000        0.0000        0.0000        0.0000        0.0000        0.0000        0.0000        0.0000        0.0000        0.0000        0.0000        0.0000        0.0000        0.0000        0.0000        0.0000        0.0000        0.0000        0.0000        0.0000        0.0000        0.0000        0.0000        0.0000        0.0000        0.0000        0.0000        0.0000        0.0000        0.0000        0.0000        0.0000        0.0000        0.0000        0.0000        0.0000        0.0000        0.0000        0.0000        0.0000        0.0000        0.0000        0.0000        0.0000        0.0000        0.0000        0.0000        0.0000        0.0000        0.0000        0.0000        0.0000        0.0000        0.0000        0.0000        0.0000        0.0000        0.0000        0.0000        0.0000        0.0000        0.0000        0.0000        0.0000        0.0000        0.0000        0.0000        0.0000        0.0000        0.0000        0.0000        0.0000        0.0000        0.0000        0.0000        0.0000        0.0000        0.0000        0.0000        0.0000        0.0000        0.0000        0.0000        0.0000        0.0000        0.0000        0.0000        0.0000        0.0000        0.0000        0.0000        0.0000        0.0000        0.0000        0.0000        0.0000        0.0000        0.0000        0.0000        0.0000        0.0000        0.0000        0.0000        0.0000        0.0000        0.0000        0.0000        0.0000        0.0000        0.0000        0.0000        0.0000        0.0000        0.0000        0.0000        0.0000        0.0000        0.0000        0.0000        0.0000        0.0000        7.7021        8.1799        8.8276        0.0000        0.0000        0.0000       11.3623       11.4535       11.3785       10.9010       10.7664       10.4324       10.3621       10.0102        9.4642        8.9028        8.5149        7.9704        8.1159        7.5980        7.1783        6.6429        7.1361        6.9141        7.1992        6.9352       10.1244       11.5786       12.4932       14.1617       11.0193       11.5960       12.7513       13.5122       16.2238       17.0869       17.7716       19.5244       19.6162       21.1745       22.8601       24.7399       28.2789       30.1906       30.6823       30.1573        0.0000        0.0000        0.0000        0.0000        0.0000        0.0000        0.0000        0.0000        0.0000        0.0000        0.0000        0.0000        0.0000        0.0000        0.0000        0.0000        0.0000        0.0000        0.0000        0.0000        0.0000        0.0000        0.0000        0.0000        0.0000        0.0000        0.0000        0.0000        0.0000        0.0000
        0.0000        0.0000        0.0000        0.0000        0.0000        0.0000        0.0000        0.0000        0.0000        0.0000        0.0000        0.0000        0.0000        0.0000        0.0000        0.0000        0.0000        0.0000        0.0000        0.0000        0.0000        0.0000        0.0000        0.0000        0.0000        0.0000        0.0000        0.0000        0.0000        0.0000        0.0000        0.0000        0.0000        0.0000        0.0000        0.0000        0.0000        0.0000        0.0000        0.0000        0.0000        0.0000        0.0000        0.0000        0.0000        0.0000        0.0000        0.0000        0.0000        0.0000        0.0000        0.0000        0.0000        0.0000        0.0000        0.0000        0.0000        0.0000        0.0000        0.0000        0.0000        0.0000        0.0000        0.0000        0.0000        0.0000        0.0000        0.0000        0.0000        0.0000        0.0000        0.0000        0.0000        0.0000        0.0000        0.0000        0.0000        0.0000        0.0000        0.0000        0.0000        0.0000        0.0000        0.0000        0.0000        0.0000        0.0000        0.0000        0.0000        0.0000        0.0000        0.0000        0.0000        0.0000        0.0000        0.0000        0.0000        0.0000        0.0000        0.0000        0.0000        0.0000        0.0000        0.0000        0.0000        0.0000        0.0000        0.0000        0.0000        0.0000        0.0000        0.0000        0.0000        0.0000        0.0000        0.0000        0.0000        0.0000        0.0000        0.0000        0.0000        0.0000        0.0000        0.0000        0.0000        0.0000        0.0000        0.0000        0.0000        0.0000        0.0000        0.0000        0.0000        0.0000        0.0000        0.0000        0.0000        0.0000        0.0000        0.0000        0.0000        0.0000        0.0000        0.0000        0.0000        0.0000        0.0000        0.0000        0.0000        0.0000        0.0000        0.0000        0.0000        0.0000        0.0000        0.0000        0.0000        0.0000        0.0000        0.0000        0.0000        0.0000        0.0000        0.0000        0.0000        0.0000        0.0000        0.0000        0.0000        0.0000        0.0000        0.0000        7.9750        8.0937        8.5340        9.1645        9.6934       10.2414       10.8662       12.2306       12.5744       12.4918       12.3997       12.4418       12.3263       11.8206       11.0738       10.6145        9.7984        9.1531        8.6814        8.6131        8.7633        8.2770        8.3199        8.9526        8.7953        8.3841        7.8741       11.6511       10.7940       11.8799       13.5065        9.8838       10.3676       11.1317       11.9542       13.3467       14.4613       16.6348       18.9183       21.0477       22.9456       25.4401       27.0983       32.0415       33.8347       33.8026       32.6952       30.0078       29.5886       29.3372       29.6055       31.4180       33.0376       32.9929        0.0000        0.0000        0.0000        0.0000        0.0000        0.0000        0.0000        0.0000        0.0000        0.0000        0.0000        0.0000        0.0000        0.0000        0.0000        0.0000        0.0000        0.0000        0.0000        0.0000        0.0000        0.0000        0.0000
        0.0000        0.0000        0.0000        0.0000        0.0000        0.0000        0.0000        0.0000        0.0000        0.0000        0.0000        0.0000        0.0000        0.0000        0.0000        0.0000        0.0000        0.0000        0.0000        0.0000        0.0000        0.0000        0.0000        0.0000        0.0000        0.0000        0.0000        0.0000        0.0000        0.0000        0.0000        0.0000        0.0000        0.0000        0.0000        0.0000        0.0000        0.0000        0.0000        0.0000        0.0000        0.0000        0.0000        0.0000        0.0000        0.0000        0.0000        0.0000        0.0000        0.0000        0.0000        0.0000        0.0000        0.0000        0.0000       46.5686        0.0000       39.0158       34.3469        0.0000        0.0000        0.0000        0.0000        0.0000        0.0000        0.0000        0.0000        0.0000        0.0000        0.0000        0.0000        0.0000        0.0000        0.0000        0.0000        0.0000        0.0000        0.0000        0.0000        0.0000        0.0000        0.0000        0.0000        0.0000        0.0000        0.0000        0.0000        0.0000        0.0000        0.0000        0.0000        0.0000        0.0000        0.0000        0.0000        0.0000        0.0000        0.0000        0.0000        0.0000        0.0000        0.0000        0.0000        0.0000        0.0000        0.0000        0.0000        0.0000        0.0000        0.0000        0.0000        0.0000        0.0000        0.0000        0.0000        0.0000        0.0000        0.0000        0.0000        0.0000        0.0000        0.0000        0.0000        0.0000        0.0000        0.0000        0.0000        0.0000        0.0000        0.0000        0.0000        0.0000        0.0000        0.0000        0.0000        0.0000        0.0000        0.0000        0.0000        0.0000        0.0000        0.0000        0.0000        0.0000        0.0000        0.0000        0.0000        0.0000        0.0000        0.0000        0.0000        0.0000        0.0000        0.0000        0.0000        0.0000        0.0000        0.0000        0.0000        0.0000        0.0000        0.0000        0.0000        0.0000        0.0000        0.0000        0.0000        0.0000        0.0000        0.0000        0.0000        8.5373        8.4043        8.6873        9.1450        9.9170       10.2837       10.8279       11.3878       12.9325       13.7496       13.9974       13.5527       13.8856       13.9376       13.5610       12.4888       11.7278       11.0197       10.3330        9.8146       11.8794       10.9546        9.7325        8.7995        8.3349        8.0313        7.9937        8.3909       11.8346       11.7892       12.5108       13.1428        9.9645       10.3699       10.8634       11.2397       11.8113       12.8725       14.1910       16.5556       19.1461       21.7218       24.4735       28.6020       33.0075       36.4850       38.6382       37.3497       34.2672       33.0567       30.7690       30.8021       31.2845       31.9223       35.3406       39.2057        0.0000        0.0000        0.0000        0.0000        0.0000        0.0000        0.0000        0.0000        0.0000        0.0000        0.0000        0.0000        0.0000        0.0000        0.0000        0.0000        0.0000        0.0000        0.0000        0.0000        0.0000        0.0000
        0.0000        0.0000        0.0000        0.0000        0.0000        0.0000        0.0000        0.0000        0.0000        0.0000        0.0000        0.0000        0.0000        0.0000        0.0000        0.0000        0.0000        0.0000        0.0000        0.0000        0.0000        0.0000        0.0000        0.0000        0.0000        0.0000        0.0000        0.0000        0.0000        0.0000        0.0000        0.0000        0.0000        0.0000        0.0000        0.0000        0.0000        0.0000        0.0000        0.0000        0.0000        0.0000        0.0000        0.0000        0.0000        0.0000        0.0000        0.0000        0.0000        0.0000        0.0000        0.0000        0.0000       67.1286       62.8321       55.4106       50.6709       43.6757       37.8878       31.7829        0.0000        0.0000        0.0000        0.0000        0.0000        0.0000        0.0000        0.0000        0.0000        0.0000        0.0000        0.0000        0.0000        0.0000        0.0000        0.0000        0.0000        0.0000        0.0000        0.0000        0.0000        0.0000        0.0000        0.0000        0.0000        0.0000        0.0000        0.0000        0.0000        0.0000        0.0000        0.0000        0.0000        0.0000        0.0000        0.0000        0.0000        0.0000        0.0000        0.0000        0.0000        0.0000        0.0000        0.0000        0.0000        0.0000        0.0000        0.0000        0.0000        0.0000        0.0000        0.0000        0.0000        0.0000        0.0000        0.0000        0.0000        0.0000        0.0000        0.0000        0.0000        0.0000        0.0000        0.0000        0.0000        0.0000        0.0000        0.0000        0.0000        0.0000        0.0000        0.0000        0.0000        0.0000        0.0000        0.0000        0.0000        0.0000        0.0000        0.0000        0.0000        0.0000        0.0000        0.0000        0.0000        0.0000        0.0000        0.0000        0.0000        0.0000        0.0000        0.0000        0.0000        0.0000        0.0000        0.0000        0.0000        0.0000        0.0000        0.0000        0.0000        0.0000        0.0000        0.0000        0.0000        0.0000        0.0000        0.0000        0.0000        0.0000        9.7081        9.8019        9.8148        9.7200       10.1100       10.6820       11.2847       11.9030       12.2632       13.5218       14.0643       14.0215       13.8118       14.3885       14.1112       13.7488       12.9092       12.4272       11.9039       11.2771       10.8753       12.8939       12.0182       11.0568        9.9965        9.6124        9.0441        8.5524        7.2909       11.5682        9.9911        9.2479       10.1248        9.9759       11.0330       11.2080       11.5269       13.9035       14.3934       16.0674       17.6858       20.2452       22.6373       25.0172       27.7199       33.5101       36.7472       35.7139       36.2833       35.7747       35.4331       36.8468       36.8554       36.0131       35.3348       35.0165       37.6229       38.7496       40.9952        0.0000        0.0000        0.0000        0.0000        0.0000        0.0000        0.0000        0.0000        0.0000        0.0000        0.0000        0.0000        0.0000        0.0000        0.0000        0.0000        0.0000        0.0000        0.0000        0.0000
        0.0000        0.0000        0.0000        0.0000        0.0000        0.0000        0.0000        0.0000        0.0000        0.0000        0.0000        0.0000        0.0000        0.0000        0.0000        0.0000        0.0000        0.0000        0.0000        0.0000        0.0000        0.0000        0.0000        0.0000        0.0000        0.0000        0.0000        0.0000        0.0000        0.0000        0.0000        0.0000        0.0000        0.0000        0.0000        0.0000        0.0000        0.0000        0.0000        0.0000        0.0000        0.0000        0.0000        0.0000        0.0000        0.0000        0.0000        0.0000        0.0000        0.0000        0.0000        0.0000        0.0000       65.0732       65.6582       65.1974       57.0121       50.9945       48.1795       40.4503        0.0000        0.0000        0.0000        0.0000        0.0000        0.0000        0.0000        0.0000        0.0000        0.0000        0.0000        0.0000        0.0000        0.0000        0.0000        0.0000        0.0000        0.0000        0.0000        0.0000        0.0000        0.0000        0.0000        0.0000        0.0000        0.0000        0.0000        0.0000        0.0000        0.0000        0.0000        0.0000        0.0000        0.0000        0.0000        0.0000        0.0000        0.0000        0.0000        0.0000        0.0000        0.0000        0.0000        0.0000        0.0000        0.0000        0.0000        0.0000        0.0000        0.0000        0.0000        0.0000        0.0000        0.0000        0.0000        0.0000        0.0000        0.0000        0.0000        0.0000        0.0000        0.0000        0.0000        0.0000        0.0000        0.0000        0.0000        0.0000        0.0000        0.0000        0.0000        0.0000        0.0000        0.0000        0.0000        0.0000        0.0000        0.0000        0.0000        0.0000        0.0000        0.0000        0.0000        0.0000        0.0000        0.0000        0.0000        0.0000        0.0000        0.0000        0.0000        0.0000        0.0000        0.0000        0.0000        0.0000        0.0000        0.0000        0.0000        0.0000        0.0000        0.0000        0.0000        0.0000        0.0000        0.0000        0.0000        0.0000        0.0000        0.0000       11.4572       12.0757       11.8292       11.6635       12.4113       12.9667       13.5204       13.5378       13.9939       13.9131       14.1823       14.4251       14.4612       14.5010       14.2525       13.6996       13.2114       14.4031       13.8894       13.2593       11.8893       14.3672       13.0385       12.5939       11.5347        9.8207        9.1221        9.4422        9.3109       11.2812       11.2274       11.2570       11.5905       11.2270       11.6502       12.1003       13.0986       14.0428       16.3528       18.4617       20.9163       21.2631       22.2302       24.6689       27.6676       32.4750       35.1957       35.2112       33.8549       35.1117       35.5696       38.1081       38.5080       40.2809       41.4467       40.2288       40.2598       38.1876       37.2877       38.1468       40.2477        0.0000        0.0000        0.0000        0.0000        0.0000        0.0000        0.0000        0.0000        0.0000        0.0000        0.0000        0.0000        0.0000        0.0000        0.0000        0.0000        0.0000        0.0000
        0.0000        0.0000        0.0000        0.0000        0.0000        0.0000        0.0000        0.0000        0.0000        0.0000        0.0000        0.0000        0.0000        0.0000        0.0000        0.0000        0.0000        0.0000        0.0000        0.0000        0.0000        0.0000        0.0000        0.0000        0.0000        0.0000        0.0000        0.0000        0.0000        0.0000        0.0000        0.0000        0.0000        0.0000        0.0000        0.0000        0.0000        0.0000        0.0000        0.0000        0.0000        0.0000        0.0000        0.0000        0.0000        0.0000        0.0000        0.0000        0.0000        0.0000       69.5282       64.0943       64.5866       68.1214       64.5824       63.9013       61.9882       55.5134       50.9073       43.7613       35.2010       28.7634        0.0000        0.0000        0.0000        0.0000        0.0000        0.0000        0.0000        0.0000        0.0000        0.0000        0.0000        0.0000        0.0000        0.0000        0.0000        0.0000        0.0000        0.0000        0.0000        0.0000        0.0000        0.0000        0.0000        0.0000        0.0000        0.0000        0.0000        0.0000        0.0000        0.0000        0.0000        0.0000        0.0000        0.0000        0.0000        0.0000        0.0000        0.0000        0.0000        0.0000        0.0000        0.0000        0.0000        0.0000        0.0000        0.0000        0.0000        0.0000        0.0000        0.0000        0.0000        0.0000        0.0000        0.0000        0.0000        0.0000        0.0000        0.0000        0.0000        0.0000        0.0000        0.0000        0.0000        0.0000        0.0000        0.0000        0.0000        0.0000        0.0000        0.0000        0.0000        0.0000        0.0000        0.0000        0.0000        0.0000        0.0000        0.0000        0.0000        0.0000        0.0000        0.0000        0.0000        0.0000        0.0000        0.0000        0.0000        0.0000        0.0000        0.0000        0.0000        0.0000        0.0000        0.0000        0.0000        0.0000        0.0000        0.0000        0.0000        0.0000        0.0000        0.0000        0.0000        0.0000        0.0000        0.0000        0.0000       13.0321       13.4622       13.4313       13.5593       13.0122       13.3805       13.5230       13.1981       13.1085       12.9771       13.6612       14.1093       14.0770       14.2564       14.7086       14.5606       14.2896       13.3452       14.3152       14.4538       13.1930       11.5867       13.1266       12.9591       11.0267        9.9342        9.0514        8.9097        8.5076        8.4381       11.8748       11.8289       11.3347        9.6523       10.3390       11.1164       12.1262       12.9690       15.3016       17.0519       18.8044       20.7441       22.0202       23.8634       26.1377       28.0978       32.5365       35.2072       36.6598       36.5171       37.6649       38.7171       40.1730       39.9514       40.4047       43.1997       43.4921       42.8445       42.2870       40.7848       39.3847       38.6551        0.0000        0.0000        0.0000        0.0000        0.0000        0.0000        0.0000        0.0000        0.0000        0.0000        0.0000        0.0000        0.0000        0.0000       47.1500       49.2590       50.1659        0.0000
        0.0000        0.0000        0.0000        0.0000        0.0000        0.0000        0.0000        0.0000        0.0000        0.0000        0.0000        0.0000        0.0000        0.0000        0.0000        0.0000        0.0000        0.0000        0.0000        0.0000        0.0000        0.0000        0.0000        0.0000        0.0000        0.0000        0.0000        0.0000        0.0000        0.0000        0.0000        0.0000        0.0000        0.0000        0.0000        0.0000        0.0000        0.0000        0.0000        0.0000        0.0000        0.0000        0.0000        0.0000        0.0000        0.0000        0.0000        0.0000       73.7261       66.2316       71.2876       72.6889       68.0944       63.4832       60.2988       62.9319       60.1809       55.9848       50.7851       48.0029       40.2129       31.9757       27.2757        0.0000        0.0000        0.0000        0.0000        0.0000        0.0000        0.0000        0.0000        0.0000        0.0000        0.0000        0.0000        0.0000        0.0000        0.0000        0.0000        0.0000        0.0000        0.0000        0.0000        0.0000        0.0000        0.0000        0.0000        0.0000        0.0000        0.0000        0.0000        0.0000        0.0000        0.0000        0.0000        0.0000        0.0000        0.0000        0.0000        0.0000        0.0000        0.0000        0.0000        0.0000        0.0000        0.0000        0.0000        0.0000        0.0000        0.0000        0.0000        0.0000        0.0000        0.0000        0.0000        0.0000        0.0000        0.0000        0.0000        0.0000        0.0000        0.0000        0.0000        0.0000        0.0000        0.0000        0.0000        0.0000        0.0000        0.0000        0.0000        0.0000        0.0000        0.0000        0.0000        0.0000        0.0000        0.0000        0.0000        0.0000        0.0000        0.0000        0.0000        0.0000        0.0000        0.0000        0.0000        0.0000        0.0000        0.0000        0.0000        0.0000        0.0000        0.0000        0.0000        0.0000        0.0000        0.0000        0.0000        0.0000        0.0000        0.0000        0.0000        0.0000        0.0000        0.0000        0.0000        0.0000       14.2120       14.1817       14.1296       14.8624       14.2069       13.6152       13.3756       13.4212       13.2943       13.4566       13.5424       14.0298       14.7570       15.0180       14.7586       14.9910       14.9728       14.2676       13.4387       14.3682       13.5811       12.6345       11.5666       12.9338       12.5809       11.7349       11.0304       10.3184       10.3317       10.4338        9.6326       13.2205       12.3369       10.9193       10.9401       11.5334       11.0179       11.2865       13.2319       15.8346       20.5687       16.6743       18.4610       20.9732       23.2181       25.9156       28.2779       33.9288       35.7341       37.0207       36.8965       38.2976       41.1215       41.9438       43.4743       45.0745       47.0823       44.8721       44.9811       44.9432       43.9282       43.5678       42.6366       43.2599        0.0000        0.0000        0.0000        0.0000        0.0000        0.0000        0.0000        0.0000        0.0000       48.5373       49.5946       49.7989       51.5100       51.7166       49.0483       45.4192       47.7439
        0.0000        0.0000        0.0000        0.0000        0.0000        0.0000        0.0000        0.0000        0.0000        0.0000        0.0000        0.0000        0.0000        0.0000        0.0000        0.0000        0.0000        0.0000        0.0000        0.0000        0.0000        0.0000        0.0000        0.0000        0.0000        0.0000        0.0000        0.0000        0.0000        0.0000        0.0000        0.0000        0.0000        0.0000        0.0000        0.0000        0.0000        0.0000        0.0000        0.0000        0.0000        0.0000        0.0000        0.0000        0.0000        0.0000        0.0000        0.0000       67.1311       64.7236       74.9153       74.6770       66.0311       63.3757       58.6999       61.9596       58.5025       54.6643       48.8747       48.3522       40.3409       33.7238       29.7591       22.0571       19.2045       15.9423       14.8827        0.0000        0.0000        0.0000        0.0000        0.0000        0.0000        0.0000        0.0000        0.0000        0.0000        0.0000        0.0000        0.0000        0.0000        0.0000        0.0000        0.0000        0.0000        0.0000        0.0000        0.0000        0.0000        0.0000        0.0000        0.0000        0.0000        0.0000        0.0000        0.0000        0.0000        0.0000        0.0000        0.0000        0.0000        0.0000        0.0000        0.0000        0.0000        0.0000        0.0000        0.0000        0.0000        0.0000        0.0000        0.0000        0.0000        0.0000        0.0000        0.0000        0.0000        0.0000        0.0000        0.0000        0.0000        0.0000        0.0000        0.0000        0.0000        0.0000        0.0000        0.0000        0.0000        0.0000        0.0000        0.0000        0.0000        0.0000        0.0000        0.0000        0.0000        0.0000        0.0000        0.0000        0.0000        0.0000        0.0000        0.0000        0.0000        0.0000        0.0000        0.0000        0.0000        0.0000        0.0000        0.0000        0.0000        0.0000        0.0000        0.0000        0.0000        0.0000        0.0000        0.0000        0.0000        0.0000        0.0000        0.0000        0.0000        0.0000        0.0000        0.0000       14.4344       14.3594       13.1980       14.9521       13.6670       12.7303       12.5639       12.5545       13.0841       13.0239       13.1579       13.5105       13.8935       14.3045       14.5479       14.8479       14.5602       14.3771       13.6733       14.2966       13.3844       12.5142       11.8629       12.7705       12.0697       12.5248       10.8990       10.2790        9.2423        9.2796       10.1552       13.1777       12.8224       10.6390       10.8438       11.4480       11.7664       12.4591       13.6909       14.3103       16.0051       17.6441       19.5750       21.9285       23.1833       26.1253       28.8324       35.3964       38.0966       38.1591       37.8493       39.7294       40.4231       41.5002       43.9645       45.4317       46.6509       44.8091       43.2593       42.2194       42.9414       43.1385       44.6225        0.0000        0.0000        0.0000        0.0000        0.0000        0.0000       35.2999       36.0597       39.3899       42.5706       42.8174       43.0380       46.6458       49.8631       58.8198       55.8618        0.0000        0.0000
        0.0000        0.0000        0.0000        0.0000        0.0000        0.0000        0.0000        0.0000        0.0000        0.0000        0.0000        0.0000        0.0000        0.0000        0.0000        0.0000        0.0000        0.0000        0.0000        0.0000        0.0000        0.0000        0.0000        0.0000        0.0000        0.0000        0.0000        0.0000        0.0000        0.0000        0.0000        0.0000        0.0000        0.0000        0.0000        0.0000        0.0000        0.0000        0.0000        0.0000        0.0000        0.0000        0.0000        0.0000        0.0000        0.0000        0.0000        0.0000       65.4516       67.7923       72.4344       66.5216       64.9065       59.9575       57.3583       56.1393       52.1893       49.2729       46.0522       48.0737       44.7206       40.0082       34.8636       31.0592       28.3545       23.9036       20.1935       17.4192       14.3711        0.0000        0.0000        0.0000        0.0000        0.0000        0.0000        0.0000        0.0000        0.0000        0.0000        0.0000        0.0000        0.0000        0.0000        0.0000        0.0000        0.0000        0.0000        0.0000        0.0000        0.0000        0.0000        0.0000        0.0000        0.0000        0.0000        0.0000        0.0000        0.0000        0.0000        0.0000        0.0000        0.0000        0.0000        0.0000        0.0000        0.0000        0.0000        0.0000        0.0000        0.0000        0.0000        0.0000        0.0000        0.0000        0.0000        0.0000        0.0000        0.0000        0.0000        0.0000        0.0000        0.0000        0.0000        0.0000        0.0000        0.0000        0.0000        0.0000        0.0000        0.0000        0.0000        0.0000        0.0000        0.0000        0.0000        0.0000        0.0000        0.0000        0.0000        0.0000        0.0000        0.0000        0.0000        0.0000        0.0000        0.0000        0.0000        0.0000        0.0000        0.0000        0.0000        0.0000        0.0000        0.0000        0.0000        0.0000        0.0000        0.0000        0.0000        0.0000        0.0000        0.0000        0.0000        0.0000        0.0000        0.0000        0.0000        0.0000       13.7008       13.2844       13.5440       14.9443       13.3407       11.3842       11.3557       13.7978       14.5907       14.5870       14.4619       15.8309       15.7154       16.4554       16.8236       16.0541       16.5484       16.1392       15.1914       14.8401       13.8738       13.4635       13.0022       16.1684       15.3673       16.1208       15.1413       12.1434       11.2082       10.8311       10.5748       15.2173       15.8397       14.6608       14.0805       12.6383       12.5473       12.5086       14.3337       15.8714       18.7196       20.6516       23.6398       24.9389       26.3108       28.0363       31.8207       36.2000       38.3198       40.7097       40.7891       40.8674       41.2433       40.1107       41.7307       43.8558       43.8401       43.2089       40.8114       40.0285       41.6813       43.9628       44.6573       45.8101       45.2513       44.5906       42.6466       39.9609       34.4661       33.9923       37.8150       42.1780       45.2324       45.1011       48.0374       52.5679       53.5916       55.0360       56.5281        0.0000        0.0000
        0.0000        0.0000        0.0000        0.0000        0.0000        0.0000        0.0000        0.0000        0.0000        0.0000        0.0000        0.0000        0.0000        0.0000        0.0000        0.0000        0.0000        0.0000        0.0000        0.0000        0.0000        0.0000        0.0000        0.0000        0.0000        0.0000        0.0000        0.0000        0.0000        0.0000        0.0000        0.0000        0.0000        0.0000        0.0000        0.0000        0.0000        0.0000        0.0000        0.0000        0.0000        0.0000        0.0000        0.0000        0.0000        0.0000        0.0000        0.0000       65.4817       64.0174       66.4388       66.4808       61.9895       58.4866       59.3345       57.6183       55.1799       52.8523       48.4145       51.4271       48.1357       44.4934       39.7266       35.5759       31.5083       27.8724       24.6560       23.7036       17.9689       14.9402        0.0000        0.0000        0.0000        0.0000        0.0000        0.0000        0.0000        0.0000        0.0000        0.0000        0.0000        0.0000        0.0000        0.0000        0.0000        0.0000        0.0000        0.0000        0.0000        0.0000        0.0000        0.0000        0.0000        0.0000        0.0000        0.0000        0.0000        0.0000        0.0000        0.0000        0.0000        0.0000        0.0000        0.0000        0.0000        0.0000        0.0000        0.0000        0.0000        0.0000        0.0000        0.0000        0.0000        0.0000        0.0000        0.0000        0.0000        0.0000        0.0000        0.0000        0.0000        0.0000        0.0000        0.0000        0.0000        0.0000        0.0000        0.0000        0.0000        0.0000        0.0000        0.0000        0.0000        0.0000        0.0000        0.0000        0.0000        0.0000        0.0000        0.0000        0.0000        0.0000        0.0000        0.0000        0.0000        0.0000        0.0000        0.0000        0.0000        0.0000        0.0000        0.0000        0.0000        0.0000        0.0000        0.0000        0.0000        0.0000        0.0000        0.0000        0.0000        0.0000        0.0000        0.0000        0.0000        0.0000        0.0000        0.0000        0.0000        9.5787        9.4029       10.9017       10.3132        9.5879        0.0000       11.0352       12.0475       13.2359        0.0000        0.0000        0.0000       14.9981       14.8649       14.6553       14.4702       14.1739       13.9340       13.7053       12.6573       12.1026       11.3729       13.9669       12.9388       13.5917       12.3870       11.5858       10.7960       10.7837       10.9979       12.6184       11.8415       13.0647       14.6206       13.5552       13.1672       13.2118       14.0741       16.4111       18.7632       22.4734       24.2069       26.3805       28.3697       30.1242       35.6548       37.5451       38.9919       41.8385       44.0447       44.1012       42.7257       44.9151       46.0812       48.0848       49.5879       45.2054       42.7218       41.9355       44.2459       43.1625       43.4655       44.6934       44.9126       44.3176       41.4582       40.0912       32.9330       32.8695       33.1186       38.8329       39.4436       41.5028       42.9918       44.9818       47.0977       47.4010       48.4739        0.0000        0.0000
        0.0000        0.0000        0.0000        0.0000        0.0000        0.0000        0.0000        0.0000        0.0000        0.0000        0.0000        0.0000        0.0000        0.0000        0.0000        0.0000        0.0000        0.0000        0.0000        0.0000        0.0000        0.0000        0.0000        0.0000        0.0000        0.0000        0.0000        0.0000        0.0000        0.0000        0.0000        0.0000        0.0000        0.0000        0.0000        0.0000        0.0000        0.0000       92.8670       86.4797       75.7399        0.0000        0.0000        0.0000        0.0000        0.0000        0.0000        0.0000       64.5108       61.1168       63.5600       56.9801       55.5760       56.3240       54.3756       61.3221       56.4573       52.5524       48.9386       49.5732       46.0495       44.4130       40.3837       38.4926       32.6206       32.6952       29.7470       26.9463       21.4708       16.9452        0.0000        0.0000        0.0000        0.0000        0.0000        0.0000        0.0000        0.0000        0.0000        0.0000        0.0000        0.0000        0.0000        0.0000        0.0000        0.0000        0.0000        0.0000        0.0000        0.0000        0.0000        0.0000        0.0000        0.0000        0.0000        0.0000        0.0000        0.0000        0.0000        0.0000        0.0000        0.0000        0.0000        0.0000        0.0000        0.0000        0.0000        0.0000        0.0000        0.0000        0.0000        0.0000        0.0000        0.0000        0.0000        0.0000        0.0000        0.0000        0.0000        0.0000        0.0000        0.0000        0.0000        0.0000        0.0000        0.0000        0.0000        0.0000        0.0000        0.0000        0.0000        0.0000        0.0000        0.0000        0.0000        0.0000        0.0000        0.0000        0.0000        0.0000        0.0000        0.0000        0.0000        0.0000        0.0000        0.0000        0.0000        0.0000        0.0000        0.0000        0.0000        0.0000        0.0000        0.0000        0.0000        0.0000        0.0000        0.0000        0.0000        0.0000        0.0000        0.0000        0.0000        0.0000        0.0000        0.0000        0.0000        0.0000        0.0000        0.0000        0.0000        0.0000        0.0000        0.0000        0.0000        0.0000        0.0000        0.0000        0.0000        0.0000        0.0000        0.0000        0.0000       12.0520       11.7730       11.9887       11.8419       13.2147       13.6197       11.8358       12.3005       12.9563       11.0848       10.4863       11.2948       12.5245       12.1246       11.5391       10.1375       11.3593       11.3858       11.2438       13.4702       12.6081       13.6867       14.3268       15.5695       18.1963       20.7759       23.1487       24.3176       25.9416       28.6520       31.9595       39.6177       42.0234       40.5900       43.7441       46.4379       47.6109       49.0184       47.5683       47.9525       50.6968       52.5671       48.1102       45.6395       44.7473       43.0710       40.0643       42.5677       43.2977       44.5495       42.9304       39.1149       37.5143       33.5638       31.9609       32.8644       30.4997       30.3674       32.3363       34.3274       37.7577       38.2584       40.0041        0.0000        0.0000        0.0000
        0.0000        0.0000        0.0000        0.0000        0.0000        0.0000        0.0000        0.0000        0.0000        0.0000        0.0000        0.0000        0.0000        0.0000        0.0000        0.0000        0.0000        0.0000        0.0000        0.0000        0.0000        0.0000        0.0000        0.0000        0.0000        0.0000        0.0000        0.0000        0.0000        0.0000        0.0000        0.0000        0.0000        0.0000        0.0000        0.0000        0.0000        0.0000       86.5573       79.3884       70.4786       69.1659       70.9579       70.6047       68.2143       63.2195       60.4812       61.6237       55.2895       58.4257       56.7550       53.6914       53.3803       51.2992       53.5558       60.8223       53.8499       48.3066       45.4507       49.5061       49.7240       42.9781       39.0713       38.1321       36.5545       32.4956       28.8781       26.4801       21.7223       18.2410       16.3123       14.5585        0.0000        0.0000        0.0000        0.0000        0.0000        0.0000        0.0000        0.0000        0.0000        0.0000        0.0000        0.0000        0.0000        0.0000        0.0000        0.0000        0.0000        0.0000        0.0000        0.0000        0.0000        0.0000        0.0000        0.0000        0.0000        0.0000        0.0000        0.0000        0.0000        0.0000        0.0000        0.0000        0.0000        0.0000        0.0000        0.0000        0.0000        0.0000        0.0000        0.0000        0.0000        0.0000        0.0000        0.0000        0.0000        0.0000        0.0000        0.0000        0.0000        0.0000        0.0000        0.0000        0.0000        0.0000        0.0000        0.0000        0.0000        0.0000        0.0000        0.0000        0.0000        0.0000        0.0000        0.0000        0.0000        0.0000        0.0000        0.0000        0.0000        0.0000        0.0000        0.0000        0.0000        0.0000        0.0000        0.0000        0.0000        0.0000        0.0000        0.0000        0.0000        0.0000        0.0000        0.0000        0.0000        0.0000        0.0000        0.0000        0.0000        0.0000        0.0000        0.0000        0.0000        0.0000        0.0000        0.0000        0.0000        0.0000        0.0000        0.0000        0.0000        0.0000        0.0000        0.0000        0.0000        0.0000        0.0000        0.0000        0.0000        0.0000        0.0000        0.0000       11.2370       10.6664       10.4438       10.3238       10.3431       10.8299       11.0178       10.6643       10.4405       10.6196       12.6099       13.9688       12.9241       11.4650       10.8581       10.8829       11.0504       11.7058       13.4975       13.7090       14.5580       15.2458       16.2560       19.0737       20.8740       22.4129       24.4285       26.6933       29.2318       31.5327       33.8331       40.0243       42.7123       47.5388       47.2158       47.9498       48.0655       44.2166       44.0047       48.5342       51.6000       49.6490       46.2771       41.1973       37.5592       39.3063       40.1696       41.0047       39.4103       39.6223       37.2904       35.6984       34.8816       32.8434       31.7201       30.7147       30.4858       31.7641       35.0880       37.8472       34.8313        0.0000        0.0000        0.0000        0.0000
        0.0000        0.0000        0.0000        0.0000        0.0000        0.0000        0.0000        0.0000        0.0000        0.0000        0.0000        0.0000        0.0000        0.0000        0.0000        0.0000        0.0000        0.0000        0.0000        0.0000        0.0000        0.0000        0.0000        0.0000        0.0000        0.0000        0.0000        0.0000        0.0000        0.0000        0.0000        0.0000        0.0000        0.0000        0.0000        0.0000        0.0000       87.6604       82.4758       72.7690       64.5402       62.0717       57.2938       57.2005       54.5386       52.6592       52.6471       51.9098       50.2993       46.6060       48.8454       45.6199       42.5979       52.0149       55.2686       65.1730       59.3323       45.0920       42.2039       49.3313       45.8993       40.7378       34.2222       36.4951       34.7065       30.6906       25.4013       24.8262       21.9976       19.9395       18.3523       15.8693        0.0000        0.0000        0.0000        0.0000        0.0000        0.0000        0.0000        0.0000        0.0000        0.0000        0.0000        0.0000        0.0000        0.0000        0.0000        0.0000        0.0000        0.0000        0.0000        0.0000        0.0000        0.0000        0.0000        0.0000        0.0000        0.0000        0.0000        0.0000        0.0000        0.0000        0.0000        0.0000        0.0000        0.0000        0.0000        0.0000        0.0000        0.0000        0.0000        0.0000        0.0000        0.0000        0.0000        0.0000        0.0000        0.0000        0.0000        0.0000        0.0000        0.0000        0.0000        0.0000        0.0000        0.0000        0.0000        0.0000        0.0000        0.0000        0.0000        0.0000        0.0000        0.0000        0.0000        0.0000        0.0000        0.0000        0.0000        0.0000        0.0000        0.0000        0.0000        0.0000        0.0000        0.0000        0.0000        0.0000        0.0000        0.0000        0.0000        0.0000        0.0000        0.0000        0.0000        0.0000        0.0000        0.0000        0.0000        0.0000        0.0000        0.0000        0.0000        0.0000        0.0000        0.0000        0.0000        0.0000        0.0000        0.0000        0.0000        0.0000        0.0000        0.0000        0.0000        0.0000        0.0000        0.0000        0.0000        9.7089        9.2301        9.4655        9.7493       10.9994        0.0000       10.4133        9.9254        7.5793        6.8235        6.5291        7.0690        7.7243        8.3794       15.4866       20.2731       19.9726       17.6399       14.4988       14.2309       14.0764       14.3467       18.3691       18.2560       16.6103       17.1985       18.3162       21.1593       22.9049       25.0945       27.9236       29.1539       29.6679       31.0898       33.2460       36.2478       40.0871       47.3019       51.4073       52.4565       51.8260       48.4657       44.8494       43.4801       48.0506       50.7969       46.0679       40.3990       35.9818       34.0031       34.7676       36.7641       33.7695       32.7187       29.9138       30.4127       34.2194       33.6346       31.3967       30.3278       36.7603       35.7883       36.0056       40.3035       38.9525       36.0982        0.0000        0.0000        0.0000        0.0000
        0.0000        0.0000        0.0000        0.0000        0.0000        0.0000        0.0000        0.0000        0.0000        0.0000        0.0000        0.0000        0.0000        0.0000        0.0000        0.0000        0.0000        0.0000        0.0000        0.0000        0.0000        0.0000        0.0000        0.0000        0.0000        0.0000        0.0000        0.0000        0.0000        0.0000        0.0000        0.0000        0.0000        0.0000        0.0000        0.0000        0.0000       81.2766       71.0549       66.1534       59.2885       54.3817       54.0333       50.7818       48.4747       48.9966       46.5678       52.0509       50.8939       42.8369       42.6540       40.4484       41.1166       46.0413       43.1965       52.5295       41.2952       41.4270       37.6920       39.9461       38.4417       39.7512       37.9631       36.0106       32.7217       29.4339       28.0893       26.7424       24.8148       20.7159       17.3210       15.0964       12.7468        0.0000        0.0000        0.0000        0.0000        0.0000        0.0000        0.0000        0.0000        0.0000        0.0000        0.0000        0.0000        0.0000        0.0000        0.0000        0.0000        0.0000        0.0000        0.0000        0.0000        0.0000        0.0000        0.0000        0.0000        0.0000        0.0000        0.0000        0.0000        0.0000        0.0000        0.0000        0.0000        0.0000        0.0000        0.0000        0.0000        0.0000        0.0000        0.0000        0.0000        0.0000        0.0000        0.0000        0.0000        0.0000        0.0000        0.0000        0.0000        0.0000        0.0000        0.0000        0.0000        0.0000        0.0000        0.0000        0.0000        0.0000        0.0000        0.0000        0.0000        0.0000        0.0000        0.0000        0.0000        0.0000        0.0000        0.0000        0.0000        0.0000        0.0000        0.0000        0.0000        0.0000        0.0000        0.0000        0.0000        0.0000        0.0000        0.0000        0.0000        0.0000        0.0000        0.0000        0.0000        0.0000        0.0000        0.0000        0.0000        0.0000        0.0000        0.0000        0.0000        0.0000        0.0000        0.0000        0.0000        0.0000        0.0000        0.0000        0.0000        0.0000        0.0000        6.1103        6.4203        7.1008        6.9711        7.4450        7.7215        7.9785        8.4289        8.7700       10.0190       10.2869       10.6630        7.9904        6.7292        5.5052        6.1550        4.7959        6.3496        9.9000       11.2915       16.2604       16.4967       15.9584       15.9312       16.7660       17.0995       17.5141       17.4327       16.7840       18.2591       19.2299       21.6141       23.9564       27.5301       29.7942       30.8808       33.7429       36.1132       35.9145       36.7896       40.6558       47.6346       47.0839       46.9556       51.0305       50.3722       47.0156       46.4191       48.3900       47.8294       45.0661       43.3645       36.7999       32.1261       32.1536       30.4610       27.9559       25.2152       25.9707       30.0038       31.5230       31.3979       30.7032       31.8454       36.3039       36.6722       40.7028       44.2107       33.5148        0.0000        0.0000        0.0000        0.0000        0.0000
        0.0000        0.0000        0.0000        0.0000        0.0000        0.0000        0.0000        0.0000        0.0000        0.0000        0.0000        0.0000        0.0000        0.0000        0.0000        0.0000        0.0000        0.0000        0.0000        0.0000        0.0000        0.0000        0.0000        0.0000        0.0000        0.0000        0.0000        0.0000        0.0000        0.0000        0.0000        0.0000        0.0000        0.0000        0.0000        0.0000       83.6455       70.3831       62.1697       59.6439       54.4596       50.8726       49.0037       46.4911       43.5166       43.5567       43.7158       50.0616       57.1473       47.7574       41.5537       36.9032       36.7160       35.1778       35.3204       40.6258       33.9139       36.9792       33.0005       36.0372       35.0719       39.3253       41.1090       34.5970       29.4990       29.6530       27.6605       28.3010       26.2183       21.8232       19.0046       15.7356        0.0000        0.0000        0.0000        0.0000        0.0000        0.0000        0.0000        0.0000        0.0000        0.0000        0.0000        0.0000        0.0000        0.0000        0.0000        0.0000        0.0000        0.0000        0.0000        0.0000        0.0000        0.0000        0.0000        0.0000        0.0000        0.0000        0.0000        0.0000        0.0000        0.0000        0.0000        0.0000        0.0000        0.0000        0.0000        0.0000        0.0000        0.0000        0.0000        0.0000        0.0000        0.0000        0.0000        0.0000        0.0000        0.0000        0.0000        0.0000        0.0000        0.0000        0.0000        0.0000        0.0000        0.0000        0.0000        0.0000        0.0000        0.0000        0.0000        0.0000        0.0000        0.0000        0.0000        0.0000        0.0000        0.0000        0.0000        0.0000        0.0000        0.0000        0.0000        0.0000        0.0000        0.0000        0.0000        0.0000        0.0000        0.0000        0.0000        0.0000        0.0000        0.0000        0.0000        0.0000        0.0000        0.0000        0.0000        0.0000        0.0000        0.0000        0.0000        0.0000        0.0000        0.0000        0.0000        0.0000        0.0000        0.0000        0.0000        0.0000        5.0531        5.0428        6.4651        7.5576        6.9152        6.4623        6.2464        7.9734        8.2917        8.4751        8.8025        9.6625        9.7000        9.3980        7.9422        6.9508        6.8603        7.7554        7.5581        6.5703        5.2789        8.1753        7.2731       11.8964       14.0866       15.2811       15.6123       17.0036       17.7681       18.7216       18.1651       18.0126       19.2094       21.7061       23.7018       25.7895       28.9912       33.3752       32.8563       33.7998       35.9653       38.8176       40.1025       42.9402       40.7404       41.1360       42.6717       41.7846       48.7841       50.2748       49.5043       48.7200       47.6729       45.4886       45.1814       38.8411       35.4816       31.6144       31.4315       24.0792       23.7283       24.9490       26.7677       30.9189       29.9717       30.3080       33.7551       37.8186       40.5193       45.6529       49.2832       41.2553        0.0000        0.0000        0.0000        0.0000        0.0000
        0.0000        0.0000        0.0000        0.0000        0.0000        0.0000        0.0000        0.0000        0.0000        0.0000        0.0000        0.0000        0.0000        0.0000        0.0000        0.0000        0.0000        0.0000        0.0000        0.0000        0.0000        0.0000        0.0000        0.0000        0.0000        0.0000        0.0000        0.0000        0.0000        0.0000        0.0000        0.0000        0.0000        0.0000        0.0000       82.2284       75.7576       69.0074       59.9444       55.7875       52.2027       48.0454       46.0160       40.9013       38.1069       36.1921       39.1261       46.5198       48.8174       43.4041       36.7579       35.1149       34.0417       32.1162       32.2080       32.6050       32.4673       31.7854       33.9916       38.2274       36.5061       38.2312       38.3176       33.9361       30.0965       25.9156       24.7168       28.2174       27.7795       24.9282       21.3462       17.6055        0.0000        0.0000        0.0000        0.0000        0.0000        0.0000        0.0000        0.0000        0.0000        0.0000        0.0000        0.0000        0.0000        0.0000        0.0000        0.0000        0.0000        0.0000        0.0000        0.0000        0.0000        0.0000        0.0000        0.0000        0.0000        0.0000        0.0000        0.0000        0.0000        0.0000        0.0000        0.0000        0.0000        0.0000        0.0000        0.0000        0.0000        0.0000        0.0000        0.0000        0.0000        0.0000        0.0000        0.0000        0.0000        0.0000        0.0000        0.0000        0.0000        0.0000        0.0000        0.0000        0.0000        0.0000        0.0000        0.0000        0.0000        0.0000        0.0000        0.0000        0.0000        0.0000        0.0000        0.0000        0.0000        0.0000        0.0000        0.0000        0.0000        0.0000        0.0000        0.0000        0.0000        0.0000        0.0000        0.0000        0.0000        0.0000        0.0000        0.0000        0.0000        0.0000        0.0000        0.0000        0.0000        0.0000        0.0000        0.0000        0.0000        0.0000        0.0000        0.0000        0.0000        0.0000        0.0000        0.0000        0.0000        0.0000        0.0000        4.3860        4.5728        4.9897        5.3868        6.6839        6.5113        6.2277        6.3604        7.2022        7.3365        7.9635        8.1142        8.9216       10.0682        9.8858        8.8587        7.2501        7.0479        6.5669        5.8836        5.0345        4.7155        3.4970        4.5268       11.0817       12.9406       13.9862       13.9835       16.6478       19.0862       18.6001       19.2478       20.8410       21.3423       22.0642       24.8564       27.8615       30.7929       32.4432       33.6458       34.5219       34.7138       37.6752       41.2474       42.2257       44.1107       45.6222       43.9007       41.2294       44.1424       46.6594       46.5329       47.7647       46.4618       47.4099       48.7028       45.0880       40.6697       37.0963       31.2437       26.0168       22.9679       24.0786       26.8116       31.5552       31.3859       34.7909       36.1795       41.3047       48.4431       52.5014       47.4565       44.4789        0.0000        0.0000        0.0000        0.0000        0.0000
        0.0000        0.0000        0.0000        0.0000        0.0000        0.0000        0.0000        0.0000        0.0000        0.0000        0.0000        0.0000        0.0000        0.0000        0.0000        0.0000        0.0000        0.0000        0.0000        0.0000        0.0000        0.0000        0.0000        0.0000        0.0000        0.0000        0.0000        0.0000        0.0000        0.0000        0.0000        0.0000        0.0000        0.0000        0.0000       66.1747       58.7392       52.9486       58.1184       46.6239       42.9182       40.0483       37.4428       31.2362       29.3901       28.2974       28.4459       37.0011       33.1712       33.5010       27.0730       67.5876       39.3784       33.9168       32.3338       26.5028       28.3929       30.9150       35.3996       37.1692       36.5256       35.1789       36.8630       34.1995       26.5562       26.0353       28.6121       27.0710       26.4888       23.9737       21.1192       17.7720        0.0000        0.0000        0.0000        0.0000        0.0000        0.0000        0.0000        0.0000        0.0000        0.0000        0.0000        0.0000        0.0000        0.0000        0.0000        0.0000        0.0000        0.0000        0.0000        0.0000        0.0000        0.0000        0.0000        0.0000        0.0000        0.0000        0.0000        0.0000        0.0000        0.0000        0.0000        0.0000        0.0000        0.0000        0.0000        0.0000        0.0000        0.0000        0.0000        0.0000        0.0000        0.0000        0.0000        0.0000        0.0000        0.0000        0.0000        0.0000        0.0000        0.0000        0.0000        0.0000        0.0000        0.0000        0.0000        0.0000        0.0000        0.0000        0.0000        0.0000        0.0000        0.0000        0.0000        0.0000        0.0000        0.0000        0.0000        0.0000        0.0000        0.0000        0.0000        0.0000        0.0000        0.0000        0.0000        0.0000        0.0000        0.0000        0.0000        0.0000        0.0000        0.0000        0.0000        0.0000        0.0000        0.0000        0.0000        0.0000        0.0000        0.0000        0.0000        0.0000        0.0000        0.0000        0.0000        0.0000        0.0000        0.0000        5.9285        5.2452        5.1546        5.3882        5.8679        6.0621        6.5654        6.9846        6.6135        5.7889        6.0935        6.6693        7.2088        7.5551        9.0624       10.7296       12.8965       13.1179       11.3724        7.7310        8.5002        9.2417        9.2203       10.6530       11.6852       13.1124       13.1130       13.8920       12.8842       17.3376       22.6261       24.0251       23.5645       22.2997       24.2179       26.7536       29.2731       30.1519       30.4010       31.0792       32.0875       35.4527       35.2394       37.7182       40.2693       44.7864       47.9495       51.7864       52.0386       49.5688       49.5298       47.3519       43.7038       45.3746       47.9321       48.0756       50.7475       37.1122       32.6026       26.3561       25.6725       25.9591       25.8798       29.1632       31.2004       36.0499       33.9632       36.6553       36.6211       44.7218       47.9980       51.0032       47.3170        0.0000        0.0000        0.0000        0.0000        0.0000        0.0000
        0.0000        0.0000        0.0000        0.0000        0.0000        0.0000        0.0000        0.0000        0.0000        0.0000        0.0000        0.0000        0.0000        0.0000        0.0000        0.0000        0.0000        0.0000        0.0000        0.0000        0.0000        0.0000        0.0000        0.0000        0.0000        0.0000        0.0000        0.0000        0.0000        0.0000        0.0000        0.0000        0.0000        0.0000        0.0000       56.0703       51.0968       47.3981       45.1001       42.6242       38.6540       34.6740       32.2455       27.0920       25.1749       28.1494       29.4909       33.3151       31.5889       30.6578       30.2020       58.3306       40.0309       41.2802       37.8219       36.4800       29.7269       29.6677       29.3682       30.9193       31.5889       32.5222       33.8758       29.7365       26.2713       26.5502       27.2582       28.1716       26.9212       27.3670       24.3480        0.0000        0.0000        0.0000        0.0000        0.0000        0.0000        0.0000        0.0000        0.0000        0.0000        0.0000        0.0000        0.0000        0.0000        0.0000        0.0000        0.0000        0.0000        0.0000        0.0000        0.0000        0.0000        0.0000        0.0000        0.0000        0.0000        0.0000        0.0000        0.0000        0.0000        0.0000        0.0000        0.0000        0.0000        0.0000        0.0000        0.0000        0.0000        0.0000        0.0000        0.0000        0.0000        0.0000        0.0000        0.0000        0.0000        0.0000        0.0000        0.0000        0.0000        0.0000        0.0000        0.0000        0.0000        0.0000        0.0000        0.0000        0.0000        0.0000        0.0000        0.0000        0.0000        0.0000        0.0000        0.0000        0.0000        0.0000        0.0000        0.0000        0.0000        0.0000        0.0000        0.0000        0.0000        0.0000        0.0000        0.0000        0.0000        0.0000        0.0000        0.0000        0.0000        0.0000        0.0000        0.0000        0.0000        0.0000        0.0000        0.0000        0.0000        0.0000        0.0000        0.0000        0.0000        6.1349        7.1421        0.0000        6.4124        6.4899        5.9542        5.1505        5.1239        5.3178        5.7064        6.0425        6.6421        7.2645        6.8057        6.3068        6.2581        5.9552        6.5222        7.3086        7.8729        9.3421        9.2406        8.1598        9.4599        9.7617        8.9184       12.5638       12.7895       10.6802       12.6899       13.6789       15.3080       16.0719       14.6901       17.0023       19.4724       23.9536       23.0508       22.3184       25.1209       28.0060       30.1443       30.0983       29.6460       29.6931       29.7991       29.3968       34.6551       38.9546       41.1807       45.1999       46.1604       48.7096       50.3650       54.4008       51.2910       45.9127       43.6548       40.6210       40.3115       41.7963       40.4329       32.4074       27.7774       26.0606       27.7191       31.3398       28.2283       31.4697       35.8705       32.2809       31.6031       34.2928       37.4444       46.9171       50.4301       50.7344        0.0000        0.0000        0.0000        0.0000        0.0000        0.0000        0.0000
        0.0000        0.0000        0.0000        0.0000        0.0000        0.0000        0.0000        0.0000        0.0000        0.0000        0.0000        0.0000        0.0000        0.0000        0.0000        0.0000        0.0000        0.0000        0.0000        0.0000        0.0000        0.0000        0.0000        0.0000        0.0000        0.0000        0.0000        0.0000        0.0000      140.5610      108.5495       84.0251       75.1307       71.0437       62.5639       52.7404       51.3124       48.0737       41.4015       36.6843       33.3374       30.6874       28.2538       24.1154       23.7450       23.7566       22.8582       34.7746       48.9155       56.5125       50.7959       42.2791       38.7542       31.6778       34.0625       35.3580       31.3156       22.5050       20.3012       27.1184       26.7174       30.5184       32.5401       29.9613       26.0029       25.3447       24.2600       27.0551       28.3229       27.4167       25.0218       23.6862       18.8078        0.0000        0.0000        0.0000        0.0000        0.0000        0.0000        0.0000        0.0000        0.0000        0.0000        0.0000        0.0000        0.0000        0.0000        0.0000        0.0000        0.0000        0.0000        0.0000        0.0000        0.0000        0.0000        0.0000        0.0000        0.0000        0.0000        0.0000        0.0000        0.0000        0.0000        0.0000        0.0000        0.0000        0.0000        0.0000        0.0000        0.0000        0.0000        0.0000        0.0000        0.0000        0.0000        0.0000        0.0000        0.0000        0.0000        0.0000        0.0000        0.0000        0.0000        0.0000        0.0000        0.0000        0.0000        0.0000        0.0000        0.0000        0.0000        0.0000        0.0000        0.0000        0.0000        0.0000        0.0000        0.0000        0.0000        0.0000        0.0000        0.0000        0.0000        0.0000        0.0000        0.0000        0.0000        0.0000        0.0000        0.0000        0.0000        0.0000        0.0000        0.0000        0.0000        0.0000        0.0000        0.0000        0.0000        0.0000        0.0000        0.0000        0.0000        0.0000        6.8070        6.2244        6.8589        7.1983        6.7869        6.2772        6.1404        5.1230        5.3087        5.6860        6.0329        5.7418       24.8569       20.0811        7.0816        6.6571        7.6960        7.6094        7.2910        7.5074        7.8563        8.7725        9.6962       11.1884       13.0615       13.6975       12.7147       13.7444       12.7030       10.2568       29.8042       12.9274       13.7958       13.0673       15.3051       16.7063       16.1519       19.5247       19.5620       22.6754       23.8683       25.8658       25.5884       26.8280       28.6562       27.4061       29.4365       29.9328       35.4830       39.4953       42.5124       46.2305       48.0139       47.2219       49.8791       49.6917       47.2110       45.1248       42.4505       40.4010       43.1405       41.9947       42.5180       26.2840       22.2988       23.7462       27.3845       32.1312       34.1149       33.6427       29.6359       30.9782       32.7400       34.3338       38.1319       48.0022       55.8951        0.0000        0.0000        0.0000        0.0000        0.0000        0.0000        0.0000        0.0000
        0.0000        0.0000        0.0000        0.0000        0.0000        0.0000        0.0000        0.0000        0.0000        0.0000        0.0000        0.0000        0.0000        0.0000        0.0000        0.0000        0.0000        0.0000        0.0000        0.0000        0.0000        0.0000        0.0000        0.0000        0.0000        0.0000      137.8486      120.1525      103.5079      102.0103       91.7069       78.9973       77.6382       67.8454       60.2672       50.3713       46.9123       45.9025       38.7729       34.0277       31.6420       29.1770       26.9933       23.7515       22.4876       24.4002       28.7702       39.2658       42.7258       39.2697       33.6330       38.4803       37.9747       44.5815       34.5974       38.6339       31.8777       27.0823       19.1500       27.3328       26.3677       27.0231       27.5255       27.2359       25.4671       25.2387       25.9998       27.4579       28.3057       27.8178       25.4190       22.9978       19.9745       16.3308       11.6439       10.1105        7.8542        6.1618        5.2572        4.1333        3.6902        4.6547        0.0000        0.0000        0.0000        0.0000        0.0000        0.0000        0.0000        0.0000        0.0000        0.0000        0.0000        0.0000        0.0000        0.0000        0.0000        0.0000        0.0000        0.0000        0.0000        0.0000        0.0000        0.0000        0.0000        0.0000        0.0000        0.0000        0.0000        0.0000        0.0000        0.0000        0.0000        0.0000        0.0000        0.0000        0.0000        0.0000        0.0000        0.0000        0.0000        0.0000        0.0000        0.0000        0.0000        0.0000        0.0000        0.0000        0.0000        0.0000        0.0000        0.0000        0.0000        0.0000        0.0000        0.0000        0.0000        0.0000        0.0000        0.0000        0.0000        0.0000        0.0000        0.0000        0.0000        0.0000        0.0000        0.0000        0.0000        0.0000        0.0000        0.0000        0.0000        4.8603        6.3998        5.5390        5.5985        5.3518        0.0000        0.0000        0.0000        0.0000        5.6100        5.9138        7.2119        6.0486        6.1354        6.7248        6.4667        6.5758        6.5511        5.3992        6.0938        6.9946        7.3747        6.7956        7.1349        8.3959        8.7096        8.3250        8.3017        8.1345        7.9893        9.4915        9.9116       12.8246       11.6140       13.2294       13.2956       15.9326       15.0278       16.0796       13.5185       10.8797       58.5157       10.0697        9.3096        9.4291       10.5246       17.3940       18.0696       20.3822       20.9135       21.8718       22.7522       28.5626       30.3824       28.4873       26.1552       28.3433       32.0130       37.1534       41.2883       41.4641       40.4228       45.7439       50.2079       50.1864       47.9015       44.7755       46.1109       45.3701       40.9720       39.4340       43.5977       44.0229       39.8701       25.9901       22.7169       25.7228       27.7874       32.9370       32.9009       34.6402       29.4070       34.6443       38.8230       42.0149       47.1235       57.9252       59.5528        0.0000        0.0000        0.0000        0.0000        0.0000        0.0000        0.0000        0.0000
        0.0000        0.0000        0.0000        0.0000        0.0000        0.0000        0.0000        0.0000        0.0000        0.0000        0.0000        0.0000        0.0000        0.0000        0.0000        0.0000        0.0000        0.0000        0.0000        0.0000        0.0000        0.0000        0.0000        0.0000        0.0000      118.0805       98.2616       77.8515       69.3959       70.7043       74.6020       81.7905       71.1046       63.3145       54.9178       44.9986       42.5027       36.9225       35.1885       30.7545       30.9731       35.7107       54.4283       56.8095       30.7603       31.2734       40.2415       38.5773       38.9159       39.1514       37.9288       38.6370       44.0181       47.1472       38.2212       27.6743       26.4001       27.4746       26.5931       29.3544       28.7281       27.4132       26.8203       27.0487       25.8942       26.0290       25.8070       25.6359       25.0859       23.5140       20.6588       20.4111       18.8437       15.7220       12.6920       10.0294        8.4951        9.9081       10.4933        7.6976        6.7267        7.7597        6.5826        3.3600        0.0000        0.0000        0.0000        0.0000        0.0000        0.0000        0.0000        0.0000        0.0000        0.0000        0.0000        0.0000        0.0000        0.0000        0.0000        0.0000        0.0000        0.0000        0.0000        0.0000        0.0000        0.0000        0.0000        0.0000        0.0000        0.0000        0.0000        0.0000        0.0000        0.0000        0.0000        0.0000        0.0000        0.0000        0.0000        0.0000        0.0000        0.0000        0.0000        0.0000        0.0000        0.0000        0.0000        0.0000        0.0000        0.0000        0.0000        0.0000        0.0000        0.0000        0.0000        0.0000        0.0000        0.0000        0.0000        0.0000        0.0000        0.0000        0.0000        0.0000        0.0000        0.0000        0.0000        0.0000        0.0000        0.0000        0.0000        0.0000        7.5088        7.1344        6.8590        6.3382        6.4236        6.1436        6.8525        6.9080        6.2683        6.2603        6.3683        5.7922        5.4334        5.5494        5.7917        6.5594        6.4176        6.6140        6.5737        6.9109        8.2663        8.8970        8.6344        9.4503       10.0373       10.4516       10.4258        8.6520        8.8716        8.8404        8.2314        9.3481        8.1737        9.6521       10.7311       12.3425       11.8921       12.7653       14.6019       15.5923       12.3330       13.1656       13.6652       10.4337        8.6585        8.7018       58.6845       14.3760       17.4337       25.1966       24.5965       21.2259       22.5967       23.0208       25.8419       26.4424       25.0828       26.6908       32.9022       38.7284       41.5525       41.9196       41.0290       44.9676       48.6320       46.1919       44.8683       41.0644       40.1640       36.8614       33.1664       32.2330       34.8068       34.3125       29.6914       29.7521       30.8871       37.0976       38.1643       36.9466       36.6254       34.7320        0.0000        0.0000       41.6279       43.8237       44.6911       49.2831        0.0000        0.0000        0.0000        0.0000        0.0000        0.0000        0.0000        0.0000        0.0000
        0.0000        0.0000        0.0000        0.0000        0.0000        0.0000        0.0000        0.0000        0.0000        0.0000        0.0000        0.0000        0.0000        0.0000        0.0000        0.0000        0.0000        0.0000        0.0000        0.0000        0.0000        0.0000        0.0000        0.0000        0.0000        0.0000       99.2994       84.0462       75.7259       66.9763       57.0392       70.8566       67.8081       56.4727       51.1367       43.6891       40.4208       35.6521       33.2172       28.8644       28.4050       36.8045       46.1758       50.1769       42.8995       36.6163       33.0571       31.9735       27.4041       33.0725       43.5074       57.3497       49.6242       42.1090       34.7223       32.5943       33.9301       35.4527       30.0851       31.4877       30.0960       28.4116       27.4900       27.4737       26.7609       26.6160       26.4084       26.6725       26.1880       24.2423       20.8731       18.3447       16.0893       16.3506       13.3734        9.1829        6.7773        8.1582        8.7556        6.7296        7.3415        7.4954        6.0980        2.7576        2.7018        2.6566        0.0000        0.0000        0.0000        0.0000        0.0000        0.0000        0.0000        0.0000        0.0000        0.0000        0.0000        0.0000        0.0000        0.0000        0.0000        0.0000        0.0000        0.0000        0.0000        0.0000        0.0000        0.0000        0.0000        0.0000        0.0000        0.0000        0.0000        0.0000        0.0000        0.0000        0.0000        0.0000        0.0000        0.0000        0.0000        0.0000        0.0000        0.0000        0.0000        0.0000        0.0000        0.0000        0.0000        0.0000        0.0000        0.0000        0.0000        0.0000        0.0000        0.0000        0.0000        0.0000        0.0000        0.0000        0.0000        0.0000        0.0000        0.0000        0.0000        0.0000        0.0000        0.0000        0.0000        0.0000        0.0000        0.0000        6.6340        6.8770        7.2699        6.5136        6.5276        6.4821        6.2362        6.3037        6.3021        6.5803        6.7372        7.3363        6.6412        6.0352        6.3085        6.7556        6.8173        7.0233        7.4922        7.7857        8.2120        8.8720        9.4147       10.2986       10.9170       11.0224       10.5655        8.9253        8.8931        8.4434        9.2169       10.9197       10.2537       10.7223        8.8819        9.7089        9.6820       10.9106       12.0840       13.9745       16.0743       59.6087        9.8307        7.7698        7.6511        8.0665        9.5499       19.2454       25.0515       22.9741       19.8953       20.1409       21.1293       23.0551       26.4701       25.2185       29.1285       36.5446       41.6342       45.4052       42.5488       41.1466       42.0378       45.9857       45.2445       45.8292       42.3376       41.0253       36.6651       30.7124       31.3864       28.3284       32.9404       33.9924       30.8197       30.9195       36.8387       41.0371       40.8114       38.6342       36.8527        0.0000        0.0000        0.0000        0.0000        0.0000        0.0000        0.0000        0.0000        0.0000        0.0000        0.0000        0.0000        0.0000        0.0000        0.0000        0.0000
        0.0000        0.0000        0.0000        0.0000        0.0000        0.0000        0.0000        0.0000        0.0000        0.0000        0.0000        0.0000        0.0000        0.0000        0.0000        0.0000        0.0000        0.0000        0.0000        0.0000        0.0000        0.0000        0.0000        0.0000        0.0000        0.0000        0.0000       67.6405       63.2102       62.1863       73.9390       91.2635       80.6500       63.2751       58.7310       45.4070       39.6252       36.3588       33.8332       33.4876       36.2972       29.3400       26.4488       27.3002       28.7724       27.0959       25.4889       26.9002       26.7503       27.6920       30.3384       36.5564       38.8181       38.0777       32.1842       34.0759       33.3321       33.4148       30.4143       33.2115       33.7457       31.0862       27.4846       29.1224       30.0962       24.6309       26.6762       25.9030       25.1131       23.5723       21.4624       22.0237       18.9229       15.4701       18.3949        9.2222        6.2843        5.6490        4.7056        2.6718        2.7702        3.3666        3.8849        1.7604        1.7723        2.0732        2.2028        0.8980        0.2700        0.7956        0.0000        0.0000        0.0000        0.0000        0.0000        0.0000        0.0000        0.0000        0.0000        0.0000        0.0000        0.0000        0.0000        0.0000        0.0000        0.0000        0.0000        0.0000        0.0000        0.0000        0.0000        0.0000        0.0000        0.0000        0.0000        0.0000        0.0000        0.0000        0.0000        0.0000        0.0000        0.0000        0.0000        0.0000        0.0000        0.0000        0.0000        0.0000        0.0000        0.0000        0.0000        0.0000        0.0000        0.0000        0.0000        0.0000        0.0000        0.0000        0.0000        0.0000        0.0000        0.0000        0.0000        0.0000        0.0000        0.0000        0.0000        0.0000        0.0000        0.0000        0.0000        6.1735        6.6626        6.9821        6.8868        6.7447        7.0512        6.3731        6.2298        6.6464        6.7522        6.7305        6.7053        6.2462        7.4940        8.6233        7.8322        7.3488        7.7664        7.6427        7.7881        8.9638        9.5053        9.8051       10.2128       11.2501       11.6170       11.1092       11.1248       10.5511        9.3187       10.0893        9.4186       10.3684        9.3732        8.1858        8.6099       10.1161       10.9644       10.2553       10.5257       33.2283       67.5759       14.9528        7.3890        7.4726        7.5002        9.0617       12.4630       18.7879       22.7384       25.5520       23.4412       23.9884       22.8532       24.3215       26.9600       31.4048       36.7349       40.4900       49.2554       50.8577       45.0758       43.8374       41.5352       45.0400       44.4159       43.6311       43.5696       40.4961       35.0992       31.6964       32.6609       29.4551       34.4006       27.8865       27.7024       33.2134       39.8811       41.4147       40.4172       38.2376       37.0092        0.0000        0.0000        0.0000        0.0000        0.0000        0.0000        0.0000        0.0000        0.0000        0.0000        0.0000        0.0000        0.0000        0.0000        0.0000        0.0000
        0.0000        0.0000        0.0000        0.0000        0.0000        0.0000        0.0000        0.0000        0.0000        0.0000        0.0000        0.0000        0.0000        0.0000        0.0000        0.0000        0.0000        0.0000        0.0000        0.0000        0.0000        0.0000        0.0000        0.0000        0.0000        0.0000        0.0000       70.2762       66.4555       65.6512       58.5827       64.3041       67.5001       62.4085       63.7511       64.9845       45.6209       46.9983       47.3005       47.4763       50.9509       30.3804       27.3231       30.0544       24.9578       26.6769       24.9636       27.3291       27.3806       27.2198       30.3110       30.7361       30.5491       30.5447       31.8989       44.3868       43.1935       39.0067       36.3180       29.9638       28.7020       29.8357       27.5057       27.3106       29.6323       28.3104       26.4496       27.4197       24.5591       23.1194       20.0756       20.1002       16.6649       14.4888       12.0748        9.0191        5.9564        5.0234        4.6752        2.7352        2.8500        3.6704        3.7978        2.3424        2.3285        1.3293        0.9178        0.3300        0.2456        0.1842        0.0000        0.0000        0.0000        0.0000        0.0000        0.0000        0.0000        0.0000        0.0000        0.0000        0.0000        0.0000        0.0000        0.0000        0.0000        0.0000        0.0000        0.0000        0.0000        0.0000        0.0000        0.0000        0.0000        0.0000        0.0000        0.0000        0.0000        0.0000        0.0000        0.0000        0.0000        0.0000        0.0000        0.0000        0.0000        0.0000        0.0000        0.0000        0.0000        0.0000        0.0000        0.0000        0.0000        0.0000        0.0000        0.0000        0.0000        0.0000        0.0000        0.0000        0.0000        0.0000        0.0000        0.0000        0.0000        0.0000        0.0000        0.0000        0.0000        0.0000        0.0000        0.0000        6.6379        6.8236        7.1113        6.8843        6.5375        6.9422        7.0529        6.2848        6.4342        7.1549        6.9450        6.8475        7.3478        7.2109        7.9266        7.0881        7.4490        8.1107        7.9937        9.0377       10.1809       11.2662       11.4418       11.6849       11.7755       12.2878       11.7366       10.3473       10.2248       10.1083        9.3440        8.6108        9.9349       10.2590        7.8068        7.1712        7.6228        8.1791        9.8014       32.1971       25.0674       15.7282       10.2902        7.5543        7.7987        9.3677       19.6349       18.1600       20.4928       27.1348       28.9282       26.2642       24.7999       28.6195       33.0205       36.3008       39.8384       39.8484       48.0410       47.2708       46.4610       46.5358       42.5360       44.3409       45.9225       46.8236       44.8218       39.1414       32.5682       31.1697       34.3566       32.7446       31.6933       28.0954       29.0574       36.1203       41.5968       42.3186       45.4283       41.4019       41.9077        0.0000        0.0000        0.0000        0.0000        0.0000        0.0000        0.0000        0.0000        0.0000        0.0000        0.0000        0.0000        0.0000        0.0000        0.0000        0.0000
        0.0000        0.0000        0.0000        0.0000        0.0000        0.0000        0.0000        0.0000        0.0000        0.0000        0.0000        0.0000        0.0000        0.0000        0.0000        0.0000        0.0000        0.0000        0.0000        0.0000        0.0000        0.0000        0.0000        0.0000        0.0000        0.0000        0.0000        0.0000       74.7806       83.6297       79.9241       77.6658       77.1650       69.1319       55.9856       47.7985       44.5882       43.3181       43.4338       40.9170       37.3087       35.3519       36.0135       33.2793       24.1345       21.8300       21.0475       20.9564       19.9216       20.8515       21.8910       23.4213       26.0477       28.6224       35.6885       41.7815       45.7672       35.3072       28.2752       24.4086       24.5384       24.5565       26.8860       24.9298       25.8554       26.2112       23.4895       22.1324       20.8969       20.1988       17.1893       14.8635       10.2962        7.2963        5.7685        6.2491        4.5944        4.5181        4.5382        3.6924        3.4442        3.5319        3.3108        2.7330        2.6375        1.3797        0.6506        0.5735        0.5238        0.2602        1.2315        0.0000        0.0000        0.0000        0.0000        0.0000        0.0000        0.0000        0.0000        0.0000        0.0000        0.0000        0.0000        0.0000        0.0000        0.0000        0.0000        0.0000        0.0000        0.0000        0.0000        0.0000        0.0000        0.0000        0.0000        0.0000        0.0000        0.0000        0.0000        0.0000        0.0000        0.0000        0.0000        0.0000        0.0000        0.0000        0.0000        0.0000        0.0000        0.0000        0.0000        0.0000        0.0000        0.0000        0.0000        0.0000        0.0000        0.0000        0.0000        0.0000        0.0000        0.0000        0.0000        0.0000        0.0000        0.0000        0.0000        0.0000        0.0000        0.0000        0.0000        0.0000        0.0000        7.1819        6.9029        6.2034        7.5987        8.1806        8.4620        7.2623        7.2552        6.7473        7.4010       11.4798        9.5593        7.8179        7.7207        7.6511        7.5842        8.0207        8.4587        8.3190        9.6681        9.2068        9.8168        9.4665        9.8909        9.6424        8.6841        8.5072        8.1822        8.8523        9.2146        9.8156        7.4233        7.1162        7.8347        8.7795        9.0764        9.1605       10.0604       10.0282       10.0228       11.8017        9.6964        7.2533        7.6611        7.9323       13.5268       15.3447       20.5426       27.3878       28.5150       26.3517       30.5208       28.9262       29.4463       33.3048       36.2514       41.0697       47.0836       56.0279       50.7572       46.6196       47.4388       52.1083       49.3003       43.8985       39.5649       30.9678       29.5897       32.1739       33.0959       29.4518       27.9626       25.0847       26.1749       35.5089       40.4743       42.5348       44.8329       47.9354       51.2822        0.0000        0.0000        0.0000        0.0000        0.0000        0.0000        0.0000        0.0000        0.0000        0.0000        0.0000        0.0000        0.0000        0.0000        0.0000        0.0000
        0.0000        0.0000        0.0000        0.0000        0.0000        0.0000        0.0000        0.0000        0.0000        0.0000        0.0000        0.0000        0.0000        0.0000        0.0000        0.0000        0.0000        0.0000        0.0000        0.0000        0.0000        0.0000        0.0000        0.0000        0.0000        0.0000        0.0000        0.0000       76.2796       68.5820       70.2436       67.9553       71.8172       66.5291       55.9508       47.2662       45.0476       43.0155       38.7282       36.0064       29.8713       25.6212       22.3275       24.7063       25.2449       25.6236       19.3662       18.2950       18.0017       20.9114       20.0680       21.8099       22.1018       23.7101       24.5634       29.6707       31.8567       30.0412       26.5885       23.4226       21.1030       20.1777       22.6795       28.4938       27.0524       24.6007       22.5681       21.6560       19.7574       16.2969       14.3715       11.7389        8.9312        5.7369        5.5307        4.5690        5.0361        4.6053        4.5899        4.6490        4.9440        5.9669        3.2927        2.7892        2.6927        2.3624        0.9520        0.3054        0.5526        1.2128        1.1872        0.0000        0.0000        0.0000        0.0000        0.0000        0.0000        0.0000        0.0000        0.0000        0.0000        0.0000        0.0000        0.0000        0.0000        0.0000        0.0000        0.0000        0.0000        0.0000        0.0000        0.0000        0.0000        0.0000        0.0000        0.0000        0.0000        0.0000        0.0000        0.0000        0.0000        0.0000        0.0000        0.0000        0.0000        0.0000        0.0000        0.0000        0.0000        0.0000        0.0000        0.0000        0.0000        0.0000        0.0000        0.0000        0.0000        0.0000        0.0000        0.0000        0.0000        0.0000        0.0000        0.0000        0.0000        0.0000        0.0000        0.0000        0.0000        0.0000        0.0000        7.1610        7.7944        8.8289        8.5776        6.7586        7.3777        7.8683        8.7655        7.8278        7.9051        8.7962        7.8923        6.9782        9.3624       10.4864        9.5637        8.4156        8.9628        8.5325        9.1349       10.4590        9.8681        9.4433        9.7504        9.7817       10.4592        8.2660        8.4849        8.9382        9.7368       11.2025        8.6608        8.0037        9.0983        9.7721       10.5826       10.2726        9.8485       10.5032       10.3469       10.4044        9.3201       69.3196       62.5845        7.1182        6.9202        9.0279       12.8316       18.3502       22.6817       25.4136       26.5369       26.9935       31.0403       30.0123       32.5217       38.3795       41.6484       45.9746       49.5431       54.2172       52.1157       50.1880       50.5437       56.7079       51.5723       43.8736       37.6119       33.0048       32.0885       34.0247       34.0499       30.2595       26.9509       26.4251       27.8107       36.3610       40.1825       45.8062       48.8423       57.1117       66.8164        0.0000        0.0000        0.0000        0.0000        0.0000        0.0000        0.0000        0.0000        0.0000        0.0000        0.0000        0.0000        0.0000        0.0000        0.0000        0.0000
        0.0000        0.0000        0.0000        0.0000        0.0000        0.0000        0.0000        0.0000        0.0000        0.0000        0.0000        0.0000        0.0000        0.0000        0.0000        0.0000        0.0000        0.0000        0.0000        0.0000        0.0000        0.0000        0.0000        0.0000        0.0000        0.0000        0.0000        0.0000       68.7203       63.9493       59.7646       67.2783       64.5508       61.6230       55.5531       47.1318       42.9944       40.6952       36.8714       30.6402       27.1309       24.7502       23.0800       21.3378       18.1630       18.0727       19.6919       16.8003       17.3960       18.1679       17.4569       18.1577       19.3271       21.3023       21.9909       27.5248       28.3599       28.0936       25.5149       21.9655       19.7622       18.8773       18.8176       19.8053       19.4370       20.5817       21.0088       20.7281       16.4544       14.0433       11.9851        9.5241        5.5680        4.2282        2.6033        3.1077        3.1635        4.3636        4.9179        4.4147        6.4179        4.1717        3.7933        3.3021        4.0241        2.8682        1.9776        2.7848        2.7841        1.2245        0.9021        0.4602        0.0000        0.0000        0.0000        0.0000        0.0000        0.0000        0.0000        0.0000        0.0000        0.0000        0.0000        0.0000        0.0000        0.0000        0.0000        0.0000        0.0000        0.0000        0.0000        0.0000        0.0000        0.0000        0.0000        0.0000        0.0000        0.0000        0.0000        0.0000        0.0000        0.0000        0.0000        0.0000        0.0000        0.0000        0.0000        0.0000        0.0000        0.0000        0.0000        0.0000        0.0000        0.0000        0.0000        0.0000        0.0000        0.0000        0.0000        0.0000        0.0000        0.0000        0.0000        0.0000        0.0000        0.0000        0.0000        0.0000        0.0000        0.0000        8.0051        8.1838        9.0477        8.9190        7.9072        6.7109        6.6264        6.1389        5.4852        5.7975        5.7716        5.7458        6.1128       80.4477        8.8467       54.0822       62.4559        8.1160        8.7001       10.7147       11.0377       10.1584       10.8406       11.5261        9.2983        8.7639        9.0406        9.3683        9.5395        9.8880        7.3899        7.8498       41.5688       21.4726       23.6874       63.8895        9.8500        9.4525       10.7096       76.3711       74.0709        9.9325        9.2562       14.3545       14.1308        9.2039       12.0214       12.8762       17.3138       21.8603       28.1382       28.6489       28.5147       32.7767       36.8157       35.6370       37.2723       43.4343       45.8181       48.1710       50.2236       46.8398       42.9485       47.4707       55.8647       60.8988       51.4539       48.5977       41.7573       34.0522       33.2840       34.1608       33.7263       29.4455       26.4006       27.6001       30.1682       40.3786       43.3606       47.9146       54.8820       61.2061       67.9840       70.8234        0.0000        0.0000        0.0000        0.0000        0.0000        0.0000        0.0000        0.0000        0.0000        0.0000        0.0000        0.0000        0.0000        0.0000        0.0000
        0.0000        0.0000        0.0000        0.0000        0.0000        0.0000        0.0000        0.0000        0.0000        0.0000        0.0000        0.0000        0.0000        0.0000        0.0000        0.0000        0.0000        0.0000        0.0000        0.0000        0.0000        0.0000        0.0000        0.0000        0.0000        0.0000        0.0000       65.0662       57.7107       65.2894       65.3621       62.9477       59.8253       57.1337       50.4711       41.3425       38.9038       37.0283       33.2906       33.1569       28.7086       29.6527       23.7798       21.3424       19.4979       19.3208       18.8058       16.1688       16.7708       16.8024       21.0260       18.1532       16.5938       19.8525       23.4329       26.4660       29.7418       28.7603       24.8643       21.8702       17.9259       16.5516       15.8650       15.8640       15.1468       15.9243       17.7981       15.6195       15.2768       12.6210        9.8622        7.8605        4.3557        2.7794        2.2942        3.3087        3.5059        4.0340        4.4726        6.6921        5.5210        5.1385        5.7179        5.5189        5.1569        4.5873        4.1878        1.8296        1.1177        1.0259        0.4771        0.4443        0.4621        0.0000        0.0000        0.0000        0.0000        0.0000        0.0000        0.0000        0.0000        0.0000        0.0000        0.0000        0.0000        0.0000        0.0000        0.0000        0.0000        0.0000        0.0000        0.0000        0.0000        0.0000        0.0000        0.0000        0.0000        0.0000        0.0000        0.0000        0.0000        0.0000        0.0000        0.0000        0.0000        0.0000        0.0000        0.0000        0.0000        0.0000        0.0000        0.0000        0.0000        0.0000        0.0000        0.0000        0.0000        0.0000        0.0000        0.0000        0.0000        0.0000        0.0000        0.0000        0.0000        0.0000        0.0000        0.0000        0.0000        6.5588        6.4364        7.4920        7.1342        7.2387        6.2778        5.0327        4.8902        4.8162        4.4866        5.4247        6.6133        5.8293        5.9623      111.1432        7.8786       10.4718        8.1014        8.2182        9.6190        9.3382       10.2591       11.0260        9.9087       15.4553       11.1010       11.7960       11.0274       10.4640       11.0434       12.6535       13.3869       12.4322       51.5064       31.7681       30.1842       36.1227       12.1057       13.1031       12.3142       12.2864       12.2958       12.1214       13.3518       11.5637       11.9819       12.7260       17.5744       18.9199       23.4347       27.7388       27.1523       28.7146       30.6528       32.4805       35.1126       37.7890       44.6330       49.0302       50.5291       50.5485       48.7784       44.3737       48.7586       53.3015       52.3019       56.0512       53.3755       47.0791       42.1872       38.2207       39.6022       35.1925       36.4332       31.5158       29.0681       29.6577       30.7864       43.0989       51.1620       55.7788       59.1146       71.7515       75.6503        0.0000        0.0000        0.0000        0.0000        0.0000        0.0000        0.0000        0.0000        0.0000        0.0000        0.0000        0.0000        0.0000        0.0000        0.0000        0.0000
        0.0000        0.0000        0.0000        0.0000        0.0000        0.0000        0.0000        0.0000        0.0000        0.0000        0.0000        0.0000        0.0000        0.0000        0.0000        0.0000        0.0000        0.0000        0.0000        0.0000        0.0000        0.0000        0.0000        0.0000        0.0000        0.0000        0.0000       44.1072       44.1569       45.1953       46.3851       46.2381       45.4613       41.9499       37.5536       30.6203       27.9154       26.1118       23.5340       20.3919       17.5255       16.9677       16.0745       17.2774       14.2804       15.5730       14.2039        9.8392        9.9011        8.4914        9.8181       10.5915       11.2010       10.3655        9.2741       16.6377       15.3916       12.9364       13.9831       12.3815       10.9053       10.3295       10.6309       10.2363       10.6829       18.1526       17.0636       10.9975       11.1133        9.5411        7.0037        7.2038        5.4309        3.9910        2.6074        3.1068        3.5420        3.3086        3.0880        3.9624        3.6379        4.3805        4.6585        4.0106        3.6377        3.5062        2.4297        0.8187        0.7056        0.6840        0.4796        0.3793        0.3642        0.2156        0.5018        1.1156        1.1771        2.4531        3.5114        3.2714        1.1564        0.0000        0.0000        0.0000        0.0000        0.0000        0.0000        3.2497        4.1858        3.4620        2.5593        0.0000        0.0000        0.0000        0.0000        0.0000        0.0000        0.0000        0.0000        0.0000        0.0000        0.0000        0.0000        0.0000        0.0000        0.0000        0.0000        0.0000        0.0000        0.0000        0.0000        0.0000        0.0000        0.0000        0.0000        0.0000        0.0000        0.0000        0.0000        0.0000        0.0000        0.0000        0.0000        0.0000        0.0000        0.0000        0.0000        4.3219        4.5997        5.0624        4.6865        5.4926        5.3740        5.8424        5.4018        4.3437        3.8789        3.3287        3.3803        3.5289        3.6338        4.4486        5.5031        7.8180       10.6741       13.1839       12.0541       10.2412        9.6422        9.6211       10.2513       10.6981       11.1000       13.1630       13.8156       13.7262       12.2735       12.5231       13.8652       19.0833       19.0709       16.8102       16.1305       21.0790       19.8543       29.5283       26.7245       14.4838       12.8814       13.4071       11.8173       13.0894       14.3052       14.7174       15.7286       17.1883       23.2667       26.4148       31.8438       35.6169       33.1840       32.9497       34.6849       33.5785       34.6127       38.1546       41.3369       40.1648       43.8626       44.9443       42.3299       44.4597       47.2861       51.0998       52.1406       57.7974       56.1395       52.7944       50.1990       47.5645       47.9532       44.8658       42.2262       36.2860       33.3722       34.0863       39.8245       51.6073       59.0822       63.1636       65.0496       78.0597       77.0776        0.0000        0.0000        0.0000        0.0000        0.0000        0.0000        0.0000        0.0000        0.0000        0.0000        0.0000        0.0000        0.0000        0.0000        0.0000        0.0000
        0.0000        0.0000        0.0000        0.0000        0.0000        0.0000        0.0000        0.0000        0.0000        0.0000        0.0000        0.0000        0.0000        0.0000        0.0000        0.0000        0.0000        0.0000        0.0000        0.0000        0.0000        0.0000        0.0000        0.0000        0.0000        0.0000       45.5154       41.0127       40.3276       39.6898       38.6589       39.4167       38.4280       35.8277       33.8913       28.3594       25.6270       22.5567       20.3684       18.0861       14.4872       13.5774       13.5036       13.9931       14.2446       12.7768       13.1770        8.5067        7.7494        7.9941        8.6676        8.6757        9.0644        7.8963        8.7562        9.7925       10.6492        8.1027        7.6329        8.3588        5.2329        4.2574        4.3461        4.5250        9.1536       13.8186        9.4958        3.8125        6.0789        3.2879        3.1311        6.2893        1.9244        1.5432        2.8917        2.8370        2.7200        2.3331        2.0749        4.0591        3.7639        3.4976        3.8657        3.5807        3.2074        3.7152        3.5753        1.7644        1.6205        1.1900        0.9651        0.6485        0.6555        0.5266        0.9637        1.4243        2.3690        3.2879        3.1242        2.7054        1.8897        0.5609        0.3635        1.4179        1.7990        5.3336        4.3937        2.4109        1.8207        1.8803        2.3318        2.0381        1.1265        1.7598        1.9699        0.0000        0.0000        0.0000        0.0000        0.0000        0.0000        0.0000        0.0000        0.0000        0.0000        0.0000        0.0000        0.0000        0.0000        0.0000        0.0000        0.0000        0.0000        0.0000        0.0000        0.0000        2.7226        2.3191        1.8128        2.3280        3.4913        3.8222        3.7846        3.6870        4.5593        4.9713        5.0530        5.1496        5.2269        6.9684        6.5620        5.6178        6.1971        5.7645        6.0603        6.2973        6.4616        7.4276        4.6226        3.6656        3.8604        4.5274        5.5552        7.3974        8.0033        6.4116        8.8598        9.6298       67.9301       10.3173       11.9760       12.4877       14.3164       12.8296       12.7438       13.3690       14.5417       15.7659       17.4327       21.2221       22.8654       18.4075       18.2354       19.7953       22.3747       45.5234       56.8340       16.9916       16.6935       16.3898       13.9206       15.1460       15.9464       15.2961       16.7975       63.6296       79.5712       29.5637       31.0981       32.9912       38.9910       36.8842       36.7568       33.8081       35.5951       43.5452       43.5071       41.5499       43.4826       46.5901       42.2375       46.8184       50.8634       55.0877       56.5611       55.7963       54.0230       54.3952       50.0114       51.9842       52.2075       49.0115       47.6930       39.3202       36.8123       44.2615       49.5956       60.0903       66.9752       71.8889       73.0684        0.0000        0.0000        0.0000        0.0000        0.0000        0.0000        0.0000        0.0000        0.0000        0.0000        0.0000        0.0000        0.0000        0.0000        0.0000        0.0000        0.0000        0.0000
        0.0000        0.0000        0.0000        0.0000        0.0000        0.0000        0.0000        0.0000        0.0000        0.0000        0.0000        0.0000        0.0000        0.0000        0.0000        0.0000        0.0000        0.0000        0.0000        0.0000        0.0000        0.0000        0.0000        0.0000        0.0000        0.0000       41.1020       39.4265       38.6614       37.7179       35.5060       34.3600       33.6007       31.9918       31.9212       27.3957       26.1793       20.5123       19.0782       14.9870       14.0508       14.3178       12.2566       11.0753       10.8827       16.3009       11.9695        8.7532        8.1284       15.2464        8.9052        8.2450        8.9616        6.9544        7.6110        9.5485        8.0262        6.6415        5.3979        4.7915        3.6793        2.6583        2.2719        1.1229        0.9324        1.6129        3.4815        2.5015        2.5048        1.6927        1.2229        0.6184        0.4794        0.5711        0.5103        1.1875        1.4071        1.9661        1.2815        1.3377        1.3202        2.2413        2.1183        2.9400        2.6211        2.5680        2.6332        1.5113        1.2286        1.1352        1.5567        1.1493        1.1345        1.1977        1.4020        1.8051        2.1848        2.1465        2.2790        2.8502        3.2885        3.0896        2.9838        4.5461        8.1113        8.0285        4.9841        3.5707        2.4762        2.4664        2.0792        1.6069        1.2027        1.0863        1.1869        1.2423        1.1044        1.1463        0.0000        0.0000        0.0000        0.0000        0.0000        0.0000        0.0000        0.0000        0.0000        0.0000        0.0000        0.0000        3.1687        3.0522        2.2500        2.1945        3.1537        3.9996        2.0744        1.7236        1.9282        2.3379        2.9190        3.7077        3.8973        4.2663        5.1760        7.0666        5.2927        5.8663        7.0151        6.4922        7.2027        7.7380        7.1435        6.1227        6.6843        6.0212        5.8782        4.9020        5.6982        6.4296        5.4979        5.4410        6.0025        7.1645        6.1341        7.7475        8.7851       10.4108       15.6973       11.7776       11.0016       11.5767       13.6833       12.8513       14.7681       15.0438       15.6621       15.9890       18.4674       21.9193       23.5441       19.3859       20.2865       21.8444       19.1505       24.7849       20.8050       19.0498       18.0438       17.3060       13.0435       19.6122       20.1933       18.4072       21.2393       33.2985       32.7657       26.8454       27.6650       33.0400       38.4800       37.6550       37.2883       34.4808       41.5506       48.7194       43.5368       43.2112       46.0411       49.2924       45.8656       50.5678       50.9763       54.7545       52.2341       53.4681       52.6815       50.7444       49.4728       50.5328       60.5598       57.9379       51.1755       41.6871       47.3534       50.3395       54.8685        0.0000       75.0530       77.2572       74.4224        0.0000        0.0000        0.0000        0.0000        0.0000        0.0000        0.0000        0.0000        0.0000        0.0000        0.0000        0.0000        0.0000        0.0000        0.0000        0.0000        0.0000        0.0000
        0.0000        0.0000        0.0000        0.0000        0.0000        0.0000        0.0000        0.0000        0.0000        0.0000        0.0000        0.0000        0.0000        0.0000        0.0000        0.0000        0.0000        0.0000        0.0000        0.0000        0.0000        0.0000        0.0000        0.0000        0.0000       38.7672       36.3950       35.4278       35.5452       34.2102       32.8180       31.8887       30.4470       31.6398       27.7100       23.8334       20.6623       16.6998       13.7123       12.4789       11.4287       10.0893        9.3494       10.7552       10.0712       10.7040       11.4022        8.5146        7.8210        7.8504       17.0206        8.4661        6.9082        8.0636        9.1752       12.7023        6.4837        5.3804        5.2318        4.9055        4.7010        4.3112        2.6422        1.5608        1.3891        1.7926        1.8056        1.8857        1.6529        1.3969        1.2144        0.5384        0.4751        0.3643        0.3655        0.7243        0.7970        1.0514        1.7619        1.2180        1.1263        1.4955        1.5651        2.0374        2.0717        1.8313        1.8255        1.4580        1.7756        1.9617        2.3173        2.0088        2.1946        2.3708        2.4654        2.4289        2.3237        2.4707        2.6897        2.6027        2.2488        3.3360        4.0839        6.0911        6.7730        8.9480       11.1204        5.1322        3.8740        4.8499        4.7205        3.8238        2.0630        1.8266        1.9438        1.3431        2.0622        1.7641        1.6942        1.9145        1.5223        0.0000        0.0000        0.0000        0.0000        0.0000        0.0000        0.0000        0.0000        3.1556        3.2308        3.2093        3.9024        3.0781        2.9794        3.6467        2.9598        2.3736        2.4300        2.8566        4.6583        5.0193        5.9964        6.0005        7.1373        7.6174        7.2844        7.3128        6.7501        8.9338       10.6001       12.9411       11.7906        9.3752        8.2863        7.5530        7.4942        6.4978        7.1188        9.3916        8.7777        7.8466        6.8527        7.2372        9.1364        9.4648        9.4790       12.2614       12.4119       14.9794       14.2555       14.1169       17.5374       17.3292       16.1638       15.4260       15.8271       15.5908       16.3426       19.7456       19.5783       21.4367       22.3048       21.2501       24.5860       24.0001       21.3528       20.6412       17.6878       16.1756       17.3403       20.1803       20.2876       20.3726       26.7816       34.4723       33.1829       29.0968       30.1985       33.8335       35.4100       33.9295       37.3270       43.2715       50.2702       52.4334       44.0481       46.5725       47.2729       48.7049       48.1260       50.1058       53.0853       58.3784       58.5148       53.4090       52.6094       52.4342       52.1719       49.6762       49.5373       56.8408       52.4050       46.4474       51.8205        0.0000        0.0000        0.0000        0.0000        0.0000        0.0000        0.0000        0.0000        0.0000        0.0000        0.0000        0.0000        0.0000        0.0000        0.0000        0.0000        0.0000        0.0000        0.0000        0.0000        0.0000        0.0000        0.0000        0.0000
        0.0000        0.0000        0.0000        0.0000        0.0000        0.0000        0.0000        0.0000        0.0000        0.0000        0.0000        0.0000        0.0000        0.0000        0.0000        0.0000        0.0000        0.0000        0.0000        0.0000        0.0000        0.0000       31.0004       27.9298       25.9695       23.9712       23.6170       22.4376       20.8868       20.8670       20.3545       20.0239       18.5177       18.6635       16.8677       15.6815       15.4079       13.1896       11.1740       10.7391       10.6295        9.5687        8.8990        9.2657        9.2786        9.8120        9.7511        7.2348        7.0486        6.6105       26.3682       14.7449       10.6257       13.8545       11.3672       19.6627       12.3768        5.9166        5.9200        6.2459        4.2391        4.9260        8.4327        6.6299        2.7227        2.0584        1.8356        1.4571        1.3033        1.1353        0.9803        0.1707        0.1058        0.3020        0.1611        1.0160        1.1599        1.1471        1.1633        1.9309        2.3029        2.3944        2.5700        3.0701        3.5384        3.5353        3.0220        2.8336        2.8351        2.4508        2.7650        3.1290        2.7225        2.7829        2.8666        2.7478        2.6549        2.9238        3.0292        3.6253        3.3572        3.0061        3.3757        7.5843        8.0461       10.5573        9.7913        6.0057        6.1336        8.0811        7.9415        7.7351        8.1012        6.4173        3.2741        1.9600        1.9819        2.4893        2.4313        2.0792        1.2230        1.0870        1.1666        1.7144        2.4448        2.5737        1.3767        1.6153        1.8797        2.9686        2.7614        2.8065        3.3430        2.1975        1.8262        2.2400        2.1692        3.0723        4.0757        2.7749        4.3333        3.4404        3.3621        4.2675        5.3909        5.8821        5.3624        5.3659        6.9159       10.4568       10.1408       13.2184       12.5364       13.9769       12.6508       11.3696       10.4113       10.0913        8.7435        8.2883        8.4541        8.2936        8.8325       10.9685       12.7102       13.8176       15.9617       17.0310       18.0284       19.2528       18.6050       16.7887       16.2641       15.0929       14.9780       15.1472       15.1238       15.2186       15.9505       16.0734       16.5535       17.2030       19.0055       21.5527       20.6399       19.7000       18.0666       14.8267       13.6248       14.1337       13.9312       17.3708       19.1431       23.6352       23.6738       26.8383       27.8478       27.0149       28.6693       32.6988       35.1218       35.9244       38.2238       41.0903       46.0418       45.2444       48.1368       48.4770       49.5749       51.8330       50.8088       51.8686       56.1743       60.9201       55.9115       53.9096       49.4226       48.4696       48.5818       51.4949       53.9741       53.3045       50.2337       57.4016        0.0000        0.0000        0.0000        0.0000        0.0000        0.0000        0.0000        0.0000        0.0000        0.0000        0.0000        0.0000        0.0000        0.0000        0.0000        0.0000        0.0000        0.0000        0.0000        0.0000        0.0000        0.0000        0.0000        0.0000        0.0000
        0.0000        0.0000        0.0000        0.0000        0.0000        0.0000        0.0000        0.0000        0.0000        0.0000        0.0000        0.0000        0.0000        0.0000        0.0000        0.0000        0.0000        0.0000       28.7870       25.8712       23.9763       22.4209       22.4626       22.9477       22.0933       19.3248       17.3328       18.4178       17.5657       17.1403       16.4592       15.1527       16.2197       15.4334       14.5938       12.8911       12.0036       11.1883       10.4154       11.3183       11.0039       18.0081       14.6404       10.4811        9.9372       11.4029       21.9473       16.0857       20.9975       31.6410       24.4166        7.6242        6.0042        9.8035        9.1987       12.0019       13.5196        9.8872        5.9335        5.8341        4.5182        4.1503        3.9757        3.8277        6.3652        4.0554        3.7180        1.5726        1.3306        1.1321        0.9596        0.1408        0.1074        0.1024        0.1244        1.0471        1.4030        1.4381        1.7532        2.7446        2.9216        3.0745        3.2986        4.8331        4.8854        4.3576        4.0988        3.4268        3.1894        3.4245        4.5961        6.1932        5.2955        4.8982        4.3344        4.0114        3.7537        4.9273        4.3602        4.7975        4.7195        3.7248        3.7044        6.9152        8.3294        8.7937        6.9251        5.5453        5.6374        5.9039        6.1902        5.7525        4.7661        1.3710        2.7245        1.1602        0.4244        1.0842        1.2594        0.9162        0.8105        0.8379        0.9930        1.5905        1.1675        1.9297        1.4407        1.2396        1.3072        1.6275        2.3539        3.4256        2.9324        2.9166        3.6249        2.5833        2.8325        2.5425        3.0716        2.8339        2.7356        2.0538        2.2932        3.4298        4.6264        5.9613        7.6550        7.9359        9.3459       10.2964       12.2984       14.3071       16.0432       14.7370       13.3429       10.7902        9.4980       11.0081       10.9388        9.9739        9.8791        8.7279        9.4470       13.2886       16.5872       18.1858       17.9477       20.1216       20.5492       20.5863       20.3269       21.9283       17.1320       15.5395       15.1017       16.2634       16.8562       16.9422       17.8970       17.8133       17.5385       18.1162       18.8080       17.8161       15.5707       17.1757       15.1921       12.9163       13.5055       12.9843       13.5872       18.8275       20.6877       21.8568       21.8764       22.5259       24.5329       23.9518       26.7750       35.0114       40.2281       41.5264       43.3397       42.8408       49.3793       49.8125       51.1622       51.7596       51.9037       53.6604       53.4475       57.7204       60.8879       55.4497       52.4722       50.6061       46.2693       46.4018       48.6928       50.2507       52.9565        0.0000        0.0000        0.0000        0.0000        0.0000        0.0000        0.0000        0.0000        0.0000        0.0000        0.0000        0.0000        0.0000        0.0000        0.0000        0.0000        0.0000        0.0000        0.0000        0.0000        0.0000        0.0000        0.0000        0.0000        0.0000        0.0000        0.0000        0.0000
        0.0000        0.0000        0.0000        0.0000        0.0000        0.0000        0.0000        0.0000        0.0000        0.0000        0.0000        0.0000        0.0000        0.0000        0.0000       30.5095       27.3586       25.0954       23.5388       20.4836       19.9572       20.1326       20.3111       19.1328       16.5332       16.1535       15.7493       16.0873       15.9238       16.1763       16.0403       10.8239        9.9508        9.0990       12.5904       12.5822        8.5224        7.7919        9.4156        6.5849        8.1658        6.7730        4.6176        2.6734        2.0912        7.9964       17.5639       15.4088       12.1834        8.3762        5.2536        6.9457        7.1485        8.7581       10.9860       13.0142       14.4665       15.1787        9.2428        8.8255        4.6816        4.4248        4.3402        2.9312        2.6726        3.8607        2.7766        1.7042        1.4539        1.2378        1.0638        0.1598        0.1669        0.7238        0.8683        1.6065        1.7090        1.8308        2.1890        3.5828        3.7123        3.9249        4.0280        5.4869        6.0734        5.0951        4.8378        4.3041        5.1068        6.9883        6.8807        6.9214        5.8045        5.3642        5.2372        5.1982        4.2035        4.9323        4.2424        4.4441        5.1068        4.1653        3.6370        5.5254        6.0888        7.0397        6.8179        4.9422        4.5643        4.5128        5.7126        5.6078        1.4496        1.4019        0.9007        1.3266        1.1753        0.4570        0.7711        1.3598        1.2569        0.8351        0.6018        0.9728        1.8836        2.8033        2.2367        1.5187        1.8263        3.3826        1.8914        2.3468        2.8594        2.7334        2.7546        2.1666        2.3442        2.8590        3.7404        3.2275        3.4347        2.6443        2.0381        3.7047        4.6448        5.0881        7.2921       10.7002       12.5644       12.7194       12.2781       15.4680       16.5513       16.7108       14.7029       11.7038       12.0770       11.4513       10.5363        9.3247       12.1644       10.5676       13.3938       18.3088       17.9397       19.8663       18.2110       20.7992       21.0896       20.9180       19.4227       20.8325       17.0986       17.2937       18.2542       16.9618       16.7454       17.8078       17.9586       19.6643       19.2073       18.6843       18.5686       16.3899       15.1536       13.8214       13.0016       11.5511       13.2678       14.7558       18.4408       21.1302       21.5178       19.4682       17.3012       20.4795       22.9593       24.7074       32.2392       40.3823       47.5799       47.3919       47.3314       45.4395       46.7322       48.5679       50.5435       55.0318       57.8526       58.5665       61.7767       63.4992       63.0085       61.7555        0.0000       49.9587       46.0408       44.3766       44.7490       49.9462       53.4073        0.0000        0.0000        0.0000        0.0000        0.0000        0.0000        0.0000        0.0000        0.0000        0.0000        0.0000        0.0000        0.0000        0.0000        0.0000        0.0000        0.0000        0.0000        0.0000        0.0000        0.0000        0.0000        0.0000        0.0000        0.0000        0.0000        0.0000        0.0000
        0.0000        0.0000        0.0000        0.0000        0.0000        0.0000        0.0000        0.0000        0.0000        0.0000        0.0000        0.0000        0.0000       37.7260       32.4457       27.3929       24.5918       22.3767       21.2250       19.5871       19.0853       18.2715       15.9350       14.9850       15.0294       14.8187       14.6266       15.4352       16.4810       18.9603       21.7682        9.3405        8.4892        7.9944       11.5835       10.6260        7.6767        6.3001        6.1863        7.1863       10.7071        4.5985        4.1584        3.8907        1.9953        0.8037        3.6320        6.0130        4.8064        4.6486        6.6205        7.6322        6.0671        8.4637        9.3106        9.1181        8.3927       11.2279        9.0530        7.7189        5.5680        5.4081        4.6214        3.0404        2.8811        2.6820        2.4219        1.9085        1.6658        1.4517        1.5881        1.1144        1.0985        1.2698        1.2172        2.0376        1.9196        2.0047        2.3817        4.0592        4.2725        5.0966        5.4666        5.8040        6.2594        6.2877        6.8725        7.1696        7.4580        8.3379        7.0855        7.2951        7.2612        6.6446        6.7455        5.9647        5.6544        5.6735        5.1276        5.2592        4.7713        4.6932        4.3772        3.0303        3.2259        3.5070        2.7504        2.6222        2.5414        4.7331        6.2192        5.1268        2.4474        1.9113        3.1208        3.5571        1.8571        1.5173        1.6189        1.5064        1.0411        1.2252        1.4518        2.0233        1.8074        1.7235        1.5062        1.8978        1.7174        1.8738        2.4323        3.2499        3.2999        3.5830        4.5270        2.8967        2.5911        3.4291        3.4250        4.7041        4.8447        6.1431        4.2413        4.5057        4.8997        8.1805        8.4394       10.4820       11.0524       11.1975       12.2019       15.8090       17.4731       17.7386       15.4531       12.8381       12.3635       13.1630       13.1645       11.6659       12.6229       13.5403       19.1667       21.2985       20.9282       22.3916       21.4739       23.8442       26.1594       22.2329       22.0242       19.6874       18.8777       18.7145       18.8719       20.3552       18.3459       16.1843       16.6881       16.7395       21.1534       19.6209       16.7136       11.5339       11.8186       11.0423       11.1674       11.2019       14.9743       17.4847       21.2612       18.4437       17.2036       16.5147       17.0870       20.5841       22.6675       28.1529       41.0192       44.9347       49.0020       51.3649       49.9512       49.3572       51.0896       51.3024       53.1865       59.8749       64.8895       69.6869       69.4140       66.4178       63.6148        0.0000        0.0000        0.0000        0.0000        0.0000        0.0000        0.0000        0.0000        0.0000        0.0000        0.0000        0.0000        0.0000        0.0000        0.0000        0.0000        0.0000        0.0000        0.0000        0.0000        0.0000        0.0000        0.0000        0.0000        0.0000        0.0000        0.0000        0.0000        0.0000        0.0000        0.0000        0.0000        0.0000        0.0000        0.0000        0.0000
        0.0000        0.0000        0.0000        0.0000        0.0000        0.0000        0.0000        0.0000        0.0000       38.2853        0.0000        0.0000       36.4944       33.4466       30.6557       26.2320       23.4677       20.8195       18.4028       15.5171       16.5349       16.1813       13.1198        9.7224       10.3203       10.2066        8.7339       10.4658       12.3910       12.4045       15.5512       11.3451        7.7155        8.4311       11.9727        6.9366        5.8952        5.8429        4.9207        4.9290       10.6319       12.9354       13.9544        9.2919        6.5417        5.2062        3.3136        1.6542        1.6665        2.3134        1.9846        4.1404        6.7811       17.0560       14.2752       15.1384       10.8698        8.7356        9.9322        9.3534        8.4414        7.9034        5.8958        3.4475        3.2577        3.0434        2.8195        0.7020        1.1392        3.6474        5.3786        3.4448        2.7641        2.0233        1.3210        1.1237        1.0422        1.1991        2.0674        3.6615        4.5457        5.3105        6.8591        6.9641        6.5769        6.0713        5.8910        6.2189        7.7960        7.9415        6.5210        7.6330        7.6653        7.5592        7.8469        7.5692        7.6836        7.6558        7.2289        6.9210        6.7695        6.5640        6.2424        4.3434        3.9984        3.8686        3.2814        2.7003        3.1146        3.0005        2.3286        3.7017        3.4160        1.9103        1.6589        1.7540        0.8917        0.8633        2.3568        2.0249        1.5786        2.1371        3.0152        1.6947        1.6601        1.7554        1.6962        1.6776        2.1251        2.2310        2.0574        2.3995        3.6215        2.8735        2.0613        1.7729        1.7955        2.7304        2.6391        2.6811        3.2044        4.0276        5.6571        7.5150        7.7983        8.6716       11.3367       12.4769       12.6164       13.8507       15.6157       17.5761       19.9153       16.6846       16.3699       18.1148       19.4940       16.2984       15.0710       49.3593       51.3019       16.9039       18.2844       21.7234       23.8085       26.2054       27.3141       27.8636       27.0951       26.3239       25.9298       24.4455       22.5883       19.9987       18.3411       18.8201       18.3780       18.9492       18.5903       16.7632       14.9595       14.7806       10.8669        9.3888        9.5649        9.6101        9.2082       11.5727       16.8139       19.4561       16.7431       13.6143       14.1279       14.4149       13.0022       17.5207       21.6278       26.4063       32.5963       41.6129       50.6264       53.0930       58.6828       65.7943       66.3201       64.1131       68.4266       77.5985       85.1578       85.5974       84.5046       78.6667        0.0000        0.0000        0.0000        0.0000        0.0000        0.0000        0.0000        0.0000        0.0000        0.0000        0.0000        0.0000        0.0000        0.0000        0.0000        0.0000        0.0000        0.0000        0.0000        0.0000        0.0000        0.0000        0.0000        0.0000        0.0000        0.0000        0.0000        0.0000        0.0000        0.0000        0.0000        0.0000        0.0000        0.0000        0.0000        0.0000        0.0000
        0.0000        0.0000        0.0000        0.0000        0.0000       55.3487       44.3194       40.4945       38.4852       36.1655       33.8323       37.0006       32.7667       30.0680       28.3298       23.4430       20.5742       17.8007       16.1944       13.8825       15.5232       11.8036       16.6528        9.4479        8.2778        8.0775        7.3227        9.3407        8.6961        8.1239        7.6936        6.3915        6.0010        5.5403        5.0276        5.0827        6.6848        4.3464        3.9459        5.9219       12.1276       19.0763        6.2069        6.7813        8.0951        3.2809        0.4550        1.5397        1.9555        2.0597        2.6101        3.5699        8.0869        8.8255        9.6131       16.2913       11.9024       12.8208       10.5472        9.0808        6.4850        5.6575        6.7300        5.5421        4.8759        3.2353        4.5930        2.8476        2.2688        4.1064        5.6026        4.2415        1.3902        0.8586        0.5287        0.8392        1.2253        1.3574        1.8227        3.8820        6.7101        6.1824        6.8030        5.9283        6.0656        5.6809        6.0811        6.6843        6.8116        6.7607        6.3684        7.4895        7.2652        7.4674        7.2959        8.7230        8.8938        8.8144        8.4242        7.9023        7.9112        7.6439        7.1983        5.2085        4.7061        3.9370        3.8404        3.7294        3.1372        3.1351        4.1553        4.2963        2.8199        1.5346        1.2901        0.8969        1.0089        2.3248        2.5461        3.0396        2.0735        3.1851        3.2241        3.0517        3.1592        3.2301        2.2110        2.3998        2.9145        2.1409        2.1463        2.0226        2.2839        4.1903        2.1380        1.8218        1.7434        1.6715        2.4849        3.1214        3.3685        4.3435        5.4693        9.4492       11.1354       12.2608       12.7414       26.1436       18.1977       20.3637       20.5998       19.2414       17.4235       17.2578       18.6038       20.3375       19.0176       18.2582       17.1802       22.5818       22.5243       24.1123       24.1860       27.2957       30.7037       33.0630       32.9995       34.2875       31.3387       29.3081       27.3584       23.8283       21.7273       20.8606       20.6537       17.2260       17.3101       18.4340       18.1221       16.0110       12.8463       10.3851        9.7237        7.5737        8.9119        9.5713       11.6135       12.1212       22.5446       15.2617       11.7762       12.7721        0.0000        0.0000       16.4333       21.5683       26.0574       32.3259       36.3219       42.7865       46.0986       51.4857       58.5755       66.1452       70.7951       74.8955       82.2600       89.8225       96.0773       96.3899       97.3201        0.0000        0.0000        0.0000        0.0000        0.0000        0.0000        0.0000        0.0000        0.0000        0.0000        0.0000        0.0000        0.0000        0.0000        0.0000        0.0000        0.0000        0.0000        0.0000        0.0000        0.0000        0.0000        0.0000        0.0000        0.0000        0.0000        0.0000        0.0000        0.0000        0.0000        0.0000        0.0000        0.0000        0.0000        0.0000        0.0000        0.0000        0.0000
        0.0000        0.0000        0.0000        0.0000       52.3750       46.0302       39.8272       40.5300       35.2088       34.1567       32.6022       34.6537       29.0462       28.0993       25.3526       20.5109       17.9512       17.0937       15.9382       12.2754       11.6620       11.1919       11.0145        7.1888        7.5079        6.5702        6.2815        8.1627        7.8174        7.2513        6.7199        5.3721        4.8360        4.6789        5.6020        7.5467       15.5701       11.7787        2.8981        4.0140        8.6391        5.7086        2.5778        1.9082        1.9150        0.9258        0.4588        1.5379        1.9390        2.3728        2.2360        3.6376        4.5895        5.8646        7.9231        9.0554        7.9226        7.4295        8.3487        5.5452        5.5333        5.4580        5.3419        3.7885        3.9090        3.8094        5.5786        3.7800        3.8183        3.9831        3.6317        4.3002        2.7105        1.6813        1.7918        3.3465        3.0720        3.7104        3.1427        5.7697        4.5498        4.6966        4.3658        4.7762        5.1974        5.7435        6.9236        5.8873        5.2032        6.1315        6.1323        8.3705        8.5229        8.6925        8.9857        9.2823        9.3745        9.1963        8.6667        8.4241        8.2406        8.0831        7.8149        5.4867        5.1186        4.7082        4.1526        3.5700        3.8003        3.9200        3.4628        2.5179        2.0377        1.5255        1.1725        0.9242        0.9447        0.6695        0.6859        1.6314        2.7454        2.8401        2.1196        2.1657        1.9982        2.4200        2.0259        2.4709        3.2844        2.9085        3.5834        2.5767        2.9174        2.0265        2.0452        3.3411        4.8284        2.6471        2.6920        5.8670        7.2278        6.7018        7.5421       10.2188       11.1361       12.6439       15.4325       31.7138       24.5026       16.1960       19.5564       19.5251       18.9851       20.2257       18.6702       18.1725       18.5799       44.9091       42.0504       27.5177       30.4696       34.1830       35.3810       37.3181       40.3808       36.7719       33.8342       33.4738       33.6091       50.8734       45.3646       23.7412       23.1308       19.6536       17.6102       17.4020       17.9208       17.9748       17.5855       16.2677       10.0969        9.3133        9.9196        9.2798       10.0234        9.9652        9.6079       17.4852       12.0722       13.1530        9.5406        0.0000        0.0000        0.0000       19.2508       25.6754       31.0002       37.3135       41.0863       46.1907       47.6558       53.6179       62.0119       69.5312       72.6877       80.7092       88.1536       94.5475        0.0000        0.0000        0.0000        0.0000        0.0000        0.0000        0.0000        0.0000        0.0000        0.0000        0.0000        0.0000        0.0000        0.0000        0.0000        0.0000        0.0000        0.0000        0.0000        0.0000        0.0000        0.0000        0.0000        0.0000        0.0000        0.0000        0.0000        0.0000        0.0000        0.0000        0.0000        0.0000        0.0000        0.0000        0.0000        0.0000        0.0000        0.0000        0.0000        0.0000        0.0000
        0.0000        0.0000       74.1437       50.2520       42.5591       42.2288       40.2683       37.6311       34.9673       29.2171       27.7357       27.5722       26.1638       23.8445       21.8618       18.4175       16.5028       15.2629       13.3097       11.0047       11.5103       19.1149       13.8434        9.9327        7.1287        6.1989        6.1431        6.9638        6.5909        6.0745        7.5284        6.2543        3.9727        3.4493        3.1833        2.8586        2.5899       10.4412       17.3384        4.8988        5.0544        2.3504        2.1616        2.2332        2.4500        1.3009        0.3548        1.4453        1.6540        2.5607        2.8371        4.4664        4.8758        5.1846        5.2585        5.9463        6.2289        6.3717        6.3015        5.0618        5.2498        4.8816        4.6650        3.4723        4.3763        4.2096        3.3505        3.1871        3.4437        2.5815        3.3131        2.4562        2.1297        1.5012        2.2911        3.8814        4.1327        4.8897        3.3132        3.1429        3.4467        3.5324        3.7358        4.1173        4.3052        4.8842        4.9115        5.8259        6.1093        6.1532        6.7375        8.3311        9.0319        9.3607       10.0897       11.8270       12.0741       12.5996       12.8956       11.2040        8.7908        8.4142        8.2400        4.9765        5.0864        4.8208        4.7021        3.9087        4.1970        2.5541        2.3432        2.5026        1.7836        1.3035        1.2095        0.9688        0.8472        0.7915        0.8346        1.3721        4.4027        2.4618        2.9712        2.6354        3.0175        2.9994        3.7662        4.2433        3.6118        3.6284        3.7945        4.1495        3.1910        3.0256        3.1925        3.9810        3.1081        3.9661        4.3893        5.1408        6.0283        6.9258       10.3968       12.4437       11.5652       14.5390       15.4261       15.5952       16.1555       23.4084       22.6661       18.6248       19.6552       18.0278       18.5799       20.9578       22.8317       25.3805       29.4858       29.5630       34.3589       33.9049       35.1804       36.1383       38.6539       36.2591       32.1419       32.0129       30.2979       34.7750       24.7930       20.9471       19.4736       22.1070       16.2158       17.9968       14.5018       12.3468       11.8279       10.8599        9.4308       10.9301        8.9296        7.7854       11.2586        8.9182        9.3894        9.9195        8.0496        8.4810        0.0000        0.0000        0.0000       16.2631       19.7113       27.4457       35.8052       47.6765       41.8700       48.9045       47.9226       58.6842       64.8904       67.3157       71.0894       75.9514       85.1840        0.0000        0.0000        0.0000        0.0000        0.0000        0.0000        0.0000        0.0000        0.0000        0.0000        0.0000        0.0000        0.0000        0.0000        0.0000        0.0000        0.0000        0.0000        0.0000        0.0000        0.0000        0.0000        0.0000        0.0000        0.0000        0.0000        0.0000        0.0000        0.0000        0.0000        0.0000        0.0000        0.0000        0.0000        0.0000        0.0000        0.0000        0.0000        0.0000        0.0000        0.0000        0.0000
        0.0000       56.1556       49.4524       34.5727       35.6534       32.0055       35.9758       26.6499       30.8750       21.4817       19.5113       18.2405       18.3661       21.1210       20.4707       14.9515       14.1866       13.6699        9.8301        5.6445        8.5321        9.8755        8.2227       10.1392        9.1847        9.2529        7.8920        5.2659        5.2528        9.8761       11.2851        9.4646        5.0331        3.4696        3.1297        2.9189        3.1266        2.8474        6.2067       11.2369        7.9906        8.0913        5.0650        3.3963        3.8076        0.9413        1.0133        0.4749        0.6676        1.0007        1.8957        4.6787        4.6297        4.1483        5.0521        5.5541        5.1427        4.6486        4.7278        5.5550        6.4651        5.3906        5.1126        5.9223        5.3468        3.4222        4.1679        2.0949        3.0010        3.1244        2.6287        4.6809        5.1270        4.9542        3.7288        2.1255        2.0973        2.4736        2.5350        3.5356        4.1659        4.2195        4.5523        5.0669        5.4733        6.2458        6.8181        6.7249        7.4869        7.8819        8.0765        9.4553       10.0047       11.5694       11.2385       12.0421       12.3957       12.3386       12.9536       12.6641       11.7976       11.5375        8.7909        7.9682        6.9748        7.2507        6.0742        4.7240        3.9163        3.2919        2.2558        1.8105        1.9784        1.3915        1.8107        1.2129        0.8976        1.1555        1.5444        1.7317        1.7799        1.3260        1.3567        2.1224        1.9628        2.1649        3.0182        2.9482        4.2420       18.6241       14.6316        4.5238        3.5604       16.8118       17.6704        4.7256        5.3037        7.2372        8.3860        8.7915        8.7664       12.5828       17.7742       26.9132       19.6020       10.1468       13.1252       18.5479       19.7851       26.0184       29.2110       24.5814       25.7291       27.9856       28.9509       28.7402       26.3869       24.2187       25.5095       32.7663       36.0832       36.8428       34.5527       30.7919       29.0946       28.5811       27.8598       29.9545       23.9341       23.9737       21.4610       22.9464       16.6797       18.7044       16.8973       16.6729       12.3105       10.3217       10.0574       33.8331       32.3118       12.0183       11.7358       13.3047        8.7124        7.2251        8.0395       15.0605        0.0000        0.0000        0.0000        0.0000       14.8309       17.6450       28.9089       31.6348       36.9044       37.9354       41.6222       47.6081       49.0466       51.1401       58.8780       68.0454       72.6450       77.7519        0.0000        0.0000        0.0000        0.0000        0.0000        0.0000        0.0000        0.0000        0.0000        0.0000        0.0000        0.0000        0.0000        0.0000        0.0000        0.0000        0.0000        0.0000        0.0000        0.0000        0.0000        0.0000        0.0000        0.0000        0.0000        0.0000        0.0000        0.0000        0.0000        0.0000        0.0000        0.0000        0.0000        0.0000        0.0000        0.0000        0.0000        0.0000        0.0000        0.0000        0.0000        0.0000        0.0000
        0.0000       34.0926       35.4940       29.8620       30.3416       31.0438       55.0465       34.4485       27.4680       20.6245       13.3885       15.4049        8.4444        5.9002        5.4176        4.7734        5.8235        5.1408        4.5991        6.2013        6.3318        7.1584        7.2054        6.3698        3.8263        3.3610        3.1530        4.0624        5.8245        5.5813        3.0616        1.9836        1.6932        1.2576        1.3128        1.6966        1.5220        2.9770        4.5692        5.7393        3.6124        0.6907        0.7485        2.2651        2.4223        1.7978        0.7834        0.8555        1.7303        3.3063        5.4246        5.5157        5.5153        4.5894        2.8207        4.1016        4.3470        5.0329        5.3144        6.6926        7.7887        6.3179        5.3513        3.9018        3.9477        4.1145        3.4057        3.3049        2.6549        2.8470        2.8934        3.5667        2.9215        2.1489        1.7664        1.7995        2.3164        2.5686        3.7247        4.3838        5.1801        5.2025        5.7072        5.8222        6.0860        6.6878        7.8271        9.4567       15.3126       13.7806       10.3714       11.2742       11.2946       10.7960       12.6902       13.1590       14.3638       13.2833       13.6912       14.5585       13.3536       15.2446       12.0692       10.1623        8.4803        7.6830        6.4190        4.2360        3.6462        3.0567        2.5318        2.4501        1.9919        2.6090        1.4412        1.2154        1.0725        0.9962        1.0418        1.6224        1.7829        1.7694        2.7023        9.2381       12.0346       51.3278       16.3919        2.7182        3.2446       13.7663       22.0350        5.6361        4.7985       13.9648       15.6387        6.8010        7.2787       10.7911       12.3004       11.3276       11.4675       21.2891       29.3239       34.5142       17.3936       12.8580       10.2822       14.7978       21.1013       23.9378       25.0123       30.1881       26.7401       27.4813       26.5822       22.9105       21.5548       21.1205       22.9268       31.2736       36.7818       35.7460       37.7158       32.0525       30.9851       35.6567       29.7734       24.1662       21.4801       19.4280       17.2628       16.3442       13.9633       15.9596       16.5417       16.8890       13.2165       12.3876       15.0921       28.6004       37.3480        8.1234       11.9028       13.5541        8.6180        8.9725        0.0000        0.0000        0.0000        0.0000        0.0000       15.2283       16.7648       17.3930       26.1490       35.3643       27.9764       29.3533       29.3873       45.9606       53.3764       57.9037       70.1767       73.7237        0.0000        0.0000        0.0000        0.0000        0.0000        0.0000        0.0000        0.0000        0.0000        0.0000        0.0000        0.0000        0.0000        0.0000        0.0000        0.0000        0.0000        0.0000        0.0000        0.0000        0.0000        0.0000        0.0000        0.0000        0.0000        0.0000        0.0000        0.0000        0.0000        0.0000        0.0000        0.0000        0.0000        0.0000        0.0000        0.0000        0.0000        0.0000        0.0000        0.0000        0.0000        0.0000        0.0000        0.0000        0.0000
       29.8164       28.2736       28.2138       25.4231       30.7297       35.1331       31.2557       24.6103       23.2835       21.1204       19.8664       15.8771        9.5458        4.5984        3.7186        6.7668        3.8998        3.9143        5.7543        6.9006        5.2251        2.7153        2.3420        2.5784        2.4213        2.7324        2.8180        2.6038        2.4424        2.1099        1.7457        1.1666        0.7287        0.6799        0.6196        0.7616        1.3074        1.9562        1.7511        1.6450        0.5607        0.9133        1.4285        3.7399        4.1992        3.4327        2.5613        4.8030        6.7313        6.1203        3.5449        2.5642        3.2524        2.5001        2.7566        3.7982        3.6248        4.3063        4.8132       12.6582       31.3933        4.0884        3.5701        3.6160        3.6182        4.4145        3.0666        2.5103        2.6838        2.6405        1.9706        2.2876        2.4482        2.6833        2.9049        3.0536        3.0905        3.5375        3.8393        5.0255        7.0792        7.4213        5.9244        6.0335        6.7487        7.9641        8.4828        9.1555       10.4316       12.3560       12.6325       13.9210       11.9455       12.2544       12.4998       12.4807       12.9165       14.1754       13.8673       15.7073       16.3907       15.3767       12.5900       11.2990       10.6509        9.6213        7.4930        6.3674        8.8914        4.4350        5.1934        5.0103        3.6414        2.4800        2.4374        2.2357        1.6515        1.2125        1.0965        1.4896        1.7128        1.5775        1.8112        2.1957        2.5202        4.0955        4.4636       11.3481       14.9921        3.2692        3.9507        6.1450        7.0204       12.2526       17.4508        7.1029        8.2061       10.2223       11.0110       11.3888       71.0550       14.5773       18.9414       19.1743       13.1471       12.5966       11.6443       14.1363       18.2400       24.5316       25.0922       23.3748       29.8089       31.8628       28.4726       24.2292       19.3112       19.0220       22.2265       32.9886       35.5410       35.3489       33.2845       30.9718       28.1335       27.9000       23.7115       18.2824       16.1825       14.9611       14.4289       13.2750       18.5018       17.1670       11.0241        9.2413        9.7521       11.4639       10.2028        8.9256        8.3527        9.3922        8.4104        9.4113        7.3476        0.0000        0.0000        0.0000        0.0000        0.0000        0.0000       22.8676       23.9609       19.4823       29.3530       26.9872       22.0253       24.9069       35.4609       53.5063       65.3851        0.0000        0.0000        0.0000        0.0000        0.0000        0.0000        0.0000        0.0000        0.0000        0.0000        0.0000        0.0000        0.0000        0.0000        0.0000        0.0000        0.0000        0.0000        0.0000        0.0000        0.0000        0.0000        0.0000        0.0000        0.0000        0.0000        0.0000        0.0000        0.0000        0.0000        0.0000        0.0000        0.0000        0.0000        0.0000        0.0000        0.0000        0.0000        0.0000        0.0000        0.0000        0.0000        0.0000        0.0000        0.0000        0.0000        0.0000        0.0000
       24.0515       21.9017       20.3639       22.5872       21.7406       21.8421       27.9345       26.2493       22.4328       33.5194       36.6271       29.6485       21.4653        7.4821        4.4704        4.7185        6.0069        2.8462        2.7950        2.0101        2.6282        3.0553        4.3000        2.0675        2.3566        2.7126        2.5062        2.2128        1.8283        1.6778        1.4202        1.1448        1.0718        1.0396        0.9159        1.5459        0.8897        0.7403        0.6797        0.4429        0.7593        1.3238        1.5896        7.1118        7.1994        4.6368        3.8558        6.9214        6.6109        3.9853        2.7605        2.5476        2.9942        2.3169        2.3547        3.2564        4.2104        4.1013        3.8017        3.7402        3.7953        3.2788        3.2939        3.3109        3.3585        3.4054        3.4460        3.3257        4.5688        4.6493        4.5747        3.9142        4.9336        4.8783        3.2753        3.3894        4.4898        4.5149        3.5546        4.0973        5.3104        4.9646        6.3785        6.1129        8.2907        8.7464       11.0386       12.3176       11.0677       11.3179       10.7902       11.0383       12.4895       11.6765       11.9055       11.2035       10.5891       11.2627       12.0857       13.3176       13.1242       14.0251       14.2724       13.3533       11.9513       10.6218       10.6108        5.3694        8.1963        8.9812        3.7845        3.2049        2.9605        3.2759        2.5040        2.5929        2.2092        1.9816        1.1366        1.5413        1.4780       62.1500       25.0879        2.5235        2.1613        2.7093        2.4266       35.3348       46.1733        4.2543        4.2617        6.6694        6.3220        7.4161        7.1988        6.5269        7.7851        8.0866        7.8611       11.1339       65.1322       11.5634       10.5480        8.1215        9.0879        9.7629       11.8850       15.5596       20.4171       22.8490       24.0539       25.2995       30.8205       28.1508       24.3735       18.2780       17.3080       18.1212       20.7805       27.6714       33.1732       34.3790       27.4203       25.7516       23.8747       21.9279       19.1954       16.3973       14.6490       13.7619       13.9182       14.2190       17.2370       15.0054       11.4423        8.8297        9.2185        8.7117        7.7325        7.0950        7.1309       10.0737       10.4907       10.3113        0.0000        0.0000        0.0000        0.0000        0.0000        0.0000       25.4100       26.8410       27.1195       24.9520       17.6370       20.4480       25.2370       25.5716       29.8675       40.1689       51.2499        0.0000        0.0000        0.0000        0.0000        0.0000        0.0000        0.0000        0.0000        0.0000        0.0000        0.0000        0.0000        0.0000        0.0000        0.0000        0.0000        0.0000        0.0000        0.0000        0.0000        0.0000        0.0000        0.0000        0.0000        0.0000        0.0000        0.0000        0.0000        0.0000        0.0000        0.0000        0.0000        0.0000        0.0000        0.0000        0.0000        0.0000        0.0000        0.0000        0.0000        0.0000        0.0000        0.0000        0.0000        0.0000        0.0000        0.0000        0.0000
       22.9625       20.0040       20.0718       17.5344       19.3861       20.0964       21.2953       28.8525       23.5932       37.7939       25.8336       22.5086       26.3641       12.4986       10.5814        9.2733        6.5913        4.2837        5.2325        6.5229        5.3840        5.2773        5.6782        3.6903        4.1793        4.4624        4.1049        2.8177        2.7405        2.6939        2.5715        0.8594        0.9651        1.5742        2.0337        2.4119        0.8893        0.6572        0.6651        2.0242        3.4758        4.6209        5.1126        4.9808        4.4887        4.1402        6.2408        8.6632        5.0556        1.7087        1.2099        0.6545        5.8265        1.0392        0.8773        2.1536        2.6019        3.2157        2.9966        2.8566        2.9024        3.4350        3.3590        4.0768        5.6707        5.9377        4.7475        3.9134        3.2414        3.7944        4.4148        3.8249        3.3237        3.3981        2.8935        3.1040        3.2516        4.1392        6.1692        4.0918        5.7738        7.4466        7.3540        8.5979        8.5605        8.9093        9.7578       11.8752       11.6497       11.4758       11.9045       10.6333       10.3734       10.1983       10.2088       10.1908        9.3690        9.2443        9.8738       10.0588       10.3370       10.1722       11.6249       11.6196       11.7552       10.2515       10.7760        7.1873        6.2660        5.4250        6.2587        7.5241        6.3402        4.5519        3.8819        3.3331        2.6179        2.2378        1.5878        1.4388        1.3470        3.7156        4.0109        1.9773        1.8619        2.1081        2.2887        3.4481        3.5338        2.8766        6.0868        5.0402        2.3464        7.9872        6.4520        5.3117        3.8698        4.6003        5.4912        7.2736        8.0700        9.5498       10.5711        8.1462       10.6730       14.7939       19.6983       22.8608       26.2027       28.7561       24.1992       17.3266       17.9852       18.3122       18.4499       13.4875       13.0311       15.3056       16.2966       26.8317       28.9922       27.4978       26.0069       22.0252       19.8870       18.1514       16.6736       15.6795       13.7790       12.4981       11.8775       10.5200       12.9509        9.3312        8.3508        7.3984        8.2113        7.0127        6.7321        2.6559        1.1583        1.3058        0.0000        0.0000        0.0000        0.0000        0.0000        0.0000        0.0000        0.0000       14.1000       19.3098       19.1046       17.7479       19.0412       11.7600        0.0000       49.5300       33.5400       33.4800       47.5200        0.0000        0.0000        0.0000        0.0000        0.0000        0.0000        0.0000        0.0000        0.0000        0.0000        0.0000        0.0000        0.0000        0.0000        0.0000        0.0000        0.0000        0.0000        0.0000        0.0000        0.0000        0.0000        0.0000        0.0000        0.0000        0.0000        0.0000        0.0000        0.0000        0.0000        0.0000        0.0000        0.0000        0.0000        0.0000        0.0000        0.0000        0.0000        0.0000        0.0000        0.0000        0.0000        0.0000        0.0000        0.0000        0.0000        0.0000        0.0000
       22.8634       19.6316       19.7752       16.1207       16.0025       16.1170       18.0475       20.9437       27.5943       26.4443       24.2684       20.3841       24.3528        9.6964        5.0943        7.1735        5.6625        5.8078        7.6790        8.5526        8.3528        7.8006        7.1183        9.7379       12.7833        7.7589        5.1658        3.4639        3.4829        3.3890        3.1244        1.2794        1.1571        2.7543        2.4564        1.5433        1.2797        1.2049        2.1820        2.8813        2.7488        2.8478        1.8263        1.0010        0.7290        1.7165        2.7603        2.3534        1.4932        1.7944        1.4623        1.2837        0.9315        0.7222        1.6204        2.4295        2.5855        2.6618        2.4376        3.1583        3.3787        4.7938        4.3246        4.3089        3.8440        3.4162        3.0875        2.7311        2.9785        2.8542        3.2144        2.6673        2.7840        3.1008        3.2680        3.4901        3.9356        3.9940        3.5966        3.1644        3.5931        3.2299        3.2069        6.3238        7.2379        7.7277        8.4486        8.3131        9.7725        9.3663        9.7164        9.5634        9.6317       10.1076        9.4026        9.4262        8.6584        8.8720        8.3621        9.5767        9.1852       10.3338       11.2978       11.7455       11.4224       12.8636       11.4751        7.8534        8.3409        6.4960        5.8648        6.5941        6.7745        7.5833        8.0089        4.2775        3.3413        1.9630        1.8581        1.7984        2.2220        1.3713        1.9821        1.9527        1.9482        1.9663        2.4305        1.8014        1.8804        2.9951        2.8828        5.5209        4.6478        9.3483        4.7042        5.0675        3.4104        4.1961        5.4085        6.4919        7.2124        7.9153        8.6039        8.2809       10.9186       14.1048       18.7339       26.5206       28.4576       23.2683       16.4775       15.3710       16.5654       17.7359       16.2327       11.4127       10.7529       11.9114       13.3126       23.0393       25.2848       25.7161       24.7265       19.7303       19.8278       17.8505       16.3570       14.8596       12.6185       11.2737        9.8225        9.2840       10.5926        8.5485        7.9496        9.0790        8.1772        7.0980        6.5355        0.0000        0.0000        0.0000        0.0000        0.0000        0.0000        0.0000        0.0000        0.0000        0.0000        0.0000       28.2000       16.9561       16.6672       19.6352        0.0000        0.0000        0.0000        0.0000        0.0000        0.0000        0.0000        0.0000        0.0000        0.0000        0.0000        0.0000        0.0000        0.0000        0.0000        0.0000        0.0000        0.0000        0.0000        0.0000        0.0000        0.0000        0.0000        0.0000        0.0000        0.0000        0.0000        0.0000        0.0000        0.0000        0.0000        0.0000        0.0000        0.0000        0.0000        0.0000        0.0000        0.0000        0.0000        0.0000        0.0000        0.0000        0.0000        0.0000        0.0000        0.0000        0.0000        0.0000        0.0000        0.0000        0.0000        0.0000        0.0000        0.0000        0.0000
        0.0000        0.0000       14.0894       11.8222        0.0000       12.7548       17.5683       14.1852       17.2095       24.0659       31.1302       26.5211       18.3690       13.4753       12.4957        8.1870        5.6198        4.5317        5.0497        5.4603        5.8604        6.4756        9.0966        6.7479        5.6403        5.2840        6.5479        5.5755        6.0156        4.2653        3.6648        1.4802        1.5892        1.4973        1.0714        1.5972        1.3832        1.3080        1.0202        1.8511        1.9794        0.5744        0.5204        0.6977        0.9680        1.6251        1.1934        1.0969        0.7415        0.5756        0.6748        2.6179        1.7388        1.6967        1.4702        2.6703        2.7063        2.7498        2.9383        3.6765        3.4806        4.7491        8.0664        5.7985        3.5058        3.4439        3.6314        3.4557        3.8648        4.2082        5.7615        7.5887        7.2466        3.7325        3.0824        3.9038        3.8080        3.3491        4.0948        4.3186        4.1944        2.9433        2.8372        4.0503        6.6919        8.1031        8.2771        8.0163        7.5597        9.6768        9.9515        9.1395        9.1971       10.0794        9.7609        8.8714        9.5741        8.6267        7.9563        8.0177        7.8686        9.2130        9.8344       11.2433       12.5972       12.6902       12.5481        9.5921       11.9821       10.1173        8.2655        7.9636        7.2702        6.5299        7.6196        5.7207        2.6560        2.6890        4.3277        3.0754        1.7710        1.4894        1.3119        3.1225        3.3661        1.8210        1.6498        1.5894        1.6198        2.1426        2.2406        1.8460       15.0803        1.8229        5.3720        4.3061        3.5148        4.1980        4.8096        6.2721        6.9482        7.4487        8.2874        7.7099        8.6174       11.8369       21.1216       25.0511       23.1475       17.4251       14.4983       16.4566       15.9964       15.3936       12.7216        9.2295        9.0736       10.0311       12.3174       19.9522       22.3202       22.7604       22.7101       18.4312       15.7498       15.0342       14.4738       14.1100       12.8716       11.3800       10.2753        9.3299        9.7081       10.3552       10.5692        9.6527        8.9550        6.9240        7.5388       10.1636        0.0000        0.0000       26.0378        0.0000        0.0000        0.0000        0.0000        0.0000        0.0000       25.9200       13.9200       19.8827        0.0000        0.0000        0.0000        0.0000        0.0000        0.0000        0.0000        0.0000        0.0000        0.0000        0.0000        0.0000        0.0000        0.0000        0.0000        0.0000        0.0000        0.0000        0.0000        0.0000        0.0000        0.0000        0.0000        0.0000        0.0000        0.0000        0.0000        0.0000        0.0000        0.0000        0.0000        0.0000        0.0000        0.0000        0.0000        0.0000        0.0000        0.0000        0.0000        0.0000        0.0000        0.0000        0.0000        0.0000        0.0000        0.0000        0.0000        0.0000        0.0000        0.0000        0.0000        0.0000        0.0000        0.0000        0.0000        0.0000        0.0000
        0.0000        0.0000        0.0000        0.0000        0.0000       13.6079       13.4340       15.9682       14.3786       14.6433       16.4610       14.1619       15.6083       11.0409        8.1062        4.7768        4.6763        4.6612        7.4652        6.1635        5.4399        5.6149        5.9147        5.9975        8.1140        9.3109        6.6264        6.1591       10.3765        8.1769        4.5059        1.6266        1.5677        1.1424        0.7616        1.7992        1.5033        1.3520        1.1528        0.9822        0.8112        1.1169        2.9400        2.9291        2.6364        2.0199        1.3536        0.5537        0.3517        0.5779        0.8037        1.8218        1.3186        2.1502        2.5350        3.0073        4.2641        5.1015        7.7344        6.9887        5.6068        4.9200        4.4038        4.1276        4.7322        3.9372        3.6537        4.1927        4.3713        5.1073        4.8313        6.5232        7.4428        5.0194        3.3779        2.9454        2.7298        3.4827        3.3261        4.1276        5.1370        6.2101        5.6218        4.8938        4.7822        8.1727        7.6482        7.6236        7.4897        7.7196        8.2403        8.3133        8.1407        9.3733       10.0330       11.6047       10.6637        9.9481        8.9356        9.1870       10.4145       10.3678       10.0764       10.0737       11.6221       10.1698       11.2117       11.5043       10.4173       12.9775       13.1120       10.3140        8.4712        9.2467        9.0763        9.9662        7.7302        5.0330        6.3274        7.5710        7.4042        4.6804        3.3424        2.5582        2.1373        1.4681        1.4500        1.4085        2.0187        2.6122        4.4703        1.6642        1.7216        1.9191        2.9816        3.9161        5.8760        4.5841        5.1930        6.3623        7.1568        7.6801        8.7466        7.7386        7.2103       15.1861       15.9063       17.5105       16.2362       13.7334       14.1033       13.5294       13.8558       13.4062       13.7763        9.7686        7.6649        8.6258       10.7114       17.9310       19.1438       19.1409       18.1239       14.3678       15.0439       13.3860       13.0845       11.8984       10.2746       10.3838       10.1234       10.1827        8.6035        8.3591        8.5963        8.5163        9.4190        9.5185        9.5139       16.2602       21.8625       13.2782        9.5156        5.5208        0.0000        0.0000        0.0000        0.0000       20.2500       14.8200        2.3400       18.9441        0.0000        0.0000        0.0000        0.0000        0.0000        0.0000        0.0000        0.0000        0.0000        0.0000        0.0000        0.0000        0.0000        0.0000        0.0000        0.0000        0.0000        0.0000        0.0000        0.0000        0.0000        0.0000        0.0000        0.0000        0.0000        0.0000        0.0000        0.0000        0.0000        0.0000        0.0000        0.0000        0.0000        0.0000        0.0000        0.0000        0.0000        0.0000        0.0000        0.0000        0.0000        0.0000        0.0000        0.0000        0.0000        0.0000        0.0000        0.0000        0.0000        0.0000        0.0000        0.0000        0.0000        0.0000        0.0000        0.0000        0.0000
        0.0000        0.0000        0.0000        0.0000        0.0000       17.2043       13.4765       18.2426       20.4661       20.5666       25.3525       14.0507       15.7295       14.0036       10.4486       11.1975        6.2075        6.8737        8.9988        9.4398        6.0336        7.8149        9.7470        8.4182        8.5347        8.1210        6.6905        7.7934        8.2832        7.3210        8.1767        4.8711        1.4153        0.9444        0.9325        2.8095        2.9344        2.5488        2.2955        2.2258        0.9969        1.1514        2.7664        2.1753        2.4336        1.1719        1.1627        0.4860        0.6509        1.8341        1.9959        2.9874        3.3530        5.8831        7.9029       10.8850       10.0551        9.0756        8.2932        8.0295        7.7726        8.9528        8.6766        7.5646        7.0253        5.9706        6.3284        7.5184        6.7612        7.1398        7.0010       10.0353       10.3378        8.7510        9.2336        7.0083        5.5838        4.2607        4.0532        3.8334        3.9322        3.7563        5.3201        4.6478        5.7835        5.8095        8.3403        8.6096        8.4548        9.1653        9.9467        9.5636       10.1371       11.1029       10.6534        8.7142        9.5991        9.8029        8.9905        8.4879       11.4901       12.7902       11.3853        8.8544       10.8799       11.6583        8.9599        6.9972        7.1181        8.1471        9.0268       12.2256       12.9215       11.3993        9.1188        7.7553        7.6586        5.4010        3.8934        6.5650        9.4994        4.7825        1.8303        1.0429        1.4199        2.1630        1.6319        1.0844        2.2809        1.7548       19.4990        1.6546        1.7548        2.9461        3.4963        3.8785        5.4088        4.0931        4.2962        5.3040        6.0105        6.6522        7.6036        7.9577        6.5273       10.6644       12.2000       12.7429       12.7096       11.7827       11.3424       11.7496       12.2370       10.4834       10.6128        9.2095        7.5398        8.0426       10.5314       12.1751       13.5148       12.8098       12.9874       12.8432       12.6108       11.9954       11.3256       12.0928       11.1644       10.6321        9.2285        9.4046        9.1083        9.8363       10.5160       14.8426       13.7537       15.2077       17.4886       12.4205       12.4859       16.1248       14.2359       14.2991        0.0000        0.0000        0.0000       22.8576       22.3516       24.8168       24.4388       27.1085       31.8308        0.0000        0.0000        0.0000        0.0000        0.0000        0.0000        0.0000        0.0000        0.0000        0.0000        0.0000        0.0000        0.0000        0.0000        0.0000        0.0000        0.0000        0.0000        0.0000        0.0000        0.0000        0.0000        0.0000        0.0000        0.0000        0.0000        0.0000        0.0000        0.0000        0.0000        0.0000        0.0000        0.0000        0.0000        0.0000        0.0000        0.0000        0.0000        0.0000        0.0000        0.0000        0.0000        0.0000        0.0000        0.0000        0.0000        0.0000        0.0000        0.0000        0.0000        0.0000        0.0000        0.0000        0.0000        0.0000        0.0000
        0.0000        0.0000        0.0000        0.0000        0.0000       14.2257       14.3957       15.0503       15.8855       18.4106       21.3654       12.0541       12.1974       10.4674        7.8411        7.5308        7.6702        6.3642        9.0132        7.3155        6.1231        9.4570       10.3890       10.9087       11.9525       11.3566        8.1519        5.6427        5.4246        5.5520        8.2953        5.2392        6.6598        7.4644        8.7353        8.2777        5.9789        6.0526        7.3297        5.6637        2.8482        2.7375        1.9760        1.0300        1.4204        0.9090        1.8532        2.9901        1.6941        1.8321        2.1554        2.1066        2.6748        2.9884        3.4508        3.8603        3.8884        7.1639        8.0520        8.4217        8.9530        8.9866        8.6184        5.4734        4.2557        4.7459        5.7111        5.6465        5.9322        5.4223        5.3780        7.1381        7.9276        5.7615        7.1202        7.5174        7.8532        5.9745        5.3314        5.5674        6.1319        4.5009        3.3701        4.3073        5.1069        5.0926        6.3153        8.0252        8.2676        9.1068        8.0258        6.9234        7.8235        8.5625        7.8776        7.9682        9.5578        9.0797        7.2195        7.3608        9.0114        8.8576        9.1268        7.2289        8.2470        8.2671        5.4649        7.3643        6.9020        6.7037        7.2421       10.5133       11.4064       11.6386       11.8778       13.3578       11.4742        5.6888        6.5679        8.1616       13.3747        8.7650        2.7998        1.9361        1.6367        1.4345        0.7052        0.9744        1.9787       37.0759       45.7951        1.7003        1.7581        2.2556        3.7398        4.0069        4.6230        4.3032        4.5951        5.2403        5.4421        6.1490        8.7083        7.3888        8.7358       11.5567        9.3698       10.6899       11.1513       11.2263       12.0914       15.8363       14.4649       11.9002        9.8237        9.3103        7.0661        8.1141        9.9058       11.4186       10.6916       10.6034       11.0161       12.6998       14.2986       13.2874       10.8391       10.2245        9.3165        8.9298        9.0628        9.2191        8.5753        9.1888        9.8784       12.0359       13.9147       14.9233       13.5605       14.0782       12.7765       16.0212       12.7989       14.4522        0.0000        0.0000       20.6446       21.2941       22.3042       27.1915       30.0875       34.8563       38.9803       49.2254       48.9393       53.6890       55.6182       58.8661        0.0000        0.0000        0.0000        0.0000        0.0000        0.0000        0.0000        0.0000        0.0000        0.0000        0.0000        0.0000        0.0000        0.0000        0.0000        0.0000        0.0000        0.0000        0.0000        0.0000        0.0000        0.0000        0.0000        0.0000        0.0000        0.0000        0.0000        0.0000        0.0000        0.0000        0.0000        0.0000        0.0000        0.0000        0.0000        0.0000        0.0000        0.0000        0.0000        0.0000        0.0000        0.0000        0.0000        0.0000        0.0000        0.0000        0.0000        0.0000        0.0000        0.0000        0.0000
        0.0000        0.0000        0.0000        0.0000       10.9267       11.2532       12.7534       15.6982       14.7849       14.6930       15.1484       11.0413       15.3870       11.6839       11.4787       11.0124        9.4136        8.1359       10.1220        8.7485        8.5877        6.7824        7.7604        9.1562        7.2947        9.2303        8.2474        7.2762        9.5751        9.1984        8.3500        6.4760        7.8223        9.8285       12.3701       11.2227        6.5385        5.1913        6.1190        5.9128        3.5879        2.5876        1.2726        4.3020        3.3657        1.6925        1.5920        1.4163        2.5906        3.8645        6.4625       10.0572        5.1160        4.4288        3.9508        5.2427        5.1160        6.7114        5.6228        5.2741        5.9930        5.4304        6.0255        6.1608        6.0044        6.5985        6.1997        8.7958        6.9853        6.9990        8.2682        8.2444        5.7789        4.4951        4.7799        5.1798        5.1769        6.1956        4.8775        5.2838        5.4458        5.4064        4.6497        4.5068        4.0714        4.7993        4.8273        6.4483        6.5401        6.2037        5.9103        7.4985        6.3147        5.6497        7.2127        7.6438        7.7268        6.3402        6.3495        6.8895        7.8122        7.8500        8.9046        5.4820        5.2707        4.9306        5.2250        6.1158        5.6379        6.0212        7.4651       10.0123       11.6586       12.0208       13.2802       11.2160       11.5141        6.6592        6.1049        7.4377        5.7106        4.3209        2.1899        1.0712        1.2153       15.7551       44.4907       33.0063       11.5608        4.1845        5.2570        3.1507        2.8616        3.1113        4.3025        5.4500        5.0791        5.1755        5.6722        5.9431        5.9210        6.0538        7.0389        7.7757       10.2512       13.4561       11.0908       10.8659       11.3720       11.8962       12.9368       13.3841       11.7837       10.0286       10.2825       11.0441        9.6114        9.8981        9.1958        9.2921        8.3051        9.0805       10.1968       12.0161       11.8028       11.2526       10.1484       10.7159       10.3687        9.7147        9.2866       11.1291       11.9477       10.1962       11.5816       14.3593       16.1982       15.2545       14.9494       12.9835       15.8715       15.4633       14.0808       15.2394        0.0000       18.1942       19.3178       24.8815       27.2853       33.2895       33.4258       40.5009       48.9828       52.7320       56.5073       61.7883       60.8966       66.0195       69.3663        0.0000        0.0000        0.0000        0.0000        0.0000        0.0000        0.0000        0.0000        0.0000        0.0000        0.0000        0.0000        0.0000        0.0000        0.0000        0.0000        0.0000        0.0000        0.0000        0.0000        0.0000        0.0000        0.0000        0.0000        0.0000        0.0000        0.0000        0.0000        0.0000        0.0000        0.0000        0.0000        0.0000        0.0000        0.0000        0.0000        0.0000        0.0000        0.0000        0.0000        0.0000        0.0000        0.0000        0.0000        0.0000        0.0000        0.0000        0.0000        0.0000        0.0000
        0.0000        0.0000        0.0000        0.0000        8.2598        8.2795        9.7732       11.4952       10.0655       11.2862       11.9031       10.3800       11.9910       12.3030       11.2266       15.3690       15.7358       12.6962       10.5228        8.0451        8.0059        8.1748        8.1684        7.4567        8.9966        8.4294        8.8016        9.1097       13.0352       13.8290       11.7843        8.1347       10.8575       10.4393        6.4586        5.3697        4.2447        3.2769        3.0259        2.1201        3.3549        1.8763        1.6295        2.1677        1.9549        1.8381        4.7653        9.6089       10.6970       12.3165        7.7321        3.3828        3.3258        3.8219        4.8588        7.5185        8.1553        7.2627        6.7143       10.7477       11.3259        6.1926        6.0242        6.8991        7.2306        8.5249        8.6044        7.5601        6.7384        6.8209        5.2502        5.2120        4.9613        3.8805        3.1459        3.9613        3.9438        5.8616        5.0444        3.9897        3.6087        3.4449        3.4189        2.9747        3.4212        3.6671        3.7426        4.1013        4.5368        5.1159        4.6910        3.8030        3.4403        3.3045        5.1961        4.6636        5.5975        5.6618        7.1436        6.2676        6.4440        6.9808        5.4441        5.0270        4.3979        5.0431        5.7501        6.2725        6.3129        7.2288        8.0611        9.6308       10.5268       11.2613       10.5938        9.8625        8.1956        5.9468        4.6839        5.1335        2.9492        3.0474        2.2481        1.1432        8.5288        2.7557        3.5251        2.7480        1.6557        1.7942        2.4340        3.5560        3.5358        4.9410        5.8919        6.4105        5.5745        5.8086        5.7249        6.3631        6.1549        6.7353        8.5921       10.3376       11.3362        8.4553        8.9905       12.9105       15.5463       12.1845       11.0457        9.3567       10.3316        8.9323        9.6210        9.5378        9.1329        9.5763        8.4618       10.5899       10.6939        9.7707        9.7851       10.2277        9.4922        9.5895        9.7823       10.4456       10.3506       10.4696       10.4298       11.5906       13.6047       12.6047       15.5518       18.4969       17.1116       16.4593       15.3824       15.8081       15.9109       18.5047       16.2819       17.4605       18.8627       22.6712       23.5059       26.5028       28.9645       35.1460       42.0671       46.6893       51.0839       53.9260       54.3158       59.5187       56.1467       56.4746       69.1398        0.0000        0.0000        0.0000        0.0000        0.0000        0.0000        0.0000        0.0000        0.0000        0.0000        0.0000        0.0000        0.0000        0.0000        0.0000        0.0000        0.0000        0.0000        0.0000        0.0000        0.0000        0.0000        0.0000        0.0000        0.0000        0.0000        0.0000        0.0000        0.0000        0.0000        0.0000        0.0000        0.0000        0.0000        0.0000        0.0000        0.0000        0.0000        0.0000        0.0000        0.0000        0.0000        0.0000        0.0000        0.0000        0.0000        0.0000        0.0000        0.0000        0.0000
        0.0000        0.0000        0.0000        0.0000       20.1669       14.0393       16.1377       11.8482       11.9248       10.4337        8.5477       12.3429       12.4769       14.9228       11.8658       15.2255       16.3867       15.9000       13.6343       12.3291       14.9268       15.0176       15.9276       15.4674       15.5163        9.5417        8.2946        6.0617       10.4495       13.4145       13.2585       16.8246        6.3738        5.6984       15.5537       15.3647       14.0988        5.1804        2.9179        3.4979        2.7781        3.3401        1.4548        5.3627       13.6202       14.7250       14.9176        9.2866        7.8580        8.7515        6.7352        3.9715        4.4976        5.6845        8.0526        9.6151       10.4871       11.1162       11.0850       16.1176       14.2306       12.5435       16.5449       14.0451        8.5547        9.3763       12.2617        9.9469        7.5454        6.9191        8.8918       10.8768       10.9216        7.3045        6.8025        5.9078        6.0947        7.7075        7.0006        5.7727        3.8093        4.5253        4.1549        4.8840        4.7829        4.8932        4.2267        4.0307        3.7687        4.1195        3.7625        3.5260        4.6119        4.4440        5.2569        6.0356        7.2735        6.9149        6.9370        7.1246        6.1774        6.0580        7.3414        6.1321        4.9154        6.8024        6.5833        6.0281        6.0221        6.6134        7.3454        6.4155        6.9598        6.4859        6.4752        4.7820        4.0059        4.2641        3.5240        3.9763        5.4844        5.0207        2.2446        1.6841       13.7239       10.0659        3.4668        4.2309        5.3655        5.9775        6.2700        6.5134        7.5817        8.0097        8.4688        6.9203        6.9637        6.9199        6.8037        6.2128        6.2286        6.4307        7.9186        7.3492        5.1150        4.6872        4.8054        9.1416        9.4334        9.1219        8.5747        8.0840        7.8234        7.5086        8.8715       11.2614        9.2475        8.7029        8.7542       12.6771       14.1472       12.4601       10.2771        8.1452        7.8785        7.9141        8.1610       11.2818       11.0135       12.8728       12.4045       13.9222       14.7795       13.1601       12.0434       14.4488       15.1593       17.8910       19.1307       20.7203       21.8430       27.0559       22.1605       16.2305       16.7810       18.4769       21.8315       24.9787       26.8768       34.2958       38.1474       36.2355       39.9156       41.7889       41.8573       51.8986       49.6537       54.6455       67.5174        0.0000        0.0000        0.0000        0.0000        0.0000        0.0000        0.0000        0.0000        0.0000        0.0000        0.0000        0.0000        0.0000        0.0000        0.0000        0.0000        0.0000        0.0000        0.0000        0.0000        0.0000        0.0000        0.0000        0.0000        0.0000        0.0000        0.0000        0.0000        0.0000        0.0000        0.0000        0.0000        0.0000        0.0000        0.0000        0.0000        0.0000        0.0000        0.0000        0.0000        0.0000        0.0000        0.0000        0.0000        0.0000        0.0000        0.0000        0.0000        0.0000        0.0000
        0.0000        0.0000        0.0000        0.0000        0.0000        0.0000        0.0000        0.0000       10.4846       10.0637       12.1149       11.2591       11.8084       11.6343       10.5744       12.8157       13.0218       12.3137       12.9171       13.8908       16.0587       16.1190       18.8297       14.3540       12.4643       11.7163       11.9604       22.5247       34.0723        9.0695       11.2586       15.8484       16.4927        9.7044        8.8158        5.6119        5.5472        5.4620        5.4232        9.3996       11.7006       12.7987       14.1574       14.9938       10.0151        4.8040        4.5681        6.7322        8.0731       10.6434       12.4148        9.1553        6.9460        6.4039        8.0906        8.2543        7.4767        7.6217       10.0614       13.0715       12.3332        9.5130       10.9396        8.1210        7.0373        8.4158        7.9867        8.7814        6.6249        7.2399        6.4457        7.3788        7.5663        9.4115        7.6918        6.4388        5.9139        5.4167        5.9448        5.5002        4.8297        6.8101        6.6907        4.5936        5.5784        5.4828        5.4839        5.2596        5.3851        4.7276        3.8544        4.6310        5.2910        4.2721        3.8322        5.4954        7.2687        6.7039        7.5321        7.0618        7.2915        7.7821        6.2176        5.2461        4.8599        6.5954        6.1356        7.0956        8.3060       10.1377        7.5222        2.5045        2.5141        2.8040        3.2260        3.7632        3.7976        4.4596        3.8079        6.3822        3.5249        4.9704        5.1234        7.6597        9.9719        6.3209        7.3890        8.3980        7.7011        7.8507        9.0441        8.4999        9.2294        9.3174        9.1961        7.5414        8.0463        7.8701        7.7590        7.2210        6.7199        7.5527        9.3649        5.7836        6.6958        5.4948        7.0027        9.9908        8.6580        8.4932        8.6262        8.1875        7.4776        6.4283        6.6139       10.4893       12.0639        9.9096       10.4814       15.2117       16.9768       17.6765       15.8146        9.1974        7.1812        8.0254        8.5200       11.0667       12.1076       14.7204       14.7173       17.9117       18.7121       16.2043       12.0532       15.0902       15.3104       17.7955       19.0857       21.6278       22.2233       21.9813       26.8528       17.8497       15.8199       18.3913       19.7689       23.4141       25.8373       27.3392       30.4975       36.0792       37.0875       38.5768       45.9925       50.6968       52.5339        0.0000        0.0000        0.0000        0.0000        0.0000        0.0000        0.0000        0.0000        0.0000        0.0000        0.0000        0.0000        0.0000        0.0000        0.0000        0.0000        0.0000        0.0000        0.0000        0.0000        0.0000        0.0000        0.0000        0.0000        0.0000        0.0000        0.0000        0.0000        0.0000        0.0000        0.0000        0.0000        0.0000        0.0000        0.0000        0.0000        0.0000        0.0000        0.0000        0.0000        0.0000        0.0000        0.0000        0.0000        0.0000        0.0000        0.0000        0.0000        0.0000        0.0000        0.0000        0.0000
        0.0000        0.0000        0.0000        0.0000        0.0000        0.0000        0.0000        0.0000        0.0000        0.0000        9.3710       17.7323       11.0729       12.4907       15.1018       11.5983       10.6667       14.7040       10.7084       13.6599       15.0230       13.9867       15.2944       13.0806       13.9694       12.1463       12.3489       11.5991       12.9434        9.8211        9.5070        5.6576        4.9725        5.0138        7.9859       34.8148       42.2275       23.8067       21.9058       21.9320       20.4299       14.7032        9.3531        6.1366        5.4102        7.7066       13.5350        7.8924        5.4073        7.6218        8.7936        6.6364        7.7619        5.7333        4.5498        5.0036        5.8324        7.0072        9.9957       10.2167        9.4614        8.0888        9.2326        7.7562        9.4037        5.4956        6.9191        8.5415       10.3993       10.0108        7.6729        8.3727        7.3268        7.6320       10.3273        6.9835        4.2347        5.3413        5.2919        4.8595        4.2378        5.7358        5.2010        4.1454        3.5059        4.5964        4.4867        4.3152        4.1736        4.3271        3.5455        3.8728        4.0168        4.4326        5.8451        7.2809        8.2233        7.0096        8.2678        8.5884        8.5933        7.8856        5.7166        4.2316        3.9911        5.0747        6.9999        7.6515        7.1334        8.6948        8.2031        2.0953        2.6796        2.7737        3.6155        3.7448        5.1847        5.2975        4.9942        4.3818        6.2692        4.0118        3.8370        9.9381        6.5308       10.1056       11.4737       12.2274       12.4870       13.8243        9.5872        9.7168       10.2272       10.5826       11.3468       10.2003        9.1002        8.8798        8.8839        8.6023        8.5780        8.7283        8.3298        6.4831        7.4846        9.6768       10.2432       13.0882       11.1938        9.6112       10.8319        8.7678        8.3030        7.9406        8.5955       14.1164        8.6136        9.1545        9.2574       15.5386       15.7939       16.7178       13.0408        8.0044        6.6161        6.4879        7.4425       10.8272       16.1304       14.7912       16.1834       17.0512       21.8374       26.9297       19.1936       26.6550       15.6851       17.6695       16.7300       14.9975       22.5225       64.1808       28.3050       20.1345       60.5506       22.6140       22.2350       23.5786       26.1466       28.9158       30.6148       34.8768       39.7391       50.7529        0.0000        0.0000        0.0000        0.0000        0.0000        0.0000        0.0000        0.0000        0.0000        0.0000        0.0000        0.0000        0.0000        0.0000        0.0000        0.0000        0.0000        0.0000        0.0000        0.0000        0.0000        0.0000        0.0000        0.0000        0.0000        0.0000        0.0000        0.0000        0.0000        0.0000        0.0000        0.0000        0.0000        0.0000        0.0000        0.0000        0.0000        0.0000        0.0000        0.0000        0.0000        0.0000        0.0000        0.0000        0.0000        0.0000        0.0000        0.0000        0.0000        0.0000        0.0000        0.0000        0.0000        0.0000        0.0000
        0.0000        0.0000        0.0000        0.0000        0.0000        0.0000        0.0000        0.0000        0.0000        0.0000        8.8714       15.6919       16.6255       15.5608       13.4076        9.2051        9.5786        9.6006       10.4329        9.8624       13.2847       13.9548       14.1301       15.2376       12.3009       11.5871       12.2603       10.9038       15.3743       10.6525        9.8396       12.1706        9.4912       18.0143       18.6486       22.3847       10.4312        6.3877        5.0874        8.9633        7.2291        6.0676        3.9857        4.0192        4.6693        5.9075        4.2118        4.4287        4.5227        3.0890        3.7171        4.7001        3.9146        5.2339        7.2459       10.1113       10.9757       17.1477       14.9638       12.5791        9.0015       10.2591       16.6644       15.4591       14.2739       12.3170        6.9682        5.8118        8.2025       10.2692        7.7015        5.0395        7.4789       10.5542        7.0936        6.9069        7.3246        4.8254        3.3659        2.9447        2.8679        3.8306        4.8323        3.9948        4.1375        3.4527        3.9350        4.1434        4.1986        3.1311        2.9105        2.6747        3.5300        4.7416        4.9076        5.9076        6.9645        6.8478        7.6276        7.8624        6.8895        6.4160        5.8242        4.4237        5.7935        4.2675        7.5599        7.7872        8.1031        7.9565        3.3908        2.4515        3.7030        3.3790        4.3904        4.6934        6.6470        6.2509        6.7165        9.8810       12.9796        5.2620        5.0598        9.6256       11.4473       10.2442        9.0762       10.6602       14.0024       15.2540       14.8231       11.9927       12.0873       12.9524       13.2350       10.8375       10.9986       10.9822       11.7107       12.7466        9.7459        9.4701       10.1320        8.6885       11.0608       11.8605       10.1413       14.5041       11.4840       10.3546       10.7468       11.9740        9.0225        6.3942        6.8855       11.0172       12.1153       14.1241       12.5151       13.4934       11.9236       13.2216       10.8220        8.1768        6.6618        7.2342        8.1054       16.4156       18.2588       19.3793       18.3752       51.9691       36.5393       23.1264       24.3506       28.0041       27.6550       19.5755       26.8236       19.6938       22.6269       24.2406       31.6791       23.3727       22.2319       25.4333       24.8350       22.8048       23.4028       25.5369       27.1992       36.8356       44.4776        0.0000        0.0000        0.0000        0.0000        0.0000        0.0000        0.0000        0.0000        0.0000        0.0000        0.0000        0.0000        0.0000        0.0000        0.0000        0.0000        0.0000        0.0000        0.0000        0.0000        0.0000        0.0000        0.0000        0.0000        0.0000        0.0000        0.0000        0.0000        0.0000        0.0000        0.0000        0.0000        0.0000        0.0000        0.0000        0.0000        0.0000        0.0000        0.0000        0.0000        0.0000        0.0000        0.0000        0.0000        0.0000        0.0000        0.0000        0.0000        0.0000        0.0000        0.0000        0.0000        0.0000        0.0000        0.0000        0.0000
        0.0000        0.0000        0.0000        0.0000        0.0000        0.0000        0.0000        0.0000        0.0000        0.0000       21.3421       17.8435       19.3196       35.8661       18.5884       11.3474       11.3842        9.1547       12.9082       19.4777       28.7238       25.7788       22.4633       21.3120       13.7304       18.9060       20.4958       17.3230       15.3275       12.8476        8.9126       11.5682       11.9720       11.0659       11.3385       12.5416       10.7908       10.4439        7.1412        9.1976        8.1229        6.9689        5.6213        6.0462        4.1433        3.1328        3.4004        6.7822        7.8877        8.2176        7.6227        8.9464        6.7004        7.7435       11.1884       12.1231       13.8170       15.0585        7.5948        7.5263        7.4217       13.3323       15.6845       17.9020       15.2943       16.3396       15.1476       20.9478       16.8142       14.3279        9.3191        3.9876        6.4774        7.3382        6.4614        6.2094        7.7742        5.2983        3.2371        1.8115        2.1994        2.6702        2.8978        3.3184        2.8572        3.6153        3.9733        3.7915        3.4877        3.1057        3.3349        3.1188        3.2091        3.2450        3.5196        5.3018        6.5028        7.1081        7.8552        6.5080        6.1370        5.6729        5.4232        3.7037        4.0836        5.0451        5.3490        3.9803        1.0197        1.3988        1.5002        4.1669        4.7119        4.8850        5.9422        8.4687       11.3260       11.9063       12.4528       10.6144        9.5271        9.8476       11.3330       12.0394       11.4871       10.7939       12.2321       15.1235       16.8341       16.4475       17.5559       18.2304       16.3566       15.7617       16.9387       14.8334       24.0315       16.8560       20.0255       18.9358       15.1133       16.5936       16.7564       17.5694       19.0264       19.1472       16.2822       18.1227       16.9718       13.6319       13.5750        8.9886        6.1276        5.3441        6.0158        8.0532        8.9041       10.6071        8.8079        9.8162       10.0742        8.8883        8.4683        9.2003       10.4284       13.1551       14.4919       13.1391       14.1017       17.3533       21.3320       54.4235       39.9995       19.8848       21.6459       52.6491       24.1969       25.5146       21.9644       19.3383       18.6633       20.7783       26.4737       25.2163       23.1215       23.2445       23.9175       19.9631       19.8746       21.7231        0.0000        0.0000        0.0000        0.0000        0.0000        0.0000        0.0000        0.0000        0.0000        0.0000        0.0000        0.0000        0.0000        0.0000        0.0000        0.0000        0.0000        0.0000        0.0000        0.0000        0.0000        0.0000        0.0000        0.0000        0.0000        0.0000        0.0000        0.0000        0.0000        0.0000        0.0000        0.0000        0.0000        0.0000        0.0000        0.0000        0.0000        0.0000        0.0000        0.0000        0.0000        0.0000        0.0000        0.0000        0.0000        0.0000        0.0000        0.0000        0.0000        0.0000        0.0000        0.0000        0.0000        0.0000        0.0000        0.0000        0.0000        0.0000        0.0000
        0.0000        0.0000        0.0000        0.0000        0.0000        0.0000        0.0000        0.0000        0.0000        0.0000        0.0000       14.2183       23.5657       22.2263       27.6236       15.9033        9.2750        9.3970       16.4322       21.6824       31.0181       26.7205       27.0761       36.6319       32.8195       29.3663       22.5092       17.4041       11.1000        9.4714        6.8118        8.7850       14.3747       13.2670       11.7825       10.9596       10.7718        7.2990        7.3003        7.8786        5.9952        5.1314        3.6964        4.7026        2.7130        3.5558        3.4976        5.6858        7.5716        8.1488        5.3514        6.5566        6.0862        3.9526        3.6986        2.8336        5.0622        7.9006        8.7372        7.1629        6.8031       10.7151       14.0988       19.9377       14.7578        8.4248        9.4747       14.4047       15.1596       12.2929        5.5023        5.4388        5.8600        8.8562        9.1245        6.3591        8.3454        9.6382        6.8495        3.8973        2.2177        2.7525        2.9108        1.8847        1.9216        2.1143        2.2187        2.7642        2.4870        2.5686        2.9953        2.0320        3.8018        5.5375        3.5197        4.8179        5.6224        6.0522        5.3427        6.1624        6.4409        6.6922        6.6666        3.9648        4.3038        5.8664        4.6652        2.2827        2.3207        1.1218        1.6135        3.8239        5.2385        6.5974        8.1498       11.6538       12.8144       16.2134       16.1643       13.9341       15.2374       14.3357       12.2285       12.4425       12.5410       13.6198       14.2248       20.9283       20.1292       19.8647       19.5538       21.1869       23.3713       20.2622       19.6927       20.1062       23.5630       18.9345       22.5694       21.0475       19.3586       20.2654       20.2034       21.7642       21.1027       18.4728       17.0210       17.4205       16.0312       12.7747       10.6944        7.0894        4.5873        3.8745        6.0431       10.0110       13.3456       13.3334       11.5957       11.8963       10.7606       10.0926        9.5998       14.0944       14.8473       16.6365       16.5186       14.5889       13.6165       13.5165       15.1343       18.6581       15.7572       19.6426       18.3057       28.4807       27.2074       23.5425       33.5758       25.8235       21.7635       26.3154       32.3679       28.7628       23.5224       22.4959       25.0776       20.3324       21.1097        0.0000        0.0000        0.0000        0.0000        0.0000        0.0000        0.0000        0.0000        0.0000        0.0000        0.0000        0.0000        0.0000        0.0000        0.0000        0.0000        0.0000        0.0000        0.0000        0.0000        0.0000        0.0000        0.0000        0.0000        0.0000        0.0000        0.0000        0.0000        0.0000        0.0000        0.0000        0.0000        0.0000        0.0000        0.0000        0.0000        0.0000        0.0000        0.0000        0.0000        0.0000        0.0000        0.0000        0.0000        0.0000        0.0000        0.0000        0.0000        0.0000        0.0000        0.0000        0.0000        0.0000        0.0000        0.0000        0.0000        0.0000        0.0000        0.0000        0.0000
        0.0000        0.0000        0.0000        0.0000        0.0000        0.0000        0.0000        0.0000        0.0000        0.0000        0.0000        0.0000        0.0000        0.0000       26.4403       18.8358       12.3680       20.9354       23.0318       20.1769       23.0722       26.5696       17.0978       10.7711       15.7214       43.6598       35.1560       12.8902        9.7447        7.9142        8.5526       15.2240       11.2194       12.8686        9.0070       10.5304        8.3500       11.6428       11.7186        7.4907        4.9083        4.2634        2.1712        2.8577        3.7591        3.3511        3.4878        4.0207        5.3257        5.8712        5.6897        6.2675        3.8032        3.6018        3.3527        3.4376        3.4131        6.4454        7.1390        7.5963        8.3390       13.7497       16.0787       17.1696       14.1672       12.4533       10.1773        8.3614       10.4556        7.0055        4.4769        3.0264        5.1410        3.8513        4.3984        4.9675        5.8257        6.4416        4.8824        5.7184        5.0223        4.2129        5.8642        4.4866        3.2204        4.1628        4.7237        3.6174        3.9784        4.6729        5.0267        4.1488        4.7989        3.7580        3.0619        4.8412        5.1919        6.9045        7.9694        6.2788        9.0372        7.1676        6.6970        4.7994        5.6032        6.1208        4.7285        3.1233        2.2895        1.4448        1.8696        4.4137        6.7053        8.0887       15.1428       15.7584       14.1045       13.7541       13.6191       14.6159       21.2141       17.7067       16.0493       16.9979       18.3698       19.9792       19.3621       29.1979       29.2521       28.9807       25.9669       22.3261       22.5628       21.9459       19.9569       20.1803       20.8373       20.6212       21.2610       20.6014       19.8396       17.9023       19.4078       21.2008       21.2127       19.6721       18.9489       16.8424       36.8420       14.1237       10.8917        7.2101        6.8102        7.0160        8.2637       13.4742       12.8940       12.6060       10.9318       12.5369       12.1443       13.0192       12.3764       17.7535       19.4836       22.4616       21.9503       14.4924       14.6258       20.0230       21.9687       25.3526       18.9273       17.4105       20.2161       24.7537       35.3182       25.9514       30.5673       24.7990       41.0451       26.0386       40.1421       29.5154       27.4414       31.7382        0.0000        0.0000        0.0000        0.0000        0.0000        0.0000        0.0000        0.0000        0.0000        0.0000        0.0000        0.0000        0.0000        0.0000        0.0000        0.0000        0.0000        0.0000        0.0000        0.0000        0.0000        0.0000        0.0000        0.0000        0.0000        0.0000        0.0000        0.0000        0.0000        0.0000        0.0000        0.0000        0.0000        0.0000        0.0000        0.0000        0.0000        0.0000        0.0000        0.0000        0.0000        0.0000        0.0000        0.0000        0.0000        0.0000        0.0000        0.0000        0.0000        0.0000        0.0000        0.0000        0.0000        0.0000        0.0000        0.0000        0.0000        0.0000        0.0000        0.0000        0.0000        0.0000        0.0000
        0.0000        0.0000        0.0000        0.0000        0.0000        0.0000        0.0000        0.0000        0.0000        0.0000        0.0000        0.0000        0.0000        0.0000        0.0000        0.0000        0.0000        0.0000       18.3500       22.1519       16.7208       13.6412       15.1528        9.3149       10.8714       13.2245       14.7601       19.9029        6.5596        8.2006        9.7685       13.2273       11.3323        9.9809       13.3755       12.6187       13.7760       15.4088       11.3265        6.6439        3.7877        1.9475        2.6101        3.9268        3.2883        3.1672        2.8720        3.3361        3.2953        2.6558        3.1357        4.0433        3.9265        3.1901        3.4892        3.7083        3.3274        2.5320        1.0749        3.7257        5.0185        9.3226       10.6075       11.7534        7.7266        8.8075        9.7766        7.7506        3.8389        5.6839        9.1319        3.6424        3.5291        2.7895        3.2521        5.0319        6.3375        3.8607        2.6647        3.3599        2.4077        2.0629        2.5289        2.8349        4.0497        4.1023        5.0644        5.3968        5.1500        4.7109        3.7278        2.7296        4.1137        4.5192        4.5565        5.3739        6.6718        7.7015        8.1239        6.2912        6.9870        8.7455        8.7620        5.2440        4.9673        5.3566        6.9191        6.2198        5.1113        2.0091        2.7779        5.7187        8.4046        9.7828       12.6299       16.3232       13.6883       15.3765       15.6414       13.9634       17.1084       15.7903       13.4010       14.7984       18.6382       21.0578       22.0667       30.9274       34.5328       29.4167       27.0497       25.5589       24.7763       26.5999       26.4492       21.4125       20.3241       18.8668       18.1364       17.5820       17.8934       18.6145       19.6298       21.6849       23.6744       23.3571       25.2839       21.1535       20.1274       20.6743       14.5464        9.7375        9.2959        9.1074       10.8632       14.5922       13.2487       14.1001       13.6445       17.7522       16.6809       16.1259       16.0705       25.1097       25.7574       30.2241       28.8667       17.0056       19.2427       25.5815       26.3057       23.4188       21.0607       31.4399       27.2621       28.5066       34.1432       38.1893       41.2987       31.0600       87.7885       33.0006       41.0513       33.1776       34.6030       34.6643        0.0000        0.0000        0.0000        0.0000        0.0000        0.0000        0.0000        0.0000        0.0000        0.0000        0.0000        0.0000        0.0000        0.0000        0.0000        0.0000        0.0000        0.0000        0.0000        0.0000        0.0000        0.0000        0.0000        0.0000        0.0000        0.0000        0.0000        0.0000        0.0000        0.0000        0.0000        0.0000        0.0000        0.0000        0.0000        0.0000        0.0000        0.0000        0.0000        0.0000        0.0000        0.0000        0.0000        0.0000        0.0000        0.0000        0.0000        0.0000        0.0000        0.0000        0.0000        0.0000        0.0000        0.0000        0.0000        0.0000        0.0000        0.0000        0.0000        0.0000        0.0000        0.0000        0.0000
        0.0000        0.0000        0.0000        0.0000        0.0000        0.0000        0.0000        0.0000        0.0000        0.0000        0.0000        0.0000        0.0000        0.0000        0.0000        0.0000        0.0000        0.0000        0.0000       28.3083       29.9311       18.8041       18.1650       13.2438       21.6590       21.1714       20.2519       17.2166       17.0079       25.1622       21.6509       20.3207       18.7218       19.3975       24.4072       24.1803       15.2868       20.2205       14.7578        9.2434        7.5286        6.0702        5.6243        1.1778        0.9587        4.9740        4.6200        5.6460        4.3800        4.0380        5.2860        3.6660        4.1220        3.8760        4.8840        5.4363        5.6226        6.9287        4.8478        5.7221        8.1020       14.3510        9.5223        7.1676        5.1899        4.7490        7.9917        7.3852        8.6135        8.4291        6.2415        4.0150        5.4495        5.0454        2.8254        3.4131        4.4261        3.6789        2.4026        5.0811        6.8807        6.0020        6.1405        3.7482        3.2307        3.9156        5.4230        7.0922        7.3946        7.8779        6.1138        4.8297        4.6676        6.0604        5.7799        7.1083        7.4537        9.4560        7.2083        7.8149        7.1385        7.4909        6.6638        6.4617        7.0644        6.3638        5.5520        5.4528        5.4470        4.8303        5.6139        7.8934       12.7103       14.4936       15.1831       13.8763       17.8186       19.2053       15.6432       17.5641       17.5595       16.9779       16.5310       17.3378       19.4329       18.1867       18.5970       26.6978       29.9569       25.1961       26.5263       24.7166       25.3079       26.6834       24.2024       18.6726       19.9758       20.1870       20.5542       19.1894       20.2948       19.0361       19.0119       22.0940       20.8213       23.4211       23.7470       46.0315       43.4579       29.0502       23.2648       18.8285       17.8146       16.5490       17.9297       18.4427       19.2302       19.7676       21.6206       24.5101       27.3180       36.4800       34.3576       22.5749       34.1183       23.0716       33.1425       28.0787       29.4164       33.8858       33.4233       32.4584       27.6369       22.4834       35.4911       43.6000       49.4846       43.8398       45.9841       43.4900      101.8614       39.5086       52.0523       33.1023       35.0854       31.0821        0.0000        0.0000        0.0000        0.0000        0.0000        0.0000        0.0000        0.0000        0.0000        0.0000        0.0000        0.0000        0.0000        0.0000        0.0000        0.0000        0.0000        0.0000        0.0000        0.0000        0.0000        0.0000        0.0000        0.0000        0.0000        0.0000        0.0000        0.0000        0.0000        0.0000        0.0000        0.0000        0.0000        0.0000        0.0000        0.0000        0.0000        0.0000        0.0000        0.0000        0.0000        0.0000        0.0000        0.0000        0.0000        0.0000        0.0000        0.0000        0.0000        0.0000        0.0000        0.0000        0.0000        0.0000        0.0000        0.0000        0.0000        0.0000        0.0000        0.0000        0.0000        0.0000        0.0000
        0.0000        0.0000        0.0000        0.0000        0.0000        0.0000        0.0000        0.0000        0.0000        0.0000        0.0000        0.0000        0.0000        0.0000        0.0000        0.0000        0.0000        0.0000        0.0000       22.3780       19.5085       13.3155       15.2802       16.9252       23.4969       16.1161       16.0033       16.2043       17.8374       16.8774       16.1069       23.6084       13.7491       20.1816       23.1923       12.9498       13.2547        8.6286        9.8867       16.0577       16.9993        3.1360        2.2470        1.9573        1.4823        1.9800        0.8100        2.6700        2.6520        3.2040        3.2640        4.4580        2.8680        2.1900        7.0560        8.1970        7.0131        3.8908        3.2028        3.4797        4.5850        4.8093        4.2052        5.3952        6.3980        5.6778        3.4667        4.0722        7.1387        6.0441        7.7414        3.3494        1.9981        3.4587        3.4245        2.8503        2.7808        1.8469        1.3931        1.0039        1.6821        1.5226        2.2556        2.1937        2.7878        2.7068        5.3638        4.9667        6.1785        6.2029        4.7962        4.8813        5.4196        5.5879        6.3812        7.4472        7.3789        6.6513        7.0458        6.6585        8.3963        8.4552        7.7334        7.7046        6.1263        5.5200        5.8685        5.1089        5.5833        4.4726        5.7992        7.9992       13.7033       13.3638       19.6511       14.7616       18.3027       20.8114       18.4640       19.5296       18.5226       16.8443       15.8639       15.3761       15.6926       16.5503       18.4438       30.7612       29.6942       24.0781       23.2232       23.3279       24.7716       27.8995       24.2867       21.0885       23.3579       21.6707       23.0331       21.2470       19.5708       18.4742       18.5536       22.7134       25.9762       25.0220       25.5573       41.7023       37.3009       34.1384       27.6223       27.9102       24.2962       25.9465       25.7980       23.8279       17.8222       19.8176       22.9157       28.7678       30.0687       26.1484       24.5219       26.1342       33.6444       28.1319       30.7943       30.0602       32.4616       36.0639       30.4344       28.7981       28.5917       29.2661       29.4774       83.3815       99.7643       55.9458       45.6704       43.9433       44.8056       42.5287       43.9960       31.1415       27.4829       25.7950       32.4745       33.5443        0.0000        0.0000        0.0000        0.0000        0.0000        0.0000        0.0000        0.0000        0.0000        0.0000        0.0000        0.0000        0.0000        0.0000        0.0000        0.0000        0.0000        0.0000        0.0000        0.0000        0.0000        0.0000        0.0000        0.0000        0.0000        0.0000        0.0000        0.0000        0.0000        0.0000        0.0000        0.0000        0.0000        0.0000        0.0000        0.0000        0.0000        0.0000        0.0000        0.0000        0.0000        0.0000        0.0000        0.0000        0.0000        0.0000        0.0000        0.0000        0.0000        0.0000        0.0000        0.0000        0.0000        0.0000        0.0000        0.0000        0.0000        0.0000        0.0000        0.0000        0.0000
        0.0000        0.0000        0.0000        0.0000        0.0000        0.0000        0.0000        0.0000        0.0000        0.0000        0.0000        0.0000        0.0000        0.0000        0.0000        0.0000        0.0000        0.0000        0.0000        0.0000       15.0488        9.9385        9.9644       31.0545       24.6556       23.8752       28.4769       25.0135       37.8171       22.8752       12.9332       13.8206        8.0906        5.5454       12.5720       20.5474       37.5161       22.1889       12.7706       18.2040       18.9138       13.0296       10.8346        4.7025        2.5067        1.1520        0.2040        2.0460        4.1160        5.0820        3.0480        3.4200        2.6880        2.4660        1.8480        2.7980        2.1895        2.3963        2.7799        3.0631        3.1804        5.4872        6.1506       11.0484       10.8980        6.1410        3.6540        4.7151        5.9442        6.1083        8.4062        3.2654        1.8034        1.1986        2.2910        2.1109        2.4222        1.3888        1.5815        1.3018        1.8896        1.6861        2.4432        3.2448        5.8674        5.8872        5.7473        4.7230        5.0904        5.7146        5.5325        4.4684        6.3547        6.9957        5.4690        7.4307        9.8633        6.5750        7.7300        6.3906        7.3707        6.7957        7.0812        6.3683        6.8333        6.9274        7.2471        6.4170        4.9081        5.7968        6.3625        9.3506       12.9585       12.8024       23.1834       19.2514       19.9151       17.9533       19.3386       20.3459       18.9582       18.1314       18.2140       16.2928       16.9560       18.5635       20.9235       29.3489       25.6590       22.7401       21.3609       22.4603       26.1588       28.1749       26.3445       23.3047       23.5813       23.1628       21.5307       18.2894       19.2706       18.7691       21.3568       23.2824       27.5267       31.0900       33.9092       53.7984       48.5101       45.6366       38.3409       30.6071       25.5698       24.4528       27.9761       33.3827       31.3160       34.9062       38.9605       42.2429       38.0476       31.2748       26.5893       28.8604       34.3700       33.0914       34.0026       39.8507       41.9969       31.7363       29.9132       29.1309       33.0329       38.0428       40.9335       78.0520       72.5414       52.4177       52.0055       46.1380       45.7156       40.4901       46.3910       31.2513       31.1924       30.7968       28.7933       34.2072       39.6113        0.0000        0.0000        0.0000        0.0000        0.0000        0.0000        0.0000        0.0000        0.0000        0.0000        0.0000        0.0000        0.0000        0.0000        0.0000        0.0000        0.0000        0.0000        0.0000        0.0000        0.0000        0.0000        0.0000        0.0000        0.0000        0.0000        0.0000        0.0000        0.0000        0.0000        0.0000        0.0000        0.0000        0.0000        0.0000        0.0000        0.0000        0.0000        0.0000        0.0000        0.0000        0.0000        0.0000        0.0000        0.0000        0.0000        0.0000        0.0000        0.0000        0.0000        0.0000        0.0000        0.0000        0.0000        0.0000        0.0000        0.0000        0.0000        0.0000        0.0000
        0.0000        0.0000        0.0000        0.0000        0.0000        0.0000        0.0000        0.0000        0.0000        0.0000        0.0000        0.0000        0.0000        0.0000        0.0000        0.0000        0.0000        0.0000        0.0000        0.0000        0.0000       10.0935       14.9062       40.3902       27.6928       25.6982       34.9718       33.4141       39.0629       12.0946       13.7565        8.2809       13.6026       25.5643        8.9522       12.8138       17.9463       22.3158       18.3027        9.1883        6.0371        6.0312        5.0238        2.0967        0.8077        2.8020        1.9080        7.5240        5.8440        2.2680        2.6340        6.2640        7.7640        3.7380        4.0260        5.7508        3.7322        3.3061        3.7850        2.8025        3.1383        4.7043        4.4499        4.0426        4.2219        6.3731        6.2652        5.2769        1.6668        1.4346        1.5143        2.6262        2.9828        1.9829        2.7297        2.0765        1.3568        1.2641        1.9737        0.6693        0.8402        0.7395        0.9449        3.0915        3.0885        5.2655        8.4412        5.5209        6.6814        6.7006        7.9396        5.4447        4.9385        5.0659        5.3341        5.3810        7.5069        7.5230        7.2194        5.5307        7.3343        6.3126        5.3490        6.2384        6.6347        6.8997        7.3296        5.7769        6.1730       10.4353        9.3875       12.0588       14.4681       11.3171       15.5944       18.9238       16.2875       15.0972       18.1726       20.2970       21.5020       19.1918       17.2824       16.5883       16.4879       15.7227       16.1089       22.8515       23.8805       22.1972       25.5318       23.1778       25.2158       29.0123       27.8460       24.8313       25.0248       23.7391       21.5797       20.4740       21.5189       24.3313       25.0857       27.5370       27.4901       30.6468       39.9323       58.1909       57.6643       44.1769       41.8209       39.6186       41.6616       34.2470       35.4543       34.2465       31.9572       33.1350       36.9727       38.2107       34.6825       33.9915       32.7056       36.7144       39.7271       44.4719       46.1705       46.4806       41.7128       40.7142       38.9771       44.6284       44.1810       47.9744       47.3736       68.7539       65.4465       53.3503       40.9442      162.3922      130.0564       51.7461       52.6031       35.3521       38.3570       42.8273       35.7804       39.9299       43.4971       42.7873        0.0000        0.0000        0.0000        0.0000        0.0000        0.0000        0.0000        0.0000        0.0000        0.0000        0.0000        0.0000        0.0000        0.0000        0.0000        0.0000        0.0000        0.0000        0.0000        0.0000        0.0000        0.0000        0.0000        0.0000        0.0000        0.0000        0.0000        0.0000        0.0000        0.0000        0.0000        0.0000        0.0000        0.0000        0.0000        0.0000        0.0000        0.0000        0.0000        0.0000        0.0000        0.0000        0.0000        0.0000        0.0000        0.0000        0.0000        0.0000        0.0000        0.0000        0.0000        0.0000        0.0000        0.0000        0.0000        0.0000        0.0000        0.0000        0.0000
        0.0000        0.0000        0.0000        0.0000        0.0000        0.0000        0.0000        0.0000        0.0000        0.0000        0.0000        0.0000        0.0000        0.0000        0.0000        0.0000        0.0000        0.0000        0.0000        0.0000        0.0000       37.5898       34.3363       24.9146       24.1247       21.7800       21.5944       22.1520       20.3113       19.7841       14.7347        9.3112        7.5643       12.9358       21.4368       39.9784       14.9282       12.7165       18.9274        6.2629        4.2089        2.4145        4.1547        3.7480        2.2128        4.3260        5.4180        6.5533       11.8633       12.0351        8.8095        9.3899        9.9480       10.8722       12.7520        9.7994       10.0978        6.6212        5.0818        5.8751        4.1502        5.6203        2.6210        3.7756        3.9498        6.4185        9.8200        8.9084        6.1323        7.0853        5.4356        3.3415        3.6638        7.4959        4.5723        1.8252        1.0866        1.9425        0.7974        0.8147        0.7411        1.1358        0.9520        3.2328        2.9316        3.9485        5.0058        5.1685        7.5817        6.3391        7.4389        5.0111        3.5712        4.8556        4.1934        4.4720        5.3013        7.7351        5.7380        6.7260        7.4049        7.6197        8.6849        9.8037        4.4712        4.3617        5.6689        7.4456        6.9799        8.2238       16.4182       17.3000       13.8380       11.8914       13.0340       17.7765       20.5592       15.6300       16.1525       19.1273       18.4799       28.9978       20.7077       18.3852       10.4310        9.4773       12.5760       19.5323       27.9851       23.7179       21.9482       23.6451       26.1546       28.1427       35.6010       34.1664       30.2857       30.8980       29.9954       37.8017       40.6527       40.3218       39.9563       41.8768       37.4848       50.8030       51.4577       46.8311       53.5185       57.9035       63.0185       58.7967       56.3073       48.6960       43.3235       39.5845       36.2783       36.2919       38.4098       36.7300       35.9663       40.8827       42.9660       49.9064       48.9974       44.0040       45.5683       57.6593       50.3802       48.0750       46.4849       46.8978       43.8235       50.0549       48.8450       63.1359       49.1647       41.2520       42.4789       45.0660       44.3647       44.1442       53.0963       39.2183       40.9566       38.7726       41.0334       42.8673       43.0505       45.7643        0.0000        0.0000        0.0000        0.0000        0.0000        0.0000        0.0000        0.0000        0.0000        0.0000        0.0000        0.0000        0.0000        0.0000        0.0000        0.0000        0.0000        0.0000        0.0000        0.0000        0.0000        0.0000        0.0000        0.0000        0.0000        0.0000        0.0000        0.0000        0.0000        0.0000        0.0000        0.0000        0.0000        0.0000        0.0000        0.0000        0.0000        0.0000        0.0000        0.0000        0.0000        0.0000        0.0000        0.0000        0.0000        0.0000        0.0000        0.0000        0.0000        0.0000        0.0000        0.0000        0.0000        0.0000        0.0000        0.0000        0.0000        0.0000        0.0000
        0.0000        0.0000        0.0000        0.0000        0.0000        0.0000        0.0000        0.0000        0.0000        0.0000        0.0000        0.0000        0.0000        0.0000        0.0000        0.0000        0.0000        0.0000        0.0000        0.0000        0.0000       35.7824       22.8632       15.1216       12.8336        5.9508        9.8751       13.8742       10.2595        9.3124        7.7935       10.8748        9.0550        4.5546        5.7531        4.3573        4.9538        6.8161        8.3147        6.4513        4.1125        3.4383        5.9660        8.6284        8.4186        4.4223        5.1240        7.2349        9.0702       10.6598        8.7211       14.2825        4.3197        7.8953        8.4455       12.0551       15.8969       15.0372       10.5036        5.3869        3.8327        1.8615        3.7133        4.0018        7.2278        8.1082        8.8414       11.8043       10.1394        7.1428        6.3519        5.7828        5.3270        9.7225        7.6267        3.2076        2.9782        2.7736        2.3479        3.8489        5.4083        2.5228        2.0351        4.2373        3.6130        3.5498        4.5138        4.8626        5.2305        5.6597        7.7425        7.7247        6.5108        4.8838        3.8642        4.0643        4.3992        4.2400        5.0372        6.3006        8.5836        8.4217        7.3389        7.6573        7.3698        8.6701        9.2465        7.8976        6.6710       12.8713       16.2640       12.1629       13.7866       15.1276       16.3404       14.1272       15.2344       16.4913       17.0923       18.3079       20.5212       22.4417       16.6492       12.5377        9.0823        9.7084       13.2898       21.6179       26.5856       25.6427       25.7225       37.6846       31.5102       30.3293       37.2350       35.5992       26.4327       31.2804       34.1174       37.4365       35.5799       39.2472       40.9312       45.5659       58.7999       67.2939       71.3777       71.8067       69.1101       55.9825       57.3204       55.6946       51.8938       52.2890       48.0031       43.1274       39.8162       41.9314       39.5328       41.6593       39.5742       43.3528       46.1092       51.6976       53.2645       48.8291       46.2082       56.6081       59.6699       61.1386       55.8564       54.8799       56.4552       58.7657       61.1232       75.2463       71.2168       74.2196       52.4896       51.9486       45.4413       53.4430       47.6549       40.1115       46.3864       50.4836       46.6599       50.1326       54.9030       52.8412        0.0000        0.0000        0.0000        0.0000        0.0000        0.0000        0.0000        0.0000        0.0000        0.0000        0.0000        0.0000        0.0000        0.0000        0.0000        0.0000        0.0000        0.0000        0.0000        0.0000        0.0000        0.0000        0.0000        0.0000        0.0000        0.0000        0.0000        0.0000        0.0000        0.0000        0.0000        0.0000        0.0000        0.0000        0.0000        0.0000        0.0000        0.0000        0.0000        0.0000        0.0000        0.0000        0.0000        0.0000        0.0000        0.0000        0.0000        0.0000        0.0000        0.0000        0.0000        0.0000        0.0000        0.0000        0.0000        0.0000        0.0000        0.0000        0.0000
        0.0000        0.0000        0.0000        0.0000        0.0000        0.0000        0.0000        0.0000        0.0000        0.0000        0.0000        0.0000        0.0000        0.0000        0.0000        0.0000        0.0000        0.0000        0.0000        0.0000        0.0000       18.6501       18.7094       18.7568       11.7316       10.0819       14.3763       29.2836       18.1560       14.2877       13.9612       12.4648       10.7587        6.8540        5.5408        3.9621        0.1463        0.2995        5.1976        5.8292        7.2246        7.0070        5.7059        6.8068        6.7809        8.5365       11.4210       10.4735        6.0986        1.8857        2.8840        2.9538        3.0063        2.5740        7.0072       13.5666       13.0626       13.2681       13.6642       11.1024       10.2825       11.4423        8.3425        6.4263        5.1344        8.4623       12.3810       10.6808       10.0910        6.7930        6.0018        4.9601        2.9240        3.6101        8.0888        7.0249        6.7076        2.4894        6.0603        4.7005        3.7151        2.0602        3.2277        2.0766        3.6182        4.1418        4.0505        2.8747        3.8178        2.2945        2.8245        2.1825        3.3638        3.1454        3.8462        4.0380        4.2353        5.2899        5.7040        8.2417       10.3283       13.0072        9.3184        6.5250       10.6778       13.5109       10.8501        8.5865       11.3377       17.1741       23.2352       13.7838       13.2271       16.5543       15.8543       15.2238       18.1633       21.8315       22.8562       20.3203       23.9230       22.8393       17.6980       20.9938       18.7218       11.2843        9.3360       10.5179       18.8987       35.2408       33.0300       31.7468       37.9120       38.2290       42.0343       37.0412       30.9371       33.8129       34.4773       38.1417       38.2663       47.4891       63.3745       79.2814       83.7442       80.1387       78.6149       80.3260       63.0837       58.5939       53.4537       56.3342       61.0602       60.0296       55.3873       49.7005       42.6806       41.5245       42.0576       43.1624       45.1823       44.9129       45.6977       50.8560       53.3809       55.1117       51.6302       68.6089       77.0980       76.6357       75.7632       73.3613       72.1676       69.2555       65.2755       72.1094       69.2836       74.2576       63.3291       64.0817       54.4728       61.5194       52.4841       49.2625       53.2753       58.2063       66.3377       60.9781       60.6668       68.2106       75.6157        0.0000        0.0000        0.0000        0.0000        0.0000        0.0000        0.0000        0.0000        0.0000        0.0000        0.0000        0.0000        0.0000        0.0000        0.0000        0.0000        0.0000        0.0000        0.0000        0.0000        0.0000        0.0000        0.0000        0.0000        0.0000        0.0000        0.0000        0.0000        0.0000        0.0000        0.0000        0.0000        0.0000        0.0000        0.0000        0.0000        0.0000        0.0000        0.0000        0.0000        0.0000        0.0000        0.0000        0.0000        0.0000        0.0000        0.0000        0.0000        0.0000        0.0000        0.0000        0.0000        0.0000        0.0000        0.0000        0.0000        0.0000        0.0000
        0.0000        0.0000        0.0000        0.0000        0.0000        0.0000        0.0000        0.0000        0.0000        0.0000        0.0000        0.0000        0.0000        0.0000        0.0000        0.0000        0.0000        0.0000        0.0000        0.0000        0.0000        0.0000       17.8904       19.0822       10.4472        8.5354       19.0218       34.4331        9.8370        4.5785        1.2744       11.6669       14.3128       15.9503        3.3756        8.6640        5.4549        4.7466        7.1733       26.1000       17.9731        4.4648        5.8922        5.8435        4.5817        4.1004        8.9258        4.8671        3.0181        2.9611        1.1350        1.6242        2.7349        5.3553        5.3546        9.8404        9.1813        9.9763        8.7748        8.1938       12.8912       11.4119       17.1039       19.0553       18.8928       16.5813       16.7647       21.3882       10.7860        5.1327        7.9838        4.8079        2.9601        5.5093       12.4963        5.8266        4.4928        2.9401        2.4820        1.1738        1.4934        1.3014        0.5145        0.8874        1.6295        3.2715        3.5061        2.0231        3.2966        2.4330        3.5427        2.8930        2.7897        3.5144        4.4478        4.1593        3.9148        4.8671        6.9972        8.9948       11.4341       11.0738       13.6546       10.1926       11.5741       12.6438        7.8505        9.4387       12.7104       14.7444       12.0685       16.3847       15.5396       19.3584       19.3696       15.8966       16.9574       19.9849       21.4911       20.6928       24.8898       22.1724       27.9125       24.8932       21.2556       16.7250       12.5799       13.6433       16.6878       20.2750       23.0856       35.8111       37.8912       38.4114       38.4693       34.0918       33.6354       40.0936       44.1792       61.1819       62.9129       64.9990       68.7425       72.3016       72.2700       69.0829       64.1325       60.1826       56.2010       51.7618       49.3366       55.9850       54.1849       49.2895       46.4129       45.3051       44.8216       43.9272       44.4387       46.4487       46.9142       49.6460       51.3100       57.9502       64.0640       58.3899       61.5554       76.5908       74.7984       72.4039       82.2657       76.0933       72.4915       63.6537       64.5915       63.8500       62.8313       65.0496       65.9501       65.3503       68.3341       67.8086       75.3177       66.5239       66.6701       83.7645       72.3420       71.3272       73.2490       73.0826       75.5458        0.0000        0.0000        0.0000        0.0000        0.0000        0.0000        0.0000        0.0000        0.0000        0.0000        0.0000        0.0000        0.0000        0.0000        0.0000        0.0000        0.0000        0.0000        0.0000        0.0000        0.0000        0.0000        0.0000        0.0000        0.0000        0.0000        0.0000        0.0000        0.0000        0.0000        0.0000        0.0000        0.0000        0.0000        0.0000        0.0000        0.0000        0.0000        0.0000        0.0000        0.0000        0.0000        0.0000        0.0000        0.0000        0.0000        0.0000        0.0000        0.0000        0.0000        0.0000        0.0000        0.0000        0.0000        0.0000        0.0000        0.0000        0.0000
        0.0000        0.0000        0.0000        0.0000        0.0000        0.0000        0.0000        0.0000        0.0000        0.0000        0.0000        0.0000        0.0000        0.0000        0.0000        0.0000        0.0000        0.0000        0.0000        0.0000        0.0000       22.4853       18.8060       19.4907       16.8025       14.7479       14.6068       22.5315       11.7961       13.2809        5.8649        9.6872       14.3539       18.3852       10.0329       14.0874       11.2324       26.8853       39.8849       48.8225       34.3110       21.5166        6.1584        4.8296        4.1439        3.0286        3.6712        5.8068        7.8776        6.5613        4.3175        6.3424        7.8903        6.0567        7.3971       10.2492       10.5955        7.7677        8.2821       11.4563       12.2192       11.5688       15.9424       11.7193       10.6834        9.0929       12.0238       12.5999       11.9412       11.3275       10.9398        7.1379        6.5310        7.8340        5.5484        4.1898        2.6370        1.6051        2.1572        1.9984        1.7786        2.5957        1.9906        2.1698        1.9065        1.8665        1.6876        1.4590        1.5667        3.2752        3.4661        4.0688        2.6306        4.9507        4.5842        5.1263        5.6539        7.6030        9.1308       10.7675       11.8912       14.1447       14.5618       14.7126       13.2095       11.9162       14.3095       12.9983       18.9614       16.6140       20.2767       17.6990       15.4053       19.1231       21.0345       20.0303       19.5910       20.4056       25.8451       32.6769       28.5787       34.2258       39.1945       34.8838       27.5393       18.5221       13.3775       22.0765       25.3098       26.3851       41.2125       45.1875       39.6515       37.3395       43.8143       47.0062       47.6468       51.3407       59.1446       71.7030       72.8830       80.7056       77.9123       64.2957       60.4437       60.3853       55.2751       51.0108       49.6596       49.7109       45.2073       48.3692       45.3541       54.5770       52.6679       47.3839       51.5489       51.5309       51.1021       59.1331       54.5569       59.8312       63.7597       75.4661       75.4613       74.1366       70.2191       88.8739       85.1790       89.6863       96.9089      105.4061       99.3812       82.7117       78.9780       77.4187       81.3365       81.1590       91.5144       99.3184       94.1413       84.2983       86.6309      105.1190      106.5193      102.0296      100.0936       85.5021       87.4858       87.3403      101.4262      105.8171        0.0000        0.0000        0.0000        0.0000        0.0000        0.0000        0.0000        0.0000        0.0000        0.0000        0.0000        0.0000        0.0000        0.0000        0.0000        0.0000        0.0000        0.0000        0.0000        0.0000        0.0000        0.0000        0.0000        0.0000        0.0000        0.0000        0.0000        0.0000        0.0000        0.0000        0.0000        0.0000        0.0000        0.0000        0.0000        0.0000        0.0000        0.0000        0.0000        0.0000        0.0000        0.0000        0.0000        0.0000        0.0000        0.0000        0.0000        0.0000        0.0000        0.0000        0.0000        0.0000        0.0000        0.0000        0.0000        0.0000        0.0000
        0.0000        0.0000        0.0000        0.0000        0.0000        0.0000        0.0000        0.0000        0.0000        0.0000        0.0000        0.0000        0.0000        0.0000        0.0000        0.0000        0.0000        0.0000        0.0000        0.0000       19.7924       20.1168       12.4467       11.1589       13.2714       12.1297       11.6128       22.2020       20.9998       11.9171        6.7855        7.5074       12.4929       11.6750       10.3586       44.6923       38.1509       51.0865       38.7934       30.1008       35.3301       29.3584       23.9658       19.8149        9.6831        8.2008        1.7998        5.1054        6.4695        4.6349        3.2797        6.9914        6.7379        4.3359        5.8930        9.6264        7.2159        4.2159        5.5191        8.2446       10.3977        9.5567       11.3560        6.8120        9.7884        8.9068        7.5105        5.5979        5.2359        8.7369        9.8986       10.6617        6.5384        7.0274        4.3506        4.2535        2.4456        3.0961        5.5292        3.9960        5.9931        2.7596        2.7077        1.4145        1.6893        2.1685        3.2056        3.4478        2.7002        4.1562        3.6031        3.2236        3.1269        5.8313        5.8938        6.9284        6.9313        8.8113       10.4989       14.0922       14.9278       14.2862       17.2633       15.3632       16.1657       17.3371       16.8077       18.4633       15.4771       18.3809       18.3403       16.3086       17.3777       17.9002       21.1063       25.1071       22.8148       26.4316       36.2206       36.0838       43.6676       47.5169       43.4834       26.4693       19.3720       17.9599       21.7826       29.3212       34.1984       36.2905       50.2478       49.4381       32.1877       32.1128       45.3470       44.2022       50.3899       48.8083       45.2069       62.0100       52.6341       50.9291       55.1061       59.1154       61.2907       56.7700       62.9243       48.0028       47.7590       51.1064       46.3609       53.2579       49.8525       51.7975       54.8741       53.3451       51.5300       49.1335       54.3179       64.9980       64.7704       67.9147       69.0486       74.5144       77.2678       87.4094       86.3510       94.7826       94.6802       93.4753      102.6642      100.7146       90.2242       95.4232       84.0976       79.7559       88.3526       90.2602       98.2010      110.6149      119.8902      112.9554      108.4393      125.7100      117.9611      113.3280      101.8127       91.1415       92.1061       95.1122      104.4157      103.8482      127.2271        0.0000        0.0000        0.0000        0.0000        0.0000        0.0000        0.0000        0.0000        0.0000        0.0000        0.0000        0.0000        0.0000        0.0000        0.0000        0.0000        0.0000        0.0000        0.0000        0.0000        0.0000        0.0000        0.0000        0.0000        0.0000        0.0000        0.0000        0.0000        0.0000        0.0000        0.0000        0.0000        0.0000        0.0000        0.0000        0.0000        0.0000        0.0000        0.0000        0.0000        0.0000        0.0000        0.0000        0.0000        0.0000        0.0000        0.0000        0.0000        0.0000        0.0000        0.0000        0.0000        0.0000        0.0000        0.0000        0.0000
        0.0000        0.0000        0.0000        0.0000        0.0000        0.0000        0.0000        0.0000        0.0000        0.0000        0.0000        0.0000        0.0000        0.0000        0.0000        0.0000        0.0000        0.0000        0.0000        0.0000       23.4982       19.6357       14.1869       19.2347       14.3303       12.8636       14.3085       10.1621       23.3569       23.5909        8.9202        9.8991       28.5989       20.2842       18.7417       43.3538       51.6213       35.2162       17.3016        8.7041        7.4359       14.1708       10.4929       19.5089       17.3382       25.2354       10.9478        5.5712        8.1255        8.2401       10.5365       13.5782       14.7541        9.1862        6.3586        3.6873        0.7399        3.5818        5.8607        6.6138        5.7092        9.6226       14.1398        7.9091       10.8589        8.9980        7.8955        6.3934        7.4484        7.3729        4.9310        3.3222        3.4063        2.8090        2.6672        2.2110        1.6606        3.3708        4.8574        4.2108        9.5303        7.2533        3.7828        2.4372        2.7408        3.2779        7.2515        5.9827        8.4196        7.0432        6.5906        4.9694        3.2863        3.1079        4.9818        6.0403       10.2394       12.6655       14.7449       17.1306       19.5619       22.7211       19.0272       15.8083       16.8728       28.1500       28.1850       23.3213       13.9153       17.1931       15.6198       23.0782       26.0967       23.0256       32.0802       34.2094       29.1562       49.2653       48.7049       57.1056       50.2697       38.4283       40.6098       28.3084       19.8038       16.1035       16.3796       34.3033       33.3776       27.2601       40.7472       41.0043       36.5479       35.4083       38.3537       35.7851       46.6240       44.9493       39.4221       47.7266       50.3243       51.2493       55.1581       59.3003       65.2673       68.9362       68.8897       59.9535       62.7578       62.7632       62.0473       54.1976       53.1897       51.1015       52.6783       54.2073       57.8877       57.5829       53.5982       69.2879       78.4896       79.3893       77.6057       79.6379       80.9659       84.7449       90.6621       99.8228      109.6766      125.2152      139.2868      151.1946      149.3116      104.5603      126.8557       90.6771       94.8677       95.4764      104.1307      130.5324      160.7184      160.5059      141.7724      130.4001      131.6618      130.5115      126.3340      102.3453      103.5351      103.3012      110.6076      109.1697      125.0696      128.9104        0.0000        0.0000        0.0000        0.0000        0.0000        0.0000        0.0000        0.0000        0.0000        0.0000        0.0000        0.0000        0.0000        0.0000        0.0000        0.0000        0.0000        0.0000        0.0000        0.0000        0.0000        0.0000        0.0000        0.0000        0.0000        0.0000        0.0000        0.0000        0.0000        0.0000        0.0000        0.0000        0.0000        0.0000        0.0000        0.0000        0.0000        0.0000        0.0000        0.0000        0.0000        0.0000        0.0000        0.0000        0.0000        0.0000        0.0000        0.0000        0.0000        0.0000        0.0000        0.0000        0.0000        0.0000        0.0000
        0.0000        0.0000        0.0000        0.0000        0.0000        0.0000        0.0000        0.0000        0.0000        0.0000        0.0000        0.0000        0.0000        0.0000        0.0000        0.0000        0.0000        0.0000        0.0000        0.0000       18.9250       17.4267       15.0554       16.8228       14.1772       12.2521       13.2118        9.7914       17.1247       17.1572       23.1150       35.7912       31.1227       18.3709        9.8011        8.6588        5.4585        4.8371        1.9481        2.1620        1.9576       12.3579       15.0970        9.3389       10.9145        6.6662       15.5644        5.4557        7.9383        9.7829       11.7203       18.7360       15.4681       14.3363       14.1707        9.1482        8.4841        9.8358        7.4355        5.4598        6.2603        7.7407       10.5779        8.3947        6.7055        4.9769        7.0358        6.4010        4.7438        5.6542        2.0682        1.2899        2.9766        2.1889        3.0503        4.2557        2.3467        1.7858        2.9334        3.3646        4.9715        6.1834        4.6511        3.3803        5.2287        5.6979        7.2361        9.1284       12.9282       16.0858        9.2704        7.9706        7.8946        6.6027        5.5508        9.8507       20.0581       23.6508       20.7386       16.7350       20.8462       22.0599       23.0153       20.1254       18.6247       18.2463       18.6419       15.1730       17.1119       21.2685       20.6531       22.4360       23.2452       25.0564       31.1342       32.6888       40.9366       46.5705       48.7461       49.3829       41.8648       41.2152       38.5692       30.9613       22.4454       16.1999       16.8493       27.1724       29.3797       27.5891       34.2296       40.1762       35.4500       30.6675       30.7992       32.8910       42.8666       40.0879       40.4312       51.8630       59.0631       60.2477       69.8480       70.6515       72.3480       70.3730       69.9950       66.9937       64.8484       66.9596       64.1693       61.0024       56.6030       56.3638       56.9110       60.2798       63.9580       57.8953       51.6693       69.6321       74.6827       79.7645       96.6307       77.5963       84.2843       89.5386      102.2735      112.7411      129.5272      145.0777      134.7211      138.5591      138.3666      122.3075      116.1050      117.7971      114.4247      113.3421      131.1123      146.6777      162.7074      132.7684      128.4249      140.0667      123.7132      130.0558      143.4565      114.7341      114.2527      116.7078      116.4974      115.8155      125.8742      129.4777      128.2507        0.0000        0.0000        0.0000        0.0000        0.0000        0.0000        0.0000        0.0000        0.0000        0.0000        0.0000        0.0000        0.0000        0.0000        0.0000        0.0000        0.0000        0.0000        0.0000        0.0000        0.0000        0.0000        0.0000        0.0000        0.0000        0.0000        0.0000        0.0000        0.0000        0.0000        0.0000        0.0000        0.0000        0.0000        0.0000        0.0000        0.0000        0.0000        0.0000        0.0000        0.0000        0.0000        0.0000        0.0000        0.0000        0.0000        0.0000        0.0000        0.0000        0.0000        0.0000        0.0000        0.0000        0.0000
        0.0000        0.0000        0.0000        0.0000        0.0000        0.0000        0.0000        0.0000        0.0000        0.0000        0.0000        0.0000        0.0000        0.0000        0.0000        0.0000        0.0000        0.0000        0.0000        0.0000        0.0000       42.2872       43.6139       64.8098       55.7033       53.9123       37.6823       24.1276       21.2165       25.4002       38.8564       41.1490       31.2686       18.8129       20.8353       55.4826       29.2424       20.3346       31.8395       41.0050       36.1252       35.2719       35.2086        9.4999       15.6563       17.1176       15.2408       10.3651       15.6375       21.3725       17.4284       12.0751        9.6028       10.5310       11.9050       15.8538       12.0411       12.2269        9.7765        7.4560        5.8154        8.3164        8.4072        7.1140        8.0323        6.5418        4.1348        5.1020        3.2035        2.6980        3.3602        1.3950        2.8551        2.5930        2.5880        3.9200        4.6402        4.1631        4.7413       10.1544       17.2785       11.4469       11.4467        7.3932        8.4778       12.0497       14.4592       21.4912       17.6467       27.8439       25.9713       27.1704       31.0515       29.0775       16.1361       14.4665       19.2955       24.7493       25.6146       24.0405       34.5663       25.7451       20.4258       27.2098       25.1515       20.6429       20.9881       16.1103       16.4514       16.2307       15.6344       18.6946       22.1557       21.4403       21.6685       46.8291       53.6292       52.5093       49.1936       72.1452       75.1492       67.2021       51.8712       28.9108       23.6136       18.8048       16.2232       16.7386       25.9366       23.5552       30.1083       35.8643       32.7384       32.3702       34.8132       48.4216       63.7515       69.9186       71.5184       73.7741       84.0436       87.1616       90.4236       81.9007       70.4056       63.9172       74.5930       74.9017       76.9978       73.4375       68.2468       64.1862       65.7295       68.2780       68.2469       69.7063       66.9492       68.8797       62.9131       66.5564       72.2073       81.3886       83.7558       91.9733       95.3295      103.6769      108.1588      130.3923      150.0696      159.8804      154.2821      144.5871      148.4253      164.1147      165.3455      149.2435      153.8812      152.5636      146.5572      139.2688      157.9115      153.4986      126.7215      131.3626      131.5565      140.2517      146.2173      141.0652      141.3314      143.9418      140.6161      126.6936      140.5959      136.2675      130.2928       73.8300        0.0000        0.0000        0.0000        0.0000        0.0000        0.0000        0.0000        0.0000        0.0000        0.0000        0.0000        0.0000        0.0000        0.0000        0.0000        0.0000        0.0000        0.0000        0.0000        0.0000        0.0000        0.0000        0.0000        0.0000        0.0000        0.0000        0.0000        0.0000        0.0000        0.0000        0.0000        0.0000        0.0000        0.0000        0.0000        0.0000        0.0000        0.0000        0.0000        0.0000        0.0000        0.0000        0.0000        0.0000        0.0000        0.0000        0.0000        0.0000        0.0000        0.0000        0.0000        0.0000        0.0000
        0.0000        0.0000        0.0000        0.0000        0.0000        0.0000        0.0000        0.0000        0.0000        0.0000        0.0000        0.0000        0.0000        0.0000        0.0000        0.0000        0.0000        0.0000        0.0000        0.0000        0.0000       41.0185       41.5115       62.0551       64.2653       53.7424       49.5629       31.0308       34.3654       32.6539       22.3342       16.2597        6.0953       11.7914       12.9971       21.0509       33.4104       31.7186      106.3548       89.5153       49.8328       70.2228       58.7930       22.7595       33.3049       16.9969        6.9629        6.9464        8.8349       12.7117       10.7533       10.1138        7.1355        5.1559        6.6065       12.7476       13.4453        7.9701        3.7590        4.3588        3.0732        3.3814        4.0825        4.9785        5.3745        4.4929        4.8174        5.1989        3.8574        4.1772        5.3644        3.1696        2.4967        2.7086        4.1457        4.0962        4.5683        6.9940       18.0343       27.6991       21.5487       19.1518       15.8002       17.3507       23.9341       14.5584       18.1442       13.4060       14.0779       12.8322       19.2036       18.0224       21.7585       28.2208       15.9911       15.5089       19.1249       28.9482       19.1307       19.4479       27.1699       23.6422       24.7440       22.4943       26.8566       23.9533       19.6626       18.8268       19.4626       18.0056       17.3725       21.4280       21.5870       25.2405       33.3629       39.8838       42.3722       59.9246       57.6029       68.2598       74.4301       41.5954       32.6483       27.2753       23.0740       17.9306       18.1379       28.3705       23.6964       27.0653       29.0268       32.3799       33.9356       34.3475       43.9274       50.9871       66.9164       73.8024       74.9839       83.7737      101.5240       91.8367       66.7570       54.7901       51.0906       54.4640       57.1764       62.7200       63.4994       60.5028       56.5301       64.1569       74.4484       71.4055       78.6473       74.9348       73.8256       75.4626       76.6070       73.4315       74.2486       97.8340       88.0680       93.5277       97.2971      107.7733      115.8596      146.0293      172.1803      170.5030      172.4153      176.8895      171.6771      180.0103      184.0723      147.4953      171.3072      160.4362      145.6383      152.2609      152.4501      155.3413      148.2558      128.2948      134.4553      141.3429      147.8123      171.4337      154.2978      148.4243      151.6295      152.6455      157.8768      166.0282      146.2227       90.7500        0.0000        0.0000        0.0000        0.0000        0.0000        0.0000        0.0000        0.0000        0.0000        0.0000        0.0000        0.0000        0.0000        0.0000        0.0000        0.0000        0.0000        0.0000        0.0000        0.0000        0.0000        0.0000        0.0000        0.0000        0.0000        0.0000        0.0000        0.0000        0.0000        0.0000        0.0000        0.0000        0.0000        0.0000        0.0000        0.0000        0.0000        0.0000        0.0000        0.0000        0.0000        0.0000        0.0000        0.0000        0.0000        0.0000        0.0000        0.0000        0.0000        0.0000        0.0000        0.0000        0.0000
        0.0000        0.0000        0.0000        0.0000        0.0000        0.0000        0.0000        0.0000        0.0000        0.0000        0.0000        0.0000        0.0000        0.0000        0.0000        0.0000        0.0000        0.0000        0.0000        0.0000        0.0000       52.4875       47.1695       67.7209       72.4834       62.5603       52.5882       58.2295       46.7250       36.0997       26.2740        6.8132        4.9889        6.4221        2.4357        3.1927       15.4523       18.4557       56.3694       39.4936       39.7387       45.6180       37.8719       16.3460       16.5521       12.3823       24.0489       25.6988       31.4662       20.2874       17.4591       13.1052       14.5812        6.3970       14.5220       16.6431       13.2935        7.8031        8.0988        5.8691        5.1198        3.0538        5.3235        4.2771        2.7853        4.0574        3.5641        4.4302        3.9387        6.6422        7.0829        4.3445        4.1738        3.6472        3.2468        3.8081        4.8633        4.7777       13.4576       20.4469       18.1304       19.0586       17.4670       18.6869       18.5809       18.9340       22.7006       18.9123       19.7696       20.9312       16.4768       17.8509       15.4476       17.6018       21.6118       21.5450       30.8656       32.8820       25.9834       21.6119       23.8310       19.4258       21.5543       19.5870       23.6459       25.4217       25.8409       25.9027       24.7937       18.8047       20.6197       22.1694       34.0505       38.3407       29.7327       39.1892       39.0826       39.9200       44.9440       57.4782       43.9981       33.5364       40.7624       29.3681       28.8364       27.1585       32.4527       29.6204       22.6799       23.8307       23.3482       29.5119       37.5917       47.7388       55.8271       63.3326       70.0268       75.0879       81.5302       78.3709       79.3901       73.5965       59.8678       59.6216       56.1120       52.1995       53.9522       57.6687       62.2764       64.0553       73.3357       74.6203       75.7962       80.6076       78.9939       78.2688       78.0061       73.3529       76.1854       83.5278       80.6348       83.7957       86.2285       98.3796      108.2607      132.9310      132.3857      162.6711      175.4446      175.9805      187.1889      201.5253      217.3889      210.8664      211.7596      198.6540      194.8535      192.3849      192.3572      166.4138      159.6465      152.5869      163.5239      147.9962      161.9438      162.2840      168.2605      190.0299      181.1599      190.3901      179.3530      165.3891      175.0327      191.4934      177.6274      104.1300        0.0000        0.0000        0.0000        0.0000        0.0000        0.0000        0.0000        0.0000        0.0000        0.0000        0.0000        0.0000        0.0000        0.0000        0.0000        0.0000        0.0000        0.0000        0.0000        0.0000        0.0000        0.0000        0.0000        0.0000        0.0000        0.0000        0.0000        0.0000        0.0000        0.0000        0.0000        0.0000        0.0000        0.0000        0.0000        0.0000        0.0000        0.0000        0.0000        0.0000        0.0000        0.0000        0.0000        0.0000        0.0000        0.0000        0.0000        0.0000        0.0000        0.0000        0.0000        0.0000        0.0000
        0.0000        0.0000        0.0000        0.0000        0.0000        0.0000        0.0000        0.0000        0.0000        0.0000        0.0000        0.0000        0.0000        0.0000        0.0000        0.0000        0.0000        0.0000        0.0000        0.0000        0.0000       51.3071       35.5813       52.6125       65.3994       50.9650       46.4172       33.3416       35.3578       45.7152       32.3618        8.0243        4.2803       10.5591        7.0299        4.2025        5.3509       23.9540        8.0609       18.8276       26.6303       31.2142       22.5190       24.4487       30.0986       23.6222       17.6870       17.5051       25.2657       22.4530       21.7221       15.1298       16.6630        5.4801       11.4692        9.7606       12.9454       14.2516       10.2322       11.2795       10.9667        7.8747        7.1839        7.2803        3.8196        3.1447        4.0053        9.1997        6.5886        8.1179        5.6424        5.4519        5.1247        8.2464        6.6200        6.1987        6.9615        7.4377       10.5759       17.9480       24.1549       27.2622       29.9467       25.1540       25.3920       30.6917       33.7582       26.5721       20.2489       27.3725       20.1718       18.5314       19.5201       16.1476       24.1076       26.1387       28.1735       27.6652       21.7966       17.8861       19.7328       19.7566       20.2508       18.5709       29.0433       28.9481       31.6114       26.7986       24.6266       23.9764       19.9516       22.7667       31.4403       28.9644       27.7311       30.8421       32.5039       35.1561       50.0991       62.5891       51.2874       38.7697       40.8713       36.5903       24.8272       24.3311       29.0808       23.8827       23.6210       27.8607       33.6733       42.1462       47.5755       51.3036       52.5886       60.5341       68.5886       72.6980       72.8686       63.3221       72.4777       63.0669       63.4208       62.1370       57.0421       55.1867       62.0978       64.4759       64.6441       70.1057       71.3716       73.1316       82.1296       92.5110       85.0373       75.8083       80.5939       73.0722       81.1524       93.6794       90.2201       89.2769       97.1083      112.3161      104.8313      117.3946      129.0671      174.4116      187.4348      184.2198      194.2635      229.7268      252.3217      252.3219      253.5443      196.4710      195.4263      212.1932      192.2177      192.2686      189.6077      196.8051      202.5591      183.8942      174.1898      191.3752      186.6342      205.4282      194.7729      181.1198      191.6703      167.8537      188.5472      210.8909      185.6921        0.0000        0.0000        0.0000        0.0000        0.0000        0.0000        0.0000        0.0000        0.0000        0.0000        0.0000        0.0000        0.0000        0.0000        0.0000        0.0000        0.0000        0.0000        0.0000        0.0000        0.0000        0.0000        0.0000        0.0000        0.0000        0.0000        0.0000        0.0000        0.0000        0.0000        0.0000        0.0000        0.0000        0.0000        0.0000        0.0000        0.0000        0.0000        0.0000        0.0000        0.0000        0.0000        0.0000        0.0000        0.0000        0.0000        0.0000        0.0000        0.0000        0.0000        0.0000        0.0000        0.0000        0.0000
        0.0000        0.0000        0.0000        0.0000        0.0000        0.0000        0.0000        0.0000        0.0000        0.0000        0.0000        0.0000        0.0000        0.0000        0.0000        0.0000        0.0000        0.0000        0.0000        0.0000        0.0000        0.0000       20.5463       51.8544       62.9592       46.5232       44.1561       23.2113       21.6191       29.7819       18.4196       12.2482        4.7278        7.7215        5.6793        1.1920        7.9749        4.6120       25.2850       30.0696        9.1429       29.5382       25.8622       34.5616       23.0554       17.6283       11.3676       12.7395       11.3467       12.8071       16.5138       12.1868       11.7320        9.1368        9.5283        3.7379        5.3905        7.9457        7.6514        8.9516        8.7441       10.5347        9.8424        9.0136        6.0703        4.2207        5.2338        6.1557        5.6241        8.2190        9.4703        7.7115        6.8579        6.5118        6.5760        8.6424       10.8767       16.2713       20.3718       33.2049       29.5416       40.6873       36.2271       38.6601       49.2362       50.6782       47.4224       39.1310       33.8647       42.9140       42.9791       42.5132       50.7023       52.9154       52.1111       35.9285       22.2776       22.3314       24.9118       16.7532       15.4450       19.6159       26.0915       22.7934       28.1722       25.7782       28.2867       24.1838       27.3673       28.0913       27.4937       36.4481       49.4425       46.9945       47.6769       50.9442       71.6479       69.2512       65.2680       65.0840       46.2607       54.1245       38.6418       25.7162       22.9810       22.0387       19.3339       25.7867       25.6535       31.3419       34.7527       45.8273       40.9031       45.7373       55.2923       60.7054       66.0727       63.8178       63.6193       63.5189       69.1980       63.0384       71.5358       72.1619       74.3060       70.5806       77.5011       77.6023       74.5715       83.5526       78.7993       71.2203       81.4399       86.6710       92.2045       93.4655      102.5371       88.3730       95.5958       96.8330      123.8522      121.6243      132.3081      139.9252      161.4050      161.7983      146.0399      168.8188      178.6093      206.2765      244.8656      228.9665      252.4422      222.4210      212.3056      205.3166      209.0510      221.0852      227.6175      237.6287      243.9348      245.4616      250.7837      223.4124      205.9472      210.8484      217.0501      219.7241      230.6232      234.9198      246.9016      182.5379      205.4882      218.1528      225.0534      197.1473      204.6857      208.5058      201.8745        0.0000        0.0000        0.0000        0.0000        0.0000        0.0000        0.0000        0.0000        0.0000        0.0000        0.0000        0.0000        0.0000        0.0000        0.0000        0.0000        0.0000        0.0000        0.0000        0.0000        0.0000        0.0000        0.0000        0.0000        0.0000        0.0000        0.0000        0.0000        0.0000        0.0000        0.0000        0.0000        0.0000        0.0000        0.0000        0.0000        0.0000        0.0000        0.0000        0.0000        0.0000        0.0000        0.0000        0.0000        0.0000        0.0000        0.0000        0.0000        0.0000        0.0000
        0.0000        0.0000        0.0000        0.0000        0.0000        0.0000        0.0000        0.0000        0.0000        0.0000        0.0000        0.0000        0.0000        0.0000        0.0000        0.0000        0.0000        0.0000        0.0000        0.0000        0.0000        0.0000        0.0000        0.0000        0.0000        0.0000       43.1788       29.6216       25.0694       18.6612       10.6507        5.4115        4.8132       15.8975        5.4420        1.6552        6.8884        4.3749       11.8234       24.4527        4.8349       11.4931       17.8748       21.8434       28.9494       32.2235       19.1444       15.3202       14.8773       15.3672       13.3144        8.3202       11.4499       14.4991       16.9951        5.1152        4.1110        5.1977        5.0593       10.9676        9.9874        8.5586       11.3280        8.5431        5.1045        5.4266        3.8474        5.5332        8.2960        9.2178       10.9212        9.9247        6.4610        9.0012        8.9920       11.9869       12.9642       19.4401       25.2801       29.3169       36.5781       50.3928       50.0785       38.2010       45.5079       55.5718       51.0044       55.2786       62.4925       60.1138       60.7542       62.8425       58.4670       49.8705       44.4977       37.6398       25.6072       12.0142       17.5423       13.6822       15.3422       23.4905       20.6644       19.0199       27.6149       30.6655       29.4109       24.7520       30.4052       30.4462       33.2299       43.2513       52.7029       54.3309       57.3986       70.6993       76.9842       68.0140       66.4993       64.0260       67.4362       56.8447       43.9089       46.1955       38.7876       34.0776       27.2650       25.7919       28.4454       28.2553       27.9001       41.8878       38.3459       42.4684       51.6690       60.6304       61.5687       59.3742       61.3030       65.3588       67.0197       74.5189       84.5944       81.0221       81.3496       84.5012       85.8227       77.5746       83.7934       80.9916       78.6940       88.2885       78.7948       83.0310       95.0107       96.3341      110.8435       96.9112      111.6044      104.9683      139.6192      123.2683      141.6542      152.9565      188.3123      191.9948      200.0096      191.1656      191.0482      244.0744      278.3359      236.1225      227.3945      233.3620      226.0302      246.2926      247.6273      257.5729      265.3344      255.7487      251.5014      282.2671      292.5853      264.4808      240.7711      221.5375      250.1088      254.3454      262.6045      264.3773      282.1460      221.9762      242.0310      245.5942      229.5390      211.5779      218.4991      196.3557      194.6461        0.0000        0.0000        0.0000        0.0000        0.0000        0.0000        0.0000        0.0000        0.0000        0.0000        0.0000        0.0000        0.0000        0.0000        0.0000        0.0000        0.0000        0.0000        0.0000        0.0000        0.0000        0.0000        0.0000        0.0000        0.0000        0.0000        0.0000        0.0000        0.0000        0.0000        0.0000        0.0000        0.0000        0.0000        0.0000        0.0000        0.0000        0.0000        0.0000        0.0000        0.0000        0.0000        0.0000        0.0000        0.0000        0.0000        0.0000        0.0000        0.0000        0.0000
        0.0000        0.0000        0.0000        0.0000        0.0000        0.0000        0.0000        0.0000        0.0000        0.0000        0.0000        0.0000        0.0000        0.0000        0.0000        0.0000        0.0000        0.0000        0.0000        0.0000        0.0000        0.0000        0.0000        0.0000        0.0000        0.0000        0.0000       22.1933       17.7879       14.8345       11.8711        2.2261        2.5098        0.3677        0.1800        0.7537        1.2623        6.0206        2.9529       16.4151       20.2001       10.0283        3.0185       15.0312       28.8069       18.7950       26.0935       14.7698        9.2182        9.2312       19.7295       14.1093        5.2292        7.2104       15.5004        4.0703        3.4818        4.2615        5.1642        8.6644       10.7293        7.4421       13.4735        8.9775        6.2089        7.9234        9.9198       10.9249        8.2995       10.2766       14.9849       16.1656       11.4333       12.6152       11.9946       10.5410       14.4962       18.4114       23.1539       32.1181       46.4129       55.6042       52.3129       48.3953       58.6330       45.3104       66.6723       75.3082       83.9501       82.8962       52.9241       63.5396       61.1365       49.6304       50.0753       33.4758       33.8633       30.3504       21.5940       16.8269       19.1153       21.0317       16.4468       17.8159       24.9755       26.2677       26.6196       25.6417       27.0316       25.8539       26.6174       37.2288       58.0931       70.9663       70.9734       68.5735       71.2321       61.8953       58.4352       60.6562       51.8178       40.5080       37.6609       38.6444       56.1780       53.6318       31.9269       33.2278       33.1498       32.7526       32.1074       34.9274       37.8813       40.8527       42.2766       54.5588       54.3299       51.8756       59.3766       70.5510       71.8041       78.6785       76.2102       79.0681       87.6206       86.1784       79.9955       80.1787       89.8487       87.8203       88.3323       86.3066       92.3266       89.3844      100.8376      102.9304      155.5909      107.4214       98.3938      118.0851      158.1039      206.6196      206.8563      202.7649      181.5898      217.8509      210.9435      225.3032      220.2362      246.7780      278.7075      252.1920      237.7860      226.2495      242.2764      269.7101      311.1489      307.2978      287.2351      305.2873      313.1294      330.4855      311.4542      301.6986      315.8521      288.5647      273.1598      283.3645      302.4015      307.6616      303.3824      223.8051      241.0530      242.6553      238.4436      239.2475      205.6894      193.0270      193.3159      253.5300        0.0000        0.0000        0.0000        0.0000        0.0000        0.0000        0.0000        0.0000        0.0000        0.0000        0.0000        0.0000        0.0000        0.0000        0.0000        0.0000        0.0000        0.0000        0.0000        0.0000        0.0000        0.0000        0.0000        0.0000        0.0000        0.0000        0.0000        0.0000        0.0000        0.0000        0.0000        0.0000        0.0000        0.0000        0.0000        0.0000        0.0000        0.0000        0.0000        0.0000        0.0000        0.0000        0.0000        0.0000        0.0000        0.0000        0.0000        0.0000        0.0000
        0.0000        0.0000        0.0000        0.0000        0.0000        0.0000        0.0000        0.0000        0.0000        0.0000        0.0000        0.0000        0.0000        0.0000        0.0000        0.0000        0.0000        0.0000        0.0000        0.0000        0.0000        0.0000        0.0000        0.0000        0.0000        0.0000        0.0000        0.0000        0.0000        0.0000       26.1032       10.5664       14.2109        2.7598        3.6743        4.6419        3.4146        1.1400        7.1029        9.3862        4.1274       16.2765       12.7855       21.2730       27.6734       21.4292       19.1730       20.0803       17.0058       15.9304       19.3938       18.3446       21.4598       20.1517       17.5044       10.0031        3.9913        3.9822        4.8334        9.4298       11.4584        5.1986        9.0861        7.5252        7.2752        6.1278        7.2012        9.6887       12.2668       15.3850       17.1285       17.2800        7.9048       12.4535       17.1839       14.6511       22.3226       25.4987       24.8960       33.0312       42.1764       53.1906       51.1070       45.9162       50.1070       47.5726       47.8468       61.2407       82.0342       63.3131       65.5935       66.2672       62.9360       56.8632       45.7179       39.1043       33.2968       43.2113       39.7380       19.7496       21.3158       21.6746       18.7197       20.3362       30.4329       34.4507       25.0743       24.1682       23.4892       22.7934       24.9833       34.5482       45.4601       48.1422       62.1107       66.2281       61.3246       55.9671       54.4886       40.5250       43.0214       45.5433       39.6133       33.6461       36.5205       40.2275       53.2470       64.3284       57.2456       45.9726       38.6008       40.5504       44.3827       45.5674       42.4356       49.1381       51.5943       52.2262       55.9141       67.2873       74.4152       95.9403       96.9886       88.9137       93.5502       92.0504       79.8632       86.7117       91.5585       98.2138       95.2381      107.5246      128.6647      106.0598      127.5581      142.1424      144.7182      125.3025      130.0471      185.0988      208.3921      227.9589      242.6988      218.6585      234.1099      229.6019      214.3412      245.3214      239.4760      259.1666      265.9271      229.4491      237.1286      244.9775      261.7951      292.0656      328.0399      342.1198      332.3984      354.0581      371.0694      341.9319      331.8968      340.0617      333.3261      294.8261      263.0851      257.4191      270.8854      279.3860      260.3882      212.9212      228.6485      249.6165      220.2639      190.1865      189.8434      183.3710      192.4639      161.0100        0.0000        0.0000        0.0000        0.0000        0.0000        0.0000        0.0000        0.0000        0.0000        0.0000        0.0000        0.0000        0.0000        0.0000        0.0000        0.0000        0.0000        0.0000        0.0000        0.0000        0.0000        0.0000        0.0000        0.0000        0.0000        0.0000        0.0000        0.0000        0.0000        0.0000        0.0000        0.0000        0.0000        0.0000        0.0000        0.0000        0.0000        0.0000        0.0000        0.0000        0.0000        0.0000        0.0000        0.0000        0.0000        0.0000        0.0000        0.0000        0.0000
        0.0000        0.0000        0.0000        0.0000        0.0000        0.0000        0.0000        0.0000        0.0000        0.0000        0.0000        0.0000        0.0000        0.0000        0.0000        0.0000        0.0000        0.0000        0.0000        0.0000        0.0000        0.0000        0.0000        0.0000        0.0000        0.0000        0.0000        0.0000        0.0000        0.0000        0.0000       15.4171        8.2648        0.0000        0.0000       22.0768       13.3094        8.1788        3.8681        6.9461        2.1823        1.0129        3.9407        8.8753       22.0178       29.8918       27.8101       20.1235       16.6011       18.3190       16.9972        8.7569        9.2379        7.1919        6.1141        3.4766        2.2639        3.0798        5.8500        8.8825       10.2261        1.5039        7.8919        2.6634        4.1286        3.7247        5.7125        6.4218       12.0846       11.8884       16.2754        6.3828        5.1872       16.0549       26.6923       37.2435       37.6332       38.5106       37.4771       59.9192       64.2272       69.0649       68.3266       99.7680      119.2013       94.2999       83.8536       82.6144       92.1906      100.8234      104.5393       86.7737       84.8250       92.2240      102.2810       57.7716       57.1016       39.0480       65.5460       25.1134       19.8006       23.4889       28.1817       18.0723       18.3745       17.4134       15.6014       19.7642       21.8710       23.1482       24.3031       40.0225       44.8050       56.8920       76.8383       52.6407       46.3602       44.9853       49.7931       46.2991       58.1984       48.3269       44.6684       46.0745       42.8086       41.1077       39.3488       52.1108       47.5825       43.4011       42.5985       56.3562       56.0481       50.1833       59.1289       50.0997       53.0231       59.7171       55.9351       64.7658       85.6920      110.0150      106.2251      106.5150      106.5022       94.4509       94.2406      108.1254      112.7511      110.1597      113.1056      152.3044      159.7760      152.1768      160.3451      184.1950      191.5115      164.1899      171.1432      242.4001      272.0680      263.8215      260.4608      283.3257      272.6009      262.9735      293.3110      263.2254      264.7775      285.9454      285.8622      276.8700      277.9227      286.4453      342.8397      371.6416      400.0131      444.7392      480.7558      459.8416      435.1677      403.5268      393.4619      358.3858      316.2187      294.6926      287.0131      254.6244      242.5976      248.1923      242.7704      216.5050      212.4644      206.0461      201.0833      192.5150      193.4247      191.3483        0.0000        0.0000        0.0000        0.0000        0.0000        0.0000        0.0000        0.0000        0.0000        0.0000        0.0000        0.0000        0.0000        0.0000        0.0000        0.0000        0.0000        0.0000        0.0000        0.0000        0.0000        0.0000        0.0000        0.0000        0.0000        0.0000        0.0000        0.0000        0.0000        0.0000        0.0000        0.0000        0.0000        0.0000        0.0000        0.0000        0.0000        0.0000        0.0000        0.0000        0.0000        0.0000        0.0000        0.0000        0.0000        0.0000        0.0000        0.0000        0.0000        0.0000        0.0000
        0.0000        0.0000        0.0000        0.0000        0.0000        0.0000        0.0000        0.0000        0.0000        0.0000        0.0000        0.0000        0.0000        0.0000        0.0000        0.0000        0.0000        0.0000        0.0000        0.0000        0.0000        0.0000        0.0000        0.0000        0.0000        0.0000        0.0000        0.0000        0.0000        0.0000        0.0000        0.0000        0.0000        0.0000        0.0000        0.0000        0.0000        6.3890        8.1232        5.3505        2.7062        1.9736        1.6421        8.7842        7.6337       10.3220       13.3916       11.8117       15.4329       18.2399       13.6027        8.2995        7.5809        2.2339        1.7334        1.8211        1.9683        0.3414        0.7957        1.7351        5.6088        1.6374        1.7785        1.7530        1.8384        4.4482       10.5103       14.9368       23.2555       28.0318       28.6167       21.8829        9.2119       15.8708       27.8996       31.5121       32.1286       43.4370       40.0872       63.4188       60.2455       51.1077       44.0176       66.0083       57.3863       72.0188       67.1923       91.4518       68.4013       81.7902       80.0421       88.1330       96.9148       86.7466       98.9050       98.8442       50.9002       53.0558       41.2610       33.4841       27.0679       23.0180       20.9560       18.5544       17.7241       16.5902       15.5812       27.6089       26.0838       27.8171       27.9958       43.1286       46.7594       52.6668       67.0486       43.5953       44.4644       47.9729       52.8612       52.6229       55.0508       51.6270       45.7270       41.9238       47.6827       40.0731       32.0387       33.9801       35.4934       31.6369       32.8136       44.7531       50.0414       45.8279       51.7247       62.3564       64.4270       76.9195       77.9439       78.7644       99.5727      113.0288      119.1239      125.4414      104.1420       95.1506      105.8351      115.2109      116.3154      135.5783      143.2294      148.6583      154.7970      168.1091      169.2828      186.9565      192.8208      183.1976      201.3649      228.3686      240.3864      277.2924      274.0281      288.4860      297.3800      304.6110      411.6999      304.2203      271.6078      295.3312      324.0504      313.8616      306.4341      314.1440      351.9998      371.2339      408.9789      488.3292      520.2249      465.9185      425.7562      403.0862      435.1339      375.1189      304.2308      299.3400      322.4384      271.3562      254.8608      253.0871      238.9064      208.2251      214.7763      198.1321      198.6354      187.8213      180.7398        0.0000        0.0000        0.0000        0.0000        0.0000        0.0000        0.0000        0.0000        0.0000        0.0000        0.0000        0.0000        0.0000        0.0000        0.0000        0.0000        0.0000        0.0000        0.0000        0.0000        0.0000        0.0000        0.0000        0.0000        0.0000        0.0000        0.0000        0.0000        0.0000        0.0000        0.0000        0.0000        0.0000        0.0000        0.0000        0.0000        0.0000        0.0000        0.0000        0.0000        0.0000        0.0000        0.0000        0.0000        0.0000        0.0000        0.0000        0.0000        0.0000        0.0000        0.0000        0.0000
        0.0000        0.0000        0.0000        0.0000        0.0000        0.0000        0.0000        0.0000        0.0000        0.0000        0.0000        0.0000        0.0000        0.0000        0.0000        0.0000        0.0000        0.0000        0.0000        0.0000        0.0000        0.0000        0.0000        0.0000        0.0000        0.0000        0.0000        0.0000        0.0000        0.0000        0.0000        0.0000        0.0000        0.0000        0.0000        0.0000        0.0000        0.0000        0.0000        3.3423        1.6421        3.2932        7.3178       23.6620       12.8361        4.8189        3.9765        8.6216       10.5922       12.2002       10.3722        8.8110        4.4038        3.1948        1.8502        0.0000        1.3022        1.8788        2.7730        5.7932        4.6688        2.8200        3.0472        3.3039        2.9168        7.0563       13.2559       18.7746       20.4156       19.4012       21.0386       19.1186       12.2292       11.2906       11.1717       14.5165       15.5438       19.5269       31.0097       39.6851       32.9298       38.2523       41.5598       61.9706       52.6972       60.8020       72.7996       83.1730       82.7561      100.1285      115.6801      102.8287      111.7507       79.8562       83.8365       66.8212       62.7203       57.4393       35.1143       45.6409       38.9604       27.9244       26.6401       24.7392       19.9978       17.5812       15.9668       17.5343       16.3657       17.1203       23.1491       36.9361       44.6760       56.3064       58.2688       46.1930       47.7656       46.6241       50.8825       56.0926       51.6681       48.6574       42.3436       33.9825       34.3885       32.6497       28.1681       28.6662       29.3173       29.8710       32.0138       45.7332       47.5896       39.2408       41.7688       65.5001       77.3566       65.0319       67.5955       83.7633       94.0617       95.0686      116.1531      116.6269      109.8814      103.5567      113.4451      123.4779      126.5816      154.6734      148.2689      156.0634      145.8950      163.4335      176.3898      214.7301      215.7841      231.6167      229.7181      209.3241      242.5565      251.6309      292.6524      324.9071      345.4847      337.3678      348.7174      287.1677      279.3884      309.6881      338.3136      328.4636      339.1550      352.0285      366.9558      389.4070      395.7311      453.8470      465.2924      403.8208      405.1447      394.0681      375.9326      310.8053      306.0866      296.5392      318.6191      258.0457      249.0780      240.2932      215.9476      192.2766      231.8496      207.2334      224.0052      160.1674      168.3071        0.0000        0.0000        0.0000        0.0000        0.0000        0.0000        0.0000        0.0000        0.0000        0.0000        0.0000        0.0000        0.0000        0.0000        0.0000        0.0000        0.0000        0.0000        0.0000        0.0000        0.0000        0.0000        0.0000        0.0000        0.0000        0.0000        0.0000        0.0000        0.0000        0.0000        0.0000        0.0000        0.0000        0.0000        0.0000        0.0000        0.0000        0.0000        0.0000        0.0000        0.0000        0.0000        0.0000        0.0000        0.0000        0.0000        0.0000        0.0000        0.0000        0.0000        0.0000        0.0000
        0.0000        0.0000        0.0000        0.0000        0.0000        0.0000        0.0000        0.0000        0.0000        0.0000        0.0000        0.0000        0.0000        0.0000        0.0000        0.0000        0.0000        0.0000        0.0000        0.0000        0.0000        0.0000        0.0000        0.0000        0.0000        0.0000        0.0000        0.0000        0.0000        0.0000        0.0000        0.0000        0.0000        0.0000        0.0000        0.0000        0.0000        0.0000        0.0000        0.0000        2.7448        4.6566        4.4551        8.4094        4.9918       10.2982       12.5806       14.9965       16.3985       11.8813        7.8034        5.7981        3.7195        2.7129        2.0407        0.4040        0.3956        1.3646        1.4275        3.1269        3.9095        5.6559        3.8748        8.8381        9.2853       13.8606       14.1085       20.2004       16.1025       13.8025       15.8626       11.0085       12.8039       10.9444       12.2877       14.7378       11.6711       13.0021       20.1103       27.9353       29.9880       37.3715       39.5784       45.0332       55.6816       85.7293       77.9715      103.1546      139.0238      135.3824      117.4832       69.8633       77.2619       72.5155       82.9630       74.2370       68.0432       67.7376       45.9658       40.1362       50.3751       40.9940       42.3289       30.3095       25.3079       21.8764       19.0461       19.6565       17.0480       15.9774       17.8381       28.2138       31.0020       33.6171       34.3658       40.0299       38.7243       36.3489       40.1633       47.1921       48.1356       43.8819       39.8747       29.4165       26.7071       26.3423       26.9477       26.2982       28.8638       29.6548       31.6992       34.1949       39.6151       36.5149       38.9492       52.5295       78.0701       70.8699       73.1344       79.0644       84.1564       86.3044       99.0825      113.4710      108.6269      119.4978      129.3477      146.7907      147.3774      147.0084      151.8198      150.2541      133.2541      152.8790      204.6292      220.0331      213.3798      210.0967      213.1535      205.3094      217.3918      242.5204      265.4431      292.3710      357.6856      329.0898      302.2230      295.2422      262.8358      269.5032      294.5182      331.8651      344.6346      361.4121      323.7069      332.1199      335.3126      402.9369      404.3357      370.5282      415.3566      364.8197      371.7639      309.9063      293.5852      267.8262      261.3629      226.7390      231.6950      233.3220      221.3661      186.9681      202.9109      202.6614      192.1920      185.8414        0.0000        0.0000        0.0000        0.0000        0.0000        0.0000        0.0000        0.0000        0.0000        0.0000        0.0000        0.0000        0.0000        0.0000        0.0000        0.0000        0.0000        0.0000        0.0000        0.0000        0.0000        0.0000        0.0000        0.0000        0.0000        0.0000        0.0000        0.0000        0.0000        0.0000        0.0000        0.0000        0.0000        0.0000        0.0000        0.0000        0.0000        0.0000        0.0000        0.0000        0.0000        0.0000        0.0000        0.0000        0.0000        0.0000        0.0000        0.0000        0.0000        0.0000        0.0000        0.0000        0.0000
        0.0000        0.0000        0.0000        0.0000        0.0000        0.0000        0.0000        0.0000        0.0000        0.0000        0.0000        0.0000        0.0000        0.0000        0.0000        0.0000        0.0000        0.0000        0.0000        0.0000        0.0000        0.0000        0.0000        0.0000        0.0000        0.0000        0.0000        0.0000        0.0000        0.0000        0.0000        0.0000        0.0000        0.0000        0.0000        0.0000        0.0000        0.0000        0.0000        0.0000        0.0000        0.0000        0.0000       26.4942       32.9822       39.9613       45.5778       37.2547       33.4565       29.8039       25.8200       23.2715       15.9998       12.3345       11.1207       14.5346       13.9316       13.4655       11.8859       21.0864       28.0518       29.3332       26.8828       41.7588       45.7857       53.1585       66.9091       59.8080       31.6790       34.6428       43.6137       43.2992       45.4210       37.6218       35.3492       27.4449       34.7836       35.5300       57.7660       89.3442       85.4450       92.1798       96.6760      125.1978      135.8870      148.2441      161.6738      178.5237      188.8386      155.7652      150.0807      201.1904      248.2248      241.0014      256.6474      196.4136      147.1958      166.3222      159.8363       83.8464       69.1579       68.1287       79.0016       42.7273       34.4817       29.0396       25.0829       29.7530       21.7598       17.6153       15.8095       14.0656       15.2022       16.3469       16.7680       21.2178       22.8552       28.3537       23.5309       25.5418       26.5713       32.1272       29.5193       30.0617       28.8995       29.7307       30.7231       36.2464       39.4393       46.1648       49.0961       48.1638       48.2839       48.8294       58.8719       58.0490       73.3380       61.0897       78.2441       98.2362       80.8782       96.3091      117.2399      123.7048      123.5660      129.7789      147.2346      180.8779      175.4074      192.1380      190.0369      170.4674      177.3683      192.7460      194.1294      191.8927      187.1431      195.0984      211.3622      191.6496      212.8342      230.8403      272.1992      238.3948      271.9527      258.2752      247.5470      253.9527      265.0347      260.5687      294.1287      351.0664      373.6967      326.1121      273.0664      301.4572      327.2239      339.8718      419.0165      353.2688      459.3259      391.6566      408.7321      311.7565      293.7886      278.0762      266.0181      267.0710      272.0110      252.5041      221.1934      180.1244      178.8605      176.2011      173.2110      157.6500        0.0000        0.0000        0.0000        0.0000        0.0000        0.0000        0.0000        0.0000        0.0000        0.0000        0.0000        0.0000        0.0000        0.0000        0.0000        0.0000        0.0000        0.0000        0.0000        0.0000        0.0000        0.0000        0.0000        0.0000        0.0000        0.0000        0.0000        0.0000        0.0000        0.0000        0.0000        0.0000        0.0000        0.0000        0.0000        0.0000        0.0000        0.0000        0.0000        0.0000        0.0000        0.0000        0.0000        0.0000        0.0000        0.0000        0.0000        0.0000        0.0000        0.0000        0.0000        0.0000        0.0000
        0.0000        0.0000        0.0000        0.0000        0.0000        0.0000        0.0000        0.0000        0.0000        0.0000        0.0000        0.0000        0.0000        0.0000        0.0000        0.0000        0.0000        0.0000        0.0000        0.0000        0.0000        0.0000        0.0000        0.0000        0.0000        0.0000        0.0000        0.0000        0.0000        0.0000        0.0000        0.0000        0.0000        0.0000        0.0000        0.0000        0.0000        0.0000        0.0000        0.0000        0.0000        0.0000        0.0000        0.0000       60.5414       52.4935       53.8093       40.5105       32.3471       30.4037       28.4969       26.0517       18.4592       17.7192       18.7039       21.8609       18.6427       20.0692       19.5919       37.1911       40.1737       31.7201       24.8709       38.5760       38.3046       43.8494       44.8379       52.8926       63.2014       64.9772       46.9822       57.7322       44.8027       37.6378       31.8306       21.5388       18.9088       32.3627       60.1253       78.3590       81.5626       96.3841       98.5658      136.5968      148.3307      157.6056      173.8957      197.8202      196.1258      153.5078      176.3456      211.9837      259.9163      222.6134      203.5365      206.6770      210.2992      201.1677      213.2644      101.3540       92.9883       91.8521       76.2282       49.9645       40.2627       32.6593       27.9044       25.3696       18.0095       14.6650       14.0475       11.3472       11.5236       10.8380       11.6008       22.3632       21.4838       18.5747       21.4191       22.1413       28.6502       29.6753       27.5408       32.9434       30.0997       31.7054       33.5263       38.6965       42.6354       43.8497       42.8215       39.1973       46.0392       36.6585       62.3816       62.9507       74.5299       70.9628       86.5119       95.1079       80.5350      112.9430      135.7819      153.9429      126.4100      131.0121      139.4914      189.1460      179.7092      202.9947      223.1299      226.9941      222.5414      198.9529      214.6876      175.7695      164.1759      165.1265      166.0266      178.5058      204.2847      228.3488      233.1408      225.4825      254.6613      216.4651      225.2176      219.0518      227.7937      225.6035      260.1657      302.2906      333.2607      281.5174      265.8718      331.7559      364.8714      356.7676      344.2268      335.3855      348.4052      351.1194      363.5567      328.5476      317.2686      309.3294      310.0720      314.0986      291.5599      237.7718      202.8652      181.2844      175.5656      177.4934      171.2272      140.8800        0.0000        0.0000        0.0000        0.0000        0.0000        0.0000        0.0000        0.0000        0.0000        0.0000        0.0000        0.0000        0.0000        0.0000        0.0000        0.0000        0.0000        0.0000        0.0000        0.0000        0.0000        0.0000        0.0000        0.0000        0.0000        0.0000        0.0000        0.0000        0.0000        0.0000        0.0000        0.0000        0.0000        0.0000        0.0000        0.0000        0.0000        0.0000        0.0000        0.0000        0.0000        0.0000        0.0000        0.0000        0.0000        0.0000        0.0000        0.0000        0.0000        0.0000        0.0000        0.0000        0.0000
        0.0000        0.0000        0.0000        0.0000        0.0000        0.0000        0.0000        0.0000        0.0000        0.0000        0.0000        0.0000        0.0000        0.0000        0.0000        0.0000        0.0000        0.0000        0.0000        0.0000        0.0000        0.0000        0.0000        0.0000        0.0000        0.0000        0.0000        0.0000        0.0000        0.0000        0.0000        0.0000        0.0000        0.0000        0.0000        0.0000        0.0000        0.0000        0.0000        0.0000        0.0000        0.0000        0.0000        0.0000        0.0000        0.0000       50.4917       44.0261       37.4446       29.2595       24.2491       28.6837       22.1665       23.2553       20.9652       24.7464       23.7449       22.5744       20.5637       42.9715       39.2027       35.2391       24.6977       26.3695       30.2309       24.7735       25.6562       38.6415       50.4252       47.4526       41.8282       49.0200       32.1207       45.5315       46.6457       27.8913       34.5725       35.8184       43.1557       58.2734       69.0533       95.5646       99.1970      135.2397      144.5869      183.2768      197.4388      188.9303      180.9204      198.2970      242.6411      323.2010      388.6829      308.7599      293.3347      234.2996      233.7005      233.4802      176.8665      108.7163      107.4723      112.7003       84.2394       57.4619       45.5987       36.8156       30.3424       22.4532       16.6624       11.9333       10.6374        9.0049        8.5066        8.2840        8.8378       12.2292       13.4578       13.7648       14.6796       17.1046       24.2550       26.5014       22.3797       23.1871       24.1523       26.4351       29.4757       32.6000       40.2651       40.7329       39.0880       29.0771       33.6201       42.1651       59.5152       60.1347       97.9522       81.6631       79.1446       89.9042      101.0173      121.9318      136.1618      125.1693      114.4517      126.7383      132.5856      171.2887      196.2898      253.7951      259.6721      232.0727      210.6798      202.8429      195.7759      171.9025      144.9736      147.0911      156.9819      191.3421      210.0023      245.3716      202.3504      210.0606      224.9989      204.0367      205.9541      200.0279      206.4630      207.3725      217.0672      227.9135      247.1976      280.2670      271.3511      299.2629      302.1422      319.0074      295.5138      305.9756      310.1273      344.9899      367.6257      355.8978      345.0002      342.4491      321.5198      273.8692      241.1076      244.2002      201.5045      172.5407      167.6342      175.7553      170.7654      146.5800        0.0000        0.0000        0.0000        0.0000        0.0000        0.0000        0.0000        0.0000        0.0000        0.0000        0.0000        0.0000        0.0000        0.0000        0.0000        0.0000        0.0000        0.0000        0.0000        0.0000        0.0000        0.0000        0.0000        0.0000        0.0000        0.0000        0.0000        0.0000        0.0000        0.0000        0.0000        0.0000        0.0000        0.0000        0.0000        0.0000        0.0000        0.0000        0.0000        0.0000        0.0000        0.0000        0.0000        0.0000        0.0000        0.0000        0.0000        0.0000        0.0000        0.0000        0.0000        0.0000        0.0000
        0.0000        0.0000        0.0000        0.0000        0.0000        0.0000        0.0000        0.0000        0.0000        0.0000        0.0000        0.0000        0.0000        0.0000        0.0000        0.0000        0.0000        0.0000        0.0000        0.0000        0.0000        0.0000        0.0000        0.0000        0.0000        0.0000        0.0000        0.0000        0.0000        0.0000        0.0000        0.0000        0.0000        0.0000        0.0000        0.0000        0.0000        0.0000        0.0000        0.0000        0.0000        0.0000        0.0000        0.0000        0.0000        0.0000        0.0000       53.9956       46.6822       33.1755       28.2925       28.7973       28.3367       25.4451       23.7553       30.4902       32.0163       30.7723       33.8565       52.3832       38.9465       37.3751       31.7873       29.4701       33.1387       37.7919       33.0613       47.6880       55.6170       48.6220       40.6449       42.2219       53.9674       72.8955       70.6777       48.9338       39.1505       62.6885       46.7780       69.4792       74.7767       90.7966      100.8725      143.6598      160.0528      175.7137      164.6483      172.5531      185.6014      195.1007      260.1495      350.7750      410.4743      393.5879      404.3853      270.9104      248.2000      200.6180      187.6576      124.8010      121.3525      111.1262       81.6531       65.6503       51.7284       41.7102       33.3149       23.8454       16.2386       10.8681        9.0783        7.0328        5.5329        5.5712        8.5280       13.6010       10.8312       11.2070       13.5079       16.8224       17.4026       18.9344       17.7091       19.9451       21.9311       23.0792       25.9899       31.0832       34.2802       35.9915       34.7223       29.2324       34.3507       40.1142       54.5350       73.2835      104.2280       96.1940       70.9870       70.7074       98.9283       97.9725       98.1061       96.8049       92.7309      110.8393      126.4420      147.1638      195.5646      188.0774      175.9491      172.6656      182.6525      200.0065      185.6651      174.6889      168.1469      170.9254      169.3793      171.5177      175.1685      204.3149      204.8025      216.4569      214.1346      199.2799      197.8943      202.9747      189.9995      184.6094      215.5329      271.4886      239.6943      238.7082      247.8804      276.9532      271.3875      285.5539      323.5838      322.1086      288.5404      363.0629      426.8333      325.4842      305.9268      304.4736      270.4165      212.6446      217.6987      203.3087      205.3340      172.2172      165.8174      167.7675      227.5119        0.0000        0.0000        0.0000        0.0000        0.0000        0.0000        0.0000        0.0000        0.0000        0.0000        0.0000        0.0000        0.0000        0.0000        0.0000        0.0000        0.0000        0.0000        0.0000        0.0000        0.0000        0.0000        0.0000        0.0000        0.0000        0.0000        0.0000        0.0000        0.0000        0.0000        0.0000        0.0000        0.0000        0.0000        0.0000        0.0000        0.0000        0.0000        0.0000        0.0000        0.0000        0.0000        0.0000        0.0000        0.0000        0.0000        0.0000        0.0000        0.0000        0.0000        0.0000        0.0000        0.0000        0.0000
        0.0000        0.0000        0.0000        0.0000        0.0000        0.0000        0.0000        0.0000        0.0000        0.0000        0.0000        0.0000        0.0000        0.0000        0.0000        0.0000        0.0000        0.0000        0.0000        0.0000        0.0000        0.0000        0.0000        0.0000        0.0000        0.0000        0.0000        0.0000        0.0000        0.0000        0.0000        0.0000        0.0000        0.0000        0.0000        0.0000        0.0000        0.0000        0.0000        0.0000        0.0000        0.0000        0.0000        0.0000        0.0000        0.0000        0.0000        0.0000        0.0000        0.0000       21.5619       27.8702       24.5970       21.2583       22.4955       31.9631       35.8131       37.3533       35.8725       88.4180       77.4768       66.6137       80.5216       87.3307       95.4629       73.1224        0.0000        0.0000      111.9879      102.3121       86.8481       70.7743       87.3108      107.8624      108.2540       93.0094       88.0151       91.5738       77.2787       87.3986      101.0699      104.5430      110.6987      141.2981      142.4028      146.3282      149.7438      134.1366      139.8988        0.0000        0.0000        0.0000        0.0000      512.0757      488.3882      410.3993      380.1157      262.2560        0.0000      193.6615      188.3318      145.4156      117.5914       68.2572       53.4667       38.9394       30.5802       15.9527        9.3053        6.2684        5.8468        4.6679        1.3360        1.3399        7.8798        9.6542       14.1891        7.3843       11.6984       11.0046        9.0465        9.1271       10.2715       13.7332       15.0261       17.8328       20.3655       28.8144       28.9920       35.3943       38.8458       43.9962       47.0858       46.9978       46.8922       58.3242       74.8161       65.9446       60.7966       70.3023       80.2766       93.2911       89.1888      116.2609      103.9619      127.2472      139.9539      144.1853      163.7681      176.3095      181.3776      186.9123      181.1525      182.0073      186.5762      175.9578      179.3274      170.1220      182.4235      169.7646      155.9572      215.7365      214.9965      182.6413      166.8490      193.5601      197.2087      193.0574      174.5306      209.0900      233.6890      234.4144      202.7498      209.0645      248.8098      242.8244      277.2508      274.3136      309.1513      299.7531      320.3780      303.3495      280.2358      271.3409      272.3188      281.6335      269.7763      193.5984      187.8531      191.3610      214.0816      192.0537      178.6698        0.0000        0.0000        0.0000        0.0000        0.0000        0.0000        0.0000        0.0000        0.0000        0.0000        0.0000        0.0000        0.0000        0.0000        0.0000        0.0000        0.0000        0.0000        0.0000        0.0000        0.0000        0.0000        0.0000        0.0000        0.0000        0.0000        0.0000        0.0000        0.0000        0.0000        0.0000        0.0000        0.0000        0.0000        0.0000        0.0000        0.0000        0.0000        0.0000        0.0000        0.0000        0.0000        0.0000        0.0000        0.0000        0.0000        0.0000        0.0000        0.0000        0.0000        0.0000        0.0000        0.0000        0.0000        0.0000        0.0000
        0.0000        0.0000        0.0000        0.0000        0.0000        0.0000        0.0000        0.0000        0.0000        0.0000        0.0000        0.0000        0.0000        0.0000        0.0000        0.0000        0.0000        0.0000        0.0000        0.0000        0.0000        0.0000        0.0000        0.0000        0.0000        0.0000        0.0000        0.0000        0.0000        0.0000        0.0000        0.0000        0.0000        0.0000        0.0000        0.0000        0.0000        0.0000        0.0000        0.0000        0.0000        0.0000        0.0000        0.0000        0.0000        0.0000        0.0000        0.0000        0.0000        0.0000        0.0000        0.0000        0.0000        0.0000        0.0000       36.2745       43.2940       40.9402        0.0000        0.0000        0.0000       78.3673       88.3579       77.8264       74.2913        0.0000        0.0000        0.0000        0.0000        0.0000        0.0000        0.0000       67.2644       73.1508       77.0658       64.8037       71.0170       57.5030       64.5725       99.5087      113.6248      118.1115      127.4231      122.8694      140.8911      134.1090      141.8179      155.7478        0.0000        0.0000        0.0000        0.0000        0.0000        0.0000      527.8572      250.5018        0.0000        0.0000        0.0000      199.4733      212.3950      167.7475      113.3343       72.5322       55.6209       41.6350       31.6812       15.3286        8.7554        4.9302        3.9225        0.7315        4.3861        1.5470        0.4959        3.2790        7.9358        4.3837        4.9249        5.0363        4.9873        6.1389        7.1687        9.9806       11.3143       13.2575       17.1802       24.5629       27.5860       37.6297       32.7420       37.6385       31.9718       35.8058       40.1058       43.8078       45.2400       49.2933       48.4472       77.7990       80.5874       82.5716       75.2842       88.2816       99.6197      105.6374      116.8918      128.6344      167.6792      178.2784      188.4405      170.3863      171.5572      158.3522      157.9984      156.6573      162.5389      151.1402      150.8079      157.4405      195.8841      192.1181      195.8932      178.8379      164.6188      174.6823      166.1953      182.8612      198.5470      213.1785      201.0405      179.2067      186.7620      200.7927      236.5074      261.8554      276.6978      289.4211      287.7630      337.6552      302.1656      341.6186      299.1270      266.0834      253.8032      246.2582      247.6307      189.9068      176.5460      179.0622      200.1076      196.9728      178.9145        0.0000        0.0000        0.0000        0.0000        0.0000        0.0000        0.0000        0.0000        0.0000        0.0000        0.0000        0.0000        0.0000        0.0000        0.0000        0.0000        0.0000        0.0000        0.0000        0.0000        0.0000        0.0000        0.0000        0.0000        0.0000        0.0000        0.0000        0.0000        0.0000        0.0000        0.0000        0.0000        0.0000        0.0000        0.0000        0.0000        0.0000        0.0000        0.0000        0.0000        0.0000        0.0000        0.0000        0.0000        0.0000        0.0000        0.0000        0.0000        0.0000        0.0000        0.0000        0.0000        0.0000        0.0000        0.0000        0.0000
        0.0000        0.0000        0.0000        0.0000        0.0000        0.0000        0.0000        0.0000        0.0000        0.0000        0.0000        0.0000        0.0000        0.0000        0.0000        0.0000        0.0000        0.0000        0.0000        0.0000        0.0000        0.0000        0.0000        0.0000        0.0000        0.0000        0.0000        0.0000        0.0000        0.0000        0.0000        0.0000        0.0000        0.0000        0.0000        0.0000        0.0000        0.0000        0.0000        0.0000        0.0000        0.0000        0.0000        0.0000        0.0000        0.0000        0.0000        0.0000        0.0000        0.0000        0.0000        0.0000        0.0000        0.0000        0.0000        0.0000        0.0000        0.0000        0.0000        0.0000        0.0000       49.4807       57.8756       73.1243       60.2631        0.0000        0.0000        0.0000        0.0000        0.0000        0.0000        0.0000        0.0000       68.2919       78.0538       60.1146       59.3323       68.7746       82.6996      104.7957      121.3249      133.0347      140.9874      150.5503      159.7240        0.0000        0.0000        0.0000        0.0000        0.0000        0.0000        0.0000        0.0000        0.0000        0.0000        0.0000        0.0000        0.0000        0.0000        0.0000      159.0734      151.0669      101.5022       73.2218       52.2281       40.8153       32.0131       16.2393        8.7430        4.2359        3.0710        0.1096        0.2060        2.3324        0.5705        3.7225        8.4689        3.6164        2.8315        3.0436        3.6688        4.0080        5.1225        7.6436        9.1622       10.8304       13.2034       18.8587       23.0381       23.4323       22.9143       22.1179       36.2435       42.5839       30.3211       29.3640       38.8067       46.3744       67.3013       78.3331       71.0611       66.1025       65.4451       70.7118       82.4275      104.6410      101.2817      141.8827      153.9748      154.5590      138.6985      152.5135      147.1838      144.5043      150.8869      143.9814      167.8411      140.3720      135.6380      151.7894      169.3512      170.1328      171.3325      159.0986      168.6360      149.9779      155.9269      169.5607      190.7759      187.2562      171.3309      177.7313      203.3171      205.5158      221.4486      264.5371      278.6808      236.6497      262.8615      349.9265      385.7655      359.4091      347.5536      257.1887      246.1975      217.7088      216.3482      194.8391      174.4552      159.3151      175.4551      175.4215        0.0000        0.0000        0.0000        0.0000        0.0000        0.0000        0.0000        0.0000        0.0000        0.0000        0.0000        0.0000        0.0000        0.0000        0.0000        0.0000        0.0000        0.0000        0.0000        0.0000        0.0000        0.0000        0.0000        0.0000        0.0000        0.0000        0.0000        0.0000        0.0000        0.0000        0.0000        0.0000        0.0000        0.0000        0.0000        0.0000        0.0000        0.0000        0.0000        0.0000        0.0000        0.0000        0.0000        0.0000        0.0000        0.0000        0.0000        0.0000        0.0000        0.0000        0.0000        0.0000        0.0000        0.0000        0.0000        0.0000        0.0000
        0.0000        0.0000        0.0000        0.0000        0.0000        0.0000        0.0000        0.0000        0.0000        0.0000        0.0000        0.0000        0.0000        0.0000        0.0000        0.0000        0.0000        0.0000        0.0000        0.0000        0.0000        0.0000        0.0000        0.0000        0.0000        0.0000        0.0000        0.0000        0.0000        0.0000        0.0000        0.0000        0.0000        0.0000        0.0000        0.0000        0.0000        0.0000        0.0000        0.0000        0.0000        0.0000        0.0000        0.0000        0.0000        0.0000        0.0000        0.0000        0.0000        0.0000        0.0000        0.0000        0.0000        0.0000        0.0000        0.0000        0.0000        0.0000        0.0000        0.0000        0.0000        0.0000       53.3291      117.8896        0.0000        0.0000        0.0000        0.0000        0.0000        0.0000        0.0000        0.0000        0.0000        0.0000       94.0812       69.5412       77.0157       78.8622       97.4455      139.9386      153.8269      167.2717      168.1318      176.3440        0.0000        0.0000        0.0000        0.0000        0.0000        0.0000        0.0000        0.0000        0.0000        0.0000        0.0000        0.0000        0.0000        0.0000        0.0000        0.0000        0.0000      145.4110      102.4722       67.1485       48.1049       37.5907       28.7694       16.9280        7.7682        3.3968        2.4832        0.2870        0.0857        0.1524        0.0000        0.9745        5.7258        2.5965        5.0093        2.5721        2.7223        3.3186        4.2298        6.3814        7.3456        9.2193       11.5323       17.3550       19.3681       20.0503       21.5217       21.9207       27.5561       26.2651       20.4382       22.1646       40.6071       41.1517       50.9588       61.4601       56.0640       50.7078       56.4464       86.0849       91.9621       96.6903      100.2703      114.5466      107.6448      133.8210      125.2045      155.4725      155.1699      148.5913      171.2092      167.3396      145.4723      121.7728      140.5686      153.6537      155.4272      145.8274      174.3524      154.4911      157.2525      155.8315      150.7793      160.8320      171.5012      168.6324      176.5645      174.8856      232.2465      199.2465      202.9305      193.8643      207.4315      197.0910      224.9992      286.0403      345.0556      294.0081      250.7144      226.1662      233.7428      194.5998      182.2900      160.8756      152.3643      168.3817      192.2348        0.0000        0.0000        0.0000        0.0000        0.0000        0.0000        0.0000        0.0000        0.0000        0.0000        0.0000        0.0000        0.0000        0.0000        0.0000        0.0000        0.0000        0.0000        0.0000        0.0000        0.0000        0.0000        0.0000        0.0000        0.0000        0.0000        0.0000        0.0000        0.0000        0.0000        0.0000        0.0000        0.0000        0.0000        0.0000        0.0000        0.0000        0.0000        0.0000        0.0000        0.0000        0.0000        0.0000        0.0000        0.0000        0.0000        0.0000        0.0000        0.0000        0.0000        0.0000        0.0000        0.0000        0.0000        0.0000        0.0000        0.0000        0.0000
        0.0000        0.0000        0.0000        0.0000        0.0000        0.0000        0.0000        0.0000        0.0000        0.0000        0.0000        0.0000        0.0000        0.0000        0.0000        0.0000        0.0000        0.0000        0.0000        0.0000        0.0000        0.0000        0.0000        0.0000        0.0000        0.0000        0.0000        0.0000        0.0000        0.0000        0.0000        0.0000        0.0000        0.0000        0.0000        0.0000        0.0000        0.0000        0.0000        0.0000        0.0000        0.0000        0.0000        0.0000        0.0000        0.0000        0.0000        0.0000        0.0000        0.0000        0.0000        0.0000        0.0000        0.0000        0.0000        0.0000        0.0000        0.0000        0.0000        0.0000        0.0000        0.0000        0.0000        0.0000        0.0000        0.0000        0.0000        0.0000        0.0000        0.0000        0.0000        0.0000        0.0000        0.0000      142.9936      147.1122      153.6378      146.9540      148.1906      191.3301      177.4434      193.8347      152.0959        0.0000        0.0000        0.0000        0.0000        0.0000        0.0000        0.0000        0.0000        0.0000        0.0000        0.0000        0.0000        0.0000        0.0000        0.0000        0.0000        0.0000        0.0000      194.5275      158.9473       95.8778       63.7056       49.3090       37.2315        7.3356        5.7453        2.0841        1.7539        0.1693        0.9242        2.9939        0.2475        0.2416        3.2058        6.8134       18.3118        4.5404        2.5781        2.5654        3.0570        7.1694        6.0440        7.5749        9.5990       18.0828       15.8828       17.6198       15.7554       17.4474       26.1841       27.2196       26.8041       40.9282       43.7339       40.6818       41.9873       44.8006       28.7899       34.6350       49.1829       63.4169       74.4682       95.8737      114.1950      131.8707      119.1331      111.9644      107.7087      139.8045      137.9558      112.0259      133.7933      123.7168      121.1158      123.8741      141.9409      116.8980      106.1809      132.6125      149.8083      131.9475      119.5620      151.9500      133.3210      146.7723      153.6607      152.4797      153.1939      156.1892      172.4577      180.6409      184.9057      190.1534      191.1498      209.8581      256.5503      291.3215      252.9943      264.6736      282.3611      230.1224      205.9998      188.5864      182.4322      164.2361      166.5246      213.9468      222.6250        0.0000        0.0000        0.0000        0.0000        0.0000        0.0000        0.0000        0.0000        0.0000        0.0000        0.0000        0.0000        0.0000        0.0000        0.0000        0.0000        0.0000        0.0000        0.0000        0.0000        0.0000        0.0000        0.0000        0.0000        0.0000        0.0000        0.0000        0.0000        0.0000        0.0000        0.0000        0.0000        0.0000        0.0000        0.0000        0.0000        0.0000        0.0000        0.0000        0.0000        0.0000        0.0000        0.0000        0.0000        0.0000        0.0000        0.0000        0.0000        0.0000        0.0000        0.0000        0.0000        0.0000        0.0000        0.0000        0.0000        0.0000        0.0000
        0.0000        0.0000        0.0000        0.0000        0.0000        0.0000        0.0000        0.0000        0.0000        0.0000        0.0000        0.0000        0.0000        0.0000        0.0000        0.0000        0.0000        0.0000        0.0000        0.0000        0.0000        0.0000        0.0000        0.0000        0.0000        0.0000        0.0000        0.0000        0.0000        0.0000        0.0000        0.0000        0.0000        0.0000        0.0000        0.0000        0.0000        0.0000        0.0000        0.0000        0.0000        0.0000        0.0000        0.0000        0.0000        0.0000        0.0000        0.0000        0.0000        0.0000        0.0000        0.0000        0.0000        0.0000        0.0000        0.0000        0.0000        0.0000        0.0000        0.0000        0.0000        0.0000        0.0000        0.0000        0.0000        0.0000        0.0000        0.0000        0.0000        0.0000        0.0000        0.0000        0.0000        0.0000        0.0000        0.0000        0.0000        0.0000        0.0000        0.0000        0.0000        0.0000        0.0000        0.0000        0.0000        0.0000        0.0000        0.0000        0.0000        0.0000        0.0000        0.0000        0.0000        0.0000        0.0000        0.0000        0.0000        0.0000        0.0000        0.0000        0.0000      116.8277      107.7015       76.8948       58.4450       46.2409       34.3413        6.1323        3.5365        3.3506        0.6878        0.0000        0.0000        0.0000        0.2662        0.6580       13.9541       16.9929       14.8698        2.8556        1.7820        2.0471        2.1995        3.0081        3.5490        6.1028       13.4389       20.5424       18.4810       16.9455       12.5199       18.8107       19.8433       23.9621       25.9619       32.7421       34.7723       33.4409       31.6932       28.7359       24.3189       31.1395       36.2077       55.7559       66.6461       79.3630       98.5200      109.4521       94.9529      119.3897      130.1413      102.5141       91.5971       82.3983       90.8203       95.5788      118.0460      109.6223       97.9998       97.1190      100.9567      108.6615       92.5846       94.6594      103.4988      113.1229      124.7790      132.3740      127.9354      130.8434      135.4166      149.4794      158.2744      220.8544      215.3627      217.2000      240.0870      232.3211      246.3927      232.3832      242.6812      256.2576      280.6674      203.3431      196.0330      184.9041      195.2350      156.8148      171.9924      204.2862        0.0000        0.0000        0.0000        0.0000        0.0000        0.0000        0.0000        0.0000        0.0000        0.0000        0.0000        0.0000        0.0000        0.0000        0.0000        0.0000        0.0000        0.0000        0.0000        0.0000        0.0000        0.0000        0.0000        0.0000        0.0000        0.0000        0.0000        0.0000        0.0000        0.0000        0.0000        0.0000        0.0000        0.0000        0.0000        0.0000        0.0000        0.0000        0.0000        0.0000        0.0000        0.0000        0.0000        0.0000        0.0000        0.0000        0.0000        0.0000        0.0000        0.0000        0.0000        0.0000        0.0000        0.0000        0.0000        0.0000        0.0000        0.0000        0.0000
        0.0000        0.0000        0.0000        0.0000        0.0000        0.0000        0.0000        0.0000        0.0000        0.0000        0.0000        0.0000        0.0000        0.0000        0.0000        0.0000        0.0000        0.0000        0.0000        0.0000        0.0000        0.0000        0.0000        0.0000        0.0000        0.0000        0.0000        0.0000        0.0000        0.0000        0.0000        0.0000        0.0000        0.0000        0.0000        0.0000        0.0000        0.0000        0.0000        0.0000        0.0000        0.0000        0.0000        0.0000        0.0000        0.0000        0.0000        0.0000        0.0000        0.0000        0.0000        0.0000        0.0000        0.0000        0.0000        0.0000        0.0000        0.0000        0.0000        0.0000        0.0000        0.0000        0.0000        0.0000        0.0000        0.0000        0.0000        0.0000        0.0000        0.0000        0.0000        0.0000        0.0000        0.0000        0.0000        0.0000        0.0000        0.0000        0.0000        0.0000        0.0000        0.0000        0.0000        0.0000        0.0000        0.0000        0.0000        0.0000        0.0000        0.0000        0.0000        0.0000        0.0000        0.0000        0.0000        0.0000        0.0000        0.0000        0.0000        0.0000        0.0000       80.5575       68.2768       63.0533       53.5139       42.8731       31.8371        6.2855        2.6843        1.1189        1.1656        0.0663        2.5019        7.2223        2.9465        0.4448        0.5737       15.7360       18.0131        4.1556        1.5985        1.6928        2.0113        3.7402        3.7900        5.5773       12.6499       20.8486       24.3413       18.0653       10.0798       15.0940       15.1815       22.7762       22.0673       20.0124       16.6297       16.5046       18.9485       26.5258       24.8775       19.9771       34.9609       61.6159       66.0858       62.0123       64.7773       75.4999       97.1895       95.6212       99.3961       84.8219       74.1082      105.3019       81.7826       86.1687       93.0393       87.4813       83.9603       82.8669       86.3503       81.0718       77.6176       89.3290       93.4687       96.0183      109.7335      113.9368      124.0930      121.3337      121.6087      139.1350      154.5651      193.6441      200.7865      213.5502      235.8336      210.9353      205.7874      210.2651      214.5127      246.1881      271.5110      177.6280      165.8486      171.0562      175.2065      162.9281      232.2412      189.9377        0.0000        0.0000        0.0000        0.0000        0.0000        0.0000        0.0000        0.0000        0.0000        0.0000        0.0000        0.0000        0.0000        0.0000        0.0000        0.0000        0.0000        0.0000        0.0000        0.0000        0.0000        0.0000        0.0000        0.0000        0.0000        0.0000        0.0000        0.0000        0.0000        0.0000        0.0000        0.0000        0.0000        0.0000        0.0000        0.0000        0.0000        0.0000        0.0000        0.0000        0.0000        0.0000        0.0000        0.0000        0.0000        0.0000        0.0000        0.0000        0.0000        0.0000        0.0000        0.0000        0.0000        0.0000        0.0000        0.0000        0.0000        0.0000        0.0000
        0.0000        0.0000        0.0000        0.0000        0.0000        0.0000        0.0000        0.0000        0.0000        0.0000        0.0000        0.0000        0.0000        0.0000        0.0000        0.0000        0.0000        0.0000        0.0000        0.0000        0.0000        0.0000        0.0000        0.0000        0.0000        0.0000        0.0000        0.0000        0.0000        0.0000        0.0000        0.0000        0.0000        0.0000        0.0000        0.0000        0.0000        0.0000        0.0000        0.0000        0.0000        0.0000        0.0000        0.0000        0.0000        0.0000        0.0000        0.0000        0.0000        0.0000        0.0000        0.0000        0.0000        0.0000        0.0000        0.0000        0.0000        0.0000        0.0000        0.0000        0.0000        0.0000        0.0000        0.0000        0.0000        0.0000        0.0000        0.0000        0.0000        0.0000        0.0000        0.0000        0.0000        0.0000        0.0000        0.0000        0.0000        0.0000        0.0000        0.0000        0.0000        0.0000        0.0000        0.0000        0.0000        0.0000        0.0000        0.0000        0.0000        0.0000        0.0000        0.0000        0.0000        0.0000        0.0000        0.0000        0.0000        0.0000        0.0000        0.0000       66.7395       61.9778       49.0475       52.6409       46.2250       38.6802       30.0730        6.1815        3.3430        2.3037        3.8495        6.0366       10.5739       14.6481        7.1225        1.1610        0.6569        3.1644       13.6586        4.5449        2.3094        2.1638        2.3063        7.3214        6.0285        5.4191        6.3652       16.1042       12.7888        9.4682        7.9873       11.6444       12.7322       19.8813       18.7203       11.7688       12.1791       14.3313       16.1482       23.1731       23.7557       21.0786       29.1629       42.0245       48.3400       51.1344       55.8964       70.5915       85.7738       89.0532       88.3341       78.3374       98.4707      124.1836       91.5679       88.5506       85.3733       96.8620       94.8955       69.8520       67.2109       65.6497       72.7709       84.6177       88.9850       87.0881       98.2088      111.0177      114.0688      119.3286      124.5017      150.5857      142.7498      164.0765      164.2998      189.5730      213.4362      200.5778      191.7513      209.2984      227.9164      242.4130      209.2458      165.4284      158.4777      170.1978      170.5665      198.3976        0.0000        0.0000        0.0000        0.0000        0.0000        0.0000        0.0000        0.0000        0.0000        0.0000        0.0000        0.0000        0.0000      240.1201        0.0000        0.0000        0.0000      157.2599        0.0000        0.0000        0.0000        0.0000        0.0000        0.0000        0.0000        0.0000        0.0000        0.0000        0.0000        0.0000        0.0000        0.0000        0.0000        0.0000        0.0000        0.0000        0.0000        0.0000        0.0000        0.0000        0.0000        0.0000        0.0000        0.0000        0.0000        0.0000        0.0000        0.0000        0.0000        0.0000        0.0000        0.0000        0.0000        0.0000        0.0000        0.0000        0.0000        0.0000        0.0000        0.0000        0.0000
        0.0000        0.0000        0.0000        0.0000        0.0000        0.0000        0.0000        0.0000        0.0000        0.0000        0.0000        0.0000        0.0000        0.0000        0.0000        0.0000        0.0000        0.0000        0.0000        0.0000        0.0000        0.0000        0.0000        0.0000        0.0000        0.0000        0.0000        0.0000        0.0000        0.0000        0.0000        0.0000        0.0000        0.0000        0.0000        0.0000        0.0000        0.0000        0.0000        0.0000        0.0000        0.0000        0.0000        0.0000        0.0000        0.0000        0.0000        0.0000        0.0000        0.0000        0.0000        0.0000        0.0000        0.0000        0.0000        0.0000        0.0000        0.0000        0.0000        0.0000        0.0000        0.0000        0.0000        0.0000        0.0000        0.0000        0.0000        0.0000        0.0000        0.0000        0.0000        0.0000        0.0000        0.0000        0.0000        0.0000        0.0000        0.0000        0.0000        0.0000        0.0000        0.0000        0.0000        0.0000        0.0000        0.0000        0.0000        0.0000        0.0000        0.0000        0.0000        0.0000        0.0000        0.0000        0.0000        0.0000        0.0000        0.0000        0.0000        0.0000       59.1036       51.2971       39.5935       43.4066       41.7818       33.0225       26.3254       48.8541       22.5574       15.2558        8.6353       12.5924       12.3220        2.5159        2.8518        5.3667        4.9738        6.4544        8.9639        5.0088        4.3338        4.5653        5.7965        9.8191        8.2088        7.1801        3.5759        3.2606        4.7406        3.0183        3.1105        3.6212        5.7417        5.8447        5.9353        7.3167        9.0293       12.4063       15.8448       22.1116       18.4165       17.9390       22.2940       32.2481       43.0778       48.7296       49.6204       51.3307       84.0720       81.4848       74.0551       78.2590       90.7494      102.4856       88.5266       85.4961       74.8197       74.5991       59.9404       57.8716       60.5216       69.3737       78.7756       94.4495       94.4413      115.5926      123.2967      122.6903      110.0333      108.0167      140.9613      162.3416      149.7614      152.6252      159.9702      169.4946      182.4875      190.5861      197.7945      199.0685      191.7021      194.0396      187.3828      157.3806      145.8637      141.7155      145.5189      215.3462        0.0000        0.0000        0.0000        0.0000        0.0000        0.0000        0.0000        0.0000        0.0000        0.0000        0.0000        0.0000      270.3299      308.3400      314.0700        0.0000      252.7800      230.3100        0.0000        0.0000        0.0000        0.0000        0.0000        0.0000        0.0000        0.0000        0.0000        0.0000        0.0000        0.0000        0.0000        0.0000        0.0000        0.0000        0.0000        0.0000        0.0000        0.0000        0.0000        0.0000        0.0000        0.0000        0.0000        0.0000        0.0000        0.0000        0.0000        0.0000        0.0000        0.0000        0.0000        0.0000        0.0000        0.0000        0.0000        0.0000        0.0000        0.0000        0.0000        0.0000        0.0000
        0.0000        0.0000        0.0000        0.0000        0.0000        0.0000        0.0000        0.0000        0.0000        0.0000        0.0000        0.0000        0.0000        0.0000        0.0000        0.0000        0.0000        0.0000        0.0000        0.0000        0.0000        0.0000        0.0000        0.0000        0.0000        0.0000        0.0000        0.0000        0.0000        0.0000        0.0000        0.0000        0.0000        0.0000        0.0000        0.0000        0.0000        0.0000        0.0000        0.0000        0.0000        0.0000        0.0000        0.0000        0.0000        0.0000        0.0000        0.0000        0.0000        0.0000        0.0000        0.0000        0.0000        0.0000        0.0000        0.0000        0.0000        0.0000        0.0000        0.0000        0.0000        0.0000        0.0000        0.0000        0.0000        0.0000        0.0000        0.0000        0.0000        0.0000        0.0000        0.0000        0.0000        0.0000        0.0000        0.0000        0.0000        0.0000        0.0000        0.0000        0.0000        0.0000        0.0000        0.0000        0.0000        0.0000        0.0000        0.0000        0.0000        0.0000        0.0000        0.0000        0.0000        0.0000        0.0000        0.0000        0.0000        0.0000        0.0000       67.5056       45.2205       41.4301       36.1404       37.4589       35.5203       28.2748       23.6696       35.1688       29.8787       11.6961       10.8585        6.4840        6.0002        4.8467        7.2414        6.2712       11.0195       13.6641       17.8056       13.4402        5.4467       10.1861       10.4661        9.0912        7.5414        7.0478        4.2206        1.6597        1.6388        1.7036        1.9017        2.1770        2.5295        2.7231        3.3484        6.5227        7.2332       11.4215       14.5527       19.5316       22.0374       29.7483       29.0376       34.7736       41.4182       43.8045       50.0689       54.6749       60.8495       63.7379       60.9444       67.0302       62.4226       67.0334       62.3624       72.0981       64.6885       66.6808       56.9469       59.7484       66.7877       82.9810       82.2105       93.6417      112.1345      121.8149      123.2227      119.6580      131.3070      116.4242      141.1607      153.3126      143.9563      138.0906      143.5199      167.0521      175.9445      193.0667      195.2219      178.8144      176.5356      167.3423      174.2069      150.8043      125.7916      134.8015      140.1579      223.1867        0.0000        0.0000        0.0000        0.0000        0.0000        0.0000      147.5116      212.1900        0.0000        0.0000        0.0000        0.0000      264.4500      365.0099        0.0000        0.0000        0.0000        0.0000        0.0000        0.0000        0.0000        0.0000        0.0000        0.0000        0.0000        0.0000        0.0000        0.0000        0.0000        0.0000        0.0000        0.0000        0.0000        0.0000        0.0000        0.0000        0.0000        0.0000        0.0000        0.0000        0.0000        0.0000        0.0000        0.0000        0.0000        0.0000        0.0000        0.0000        0.0000        0.0000        0.0000        0.0000        0.0000        0.0000        0.0000        0.0000        0.0000        0.0000        0.0000        0.0000        0.0000
        0.0000        0.0000        0.0000        0.0000        0.0000        0.0000        0.0000        0.0000        0.0000        0.0000        0.0000        0.0000        0.0000        0.0000        0.0000        0.0000        0.0000        0.0000        0.0000        0.0000        0.0000        0.0000        0.0000        0.0000        0.0000        0.0000        0.0000        0.0000        0.0000        0.0000        0.0000        0.0000        0.0000        0.0000        0.0000        0.0000        0.0000        0.0000        0.0000        0.0000        0.0000        0.0000        0.0000        0.0000        0.0000        0.0000        0.0000        0.0000        0.0000        0.0000        0.0000        0.0000        0.0000        0.0000        0.0000        0.0000        0.0000        0.0000        0.0000        0.0000        0.0000        0.0000        0.0000        0.0000        0.0000        0.0000        0.0000        0.0000        0.0000        0.0000        0.0000        0.0000        0.0000        0.0000        0.0000        0.0000        0.0000        0.0000        0.0000        0.0000        0.0000        0.0000        0.0000        0.0000        0.0000        0.0000        0.0000        0.0000        0.0000        0.0000        0.0000        0.0000        0.0000        0.0000        0.0000        0.0000        0.0000       79.4934       74.4951       72.4069       39.2353       33.0600       32.6414       33.7454       28.5521       25.8383       22.3279       20.3751       16.4367       15.1058       13.1825        8.9392        8.2830       20.7106       19.1736        8.6206       15.9384       13.1928       19.6834       13.8752        6.2705        9.7475        9.5338        8.1484        5.4443        3.7197        2.3550        1.3660        1.0887        1.0078        1.1218        1.3712        1.4970        2.3639        3.2311        5.7033        6.0029        7.4651        8.8051       12.7260       16.7263       19.5041       30.8044       37.5656       39.9171       41.9575       57.3796       48.3341       41.6855       42.9270       41.7131       63.4628       68.1932       60.1397       54.7127       45.5356       52.6735       63.3940       61.4159       61.1485       81.0574       89.4930       92.2078      108.3844      107.0670      115.9091      119.1649      126.4931      113.4127      111.0931      122.7351      144.5788      136.6316      123.4761      138.4113      162.5957      172.3232      177.8260      181.6382      148.9957      143.4963      135.4675      129.2266      106.9979      107.9739      109.0532      114.0601        0.0000        0.0000        0.0000        0.0000        0.0000      106.3064       99.5062       83.1355       99.4800        0.0000        0.0000        0.0000        0.0000        0.0000        0.0000        0.0000        0.0000        0.0000        0.0000        0.0000        0.0000        0.0000        0.0000        0.0000        0.0000        0.0000        0.0000        0.0000        0.0000        0.0000        0.0000        0.0000        0.0000        0.0000        0.0000        0.0000        0.0000        0.0000        0.0000        0.0000        0.0000        0.0000        0.0000        0.0000        0.0000        0.0000        0.0000        0.0000        0.0000        0.0000        0.0000        0.0000        0.0000        0.0000        0.0000        0.0000        0.0000        0.0000        0.0000        0.0000        0.0000        0.0000
        0.0000        0.0000        0.0000        0.0000        0.0000        0.0000        0.0000        0.0000        0.0000        0.0000        0.0000        0.0000        0.0000        0.0000        0.0000        0.0000        0.0000        0.0000        0.0000        0.0000        0.0000        0.0000        0.0000        0.0000        0.0000        0.0000        0.0000        0.0000        0.0000        0.0000        0.0000        0.0000        0.0000        0.0000        0.0000        0.0000        0.0000        0.0000        0.0000        0.0000        0.0000        0.0000        0.0000        0.0000        0.0000        0.0000        0.0000        0.0000        0.0000        0.0000        0.0000        0.0000        0.0000        0.0000        0.0000        0.0000        0.0000        0.0000        0.0000        0.0000        0.0000        0.0000        0.0000        0.0000        0.0000        0.0000        0.0000        0.0000        0.0000        0.0000        0.0000        0.0000        0.0000        0.0000        0.0000        0.0000        0.0000        0.0000        0.0000        0.0000        0.0000        0.0000        0.0000        0.0000        0.0000        0.0000        0.0000        0.0000        0.0000        0.0000        0.0000        0.0000        0.0000        0.0000        0.0000        0.0000        0.0000       97.7989       67.3844       32.8271       46.5558       41.0373       30.2032       31.7146       27.8104       26.3600       24.4145       20.7805       23.8293       15.5023       17.6834       11.5361       13.9814       29.3547        9.2567       14.6272       25.1092       17.0552       14.1168        7.9614        6.9939       11.5429       10.0270        4.1411        3.9239        3.4065        2.5053        1.4504        1.0201        0.9439        1.0283        1.2361        1.3300        2.4471        4.4427        5.2994        5.4292        7.8882        7.4477       10.1122       11.4300       16.6440       22.5750       26.5072       30.9302       34.5376       35.5633       32.3793       31.1953       33.9755       43.6206       56.3011       51.9572       64.8410       91.7436       61.4040       73.9449       80.7194       68.9491       63.9098       63.3137       64.2759       73.1949      104.4329       96.8069       83.9934      103.6110      127.8011      116.7316      113.5826      117.9807      121.1304      121.0911      109.0914      117.1503      145.7306      147.1923      154.1769      149.0744      122.8361      108.5864      111.4347      111.9463      101.3245      111.0693      119.1821      136.3325        0.0000        0.0000        0.0000       66.2400       77.5986       76.5130       72.1777       72.0964       30.1800        0.0000        0.0000        0.0000        0.0000        0.0000        0.0000        0.0000        0.0000        0.0000        0.0000        0.0000        0.0000        0.0000        0.0000        0.0000        0.0000        0.0000        0.0000        0.0000        0.0000        0.0000        0.0000        0.0000        0.0000        0.0000        0.0000        0.0000        0.0000        0.0000        0.0000        0.0000        0.0000        0.0000        0.0000        0.0000        0.0000        0.0000        0.0000        0.0000        0.0000        0.0000        0.0000        0.0000        0.0000        0.0000        0.0000        0.0000        0.0000        0.0000        0.0000        0.0000        0.0000        0.0000
        0.0000        0.0000        0.0000        0.0000        0.0000        0.0000        0.0000        0.0000        0.0000        0.0000        0.0000        0.0000        0.0000        0.0000        0.0000        0.0000        0.0000        0.0000        0.0000        0.0000        0.0000        0.0000        0.0000        0.0000        0.0000        0.0000        0.0000        0.0000        0.0000        0.0000        0.0000        0.0000        0.0000        0.0000        0.0000        0.0000        0.0000        0.0000        0.0000        0.0000        0.0000        0.0000        0.0000        0.0000        0.0000        0.0000        0.0000        0.0000        0.0000        0.0000        0.0000        0.0000        0.0000        0.0000        0.0000        0.0000        0.0000        0.0000        0.0000        0.0000        0.0000        0.0000        0.0000        0.0000        0.0000        0.0000        0.0000        0.0000        0.0000        0.0000        0.0000        0.0000        0.0000        0.0000        0.0000        0.0000        0.0000        0.0000        0.0000        0.0000        0.0000        0.0000        0.0000        0.0000        0.0000        0.0000        0.0000        0.0000        0.0000        0.0000        0.0000        0.0000        0.0000        0.0000        0.0000        0.0000       61.3540       85.8330       38.4977       32.6770       40.4619       53.4747       36.2309       32.6844       29.1604       28.2804       27.4356       23.8242       25.6571       20.1758       27.5455       43.1914       33.5063       24.0120       10.8719       23.2779       25.3571      186.3327       59.7353        7.3434        8.0750       19.7855       12.6267        7.2862        4.4512        3.5681        2.6045        1.6032        1.2523        1.1133        1.1831        1.2266        2.4941        2.7525        3.9637        5.6562        4.1510        4.8767        5.3329        6.5498        7.5087       12.3401       14.3635       17.0795       19.0282       20.5987       19.6851       25.3001       28.2098       33.6838       36.9159       39.8986       49.4660       50.0821       47.1996       51.8699       58.0086       54.7532       58.4297       79.2212       91.4952      102.9140      107.4801      124.0245      109.6773       99.1009      101.6433       96.4276       87.0693      102.3909       83.6885       85.9824      121.9913      117.1673      100.5998      114.7589      113.7897      111.8034      113.9401       87.9603       76.0707       75.1686       76.5928       50.8042      124.7653      163.7924        0.0000        0.0000        0.0000        0.0000       50.4251       71.8147       67.7540       71.4499       67.7525       81.6600        0.0000        0.0000        0.0000        0.0000        0.0000        0.0000        0.0000        0.0000        0.0000        0.0000        0.0000        0.0000        0.0000        0.0000        0.0000        0.0000        0.0000        0.0000        0.0000        0.0000        0.0000        0.0000        0.0000        0.0000        0.0000        0.0000        0.0000        0.0000        0.0000        0.0000        0.0000        0.0000        0.0000        0.0000        0.0000        0.0000        0.0000        0.0000        0.0000        0.0000        0.0000        0.0000        0.0000        0.0000        0.0000        0.0000        0.0000        0.0000        0.0000        0.0000        0.0000        0.0000        0.0000
        0.0000        0.0000        0.0000        0.0000        0.0000        0.0000        0.0000        0.0000        0.0000        0.0000        0.0000        0.0000        0.0000        0.0000        0.0000        0.0000        0.0000        0.0000        0.0000        0.0000        0.0000        0.0000        0.0000        0.0000        0.0000        0.0000        0.0000        0.0000        0.0000        0.0000        0.0000        0.0000        0.0000        0.0000        0.0000        0.0000        0.0000        0.0000        0.0000        0.0000        0.0000        0.0000        0.0000        0.0000        0.0000        0.0000        0.0000        0.0000        0.0000        0.0000        0.0000        0.0000        0.0000        0.0000        0.0000        0.0000        0.0000        0.0000        0.0000        0.0000        0.0000        0.0000        0.0000        0.0000        0.0000        0.0000        0.0000        0.0000        0.0000        0.0000        0.0000        0.0000        0.0000        0.0000        0.0000        0.0000        0.0000        0.0000        0.0000        0.0000        0.0000        0.0000        0.0000        0.0000        0.0000        0.0000        0.0000        0.0000        0.0000        0.0000        0.0000        0.0000        0.0000        0.0000        0.0000        0.0000       46.5869       50.0107       32.6745       30.2031       33.5842       49.1608       38.4465       30.0278       27.6019       26.4914       29.3255       25.2671       24.9948       25.4081       39.0477       45.2828       28.7286       13.3944       13.4501       26.1222       25.5122       83.0900      104.5850        7.9791        7.0311       11.8039        6.6152        6.1631        3.9079        3.2270        2.7090        1.6897        1.3146        1.0797        1.0838        1.5769        1.8179        2.6329        3.5586        5.8679        4.2454        3.9560        4.5716        5.4734        6.2069       10.0274       12.4150       13.4871       15.0541       17.3115       16.9190       24.0731       27.6783       28.2090       33.4502       35.9450       38.4010       40.6179       39.7649       42.2481       42.6551       48.0198       62.7061       90.7328       97.9377      106.5810      112.7756      109.1762      101.1814       89.2692       87.0147       88.5684       86.3948       92.1730       81.6077       82.0400       88.0060       83.1377       84.2341       82.5073       90.7940       87.3452       84.3144       64.5597       58.1384       63.1665       73.6227        0.0000        0.0000        0.0000        0.0000        0.0000        0.0000       41.4921       40.7298       49.2001       54.0205       62.3661       69.0284        0.0000        0.0000        0.0000        0.0000        0.0000        0.0000        0.0000        0.0000        0.0000        0.0000        0.0000        0.0000        0.0000        0.0000        0.0000        0.0000        0.0000        0.0000        0.0000        0.0000        0.0000        0.0000        0.0000        0.0000        0.0000        0.0000        0.0000        0.0000        0.0000        0.0000        0.0000        0.0000        0.0000        0.0000        0.0000        0.0000        0.0000        0.0000        0.0000        0.0000        0.0000        0.0000        0.0000        0.0000        0.0000        0.0000        0.0000        0.0000        0.0000        0.0000        0.0000        0.0000        0.0000        0.0000
        0.0000        0.0000        0.0000        0.0000        0.0000        0.0000        0.0000        0.0000        0.0000        0.0000        0.0000        0.0000        0.0000        0.0000        0.0000        0.0000        0.0000        0.0000        0.0000        0.0000        0.0000        0.0000        0.0000        0.0000        0.0000        0.0000        0.0000        0.0000        0.0000        0.0000        0.0000        0.0000        0.0000        0.0000        0.0000        0.0000        0.0000        0.0000        0.0000        0.0000        0.0000        0.0000        0.0000        0.0000        0.0000        0.0000        0.0000        0.0000        0.0000        0.0000        0.0000        0.0000        0.0000        0.0000        0.0000        0.0000        0.0000        0.0000        0.0000        0.0000        0.0000        0.0000        0.0000        0.0000        0.0000        0.0000        0.0000        0.0000        0.0000        0.0000        0.0000        0.0000        0.0000        0.0000        0.0000        0.0000        0.0000        0.0000        0.0000        0.0000        0.0000        0.0000        0.0000        0.0000        0.0000        0.0000        0.0000        0.0000        0.0000        0.0000        0.0000        0.0000        0.0000        0.0000        0.0000        0.0000       30.6425       30.4971       49.1166       34.4242       35.4788       45.9240       35.8597       27.1393       31.0290       35.1592       41.9532       31.9522       35.0176       43.0035       49.8545       41.9297       19.6549       15.8783       22.8447       27.5357       20.7665       13.1846       45.8635        9.6888        8.4724        6.7232        6.9033        5.6679        4.3595        3.5882        2.8922        3.3279        4.7874        3.0894        1.2106        2.3389        2.6971        4.2771        4.1055        6.5519        5.3149        4.3215        4.6356        5.2347        6.7076       10.3950       11.0350       11.9953       12.3715       16.2679       13.9367       20.5542       23.8812       25.8725       26.1781       25.5125       25.7978       32.1326       35.9521       43.8157       42.4243       65.3165       71.0847       92.5413       97.0642      102.8690      102.7528       86.7189       83.0728       85.0790       85.9248       83.2286       70.9302       61.4753       66.8294       64.0961       66.9197       66.8376       66.3607       64.2442       75.0745       74.3223       73.1083       52.8652       50.9509       59.4021        0.0000        0.0000        0.0000        0.0000        0.0000        0.0000       43.1187       35.4829       35.3066       38.1266       40.3198       45.4537       51.7306        0.0000        0.0000        0.0000        0.0000        0.0000        0.0000        0.0000        0.0000        0.0000        0.0000        0.0000        0.0000        0.0000        0.0000        0.0000        0.0000        0.0000        0.0000        0.0000        0.0000        0.0000        0.0000        0.0000        0.0000        0.0000        0.0000        0.0000        0.0000        0.0000        0.0000        0.0000        0.0000        0.0000        0.0000        0.0000        0.0000        0.0000        0.0000        0.0000        0.0000        0.0000        0.0000        0.0000        0.0000        0.0000        0.0000        0.0000        0.0000        0.0000        0.0000        0.0000        0.0000        0.0000        0.0000
        0.0000        0.0000        0.0000        0.0000        0.0000        0.0000        0.0000        0.0000        0.0000        0.0000        0.0000        0.0000        0.0000        0.0000        0.0000        0.0000        0.0000        0.0000        0.0000        0.0000        0.0000        0.0000        0.0000        0.0000        0.0000        0.0000        0.0000        0.0000        0.0000        0.0000        0.0000        0.0000        0.0000        0.0000        0.0000        0.0000        0.0000        0.0000        0.0000        0.0000        0.0000        0.0000        0.0000        0.0000        0.0000        0.0000        0.0000        0.0000        0.0000        0.0000        0.0000        0.0000        0.0000        0.0000        0.0000        0.0000        0.0000        0.0000        0.0000        0.0000        0.0000        0.0000        0.0000        0.0000        0.0000        0.0000        0.0000        0.0000        0.0000        0.0000        0.0000        0.0000        0.0000        0.0000        0.0000        0.0000        0.0000        0.0000        0.0000        0.0000        0.0000        0.0000        0.0000        0.0000        0.0000        0.0000        0.0000        0.0000        0.0000        0.0000        0.0000        0.0000        0.0000        0.0000        0.0000        0.0000        0.0000       27.8992       39.2581       37.4534       47.3687       40.7307       26.4832       30.0899       34.1665       33.7341       29.0598       40.4320       44.6204       49.8093       50.4540       26.5379       25.1973       23.9494       20.8757       22.3351       20.6601       16.9698       17.5792       13.3747        8.0809        7.2385        7.0033        6.1558        5.0830        4.1597        3.4172        5.5196        3.4688        1.3969        1.3933        1.7789        2.8214        1.8141        3.9599        5.5838        5.6573        5.4566        5.5308        6.0742        6.0421        6.1958       10.8801       13.7805        8.5568       12.4145       17.3507       22.6051       21.5167       22.4759       23.2759       21.8644       21.6948       24.6731       32.8305       32.1481       37.9855       41.2853       52.9306       67.4868       76.2856       82.5093       80.7927       73.9349       71.7071       69.8348       62.0756       56.4635       51.1377       48.7302       53.6831       50.8560       47.0467       49.6548       50.8761       52.6419       51.8359       52.0680       53.8240       48.2563       79.3197        0.0000        0.0000        0.0000        0.0000        0.0000        0.0000        0.0000       37.5488       32.5046       35.9267       39.6843       45.2386       47.2059       44.7775        0.0000        0.0000        0.0000        0.0000        0.0000        0.0000        0.0000        0.0000        0.0000        0.0000        0.0000        0.0000        0.0000        0.0000        0.0000        0.0000        0.0000        0.0000        0.0000        0.0000        0.0000        0.0000        0.0000        0.0000        0.0000        0.0000        0.0000        0.0000        0.0000        0.0000        0.0000        0.0000        0.0000        0.0000        0.0000        0.0000        0.0000        0.0000        0.0000        0.0000        0.0000        0.0000        0.0000        0.0000        0.0000        0.0000        0.0000        0.0000        0.0000        0.0000        0.0000        0.0000        0.0000        0.0000
        0.0000        0.0000        0.0000        0.0000        0.0000        0.0000        0.0000        0.0000        0.0000        0.0000        0.0000        0.0000        0.0000        0.0000        0.0000        0.0000        0.0000        0.0000        0.0000        0.0000        0.0000        0.0000        0.0000        0.0000        0.0000        0.0000        0.0000        0.0000        0.0000        0.0000        0.0000        0.0000        0.0000        0.0000        0.0000        0.0000        0.0000        0.0000        0.0000        0.0000        0.0000        0.0000        0.0000        0.0000        0.0000        0.0000        0.0000        0.0000        0.0000        0.0000        0.0000        0.0000        0.0000        0.0000        0.0000        0.0000        0.0000        0.0000        0.0000        0.0000        0.0000        0.0000        0.0000        0.0000        0.0000        0.0000        0.0000        0.0000        0.0000        0.0000        0.0000        0.0000        0.0000        0.0000        0.0000        0.0000        0.0000        0.0000        0.0000        0.0000        0.0000        0.0000        0.0000        0.0000        0.0000        0.0000        0.0000        0.0000        0.0000        0.0000        0.0000        0.0000        0.0000        0.0000        0.0000        0.0000       23.5784       16.2457       23.4154       31.6704        0.0000       29.9305       25.2242       30.7068       25.2853       30.3099       37.7400       65.5923       58.5982       48.0911       32.2267       35.6411       44.3152       31.7878       18.4989       17.1645       15.6315       16.8225       17.4719        8.4449        6.6945        5.8215        6.0287        5.5063        5.8273        4.2029        3.7142        2.3122        2.4804        3.1083        1.8206        1.6674        3.1177        3.7625        3.6225        8.8573       10.7593       10.9459       10.4476        6.3847        6.1149        6.1536        7.7440        8.7249        8.3728       11.1714       13.9998       19.0603       22.2843       24.3260       22.8104       18.6192       22.7323       24.7463       24.3016       31.0682       38.4865       41.8465       49.4981       51.7399       56.4355       58.7097       61.3687       65.6369       91.4464       95.5000       57.9916       45.6548       44.3679       43.9965       38.2886       24.8679       22.2526       22.4380       24.8922       18.7935       18.6683       20.7429       23.4744        0.0000        0.0000        0.0000        0.0000        0.0000       45.9900       46.1400        0.0000       43.4326       40.2899       37.8682       45.8884       54.3601       58.3936       73.6677        0.0000        0.0000        0.0000        0.0000        0.0000        0.0000        0.0000        0.0000        0.0000        0.0000        0.0000        0.0000        0.0000        0.0000        0.0000        0.0000        0.0000        0.0000        0.0000        0.0000        0.0000        0.0000        0.0000        0.0000        0.0000        0.0000        0.0000        0.0000        0.0000        0.0000        0.0000        0.0000        0.0000        0.0000        0.0000        0.0000        0.0000        0.0000        0.0000        0.0000        0.0000        0.0000        0.0000        0.0000        0.0000        0.0000        0.0000        0.0000        0.0000        0.0000        0.0000        0.0000        0.0000        0.0000        0.0000
        0.0000        0.0000        0.0000        0.0000        0.0000        0.0000        0.0000        0.0000        0.0000        0.0000        0.0000        0.0000        0.0000        0.0000        0.0000        0.0000        0.0000        0.0000        0.0000        0.0000        0.0000        0.0000        0.0000        0.0000        0.0000        0.0000        0.0000        0.0000        0.0000        0.0000        0.0000        0.0000        0.0000        0.0000        0.0000        0.0000        0.0000        0.0000        0.0000        0.0000        0.0000        0.0000        0.0000        0.0000        0.0000        0.0000        0.0000        0.0000        0.0000        0.0000        0.0000        0.0000        0.0000        0.0000        0.0000        0.0000        0.0000        0.0000        0.0000        0.0000        0.0000        0.0000        0.0000        0.0000        0.0000        0.0000        0.0000        0.0000        0.0000        0.0000        0.0000        0.0000        0.0000        0.0000        0.0000        0.0000        0.0000        0.0000        0.0000        0.0000        0.0000        0.0000        0.0000        0.0000        0.0000        0.0000        0.0000        0.0000        0.0000        0.0000        0.0000        0.0000        0.0000        0.0000        0.0000        0.0000        0.0000       17.5128        0.0000        0.0000        0.0000       38.5143       40.2970       22.0823       26.2377       44.3323       54.4974       52.4422       43.4038       40.1686       40.4587       36.3821       26.8654       24.4667       19.1646       19.7409       14.0905       14.0774       14.8925        9.5247        7.2074        6.2361        5.9215       13.5857        6.8663        6.7197        4.2449        2.6238        1.8153        2.6687        5.7869        5.1611        6.1127        5.5743        5.1038       13.0479       12.4854       13.1269       11.6407        6.9641        7.4515        6.8948       10.1615        8.3468        8.3217        9.5203       12.0166       17.4632       20.4078       21.0740       21.0870       13.4194       14.9829       15.3354       14.6468       23.2026       38.8576       37.5016       35.1199       44.9026       49.3566       45.2880       48.3286       59.2280       76.6324       73.7937       50.4851       36.4796       29.8476       27.3257       27.5764       17.0626       17.5235       14.8405       14.0058       13.7572       12.9901       15.4527       34.0062        0.0000        0.0000        0.0000        0.0000        0.0000       22.5600       21.4500       16.2900       41.9896       37.4849       39.4482       43.5953       57.8975       63.2688       65.3160        0.0000        0.0000        0.0000        0.0000        0.0000        0.0000        0.0000        0.0000        0.0000        0.0000        0.0000        0.0000        0.0000        0.0000        0.0000        0.0000        0.0000        0.0000        0.0000        0.0000        0.0000        0.0000        0.0000        0.0000        0.0000        0.0000        0.0000        0.0000        0.0000        0.0000        0.0000        0.0000        0.0000        0.0000        0.0000        0.0000        0.0000        0.0000        0.0000        0.0000        0.0000        0.0000        0.0000        0.0000        0.0000        0.0000        0.0000        0.0000        0.0000        0.0000        0.0000        0.0000        0.0000        0.0000        0.0000
        0.0000        0.0000        0.0000        0.0000        0.0000        0.0000        0.0000        0.0000        0.0000        0.0000        0.0000        0.0000        0.0000        0.0000        0.0000        0.0000        0.0000        0.0000        0.0000        0.0000        0.0000        0.0000        0.0000        0.0000        0.0000        0.0000        0.0000        0.0000        0.0000        0.0000        0.0000        0.0000        0.0000        0.0000        0.0000        0.0000        0.0000        0.0000        0.0000        0.0000        0.0000        0.0000        0.0000        0.0000        0.0000        0.0000        0.0000        0.0000        0.0000        0.0000        0.0000        0.0000        0.0000        0.0000        0.0000        0.0000        0.0000        0.0000        0.0000        0.0000        0.0000        0.0000        0.0000        0.0000        0.0000        0.0000        0.0000        0.0000        0.0000        0.0000        0.0000        0.0000        0.0000        0.0000        0.0000        0.0000        0.0000        0.0000        0.0000        0.0000        0.0000        0.0000        0.0000        0.0000        0.0000        0.0000        0.0000        0.0000        0.0000        0.0000        0.0000        0.0000        0.0000        0.0000        0.0000        0.0000        0.0000        0.0000        0.0000        0.0000        0.0000       24.9279       27.2520       27.1078       32.1654       40.8350       52.7702       41.1410       38.9708       38.0869       37.1099       38.1548       27.9622       29.9489       25.6272       19.3899       15.2380       19.9700       19.2029       10.1896        9.4102        8.7694        7.8169        8.6194        9.3707        8.1238        5.4755        3.1191        2.1530        4.8665       10.5951        7.8832        7.2217        6.2638        6.3199       11.9432       14.3293       13.5482       12.3238        7.2330        6.4227        9.2729        7.1882        8.0024        7.7550        9.3987       11.6154       17.6394       19.6099       19.6986       18.6002       14.3805       12.9109       10.1246       13.2085       24.5476       29.8251       31.2418       32.5737       37.2520       40.6905       34.7682       42.3603       51.6854       46.6624       47.8028       37.1947       26.6221       23.4224       21.8263       21.0923       14.8215       11.8431       30.3955       24.4728       22.1052       30.9163        0.0000        0.0000        0.0000        0.0000        0.0000        0.0000       37.0500       26.7000       14.7900       12.3600       32.1063       33.0212       35.2031       39.3357       46.3946       50.2270       50.1905        0.0000        0.0000        0.0000        0.0000        0.0000        0.0000        0.0000        0.0000        0.0000        0.0000        0.0000        0.0000        0.0000        0.0000        0.0000        0.0000        0.0000        0.0000        0.0000        0.0000        0.0000        0.0000        0.0000        0.0000        0.0000        0.0000        0.0000        0.0000        0.0000        0.0000        0.0000        0.0000        0.0000        0.0000        0.0000        0.0000        0.0000        0.0000        0.0000        0.0000        0.0000        0.0000        0.0000        0.0000        0.0000        0.0000        0.0000        0.0000        0.0000        0.0000        0.0000        0.0000        0.0000        0.0000        0.0000
        0.0000        0.0000        0.0000        0.0000        0.0000        0.0000        0.0000        0.0000        0.0000        0.0000        0.0000        0.0000        0.0000        0.0000        0.0000        0.0000        0.0000        0.0000        0.0000        0.0000        0.0000        0.0000        0.0000        0.0000        0.0000        0.0000        0.0000        0.0000        0.0000        0.0000        0.0000        0.0000        0.0000        0.0000        0.0000        0.0000        0.0000        0.0000        0.0000        0.0000        0.0000        0.0000        0.0000        0.0000        0.0000        0.0000        0.0000        0.0000        0.0000        0.0000        0.0000        0.0000        0.0000        0.0000        0.0000        0.0000        0.0000        0.0000        0.0000        0.0000        0.0000        0.0000        0.0000        0.0000        0.0000        0.0000        0.0000        0.0000        0.0000        0.0000        0.0000        0.0000        0.0000        0.0000        0.0000        0.0000        0.0000        0.0000        0.0000        0.0000        0.0000        0.0000        0.0000        0.0000        0.0000        0.0000        0.0000        0.0000        0.0000        0.0000        0.0000        0.0000        0.0000        0.0000        0.0000        0.0000        0.0000        0.0000        0.0000        0.0000        0.0000        0.0000       24.2950       27.7697       45.1291       68.6403       44.3571       39.5243       46.5837       42.2066       37.9841       40.6346       40.9428       44.5490       39.8519       25.9029       31.5794       34.1265       21.1629       14.5187       15.4301       17.2693       15.1768       18.4091       20.8206       11.3490        8.8026        4.8781        4.7686        9.3345        8.8111        8.8710        6.2618        5.6435        5.5920       11.0810       13.1597       13.5322       12.2613        7.1687        8.5673       10.8737       10.3102        8.0013        8.3235        9.4190       12.0777       16.2729       17.2365       16.4802       14.6702       12.7656       13.5419        9.5500       10.1010       21.7404       26.3007       25.2034       22.4741       28.0289       31.2604       33.8588       30.6768       41.3140       40.3832       36.7471       31.0210       22.1449       19.5059       18.2151       16.8969       10.1883        9.3886       18.0226       16.4565       48.0034       56.6415        0.0000        0.0000        0.0000        0.0000        0.0000        0.0000        0.0000       34.9500       31.1400       13.3500       29.0039       28.4315       30.8343       33.6712       35.9832       43.0369       46.2798        0.0000        0.0000        0.0000        0.0000        0.0000        0.0000        0.0000        0.0000        0.0000        0.0000        0.0000        0.0000        0.0000        0.0000        0.0000        0.0000        0.0000        0.0000        0.0000        0.0000        0.0000        0.0000        0.0000        0.0000        0.0000        0.0000        0.0000        0.0000        0.0000        0.0000        0.0000        0.0000        0.0000        0.0000        0.0000        0.0000        0.0000        0.0000        0.0000        0.0000        0.0000        0.0000        0.0000        0.0000        0.0000        0.0000        0.0000        0.0000        0.0000        0.0000        0.0000        0.0000        0.0000        0.0000        0.0000
        0.0000        0.0000        0.0000        0.0000        0.0000        0.0000        0.0000        0.0000        0.0000        0.0000        0.0000        0.0000        0.0000        0.0000        0.0000        0.0000        0.0000        0.0000        0.0000        0.0000        0.0000        0.0000        0.0000        0.0000        0.0000        0.0000        0.0000        0.0000        0.0000        0.0000        0.0000        0.0000        0.0000        0.0000        0.0000        0.0000        0.0000        0.0000        0.0000        0.0000        0.0000        0.0000        0.0000        0.0000        0.0000        0.0000        0.0000        0.0000        0.0000        0.0000        0.0000        0.0000        0.0000        0.0000        0.0000        0.0000        0.0000        0.0000        0.0000        0.0000        0.0000        0.0000        0.0000        0.0000        0.0000        0.0000        0.0000        0.0000        0.0000        0.0000        0.0000        0.0000        0.0000        0.0000        0.0000        0.0000        0.0000        0.0000        0.0000        0.0000        0.0000        0.0000        0.0000        0.0000        0.0000        0.0000        0.0000        0.0000        0.0000        0.0000        0.0000        0.0000        0.0000        0.0000        0.0000        0.0000        0.0000        0.0000        0.0000        0.0000        0.0000        0.0000        0.0000       50.5416       63.8521       61.1717       57.7390       51.9446       52.9913       53.4976       46.1910       44.0238       49.2618       52.9240       46.6080       33.2532       40.8142       35.0380       29.7358       24.5526       28.2966       29.6854       35.0790       36.9647       35.0431       21.2548       17.0014        0.0000        0.0000       14.0509       13.3193        9.6838        7.0666        8.3722        9.2757       12.0462       13.9151       14.1285       12.7681        7.2657       10.5253        8.9550        9.2068       10.0634       10.2798       11.0940       12.2068       12.7356       14.7107       13.7177       12.4558        9.2270        8.8019        5.2668        6.2925       13.0500       16.3258       14.4708       15.9475       30.9325       28.1048       48.0754       23.8810       24.8899       28.1228       26.7463       25.1311       16.6673       12.1697       11.0819       10.7649       14.7385        8.9846       10.6355        0.0000        0.0000        0.0000        0.0000        0.0000        0.0000        0.0000        0.0000        0.0000        0.0000        0.0000        0.0000        0.0000       20.6685       15.1878       17.3323       19.5038       40.9524       43.4754        0.0000        0.0000        0.0000        0.0000        0.0000        0.0000        0.0000        0.0000        0.0000        0.0000        0.0000        0.0000        0.0000        0.0000        0.0000        0.0000        0.0000        0.0000        0.0000        0.0000        0.0000        0.0000        0.0000        0.0000        0.0000        0.0000        0.0000        0.0000        0.0000        0.0000        0.0000        0.0000        0.0000        0.0000        0.0000        0.0000        0.0000        0.0000        0.0000        0.0000        0.0000        0.0000        0.0000        0.0000        0.0000        0.0000        0.0000        0.0000        0.0000        0.0000        0.0000        0.0000        0.0000        0.0000        0.0000        0.0000
        0.0000        0.0000        0.0000        0.0000        0.0000        0.0000        0.0000        0.0000        0.0000        0.0000        0.0000        0.0000        0.0000        0.0000        0.0000        0.0000        0.0000        0.0000        0.0000        0.0000        0.0000        0.0000        0.0000        0.0000        0.0000        0.0000        0.0000        0.0000        0.0000        0.0000        0.0000        0.0000        0.0000        0.0000        0.0000        0.0000        0.0000        0.0000        0.0000        0.0000        0.0000        0.0000        0.0000        0.0000        0.0000        0.0000        0.0000        0.0000        0.0000        0.0000        0.0000        0.0000        0.0000        0.0000        0.0000        0.0000        0.0000        0.0000        0.0000        0.0000        0.0000        0.0000        0.0000        0.0000        0.0000        0.0000        0.0000        0.0000        0.0000        0.0000        0.0000        0.0000        0.0000        0.0000        0.0000        0.0000        0.0000        0.0000        0.0000        0.0000        0.0000        0.0000        0.0000        0.0000        0.0000        0.0000        0.0000        0.0000        0.0000        0.0000        0.0000        0.0000        0.0000        0.0000        0.0000        0.0000        0.0000        0.0000        0.0000        0.0000        0.0000        0.0000        0.0000       51.6512       48.2549       46.3766       58.3654       54.7421       54.0404       55.1852       52.2091       49.4872       49.1623       53.7788       57.9934       48.1271       46.1126       33.8885       35.2800       38.2363       31.5003       39.8249       41.9470       49.6976       40.5293       28.4681        0.0000        0.0000        0.0000        0.0000        0.0000        0.0000        8.5822        9.8754        9.9708       12.6904       14.0825       14.1115       12.6689        7.9979        7.1337        6.0301        6.5429        9.8695       10.4909       10.9946       11.4012       11.5718       12.2469       11.2745        9.7686        5.6766        3.7135        4.0771        6.5519       10.8503        9.8159       11.0845       15.4864       60.3102       50.8806       35.6925       20.7472       20.3793       31.7870       22.2861       24.9393       20.1609       16.5467       14.9365       19.1395       11.8268        0.0000        0.0000        0.0000        0.0000        0.0000        0.0000        0.0000        0.0000        0.0000        0.0000        0.0000        0.0000        0.0000        0.0000        0.0000       13.2698       11.6477       12.0807       15.1799       37.8022       44.7127       71.4372        0.0000        0.0000        0.0000        0.0000        0.0000        0.0000        0.0000        0.0000        0.0000        0.0000        0.0000        0.0000        0.0000        0.0000        0.0000        0.0000        0.0000        0.0000        0.0000        0.0000        0.0000        0.0000        0.0000        0.0000        0.0000        0.0000        0.0000        0.0000        0.0000        0.0000        0.0000        0.0000        0.0000        0.0000        0.0000        0.0000        0.0000        0.0000        0.0000        0.0000        0.0000        0.0000        0.0000        0.0000        0.0000        0.0000        0.0000        0.0000        0.0000        0.0000        0.0000        0.0000        0.0000        0.0000        0.0000
        0.0000        0.0000        0.0000        0.0000        0.0000        0.0000        0.0000        0.0000        0.0000        0.0000        0.0000        0.0000        0.0000        0.0000        0.0000        0.0000        0.0000        0.0000        0.0000        0.0000        0.0000        0.0000        0.0000        0.0000        0.0000        0.0000        0.0000        0.0000        0.0000        0.0000        0.0000        0.0000        0.0000        0.0000        0.0000        0.0000        0.0000        0.0000        0.0000        0.0000        0.0000        0.0000        0.0000        0.0000        0.0000        0.0000        0.0000        0.0000        0.0000        0.0000        0.0000        0.0000        0.0000        0.0000        0.0000        0.0000        0.0000        0.0000        0.0000        0.0000        0.0000        0.0000        0.0000        0.0000        0.0000        0.0000        0.0000        0.0000        0.0000        0.0000        0.0000        0.0000        0.0000        0.0000        0.0000        0.0000        0.0000        0.0000        0.0000        0.0000        0.0000        0.0000        0.0000        0.0000        0.0000        0.0000        0.0000        0.0000        0.0000        0.0000        0.0000        0.0000        0.0000        0.0000        0.0000        0.0000        0.0000        0.0000        0.0000        0.0000        0.0000        0.0000        0.0000       42.6359       40.6250       37.9105       47.3761       54.2027       56.2858       56.1831       59.3318       56.8565       50.2245       49.3201       54.4932       46.3555       39.0847        0.0000       41.2007       48.1501        0.0000        0.0000       48.3130       43.9277        0.0000        0.0000        0.0000        0.0000        0.0000        0.0000        0.0000        0.0000        7.7599        8.1413        9.6190       12.8078       13.6850       13.3974       12.2061        7.8964        6.2987        6.1004        6.4402        9.6825        9.9554       10.1674       10.1820        9.8089        9.7600        9.3931        8.0127        6.0531        3.4651        3.3108        4.3338        7.6504        9.2114       12.9087       13.1777       49.1732       39.4222       35.9727       45.8533       18.6070       18.8462       21.0557       25.2273        0.0000        0.0000        0.0000        0.0000        0.0000        0.0000        0.0000        0.0000        0.0000        0.0000        0.0000        0.0000        0.0000        0.0000        0.0000        0.0000        0.0000        0.0000        0.0000        0.0000        8.1673        8.3007        9.8187       14.6219       21.6529        0.0000        0.0000        0.0000        0.0000        0.0000        0.0000        0.0000        0.0000        0.0000        0.0000        0.0000        0.0000        0.0000        0.0000        0.0000        0.0000        0.0000        0.0000        0.0000        0.0000        0.0000        0.0000        0.0000        0.0000        0.0000        0.0000        0.0000        0.0000        0.0000        0.0000        0.0000        0.0000        0.0000        0.0000        0.0000        0.0000        0.0000        0.0000        0.0000        0.0000        0.0000        0.0000        0.0000        0.0000        0.0000        0.0000        0.0000        0.0000        0.0000        0.0000        0.0000        0.0000        0.0000        0.0000        0.0000        0.0000        0.0000
        0.0000        0.0000        0.0000        0.0000        0.0000        0.0000        0.0000        0.0000        0.0000        0.0000        0.0000        0.0000        0.0000        0.0000        0.0000        0.0000        0.0000        0.0000        0.0000        0.0000        0.0000        0.0000        0.0000        0.0000        0.0000        0.0000        0.0000        0.0000        0.0000        0.0000        0.0000        0.0000        0.0000        0.0000        0.0000        0.0000        0.0000        0.0000        0.0000        0.0000        0.0000        0.0000        0.0000        0.0000        0.0000        0.0000        0.0000        0.0000        0.0000        0.0000        0.0000        0.0000        0.0000        0.0000        0.0000        0.0000        0.0000        0.0000        0.0000        0.0000        0.0000        0.0000        0.0000        0.0000        0.0000        0.0000        0.0000        0.0000        0.0000        0.0000        0.0000        0.0000        0.0000        0.0000        0.0000        0.0000        0.0000        0.0000        0.0000        0.0000        0.0000        0.0000        0.0000        0.0000        0.0000        0.0000        0.0000        0.0000        0.0000        0.0000        0.0000        0.0000        0.0000        0.0000        0.0000        0.0000        0.0000        0.0000        0.0000        0.0000        0.0000        0.0000        0.0000       31.6269       33.9691       38.5768       55.4294       53.5515       51.1172       48.2425       55.7526       56.9594       53.6373       50.5792        0.0000        0.0000        0.0000        0.0000        0.0000        0.0000        0.0000        0.0000        0.0000        0.0000        0.0000        0.0000        0.0000        0.0000        0.0000        0.0000        0.0000        0.0000        0.0000        6.3987        8.7498       14.1904       11.7206       11.9695       11.3440        7.6931        6.4887        6.2890        6.2560        8.9174        8.7770        8.6325        8.6410        8.3049        8.0233        8.2396        7.4138        6.6450        3.5900        3.8223        5.0198        9.0159       10.7893       12.3250       13.5902       23.4734       28.2134       30.9903       27.4139       26.0354       27.5921       28.5140        0.0000        0.0000        0.0000        0.0000        0.0000        0.0000        0.0000        0.0000        0.0000        0.0000        0.0000        0.0000        0.0000        0.0000        0.0000        0.0000        0.0000        0.0000        0.0000        0.0000        0.0000        0.0000       10.9036       11.7217       15.5429        0.0000       27.2991       48.9312        0.0000        0.0000        0.0000        0.0000        0.0000        0.0000        0.0000        0.0000        0.0000        0.0000        0.0000        0.0000        0.0000        0.0000        0.0000        0.0000        0.0000        0.0000        0.0000        0.0000        0.0000        0.0000        0.0000        0.0000        0.0000        0.0000        0.0000        0.0000        0.0000        0.0000        0.0000        0.0000        0.0000        0.0000        0.0000        0.0000        0.0000        0.0000        0.0000        0.0000        0.0000        0.0000        0.0000        0.0000        0.0000        0.0000        0.0000        0.0000        0.0000        0.0000        0.0000        0.0000        0.0000        0.0000        0.0000
        0.0000        0.0000        0.0000        0.0000        0.0000        0.0000        0.0000        0.0000        0.0000        0.0000        0.0000        0.0000        0.0000        0.0000        0.0000        0.0000        0.0000        0.0000        0.0000        0.0000        0.0000        0.0000        0.0000        0.0000        0.0000        0.0000        0.0000        0.0000        0.0000        0.0000        0.0000        0.0000        0.0000        0.0000        0.0000        0.0000        0.0000        0.0000        0.0000        0.0000        0.0000        0.0000        0.0000        0.0000        0.0000        0.0000        0.0000        0.0000        0.0000        0.0000        0.0000        0.0000        0.0000        0.0000        0.0000        0.0000        0.0000        0.0000        0.0000        0.0000        0.0000        0.0000        0.0000        0.0000        0.0000        0.0000        0.0000        0.0000        0.0000        0.0000        0.0000        0.0000        0.0000        0.0000        0.0000        0.0000        0.0000        0.0000        0.0000        0.0000        0.0000        0.0000        0.0000        0.0000        0.0000        0.0000        0.0000        0.0000        0.0000        0.0000        0.0000        0.0000        0.0000        0.0000        0.0000        0.0000        0.0000        0.0000        0.0000        0.0000        0.0000        0.0000        0.0000        0.0000        0.0000       48.2496       39.3553       41.0685       40.7035       42.9815       49.9242       47.6551       49.1650       46.6155       48.3300        0.0000        0.0000        0.0000        0.0000        0.0000        0.0000        0.0000        0.0000        0.0000        0.0000        0.0000        0.0000        0.0000        0.0000        0.0000        0.0000        0.0000        0.0000        0.8995        4.4852       11.8052        9.0659        9.5770        9.4681        9.8720       10.3313       10.3204        9.3155        6.8613        6.4199        6.1392        5.8432        5.1378        5.1321        6.3411        5.9198        7.5515        6.1438        6.5581        7.7039       12.3586       15.1499       24.3340       18.4439       22.6409       27.7406       34.5108       36.1052      103.6800      171.6600        0.0000        0.0000        0.0000        0.0000        0.0000        0.0000        0.0000        0.0000        0.0000        0.0000        0.0000        0.0000        0.0000        0.0000        0.0000        0.0000        0.0000        0.0000        0.0000        0.0000        0.0000        0.0000        0.0000        0.0000        9.6823       12.0591        0.0000       26.7000       44.4300        0.0000        0.0000        0.0000        0.0000        0.0000        0.0000        0.0000        0.0000        0.0000        0.0000        0.0000        0.0000        0.0000        0.0000        0.0000        0.0000        0.0000        0.0000        0.0000        0.0000        0.0000        0.0000        0.0000        0.0000        0.0000        0.0000        0.0000        0.0000        0.0000        0.0000        0.0000        0.0000        0.0000        0.0000        0.0000        0.0000        0.0000        0.0000        0.0000        0.0000        0.0000        0.0000        0.0000        0.0000        0.0000        0.0000        0.0000        0.0000        0.0000        0.0000        0.0000        0.0000        0.0000        0.0000        0.0000
        0.0000        0.0000        0.0000        0.0000        0.0000        0.0000        0.0000        0.0000        0.0000        0.0000        0.0000        0.0000        0.0000        0.0000        0.0000        0.0000        0.0000        0.0000        0.0000        0.0000        0.0000        0.0000        0.0000        0.0000        0.0000        0.0000        0.0000        0.0000        0.0000        0.0000        0.0000        0.0000        0.0000        0.0000        0.0000        0.0000        0.0000        0.0000        0.0000        0.0000        0.0000        0.0000        0.0000        0.0000        0.0000        0.0000        0.0000        0.0000        0.0000        0.0000        0.0000        0.0000        0.0000        0.0000        0.0000        0.0000        0.0000        0.0000        0.0000        0.0000        0.0000        0.0000        0.0000        0.0000        0.0000        0.0000        0.0000        0.0000        0.0000        0.0000        0.0000        0.0000        0.0000        0.0000        0.0000        0.0000        0.0000        0.0000        0.0000        0.0000        0.0000        0.0000        0.0000        0.0000        0.0000        0.0000        0.0000        0.0000        0.0000        0.0000        0.0000        0.0000        0.0000        0.0000        0.0000        0.0000        0.0000        0.0000        0.0000        0.0000        0.0000        0.0000        0.0000        0.0000        0.0000        0.0000       40.7562       33.9936       37.1667       44.7977       46.7310       45.5235       41.8216       40.2388       46.0169        0.0000        0.0000        0.0000        0.0000        0.0000        0.0000        0.0000        0.0000        0.0000        0.0000        0.0000        0.0000        0.0000        0.0000        0.0000        0.0000        0.0000        0.0000        0.0000        0.0000        5.9257        7.2086        8.1768        8.6470        9.4917       10.0628       10.2601        9.3752        5.8431        4.8568        4.1450        3.9255        3.6933        3.8497        4.0665        4.2259        5.0959        5.4084        6.8250       11.0841       16.1221       17.3171       32.1132       24.9514       34.0394        0.0000        0.0000       76.9250        0.0000        0.0000        0.0000        0.0000        0.0000        0.0000        0.0000        0.0000        0.0000        0.0000        0.0000        0.0000        0.0000        0.0000        0.0000        0.0000        0.0000        0.0000        0.0000        0.0000        0.0000        0.0000        0.0000        0.0000        0.0000        0.0000       20.2764       25.5633        0.0000        0.0000        0.0000        0.0000        0.0000        0.0000        0.0000        0.0000        0.0000        0.0000        0.0000        0.0000        0.0000        0.0000        0.0000        0.0000        0.0000        0.0000        0.0000        0.0000        0.0000        0.0000        0.0000        0.0000        0.0000        0.0000        0.0000        0.0000        0.0000        0.0000        0.0000        0.0000        0.0000        0.0000        0.0000        0.0000        0.0000        0.0000        0.0000        0.0000        0.0000        0.0000        0.0000        0.0000        0.0000        0.0000        0.0000        0.0000        0.0000        0.0000        0.0000        0.0000        0.0000        0.0000        0.0000        0.0000        0.0000        0.0000
[truncated: 212,709 more chars]
