# Supplementary material for: Multidimensional evaluation of the TRMM 3B43V7 satellite-based precipitation product in mainland China from 1998–2016
Source: PeerJ. 2020 Feb 20;8:e8615. doi: 10.7717/peerj.8615 (PMC7036276; doi:10.7717/peerj.8615)
Supplement: Supplemental Information 2 [file peerj-08-8615-s002.zip › TRMM_3B43 data/TRMM 3B43 data-Year-Month/2010-04.txt]

ncols         249
nrows         175
xllcorner     73.250
yllcorner     6.500
cellsize      0.25000
        0.0000        0.0000        0.0000        0.0000        0.0000        0.0000        0.0000        0.0000        0.0000        0.0000        0.0000        0.0000        0.0000        0.0000        0.0000        0.0000        0.0000        0.0000        0.0000        0.0000        0.0000        0.0000        0.0000        0.0000        0.0000        0.0000        0.0000        0.0000        0.0000        0.0000        0.0000        0.0000        0.0000        0.0000        0.0000        0.0000        0.0000        0.0000        0.0000        0.0000        0.0000        0.0000        0.0000        0.0000        0.0000        0.0000        0.0000        0.0000        0.0000        0.0000        0.0000        0.0000        0.0000        0.0000        0.0000        0.0000        0.0000        0.0000        0.0000        0.0000        0.0000        0.0000        0.0000        0.0000        0.0000        0.0000        0.0000        0.0000        0.0000        0.0000        0.0000        0.0000        0.0000        0.0000        0.0000        0.0000        0.0000        0.0000        0.0000        0.0000        0.0000        0.0000        0.0000        0.0000        0.0000        0.0000        0.0000        0.0000        0.0000        0.0000        0.0000        0.0000        0.0000        0.0000        0.0000        0.0000        0.0000        0.0000        0.0000        0.0000        0.0000        0.0000        0.0000        0.0000        0.0000        0.0000        0.0000        0.0000        0.0000        0.0000        0.0000        0.0000        0.0000        0.0000        0.0000        0.0000        0.0000        0.0000        0.0000        0.0000        0.0000        0.0000        0.0000        0.0000        0.0000        0.0000        0.0000        0.0000        0.0000        0.0000        0.0000        0.0000        0.0000        0.0000        0.0000        0.0000        0.0000        0.0000        0.0000        0.0000        0.0000        0.0000        0.0000        0.0000        0.0000        0.0000        0.0000        0.0000        0.0000        0.0000        0.0000        0.0000        0.0000        0.0000        0.0000        0.0000        0.0000        0.0000        0.0000        0.0000        0.0000        0.0000        0.0000        0.0000        0.0000        0.0000        0.0000        0.0000        0.0000        0.0000        0.0000        0.0000        0.0000       19.5313       20.5891       18.3693        0.0000        0.0000        0.0000       15.8822       15.3065       14.9115       14.9099       17.4546       23.2179       24.6946       26.1156       24.2765       25.4912       22.4531       24.2797       26.4624       29.3554       27.9269       27.4779       30.5597       30.7430       31.7053       30.4086       30.1233       28.0769       26.5023       26.0732       29.4732       25.8325       22.3279       21.1437       20.1944       19.0886       17.3986       16.3135       18.6813       20.7607       19.5568       20.3406       21.3149       22.2403       23.2693       25.7885        0.0000        0.0000        0.0000        0.0000        0.0000        0.0000        0.0000        0.0000        0.0000        0.0000        0.0000        0.0000        0.0000        0.0000        0.0000        0.0000        0.0000        0.0000        0.0000        0.0000        0.0000        0.0000        0.0000        0.0000        0.0000        0.0000        0.0000        0.0000        0.0000        0.0000
        0.0000        0.0000        0.0000        0.0000        0.0000        0.0000        0.0000        0.0000        0.0000        0.0000        0.0000        0.0000        0.0000        0.0000        0.0000        0.0000        0.0000        0.0000        0.0000        0.0000        0.0000        0.0000        0.0000        0.0000        0.0000        0.0000        0.0000        0.0000        0.0000        0.0000        0.0000        0.0000        0.0000        0.0000        0.0000        0.0000        0.0000        0.0000        0.0000        0.0000        0.0000        0.0000        0.0000        0.0000        0.0000        0.0000        0.0000        0.0000        0.0000        0.0000        0.0000        0.0000        0.0000        0.0000        0.0000        0.0000        0.0000        0.0000        0.0000        0.0000        0.0000        0.0000        0.0000        0.0000        0.0000        0.0000        0.0000        0.0000        0.0000        0.0000        0.0000        0.0000        0.0000        0.0000        0.0000        0.0000        0.0000        0.0000        0.0000        0.0000        0.0000        0.0000        0.0000        0.0000        0.0000        0.0000        0.0000        0.0000        0.0000        0.0000        0.0000        0.0000        0.0000        0.0000        0.0000        0.0000        0.0000        0.0000        0.0000        0.0000        0.0000        0.0000        0.0000        0.0000        0.0000        0.0000        0.0000        0.0000        0.0000        0.0000        0.0000        0.0000        0.0000        0.0000        0.0000        0.0000        0.0000        0.0000        0.0000        0.0000        0.0000        0.0000        0.0000        0.0000        0.0000        0.0000        0.0000        0.0000        0.0000        0.0000        0.0000        0.0000        0.0000        0.0000        0.0000        0.0000        0.0000        0.0000        0.0000        0.0000        0.0000        0.0000        0.0000        0.0000        0.0000        0.0000        0.0000        0.0000        0.0000        0.0000        0.0000        0.0000        0.0000        0.0000        0.0000        0.0000        0.0000        0.0000        0.0000        0.0000        0.0000        0.0000        0.0000        0.0000        0.0000        0.0000        0.0000        0.0000        0.0000        0.0000        0.0000        0.0000       14.2514       15.4733       16.6516       14.3291       13.8581       13.4144       13.4889       12.9158       12.8965       13.6195       14.7851       18.6659       21.4908       24.3390       21.8964       20.9150       21.3012       22.1478       23.2344       27.3092       31.8119       29.7750       28.9442       28.8384       29.4220       30.8559       27.6636       32.7559       31.2856       28.5940       25.7491       28.1347       25.7900       23.1557       19.8322       19.0608       19.1302       16.8455       16.7910       19.8830       19.1121       19.3738       20.7173       22.7910       22.7703       24.0569       25.3922       33.1154       30.7899       37.0750       29.5538       24.3178       23.0408       21.7585        0.0000        0.0000        0.0000        0.0000        0.0000        0.0000        0.0000        0.0000        0.0000        0.0000        0.0000        0.0000        0.0000        0.0000        0.0000        0.0000        0.0000        0.0000        0.0000        0.0000        0.0000        0.0000        0.0000
        0.0000        0.0000        0.0000        0.0000        0.0000        0.0000        0.0000        0.0000        0.0000        0.0000        0.0000        0.0000        0.0000        0.0000        0.0000        0.0000        0.0000        0.0000        0.0000        0.0000        0.0000        0.0000        0.0000        0.0000        0.0000        0.0000        0.0000        0.0000        0.0000        0.0000        0.0000        0.0000        0.0000        0.0000        0.0000        0.0000        0.0000        0.0000        0.0000        0.0000        0.0000        0.0000        0.0000        0.0000        0.0000        0.0000        0.0000        0.0000        0.0000        0.0000        0.0000        0.0000        0.0000        0.0000        0.0000       38.0942        0.0000       29.2916       24.6083        0.0000        0.0000        0.0000        0.0000        0.0000        0.0000        0.0000        0.0000        0.0000        0.0000        0.0000        0.0000        0.0000        0.0000        0.0000        0.0000        0.0000        0.0000        0.0000        0.0000        0.0000        0.0000        0.0000        0.0000        0.0000        0.0000        0.0000        0.0000        0.0000        0.0000        0.0000        0.0000        0.0000        0.0000        0.0000        0.0000        0.0000        0.0000        0.0000        0.0000        0.0000        0.0000        0.0000        0.0000        0.0000        0.0000        0.0000        0.0000        0.0000        0.0000        0.0000        0.0000        0.0000        0.0000        0.0000        0.0000        0.0000        0.0000        0.0000        0.0000        0.0000        0.0000        0.0000        0.0000        0.0000        0.0000        0.0000        0.0000        0.0000        0.0000        0.0000        0.0000        0.0000        0.0000        0.0000        0.0000        0.0000        0.0000        0.0000        0.0000        0.0000        0.0000        0.0000        0.0000        0.0000        0.0000        0.0000        0.0000        0.0000        0.0000        0.0000        0.0000        0.0000        0.0000        0.0000        0.0000        0.0000        0.0000        0.0000        0.0000        0.0000        0.0000        0.0000        0.0000        0.0000        0.0000        0.0000        0.0000        0.0000        0.0000        0.0000        0.0000       10.5174       11.7841       13.2687       13.7178       12.2003       12.7047       18.1505       13.2613       12.8731       12.9804       12.2305       13.2587       21.0277       18.4809       20.9073       22.5220       20.7995       19.8590       20.8353       22.8339       26.4368       29.5029       28.5890       28.1465       27.3330       28.2332       26.8237       25.9254       26.7243       26.1306       26.0057       26.4399       28.7268       26.2528       23.1785       20.5603       22.0243       20.5861       20.5598       18.6576       21.0473       20.0718       21.0552       21.0408       21.5758       21.5134       22.3463       23.9727       30.1159       32.1485       31.8859       31.5730       27.4572       24.0538       25.3890       24.8499        0.0000        0.0000        0.0000        0.0000        0.0000        0.0000        0.0000        0.0000        0.0000        0.0000        0.0000        0.0000        0.0000        0.0000        0.0000        0.0000        0.0000        0.0000        0.0000        0.0000        0.0000        0.0000
        0.0000        0.0000        0.0000        0.0000        0.0000        0.0000        0.0000        0.0000        0.0000        0.0000        0.0000        0.0000        0.0000        0.0000        0.0000        0.0000        0.0000        0.0000        0.0000        0.0000        0.0000        0.0000        0.0000        0.0000        0.0000        0.0000        0.0000        0.0000        0.0000        0.0000        0.0000        0.0000        0.0000        0.0000        0.0000        0.0000        0.0000        0.0000        0.0000        0.0000        0.0000        0.0000        0.0000        0.0000        0.0000        0.0000        0.0000        0.0000        0.0000        0.0000        0.0000        0.0000        0.0000       58.3020       46.8994       36.2581       33.6781       32.4559       23.3272        7.9616        0.0000        0.0000        0.0000        0.0000        0.0000        0.0000        0.0000        0.0000        0.0000        0.0000        0.0000        0.0000        0.0000        0.0000        0.0000        0.0000        0.0000        0.0000        0.0000        0.0000        0.0000        0.0000        0.0000        0.0000        0.0000        0.0000        0.0000        0.0000        0.0000        0.0000        0.0000        0.0000        0.0000        0.0000        0.0000        0.0000        0.0000        0.0000        0.0000        0.0000        0.0000        0.0000        0.0000        0.0000        0.0000        0.0000        0.0000        0.0000        0.0000        0.0000        0.0000        0.0000        0.0000        0.0000        0.0000        0.0000        0.0000        0.0000        0.0000        0.0000        0.0000        0.0000        0.0000        0.0000        0.0000        0.0000        0.0000        0.0000        0.0000        0.0000        0.0000        0.0000        0.0000        0.0000        0.0000        0.0000        0.0000        0.0000        0.0000        0.0000        0.0000        0.0000        0.0000        0.0000        0.0000        0.0000        0.0000        0.0000        0.0000        0.0000        0.0000        0.0000        0.0000        0.0000        0.0000        0.0000        0.0000        0.0000        0.0000        0.0000        0.0000        0.0000        0.0000        0.0000        0.0000        0.0000        0.0000        0.0000        0.0000        0.0000        6.7130        8.5401       10.0209       11.1944       12.1563       15.2060       26.9037       80.2929       19.9988       13.3687       12.5265       13.4043       14.7495       20.3809       24.1094       23.1329       22.3543       20.6115       19.4908       21.3040       22.7901       24.9239       26.9935       28.2377       29.3944       28.5113       29.2731       26.5982       26.7013       29.7651       26.4935       26.2166       23.1867       28.0924       29.7653       26.7930       28.0136       28.6832       23.6579       23.9933       24.8707       25.6173       23.3159       21.9123       21.0251       22.5762       22.6078       23.6675       26.6915       31.7536       33.9524       34.8162       33.6113       29.0693       27.9711       29.8308       35.7131       22.2582       20.2600        0.0000        0.0000        0.0000        0.0000        0.0000        0.0000        0.0000        0.0000        0.0000        0.0000        0.0000        0.0000        0.0000        0.0000        0.0000        0.0000        0.0000        0.0000        0.0000        0.0000
        0.0000        0.0000        0.0000        0.0000        0.0000        0.0000        0.0000        0.0000        0.0000        0.0000        0.0000        0.0000        0.0000        0.0000        0.0000        0.0000        0.0000        0.0000        0.0000        0.0000        0.0000        0.0000        0.0000        0.0000        0.0000        0.0000        0.0000        0.0000        0.0000        0.0000        0.0000        0.0000        0.0000        0.0000        0.0000        0.0000        0.0000        0.0000        0.0000        0.0000        0.0000        0.0000        0.0000        0.0000        0.0000        0.0000        0.0000        0.0000        0.0000        0.0000        0.0000        0.0000        0.0000       27.4857       24.0854       29.6227       31.9597       32.3959       29.0596       13.1476        0.0000        0.0000        0.0000        0.0000        0.0000        0.0000        0.0000        0.0000        0.0000        0.0000        0.0000        0.0000        0.0000        0.0000        0.0000        0.0000        0.0000        0.0000        0.0000        0.0000        0.0000        0.0000        0.0000        0.0000        0.0000        0.0000        0.0000        0.0000        0.0000        0.0000        0.0000        0.0000        0.0000        0.0000        0.0000        0.0000        0.0000        0.0000        0.0000        0.0000        0.0000        0.0000        0.0000        0.0000        0.0000        0.0000        0.0000        0.0000        0.0000        0.0000        0.0000        0.0000        0.0000        0.0000        0.0000        0.0000        0.0000        0.0000        0.0000        0.0000        0.0000        0.0000        0.0000        0.0000        0.0000        0.0000        0.0000        0.0000        0.0000        0.0000        0.0000        0.0000        0.0000        0.0000        0.0000        0.0000        0.0000        0.0000        0.0000        0.0000        0.0000        0.0000        0.0000        0.0000        0.0000        0.0000        0.0000        0.0000        0.0000        0.0000        0.0000        0.0000        0.0000        0.0000        0.0000        0.0000        0.0000        0.0000        0.0000        0.0000        0.0000        0.0000        0.0000        0.0000        0.0000        0.0000        0.0000        0.0000        0.0000        0.0000        5.6322        6.9182        7.6734        8.2968       21.4346       41.7029       99.4510       33.4922       15.9966       15.5679       17.3368       18.3303       21.6524       24.0653       24.8921       24.4659       23.3408       22.0297       21.8370       22.9019       23.8492       29.2876       36.8574       34.3072       30.8834       30.0655       28.6126       26.6813       28.8142       28.5349       28.6268       26.2446       26.5545       31.2911       31.2356       27.4554       24.8970       29.9851       26.1309       24.3226       25.2000       25.5934       24.1780       22.3470       22.9495       26.2404       28.8686       31.6532       30.0391       31.4194       33.5959       35.6603       35.1578       34.2488       31.8689       29.6539       33.4382       32.1057       26.0022       32.6921       26.6257        0.0000        0.0000        0.0000        0.0000        0.0000        0.0000        0.0000        0.0000        0.0000        0.0000        0.0000        0.0000        0.0000        0.0000        0.0000        0.0000        0.0000        0.0000
        0.0000        0.0000        0.0000        0.0000        0.0000        0.0000        0.0000        0.0000        0.0000        0.0000        0.0000        0.0000        0.0000        0.0000        0.0000        0.0000        0.0000        0.0000        0.0000        0.0000        0.0000        0.0000        0.0000        0.0000        0.0000        0.0000        0.0000        0.0000        0.0000        0.0000        0.0000        0.0000        0.0000        0.0000        0.0000        0.0000        0.0000        0.0000        0.0000        0.0000        0.0000        0.0000        0.0000        0.0000        0.0000        0.0000        0.0000        0.0000        0.0000        0.0000       38.5343       23.8945       22.9356       20.4423       30.8064       34.0466       31.2426       26.2474       27.7911       19.6060       13.2833        9.9095        0.0000        0.0000        0.0000        0.0000        0.0000        0.0000        0.0000        0.0000        0.0000        0.0000        0.0000        0.0000        0.0000        0.0000        0.0000        0.0000        0.0000        0.0000        0.0000        0.0000        0.0000        0.0000        0.0000        0.0000        0.0000        0.0000        0.0000        0.0000        0.0000        0.0000        0.0000        0.0000        0.0000        0.0000        0.0000        0.0000        0.0000        0.0000        0.0000        0.0000        0.0000        0.0000        0.0000        0.0000        0.0000        0.0000        0.0000        0.0000        0.0000        0.0000        0.0000        0.0000        0.0000        0.0000        0.0000        0.0000        0.0000        0.0000        0.0000        0.0000        0.0000        0.0000        0.0000        0.0000        0.0000        0.0000        0.0000        0.0000        0.0000        0.0000        0.0000        0.0000        0.0000        0.0000        0.0000        0.0000        0.0000        0.0000        0.0000        0.0000        0.0000        0.0000        0.0000        0.0000        0.0000        0.0000        0.0000        0.0000        0.0000        0.0000        0.0000        0.0000        0.0000        0.0000        0.0000        0.0000        0.0000        0.0000        0.0000        0.0000        0.0000        0.0000        0.0000        0.0000        0.0000        0.0000        0.0000        4.2284        5.0762        6.6521        6.3346        6.9587       17.6463       36.4313       27.3886       15.4309       14.9322       16.3092       17.0331       18.4924       24.3442       25.2518       25.5725       23.7800       22.9948       22.2132       22.3954       23.3055       24.8819       26.8834       28.6275       32.5639       31.6151       32.7670       31.4248       28.8254       26.2697       34.2136       28.2979       27.9769       31.6401       31.8554       33.2087       50.5135       28.3367       30.9824       26.2091       24.7564       25.8756       27.7183       23.6108       22.0792       23.0198       26.7995       30.8977       32.3719       34.8518       34.1010       35.3610       37.6598       36.3416       38.0695       37.9965       37.5255       37.7740       36.9888       30.8816       32.0187       26.0624        0.0000        0.0000        0.0000        0.0000        0.0000        0.0000        0.0000        0.0000        0.0000        0.0000        0.0000        0.0000        0.0000        0.0000       50.2229       53.0351       52.4144        0.0000
        0.0000        0.0000        0.0000        0.0000        0.0000        0.0000        0.0000        0.0000        0.0000        0.0000        0.0000        0.0000        0.0000        0.0000        0.0000        0.0000        0.0000        0.0000        0.0000        0.0000        0.0000        0.0000        0.0000        0.0000        0.0000        0.0000        0.0000        0.0000        0.0000        0.0000        0.0000        0.0000        0.0000        0.0000        0.0000        0.0000        0.0000        0.0000        0.0000        0.0000        0.0000        0.0000        0.0000        0.0000        0.0000        0.0000        0.0000        0.0000       38.1494       28.1360       23.1124       19.7119       21.0834       21.7424       25.4482       25.3692       19.3608       19.3573       22.7000       22.2496       23.8739       21.9209       19.3626        0.0000        0.0000        0.0000        0.0000        0.0000        0.0000        0.0000        0.0000        0.0000        0.0000        0.0000        0.0000        0.0000        0.0000        0.0000        0.0000        0.0000        0.0000        0.0000        0.0000        0.0000        0.0000        0.0000        0.0000        0.0000        0.0000        0.0000        0.0000        0.0000        0.0000        0.0000        0.0000        0.0000        0.0000        0.0000        0.0000        0.0000        0.0000        0.0000        0.0000        0.0000        0.0000        0.0000        0.0000        0.0000        0.0000        0.0000        0.0000        0.0000        0.0000        0.0000        0.0000        0.0000        0.0000        0.0000        0.0000        0.0000        0.0000        0.0000        0.0000        0.0000        0.0000        0.0000        0.0000        0.0000        0.0000        0.0000        0.0000        0.0000        0.0000        0.0000        0.0000        0.0000        0.0000        0.0000        0.0000        0.0000        0.0000        0.0000        0.0000        0.0000        0.0000        0.0000        0.0000        0.0000        0.0000        0.0000        0.0000        0.0000        0.0000        0.0000        0.0000        0.0000        0.0000        0.0000        0.0000        0.0000        0.0000        0.0000        0.0000        0.0000        0.0000        0.0000        0.0000        0.0000        2.7193        3.0476        4.1723        4.5488        5.1673        6.3990        8.2650       11.8959       14.6877       16.5235       15.9022       16.5625       17.9109       20.9342       23.6544       25.1414       24.1805       23.6415       23.9499       22.8367       23.4228       24.6409       24.9336       25.3556       25.9437       29.1976       31.1114       31.3638       33.2345       29.9357       29.4557       34.0576       30.5298       27.3754       29.8658       34.7597       32.6049       34.8356       29.4276       31.6332       28.9723       23.5616       24.6524       28.6658       27.4321       25.5799       26.0192       30.5196       29.8760       30.1517       32.4464       36.8090       39.0190       40.1351       38.8292       38.3466       38.7238       38.6991       38.1205       36.4150       33.3060       29.1212       29.5144       31.1692        0.0000        0.0000        0.0000        0.0000        0.0000        0.0000        0.0000        0.0000        0.0000       39.2739       41.9330       48.9919       56.3790       50.2319       50.8083       56.0380       56.9806
        0.0000        0.0000        0.0000        0.0000        0.0000        0.0000        0.0000        0.0000        0.0000        0.0000        0.0000        0.0000        0.0000        0.0000        0.0000        0.0000        0.0000        0.0000        0.0000        0.0000        0.0000        0.0000        0.0000        0.0000        0.0000        0.0000        0.0000        0.0000        0.0000        0.0000        0.0000        0.0000        0.0000        0.0000        0.0000        0.0000        0.0000        0.0000        0.0000        0.0000        0.0000        0.0000        0.0000        0.0000        0.0000        0.0000        0.0000        0.0000       31.1257       27.0836       20.7860       17.7401       17.6628       17.8093       25.2409       21.2689       15.7270       12.5652       19.2281       26.6174       28.0034       18.5380       11.3978        7.2003        5.3599        5.1077        6.0845        0.0000        0.0000        0.0000        0.0000        0.0000        0.0000        0.0000        0.0000        0.0000        0.0000        0.0000        0.0000        0.0000        0.0000        0.0000        0.0000        0.0000        0.0000        0.0000        0.0000        0.0000        0.0000        0.0000        0.0000        0.0000        0.0000        0.0000        0.0000        0.0000        0.0000        0.0000        0.0000        0.0000        0.0000        0.0000        0.0000        0.0000        0.0000        0.0000        0.0000        0.0000        0.0000        0.0000        0.0000        0.0000        0.0000        0.0000        0.0000        0.0000        0.0000        0.0000        0.0000        0.0000        0.0000        0.0000        0.0000        0.0000        0.0000        0.0000        0.0000        0.0000        0.0000        0.0000        0.0000        0.0000        0.0000        0.0000        0.0000        0.0000        0.0000        0.0000        0.0000        0.0000        0.0000        0.0000        0.0000        0.0000        0.0000        0.0000        0.0000        0.0000        0.0000        0.0000        0.0000        0.0000        0.0000        0.0000        0.0000        0.0000        0.0000        0.0000        0.0000        0.0000        0.0000        0.0000        0.0000        0.0000        0.0000        0.0000        0.0000        0.0000        2.8168        3.3201        5.0108        5.2072        4.9125        6.3697        7.5869       10.5660       15.2745       18.2081       18.0475       18.3948       20.4127       24.7002       26.2682       25.3424       23.8831       23.7675       24.2792       23.8053       24.9177       25.9946       25.5810       26.9980       27.4567       30.2781       27.6633       28.0019       28.1627       27.7650       27.0019       33.5313       29.7685       25.6483       30.5988       35.9917       32.7759       31.7754       27.9528       33.1759       29.8846       26.6181       24.6185       27.9153       26.6184       27.3873       28.3136       32.3492       32.5267       33.4821       40.3698       50.5409       50.1389       42.2267       42.2172       40.7225       40.9190       37.5090       34.8725       35.8974       35.6494       33.3913       32.3230        0.0000        0.0000        0.0000        0.0000        0.0000        0.0000       24.2205       28.0491       33.8888       33.9892       38.9724       38.9807       49.8159       47.2542       50.9179       56.0838        0.0000        0.0000
        0.0000        0.0000        0.0000        0.0000        0.0000        0.0000        0.0000        0.0000        0.0000        0.0000        0.0000        0.0000        0.0000        0.0000        0.0000        0.0000        0.0000        0.0000        0.0000        0.0000        0.0000        0.0000        0.0000        0.0000        0.0000        0.0000        0.0000        0.0000        0.0000        0.0000        0.0000        0.0000        0.0000        0.0000        0.0000        0.0000        0.0000        0.0000        0.0000        0.0000        0.0000        0.0000        0.0000        0.0000        0.0000        0.0000        0.0000        0.0000       24.6474       19.9427       15.9547       13.5449       13.5210       14.1767       15.4586       14.3084       10.5045        8.2797        7.9761       10.8540       12.0690       15.8224       17.9096       11.8361       10.6026       10.5972        9.7766        8.7434        6.8582        0.0000        0.0000        0.0000        0.0000        0.0000        0.0000        0.0000        0.0000        0.0000        0.0000        0.0000        0.0000        0.0000        0.0000        0.0000        0.0000        0.0000        0.0000        0.0000        0.0000        0.0000        0.0000        0.0000        0.0000        0.0000        0.0000        0.0000        0.0000        0.0000        0.0000        0.0000        0.0000        0.0000        0.0000        0.0000        0.0000        0.0000        0.0000        0.0000        0.0000        0.0000        0.0000        0.0000        0.0000        0.0000        0.0000        0.0000        0.0000        0.0000        0.0000        0.0000        0.0000        0.0000        0.0000        0.0000        0.0000        0.0000        0.0000        0.0000        0.0000        0.0000        0.0000        0.0000        0.0000        0.0000        0.0000        0.0000        0.0000        0.0000        0.0000        0.0000        0.0000        0.0000        0.0000        0.0000        0.0000        0.0000        0.0000        0.0000        0.0000        0.0000        0.0000        0.0000        0.0000        0.0000        0.0000        0.0000        0.0000        0.0000        0.0000        0.0000        0.0000        0.0000        0.0000        0.0000        0.0000        0.0000        0.0000        0.0000        3.6386        4.0722        5.8972        7.0283        9.0361       11.8050       14.6311       18.0122       20.9087      110.2815       74.3417       23.1566       22.9620       24.0844       24.7012       24.9408       26.3146       24.8551       26.1251       27.1723       27.6416       27.2638       30.0275       29.5231       30.3421       32.7370       32.8629       31.6284       29.4731       28.4009       27.7127       35.1941       32.2075       35.7831       28.6475       34.2843       31.0863       33.3406       28.2432       28.7029       26.9292       29.8075       27.6376       29.9854       29.6078       29.8147       31.9830       36.5003       35.5632       31.9696       35.2296       39.5182       41.8384       42.7468       46.4725       49.0919       50.1491       44.7940       47.3478       45.1746       42.9649       44.1940       49.2619       41.1018       42.1866       45.7487       36.8843       31.5649       27.2554       25.4902       32.9202       37.5277       43.8820       45.5604       43.6788       55.9104       57.2240       56.6793       60.0789        0.0000        0.0000
        0.0000        0.0000        0.0000        0.0000        0.0000        0.0000        0.0000        0.0000        0.0000        0.0000        0.0000        0.0000        0.0000        0.0000        0.0000        0.0000        0.0000        0.0000        0.0000        0.0000        0.0000        0.0000        0.0000        0.0000        0.0000        0.0000        0.0000        0.0000        0.0000        0.0000        0.0000        0.0000        0.0000        0.0000        0.0000        0.0000        0.0000        0.0000        0.0000        0.0000        0.0000        0.0000        0.0000        0.0000        0.0000        0.0000        0.0000        0.0000       24.2345       21.5340       16.8955       12.2132       10.8038       10.8035       10.2360        9.1901        7.7519        6.8368        6.6617        8.3793        7.6966        7.9526       10.8780       12.2138       11.2942       12.3674       12.0621       10.2698        8.6921        6.9934        0.0000        0.0000        0.0000        0.0000        0.0000        0.0000        0.0000        0.0000        0.0000        0.0000        0.0000        0.0000        0.0000        0.0000        0.0000        0.0000        0.0000        0.0000        0.0000        0.0000        0.0000        0.0000        0.0000        0.0000        0.0000        0.0000        0.0000        0.0000        0.0000        0.0000        0.0000        0.0000        0.0000        0.0000        0.0000        0.0000        0.0000        0.0000        0.0000        0.0000        0.0000        0.0000        0.0000        0.0000        0.0000        0.0000        0.0000        0.0000        0.0000        0.0000        0.0000        0.0000        0.0000        0.0000        0.0000        0.0000        0.0000        0.0000        0.0000        0.0000        0.0000        0.0000        0.0000        0.0000        0.0000        0.0000        0.0000        0.0000        0.0000        0.0000        0.0000        0.0000        0.0000        0.0000        0.0000        0.0000        0.0000        0.0000        0.0000        0.0000        0.0000        0.0000        0.0000        0.0000        0.0000        0.0000        0.0000        0.0000        0.0000        0.0000        0.0000        0.0000        0.0000        0.0000        0.0000        0.0000        0.0000        0.0000        0.0000        4.5231        6.6090        9.4080       12.4896       16.0084        0.0000       21.9781       21.4098       86.3940        0.0000        0.0000        0.0000       20.7845       22.4244       23.8620       25.3782       25.9056       28.5269       28.8436       27.5552       29.5342       29.2622       30.3241       33.1113       35.5565       32.0806       29.5642       29.8178       27.8445       28.1333       30.3983       28.3106       28.2268       26.6098       31.6851       32.0014       30.1140       29.0570       27.0846       30.6678       30.1004       27.9842       31.0500       31.2355       29.3564       28.9940       36.4571       38.3822       37.4479       35.1746       38.2469       42.4414       44.3705       49.6972       54.1719       50.4056       47.9024       44.4671       45.7635       53.5455       52.4453       49.8837       43.2495       43.4949       47.0060       42.2426       33.9252       29.3919       27.2749       31.8615       37.9365       41.2280       44.7903       48.3528       51.5326       52.5291       53.6209       56.6363        0.0000        0.0000
        0.0000        0.0000        0.0000        0.0000        0.0000        0.0000        0.0000        0.0000        0.0000        0.0000        0.0000        0.0000        0.0000        0.0000        0.0000        0.0000        0.0000        0.0000        0.0000        0.0000        0.0000        0.0000        0.0000        0.0000        0.0000        0.0000        0.0000        0.0000        0.0000        0.0000        0.0000        0.0000        0.0000        0.0000        0.0000        0.0000        0.0000        0.0000       26.8807       41.2185       22.3052        0.0000        0.0000        0.0000        0.0000        0.0000        0.0000        0.0000       20.4086       20.0143       17.8616       12.8068       10.8448        8.7872        7.9458       23.7732       20.5188        7.6431        4.9392        7.0623        7.7503        8.2511        9.3424       13.7074       13.0706       12.6691       11.5257       10.5243        9.8259        8.7530        0.0000        0.0000        0.0000        0.0000        0.0000        0.0000        0.0000        0.0000        0.0000        0.0000        0.0000        0.0000        0.0000        0.0000        0.0000        0.0000        0.0000        0.0000        0.0000        0.0000        0.0000        0.0000        0.0000        0.0000        0.0000        0.0000        0.0000        0.0000        0.0000        0.0000        0.0000        0.0000        0.0000        0.0000        0.0000        0.0000        0.0000        0.0000        0.0000        0.0000        0.0000        0.0000        0.0000        0.0000        0.0000        0.0000        0.0000        0.0000        0.0000        0.0000        0.0000        0.0000        0.0000        0.0000        0.0000        0.0000        0.0000        0.0000        0.0000        0.0000        0.0000        0.0000        0.0000        0.0000        0.0000        0.0000        0.0000        0.0000        0.0000        0.0000        0.0000        0.0000        0.0000        0.0000        0.0000        0.0000        0.0000        0.0000        0.0000        0.0000        0.0000        0.0000        0.0000        0.0000        0.0000        0.0000        0.0000        0.0000        0.0000        0.0000        0.0000        0.0000        0.0000        0.0000        0.0000        0.0000        0.0000        0.0000        0.0000        0.0000        0.0000        0.0000        0.0000        0.0000        0.0000        0.0000        0.0000        0.0000        0.0000        0.0000        0.0000        0.0000        0.0000       22.0253       24.5809       25.9023       27.4418       27.5587       27.6156       27.7072       28.8816       32.1428       31.6427       31.9529       26.8561       26.6627       27.1922       26.5106       25.7584       28.5617       26.7199       28.4671       29.6450       30.4439       30.3319       29.8974       28.8990       27.4334       30.2708       29.1294       26.4423       29.2477       29.3483       33.7898       33.1065       36.6429       38.7322       41.0903       37.3780       40.5216       36.4413       39.8960       41.7831       41.8124       42.3324       45.9002       49.8818       42.7977       45.5653       48.1247       49.9833       40.4056       37.9165       37.7612       39.3994       35.2289       28.6496       23.0734       25.9318       35.0286       39.3525       45.9145       50.0319       54.1187       57.8175       56.9723        0.0000        0.0000        0.0000
        0.0000        0.0000        0.0000        0.0000        0.0000        0.0000        0.0000        0.0000        0.0000        0.0000        0.0000        0.0000        0.0000        0.0000        0.0000        0.0000        0.0000        0.0000        0.0000        0.0000        0.0000        0.0000        0.0000        0.0000        0.0000        0.0000        0.0000        0.0000        0.0000        0.0000        0.0000        0.0000        0.0000        0.0000        0.0000        0.0000        0.0000        0.0000       51.7842       90.8302      100.6212      101.7330       35.7528       25.8891       20.9503       19.9680       28.9219       74.9273       55.5543       31.9290       11.9163       11.1979        8.9172        7.4643        6.8888       36.0124       17.4713        4.6146        4.7733        7.0698        8.5533        9.3518       10.0363       11.9957       12.1730       12.5300       11.6771       10.8991       10.9614       10.9328        9.7192        8.6374        0.0000        0.0000        0.0000        0.0000        0.0000        0.0000        0.0000        0.0000        0.0000        0.0000        0.0000        0.0000        0.0000        0.0000        0.0000        0.0000        0.0000        0.0000        0.0000        0.0000        0.0000        0.0000        0.0000        0.0000        0.0000        0.0000        0.0000        0.0000        0.0000        0.0000        0.0000        0.0000        0.0000        0.0000        0.0000        0.0000        0.0000        0.0000        0.0000        0.0000        0.0000        0.0000        0.0000        0.0000        0.0000        0.0000        0.0000        0.0000        0.0000        0.0000        0.0000        0.0000        0.0000        0.0000        0.0000        0.0000        0.0000        0.0000        0.0000        0.0000        0.0000        0.0000        0.0000        0.0000        0.0000        0.0000        0.0000        0.0000        0.0000        0.0000        0.0000        0.0000        0.0000        0.0000        0.0000        0.0000        0.0000        0.0000        0.0000        0.0000        0.0000        0.0000        0.0000        0.0000        0.0000        0.0000        0.0000        0.0000        0.0000        0.0000        0.0000        0.0000        0.0000        0.0000        0.0000        0.0000        0.0000        0.0000        0.0000        0.0000        0.0000        0.0000        0.0000        0.0000        0.0000        0.0000        0.0000        0.0000        0.0000        0.0000        0.0000        0.0000       23.6128       26.0555       26.1382       25.0803       25.9293       28.5034       28.2480       30.2236       37.5067       29.8491       25.8479       26.9708       25.8195       26.6403       19.5982       15.8095       14.7045       23.7161       27.8170       26.2934       28.2838       33.4007       29.1739       28.9323       29.8486       27.0520       28.5194       31.3935       29.3446       30.8089       29.8698       36.3899       33.8076       31.0880       29.8753       32.8242       31.8912       25.9608       32.6261       39.0269       36.2125       36.1907       41.5332       40.3541       42.0998       53.4750       50.6547       38.6032       36.1509       32.6231       41.8051       38.0479       33.2504       25.1122       27.5435       39.7155       47.0662       57.5881       59.2826       58.6477       63.2067        0.0000        0.0000        0.0000        0.0000
        0.0000        0.0000        0.0000        0.0000        0.0000        0.0000        0.0000        0.0000        0.0000        0.0000        0.0000        0.0000        0.0000        0.0000        0.0000        0.0000        0.0000        0.0000        0.0000        0.0000        0.0000        0.0000        0.0000        0.0000        0.0000        0.0000        0.0000        0.0000        0.0000        0.0000        0.0000        0.0000        0.0000        0.0000        0.0000        0.0000        0.0000       32.9288       37.3061       33.3259       48.7270       40.0173       22.4527       22.4068       22.0725       26.3450       21.8580       20.4053       16.6845       12.7245       13.6915       11.7137        7.7402        5.3809        7.6893        5.4536       10.9585        2.9751        3.3064        6.3058        6.9769        9.2318        9.2131       11.3218       12.3864       12.6224       11.9005        9.4202        9.2752       10.0843        9.0612        5.9335        0.0000        0.0000        0.0000        0.0000        0.0000        0.0000        0.0000        0.0000        0.0000        0.0000        0.0000        0.0000        0.0000        0.0000        0.0000        0.0000        0.0000        0.0000        0.0000        0.0000        0.0000        0.0000        0.0000        0.0000        0.0000        0.0000        0.0000        0.0000        0.0000        0.0000        0.0000        0.0000        0.0000        0.0000        0.0000        0.0000        0.0000        0.0000        0.0000        0.0000        0.0000        0.0000        0.0000        0.0000        0.0000        0.0000        0.0000        0.0000        0.0000        0.0000        0.0000        0.0000        0.0000        0.0000        0.0000        0.0000        0.0000        0.0000        0.0000        0.0000        0.0000        0.0000        0.0000        0.0000        0.0000        0.0000        0.0000        0.0000        0.0000        0.0000        0.0000        0.0000        0.0000        0.0000        0.0000        0.0000        0.0000        0.0000        0.0000        0.0000        0.0000        0.0000        0.0000        0.0000        0.0000        0.0000        0.0000        0.0000        0.0000        0.0000        0.0000        0.0000        0.0000        0.0000        0.0000        0.0000        0.0000        0.0000        0.0000        0.0000        0.0000        0.0000        0.0000        0.0000        0.0000        0.0000        0.0000       22.1213       20.2957       21.3511       22.6074       24.0506        0.0000       30.1271       33.3324       27.8667       27.9642       29.2417       26.5658       31.8783       38.8424       36.0388       26.7308       26.1345       24.7105       20.8947       11.7751       13.6284       12.9701       16.4666       18.6334       34.2667       26.0636       25.1564       24.3280       26.9330       25.0997       26.3817       24.8688       31.2802       28.6980       29.6268       29.5449       28.7663       33.0253       28.5988       29.5805       29.8037       27.1706       23.7241       21.3738       25.5819       24.9448       32.2558       35.4272       33.6917       40.0093       40.0940       39.1961       32.4332       28.1060       28.0511       33.5657       40.5067       40.1363       30.9858       35.9294       47.7089       49.1535       57.7529       63.9166       69.9840       65.0278        0.0000        0.0000        0.0000        0.0000
        0.0000        0.0000        0.0000        0.0000        0.0000        0.0000        0.0000        0.0000        0.0000        0.0000        0.0000        0.0000        0.0000        0.0000        0.0000        0.0000        0.0000        0.0000        0.0000        0.0000        0.0000        0.0000        0.0000        0.0000        0.0000        0.0000        0.0000        0.0000        0.0000        0.0000        0.0000        0.0000        0.0000        0.0000        0.0000        0.0000        0.0000       35.8608       40.1479       42.1077       35.2945       27.5914       22.5749       24.1180       40.9081       23.6990       15.7638       12.4732       12.7752       10.3619        8.0872        5.6445        5.2299        4.6180        3.9199        3.2926        3.3739        3.1586        3.2278        6.1253        7.1818        7.7560        8.9406       11.7651       12.1951       12.3680       11.1550        9.1698        7.9439        7.2596        6.2953        3.5202        2.7302        0.0000        0.0000        0.0000        0.0000        0.0000        0.0000        0.0000        0.0000        0.0000        0.0000        0.0000        0.0000        0.0000        0.0000        0.0000        0.0000        0.0000        0.0000        0.0000        0.0000        0.0000        0.0000        0.0000        0.0000        0.0000        0.0000        0.0000        0.0000        0.0000        0.0000        0.0000        0.0000        0.0000        0.0000        0.0000        0.0000        0.0000        0.0000        0.0000        0.0000        0.0000        0.0000        0.0000        0.0000        0.0000        0.0000        0.0000        0.0000        0.0000        0.0000        0.0000        0.0000        0.0000        0.0000        0.0000        0.0000        0.0000        0.0000        0.0000        0.0000        0.0000        0.0000        0.0000        0.0000        0.0000        0.0000        0.0000        0.0000        0.0000        0.0000        0.0000        0.0000        0.0000        0.0000        0.0000        0.0000        0.0000        0.0000        0.0000        0.0000        0.0000        0.0000        0.0000        0.0000        0.0000        0.0000        0.0000        0.0000        0.0000        0.0000        0.0000        0.0000        0.0000        0.0000        0.0000        0.0000        0.0000        0.0000        0.0000        0.0000        0.0000        0.0000       11.4841       11.8125       12.8964       14.8468       20.6246       18.3927       19.4203       21.1217       23.4928       26.9736       31.0065       32.8801       31.5349       33.0278       21.7808       21.3492       35.4624       32.6788       21.5870       21.2836       23.1942       20.3498       15.7491       11.1154       11.2996       11.3442       14.7056       18.4465       48.2758       25.7313       18.2941       35.7266       32.4755       39.5291       25.3577       24.8591       29.9972       29.5793       28.2881       29.4160       29.2931       29.0702       26.9927       26.2325       27.6673       27.6654       24.7389       20.9378       27.5207       29.5526       28.6294       34.1027       38.8701       41.3271       23.8945       26.0027       29.8683       36.8178       34.8239       28.4182       28.0348       36.8085       37.4942       39.5025       48.8383       53.6193       60.9990       68.6891       70.0551        0.0000        0.0000        0.0000        0.0000        0.0000
        0.0000        0.0000        0.0000        0.0000        0.0000        0.0000        0.0000        0.0000        0.0000        0.0000        0.0000        0.0000        0.0000        0.0000        0.0000        0.0000        0.0000        0.0000        0.0000        0.0000        0.0000        0.0000        0.0000        0.0000        0.0000        0.0000        0.0000        0.0000        0.0000        0.0000        0.0000        0.0000        0.0000        0.0000        0.0000        0.0000       36.8805       35.3483       29.7449       26.5170       23.6349       22.1865       21.6996       53.3940       39.4481       16.7806       15.6151       11.6924       11.5935       10.0584        7.6962        5.4064        5.0415        3.9958        3.6809        3.5484        3.4837        3.3699        3.7331        7.2021        6.9984        7.8376        9.2149       11.2708       11.7592       11.3285       10.2692        9.2741        8.5976        7.3334        6.2279        4.0546        0.0000        0.0000        0.0000        0.0000        0.0000        0.0000        0.0000        0.0000        0.0000        0.0000        0.0000        0.0000        0.0000        0.0000        0.0000        0.0000        0.0000        0.0000        0.0000        0.0000        0.0000        0.0000        0.0000        0.0000        0.0000        0.0000        0.0000        0.0000        0.0000        0.0000        0.0000        0.0000        0.0000        0.0000        0.0000        0.0000        0.0000        0.0000        0.0000        0.0000        0.0000        0.0000        0.0000        0.0000        0.0000        0.0000        0.0000        0.0000        0.0000        0.0000        0.0000        0.0000        0.0000        0.0000        0.0000        0.0000        0.0000        0.0000        0.0000        0.0000        0.0000        0.0000        0.0000        0.0000        0.0000        0.0000        0.0000        0.0000        0.0000        0.0000        0.0000        0.0000        0.0000        0.0000        0.0000        0.0000        0.0000        0.0000        0.0000        0.0000        0.0000        0.0000        0.0000        0.0000        0.0000        0.0000        0.0000        0.0000        0.0000        0.0000        0.0000        0.0000        0.0000        0.0000        0.0000        0.0000        0.0000        0.0000        0.0000        0.0000       11.1959       17.3897       15.8696       12.6426       12.3659       11.9090       12.4892       14.6337       18.5687       20.8422       22.2183       24.2761       31.3995       30.5076       32.9589       30.6087       27.3435       20.5070       22.4724       22.8722       20.5187       16.3338       19.4626       18.7850       19.6332       12.8396       11.5446       11.3605       11.8776       19.4084       24.7902       29.8028       33.0129       19.6267       32.7859       21.4334       22.8128       22.1279       21.0019       27.3842       25.6912       31.0446       31.5716       35.1147       30.2409       27.5737       26.0206       28.9528       24.8194       24.7202       21.5186       26.1451       24.8924       20.8701       25.5877       31.0502       25.2774       26.3565       28.3367       27.2350       26.2580       29.1667       31.5094       29.0411       35.3435       40.1200       39.9831       48.8144       57.3583       63.1091       59.9017       60.8931        0.0000        0.0000        0.0000        0.0000        0.0000
        0.0000        0.0000        0.0000        0.0000        0.0000        0.0000        0.0000        0.0000        0.0000        0.0000        0.0000        0.0000        0.0000        0.0000        0.0000        0.0000        0.0000        0.0000        0.0000        0.0000        0.0000        0.0000        0.0000        0.0000        0.0000        0.0000        0.0000        0.0000        0.0000        0.0000        0.0000        0.0000        0.0000        0.0000        0.0000       38.4123       30.9272       27.6911       21.4318       22.6626       25.7969       31.8690       43.9154       35.2622       22.0859       18.6905       38.1565       13.5884       13.0950       13.9012       11.3152        7.0373        6.8196        5.2969        4.6126        4.6510        4.3869        3.9069        3.8674        7.2359        7.5205        7.6522       11.2924       10.8135       11.1089       11.4129       10.2253        9.4290        8.6654        7.8996        7.2939        5.2891        0.0000        0.0000        0.0000        0.0000        0.0000        0.0000        0.0000        0.0000        0.0000        0.0000        0.0000        0.0000        0.0000        0.0000        0.0000        0.0000        0.0000        0.0000        0.0000        0.0000        0.0000        0.0000        0.0000        0.0000        0.0000        0.0000        0.0000        0.0000        0.0000        0.0000        0.0000        0.0000        0.0000        0.0000        0.0000        0.0000        0.0000        0.0000        0.0000        0.0000        0.0000        0.0000        0.0000        0.0000        0.0000        0.0000        0.0000        0.0000        0.0000        0.0000        0.0000        0.0000        0.0000        0.0000        0.0000        0.0000        0.0000        0.0000        0.0000        0.0000        0.0000        0.0000        0.0000        0.0000        0.0000        0.0000        0.0000        0.0000        0.0000        0.0000        0.0000        0.0000        0.0000        0.0000        0.0000        0.0000        0.0000        0.0000        0.0000        0.0000        0.0000        0.0000        0.0000        0.0000        0.0000        0.0000        0.0000        0.0000        0.0000        0.0000        0.0000        0.0000        0.0000        0.0000        0.0000        0.0000        0.0000        0.0000        0.0000        8.3517        8.4964       14.8006       17.9938       16.8108       14.4450       11.8199       11.1701       12.3528       19.5431       23.6723       23.0998       24.9693       26.9128       24.8209       26.7753       21.8483       21.8686       17.6991       12.9547       10.3181        8.0626       10.7448       10.0000       15.2459       15.9187       12.3703       12.6403       13.7047       13.8695       19.9312       23.2522       30.2680       35.1693       28.9984       20.9182       21.5177       22.6562       24.7131       28.8914       33.9852       42.8833       44.0699       41.8798       36.3098       30.3346       30.5293       32.1482       27.2714       27.7124       25.6300       21.8965       22.2418       17.9546       18.1716       17.2050       26.2819       29.4230       30.3371       23.5146       22.7488       24.3481       30.5285       37.1945       34.4291       35.0751       39.6491       41.6655       48.5023       46.8884       49.1545       52.2671       54.0001        0.0000        0.0000        0.0000        0.0000        0.0000
        0.0000        0.0000        0.0000        0.0000        0.0000        0.0000        0.0000        0.0000        0.0000        0.0000        0.0000        0.0000        0.0000        0.0000        0.0000        0.0000        0.0000        0.0000        0.0000        0.0000        0.0000        0.0000        0.0000        0.0000        0.0000        0.0000        0.0000        0.0000        0.0000        0.0000        0.0000        0.0000        0.0000        0.0000        0.0000       24.9704       20.3356       29.9216       66.0178       47.2902       28.4671       37.8671       30.6385       33.2641       19.1700       21.0419       34.9037       42.7984       19.1222       18.5888       16.9726      198.3297       66.1840       11.6786        9.3231        3.8772        2.0544        3.0669        2.2242        7.5337        7.6459        7.4708       10.5915        9.3536        9.1344        9.2661        9.7561       11.3544       10.5670       10.0826        9.9588        7.9200        0.0000        0.0000        0.0000        0.0000        0.0000        0.0000        0.0000        0.0000        0.0000        0.0000        0.0000        0.0000        0.0000        0.0000        0.0000        0.0000        0.0000        0.0000        0.0000        0.0000        0.0000        0.0000        0.0000        0.0000        0.0000        0.0000        0.0000        0.0000        0.0000        0.0000        0.0000        0.0000        0.0000        0.0000        0.0000        0.0000        0.0000        0.0000        0.0000        0.0000        0.0000        0.0000        0.0000        0.0000        0.0000        0.0000        0.0000        0.0000        0.0000        0.0000        0.0000        0.0000        0.0000        0.0000        0.0000        0.0000        0.0000        0.0000        0.0000        0.0000        0.0000        0.0000        0.0000        0.0000        0.0000        0.0000        0.0000        0.0000        0.0000        0.0000        0.0000        0.0000        0.0000        0.0000        0.0000        0.0000        0.0000        0.0000        0.0000        0.0000        0.0000        0.0000        0.0000        0.0000        0.0000        0.0000        0.0000        0.0000        0.0000        0.0000        0.0000        0.0000        0.0000        0.0000        0.0000        0.0000        0.0000        0.0000       10.0117        8.8576       10.5669       12.8543       14.4375       15.1409       14.0285       10.6620        9.5329        9.4919       12.6814       14.7483       22.2059       26.7198       25.3104       18.0368       21.2960       20.6314       19.4399       17.1813       11.2980       12.7934       12.2335       12.2527       13.4257       17.1892       15.8568       14.0917       15.4831       15.9276       16.7038       25.1986       45.4257       35.3282       25.4252       31.6415       20.9701       28.2872       33.6513       32.4877       31.0425       53.4067       44.2697       34.3273       31.7871       36.4119       36.0778       34.1720       38.8028       36.4519       33.8140       29.7181       24.1029       25.1111       28.8271       18.8048       17.7135       20.2844       25.8063       32.3272       28.1082       23.7729       29.0037       29.5611       33.2874       33.7241       34.7657       35.8854       38.8970       41.8604       42.2841       44.8824       47.3641        0.0000        0.0000        0.0000        0.0000        0.0000        0.0000
        0.0000        0.0000        0.0000        0.0000        0.0000        0.0000        0.0000        0.0000        0.0000        0.0000        0.0000        0.0000        0.0000        0.0000        0.0000        0.0000        0.0000        0.0000        0.0000        0.0000        0.0000        0.0000        0.0000        0.0000        0.0000        0.0000        0.0000        0.0000        0.0000        0.0000        0.0000        0.0000        0.0000        0.0000        0.0000       23.0758       25.3984       24.9265       39.7239       31.2007       22.5306       25.7895       23.6303       18.8868       18.2197       20.1828       21.7963       20.4780       18.5230       16.2222       16.0753       58.4806       12.3544       14.4876       11.0660        6.1864        3.0204        3.0960        3.4452        7.6479        8.0581        8.0156        7.9243        9.0224        9.2846        9.0464       11.1450       13.0984       12.7705       12.9014        9.9224        0.0000        0.0000        0.0000        0.0000        0.0000        0.0000        0.0000        0.0000        0.0000        0.0000        0.0000        0.0000        0.0000        0.0000        0.0000        0.0000        0.0000        0.0000        0.0000        0.0000        0.0000        0.0000        0.0000        0.0000        0.0000        0.0000        0.0000        0.0000        0.0000        0.0000        0.0000        0.0000        0.0000        0.0000        0.0000        0.0000        0.0000        0.0000        0.0000        0.0000        0.0000        0.0000        0.0000        0.0000        0.0000        0.0000        0.0000        0.0000        0.0000        0.0000        0.0000        0.0000        0.0000        0.0000        0.0000        0.0000        0.0000        0.0000        0.0000        0.0000        0.0000        0.0000        0.0000        0.0000        0.0000        0.0000        0.0000        0.0000        0.0000        0.0000        0.0000        0.0000        0.0000        0.0000        0.0000        0.0000        0.0000        0.0000        0.0000        0.0000        0.0000        0.0000        0.0000        0.0000        0.0000        0.0000        0.0000        0.0000        0.0000        0.0000        0.0000        0.0000        0.0000        0.0000        7.8479        7.9924        0.0000        9.8931       10.5551        9.1195        8.7018        8.8200        8.4609        8.2677        7.3174        7.4826        8.0461        7.5944        6.5434        7.9832       13.3533       13.2520       17.5010       21.2276       20.0554       21.6146       17.8884       19.9901       12.0304       13.5649       12.5880       11.6580       10.8989       12.5815       20.6348       16.5181       14.7988       14.6439       16.5309       24.1284       21.2458       48.7032       28.7028       27.1013       22.1695       23.4489       35.4043       30.6531       32.6540       35.8948       33.1401       29.9178       29.3872       29.4448       31.0020       33.3638       30.2294       28.8154       26.5754       25.5639       32.0013       25.0631       22.3782       23.8869       27.4981       21.7802       24.9531       24.2987       29.0237       35.5598       28.5177       25.9459       32.8197       40.4121       38.3890       37.6191       35.4600       38.3862       43.2835       48.2086       46.5953        0.0000        0.0000        0.0000        0.0000        0.0000        0.0000        0.0000
        0.0000        0.0000        0.0000        0.0000        0.0000        0.0000        0.0000        0.0000        0.0000        0.0000        0.0000        0.0000        0.0000        0.0000        0.0000        0.0000        0.0000        0.0000        0.0000        0.0000        0.0000        0.0000        0.0000        0.0000        0.0000        0.0000        0.0000        0.0000        0.0000      128.4179      130.9308      114.2902       84.6927       36.3175       23.0788       18.8279       24.1879       19.7949       14.5867       22.0990       22.0941       25.2507       18.8673       18.7083       21.1022       21.0083       19.9592       15.9989       14.7804       14.1035       13.7245       11.1876       10.6328       12.3242       11.4556       12.9056        4.7128        4.1856        3.5662        8.1288        7.8660        8.7071        7.6461       10.5107       10.9919        8.7445        8.5902       11.2128       13.5941       12.0437       12.0057        7.4759        6.0849        0.0000        0.0000        0.0000        0.0000        0.0000        0.0000        0.0000        0.0000        0.0000        0.0000        0.0000        0.0000        0.0000        0.0000        0.0000        0.0000        0.0000        0.0000        0.0000        0.0000        0.0000        0.0000        0.0000        0.0000        0.0000        0.0000        0.0000        0.0000        0.0000        0.0000        0.0000        0.0000        0.0000        0.0000        0.0000        0.0000        0.0000        0.0000        0.0000        0.0000        0.0000        0.0000        0.0000        0.0000        0.0000        0.0000        0.0000        0.0000        0.0000        0.0000        0.0000        0.0000        0.0000        0.0000        0.0000        0.0000        0.0000        0.0000        0.0000        0.0000        0.0000        0.0000        0.0000        0.0000        0.0000        0.0000        0.0000        0.0000        0.0000        0.0000        0.0000        0.0000        0.0000        0.0000        0.0000        0.0000        0.0000        0.0000        0.0000        0.0000        0.0000        0.0000        0.0000        0.0000        0.0000        0.0000        0.0000        0.0000        0.0000        0.0000        0.0000        8.3562        8.4451        8.7025        9.6509        9.8157        9.9031        9.8729        9.4655        8.5131        8.2611        8.5631        7.5263       91.3091       86.3486        8.6271        7.5977        8.1108       10.7973       12.3641       13.4380       19.5188       21.6185       16.6493       14.9179       11.5173       12.1997       14.2255       10.5616        9.8868        8.3486      117.2099       17.2661       25.4064       14.9289       16.0896       19.9509       31.6220       23.3479       30.4110       65.1693       44.2605       31.5890       28.2885       43.8591       29.3052       33.6392       43.8723       34.7569       30.4158       26.7153       29.7247       28.2122       29.8168       28.1088       31.9201       30.8113       23.9350       30.4526       22.3588       25.7031       27.6386       27.9547       33.2529       31.9555       40.1744       30.3400       33.0848       33.4106       33.0062       32.7692       44.0633       41.1605       39.8674       43.6541       45.2149       44.7483       46.0251        0.0000        0.0000        0.0000        0.0000        0.0000        0.0000        0.0000        0.0000
        0.0000        0.0000        0.0000        0.0000        0.0000        0.0000        0.0000        0.0000        0.0000        0.0000        0.0000        0.0000        0.0000        0.0000        0.0000        0.0000        0.0000        0.0000        0.0000        0.0000        0.0000        0.0000        0.0000        0.0000        0.0000        0.0000      211.0218      175.2180      176.7050      116.1607       71.8735       53.7344       33.8918       29.6733       17.1912       18.9764       15.6096       24.6416       17.9220       14.3668       14.5423       15.3264       16.4493       19.2016       21.0293       19.8353       16.2423       15.0922       15.0201       14.5263       14.0316       10.5407       10.1445        9.4300        9.6053        7.5879        5.2307        3.8688        3.1327       18.8138       16.3283       13.8760       11.2384        9.0159        8.9022        8.6130        8.6049       11.3091       11.0958       10.8038       11.4532        6.8610        5.6452        5.0825        4.7919        3.0223        3.4540        3.5380        2.9903        2.1521        2.5749        1.6818        0.0000        0.0000        0.0000        0.0000        0.0000        0.0000        0.0000        0.0000        0.0000        0.0000        0.0000        0.0000        0.0000        0.0000        0.0000        0.0000        0.0000        0.0000        0.0000        0.0000        0.0000        0.0000        0.0000        0.0000        0.0000        0.0000        0.0000        0.0000        0.0000        0.0000        0.0000        0.0000        0.0000        0.0000        0.0000        0.0000        0.0000        0.0000        0.0000        0.0000        0.0000        0.0000        0.0000        0.0000        0.0000        0.0000        0.0000        0.0000        0.0000        0.0000        0.0000        0.0000        0.0000        0.0000        0.0000        0.0000        0.0000        0.0000        0.0000        0.0000        0.0000        0.0000        0.0000        0.0000        0.0000        0.0000        0.0000        0.0000        0.0000        0.0000        0.0000        4.5395        5.7447        4.7101        4.0625        6.1675        0.0000        0.0000        0.0000        0.0000       11.5548       10.3774        9.9390       10.3073       11.1850       11.2687       10.3186       10.1011       11.1793        9.8758        9.0261        8.4411        8.5202        7.0807        7.4530        8.3465       10.2902        9.3014        8.3739       10.8713       12.0435       17.2666       18.2947       22.7630       16.5852       13.2427        8.8660       10.2404        9.8946       11.9119       16.6276       15.2869      131.9542       18.4046       23.3234       17.8736       17.6247       22.6098       39.5819       35.0282       29.3343       49.7219       50.4087       33.5973       34.4780       28.0494       27.7789       30.9102       33.6209       28.6346       30.0703       35.0775       35.2975       32.5459       31.3309       31.4483       35.0894       31.2084       25.2690       28.5760       27.6255       39.7138       37.0467       38.5842       37.5589       43.3111       47.9283       45.2699       45.0495       39.6150       37.9350       38.2000       45.4354       45.1870       45.2862       51.2814       46.9616       44.8916       50.2454        0.0000        0.0000        0.0000        0.0000        0.0000        0.0000        0.0000        0.0000
        0.0000        0.0000        0.0000        0.0000        0.0000        0.0000        0.0000        0.0000        0.0000        0.0000        0.0000        0.0000        0.0000        0.0000        0.0000        0.0000        0.0000        0.0000        0.0000        0.0000        0.0000        0.0000        0.0000        0.0000        0.0000      261.8279      243.1855      103.0478       44.6296       27.6336       20.3397       23.3261       20.3198       18.6756       17.5366       12.5256       11.1019       24.1194       61.5161       34.2568       14.7601       14.3639       16.3538       19.0708       21.2448       18.0169       14.7051       15.6272       15.7780       15.5657       14.6655       10.0626        9.6268        9.1584        8.7249        7.9089        6.6711       12.9869       22.7594       18.1770       17.7298       14.9117       13.6586       11.0089        8.2706        7.8996        8.0878        9.5731        9.3478        8.9706        8.1604        5.9211        5.0501        4.6594        4.6806        3.7611        4.2299        4.4117        4.2944        1.8665        1.6346        1.5441        2.4496        2.8545        0.0000        0.0000        0.0000        0.0000        0.0000        0.0000        0.0000        0.0000        0.0000        0.0000        0.0000        0.0000        0.0000        0.0000        0.0000        0.0000        0.0000        0.0000        0.0000        0.0000        0.0000        0.0000        0.0000        0.0000        0.0000        0.0000        0.0000        0.0000        0.0000        0.0000        0.0000        0.0000        0.0000        0.0000        0.0000        0.0000        0.0000        0.0000        0.0000        0.0000        0.0000        0.0000        0.0000        0.0000        0.0000        0.0000        0.0000        0.0000        0.0000        0.0000        0.0000        0.0000        0.0000        0.0000        0.0000        0.0000        0.0000        0.0000        0.0000        0.0000        0.0000        0.0000        0.0000        0.0000        0.0000        0.0000        0.0000        0.0000        7.3109        7.1859        7.2699        7.2387        9.7045       11.7412       11.0881       11.1138       12.0849       11.5663        9.6510        9.7288        9.1480        9.5832        9.7107       10.0555        9.6366        9.6884        9.6288        9.2475        9.6036        9.6903        9.6562       10.3035       10.9798       10.7812       12.2606       11.5071       11.8145       13.0733       12.8928       13.4571       14.2868       14.4420       13.9899       15.5317       11.1971       11.9666       11.7985       12.5690       17.3481       24.7011       24.6821       21.9485       18.2033       18.9968      127.6502       25.7584       29.4738       60.9765       70.6740       55.8398       46.0302       38.7954       38.0645       31.5860       38.7075       32.4221       36.9273       45.5258       38.6500       46.1940       42.1834       38.8501       37.0672       36.0668       34.0733       34.3505       31.3642       32.2991       33.6917       42.2227       45.7786       48.2111       45.7094       45.2073       46.3587       49.5297       44.3409       46.1377       48.6802       52.0996        0.0000        0.0000       57.9678       53.8863       52.9721       49.9552        0.0000        0.0000        0.0000        0.0000        0.0000        0.0000        0.0000        0.0000        0.0000
        0.0000        0.0000        0.0000        0.0000        0.0000        0.0000        0.0000        0.0000        0.0000        0.0000        0.0000        0.0000        0.0000        0.0000        0.0000        0.0000        0.0000        0.0000        0.0000        0.0000        0.0000        0.0000        0.0000        0.0000        0.0000        0.0000       95.0160       88.2174       67.1071       62.5173       34.4813       73.9848       66.3522       21.3844       16.0095       13.7379       14.9353       15.0953       19.7031       22.7360       12.7552       13.1007       28.1459       38.2170       36.4471       19.9511       17.7885       17.4845       18.1888       15.6769       15.6909       11.7432       10.7674        9.5956        8.7477        7.3935       11.9847       13.3477        9.1092        9.4769       11.3591       13.3568       14.5361       16.0383       10.1923        9.3606        8.8887       10.0606        9.8345        8.9525        8.0800        5.7902        5.2444        5.0852        5.3624        4.4089        4.9337        5.4277        5.3321        2.2662        2.7617        1.9005        1.9835        2.8358        2.1363        1.6388        0.0000        0.0000        0.0000        0.0000        0.0000        0.0000        0.0000        0.0000        0.0000        0.0000        0.0000        0.0000        0.0000        0.0000        0.0000        0.0000        0.0000        0.0000        0.0000        0.0000        0.0000        0.0000        0.0000        0.0000        0.0000        0.0000        0.0000        0.0000        0.0000        0.0000        0.0000        0.0000        0.0000        0.0000        0.0000        0.0000        0.0000        0.0000        0.0000        0.0000        0.0000        0.0000        0.0000        0.0000        0.0000        0.0000        0.0000        0.0000        0.0000        0.0000        0.0000        0.0000        0.0000        0.0000        0.0000        0.0000        0.0000        0.0000        0.0000        0.0000        0.0000        0.0000        0.0000        0.0000        0.0000        0.0000        5.7910        7.0317        7.7327        9.9102        9.5093       11.8180       10.2388        9.5767        8.7295        8.6838        9.3677        9.0378        8.2274        8.3486        9.0354        9.5946        8.6037        9.1836        9.0529        9.0121        9.6179       10.7296       10.4234       11.2373       11.6923       11.9513       12.1244        9.6952       10.3749       10.9429       10.9388       11.7021       16.6251       12.4265       12.8692       11.8257        9.8850       10.4565       12.2468       19.2089       25.2728      140.3383       31.5941       31.2946       32.5979       36.9985       36.5323       38.3355       39.4994       54.7998       39.0533       40.6659       39.6856       44.6253       43.4454       46.8146       48.3352       36.9987       41.7201       45.9313       45.5017       45.5637       39.5394       39.9084       38.0421       38.6761       38.3027       35.2888       37.1053       40.7737       41.1891       37.9964       36.1457       47.8469       47.6395       55.5912       51.7238       53.2095       56.9116       54.8225       58.6564        0.0000        0.0000        0.0000        0.0000        0.0000        0.0000        0.0000        0.0000        0.0000        0.0000        0.0000        0.0000        0.0000        0.0000        0.0000        0.0000
        0.0000        0.0000        0.0000        0.0000        0.0000        0.0000        0.0000        0.0000        0.0000        0.0000        0.0000        0.0000        0.0000        0.0000        0.0000        0.0000        0.0000        0.0000        0.0000        0.0000        0.0000        0.0000        0.0000        0.0000        0.0000        0.0000        0.0000       30.3314       24.8951       39.4595       41.1702       37.6665       82.5559       53.1567       62.4142       41.4332       17.1568       21.1252       13.5588       21.8051       38.6708       22.3651       18.3184       23.2670       28.9731       34.0507       16.6152       16.4329       16.0033       16.9602       18.4067       14.6978       24.2806       22.5079       12.3305       10.3676       10.0482        8.1860        8.7581       10.6945       12.1462       11.9138        9.2426        9.4256        8.0489        9.9018        8.9715        8.7367        8.4293        8.0572        7.4423        5.3738        4.8534        4.9551        5.4028        5.1579        5.9037        6.0423        5.9871        2.3586        2.3340        1.8331        1.4942        2.5472        1.9694        1.4061        1.1078        0.4358        0.5904        0.4260        0.0000        0.0000        0.0000        0.0000        0.0000        0.0000        0.0000        0.0000        0.0000        0.0000        0.0000        0.0000        0.0000        0.0000        0.0000        0.0000        0.0000        0.0000        0.0000        0.0000        0.0000        0.0000        0.0000        0.0000        0.0000        0.0000        0.0000        0.0000        0.0000        0.0000        0.0000        0.0000        0.0000        0.0000        0.0000        0.0000        0.0000        0.0000        0.0000        0.0000        0.0000        0.0000        0.0000        0.0000        0.0000        0.0000        0.0000        0.0000        0.0000        0.0000        0.0000        0.0000        0.0000        0.0000        0.0000        0.0000        0.0000        0.0000        0.0000        0.0000        0.0000        5.8963        5.8530        6.3567        6.0311        7.3826        7.9676        8.7304        8.6716       10.0249        8.5804        8.1664        9.7146        9.6647        7.7966        7.3504        8.9304        9.3609        9.2963       10.0793        9.7598        9.6004       10.1255       11.1877       13.1295       10.8734       12.4268       13.4654       11.9222       11.1098        9.6754        9.7115       10.4596       11.0642       15.2200       16.5598       10.0552        8.9218        9.8583        9.1373       12.4189       43.3157      125.0396       25.6526       25.0296       26.5263       27.8459       31.7060       30.2240       36.6626       36.4124       36.4663       37.0548       38.0134       36.2133       99.2957      111.2135       36.7397       32.0915       35.4080       37.1945       43.8321       42.6149       41.3344       37.0060       44.4079       48.8101       44.8004       48.0668       47.0663       50.1481       52.4982       45.7222       39.0389       43.0133       49.1453       52.0087       55.5494       57.1234       57.8438       56.3514       57.0218       58.9052        0.0000        0.0000        0.0000        0.0000        0.0000        0.0000        0.0000        0.0000        0.0000        0.0000        0.0000        0.0000        0.0000        0.0000        0.0000        0.0000
        0.0000        0.0000        0.0000        0.0000        0.0000        0.0000        0.0000        0.0000        0.0000        0.0000        0.0000        0.0000        0.0000        0.0000        0.0000        0.0000        0.0000        0.0000        0.0000        0.0000        0.0000        0.0000        0.0000        0.0000        0.0000        0.0000        0.0000       22.7440       20.9116       20.8064       39.2586       28.9983       27.6150       24.1276       68.8236       75.6293       52.8875       43.0910       43.3190       75.4068      141.3145       68.0422       35.1451       35.3763       27.5139       22.9466       24.0374       28.0653       24.4683       16.6231       15.1643       12.9117       15.3034       11.8274       13.4356       18.7372       18.1019        9.5738       14.3589       21.0264       21.3242       13.0992        8.6321       10.1303       11.5104        7.4611        8.1481        9.5087        9.4388        7.3755        6.9513        5.6018        4.3634        3.8771        4.8342        6.6867        5.7670        6.0280        6.1863        3.2378        2.3234        1.7748        1.7186        2.9033        2.3439        1.6380        1.1664        0.1661        0.0000        0.0000        0.0000        0.0000        0.0000        0.0000        0.0000        0.0000        0.0000        0.0000        0.0000        0.0000        0.0000        0.0000        0.0000        0.0000        0.0000        0.0000        0.0000        0.0000        0.0000        0.0000        0.0000        0.0000        0.0000        0.0000        0.0000        0.0000        0.0000        0.0000        0.0000        0.0000        0.0000        0.0000        0.0000        0.0000        0.0000        0.0000        0.0000        0.0000        0.0000        0.0000        0.0000        0.0000        0.0000        0.0000        0.0000        0.0000        0.0000        0.0000        0.0000        0.0000        0.0000        0.0000        0.0000        0.0000        0.0000        0.0000        0.0000        0.0000        0.0000        0.0000        0.0000        0.0000        6.5455        6.9279        7.3681        7.1098        7.9679        8.1349        9.7517       10.4302       10.9939       10.2238       10.5082        9.3594        8.6527       10.9436       10.8389       10.5733       10.7035       10.5362       10.2378        9.6910       10.5785       11.3609       13.4720       13.5215       12.4631       11.8256       11.6187       14.9850       11.9296       13.7077       14.8536       16.2768       19.3080       17.7535       12.3141       13.4496       14.6571        9.1319       12.9697       58.7323       63.4463       24.7322       22.1873       20.7541       21.7694       23.1565       26.8266       33.1637       34.6309       30.6655       29.8021       31.4536       31.9168       36.0410       77.7845       57.5198       55.4786       62.7176       54.3510       42.1989       59.8365       53.4346       45.6542       50.0715       51.9208       59.6702       64.2669       65.3238       65.7144       63.0648       58.3279       40.8459       39.9103       48.2419       47.8944       60.3514       63.9071       63.2300       62.0547       61.9697       58.5485        0.0000        0.0000        0.0000        0.0000        0.0000        0.0000        0.0000        0.0000        0.0000        0.0000        0.0000        0.0000        0.0000        0.0000        0.0000        0.0000
        0.0000        0.0000        0.0000        0.0000        0.0000        0.0000        0.0000        0.0000        0.0000        0.0000        0.0000        0.0000        0.0000        0.0000        0.0000        0.0000        0.0000        0.0000        0.0000        0.0000        0.0000        0.0000        0.0000        0.0000        0.0000        0.0000        0.0000        0.0000       19.9196       18.3049       19.0568       26.8528       29.5677       26.2766       24.7405       24.8341       23.8737       16.0485       20.9713       39.0957       68.7080      119.5708      118.0326       95.7387       51.1523       26.5128       24.7435       23.0611       20.2823       14.5804       13.3156       13.9836       13.3425       15.4657       13.8581       15.6095       14.0572       14.6047       20.0017       78.1856      116.5825       52.0839       15.8330        7.6043        8.1066        7.1150        7.6028       10.6326       13.4188        7.9136        5.5000        1.1482        1.3753        1.2911        2.6843        6.3090        6.4075       16.8078       15.4310        8.5082        7.4265        6.8806        4.1178        3.6720        2.7214        1.6807        1.3471        0.3312        1.1603        1.7576        2.5647        0.0000        0.0000        0.0000        0.0000        0.0000        0.0000        0.0000        0.0000        0.0000        0.0000        0.0000        0.0000        0.0000        0.0000        0.0000        0.0000        0.0000        0.0000        0.0000        0.0000        0.0000        0.0000        0.0000        0.0000        0.0000        0.0000        0.0000        0.0000        0.0000        0.0000        0.0000        0.0000        0.0000        0.0000        0.0000        0.0000        0.0000        0.0000        0.0000        0.0000        0.0000        0.0000        0.0000        0.0000        0.0000        0.0000        0.0000        0.0000        0.0000        0.0000        0.0000        0.0000        0.0000        0.0000        0.0000        0.0000        0.0000        0.0000        0.0000        0.0000        0.0000        0.0000        7.9229        7.6827        8.1487        8.7045        9.9204       10.7303       11.4181       13.6890       11.9065       13.0334       15.0061       12.9523       12.7360       14.4405       13.0367       10.8399       11.6145       10.6255        9.5745       11.0100       13.2627       15.1880       12.5832       12.1674       10.8486       11.2884       13.6745       13.5669       15.9151       15.5746       13.9838       17.2250       17.5260       13.8729       15.3124       16.1960       14.4169       28.8536       27.0248       25.6457       21.8700       24.7004       23.0478       25.1023       27.6106       26.2978       29.1816       31.5893       30.7652       31.8926       32.3719       38.0144       38.5145       47.6639       45.6748       48.3455       51.9330       54.5404       65.1126      106.0265       87.6613       70.8179       53.2122       65.0221       73.0680       85.2234       73.3613       64.5682       61.8916       60.0885       49.8476       49.4939       52.3576       56.0103       57.5500       62.9769       62.9103       60.4134       58.1019       54.6874        0.0000        0.0000        0.0000        0.0000        0.0000        0.0000        0.0000        0.0000        0.0000        0.0000        0.0000        0.0000        0.0000        0.0000        0.0000        0.0000
        0.0000        0.0000        0.0000        0.0000        0.0000        0.0000        0.0000        0.0000        0.0000        0.0000        0.0000        0.0000        0.0000        0.0000        0.0000        0.0000        0.0000        0.0000        0.0000        0.0000        0.0000        0.0000        0.0000        0.0000        0.0000        0.0000        0.0000        0.0000       22.0318       24.9622       23.3244       30.6626       29.3816       27.3771       26.9589       32.6198       27.2177       15.2783       14.4434       12.1202       10.5752       16.8962       44.6439       88.6813       83.0058       55.4468       45.7674       28.0646       22.2007       16.3684       23.9418       26.0086       23.1645       17.6589       20.0854       18.6028       19.4000       16.7019       32.9971       26.7047       31.2299       19.8370       42.3926       43.8649       38.2692       14.3193       16.7557       38.1320       13.1665        9.7078        4.0415        0.8607        0.4929        0.6550        1.5035        5.3392        8.5229       25.7653       22.1356       10.1216        7.9348        7.4192        8.0542        5.5548        3.5879        1.9078        1.2925        0.7362        0.4819        2.1790        4.3511        0.0000        0.0000        0.0000        0.0000        0.0000        0.0000        0.0000        0.0000        0.0000        0.0000        0.0000        0.0000        0.0000        0.0000        0.0000        0.0000        0.0000        0.0000        0.0000        0.0000        0.0000        0.0000        0.0000        0.0000        0.0000        0.0000        0.0000        0.0000        0.0000        0.0000        0.0000        0.0000        0.0000        0.0000        0.0000        0.0000        0.0000        0.0000        0.0000        0.0000        0.0000        0.0000        0.0000        0.0000        0.0000        0.0000        0.0000        0.0000        0.0000        0.0000        0.0000        0.0000        0.0000        0.0000        0.0000        0.0000        0.0000        0.0000        0.0000        0.0000        9.1743        9.5404        9.5955       10.7630        9.5331        9.8278       13.2912       14.1541       13.2576       13.8356       14.5590       14.7152       15.6948       21.7855       20.2326       15.0478       13.0170       13.2246       12.7808       10.8703       10.6900       12.0760       11.5699       10.6869       11.8320       11.3146        9.6685        9.8879       12.0962       12.5214       15.4486       15.0985       13.3984       14.8676       14.1236       14.0792       14.7723       17.4896       17.4862       21.2521       21.0144       19.7719       78.0002       78.2922       20.4514       21.3824       23.3102       24.3855       33.3162       31.1489       30.0905       32.7800       34.4411       33.7825       33.8800       42.8667       56.6931       75.7576       62.9566       67.2408       75.5533       90.0444       92.1331      103.6849       90.6157       84.3282       76.7162       82.3225       76.7439       67.7634       68.7998       69.3538       57.6424       56.4576       54.4282       54.5468       58.8132       60.5160       60.7166       62.0865       61.0559       59.0615        0.0000        0.0000        0.0000        0.0000        0.0000        0.0000        0.0000        0.0000        0.0000        0.0000        0.0000        0.0000        0.0000        0.0000        0.0000        0.0000
        0.0000        0.0000        0.0000        0.0000        0.0000        0.0000        0.0000        0.0000        0.0000        0.0000        0.0000        0.0000        0.0000        0.0000        0.0000        0.0000        0.0000        0.0000        0.0000        0.0000        0.0000        0.0000        0.0000        0.0000        0.0000        0.0000        0.0000        0.0000      209.7219      175.6413       70.2072       92.3594       67.6869       44.2176       39.4010       31.6532       22.5308       16.5427       13.9091        9.7698       10.5200       11.2805        7.8003       20.1333       28.0932       26.7648       34.4157       21.2681       13.9760       12.9112       15.7206       19.8729       22.0147       17.9996       19.8057       23.4529       18.7985       14.7374       15.1369       11.8505        9.7163        6.0484        7.3725       16.7951       27.5807       38.4125       33.4186       24.4558        8.0679        6.3055        3.8321        1.0251        0.3938        0.5197        1.1745        4.9144        5.8808        8.7765       10.8770       20.1220       18.6024        9.0267       11.5072       16.4265       12.0254        4.7034        4.7921        3.5140        2.1214        2.3867        1.7070        1.2367        0.0000        0.0000        0.0000        0.0000        0.0000        0.0000        0.0000        0.0000        0.0000        0.0000        0.0000        0.0000        0.0000        0.0000        0.0000        0.0000        0.0000        0.0000        0.0000        0.0000        0.0000        0.0000        0.0000        0.0000        0.0000        0.0000        0.0000        0.0000        0.0000        0.0000        0.0000        0.0000        0.0000        0.0000        0.0000        0.0000        0.0000        0.0000        0.0000        0.0000        0.0000        0.0000        0.0000        0.0000        0.0000        0.0000        0.0000        0.0000        0.0000        0.0000        0.0000        0.0000        0.0000        0.0000        0.0000        0.0000        0.0000        0.0000       10.3015        9.4746        9.1369        9.1868        9.2926        8.5787        9.9613       14.0612       11.8593       11.3227       11.0887       11.4882       12.5978      102.7000       16.1343       73.9160      144.3051       13.6931       15.9229       14.1176       11.9543       11.2214       12.5792       66.1030       10.5228        9.5188       10.2891        9.9516        9.8710        9.3659       10.3713       12.7528       84.6161       39.4613       36.5363       75.3049       14.2125       17.6011       19.0829       85.7519      115.1990       18.3743       24.1555       32.9634       27.8290       20.8676       22.2077       22.4544       23.3303       28.5530       33.5363       39.6007       45.7222       49.2050       36.5908       38.4193       68.6133       44.4389       69.0531       80.9477       81.7064       88.6345      103.4808       92.8499      104.7293      108.0109       97.1296       88.2034       82.6492       66.5802       60.7450       66.1445       71.7682       66.6448       62.6499       61.5520       56.6408       61.0655       64.7835       73.0703       72.7704       63.4162       63.2887       65.0248        0.0000        0.0000        0.0000        0.0000        0.0000        0.0000        0.0000        0.0000        0.0000        0.0000        0.0000        0.0000        0.0000        0.0000        0.0000
        0.0000        0.0000        0.0000        0.0000        0.0000        0.0000        0.0000        0.0000        0.0000        0.0000        0.0000        0.0000        0.0000        0.0000        0.0000        0.0000        0.0000        0.0000        0.0000        0.0000        0.0000        0.0000        0.0000        0.0000        0.0000        0.0000        0.0000       33.8331       64.5616       51.4608       28.4828       31.4201       33.0096       33.9805       28.2664       25.4456       24.1819       20.3413       19.7048       20.2661       36.0287       66.4795       34.4409       22.4541       11.5703       14.3001       13.3916        9.9332       11.2536        9.3260       11.2872       11.6665       11.5190       15.4974       25.8843       25.7397       19.8995       11.8312       10.0835        5.3734        3.8492        4.2150        4.2680        5.5941        6.9340        6.5904        5.8007        5.7904        5.6785        6.0462        4.3220        0.6131        0.4736        0.5467        0.8016        3.3143        4.3524        5.8524        6.4370        5.9984        6.3675        4.4185        6.4350       27.7534       64.5806       28.3735        4.4280        3.4839        4.9656        8.4721        4.5972        3.1684        2.9082        0.0000        0.0000        0.0000        0.0000        0.0000        0.0000        0.0000        0.0000        0.0000        0.0000        0.0000        0.0000        0.0000        0.0000        0.0000        0.0000        0.0000        0.0000        0.0000        0.0000        0.0000        0.0000        0.0000        0.0000        0.0000        0.0000        0.0000        0.0000        0.0000        0.0000        0.0000        0.0000        0.0000        0.0000        0.0000        0.0000        0.0000        0.0000        0.0000        0.0000        0.0000        0.0000        0.0000        0.0000        0.0000        0.0000        0.0000        0.0000        0.0000        0.0000        0.0000        0.0000        0.0000        0.0000        0.0000        0.0000        7.8451        9.6907       10.0681        9.2066        9.8667       11.3156       11.0170       12.0175       13.9818       13.5189       14.3187       15.2481       15.1201       15.5721      114.8586       20.9105       14.2861       13.3606       12.5993       12.3595       11.2709       10.0859        9.3942        8.9614       74.8643       10.0145        9.3845       10.1584        9.6464       11.4548       12.4134       11.4465       11.1689       95.6824       39.4797       37.6639       54.1925       20.5718       16.4677       19.1693       17.8080       17.5510       19.6589       34.3856       38.0474       26.2994       21.8882       22.4082       24.3829       27.0664       31.4177       33.5255       43.0471       47.7834       53.4688       42.6512       43.0873       73.3788       49.6437       70.1710       95.8259       95.7572       78.6352       85.3380       77.3282       84.1892       86.5620       93.9856      108.0124       99.5104       75.5944       69.6472       71.0805       73.7781       69.2269       62.5228       58.9872       61.4140       63.3077       65.7528       69.4317       69.2626       66.6436       62.9413        0.0000        0.0000        0.0000        0.0000        0.0000        0.0000        0.0000        0.0000        0.0000        0.0000        0.0000        0.0000        0.0000        0.0000        0.0000        0.0000
        0.0000        0.0000        0.0000        0.0000        0.0000        0.0000        0.0000        0.0000        0.0000        0.0000        0.0000        0.0000        0.0000        0.0000        0.0000        0.0000        0.0000        0.0000        0.0000        0.0000        0.0000        0.0000        0.0000        0.0000        0.0000        0.0000        0.0000       22.3737       24.1240       26.4095       27.6321       26.4453       33.8880       37.2199       25.7066       46.3544       88.7866       46.8703       38.5776       44.4967       17.6627        7.0859        7.5165       13.7891        9.0013        7.8663        8.9767        4.8194        6.5083        7.6593        7.4764        6.4299        5.6084        9.3295        8.7035       13.4448       10.8321        5.1128        4.7376        3.3942        2.5978        2.9536        3.2209        3.4907        3.7687        4.7819        5.4513        3.7606        3.4153        1.5515        0.6344        0.2786        0.2159        0.3153        0.6699        2.2301        2.8840        3.2874        3.7538        3.3821        5.0626        3.7972        3.0008        9.2131       17.6528       13.1135        7.1879        7.6202        5.3097        5.0053        6.5405        5.2285        5.6079        5.4089        8.0542        0.6575        0.3663        0.4416        7.9238        8.2302        6.7816        0.0000        0.0000        0.0000        0.0000        0.0000        0.0000       10.2408        9.2230        9.9123        8.8058        0.0000        0.0000        0.0000        0.0000        0.0000        0.0000        0.0000        0.0000        0.0000        0.0000        0.0000        0.0000        0.0000        0.0000        0.0000        0.0000        0.0000        0.0000        0.0000        0.0000        0.0000        0.0000        0.0000        0.0000        0.0000        0.0000        0.0000        0.0000        0.0000        0.0000        0.0000        0.0000        0.0000        0.0000        0.0000        0.0000        7.2598        7.4316        7.5812        8.3994       10.1187       10.7494       11.9843       14.0099       14.0161       14.4616       15.2543       16.4809       16.3013       17.3026       17.0641       16.9539       14.8825       19.9598       17.1205       17.6274       13.5611       11.8792       10.6109       11.8872       11.0630       11.4887        9.9651       11.4179       10.9948       10.1855        9.9224       10.8106       10.0204       10.3005       10.4495       13.7149       16.4963       18.1999       30.6273       40.3942       27.1618       32.0275       33.4930       28.6966       23.5456       38.0575       35.1730       29.9403       28.5442       31.0674       33.7652       36.9501       69.8033       76.2591       48.5822       46.6776       49.5087       56.0663       57.3180       69.7211       72.7856       73.5665       78.7605       77.3949       71.5750       69.3830       70.1967       69.7667       75.4811       84.7972       81.6250       82.0196       76.7610       73.7955       73.3849       68.1103       61.6746       61.7849       64.7405       62.9293       63.7255       62.9679       63.6349       66.9903       64.2878       59.9111        0.0000        0.0000        0.0000        0.0000        0.0000        0.0000        0.0000        0.0000        0.0000        0.0000        0.0000        0.0000        0.0000        0.0000        0.0000        0.0000
        0.0000        0.0000        0.0000        0.0000        0.0000        0.0000        0.0000        0.0000        0.0000        0.0000        0.0000        0.0000        0.0000        0.0000        0.0000        0.0000        0.0000        0.0000        0.0000        0.0000        0.0000        0.0000        0.0000        0.0000        0.0000        0.0000       30.6797       27.0273       27.0427       29.0661       32.2589       33.8353       45.6602       47.0994       43.4671       20.4821       29.9021       30.1071       39.5831       33.4636       18.6719       11.9245       13.4510       11.2775       12.8114       12.7866       10.9889        8.1261        6.8122        7.2410        6.1631        6.5013        6.9481        6.5349        5.4390       10.2668        5.1415        6.0091        6.1390        6.7591        6.0590        5.5505        5.1299        8.2958       10.4062       13.3279       24.8590       20.9373       13.8570        5.3245        0.8178        1.1402        0.4743        0.2559        0.4601        1.7964        2.3235        2.7946        3.7886        4.5862        2.0038        2.9429        4.4752        4.3873        4.2308        4.3372        4.4183        6.5912        8.3890        6.3631        2.8664        2.4521        2.6723        0.8660        0.6732        1.5849        1.3935        0.9549        5.9887        8.5633       10.0194        4.8155        4.3189        1.2416        0.7793        2.7237        1.2094        2.1722        2.2151        2.1983        2.2983        7.8521        5.0675        3.7407        3.6961        0.0000        0.0000        0.0000        0.0000        0.0000        0.0000        0.0000        0.0000        0.0000        0.0000        0.0000        0.0000        0.0000        0.0000        0.0000        0.0000        0.0000        0.0000        0.0000        0.0000        0.0000        8.0041        7.8324        7.4108        7.9392        8.5950        8.5147        7.7708        7.9634        7.9816        7.9071        8.0135        7.6036        7.8047        9.0638        8.7973        9.6893       11.4109       14.3827       16.2882       16.8700       21.5599       21.4666       22.0090       21.2723       22.9084       19.7437       18.5171       15.8971       17.7182       16.5763       16.7294       16.2656       89.0988       11.3132       12.4101       11.9917       11.2673       10.2981       11.5067       11.5704       12.0915       14.1707       15.3623       14.0040       13.3195       13.6759       17.1814       19.4875       25.8132       75.2101       75.2924       29.8685       32.4320       30.9042       30.5964       29.6996       31.3716       31.8891       31.0220       95.6094      111.5326       47.7851       47.5135       92.0223      108.5161       86.0211       74.9824       85.6385       85.7321       71.8912       69.1661       69.9043       68.5842       68.3322       71.5703       72.7359       70.3890       71.3706       75.9393       81.7418       82.0962       74.7561       77.2433       78.8133       76.4968       69.2080       63.9928       63.0162       62.4319       62.5338       67.8448       70.3447       69.3824       65.7482       66.8298        0.0000        0.0000        0.0000        0.0000        0.0000        0.0000        0.0000        0.0000        0.0000        0.0000        0.0000        0.0000        0.0000        0.0000        0.0000        0.0000        0.0000        0.0000
        0.0000        0.0000        0.0000        0.0000        0.0000        0.0000        0.0000        0.0000        0.0000        0.0000        0.0000        0.0000        0.0000        0.0000        0.0000        0.0000        0.0000        0.0000        0.0000        0.0000        0.0000        0.0000        0.0000        0.0000        0.0000        0.0000       43.4576       47.7009       43.5921       34.6864       33.9718       31.1978       32.6794       31.3237       39.1991       27.3515       15.2662        8.3209        7.3619        5.1391        5.6864       13.1366       13.9323       16.6449       16.3083       13.6563        9.2718        6.0203        5.7647        4.6654        4.2519        4.1571        3.2315        3.8398        2.8196        3.1093        2.5974        1.7189        4.2628        7.8156        8.9551        9.5416       11.2681       16.2421       11.7882        7.6609        7.3769        8.0853        5.4194        2.0740        2.1097        3.3260        2.4782        0.7109        0.4139        1.5803        3.4609        3.9609        4.2189        4.1191        1.7098        2.1094        3.5661        3.8885        2.9661        3.0215        3.1382        2.3407        2.1307        1.7183        2.1608        2.8269        2.1598        1.9523        1.6479        1.3543        1.1111        1.1623        1.1089        1.8097        2.0201        2.6697        2.6086        0.7509        1.8768        2.2295        0.3069        1.8654        2.1102        1.8474        1.8254        1.9113        2.1275        3.0901        2.8855        2.8665        2.9576        3.1143        0.0000        0.0000        0.0000        0.0000        0.0000        0.0000        0.0000        0.0000        0.0000        0.0000        0.0000        0.0000        6.0890        8.2972        7.4665        7.4076        7.3732        7.9424        7.5557        7.3573        7.2836        7.5228        8.0618        8.6848        8.5286        9.3417        9.3041        9.0257        9.2254        8.4627        7.4505        8.0709        9.4911       11.3592       14.2628       15.9871       17.3311       20.2785       22.7636       24.7170       27.8863       27.9781       28.9058       24.6038       18.1910       18.7483       18.4503       17.0458       19.3750       19.3205       21.4671       13.9089       13.7893       13.0568       11.6156       12.4325       13.4607       12.6331       12.9419       15.5161       17.1956       16.1651       15.0143       15.9673       26.1085       25.6463       19.2827       23.5337       26.8983       25.6313       29.8019       29.5913       31.5242       33.3892       33.8059       35.0702       41.1746       54.2509       60.8556       62.1686       54.6134       53.7927       76.0004       86.2369       86.2299       90.4311       99.5197       85.5970       80.2297       79.6407       71.4151       76.7347       81.3226       88.7571       77.4787       94.1311       94.5101       81.9599       73.3316       76.7816       76.0707       71.6286       66.6800       65.6353       65.6503       62.2898       59.6361       61.5300       66.3824        0.0000       65.1325       63.9198       64.9157        0.0000        0.0000        0.0000        0.0000        0.0000        0.0000        0.0000        0.0000        0.0000        0.0000        0.0000        0.0000        0.0000        0.0000        0.0000        0.0000        0.0000        0.0000
        0.0000        0.0000        0.0000        0.0000        0.0000        0.0000        0.0000        0.0000        0.0000        0.0000        0.0000        0.0000        0.0000        0.0000        0.0000        0.0000        0.0000        0.0000        0.0000        0.0000        0.0000        0.0000        0.0000        0.0000        0.0000       31.1362       29.6620       23.8991       19.6802       18.4733       21.7498       23.4371       20.2522       18.2297       15.6908       10.4300        8.3157        5.4816        4.6965        3.3085        3.6124        4.9408        4.2840        3.3266        4.3360        5.8033        6.9910        5.5518        7.7338        3.9723        3.6432        3.1789        2.8536        2.2707        1.9993        1.7352        1.7320        1.7429        2.2350        9.1720       11.7282       10.6776       13.8672       13.4287        7.0952        5.8175        5.8663        3.5474        3.1042        2.4161        2.7711        4.7974        2.3377        0.6966        0.4304        1.7276        3.3702        3.9091        4.5420        4.9419        1.9569        1.8602        1.8801        2.9127        2.7491        3.2597        2.9630        2.2692        2.3071        3.2058        3.1812        2.8347        1.9585        1.5344        1.4156        1.2464        1.2836        1.5901        0.8695        1.2808        1.3515        1.5938        1.7594        2.6411        3.0346        3.3676        0.7681        3.0568        3.2258        4.0008        1.8577        1.8223        2.6687        5.3742        6.0095        4.2861        3.7698        4.0509        2.8965        3.8121        5.0264        0.0000        0.0000        0.0000        0.0000        0.0000        0.0000        0.0000        0.0000        7.3568        6.0956        6.5065        7.9548        7.8914        6.4111        6.7859        6.7026        6.2684        6.8221        8.9959        9.6518        8.4054        8.3963       10.3203        9.7681        8.7864        9.5819        9.6803        9.6773       10.3840       11.9912       16.0172       17.2259       17.9692       18.8350       20.2534       21.2928       23.7326       26.1628       28.6373       26.8075       23.0045       20.8900       17.8458       17.6442       19.2690       18.8997       20.9036       20.0284       19.2889       17.9283       16.2842       14.2327       15.3415       14.3930       14.5763       15.0283       17.8417       19.9526       24.9114       17.2990       18.2922       23.9452       27.8614       26.8591       31.1331       31.2536       33.1063       35.6460       35.7357       40.8964       41.5565       46.5976       53.4050       66.4436       65.9017       56.6183       58.3251       58.0405       65.0701       79.4760      101.2515       96.6794       82.7646       89.5191       83.1942       84.1940       76.2124       70.5102       73.4866       75.7899       84.6771       84.6203       91.9055       93.3008       76.8190       68.6389       71.0322       70.9333       78.9605       58.6910       58.2609       61.3891       59.4015       61.6884        0.0000        0.0000        0.0000        0.0000        0.0000        0.0000        0.0000        0.0000        0.0000        0.0000        0.0000        0.0000        0.0000        0.0000        0.0000        0.0000        0.0000        0.0000        0.0000        0.0000        0.0000        0.0000        0.0000        0.0000
        0.0000        0.0000        0.0000        0.0000        0.0000        0.0000        0.0000        0.0000        0.0000        0.0000        0.0000        0.0000        0.0000        0.0000        0.0000        0.0000        0.0000        0.0000        0.0000        0.0000        0.0000        0.0000        9.4426       11.0212        9.4357       16.6756       12.3436        4.4668        4.5378        2.6138        3.6431        8.5405        6.5228        6.0527        5.3665        5.6561        4.8648        3.8470        3.5274        2.9696        2.8226        3.1771        1.9344        0.9554        2.0082        2.6378        5.0218        5.8627        5.8205        6.9755        5.9535        6.3047        4.2539        3.9093        3.2741        3.1165        5.4047        8.9825        9.5947        9.3213        6.7577        5.5821        5.6189        7.6760        4.6956        4.0504        3.7813        2.3748        0.8709        0.5896        0.9075        1.0271        1.1173        0.6543        0.3751        1.2015        1.9257        2.2831        3.8392        3.8584        2.6247        2.6493        2.5654        3.1282        3.1796        2.8257        2.6102        2.2880        2.1821        4.1279        6.7842        3.8999        2.3311        2.2251        2.3019        2.5478        2.0962        2.0236        1.5703        1.8413        2.0057        2.0208        2.1853        1.3941        0.5648        2.3116        3.8703        3.0889        1.6658        2.8649        1.9772        2.3368        5.9558        9.5200        8.2261        5.9819        6.4242        4.2617        3.0391        3.2697        4.6823        3.4809        3.5253        4.7385        3.7732        3.6205        4.6715        4.6260        4.4811        7.3167        5.6493        4.9554        5.3565        6.6715        6.9263        6.2204        5.3018        6.1131        8.0381        7.9611        6.5363        7.4075        5.1534        5.1391        6.1465        6.8117        7.8102        9.9716       10.8860       11.9604       11.6548       14.1473       15.5245       16.1631       16.6325       17.7229       20.2357       22.0834       19.6137       20.5423       21.9528       21.8226       21.2839       22.8668       24.1452       26.4573       25.8991       24.5679       22.6577       21.7160       21.6631       18.8739       17.0036       18.1768       15.2723       15.4649       15.2537       17.1759       19.4320       22.1782       20.2530       20.7957       21.5616       26.3991       29.8864       35.3172       38.7788       34.9815       38.9828       43.0805       51.1370       46.4191       50.8872       50.4052       52.3176       56.9521       61.1168       72.1392       74.1522       76.5335       79.5665       77.7019       88.1717       88.4721       87.8369       80.4186       75.7061       68.2967       67.9445       59.7320       59.6024       57.7000       62.3135       64.5059       63.0211       58.4134       55.1509       60.1234       66.6040       91.5257       65.1812       61.9765       62.8757       64.4572        0.0000        0.0000        0.0000        0.0000        0.0000        0.0000        0.0000        0.0000        0.0000        0.0000        0.0000        0.0000        0.0000        0.0000        0.0000        0.0000        0.0000        0.0000        0.0000        0.0000        0.0000        0.0000        0.0000        0.0000        0.0000
        0.0000        0.0000        0.0000        0.0000        0.0000        0.0000        0.0000        0.0000        0.0000        0.0000        0.0000        0.0000        0.0000        0.0000        0.0000        0.0000        0.0000        0.0000       11.5504        8.7606        5.9582        4.1840        6.0585        6.7381        7.2164        7.7799        5.3466        1.7050        0.9904        0.9190        2.7807        3.4269        3.6232        3.5541        3.2815        3.9489        4.7907        4.3448        2.8383        2.7421        2.0397        9.5941        7.9047        0.5638        1.4652        4.0285        2.9860        8.2315        6.2354        5.6519        3.9421        4.9842        5.0602        4.5735        4.0227        5.0312        8.2600        5.9029        4.1509        4.0080        2.8772        2.7437        2.5324        2.7895        2.6661        3.2020        1.4412        0.3903        0.1840        0.4591        0.2495        0.4780        0.3114        0.9618        0.7022        1.5503        1.9216        1.8640        1.7663        2.4494        2.5716        2.6011        2.5510        2.9820        2.9362        2.6488        2.5402        1.8730        2.5309        3.7427        2.6392        3.1054        3.6734        3.0701        3.1667        3.1771        3.9419        2.6432        2.0534        2.2942        2.2787        2.5074        2.4290        1.0361        0.4034        0.3822        1.1612        1.4856        3.1319        1.2109        0.9135        1.4739        5.4722       10.8139        7.4525        1.7149        1.8363        2.9915        4.6356        3.5859        2.9940        2.4472        2.3550        2.9617        3.2820        3.4802        3.7458        5.1502        4.8610        4.5105        4.3255        5.8299        6.4856        5.5100        5.1587        4.4457        5.5305        5.6325        4.6006        2.8312        3.6975        4.1976        3.1516        5.0255        6.7165        7.7491        9.9826       10.9303       13.5552       14.1292       14.9936       16.3975       17.3105       21.1056       20.4757       22.0797       23.5969       20.6106       19.8120       21.6305       24.1072       25.2742       27.4454       27.3312       30.6400       30.5704       28.4029       26.5848       27.5718       27.7399       26.2591       23.1221       18.9539       18.9923       18.0138       16.7541       14.1251       16.5143       17.3119       19.1418       21.2422       21.6480       22.0377       29.1434       30.9687       32.4979       35.0968       38.6566       35.2946       46.6981       57.7838       50.8019       50.1602       62.7810       59.9588       59.4416       61.3678       69.2328       72.2458       75.1854       68.3038       70.4671       88.1510       89.6733       83.6814       76.7515       71.5933       63.8027       61.4119       56.6497       57.2308       60.6261       62.8770       63.2413       54.9503       54.2885       54.8712       55.7077       57.1551       60.8459       60.4278        0.0000        0.0000        0.0000        0.0000        0.0000        0.0000        0.0000        0.0000        0.0000        0.0000        0.0000        0.0000        0.0000        0.0000        0.0000        0.0000        0.0000        0.0000        0.0000        0.0000        0.0000        0.0000        0.0000        0.0000        0.0000        0.0000        0.0000        0.0000
        0.0000        0.0000        0.0000        0.0000        0.0000        0.0000        0.0000        0.0000        0.0000        0.0000        0.0000        0.0000        0.0000        0.0000        0.0000       11.4184       10.5878       10.1399       12.4491        6.3334        4.5949        3.2270        4.1562        2.8241        5.1289        6.7160        3.0154        1.1286        0.4470        0.2770        0.3900        1.6400        1.9385        2.0828        2.0723        2.3857        2.3793        2.3080        2.1686        1.4949        1.3924        1.6228        1.5658        0.4486        0.4628        0.8473        0.7804        3.4506        3.8589        4.1306        4.4790        4.7625        4.8511        4.4681        3.9028        2.9991        4.4643        4.3165        2.1832        2.7289        1.8309        1.4950        1.2719        0.6455        0.9327        1.0784        0.5020        0.3796        0.2705        0.9713        2.0545        3.3391        1.4329        0.4999        0.4599        1.4073        1.5944        1.8511        1.8684        2.8235        2.5373        2.5842        2.8264        2.9806        2.6753        2.6419        2.5817        1.8363        1.7981        2.5117        2.2093        2.4044        2.5345        2.6311        4.4350        2.5278        2.6560        2.2071        2.2893        2.6396        2.7910        2.9809        3.0222        2.7350        1.2052        0.7720        0.3956        1.2096        1.0932        1.0176        0.9822        2.2059        5.2834        7.9634        7.4543        6.8405        5.4190        8.3848        9.3883        5.9496        4.2264        2.5356        3.1121        2.7735        3.2281        2.6524        2.8649        4.1857        5.9097        4.6676        6.2727        6.0592        6.0475        4.9580        5.4587        6.5462        6.3533        5.7356        5.7777        5.3348        4.9877        6.4309        5.0073        5.8877        6.2435        6.9489        7.6740       10.2073       13.9406       14.5081       13.8735       16.9195       20.8479       24.6102       24.8814       26.2863       24.9577       27.5522       25.4502       25.4046       29.0667       30.7841       30.4831       30.8072       33.6395       36.3595       36.8497       38.6658       35.8601       33.0077       29.8300       25.9463       21.5422       22.9886       19.5119       19.8818       17.4879       17.9142       18.0993       21.0042       22.0311       22.6504       22.8212       26.6292       33.0288       34.9483       34.3075       36.3472       40.8582       42.3483       61.4313       53.7537       50.2152       50.4067       52.6198       62.2366       64.3641       64.8169       58.9810       59.9052       66.2200       84.6949       95.9029       81.2178       81.8090       82.3328       70.6551       61.5265       58.5646       57.7777       59.6390       64.9058       65.4973       57.1291        0.0000       51.5114       51.0930       51.7951       52.2498       55.9204       60.0651        0.0000        0.0000        0.0000        0.0000        0.0000        0.0000        0.0000        0.0000        0.0000        0.0000        0.0000        0.0000        0.0000        0.0000        0.0000        0.0000        0.0000        0.0000        0.0000        0.0000        0.0000        0.0000        0.0000        0.0000        0.0000        0.0000        0.0000        0.0000
        0.0000        0.0000        0.0000        0.0000        0.0000        0.0000        0.0000        0.0000        0.0000        0.0000        0.0000        0.0000        0.0000       12.7729       11.3125        9.5184        7.3930        9.7222        7.4418        4.9720        6.1247        5.0679        4.2509        2.9172        6.1844        5.2627        1.5946        0.1263        0.1575        0.2034        0.3083        1.1681        1.4399        1.5932        1.6320        1.9290        1.9755        1.9608        1.8848        1.3350        1.2792        1.2817        1.3444        0.5450        0.5634        0.6936        0.7136        3.0530        3.2542        3.3431        3.4267        4.3115        4.6241        4.2212        3.5644        2.5182        2.1306        1.9504        1.6942        1.3759        1.1861        1.5569        1.5358        1.0355        0.8926        0.9835        2.5555        2.1784        1.2787        0.9225        0.7573        0.7398        0.4523        0.3236        0.7216        1.3321        1.4093        1.5331        1.6200        2.8186        2.5578        2.6801        2.6756        2.5327        2.5923        2.6608        2.6654        1.9963        1.9409        2.3141        2.4275        2.4354        2.5841        2.7243        2.8418        2.8263        2.7435        2.7964        2.8402        3.5594        4.5000        4.5023        3.4517        0.5404        0.5222        0.4988        0.4653        1.9180        1.4600        1.3754        1.4672        4.0385        7.4923       11.4059       11.2340       12.8151        9.4950        8.5255        6.6344        6.2457        3.9217        2.9404        3.3642        4.5978        5.4363        5.2699        3.4756        3.1458        3.6962        4.5020        8.1848        8.8546        7.1038        5.2381        4.9141        4.3684        3.8089        3.6425        3.8372        4.4049        3.3618        5.2072        7.6962       10.0086        7.2851        7.9923        7.4395        9.1319       12.1556       16.3746       16.9817       22.3022       23.4887       26.9504       29.3132       28.1549       27.2574       28.3349       25.3597       28.0072       28.1525       27.6849       30.6410       34.3054       38.0078       40.6513       40.3119       38.7170       35.4661       31.3733       27.4241       23.5109       21.9233       23.6095       23.0321       21.1886       21.3833       24.5913       22.1356       23.6420       24.3616       23.0552       25.6398       27.5501       34.6093       39.9307       37.3236       36.1866       36.4522       38.8352       54.9972       48.7762       43.1457       43.8735       52.3668       55.7342       51.2434       46.7266       51.1984       61.2123       71.5375       81.1503       84.5129       75.8920       76.6401       76.3621       70.5362       59.8576       56.6290       58.4322       60.3484       57.2306       54.7864        0.0000        0.0000        0.0000        0.0000        0.0000        0.0000        0.0000        0.0000        0.0000        0.0000        0.0000        0.0000        0.0000        0.0000        0.0000        0.0000        0.0000        0.0000        0.0000        0.0000        0.0000        0.0000        0.0000        0.0000        0.0000        0.0000        0.0000        0.0000        0.0000        0.0000        0.0000        0.0000        0.0000        0.0000        0.0000        0.0000
        0.0000        0.0000        0.0000        0.0000        0.0000        0.0000        0.0000        0.0000        0.0000       17.1170        0.0000        0.0000       14.3565       13.8505       13.2306        9.0723        8.9067        7.0090        4.8471        0.9063        0.1970        0.5917        0.8504        0.7161        0.1420        0.0000        0.0144        0.0000        0.0000        0.0000        4.1961        0.5162        0.6449        0.7384        0.7970        1.5413        1.6445        1.6903        1.6788        1.2660        1.2554        1.2928        1.3717        0.4103        0.4309        0.4562        0.4853        1.9845        2.0522        2.0874        2.2146        2.7971        2.6973        2.3938        2.1012        1.8067        1.4291        1.2606        1.3527        1.1537        1.0786        1.0575        1.1419        0.8526        0.8568        0.8435        1.1236        2.0540        0.6191        0.3968        0.5307        1.2274        0.1832        0.3578        0.4968        0.3199        0.3415        0.3679        0.3860        1.7691        1.7687        1.8768        1.8427        1.9666        1.9915        1.9445        1.9804        2.0302        2.0909        2.3085        2.3667        3.4555        3.7400        3.7150        3.9019        4.7155        4.8977        4.8301        4.8088        4.6471        4.6508        4.5696        4.5974        3.2374        3.1593        3.0840        2.6060        2.4143        2.0892        1.8535        2.1757        6.7990        8.7351        7.2842        6.8320        4.8276        4.6667        4.5773        3.7332        2.8898        4.4959        5.3456        3.2603        2.4631        1.7970        1.3447        1.2190        2.8002        3.6535        6.4680        6.4822        7.6312        6.7096        5.5451        4.0719        2.7868        2.1298        2.5763        2.1409        3.5383        4.4301        4.7956        5.5492        8.8368       11.4047       10.5960       14.2793       15.2346       17.7962       18.4157       19.3488       21.1813       23.0473       23.0272       22.9830       23.6079       22.6962       21.5108       21.8242       56.5857       67.1136       27.6265       27.4440       36.4498       38.7405       37.8601       34.5824       30.6043       33.8273       29.1120       24.7383       23.3934       23.1944       25.0910       22.5531       23.4853       24.2483       24.2794       26.1068       30.8172       27.6359       22.7934       27.3369       25.3884       30.6450       28.2566       33.5323       39.9441       33.2344       39.4628       38.3276       43.5384       43.3207       45.0738       42.3121       45.0678       44.7540       44.8442       49.4812       60.0410       73.3512       73.3342       76.0735       74.1788       73.5979       70.0231       66.9460       65.5640       66.8226       64.5851       61.6484       57.6277        0.0000        0.0000        0.0000        0.0000        0.0000        0.0000        0.0000        0.0000        0.0000        0.0000        0.0000        0.0000        0.0000        0.0000        0.0000        0.0000        0.0000        0.0000        0.0000        0.0000        0.0000        0.0000        0.0000        0.0000        0.0000        0.0000        0.0000        0.0000        0.0000        0.0000        0.0000        0.0000        0.0000        0.0000        0.0000        0.0000        0.0000
        0.0000        0.0000        0.0000        0.0000        0.0000       28.7837       20.2705       21.0938       21.8062       26.8062       21.8709       15.9465       17.3340       17.4815       18.0149        8.6563        5.2761        5.1049        3.0746        0.1077        0.1490        0.3988        0.4679        0.1295        0.0000        0.0982        0.1413        0.1576        6.0797       11.2216       14.8775        8.6879        7.6003        5.0164        3.6654        1.1898        1.2061        1.3151        1.3738        1.2645        1.5752        1.5017        1.4409        0.3931        0.4175        0.4418        1.2009        2.7104        2.8561        4.3037        3.9807        4.1748        2.2960        2.1302        1.8802        1.5449        1.2946        1.1691        1.2167        1.1162        1.1119        1.1246        1.2300        0.9809        0.9718        0.9771        1.1986        0.2957        0.2286        0.4170        0.3684        0.9519        0.1997        0.2128        0.2266        0.3212        0.3529        0.3637        0.3812        1.7371        1.7441        1.8081        1.8514        1.9253        1.9607        2.0190        2.0977        2.2111        2.3197        2.3568        2.5006        4.0644        4.4144        4.8341        5.0654        5.5905        6.0838        5.7033        5.5719        5.3291        5.2716        5.4066        5.2926        3.4661        3.8530        3.5924        3.8472        3.5780        3.4753        3.7463        4.7383        5.9502        6.7167        7.7777        6.2536        3.7103        3.3512        3.8585        4.5408        3.5408        3.7742        2.1761        2.5925        2.5583        3.7951        4.0852        4.3348        4.3968        5.1418        5.2671        4.8826        3.2385        3.1380        5.2070        3.6939        2.0926        1.5110        1.8604        2.0742        3.5509        4.6779        5.4000        6.5618       10.4921       10.0473       12.6408       15.4270       73.4450       14.3972       14.9489       17.2507       16.5484       20.8441       19.9361       19.8840       23.3217       22.6133       20.9951       23.2668       29.1160       29.6041       30.2602       28.1532       31.8182       34.7022       34.6310       34.0054       28.1349       27.2909       28.2857       27.6283       22.1030       19.5356       19.8092       21.4161       23.1280       23.9182       25.5122       27.5948       27.3649       27.2027       27.0707       25.3759       21.7627       23.7863       27.6213       31.0084       32.3466       33.3974       34.7424       34.4997       37.1774        0.0000        0.0000       34.9522       35.2103       40.6263       47.7756       46.4300       58.2504       67.0728       69.1575       74.6612       76.1019       74.5591       70.5284       94.1142       64.8674       63.9847       59.2570       60.3647        0.0000        0.0000        0.0000        0.0000        0.0000        0.0000        0.0000        0.0000        0.0000        0.0000        0.0000        0.0000        0.0000        0.0000        0.0000        0.0000        0.0000        0.0000        0.0000        0.0000        0.0000        0.0000        0.0000        0.0000        0.0000        0.0000        0.0000        0.0000        0.0000        0.0000        0.0000        0.0000        0.0000        0.0000        0.0000        0.0000        0.0000        0.0000
        0.0000        0.0000        0.0000        0.0000       40.1239       32.6515       25.2853       19.6151       20.5201       27.8304       18.1616       18.3020       15.2178       14.6408       10.1485        6.3883        4.6724        3.1913        2.3189        0.0495        0.1038        0.0971        0.0782        0.0000        0.1137        2.0998        2.5679        9.4588       10.3139       13.0582       12.9510        8.6721        8.4488        8.2075        8.1574        9.7747        8.6080        4.8866        5.0453        4.8663        2.7748        1.8209        1.4627        0.6248        0.3765        0.5352        2.3249        4.3862        3.6761        3.4842        4.3888        3.6258        2.7182        2.3060        2.0238        1.7209        1.4016        1.2999        1.3000        1.3214        1.2764        1.3214        1.3712        1.2719        1.3049        1.9396        2.3149        1.3687        0.4573        0.3883        0.5925        1.1075        0.4335        0.2163        0.4995        0.9095        1.2403        1.8939        0.6654        1.6422        1.6573        1.8314        1.9674        1.9924        2.4065        3.0702        2.2693        2.3704        2.4018        2.8688        3.4718        5.1787        5.2671        5.4145        5.6889        6.8426        6.7869        6.4137        6.3951        6.2187        5.9424        5.7239        5.8774        4.2102        3.9380        4.0576        4.5100        3.8461        5.2596        4.7037        4.7312        5.3017        5.6190        8.3322        7.3729        4.6472        3.9766        4.9882        4.8543        4.3424        4.1869        3.9591        3.1637        1.8861        3.5302        3.7195        7.1715       11.2655        7.1280        3.5775        2.7633        2.9786        3.8034        5.0876        5.4611        2.7541        2.1600        2.8336        3.1031        5.3424        5.6757        6.7052        9.1858       10.6920       15.8548       13.2743       14.7435       77.5839       53.5892       17.0061       21.1021       19.1333       17.6731       18.3289       22.8359       25.0044       23.0926       56.1990       44.5217       23.6713       24.5292       25.2948       25.8516       30.1358       32.9489       34.2881       35.0835       29.4844       29.5982       47.2227       45.0043       22.3418       19.6248       16.4918       18.8915       22.9385       25.2267       26.9086       29.6041       28.9851       33.0011       34.9250       26.2222       22.0867       23.0703       26.6637       29.7047       34.3576       30.7138       32.9921       35.0279        0.0000        0.0000        0.0000       34.3544       36.9381       40.9714       48.6883       46.3486       58.8381       64.1870       68.2810       70.9415       75.7013       73.9019       76.8110       75.2129       68.6084        0.0000        0.0000        0.0000        0.0000        0.0000        0.0000        0.0000        0.0000        0.0000        0.0000        0.0000        0.0000        0.0000        0.0000        0.0000        0.0000        0.0000        0.0000        0.0000        0.0000        0.0000        0.0000        0.0000        0.0000        0.0000        0.0000        0.0000        0.0000        0.0000        0.0000        0.0000        0.0000        0.0000        0.0000        0.0000        0.0000        0.0000        0.0000        0.0000        0.0000        0.0000
        0.0000        0.0000       77.4857       68.0519       47.2140       38.6679       36.0031       23.0362       22.2250       23.0117       18.6391       16.8264       14.1042       11.6405        9.0709        5.4645        3.6810        2.2444        1.3134        0.0000        0.0000        0.0000        0.0785        0.3800        0.6504        1.2238        0.5275        0.0000        0.0000        0.0000        1.0777        1.8645        2.8253        2.8971        1.9766        1.3931        1.4532        0.8592        0.9187        3.6510        1.5311        1.1182        0.9488        0.2836        0.3910        0.4874        0.4416        1.4667        1.6159        1.6694        1.9661        2.5720        2.6287        2.9831        2.8997        1.9214        1.8263        2.6032        1.9699        1.7186        1.6597        1.5864        1.5842        1.2565        1.8700        2.4700        1.4244        0.3404        0.3507        0.3716        0.5627        0.7759        1.0672        1.1385        1.4099        2.1443        2.1690        2.0682        1.3011        2.0246        2.2635        2.5193        2.9739        2.7411        3.4493        3.7693        3.4909        3.8228        3.6765        4.0653        4.5318        5.6180        6.3930        6.9404        6.8754        7.6906        8.1159        8.1876        7.6178        6.8889        7.1225        7.5134        7.6814        4.7087        4.3140        4.3879        4.2446        3.2917        3.4895        4.1629        3.8912        4.2244        6.1741        3.9182        4.0995        4.1593        3.6234        4.9839        4.3502        3.5478        3.6862        3.8631        4.0644        2.7855        2.6246        2.7785        2.1198        4.2474        3.4852        2.3287        3.4094        4.0937        5.7208        6.2488        5.3697        4.7611        3.1844        2.8377        3.6342        6.9509        8.6652        9.5514        9.8628       11.0623       14.8852       17.1459       20.2177       23.8856       26.7879       21.0823       28.6044       30.8717       24.9781       31.8896       23.9400       21.6127       21.2470       22.1346       21.5238       22.0546       22.5776       24.7677       26.0061       31.3736       31.5346       32.6485       32.8302       32.4544       32.7088       37.7623       22.9964       20.2712       17.9224       16.5279       15.5827       19.7332       22.3901       27.2484       27.5840       30.9492       30.6390       23.7563       22.8932       28.8424       26.3141       25.1521       24.6143       23.1674       24.8718       26.0297        0.0000        0.0000        0.0000       30.7883       34.5751       39.5318       38.6093       44.0619       44.9517       52.1184       52.6002       59.0292       66.8370       73.9504       66.3283       64.4380       62.9264        0.0000        0.0000        0.0000        0.0000        0.0000        0.0000        0.0000        0.0000        0.0000        0.0000        0.0000        0.0000        0.0000        0.0000        0.0000        0.0000        0.0000        0.0000        0.0000        0.0000        0.0000        0.0000        0.0000        0.0000        0.0000        0.0000        0.0000        0.0000        0.0000        0.0000        0.0000        0.0000        0.0000        0.0000        0.0000        0.0000        0.0000        0.0000        0.0000        0.0000        0.0000        0.0000
        0.0000       52.2180       45.9647       34.4776       29.1048       27.5153       24.7092       20.5565       21.0367       14.1912       18.1553       10.0363        9.1457        9.2647        7.1588        0.2525        0.0000        0.0000        0.0000        0.0000        0.0000        0.0415        0.1111        0.4348        0.4176        0.6302        0.1308        0.0000        0.0000        0.0000        0.0000        0.0000        0.0000        0.0000        0.0000        0.3874        0.3308        0.3867        0.4267        0.4284        0.6779        0.8221        0.6307        0.5315        0.5748        0.6278        0.8050        1.2894        1.8575        2.5771        2.6882        3.0246        3.4029        3.4005        2.3104        2.0602        2.7449        2.9345        2.4921        2.2912        2.2622        2.2015        2.2133        2.4613        2.6216        2.3327        1.9755        1.2778        1.2377        1.2830        1.4905        1.5800        1.7021        2.5119        1.9067        1.4875        1.2229        1.2756        1.5520        2.2945        2.2768        2.2300        2.5633        3.1509        3.6457        3.9219        3.7688        3.5853        3.6910        3.9881        4.2504        5.4415        9.6461        7.4482        6.4520        9.0452        9.4677       13.0064        9.0074        7.1352        6.9196        6.6301        6.3048        5.3963        4.8685        5.6710        4.9093        3.5763        3.1903        3.4919        3.8346        2.7476        2.8699        2.7276        3.6627        3.4736        2.5914        2.7945        3.4398        5.8291        3.6824        3.5124        5.3787        4.3303        3.6035        3.1975        2.8379        2.8323        2.3189       42.8218       45.6244        4.7520        8.6215       65.3321       56.6560       11.4412        7.8497        9.3415       12.0006       15.2801       14.3939       13.2531       13.4276       11.8840       14.7968       15.9928       16.1945       18.7243       20.7535       22.4544       29.4612       33.4735       29.9542       26.6707       25.6182       24.3760       24.3759       22.2703       22.9991       27.0979       27.4747       29.5711       29.8425       25.9338       26.0969       27.5862       38.8715       36.3574       24.4656       21.1795       19.6894       16.5022       14.2470       15.1089       14.7955       15.0301       16.2698       19.8059       22.7787       40.0644       37.7184       21.7124       22.1156       27.8689       20.4766       19.9720       23.6611       13.4478        0.0000        0.0000        0.0000        0.0000       23.5172       25.1759       28.7469       36.2847       36.6727       35.1917       39.7686       41.6693       46.1519       50.1435       53.8544       57.5549       56.7270       57.3421        0.0000        0.0000        0.0000        0.0000        0.0000        0.0000        0.0000        0.0000        0.0000        0.0000        0.0000        0.0000        0.0000        0.0000        0.0000        0.0000        0.0000        0.0000        0.0000        0.0000        0.0000        0.0000        0.0000        0.0000        0.0000        0.0000        0.0000        0.0000        0.0000        0.0000        0.0000        0.0000        0.0000        0.0000        0.0000        0.0000        0.0000        0.0000        0.0000        0.0000        0.0000        0.0000        0.0000
        0.0000       35.9779       34.5243       31.5135       32.7388       27.7148       21.2799       13.8492       13.8747       12.4402        8.5146        4.6656        6.3205        6.1912        3.0909        0.2543        0.1444        0.0757        0.0345        0.0635        0.0291        0.0299        0.0000        0.0891        0.2892        0.1787        0.0424        0.0976        0.1265        0.1426        0.1291        0.0573        0.0706        0.0970        0.0000        0.1457        0.1931        0.2317        0.2622        0.2319        0.2558        0.3352        0.5100        1.5499        1.2276        0.6788        2.2486        3.4082        3.2541        1.7416        2.5864        1.3921        2.1277        2.9840        4.2930        3.1979        3.9322        2.6322        2.3854        2.5147        2.6142        2.5951        2.5864        2.4338        2.4863        2.6747        2.6069        1.6086        1.6158        1.4405        2.0019        1.7907        1.4736        1.3572        1.2406        1.3183        1.6484        1.4742        1.4090        2.7783        2.7793        3.1502        3.3972        3.1760        4.4151        4.0711        4.4057        5.4558        6.1484        6.9394        7.4473        8.3976       13.4722       12.9812        9.8371        9.9694       10.0833       10.7382       14.0063       10.0907        8.3772        8.6555        7.6862        6.3426        5.4722        4.6416        5.2143        4.8074        4.3195        4.2956        3.4815        3.0742        4.5620        2.4853        2.1719        2.1822        2.4758        2.7646        5.6326        5.8757        4.7827        5.1338        4.6767       47.4035       49.4544      160.0945       75.6583        3.6876        3.2792       56.5104       57.2342        6.8661        5.5502       46.8311       60.7433        9.8399       11.0845       13.6015       13.1259       14.5231       12.9108       12.9091       13.0385       14.0135       15.0259       13.7257       14.1291       17.8486       19.4232       18.7159       18.2841       17.6649       22.6359       24.5374       22.1980       22.8674       23.9838       25.0848       25.0392       29.6369       29.4929       30.6583       30.4589       25.6441       27.3111       32.9532       34.9184       25.4187       23.2498       22.8723       22.8668       20.2057       17.0953       16.2902       14.9625       16.2397       17.6097       18.8365       17.8617       31.5330       32.1458       18.0609       20.1596       22.4785       19.3971       17.0781        0.0000        0.0000        0.0000        0.0000        0.0000       27.0365       24.1164       27.9457       31.7336       31.2573       28.4109       30.0731       28.6170       40.9024       49.6504       49.3418       49.8649       48.9221        0.0000        0.0000        0.0000        0.0000        0.0000        0.0000        0.0000        0.0000        0.0000        0.0000        0.0000        0.0000        0.0000        0.0000        0.0000        0.0000        0.0000        0.0000        0.0000        0.0000        0.0000        0.0000        0.0000        0.0000        0.0000        0.0000        0.0000        0.0000        0.0000        0.0000        0.0000        0.0000        0.0000        0.0000        0.0000        0.0000        0.0000        0.0000        0.0000        0.0000        0.0000        0.0000        0.0000        0.0000        0.0000
       23.2046       27.0360       21.2176       24.9190       25.7462       18.6312       19.2219       17.6586       18.6269        8.8921        3.6343        1.9583        2.2886        3.0083        3.9885        0.4637        0.4945        0.1559        0.0558        0.1202        0.2469        0.1799        0.1150        0.0689        0.0708        0.0722        0.0000        0.0000        0.0000        0.0000        0.0000        0.0000        0.0704        0.0000        0.0000        0.1108        0.1703        1.2531        0.1771        0.1558        0.1712        0.1908        0.2860        0.3855        0.3386        0.3146        1.7575        3.3706        2.7687        2.9213        2.9009        2.6805        3.1491        2.5468        2.4965        3.2311        2.5242        2.6449        2.7196       15.0766       37.1135        3.3057        3.3598        3.0653        2.5800        2.8579        2.4110        1.9657        2.1496        2.8514        2.0399        1.9331        1.4840        1.3453        1.5475        1.5629        1.7808        2.2007        2.9378        4.3294        3.8429        4.5542        5.4703        4.3829        3.7664        3.9096        5.2023        7.5871        6.7062        8.4035       10.0549       14.0161       20.9429       22.8594       10.4754        9.6424       17.2774       16.4589        9.2401        9.6819       10.6510       10.5703        8.5374        7.4556        6.1161        5.7214        5.8678       10.9529       54.5465        3.4025        3.4294        2.8981        2.9088        2.9532        2.7991        2.8679        2.3792        2.3524        2.6327        3.0153        3.0774        4.1330        3.3235        6.0058        6.1206       11.4554        6.0645       41.2250       47.2259        5.3667        4.2452        4.6383        4.1512       49.2627       47.6896       10.3778       13.9343       14.1819       14.8207       14.8950      154.8869       11.4562       12.0840       12.3619       13.8986       14.8331       16.3371       15.5070       18.3098       16.3753       16.8747       16.7870       21.2156       28.2086       30.6520       23.3017       21.9516       25.6224       26.2743       29.3425       32.5923       30.5550       30.0132       26.3030       27.5380       26.4563       26.5063       24.3621       23.6944       28.1237       28.5701       26.3805       20.5333       16.5906       16.6528       15.6292       16.4151       18.5138       15.0135       13.4264       13.1524       15.4820       16.5554       12.8617       17.7650        0.0000        0.0000        0.0000        0.0000        0.0000        0.0000       21.0457       21.1709       23.9705       26.9187       23.6040       22.9885       23.9379       29.1676       40.5821       46.6190        0.0000        0.0000        0.0000        0.0000        0.0000        0.0000        0.0000        0.0000        0.0000        0.0000        0.0000        0.0000        0.0000        0.0000        0.0000        0.0000        0.0000        0.0000        0.0000        0.0000        0.0000        0.0000        0.0000        0.0000        0.0000        0.0000        0.0000        0.0000        0.0000        0.0000        0.0000        0.0000        0.0000        0.0000        0.0000        0.0000        0.0000        0.0000        0.0000        0.0000        0.0000        0.0000        0.0000        0.0000        0.0000        0.0000        0.0000        0.0000
       27.7383       26.3832       13.4405       13.8004       14.4110       21.9324       18.4320       15.4639       18.0525       11.3475        9.8147        5.0184        3.2829        3.2703        2.7162        0.2333        0.1035        0.0913        0.1768        0.1619        0.1115        0.0786        0.0432        0.4953        1.0119        0.4970        0.5017        1.9092        1.2310        1.2518        0.1270        0.2164        0.0000        0.0000        0.5317        0.1554        0.5787        0.1648        0.1725        0.1927        0.1491        0.1630        0.1844        0.2086        0.2303        0.2801        2.3750        3.8576        3.9566        4.2372        4.1601        3.4165        3.0973        1.5587        1.7259        2.7558        2.7277        3.3361        4.2234        3.8217        2.9345        2.9624        3.1413        3.2275        3.4380        2.7267        2.7363        2.8862        3.3487        4.5323        4.6337        4.7877        4.2287        3.9445        4.3468        3.1028        3.2864        2.3703        1.6720        2.1644        2.0627        1.9490        1.9751        2.0714        2.3935        2.6470        3.2873        6.2324       13.4206       11.4654        8.9012       10.2860       11.7198        9.7063        8.1908        8.6787        9.6240        8.1172        8.8367       10.1392       12.2175       13.5095       13.4936       10.7248        7.7126        8.2960        9.1706       10.8425       30.3163       23.2270        6.1265        3.7803        3.4616        3.3575        3.1400        3.6641        4.2407        3.0315        2.9675        3.8982        4.9600      145.4962       57.1575        5.1229        4.6822        5.0032        4.9379      107.7598      118.5773        7.3434        5.7071        4.2193        5.8720       14.7827       35.2381       12.8557       11.9278       14.7819       16.0704       14.5615       88.6497       15.8104       18.7682       18.6344       17.9720       15.8122       15.6351       17.7741       18.0924       19.0692       19.1535       23.9088       27.8537       31.5269       31.8165       23.8223       24.7746       24.4601       24.4495       28.6297       37.6463       56.8836       32.0241       32.1732       33.1941       30.0540       30.1743       30.8387       31.5795       33.0436       26.9185       23.0643       20.2806       18.2351       16.9786       15.0806       13.5210       12.2411       11.3534       11.4654       12.2550       13.2214       12.0121        9.9604        0.0000        0.0000        0.0000        0.0000        0.0000        0.0000        7.5900       19.7146       19.9384       22.8097       20.1498       21.2108       24.5406       29.5417       29.1708       36.0143       37.5936        0.0000        0.0000        0.0000        0.0000        0.0000        0.0000        0.0000        0.0000        0.0000        0.0000        0.0000        0.0000        0.0000        0.0000        0.0000        0.0000        0.0000        0.0000        0.0000        0.0000        0.0000        0.0000        0.0000        0.0000        0.0000        0.0000        0.0000        0.0000        0.0000        0.0000        0.0000        0.0000        0.0000        0.0000        0.0000        0.0000        0.0000        0.0000        0.0000        0.0000        0.0000        0.0000        0.0000        0.0000        0.0000        0.0000        0.0000        0.0000
       25.5936       21.8482       16.1256       17.5110       13.5532       14.3796       11.4302        7.7181       11.5208       13.2401        8.2317        3.4353        2.9162        2.9255        0.5217        0.2728        0.1727        0.1085        0.1273        0.1264        0.1171        0.1236        0.1512        0.1255        0.1853        0.2180        0.1864        0.0826        0.2239        0.2669        0.1814        0.0585        0.0693        0.1292        0.1229        0.6127        0.1588        0.1498        0.1466        0.1198        0.1168        0.1596        0.1418        0.1694        0.1880        1.5446        2.4832        2.9807        2.7537        3.2587        3.5172        3.2370        0.8255        0.2866        0.2679        2.0921        2.3848        3.4051        4.0456        3.6071        4.5045        4.6244        3.8747        3.7609        4.6312        3.6396        3.2663        2.8321        2.6010        1.9061        1.6502        1.4574        1.5470        1.2630        1.5957        2.0553        2.9256        2.6533        1.2694        1.4865        1.0768        1.2480        1.3860        2.2871        2.6275        2.6840        3.0631        2.9863        6.1521        7.6639        4.5692        4.9432        6.2590       10.4284        9.5716        8.8417        8.6786        8.1679        8.8201        8.1883        8.4173        9.0868       10.6308       15.4280       14.3141       11.8120       11.3133        8.5815        9.4035        8.1486        6.6601        5.0658        6.0421        5.5084        4.9982        4.0417        3.5937        4.2922        3.4810        4.8201        4.2591        9.6379        7.3735        5.8716        4.7661        4.9039        6.0869        9.1288       10.7481        6.2475        9.4631        7.4393        8.3908       40.5480       39.4228       12.6839       11.7108       12.8751       15.1099       15.2508       17.1483       19.1681       20.3708       20.7770       25.7063       22.7279       18.4258       22.8249       21.9926       25.6946       31.5577       36.0693       37.6229       36.6695       35.4889       27.9689       24.4166       28.2105       29.1645       35.7015       39.7981       36.1834       30.9023       33.9671       35.6530       27.7106       32.4460       35.8188       32.7474       28.9098       27.4983       27.4146       21.0603       21.7553       19.2051       13.8480       12.4262       12.2039       12.2162        0.7310        1.8602        3.4497        0.0000        0.0000        0.0000        0.0000        0.0000        0.0000        0.0000        0.0000       16.4400       22.4572       22.9951       23.6949       24.8866        9.1500        0.0000       12.7500       11.7000       18.0000       17.6700        0.0000        0.0000        0.0000        0.0000        0.0000        0.0000        0.0000        0.0000        0.0000        0.0000        0.0000        0.0000        0.0000        0.0000        0.0000        0.0000        0.0000        0.0000        0.0000        0.0000        0.0000        0.0000        0.0000        0.0000        0.0000        0.0000        0.0000        0.0000        0.0000        0.0000        0.0000        0.0000        0.0000        0.0000        0.0000        0.0000        0.0000        0.0000        0.0000        0.0000        0.0000        0.0000        0.0000        0.0000        0.0000        0.0000        0.0000        0.0000
       28.5138       26.2096       19.7986       10.2731        9.0571        7.9444        7.3515        9.7574       21.8595       19.4530       12.9472        4.5392        3.0320        0.5751        0.7824        0.2854        0.1963        0.1412        0.1186        0.1622        0.1636        0.1771        0.1852        0.1752        0.3020        0.3346        0.3651        0.4999        0.4953        0.3128        0.2429        0.0811        0.1918        0.0977        0.3163        0.3265        0.1792        0.1559        0.1945        0.2304        0.3088        0.3201        0.2448        0.2423        0.2127        1.2090        3.1118        4.3488        4.0948        3.2042        3.2642        2.1462        0.8767        1.4984        0.5429        2.2809        2.6654        3.1985        3.1955        4.6039        5.9273        5.7460        5.6074        5.0477        3.7635        2.8849        2.3262        1.6201        1.7187        1.3951        1.1292        1.4177        2.3394        1.6268        1.3175        1.3020        1.8058        1.8088        1.3191        1.6610        1.5909        1.5450        2.0300        2.3293        2.7928        3.2008        4.0087        3.4999        5.2257        4.3718        4.8751        5.0437        4.8971        5.1529        5.7633        6.0682        7.3835        7.4621        7.3623        7.3405        8.5932        9.3220       10.0810       11.0125       13.2962       17.3868       11.4495       11.0874       10.1677        8.0799       10.5228        8.6356       12.4548        8.3824        5.3579        3.9213        4.0213        4.2729        4.1648        4.0203        3.4595        4.1986        3.6912        7.0703        6.6116        6.3468        6.2819        5.9286        6.8668        8.6892       11.0779       10.3970       12.7876       46.3951       13.5100       19.9603       17.9392       15.5825       15.7526       16.3123       18.0056       19.8026       21.6687       24.5144       28.4812       30.1224       30.9325       25.1070       26.6685       36.2609       32.4819       30.9448       36.2690       35.5639       35.1525       26.2005       28.0693       26.6518       26.4084       30.7696       35.7937       35.4780       31.2710       29.2561       36.8008       28.1173       32.0842       30.0255       29.2155       26.0244       22.9446       19.6110       19.0307       21.4113       18.1724       15.0795       13.1247       12.2848       12.2056        0.0000        0.0000        0.0000        0.0000        0.0000        0.0000        0.0000        0.0000        0.0000        0.0000        0.0000       17.1900       25.2730       24.9399       23.8165        0.0000        0.0000        0.0000        0.0000        0.0000        0.0000        0.0000        0.0000        0.0000        0.0000        0.0000        0.0000        0.0000        0.0000        0.0000        0.0000        0.0000        0.0000        0.0000        0.0000        0.0000        0.0000        0.0000        0.0000        0.0000        0.0000        0.0000        0.0000        0.0000        0.0000        0.0000        0.0000        0.0000        0.0000        0.0000        0.0000        0.0000        0.0000        0.0000        0.0000        0.0000        0.0000        0.0000        0.0000        0.0000        0.0000        0.0000        0.0000        0.0000        0.0000        0.0000        0.0000        0.0000        0.0000        0.0000
        0.0000        0.0000       12.7943       12.4234        0.0000        8.3614       10.8679       16.3284       25.3860       16.5138        7.9047        5.4022        7.1945        4.1443        1.4612        0.2566        0.3330        0.2269        0.2038        0.2370        0.2311        0.2948        0.4376        0.2890        0.4012        0.7867        0.8793        0.4733        0.5642        0.4894        0.5611        0.5363        0.1993        0.1244        0.6240        0.7101        0.6708        0.3557        0.2141        0.1952        0.1776        0.0932        0.1058        0.1258        0.1391        1.7216        2.5344        3.7108        3.5977        2.9060        0.2516        0.2831        0.5071        0.3411        0.5545        3.3295        3.5080        4.3592        5.6035        7.6781        7.1283        7.2028        5.9985        5.4387        4.0234        3.0090        2.7568        1.8059        2.0464        2.5307        3.2504        3.1610        2.6620        1.8660        1.3816        1.7536        1.7793        1.7250        1.5178        1.7677        2.4756        1.8867        1.1101        2.1635        2.1602        2.5774        4.1889        5.1016        7.5104        5.7938        4.1771        3.4533        4.0106        3.8269        3.9859        5.6108        8.1125        8.3545        8.2183        8.0817        7.2989        7.2699       10.2693       12.7140       16.3791       18.3608       20.1384       13.1581       24.9079       16.5139       12.0589        9.7516       10.8758        9.2190        7.2137        5.6583        4.8852        3.6274        3.5961        3.6175        4.1078        5.7066        3.9627        5.8281        6.1423        7.3690        7.1236        8.0080        7.3896        9.5205       13.1034       15.2003       73.8191       20.7538       20.8050       19.3452       16.3702       17.1675       17.5410       20.2012       24.2767       23.3501       21.7727       20.0995       21.1573       28.0664       30.3228       34.5768       34.8863       30.1012       29.4519       29.5188       33.1793       33.9124       32.5026       29.0078       28.1781       27.2701       27.1021       29.6516       33.6157       31.1969       31.5747       22.7048       24.2449       21.3971       22.2891       25.9306       27.3141       25.6586       23.3621       22.1041       21.4189       16.7871       15.3310       13.7583       12.7988       12.0417       12.1930        0.0000        0.0000        0.0000       20.4813        0.0000        0.0000        0.0000        0.0000        0.0000        0.0000        9.8400       15.6300       29.5421        0.0000        0.0000        0.0000        0.0000        0.0000        0.0000        0.0000        0.0000        0.0000        0.0000        0.0000        0.0000        0.0000        0.0000        0.0000        0.0000        0.0000        0.0000        0.0000        0.0000        0.0000        0.0000        0.0000        0.0000        0.0000        0.0000        0.0000        0.0000        0.0000        0.0000        0.0000        0.0000        0.0000        0.0000        0.0000        0.0000        0.0000        0.0000        0.0000        0.0000        0.0000        0.0000        0.0000        0.0000        0.0000        0.0000        0.0000        0.0000        0.0000        0.0000        0.0000        0.0000        0.0000        0.0000        0.0000        0.0000        0.0000
        0.0000        0.0000        0.0000        0.0000        0.0000       16.2844       24.0286       24.7321       18.9491       16.2898       14.3530        7.5558        5.4249        1.7930        1.7760        2.8164        1.0586        0.4796        0.3184        0.3277        0.3503        0.5497        0.5431        0.6226        0.3175        0.3507        0.5027        0.6157        0.8647        0.6146        0.6899        0.2789        0.2073        0.2043        0.2659        0.4403        0.3860        0.2476        0.2125        0.1484        0.7883        0.1080        0.1169        0.1337        0.1432        1.5973        3.2040        2.9293        2.3830        0.7244        0.4312        1.1921        0.9731        1.4113        5.2964        6.1648        5.7151        4.3884        3.9811        5.3077        3.8312        3.6291        3.4892        3.4828        4.4432        5.2482        3.6036        2.8064        2.5209        2.7379        1.7264        3.5006        3.3019        2.1783        1.5994        1.1304        1.0109        1.0986        1.1521        1.4036        2.5804        3.0454        2.9824        2.4627        1.9850        2.0148        2.3741        3.2173        6.2767        6.3055        4.2490        3.5859        3.1141        2.9685        3.5424        4.1914        4.9395        6.1699        6.8692        6.8472        7.4945        8.2962        9.7673       10.0126       12.4085       12.7167       17.4498       19.7380       13.9777       18.4392       22.0904       20.0980       16.7065       14.7206       12.5743       15.1981       11.0131        5.2427        4.2796        3.9986        4.9125       13.8136       12.2657        9.5761       11.2443       11.6609       10.1450       10.4559        9.8506       12.2801       17.6355       20.5984       21.9490       20.2289       18.9338       19.1010       20.0547       18.7736       19.0670       21.0248       20.4970       20.3961       23.2149       24.1691       19.0438       23.4030       28.7850       33.4443       33.1821       35.5714       33.5210       35.3471       33.6597       34.7012       38.5758       30.3179       29.4789       27.7168       27.1895       27.8768       27.7381       26.3925       24.2725       19.6280       22.2719       19.7489       20.3722       23.3173       23.2420       23.2170       21.9361       19.2218       16.6901       14.7132       14.6128       13.8119       13.1092       12.5478       12.4892        3.5742       12.3063       33.6264       32.8819       11.8189        0.0000        0.0000        0.0000        0.0000        8.2200        3.9600        4.7400       25.5677        0.0000        0.0000        0.0000        0.0000        0.0000        0.0000        0.0000        0.0000        0.0000        0.0000        0.0000        0.0000        0.0000        0.0000        0.0000        0.0000        0.0000        0.0000        0.0000        0.0000        0.0000        0.0000        0.0000        0.0000        0.0000        0.0000        0.0000        0.0000        0.0000        0.0000        0.0000        0.0000        0.0000        0.0000        0.0000        0.0000        0.0000        0.0000        0.0000        0.0000        0.0000        0.0000        0.0000        0.0000        0.0000        0.0000        0.0000        0.0000        0.0000        0.0000        0.0000        0.0000        0.0000        0.0000        0.0000        0.0000        0.0000
        0.0000        0.0000        0.0000        0.0000        0.0000       22.1265       22.7043       15.3741       16.9387       15.4794       19.1223        9.8553        9.0213        4.3475        5.0692        1.6440        0.6761        0.2296        0.1221        0.2794        0.2714        0.3352        0.5251        0.4611        0.4092        0.4450        0.4362        0.3627        0.4682        0.6745        0.8549        0.1781        0.1389        0.1390        0.2051        0.6952        0.7103        0.4713        0.3162        0.3544        0.2102        0.1362        0.1419        0.1344        0.2075        0.2647        0.3499        2.8338        2.2678        1.1467        0.6398        1.2270        2.4212        4.0756        7.9896        9.2881        9.4677        6.9674        3.6372        4.0079        3.2207        2.8657        2.7520        4.2464        6.7372        6.3821        6.6397        5.7785        5.7181        4.6009        3.9719        4.4947        3.5199        2.5878        2.6356        2.8050        1.6383        1.4371        1.1373        1.2068        1.3714        1.3909        2.0631        3.3518        3.8117        3.2318        2.9013        2.4564        3.2094        4.0070        3.4070        3.1634        3.1413        2.3489        2.8026        2.3917        2.5289        3.0396        3.1535        5.2063        6.2521        6.1603        6.2099        5.5357        6.6864        9.8292       11.3945        9.3564       11.2151       14.0678       18.0263       16.3012       18.6006       16.6280       15.5583       12.7946       11.5044        8.4122        7.2531        5.7272        5.3310        6.5711        5.6411        5.4887        5.4259        6.1691        9.5689       14.0754       16.5396       13.5886       55.4137       17.5934       17.9276       24.7965       24.7027       26.2181       20.4659       20.9392       20.4075       23.5680       23.2581       25.7377       24.2138       20.1578       23.1419       31.1298       33.2500       43.5796       41.5791       45.4456       47.0150       46.3079       44.2462       44.5213       39.7984       35.8572       31.0605       28.3790       26.7771       24.8899       24.9699       23.2155       22.0487       18.7278       15.1304       15.1951       16.8992       19.5363       19.4170       18.9766       17.7097       15.7130       14.9834       13.6289       12.3405       12.2634       11.9591       12.1228       13.3963       16.5982       17.7487       17.1396       16.4791       19.9735        0.0000        0.0000        0.0000       28.7979       26.3682       27.5634       27.6004       29.6801       30.0774        0.0000        0.0000        0.0000        0.0000        0.0000        0.0000        0.0000        0.0000        0.0000        0.0000        0.0000        0.0000        0.0000        0.0000        0.0000        0.0000        0.0000        0.0000        0.0000        0.0000        0.0000        0.0000        0.0000        0.0000        0.0000        0.0000        0.0000        0.0000        0.0000        0.0000        0.0000        0.0000        0.0000        0.0000        0.0000        0.0000        0.0000        0.0000        0.0000        0.0000        0.0000        0.0000        0.0000        0.0000        0.0000        0.0000        0.0000        0.0000        0.0000        0.0000        0.0000        0.0000        0.0000        0.0000        0.0000        0.0000
        0.0000        0.0000        0.0000        0.0000        0.0000       23.8347       24.1331       22.1553       21.1317       55.5649       46.8242       13.4320       10.8267        9.5959        8.7220        1.3203        0.4798        0.2941        0.1787        0.4436        1.8985        2.1137        0.3950        0.4495        0.4174        0.4604        0.5255        0.4393        0.4926        0.5550        0.6287        0.1451        0.1598        0.2719        0.3226        0.7111        0.5465        0.4425        0.3736        0.3134        0.2080        0.2332        0.1543        0.1419        0.2871        0.3478        0.7072        0.1039        0.6924        0.9418        1.4276        1.5154        1.1993        1.3266        4.9671        6.2695        6.0048        4.3491        3.1818        3.1897        2.4946        2.6569        2.9121        3.1693        3.2938        3.9972        5.4758        5.3775        5.6666        5.6849        5.7880        5.2334        3.0873        2.4740        2.0956        2.4139        1.8326        1.8117        1.3507        1.3201        1.8479        2.5575        2.4827        2.9523        4.1906        4.3655        3.9176        4.5162        5.4868        5.1814        4.6087        4.1498        5.0097        4.3332        4.3800        4.1885        4.6801        4.9144        2.9467        3.8725        4.1357        4.2384        4.3993        3.7458        4.4231        6.4013        6.4165        8.5223       12.2355       13.3056       14.7717       17.4933       20.1174       29.1860       28.5458       31.9856       16.7095       11.7055        9.1083        6.9856        6.7912        6.7631        6.2553        5.8467        6.0177        6.5961        6.6993        8.5886       13.1246       67.3403       89.8927       17.0735       21.7888       27.2656       30.8299       29.7579       22.6451       23.4953       22.4428       24.6987       24.6117       25.8747       24.5761       33.1673       42.0571       35.5554       31.9675       34.3595       40.6570       42.0171       45.4671       42.3142       39.0256       39.5698       34.8609       32.1142       29.0276       26.6591       27.4206       25.0524       24.3229       23.4611       21.5966       18.6391       17.2331       16.2273       15.9047       17.1816       16.9305       17.2306       17.1595       18.1561       15.5384       14.1241       13.0149       11.3708       13.3282       12.2782       14.3092       13.7047       13.7231       17.1866       17.0721       19.7772        0.0000        0.0000       25.3880       26.1779       28.0616       29.7998       29.6563       28.3260       28.5834       28.1736       29.2416       25.9472       22.8686       25.3935        0.0000        0.0000        0.0000        0.0000        0.0000        0.0000        0.0000        0.0000        0.0000        0.0000        0.0000        0.0000        0.0000        0.0000        0.0000        0.0000        0.0000        0.0000        0.0000        0.0000        0.0000        0.0000        0.0000        0.0000        0.0000        0.0000        0.0000        0.0000        0.0000        0.0000        0.0000        0.0000        0.0000        0.0000        0.0000        0.0000        0.0000        0.0000        0.0000        0.0000        0.0000        0.0000        0.0000        0.0000        0.0000        0.0000        0.0000        0.0000        0.0000        0.0000        0.0000
        0.0000        0.0000        0.0000        0.0000       21.0534       16.7014       17.1579       31.0363       35.3232       42.4897       40.8222       21.0809       13.8680        5.8316        4.7857        0.8723        0.3564        0.3647        0.7014        1.0582        0.5653        0.3777        0.4097        0.4129        0.4434        0.5020        0.5874        0.4936        0.5570        0.6257        0.6993        0.1596        0.2903        0.3879        0.3604        0.6958        0.6154        0.5428        0.4748        0.3948        0.2848        0.2032        0.2338        0.2182        0.3520        0.3017        0.3524        0.1126        1.5593        1.7502        3.6898        3.1849        2.8340        2.6753        2.7973        2.4585        1.9609        0.9127        1.1669        2.3926        3.4650        2.6204        3.8946        3.9778        4.5420        4.3490        3.7770        5.1978        4.2659        2.3552        4.2406        6.2333        5.4347        3.6361        2.7727        2.2394        2.2474        2.4616        1.8246        3.7296        5.1290        4.3421        2.5967        2.1554        2.1468        2.8803        3.6096        3.5484        3.0526        2.6406        4.0686        2.8454        4.1714        4.9691        6.5583        4.2650        3.3632        2.2490        2.1912        3.2326        3.2538        4.1328        2.4432        3.1470        3.1925        4.1025        5.1948        5.4060        6.4883        9.7523       13.4446       17.6164       19.3940       19.8391       21.7077       20.8337       20.9563       16.4170       12.4161       11.4345        8.8620        7.1090        7.5169        7.7514        8.5641       25.3524       42.3436       68.2122       34.4129       19.5268       21.5067       18.1838       19.7817       25.0474       26.8920       26.3814       17.6464       18.7099       20.6579       25.3835       29.0787       30.5775       29.9618       32.0570       38.5404       42.7212       46.0260       46.1352       43.9461       45.3421       43.0516       40.5189       33.9010       30.4351       29.5647       28.4113       29.3635       27.3867       27.4993       22.8888       22.4424       22.1348       18.9661       15.9720       16.9448       14.8728       14.5255       16.1989       16.3938       16.5024       16.2468       20.6849       19.4513       26.4117       24.7328       14.1231       12.5148       15.0866       15.6527       17.3439       17.4155       17.6158       15.9533       20.0427        0.0000       22.5447       24.6430       36.2782       31.0833       32.9591       30.9660       34.0834       32.1334       33.6756       33.9198       29.3703       27.2050       25.0522       33.2416        0.0000        0.0000        0.0000        0.0000        0.0000        0.0000        0.0000        0.0000        0.0000        0.0000        0.0000        0.0000        0.0000        0.0000        0.0000        0.0000        0.0000        0.0000        0.0000        0.0000        0.0000        0.0000        0.0000        0.0000        0.0000        0.0000        0.0000        0.0000        0.0000        0.0000        0.0000        0.0000        0.0000        0.0000        0.0000        0.0000        0.0000        0.0000        0.0000        0.0000        0.0000        0.0000        0.0000        0.0000        0.0000        0.0000        0.0000        0.0000        0.0000        0.0000
        0.0000        0.0000        0.0000        0.0000       25.3962       20.7597       29.9317       23.6910       32.4935       42.6647       30.3456       17.0991       11.1515       11.1703        6.5769        2.2179        1.9312        2.4636        3.4588        1.4802        0.9283        0.4799        1.1443        1.9492        1.7282        0.5300        0.6264        0.5294        0.5971        0.6683        0.7398        0.6291        1.1687        1.0335        0.1681        0.6925        0.6230        0.5931        0.4878        0.3201        0.2704        0.8599        0.4793        0.6330        0.3570        0.5487        1.2198        1.9865        3.7592        5.9307        6.3647        4.3385        4.5091        2.1421        3.2208        4.9310        3.8461        3.0912        3.6167        2.7839        2.4196        1.9715        3.7717        5.9376        6.4794        5.5082        4.5269        5.7164        4.5786        4.4054        4.0632        4.5776        4.3975        4.3883        3.2199        2.5903        2.9417        2.6645        1.9821        3.9397        5.4084        4.7193        4.5098        2.5378        1.7149        2.7673        2.5314        2.3184        2.8447        2.4997        2.1819        1.7202        2.2971        2.3418        4.3526        3.0383        2.9432        2.3952        1.7392        2.9298        3.7834        6.0539        2.5053        3.4455        3.1474        4.3984        5.6427        5.1989        6.2164        7.3372       11.8684       20.0684       20.8402       22.3316       20.1456       16.7211       16.0920       15.1097       13.2123       16.0516       15.3060       11.2917       11.8661       15.0321       22.7158       20.9533       19.6468       22.0666       22.5514       20.1063       16.1256       20.4638       20.6733       22.4405       23.1108       23.5080       25.7800       26.0012       30.5074       32.4995       33.7743       33.0922       31.4658       32.5892       39.7077       48.6614       45.6047       41.1326       47.0273       40.3655       42.9886       40.4963       36.1156       31.8303       32.4672       30.1075       29.7287       28.7544       26.3360       24.3463       22.9750       21.8502       18.8485       14.9589       14.5653       15.4837       14.8017       16.9938       17.2236       17.0220       18.9970       19.1940       18.9933       29.1277       25.6228       18.4553       14.1743       16.7902       19.9359       20.1761       21.4672       22.2430       26.2321       28.2916       30.8632       32.0358       33.1937       49.6988       35.2373       35.7910       31.7405       37.0562       37.3010       41.1755       38.9301       37.0606       36.4793       33.8544       38.0791        0.0000        0.0000        0.0000        0.0000        0.0000        0.0000        0.0000        0.0000        0.0000        0.0000        0.0000        0.0000        0.0000        0.0000        0.0000        0.0000        0.0000        0.0000        0.0000        0.0000        0.0000        0.0000        0.0000        0.0000        0.0000        0.0000        0.0000        0.0000        0.0000        0.0000        0.0000        0.0000        0.0000        0.0000        0.0000        0.0000        0.0000        0.0000        0.0000        0.0000        0.0000        0.0000        0.0000        0.0000        0.0000        0.0000        0.0000        0.0000        0.0000        0.0000
        0.0000        0.0000        0.0000        0.0000       24.9334       22.5328       22.2402       29.0475       34.7637       27.8329       22.2742       24.6129       35.8287       32.2144       10.2575        7.6131       10.0277       12.5743       10.9653       10.1094       11.3614       13.6033       13.0016        7.7000        7.9086        3.8821        1.1605        0.5393        0.6095        0.6814        0.7869        0.4722        1.1828        0.7974        0.3131        0.3818        1.5712        4.2923        4.3089        4.5942        5.3127        0.9142        0.8074        1.8870        2.3593        4.7151        7.4663        1.8195        1.1658        1.9754        1.7477        3.0113        4.1351        3.0471        4.2554        4.5960        5.8228        5.9234        6.3555        6.1212        6.0287        6.5475        6.2338        6.6323        5.8384        6.1454        9.0706        7.0405        6.6014        7.0841        9.1240        8.6250        7.3793        6.5738        6.0194        5.3954        4.9106        2.9408        1.9165        1.9618        2.5806        2.3172        1.8061        1.8150        2.0123        3.1601        3.9430        2.6554        2.3462        2.2256        1.9967        2.6027        2.8248        1.6667        1.8206        1.8224        1.4250        1.8437        2.3117        3.2820        6.1881        6.9303        5.8622        4.6112        4.5795        4.7958        6.4569        3.8693        4.3824        5.4712        6.4096       10.3335       14.0597       13.2909       12.7991       10.5161       10.5071       10.1039        9.8990       11.1293       10.6980        8.7434        9.3524       11.1541       13.1945       13.0286       14.0010       20.1873       19.6548       15.8734       22.1010       32.6266       31.8145       28.7972       28.1222       28.7283       31.3489       35.6819       30.2117       33.2735       36.0712       37.1916       38.7061       41.9319       48.4080       50.1208       55.7352       56.4742       54.2160       56.8772       54.2157       45.8721       37.0294       38.5066       39.0458       29.2742       30.2974       30.8219       27.8501       21.0263       20.0924       18.3171       17.5929       14.5568       14.3695       16.4162       15.9075       17.0226       16.8170       19.5942       20.3600       19.0100       20.6541       22.4720       18.7056       15.3839       14.9069       15.1976       15.5705       17.3400       25.8359       26.3162       27.9846       34.4844       31.1994       27.5401       31.7439       45.1042       37.3041       31.8012       31.3938       31.4495       32.6990       31.6881       35.2198       39.7015       39.5275       42.3644       53.0790        0.0000        0.0000        0.0000        0.0000        0.0000        0.0000        0.0000        0.0000        0.0000        0.0000        0.0000        0.0000        0.0000        0.0000        0.0000        0.0000        0.0000        0.0000        0.0000        0.0000        0.0000        0.0000        0.0000        0.0000        0.0000        0.0000        0.0000        0.0000        0.0000        0.0000        0.0000        0.0000        0.0000        0.0000        0.0000        0.0000        0.0000        0.0000        0.0000        0.0000        0.0000        0.0000        0.0000        0.0000        0.0000        0.0000        0.0000        0.0000        0.0000        0.0000
        0.0000        0.0000        0.0000        0.0000        0.0000        0.0000        0.0000        0.0000       31.0865       23.7092       19.3136       15.8257       17.6266       16.4990       21.5259       15.5879       14.8133       11.2255       10.0566       13.5351       15.8592       10.9796        8.9172        5.9350        5.2537        2.1616        4.3873        4.5299        7.2746        2.6231        1.7039        0.7675        0.9065        0.7990        1.1619        1.2324        2.5503        2.5213        1.4557        2.0500        4.2227        5.0026        5.0792        6.6940        1.4510        1.9077        4.5721        1.5425        6.8512        9.0264        3.8372        6.3805       10.3597        6.8111        6.7776        7.7548       12.8268       12.2073       11.7647       10.7424       12.1743       11.8666        9.2548        5.7753        4.1061        4.6203        8.2406       10.5653       11.3810       12.0214        8.3426        8.3453        8.4170        6.5959        3.7300        3.6947        4.7675        2.8772        4.4547        3.5350        1.9127        3.4259        2.9323        2.4664        2.7965        2.3159        2.8506        2.8267        3.4701        4.1319        3.0559        1.6954        1.9215        1.4511        0.4880        1.0267        2.0958        2.3958        3.2624        6.1461       10.2251        9.5199        8.2881        5.8285        5.2220        4.6681        6.3401        4.0680        4.4085        5.6784        6.3195        8.6683       11.3514       11.9205       11.8409        9.8474       10.2036       10.9399       10.1013       10.4251       10.8482       10.1088       10.4790       11.8889       11.5077       14.8653       14.9114       20.7890       22.0782       22.7558       27.0529       42.0948       32.2493       31.3450       28.3017       36.3986       33.9041       33.1535       32.4979       34.9784       36.6877       38.0999       42.0049       48.4363       46.9840       51.9983       56.3679       59.0119       61.3686       62.3436       65.8072       53.9016       45.8537       47.9404       38.1109       27.3371       27.2562       25.9890       27.2156       20.5196       19.2287       19.7170       19.0211       16.3154       14.8352       14.8728       18.4076       22.9805       19.7241       21.6154       20.2695       18.2556       23.5067       21.1351       18.2961       16.6452       16.5898       16.8716       16.3246       18.8151       29.3917       32.7391       34.5321       34.3190       34.3655       37.4474       38.3815       36.7140       32.0330       31.3337       32.8986       32.4558       30.6763       29.1348       30.9373       34.3914       38.4466        0.0000        0.0000        0.0000        0.0000        0.0000        0.0000        0.0000        0.0000        0.0000        0.0000        0.0000        0.0000        0.0000        0.0000        0.0000        0.0000        0.0000        0.0000        0.0000        0.0000        0.0000        0.0000        0.0000        0.0000        0.0000        0.0000        0.0000        0.0000        0.0000        0.0000        0.0000        0.0000        0.0000        0.0000        0.0000        0.0000        0.0000        0.0000        0.0000        0.0000        0.0000        0.0000        0.0000        0.0000        0.0000        0.0000        0.0000        0.0000        0.0000        0.0000        0.0000        0.0000
        0.0000        0.0000        0.0000        0.0000        0.0000        0.0000        0.0000        0.0000        0.0000        0.0000       18.2125       15.3781       18.7833       12.9612       19.1704       11.2009        8.3802       10.5690        5.9819        4.8330        4.7722       11.7772       12.6354        8.5490        6.9491        6.9762        4.2313        4.6825        6.9516        7.3435        5.7491        6.1638        3.5453        0.5988        0.6851        2.2675        6.1949        6.0484        6.3884        6.5064        4.8107        5.2998        3.1637        2.0384        3.8466        5.0541        2.6869        2.6908        3.1995        3.8986        4.0774        4.9339        9.4132        7.3598        5.8368        7.9744       12.4551       12.0971       12.9369        9.6878       11.6513       12.1056       11.3458        6.7945        7.0007        6.2117        6.6331       11.2078       12.8766       14.1362       13.7370       10.3012        8.3578        6.1583        4.1252        3.9352        4.0899        5.6315        7.1048        6.0306        5.1628        3.9837        3.4395        2.7757        2.5800        2.3334        2.5274        2.1146        2.3896        4.0649        3.7175        3.5466        3.4354        3.3397        2.8840        3.1932        4.6877        6.7034        8.5309       10.6287       12.1068       11.8667        9.5389        7.1674        7.7848        6.2433        6.9304        3.7536        4.0706        6.1977        6.7903        7.6858        9.4854       10.3766       10.7691        9.3645       10.6819        9.0978        8.5099       10.4059       10.5979       10.8798       10.9017       12.5199       12.6567       15.8554       20.9216       24.2158       25.1689       25.0805       22.7082       31.6412       29.2031       30.7093       32.5498       30.4760       32.5521       35.5549       41.6979       47.5414       47.9425       47.6339       48.6864       50.3857       43.4824       44.4939       49.7044       57.6502       58.3022       62.9446       57.4545       54.4708       45.2431       42.4752       36.4040       27.6365       27.7495       27.0324       23.6489       20.4862       19.9540       20.1444       19.7941       16.9920       16.6933       17.5724       20.3413       26.4460       26.9008       27.6235       22.8701       24.4458       26.9625       20.8138       20.7775       19.3766       19.2371       19.0400       20.6331       24.6681       34.1738       42.5233       37.7320       34.3422       97.8903       33.8823       33.1905       37.3682       30.1152       30.9613       34.4428       32.5703       32.4985       34.0649        0.0000        0.0000        0.0000        0.0000        0.0000        0.0000        0.0000        0.0000        0.0000        0.0000        0.0000        0.0000        0.0000        0.0000        0.0000        0.0000        0.0000        0.0000        0.0000        0.0000        0.0000        0.0000        0.0000        0.0000        0.0000        0.0000        0.0000        0.0000        0.0000        0.0000        0.0000        0.0000        0.0000        0.0000        0.0000        0.0000        0.0000        0.0000        0.0000        0.0000        0.0000        0.0000        0.0000        0.0000        0.0000        0.0000        0.0000        0.0000        0.0000        0.0000        0.0000        0.0000        0.0000        0.0000        0.0000
        0.0000        0.0000        0.0000        0.0000        0.0000        0.0000        0.0000        0.0000        0.0000        0.0000       31.7306       17.7203       16.5089       14.2363       13.9702       10.9971       12.6813       11.9207       10.1420        3.7833        3.4751        6.8695       13.2818        6.5637        7.7400        6.1397        6.8448        8.0738       14.1633       14.1112       11.9250       14.7178        7.3919        2.1317        3.2839        2.8127        1.7173        4.0328        3.1182        3.4560        4.7616        3.1738        3.7175        4.6385        2.2764        2.5083        2.6419        4.4043        3.4131        3.2025        4.3727        4.5350        4.2643        5.1442        5.1080        9.7307       16.3316       14.1150       12.5737       12.6164        8.4465       12.1481       14.9297       10.9104       10.0424       12.4879       12.3619       14.1531       16.1959       16.3218       11.9572        9.5777       10.9018        7.2396        5.7563        2.8428        3.4974        6.8792        6.1388        4.5390        6.7885        5.8560        6.8946        5.2242        5.9863        4.9319        4.1221        4.7914        4.7464        4.1404        5.2572        6.1308        5.7471        4.1093        3.2376        5.0801        6.7126       10.1838       10.6329        9.6851        9.5680       10.5599       11.2983        6.1368        7.3968        7.0432        3.9066        3.0197        3.6235        4.0817        4.9048        7.5657        8.3961        9.1989       10.1364        8.9890        8.8780        8.3187        8.9479       11.3070       11.0857       11.1191       10.8160       12.9845       15.4029       18.5277       18.9776       23.6204       29.6867       32.9329       22.4350       25.2353       27.0655       29.5009       31.8123       33.4925       35.4636       40.2381       48.4062       60.8148       64.2974       61.0975       56.9374       59.0904       55.7065       59.4421       61.1426       54.8140       57.6797       47.5357       39.8016       38.7073       36.3599       37.9126       37.6863       28.0209       27.0643       25.5295       24.4169       22.3288       23.0143       23.3363       24.3628       21.8017       22.4891       25.7934       28.1403       27.8185       27.5990       26.2329       26.7972       60.3345       28.1121       22.7137       23.8435       24.2364       26.8498       27.7014       30.8866       33.2635       38.6725       39.4860       36.9291       37.5920       34.1551       33.2691       33.7496       34.6176       33.9503       37.2781       38.6444       37.6451       41.9093        0.0000        0.0000        0.0000        0.0000        0.0000        0.0000        0.0000        0.0000        0.0000        0.0000        0.0000        0.0000        0.0000        0.0000        0.0000        0.0000        0.0000        0.0000        0.0000        0.0000        0.0000        0.0000        0.0000        0.0000        0.0000        0.0000        0.0000        0.0000        0.0000        0.0000        0.0000        0.0000        0.0000        0.0000        0.0000        0.0000        0.0000        0.0000        0.0000        0.0000        0.0000        0.0000        0.0000        0.0000        0.0000        0.0000        0.0000        0.0000        0.0000        0.0000        0.0000        0.0000        0.0000        0.0000        0.0000        0.0000
        0.0000        0.0000        0.0000        0.0000        0.0000        0.0000        0.0000        0.0000        0.0000        0.0000       45.8289       32.0725       35.3501       40.3745       33.8963       20.5286       10.7250       14.4969        9.4655        6.5155       16.3633       33.6745       31.9787       27.9946       16.8630       12.9931       14.7046       24.7124       26.5771       24.9433       17.1376        8.2774        8.4378        4.6612        3.6592        5.9539        4.3306        2.6898        2.2403        2.7067        0.9945        1.3992        0.9609        3.9135        4.5932        4.0438        5.0184        5.1641        3.6220        3.1422        2.6823        5.3205        6.4720       11.5096       13.8713       14.0938       14.7302       16.2130        8.0153        7.4234        7.2832       16.4410       17.3831       13.8920       12.7167        9.8024       11.3442       15.9932       18.9895       16.8364        9.7404        5.8807        7.3615        5.8722        4.6639        2.5853        2.9547        4.0104        5.4822        5.7036        5.5621        5.9663        5.4580        4.7533        5.6775        6.3042        5.4389        5.1635        5.4043        6.1959        6.6875        7.4424        6.9128        5.1043        6.7698        7.9028        9.8900       11.5774       11.8215       11.2143       11.0482        9.9895        9.3994        6.7925        7.7586        5.6583        4.8605        4.8506        4.7018        5.1764        5.7391        6.2844        6.3252        6.9582        7.3507        6.7110        6.7937        7.1802        8.3077       10.0096        9.9452       11.4877       12.3604       14.6750       17.8137       20.8895       19.4676       20.2655       19.6137       20.8343       19.9098       25.0142       25.9336       28.1051       28.5177       32.9737       35.3897       38.7844       45.5476       50.6650       56.8015       49.6324       47.6758       51.5102       51.4741       43.3838       40.0251       38.2047       38.8598       37.9696       36.6290       32.3280       33.6155       33.4151       31.4101       31.1712       29.2388       27.1498       26.8422       24.4693       25.5989       25.9131       25.8937       26.5246       29.8919       28.4822       31.3776       33.1526       33.5983       32.9578       33.8706       81.4003       45.6807       34.3996       36.1469       32.9680       34.8888       33.4282       36.5103       39.2693       39.2443       41.0548       44.6121       44.4412       41.0215       41.0140       36.0983       31.1793       30.0189       33.3253        0.0000        0.0000        0.0000        0.0000        0.0000        0.0000        0.0000        0.0000        0.0000        0.0000        0.0000        0.0000        0.0000        0.0000        0.0000        0.0000        0.0000        0.0000        0.0000        0.0000        0.0000        0.0000        0.0000        0.0000        0.0000        0.0000        0.0000        0.0000        0.0000        0.0000        0.0000        0.0000        0.0000        0.0000        0.0000        0.0000        0.0000        0.0000        0.0000        0.0000        0.0000        0.0000        0.0000        0.0000        0.0000        0.0000        0.0000        0.0000        0.0000        0.0000        0.0000        0.0000        0.0000        0.0000        0.0000        0.0000        0.0000        0.0000        0.0000
        0.0000        0.0000        0.0000        0.0000        0.0000        0.0000        0.0000        0.0000        0.0000        0.0000        0.0000       41.7719       51.9987       56.0197       54.1969       34.6407       16.5488       10.3377        5.6341        1.8029       14.4669       18.1474       21.8337       17.4618       24.6623       24.3506       20.5354       15.5640       13.4658        7.4242        9.2822        7.0620       10.3636        6.9656        4.7378        5.3479        3.3633        0.6906        2.3889        1.1067        1.0966        0.2322        0.7718        3.0747        1.1811        2.7494        2.4153        3.7267        2.7828        1.1263        0.7730        1.2912        3.9207        5.0857        2.9663        3.9030        4.1105        7.5626        7.8403        8.8735        9.5158       12.1301       11.6770       15.2178       10.4530        7.1997        7.5993       18.6172       20.4284       17.9064       14.8786       13.0861       12.5303        7.2564        9.6760        6.2593        5.2698        5.9573        5.4368        5.5243        5.5212        5.0496        4.9589        3.6248        3.0457        3.4351        3.9166        6.0248        6.0801        5.7036        4.5679        4.2189        5.7009        5.7245        6.3981        6.8826        8.5925        9.3369       13.0614       12.7423       11.3402        9.3482        8.8237        6.5614        7.0919        4.7094        4.2581        5.2156        5.1792        6.1610        7.8354        5.6992        5.9414        6.7124        6.6627        6.5387        6.9076        8.2995        8.1259        9.3920       11.3418       12.8679       13.3998       19.0879       20.1113       20.0889       18.0166       20.3538       20.1669       20.8019       20.8627       27.7495       28.6967       26.9997       31.3978       36.4584       45.5505       40.9505       38.6136       43.5651       40.6400       39.1809       38.2887       52.1939       48.3485       48.6722       43.8111       38.4605       43.1895       34.1267       40.5750       36.9505       34.6165       32.8592       32.9994       32.0554       31.3671       31.1687       31.5885       27.3776       29.3866       28.7135       30.3536       31.9344       31.4980       33.1586       35.2793       38.0125       40.2960       43.4914       36.1095       36.4336       36.3264       40.3207       42.0435       37.1886       35.2903       30.7817       34.7998       43.5988       46.8140       48.3574       47.9941       47.5748       41.3336       38.7132       34.8064       39.6391       39.0740        0.0000        0.0000        0.0000        0.0000        0.0000        0.0000        0.0000        0.0000        0.0000        0.0000        0.0000        0.0000        0.0000        0.0000        0.0000        0.0000        0.0000        0.0000        0.0000        0.0000        0.0000        0.0000        0.0000        0.0000        0.0000        0.0000        0.0000        0.0000        0.0000        0.0000        0.0000        0.0000        0.0000        0.0000        0.0000        0.0000        0.0000        0.0000        0.0000        0.0000        0.0000        0.0000        0.0000        0.0000        0.0000        0.0000        0.0000        0.0000        0.0000        0.0000        0.0000        0.0000        0.0000        0.0000        0.0000        0.0000        0.0000        0.0000        0.0000        0.0000
        0.0000        0.0000        0.0000        0.0000        0.0000        0.0000        0.0000        0.0000        0.0000        0.0000        0.0000        0.0000        0.0000        0.0000       60.5197       56.3863       36.4173       19.0355        8.8207        7.6483       23.0755       17.2690       10.0257        7.0157        7.4742       24.4207       34.6373       13.2286       14.1222       14.2680       10.4729        6.7853        9.9336        4.7965        5.7243        6.4869        8.6940        9.0211        4.1678        3.8528        2.8856        2.8830        1.7369        1.2425        0.6741        0.3974        0.5537        0.7163        0.9967        1.0690        1.1050        3.1666        3.8901        3.8929        1.4767        2.3701        4.5245        6.1567        5.7588        7.0600        6.6570        5.0826        4.7495        8.8819        9.3672        7.0727       10.1622       12.1065       12.9892       15.7052       12.6970        8.1988        8.5044        7.4894        7.5116        6.5259        7.0468        5.8690        5.2282        5.3571        5.5410        4.9043        5.1590        6.0768        4.5901        4.2603        4.1713        3.9230        4.0270        4.3441        4.3401        3.1065        3.4409        3.6504        8.2557       12.0265       12.1976       11.5702       10.9524        9.1419        7.4009        7.2832        6.4153        5.2911        5.0367        5.4071        5.0540        5.1425        5.7665        8.1486        7.5563        5.9735        5.9897        8.5468        6.2500        6.1942        6.7388        7.7215        9.1575       10.2215       10.9303       13.6889       13.6919       19.2965       22.8458       21.4931       19.4679       21.8470       21.9955       25.4412       23.9793       26.5624       28.6547       30.7732       33.9812       37.8634       39.1841       38.0675       33.6126       36.1805       37.8864       39.7246       44.9837       45.4929       49.9442       43.7730       36.4203       38.0351       76.4530       35.9613       39.4126       38.9382       34.0987       29.4318       29.7492       31.6157       34.0035       35.5829       34.9125       29.3435       31.4274       33.7499       32.4690       37.3688       40.8784       44.6940       47.7143       41.0601       42.6229       43.4012       38.7258       41.9636       48.2734       43.8731       43.1428       41.5406       38.9825       35.3477       38.6624       48.5146       52.2524       57.5401       53.2628       48.2754       49.0669       39.3444        0.0000        0.0000        0.0000        0.0000        0.0000        0.0000        0.0000        0.0000        0.0000        0.0000        0.0000        0.0000        0.0000        0.0000        0.0000        0.0000        0.0000        0.0000        0.0000        0.0000        0.0000        0.0000        0.0000        0.0000        0.0000        0.0000        0.0000        0.0000        0.0000        0.0000        0.0000        0.0000        0.0000        0.0000        0.0000        0.0000        0.0000        0.0000        0.0000        0.0000        0.0000        0.0000        0.0000        0.0000        0.0000        0.0000        0.0000        0.0000        0.0000        0.0000        0.0000        0.0000        0.0000        0.0000        0.0000        0.0000        0.0000        0.0000        0.0000        0.0000        0.0000        0.0000        0.0000
        0.0000        0.0000        0.0000        0.0000        0.0000        0.0000        0.0000        0.0000        0.0000        0.0000        0.0000        0.0000        0.0000        0.0000        0.0000        0.0000        0.0000        0.0000       14.4904        9.8938       18.8633       18.5660       12.5665        5.0358        0.3981        6.7377       12.6876       16.2723       11.8965        5.0095        5.6414        4.9592        7.9049       10.1124       19.3364        8.5322        7.2581        7.6565        4.1977        3.5387        1.7631        2.0524        1.7641        0.7712        1.3968        1.2969        1.6358        1.4488        1.7050        1.0124        1.1766        2.3072        3.2949        5.2684        3.5176        1.4137        2.4995        3.0167        4.0131        5.8209        4.0619        3.2774        6.6027       10.4103       11.0437       11.2747       10.8481        7.5303        6.3254        9.9997       10.3846        5.7638        4.8378        5.7296        5.8507        4.2691        4.7118        4.9008        4.2106        3.5907        3.9364        4.7241        5.7099        5.5189        5.3095        5.7914        4.9706        5.1554        4.8611        4.3613        4.6143        3.1250        3.4718        6.5263        8.5755        8.6202        9.5180        9.2223        8.9104        7.2499        7.1399        7.5369        8.2389        5.5797        6.0538        6.0216        6.0016        5.5291        6.2310        8.1411        7.2168        7.1289        8.5387        7.2859        7.5613        7.8362        8.3182        8.9211        8.9532       10.1280       11.2643       13.9206       14.0184       21.3644       24.6898       19.1371       19.8726       20.6879       20.2900       21.4282       21.6881       25.6078       27.1188       28.7888       30.3957       35.2481       32.5803       33.7521       34.6489       35.1396       36.0768       39.4517       40.6154       38.9987       38.5033       40.7342       40.1617       36.9646       35.0697       34.3757       35.2872       34.5365       35.1101       34.7740       34.1361       34.5272       41.9365       41.7813       38.6921       35.8761       37.3364       37.7659       40.3216       40.8421       45.4427       48.0197       41.3118       39.7746       39.6254       39.3271       41.1994       45.1886       48.3407       57.5282       59.3977       41.2592       38.4141       37.9762       43.6563       51.8412       83.6154       57.8347       53.2627       56.7330       46.5855       41.1994        0.0000        0.0000        0.0000        0.0000        0.0000        0.0000        0.0000        0.0000        0.0000        0.0000        0.0000        0.0000        0.0000        0.0000        0.0000        0.0000        0.0000        0.0000        0.0000        0.0000        0.0000        0.0000        0.0000        0.0000        0.0000        0.0000        0.0000        0.0000        0.0000        0.0000        0.0000        0.0000        0.0000        0.0000        0.0000        0.0000        0.0000        0.0000        0.0000        0.0000        0.0000        0.0000        0.0000        0.0000        0.0000        0.0000        0.0000        0.0000        0.0000        0.0000        0.0000        0.0000        0.0000        0.0000        0.0000        0.0000        0.0000        0.0000        0.0000        0.0000        0.0000        0.0000        0.0000
        0.0000        0.0000        0.0000        0.0000        0.0000        0.0000        0.0000        0.0000        0.0000        0.0000        0.0000        0.0000        0.0000        0.0000        0.0000        0.0000        0.0000        0.0000        0.0000       26.7846       26.7552        8.0678        8.3428        3.7549        9.2891        2.1573       10.4413       23.3571       18.7981        7.5660        9.5698       10.8734       13.5059       18.2233       22.6926       11.4729        9.8604        5.1026        2.5835        4.2363        3.8422        2.7311        3.4521        3.1860        3.9540        4.7460        4.2120        1.9620        2.0520        1.6440        3.2340        3.2460        3.7080        4.7700        3.0840        5.8917        7.6151        3.9534        3.8979        5.4458        6.0605        6.8648        6.9480       11.0708       11.0935        8.6817       11.9760       11.7360       11.9663       15.7506       14.5497        6.6656        4.7905        4.6252        3.1617        2.2000        3.2265        3.7896        3.1308        3.0159        3.5644        3.9096        4.3275        5.1634        5.9105        6.9735        7.2943        8.1054        7.6657        5.6739        5.7039        6.8645        7.5116        8.0450        9.4099        9.3614        9.3020        9.3788        8.4987        7.1412        6.9593        6.6615        8.0265        8.0155        8.8564        9.1514        6.8590        5.9667        5.7497        7.7945        5.5666        7.7970        7.9602        7.9465        8.7102       11.5112       11.1544       10.9372       11.3603       13.4561       14.6584       17.8097       18.2812       20.9627       22.1310       23.8787       22.3075       21.9556       23.1539       24.2273       22.5847       24.4365       24.6366       31.8160       29.1389       27.8163       29.7827       28.0177       29.4382       33.7570       32.7388       32.7538       35.1377       41.4038       43.4014       44.2316       41.2216       91.5181       75.6598       40.9253       36.8317       36.7258       36.1582       35.8561       37.1084       41.9851       48.2307       48.2155       47.1700       48.3364       50.4114       59.1718       56.7607       47.3770       46.4969       44.3866       42.2421       42.7094       42.1902       41.5514       49.7317       49.0351       45.9517       53.7500       68.3167       49.8714       40.9590       38.1717       41.8715       50.8722       77.8099       54.2019       55.6941       56.9829       54.0642       50.0172        0.0000        0.0000        0.0000        0.0000        0.0000        0.0000        0.0000        0.0000        0.0000        0.0000        0.0000        0.0000        0.0000        0.0000        0.0000        0.0000        0.0000        0.0000        0.0000        0.0000        0.0000        0.0000        0.0000        0.0000        0.0000        0.0000        0.0000        0.0000        0.0000        0.0000        0.0000        0.0000        0.0000        0.0000        0.0000        0.0000        0.0000        0.0000        0.0000        0.0000        0.0000        0.0000        0.0000        0.0000        0.0000        0.0000        0.0000        0.0000        0.0000        0.0000        0.0000        0.0000        0.0000        0.0000        0.0000        0.0000        0.0000        0.0000        0.0000        0.0000        0.0000        0.0000        0.0000
        0.0000        0.0000        0.0000        0.0000        0.0000        0.0000        0.0000        0.0000        0.0000        0.0000        0.0000        0.0000        0.0000        0.0000        0.0000        0.0000        0.0000        0.0000        0.0000       33.0029       16.8787       13.9872       23.1022       27.8510       13.8948        5.3264        6.3498        5.6629        8.2937        6.0279        8.3084        8.0675       15.8621        8.1866       14.1752       12.5549        5.2840        5.2262        3.7586        4.8700        5.7399        3.1395        1.5479        1.9140        2.2200        4.7700        3.9600        2.9700        3.1560        4.1460        3.4440        2.0460        1.6020        2.5320        2.7540        3.8760        3.9363        3.4712        2.6055        4.5384        2.3392        3.4051        4.0396        2.6155        7.5796        5.8170        5.6956        7.8372        9.8729        7.5962        8.5401        5.9607        3.8239        2.5768        2.7957        2.4245        5.3739        4.9414        3.8892        3.6613        3.8735        3.7274        3.6686        5.5943        5.8211        5.0766        5.9578        6.5924        7.7623        8.5140        6.4962        8.1107        9.2448       11.4424       14.2377       13.4110       12.3617       10.1474        9.9987        8.6456        7.7821        7.7706        6.9180        7.6044        8.3754        9.0053        7.8768        5.2351        5.4469        5.9001        7.0092        8.2590        8.4577        8.5972        9.7551       10.6144       10.7435       11.5106       12.3887       13.5083       14.3791       15.8964       17.9594       24.2002       24.5546       25.2265       25.5393       23.7976       23.2149       23.3768       22.8634       23.5970       24.7894       25.2581       28.1550       31.2423       29.6154       27.8865       30.2147       34.0162       31.5071       38.8622       47.6004       53.8804       57.4145       56.3545       51.5140       69.8151       63.6398       59.3376       47.3748       41.5020       42.3197       41.7384       49.6038       66.9697       55.9365       55.8273       57.0441       53.4267       53.1469       53.1789       56.5892       46.4906       45.2189       42.3179       44.6066       50.9583       53.5583       50.2902       47.8656       51.2550       47.8105       54.5354       49.1666       89.8044       66.7480       36.0508       36.9661       48.0514       55.2933       55.0880       50.0559       49.9981       49.4561       52.1203       50.0759       64.7165        0.0000        0.0000        0.0000        0.0000        0.0000        0.0000        0.0000        0.0000        0.0000        0.0000        0.0000        0.0000        0.0000        0.0000        0.0000        0.0000        0.0000        0.0000        0.0000        0.0000        0.0000        0.0000        0.0000        0.0000        0.0000        0.0000        0.0000        0.0000        0.0000        0.0000        0.0000        0.0000        0.0000        0.0000        0.0000        0.0000        0.0000        0.0000        0.0000        0.0000        0.0000        0.0000        0.0000        0.0000        0.0000        0.0000        0.0000        0.0000        0.0000        0.0000        0.0000        0.0000        0.0000        0.0000        0.0000        0.0000        0.0000        0.0000        0.0000        0.0000        0.0000
        0.0000        0.0000        0.0000        0.0000        0.0000        0.0000        0.0000        0.0000        0.0000        0.0000        0.0000        0.0000        0.0000        0.0000        0.0000        0.0000        0.0000        0.0000        0.0000        0.0000       25.6856       23.5721       12.1319       15.5379        4.8397        9.7067       17.3947       10.9164       16.2235       14.0949       15.9336        7.4407       10.6240        6.7169        5.2052        7.9505       11.6237        9.3737        4.8271        4.9001        5.3308        5.9082        4.8085        3.7857        3.5040        3.5880        5.9520        4.5120        3.1320        3.4200        2.4000        1.9200        2.2800        3.6180        3.8100        2.9143        1.3524        1.5777        0.9918        3.0895        6.8012        9.5480       12.8075       10.5249       12.6409        9.7217        4.4256        6.9086        5.9845        6.4249        4.5812        5.2335        4.1119        1.9572        2.1178        2.4250        4.7549        3.5684        4.3026        5.4907        2.5450        3.0227        3.3630        5.2546        7.1168       10.2708       10.5137       11.7513        9.7966        7.4532        7.1796        8.9328        9.7989       11.6717       14.2725       13.0534       11.2927       10.4040       10.8348       10.0717        9.0863       12.1163        8.4601        8.9212       10.6966       11.1483        9.0416        5.7351        5.9932        6.3697        7.0402        8.7345        9.1275        9.4772       10.0011       10.2644       10.6657       11.6652       13.5737       15.9671       16.9512       16.5704       17.7897       24.3582       33.9470       41.3877       40.1011       35.4773       27.5931       27.4028       28.3560       30.2099       32.1259       33.4212       31.4168       28.6464       29.2975       28.1871       32.9849       41.0783       41.0354       42.1031       40.7515       40.2794       50.6033       56.4943       64.4848       60.5041       59.1171       58.9951       48.6200       49.7666       53.4461       62.4381       75.1968       72.2243       62.1954       63.7198       63.0295       56.9009       65.7525       64.5427       57.1383       49.5503       47.9681       45.3865       44.8220       49.6950       54.9111       51.5648       46.9818       47.9684       48.8955       55.3810       50.4842       54.0970       41.7025       37.0439       40.5953       54.7859       59.0401       61.7301       54.6738       54.7215       55.5148       53.1743       51.9496       53.8423       65.1390        0.0000        0.0000        0.0000        0.0000        0.0000        0.0000        0.0000        0.0000        0.0000        0.0000        0.0000        0.0000        0.0000        0.0000        0.0000        0.0000        0.0000        0.0000        0.0000        0.0000        0.0000        0.0000        0.0000        0.0000        0.0000        0.0000        0.0000        0.0000        0.0000        0.0000        0.0000        0.0000        0.0000        0.0000        0.0000        0.0000        0.0000        0.0000        0.0000        0.0000        0.0000        0.0000        0.0000        0.0000        0.0000        0.0000        0.0000        0.0000        0.0000        0.0000        0.0000        0.0000        0.0000        0.0000        0.0000        0.0000        0.0000        0.0000        0.0000        0.0000
        0.0000        0.0000        0.0000        0.0000        0.0000        0.0000        0.0000        0.0000        0.0000        0.0000        0.0000        0.0000        0.0000        0.0000        0.0000        0.0000        0.0000        0.0000        0.0000        0.0000        0.0000        6.0445       13.8137       11.8953       11.4218       17.1019       13.1703       17.6628       14.1879       15.2849       14.1983        9.5219       12.6524       13.7867       18.6159       14.2276       16.5391       25.1191       13.1210        8.0810        5.8390        7.1240        4.2775        1.3881        1.8178        2.6220        4.0320        4.1760        5.0580        6.0660        4.1040        3.2580        4.7700        3.7800        2.9880        3.2751        2.5003        3.1109        3.7275        4.4585        5.7682       10.1002       13.6043       13.7549        9.0285        5.3274        7.9335        6.1170        4.8726        7.1508        7.3986        4.9186        4.6941        4.5102        3.0880        2.2337        3.0010        1.8773        1.5464        2.0939        2.2034        2.6977        2.8400        5.0199        7.7323        9.5656       11.4062       11.5659       10.8311        6.9027        8.7148        8.8293        9.4253       10.0152       15.9530       13.9263       11.2966       11.9036       11.3531       10.2080        9.3221        9.0610        9.2521        8.8522        8.8419        9.8928       10.7111        7.5599        8.2462        8.5013        8.2376       11.5113       10.9274       10.5707       10.5764       11.1714       12.0853       13.0880       13.4827       16.5116       21.5109       22.1897       20.6270       31.2493       32.4268       37.0119       31.5081       31.4755       30.4905       29.5696       31.0299       38.8946       35.4174       37.5930       37.2930       34.0121       30.6351       30.1438       31.1400       38.5972       40.0626       40.4773       42.4380       48.7459       58.1553       64.3904       62.1973       59.8375       65.3164       65.1745       60.1239       56.5595       64.2355       75.4564       80.9938       87.2932       85.3240       79.8765       69.6863       62.1557       63.9305       63.1339       57.4366       50.5026       47.6481       48.2373       45.5321       45.4363       51.8312       50.7823       46.4537       49.0665       48.1150       51.3084       48.9496       45.3862       42.2483       43.2168       44.3441      103.3824       94.5505       58.9089       58.4562       59.9379       55.8802       62.0190       60.1480       64.7966       73.2762       72.2848        0.0000        0.0000        0.0000        0.0000        0.0000        0.0000        0.0000        0.0000        0.0000        0.0000        0.0000        0.0000        0.0000        0.0000        0.0000        0.0000        0.0000        0.0000        0.0000        0.0000        0.0000        0.0000        0.0000        0.0000        0.0000        0.0000        0.0000        0.0000        0.0000        0.0000        0.0000        0.0000        0.0000        0.0000        0.0000        0.0000        0.0000        0.0000        0.0000        0.0000        0.0000        0.0000        0.0000        0.0000        0.0000        0.0000        0.0000        0.0000        0.0000        0.0000        0.0000        0.0000        0.0000        0.0000        0.0000        0.0000        0.0000        0.0000        0.0000
        0.0000        0.0000        0.0000        0.0000        0.0000        0.0000        0.0000        0.0000        0.0000        0.0000        0.0000        0.0000        0.0000        0.0000        0.0000        0.0000        0.0000        0.0000        0.0000        0.0000        0.0000       11.9687       23.0481       14.0785       17.8117       13.0091       14.6751        7.8162        4.1466        3.6181       10.9055       14.0147       14.7064        8.5507       12.2931       12.2591        9.7926       18.1793       11.0946        7.2094        8.3079        5.0828        3.8189        3.0556        2.8469        4.1830        4.0020        5.5888        6.0687        6.4114        5.4562        5.8692        6.2541        4.8085        6.3870       10.2654        8.9192        7.5473        5.5816        6.9381        5.6182        8.1003        7.4168        6.2782        5.4589        9.6346       15.3918       16.9280       14.3840       12.7983        9.3159        9.9549       11.2980        9.0805        7.8452        3.9939        2.4081        4.2096        3.7558        3.0453        2.8299        1.6350        2.2354        4.1282        7.4105       11.0355       12.9692       10.4438        9.5542        6.1754        6.5086        8.3160        8.2482        9.3260       17.1818       14.5844       11.9065       12.6150       10.7684       10.6371       11.3155       12.1441       13.0215       10.9896       10.7899        9.5308       10.5340        9.4637       10.3511       13.1437       13.4158       17.3684       18.4105       17.0998       14.4763       13.8622       14.3321       16.9827       17.1491       17.5637       19.1702       25.3618       31.1361       35.8659       33.0067       28.2829       24.3340       26.4465       25.4070       30.9754       33.8513       30.8375       36.6850       37.1399       46.0852       38.9623       35.0067       37.4844       40.2353       44.3887       46.8904       50.5845       51.8442       59.4267       63.4872       59.6449       60.1077       65.1458       59.9514       60.7053       69.0225       84.2124       90.9953       88.2893       96.0359       99.7466       93.9465       89.4803       66.2073       53.4102       53.3265       54.2166       53.1059       52.3886       47.7856       45.2046       52.1282       51.1437       57.5756       59.2094       73.9834       58.3291       58.6125       67.0542       57.0755       53.6015       75.9210       59.2729      102.1802       69.2052       71.6256       70.1606       56.0973       64.3505       72.2829       76.7086       87.2855       98.5734       96.0771      107.8670        0.0000        0.0000        0.0000        0.0000        0.0000        0.0000        0.0000        0.0000        0.0000        0.0000        0.0000        0.0000        0.0000        0.0000        0.0000        0.0000        0.0000        0.0000        0.0000        0.0000        0.0000        0.0000        0.0000        0.0000        0.0000        0.0000        0.0000        0.0000        0.0000        0.0000        0.0000        0.0000        0.0000        0.0000        0.0000        0.0000        0.0000        0.0000        0.0000        0.0000        0.0000        0.0000        0.0000        0.0000        0.0000        0.0000        0.0000        0.0000        0.0000        0.0000        0.0000        0.0000        0.0000        0.0000        0.0000        0.0000        0.0000        0.0000        0.0000
        0.0000        0.0000        0.0000        0.0000        0.0000        0.0000        0.0000        0.0000        0.0000        0.0000        0.0000        0.0000        0.0000        0.0000        0.0000        0.0000        0.0000        0.0000        0.0000        0.0000        0.0000       16.5008       13.3831        8.4857        7.9279       11.5420       12.7522       14.9382        6.1139        5.5655        4.3662        8.5353        7.7382        3.6661        4.2004        6.4044        3.0589        3.6904        2.4064        1.3361        4.2667        4.6211        4.7745        4.9921        2.7628        0.4570        1.6370        2.0459        3.2420        2.2877        4.7038        5.2463        7.2557        7.0375        6.8484       11.0375        8.4501        9.6520        6.0711        6.2434        5.1724       11.7224       10.8939        8.4387       10.5672        7.2931       12.9132       16.0471       18.2229       15.3763       10.0308        9.0922        9.7416        9.3959        6.3680        3.7550        4.7602        5.2944        3.4635        2.8854        2.5689        1.8482        2.7900        4.7145        7.7032       10.9328       10.7507        9.5527       10.2399        5.8497        5.3174        6.9556        8.8559        8.6901       14.4604       13.5091       12.4249       12.5314       13.5791       12.6151       10.9315       14.1733       13.6832       11.0065       11.2379       11.1224       10.1809       11.0650       12.9760       12.6738       13.0631       17.8455       23.1603       19.3260       19.4366       14.4430       18.3888       18.5626       25.8668       23.5490       34.0109       44.3722       44.5042       44.0556       36.2041       27.6256       22.8365       27.8881       33.0308       32.9038       30.1383       29.0333       35.7224       40.2709       40.8256       43.7885       37.4897       35.9212       39.3196       47.2449       51.5197       54.3156       55.6864       64.2459       65.7233       66.3430       61.2842       76.6870       82.6107       80.4125       86.3262       94.5499       91.3220       94.7438       91.4323       91.9076       79.7237       68.3991       63.3038       56.4548       56.5141       53.7070       57.9053       64.5902       57.9563       45.4557       50.5288       53.4438       67.7293       68.1064       84.5787       85.9885       83.3101       74.9369       83.6534       71.4563      105.0473      105.8244      129.3732      131.8478       99.6573      114.3818      102.7065       72.1920       81.7373       80.9878       97.4827       97.5150      100.5106       95.2170        0.0000        0.0000        0.0000        0.0000        0.0000        0.0000        0.0000        0.0000        0.0000        0.0000        0.0000        0.0000        0.0000        0.0000        0.0000        0.0000        0.0000        0.0000        0.0000        0.0000        0.0000        0.0000        0.0000        0.0000        0.0000        0.0000        0.0000        0.0000        0.0000        0.0000        0.0000        0.0000        0.0000        0.0000        0.0000        0.0000        0.0000        0.0000        0.0000        0.0000        0.0000        0.0000        0.0000        0.0000        0.0000        0.0000        0.0000        0.0000        0.0000        0.0000        0.0000        0.0000        0.0000        0.0000        0.0000        0.0000        0.0000        0.0000        0.0000
        0.0000        0.0000        0.0000        0.0000        0.0000        0.0000        0.0000        0.0000        0.0000        0.0000        0.0000        0.0000        0.0000        0.0000        0.0000        0.0000        0.0000        0.0000        0.0000        0.0000        0.0000       15.4010       18.5120       10.4124        7.0879        5.5301       11.8941        4.9334        5.5243       10.8378        9.8337       11.9591        9.5960        7.7498        2.3060        3.1222        2.1026        1.3905        1.0337        1.5770        4.6303        3.7198        2.8915        2.6002        1.8267        1.2306        2.4023        2.2192        0.3723        2.9514        1.4703        2.2547        1.1650        1.4433        4.1980        7.0832        6.2483        6.6674        4.8344        8.0454        8.8197       12.6619       13.8790       13.8317       12.5444       12.1975       13.4404       13.3004       13.5256        5.6600        4.4995        4.2744        4.6544        7.4918       10.7521        7.8041        7.8437        6.5199        4.0444        3.9255        2.9530        2.1880        3.0681        4.3237        5.3042        6.2786        6.8007        6.9177        9.0429        5.6064        5.0113        6.6548        7.8481        9.1601       10.7217        9.3526       15.1564       13.4430       12.0571       12.6132       14.0803       19.5413       21.1720       16.1465       14.2524       13.0759       14.1086       13.3937       20.0283       17.7454       16.0899       26.1746       27.0280       21.3877       24.0317       18.6603       20.8771       22.4364       22.8905       31.0242       51.0844       65.0242       59.0073       54.2794       51.9476       29.1575       36.3206       33.3471       42.8751       48.7149       49.3565       53.3572       54.8282       51.9876       42.9160       47.2285       38.0683       41.7086       43.3865       58.0816       60.0312       63.1112       55.3492       60.6302       66.9474       75.4177       72.1010       82.3815       90.5091       84.7420       86.3311       85.9528       89.1572       77.4332       76.9326       85.5605       64.2620       58.2171       52.8774       46.9008       52.5316       54.7838       54.5903       45.6777       47.1374       49.0716       49.5988       50.4789       53.0659       53.9674       52.8274       55.7492       65.6978       80.3093       86.0612       99.8857      100.0463       99.1991      138.1683       98.3796       89.9606      116.6847      101.7424       74.5389       83.8171       85.5103       83.1603       87.7905       92.6190       98.0264       92.5517        0.0000        0.0000        0.0000        0.0000        0.0000        0.0000        0.0000        0.0000        0.0000        0.0000        0.0000        0.0000        0.0000        0.0000        0.0000        0.0000        0.0000        0.0000        0.0000        0.0000        0.0000        0.0000        0.0000        0.0000        0.0000        0.0000        0.0000        0.0000        0.0000        0.0000        0.0000        0.0000        0.0000        0.0000        0.0000        0.0000        0.0000        0.0000        0.0000        0.0000        0.0000        0.0000        0.0000        0.0000        0.0000        0.0000        0.0000        0.0000        0.0000        0.0000        0.0000        0.0000        0.0000        0.0000        0.0000        0.0000        0.0000        0.0000
        0.0000        0.0000        0.0000        0.0000        0.0000        0.0000        0.0000        0.0000        0.0000        0.0000        0.0000        0.0000        0.0000        0.0000        0.0000        0.0000        0.0000        0.0000        0.0000        0.0000        0.0000        0.0000        7.5285       13.3604        7.6229       12.5375       12.9153        6.9682        4.5981        6.8644       12.5481       17.5601       17.8272       13.0814        6.7891        5.8254        5.2876        5.3530        5.6290        4.8297        2.1022        0.6561        1.2225        0.7290        0.0868        0.0691        0.3187        0.4135        0.9068        0.6544        0.5218        1.4443        2.8351        2.4741        1.5161        2.2610        1.5040        4.7056        5.5844        6.0676        7.1708        7.3668        8.1030       10.5859       10.7075        9.1971        9.9149       14.6580       14.0346        8.8396        9.8180       10.0712        9.2832        9.5131        7.8034        4.7615        4.9705        5.3014        5.8787        4.5883        4.1212        3.3152        5.0676        6.2690        6.8132        6.4881        6.0455        5.6005        7.1721        5.6867        5.8881        8.3568        8.1971        8.8473       10.2775       10.5059       15.8035       13.5349       13.6833       14.0324       14.4487       21.7962       26.4463       17.3123       17.7875       20.3318       16.9860       14.1713       18.8302       17.6142       17.9914       31.7801       25.5304       29.7831       29.8665       29.1357       30.4397       30.5291       35.9634       56.6454       67.9128       61.8179       55.2927       46.7430       45.0946       34.1277       49.3531       56.2244       47.0837       47.3614       42.1291       61.1954       49.6500       40.4015       38.4312       41.1868       39.7344       43.7641       47.8690       69.6631       76.3111       63.5229       60.8377       82.3737       88.2368       86.9086       74.2669       78.3665       72.4547       72.0966       64.6166       64.8525       72.5417       71.4180       66.7513       63.5490       54.9914       56.5250       50.3880       46.5653       46.2398       44.8927       47.2795       50.6844       51.1851       56.7811       50.2027       50.0825       52.9313       55.5702       56.5207       65.6551       80.7651       82.4365       84.7491       91.9521       97.0871       94.2381      124.1682       81.3888       81.2526       88.8882       93.1151       80.4726       76.9054       92.5231       77.9918       85.5164       84.9765       95.4668       83.5397        0.0000        0.0000        0.0000        0.0000        0.0000        0.0000        0.0000        0.0000        0.0000        0.0000        0.0000        0.0000        0.0000        0.0000        0.0000        0.0000        0.0000        0.0000        0.0000        0.0000        0.0000        0.0000        0.0000        0.0000        0.0000        0.0000        0.0000        0.0000        0.0000        0.0000        0.0000        0.0000        0.0000        0.0000        0.0000        0.0000        0.0000        0.0000        0.0000        0.0000        0.0000        0.0000        0.0000        0.0000        0.0000        0.0000        0.0000        0.0000        0.0000        0.0000        0.0000        0.0000        0.0000        0.0000        0.0000        0.0000        0.0000        0.0000
        0.0000        0.0000        0.0000        0.0000        0.0000        0.0000        0.0000        0.0000        0.0000        0.0000        0.0000        0.0000        0.0000        0.0000        0.0000        0.0000        0.0000        0.0000        0.0000        0.0000        0.0000       16.7416       17.1848       13.6404        5.3024        4.8250       12.8730       14.7453       14.0991        7.1928        7.2332       10.8783        9.7460        5.5147        3.8882        5.3806        7.0574       14.1653       10.6014       10.9828        4.1402        4.8082        1.6128        3.3303        4.4243        1.5067        0.9856        0.4514        0.1277        1.1653        1.5581        1.6562        1.7321        1.4525        2.7398        5.2057        5.9862        6.2034        6.5225        5.6377        3.6490        4.3435        5.2112        6.0700        6.2301        5.2348        8.1661        9.9232       10.4947       10.1854       10.5985        8.0719        8.6921        5.4071        6.3144        5.0027        6.3390        5.8405        5.5642        4.5371        4.2068        4.9568        6.8428        5.8196        5.8456        4.8369        6.3137        6.1298        6.6531        7.1809       10.5612        7.2427        8.8560        9.8040       12.8512       13.4403       16.6557       27.3858       30.3665       19.7365       18.9692       21.4893       22.1677       22.3776       22.1909       22.2579       25.4590       24.9758       30.1116       28.5562       21.2808       29.0135       32.5109       43.5368       45.1106       45.2943       52.0657       52.0479       61.0040       70.2146       69.4719       68.0019       76.9708       67.8326       69.3045       47.8359       60.1620       58.7556       47.5667       52.1349       53.8968       64.2036       63.7701       47.2271       42.8370       46.3795       52.2434       57.9437       58.6915       74.7954       70.5396       60.7661       63.3128       85.7565       92.0308       91.1564       78.5179       76.6554       71.8395       68.9826       62.2119       67.4950       67.4962       59.8117       50.3119       50.2252       54.3113       48.2875       44.5949       47.2383       47.2894       53.9255       49.5620       55.4344       59.6917       62.3796       63.3305       62.9587       60.4455       64.5647       67.5574       75.8257       80.2384       92.2786       84.4993       95.8835       90.2851       91.5113      103.1910      106.3386      101.2203      100.4037       90.9927       96.8427      104.1871       98.5800      107.9079      111.6570      108.2325      116.6584      110.3008      118.6275        0.0000        0.0000        0.0000        0.0000        0.0000        0.0000        0.0000        0.0000        0.0000        0.0000        0.0000        0.0000        0.0000        0.0000        0.0000        0.0000        0.0000        0.0000        0.0000        0.0000        0.0000        0.0000        0.0000        0.0000        0.0000        0.0000        0.0000        0.0000        0.0000        0.0000        0.0000        0.0000        0.0000        0.0000        0.0000        0.0000        0.0000        0.0000        0.0000        0.0000        0.0000        0.0000        0.0000        0.0000        0.0000        0.0000        0.0000        0.0000        0.0000        0.0000        0.0000        0.0000        0.0000        0.0000        0.0000        0.0000        0.0000
        0.0000        0.0000        0.0000        0.0000        0.0000        0.0000        0.0000        0.0000        0.0000        0.0000        0.0000        0.0000        0.0000        0.0000        0.0000        0.0000        0.0000        0.0000        0.0000        0.0000       14.7129       13.9825        3.9976        7.4537       10.9976        4.8943        5.2231        5.1448        3.5577        5.0804        3.3895        4.2641        9.1121       11.2140        6.5919        7.4148        3.2676       22.7907       17.3965       24.3761       14.8440        8.9202        9.2548        5.7194        3.1411        4.7264        1.8428        0.7170        1.5512        5.3162        5.4765        1.3167        0.7122        0.9933        2.5306        4.9990        4.1008        2.2929        5.1850        7.9119        7.6163        8.5558        9.0322        5.2286        3.6248        5.1614        5.5326        4.6996        5.8726        8.3317        6.4826        4.5301        5.6870        6.0975        6.2075        5.6688        6.1370        4.9676        4.5723        3.2080        3.7837        6.4292        6.9721        8.0153        8.1696        6.6390        7.9147        8.9994       11.2773        8.9568        8.7177        7.5268        8.9578        9.7917       21.7942       21.5880       20.9514       23.5544       30.3946       22.3398       19.9134       23.5051       26.7728       24.2120       26.9990       28.2857       27.4177       31.8548       30.9935       28.2483       32.3800       30.8710       37.7466       42.4864       49.9133       49.9837       56.0397       59.4041       73.4291       67.4370       67.6223       71.1832       85.6382       60.3367       53.1449       44.3494       40.6342       42.7916       42.2446       44.2369       50.2367       54.4101       49.5340       48.4444       43.1610       56.5497       64.1653       68.5819       66.6791       74.8434       65.4301       68.6124       77.4109       83.4026       80.0065       80.9006       73.2593       58.7525       65.1080       58.5413       58.3706       60.6378       50.1430       46.0590       41.7707       42.8141       47.9489       43.6992       47.0295       50.5552       55.9690       65.4048       56.3119       61.6304       61.9517       66.3295       70.6140       65.2074       67.3198       71.7494       80.1294       79.8075       86.0704      113.3129       82.4229       88.5615       93.7491       80.0593       97.6208      103.1098      100.0612       96.8712       97.4191      100.7634      113.2412      115.8345      109.9105      105.5282      113.4991      119.6503      118.0052      121.5895      105.8763        0.0000        0.0000        0.0000        0.0000        0.0000        0.0000        0.0000        0.0000        0.0000        0.0000        0.0000        0.0000        0.0000        0.0000        0.0000        0.0000        0.0000        0.0000        0.0000        0.0000        0.0000        0.0000        0.0000        0.0000        0.0000        0.0000        0.0000        0.0000        0.0000        0.0000        0.0000        0.0000        0.0000        0.0000        0.0000        0.0000        0.0000        0.0000        0.0000        0.0000        0.0000        0.0000        0.0000        0.0000        0.0000        0.0000        0.0000        0.0000        0.0000        0.0000        0.0000        0.0000        0.0000        0.0000        0.0000        0.0000
        0.0000        0.0000        0.0000        0.0000        0.0000        0.0000        0.0000        0.0000        0.0000        0.0000        0.0000        0.0000        0.0000        0.0000        0.0000        0.0000        0.0000        0.0000        0.0000        0.0000       25.5835       15.5241        8.7537        8.3986        9.3296        6.6018        6.1958        5.6154        6.1579        5.3431        3.2141       11.7855       16.1949       10.0492        1.3690        5.7800       15.1951       18.6729       12.2322       15.7254       10.1814        9.2010        6.5365       13.8836       16.2994       10.6554       11.7845        9.1273       13.0321        8.3101        4.8539        5.5283        6.0622        4.8679        1.9289        2.0048        3.2000        3.0964        4.9453        5.8028        7.6707        9.0323       12.4517        7.4737        6.0374        6.3103        5.2650        4.6853        5.9037        5.6280        4.7488        2.8909        3.6673        7.3163        5.6746        6.0550        6.8273        8.6261        6.4881        6.7100        7.7129        7.2888        7.8572        8.4722        8.7747        9.2355        9.1324       13.5778       16.4044       14.0878       14.8131        9.1179       15.7896       17.9224       23.5440       31.3119       31.3195       27.7367       27.9263       22.4759       25.4249       27.0635       31.1741       28.5141       24.3719       23.7603       27.3853       30.6732       31.1835       29.5302       32.6274       40.2357       43.7020       41.3322       53.3573       60.0047       65.3939       72.9301       74.5112       80.1918       82.3779       76.6096       69.6194       53.1829       54.2418       42.0106       44.2464       44.3783       46.7953       44.0952       41.0590       47.4944       55.0226       55.0573       53.5888       71.7074       76.1117       72.8884       73.1473       75.0193       72.5492       73.5946       81.9332       82.1467       79.3062       62.4787       56.7068       50.3077       49.1108       59.6474       50.7900       43.4493       36.4594       38.4278       42.8864       43.4005       46.7607       44.5730       48.4193       63.7896       59.4922       59.0460       59.6628       66.5846       64.4405       77.6836       79.2273       73.3671       78.3810       75.6128       97.7009      106.4571       91.7002       89.2371       98.2082       83.3706       89.5785       88.3881       96.0948      106.5590      102.5592      102.8228      108.3694      118.0408      112.2725      111.1667      109.1106      114.9536      115.8998      119.9378      121.0703       95.5390       91.9029       86.3378        0.0000        0.0000        0.0000        0.0000        0.0000        0.0000        0.0000        0.0000        0.0000        0.0000        0.0000        0.0000        0.0000        0.0000        0.0000        0.0000        0.0000        0.0000        0.0000        0.0000        0.0000        0.0000        0.0000        0.0000        0.0000        0.0000        0.0000        0.0000        0.0000        0.0000        0.0000        0.0000        0.0000        0.0000        0.0000        0.0000        0.0000        0.0000        0.0000        0.0000        0.0000        0.0000        0.0000        0.0000        0.0000        0.0000        0.0000        0.0000        0.0000        0.0000        0.0000        0.0000        0.0000        0.0000        0.0000
        0.0000        0.0000        0.0000        0.0000        0.0000        0.0000        0.0000        0.0000        0.0000        0.0000        0.0000        0.0000        0.0000        0.0000        0.0000        0.0000        0.0000        0.0000        0.0000        0.0000       29.3502       26.4687       23.4670       11.4536        9.7022       11.5830       12.5358       11.5635        4.1997        3.3773        9.8367       10.7263       10.8692        6.1688        5.1318        9.9142       16.7688        6.7980        6.7736        8.2151       19.3204        6.5944       10.9296        8.5707       13.4100        9.9893        6.7613        7.5164       11.1320        5.2811        4.4521        8.8789       11.1136        9.3822        7.3228        8.3946        7.4985        5.8293        5.0476        4.6106        7.1321        8.9999        5.6325        4.0799        6.0402        4.5123        4.2197        3.9716        3.4635        6.8850        4.7697        2.9384        3.2643        5.8931        7.4965        6.0615        6.9369        7.4465       10.4252       10.0486       10.3564       14.5262       18.8749       14.0132       12.6891       10.7264       10.6071       12.4207       11.3755       14.8822       21.4554       21.3704       19.2573       19.6114       28.7115       36.1934       37.4739       32.7097       32.3260       29.3426       26.8920       29.4017       33.1455       28.7557       24.7553       26.5834       30.3046       32.2158       33.2506       36.1239       40.5856       47.5602       51.8877       53.4435       57.3703       62.8395       75.9110       79.8343       84.0437       85.5191       83.0286       70.0826       63.7348       60.3990       52.0009       39.7202       39.3126       44.2920       48.1194       39.5285       34.7916       38.7716       52.7372       59.0576       60.0864       87.0315       78.5562       70.4235       81.8010       82.0761       84.8835       87.8700       78.1613       69.5407       68.3120       50.5514       45.4622       45.3034       53.5260       56.8599       40.2177       30.6741       37.7868       45.3227       45.2223       49.5865       51.5297       50.8326       60.4217       64.2272       61.2119       64.7891       93.7909       71.6288       72.9972       64.9191       67.3312       71.1140       80.4187       77.3907       87.0617       83.8955       97.0181       82.0131       86.1437       84.3109       90.4894       95.2489      112.8083      113.3073      118.2339      117.3540      125.9568      144.7805      124.1223      108.1335      115.3495      119.1910      132.6480      126.5722      124.5190       96.7706       93.8449       90.8292       94.5226        0.0000        0.0000        0.0000        0.0000        0.0000        0.0000        0.0000        0.0000        0.0000        0.0000        0.0000        0.0000        0.0000        0.0000        0.0000        0.0000        0.0000        0.0000        0.0000        0.0000        0.0000        0.0000        0.0000        0.0000        0.0000        0.0000        0.0000        0.0000        0.0000        0.0000        0.0000        0.0000        0.0000        0.0000        0.0000        0.0000        0.0000        0.0000        0.0000        0.0000        0.0000        0.0000        0.0000        0.0000        0.0000        0.0000        0.0000        0.0000        0.0000        0.0000        0.0000        0.0000        0.0000        0.0000
        0.0000        0.0000        0.0000        0.0000        0.0000        0.0000        0.0000        0.0000        0.0000        0.0000        0.0000        0.0000        0.0000        0.0000        0.0000        0.0000        0.0000        0.0000        0.0000        0.0000        0.0000       39.6788       30.6342       28.6418       26.8432       23.7477       25.2283       16.4358       15.4371       12.0103       10.6389        9.5059        9.2574        7.8931       12.7370        7.5468       12.9066       17.2434       10.9430       27.3474       30.4398       23.0943       15.3662       11.3580       14.0677       21.4315       19.1521       14.5938       16.7516       12.4252       14.8058       22.5937       14.1133       14.2258       11.8396        8.8999        6.1076        6.0431        8.8745        5.9936        3.4025        2.8334        2.8286        1.1358        2.1643        3.8787        4.1218        4.3116        7.0689        5.4509        6.0353        6.4283        7.9167        4.5015        7.6212        8.3346       10.8433       17.1362       14.3903       15.3567       26.7034       21.4528       20.7368       17.5668       14.8928       17.2213       14.9245       10.6434       13.4935       15.1422       21.7375       31.9997       29.7511       25.3539       31.8177       43.4743       50.1835       40.4657       37.9664       33.5196       30.3526       37.7653       40.1092       34.6200       34.2939       28.1851       28.9634       29.3997       35.5317       40.9615       41.5032       51.0608       62.8687       69.8482       67.0970       57.0520       70.4048       84.5585      106.3889      103.1291       76.8532       66.7706       57.7330       56.3022       44.1617       40.2403       41.2412       45.0855       41.3591       41.3815       39.6183       46.2835       48.0944       63.5774       65.4912       81.0781       85.5652       83.9820       99.9500       93.3565       85.9883       86.6102       77.0129       55.1325       55.2721       49.9387       51.0763       36.1400       39.5826       39.6408       39.9448       43.8848       47.6094       47.0575       46.3089       53.2637       61.4857       62.8734       69.2138       72.7100       80.8905       77.3253       86.4093       80.5562       78.6137       68.9682       79.9349       88.4968       92.2195       87.1459       97.8127       86.8517       85.0222      115.9531      105.0074       96.0888      102.9617      109.9107      147.6534      123.0104      133.9019      132.9228      117.5020      117.8755      115.5433      100.5878      105.8099      104.3920      100.7416      103.6242      108.6952      100.6296       98.2552       92.3263       89.5351       57.1200        0.0000        0.0000        0.0000        0.0000        0.0000        0.0000        0.0000        0.0000        0.0000        0.0000        0.0000        0.0000        0.0000        0.0000        0.0000        0.0000        0.0000        0.0000        0.0000        0.0000        0.0000        0.0000        0.0000        0.0000        0.0000        0.0000        0.0000        0.0000        0.0000        0.0000        0.0000        0.0000        0.0000        0.0000        0.0000        0.0000        0.0000        0.0000        0.0000        0.0000        0.0000        0.0000        0.0000        0.0000        0.0000        0.0000        0.0000        0.0000        0.0000        0.0000        0.0000        0.0000        0.0000
        0.0000        0.0000        0.0000        0.0000        0.0000        0.0000        0.0000        0.0000        0.0000        0.0000        0.0000        0.0000        0.0000        0.0000        0.0000        0.0000        0.0000        0.0000        0.0000        0.0000        0.0000       48.4380       31.9685       33.8672       29.6191       26.4490       25.5831       21.4111       16.8675       14.5713       12.1284        7.8816        8.2426        5.6363        4.4366        6.0991        8.6882       16.3099       24.4647       37.3869       29.2419       25.1087       18.5992       17.4071       16.1159       14.2922       17.2361       12.3395       11.0002        4.9015        8.9886       13.5604       10.2644        7.8212        7.6103       10.2286        6.9067        8.9925        4.4925        4.5756        2.4527        1.6225        2.0050        4.5424        5.0231        4.0017        3.3286        3.7130        5.5829        9.2537        9.5577        5.6626        9.2689       10.6795        7.7909        6.3868        8.2510       18.9914       19.7061       20.4362       31.3637       32.9454       34.9581       26.5856       22.4760       23.8523       21.0965       26.3162       23.4797       17.3072       29.9165       34.9169       31.7143       31.3961       40.8833       56.2436       54.6233       59.0629       42.0594       38.8320       45.0169       44.4431       47.3557       37.8396       39.6612       38.3074       32.0668       30.7322       35.5182       34.5159       35.3684       50.4839       60.9348       72.7865       72.9099       68.0521       97.6711       99.8499       87.6446       89.3991       67.7834       54.5098       56.2137       52.1540       42.7670       38.5762       37.1441       41.2744       40.7243       38.9948       41.4316       48.7619       52.1518       65.7785       68.3223       90.3036      111.5964      107.1655       97.0760       91.9520       82.3443       73.8428       69.9577       50.5160       62.2600       68.4615       52.5786       51.9307       45.0701       46.1069       43.6171       60.3988       47.8348       51.4897       52.0414       67.5545       71.6812       72.7604       81.8397       84.3116       90.0255      121.3754       83.0035       90.2362       83.7681       85.6331       93.6267       97.8968      109.3626      101.4203      101.5403      105.0616       94.4338      114.0308      113.9773      107.5346      159.0684      147.2200      142.4902      137.5201      130.1863      128.2339      128.3943      106.8643      105.3777      111.1845      111.0114       91.4775       91.7389      112.8995      102.9266       90.1799       86.7056       92.1374       84.5999       39.0300        0.0000        0.0000        0.0000        0.0000        0.0000        0.0000        0.0000        0.0000        0.0000        0.0000        0.0000        0.0000        0.0000        0.0000        0.0000        0.0000        0.0000        0.0000        0.0000        0.0000        0.0000        0.0000        0.0000        0.0000        0.0000        0.0000        0.0000        0.0000        0.0000        0.0000        0.0000        0.0000        0.0000        0.0000        0.0000        0.0000        0.0000        0.0000        0.0000        0.0000        0.0000        0.0000        0.0000        0.0000        0.0000        0.0000        0.0000        0.0000        0.0000        0.0000        0.0000        0.0000        0.0000
        0.0000        0.0000        0.0000        0.0000        0.0000        0.0000        0.0000        0.0000        0.0000        0.0000        0.0000        0.0000        0.0000        0.0000        0.0000        0.0000        0.0000        0.0000        0.0000        0.0000        0.0000       70.5793       50.3502       38.7101       31.0539       27.7800       25.1133       18.3697       21.4180       14.7553       11.1798        7.1864        8.3934        5.0724        6.0299        8.1174       26.0378       10.2794       15.9918       26.9283       38.7560       18.6262       15.4349        8.2172       12.8863       12.2740       21.7433       23.5176       28.9263       26.5650       21.2907       20.8089       23.5819       10.5180       14.5509       19.0132       16.3795       11.6849        7.1675       10.0699        7.7290        6.2435        7.5331        9.3090        7.5660       11.5593       10.5086        7.2703       10.2424       14.6577       15.8880       15.7096       12.7475       12.6600        8.0189        5.4882       10.7196       23.5890       28.4770       34.8021       37.1693       38.0381       31.7219       35.9703       37.6714       42.5640       39.1715       29.7489       31.9490       32.9608       37.7794       39.5598       48.4557       60.1238       69.9406       69.2838       61.4273       58.3498       49.3204       46.4388       54.0824       50.6318       50.7812       41.3454       44.1678       50.1223       47.6756       44.5064       51.4430       44.0166       35.8232       57.2423       73.3140       76.1379       68.0849       65.9358       78.2915       92.9918       91.7215       71.7456       58.9893       46.1725       55.2997       40.8834       33.1607       30.1552       34.3585       43.4844       48.5593       52.3616       51.0018       56.7034       55.0046       59.9364       71.3702       87.2909       91.1797       92.4605       84.9901       69.3804       68.8952       68.9621       67.8616       58.6621       52.6338       50.2126       54.8426       50.4165       42.9279       49.6111       42.0890       48.1287       51.5628       55.4067       64.0693       76.0558       81.3435       84.8792       99.1979      113.8981      101.7892       98.1342       92.2665       94.1839       98.7993       93.0935      107.6650      107.0547      114.5529      120.2305      112.7756      116.0273      115.4351      128.1527      117.9356      113.5628      155.1270      144.8484      147.7921      134.7275      126.5011      130.0172      127.0591      106.2537      106.9402      111.6476      103.7552       98.9981      104.3138      108.2228      102.0356       97.0210       97.0890       90.9223       93.2403       34.8000        0.0000        0.0000        0.0000        0.0000        0.0000        0.0000        0.0000        0.0000        0.0000        0.0000        0.0000        0.0000        0.0000        0.0000        0.0000        0.0000        0.0000        0.0000        0.0000        0.0000        0.0000        0.0000        0.0000        0.0000        0.0000        0.0000        0.0000        0.0000        0.0000        0.0000        0.0000        0.0000        0.0000        0.0000        0.0000        0.0000        0.0000        0.0000        0.0000        0.0000        0.0000        0.0000        0.0000        0.0000        0.0000        0.0000        0.0000        0.0000        0.0000        0.0000        0.0000        0.0000        0.0000
        0.0000        0.0000        0.0000        0.0000        0.0000        0.0000        0.0000        0.0000        0.0000        0.0000        0.0000        0.0000        0.0000        0.0000        0.0000        0.0000        0.0000        0.0000        0.0000        0.0000        0.0000       75.3983       55.8214       39.3448       34.6056       26.2890       26.1456       15.3822       16.5230       15.6121       20.3990       10.0425       10.9582        7.8592        5.4863       15.5069       21.6528        7.3286        8.9444       12.2036       34.4581       24.8454       14.3111        5.1448       19.3534       34.3161       24.3111       19.2209       13.4361       12.3358       11.2379       18.0579       21.0128       13.5383       13.6269        7.5047       10.7828       11.8227       11.3865       13.6903        7.0973        7.2820        8.8447        6.6035        9.0783        9.7937       16.2087       25.2537       20.2520       19.1783       14.2432       15.1172       15.1223       18.0843       15.2356       12.3547       22.7133       33.9133       46.6603       54.1046       55.8110       49.4831       57.4547       50.2727       48.7710       54.9504       59.8416       56.5533       49.7200       47.6648       50.0902       47.8451       51.4881       55.5429       71.8184       81.6654       76.3538       77.2583       72.2282       60.4170       60.2540       61.9988       62.0845       54.4751       56.4155       49.6062       59.8355       51.0782       43.7180       47.1822       39.9325       64.0848       80.3852       67.9137       65.0342       70.6719       67.1509       73.4922       91.6822       69.5903       57.3517       51.3495       43.7843       35.8122       33.8371       33.6844       40.4613       52.8056       55.6149       50.7871       53.1793       62.8773       63.8809       64.8487       73.9292       79.3134       79.9524       77.3909       70.4895       70.4428       74.5318       79.5442       69.1171       60.2383       49.6186       51.5461       53.2434       55.0056       53.9342       45.6055       48.7549       54.6319       65.4573       60.4980       77.5766       88.2880       89.3480       86.1480       99.0766      121.7983      121.6029      109.5266      107.0549      101.6309       97.4234      130.1516      137.5815      151.6004      155.9862      156.5430      157.7505      139.8388      140.6479      141.3075      135.9608      126.8382      127.9518      135.0033      142.6473      137.0119      134.0627      131.3039      128.0940      109.8091      106.3697      118.4396      115.7235      105.3235       96.7084       96.5868      103.0493       90.4963       94.1004       92.9112       91.6506        0.0000        0.0000        0.0000        0.0000        0.0000        0.0000        0.0000        0.0000        0.0000        0.0000        0.0000        0.0000        0.0000        0.0000        0.0000        0.0000        0.0000        0.0000        0.0000        0.0000        0.0000        0.0000        0.0000        0.0000        0.0000        0.0000        0.0000        0.0000        0.0000        0.0000        0.0000        0.0000        0.0000        0.0000        0.0000        0.0000        0.0000        0.0000        0.0000        0.0000        0.0000        0.0000        0.0000        0.0000        0.0000        0.0000        0.0000        0.0000        0.0000        0.0000        0.0000        0.0000        0.0000        0.0000
        0.0000        0.0000        0.0000        0.0000        0.0000        0.0000        0.0000        0.0000        0.0000        0.0000        0.0000        0.0000        0.0000        0.0000        0.0000        0.0000        0.0000        0.0000        0.0000        0.0000        0.0000        0.0000       60.1237       43.8808       45.3094       27.8097       24.3282        8.4511        5.8936        3.9791        8.0857        3.6654        5.5698        5.7287       11.7951        6.0921        7.4378        7.0688        7.0665       14.6848       27.2533       27.9061       23.9051       25.2180       19.3723       16.3897       12.8022       14.7956        7.4867        8.7100        9.3605       15.5446       19.1968       14.8540       20.0981       13.9386       12.6269       10.9560       13.9232       15.0995       16.7967       19.7330       15.9755       14.3345       13.2280       13.6663       13.1311       23.9242       17.6704       22.2780       22.7355       16.6321       29.0061       27.0902       33.3035       24.2210       36.5135       67.5780       86.7393       66.8399       57.1732       62.4414       56.7855       50.0498       45.0999       55.7270       79.3695       86.0895       69.5359       73.6755       73.2787       53.3847       64.3521       90.6727      113.4907       89.7101       67.4780       69.7590       85.4004       65.2605       61.5155       71.7513       67.0591       67.9608       75.3135       68.4061       67.2636       57.2331       60.6371       55.1547       57.0027       65.4214       82.2823       84.1507       76.2642       81.5901       84.1418       72.2890       69.8008       55.5960       59.8610       59.5140       43.6822       36.0388       38.1114       37.2554       36.4642       52.4053       56.1988       66.3733       71.5663       92.3292       94.6537      101.3774       80.7453       80.9001       70.0446       71.9111       76.2416       72.2027       78.1542       83.7895       71.8726       64.4759       59.3064       61.3210       66.2676       67.3639       75.0046       83.0855       77.8260       73.6657       67.5374       66.7349       75.0906       95.5231      102.8137      109.1425      112.9907      119.4233      125.9822      110.9316      103.0936       96.1688      109.2714      117.1213      119.0471      155.0636      159.9221      162.6325      169.5331      179.8440      180.0782      170.9232      153.7744      162.3240      158.4359      143.7240      144.0828      145.8113      150.0970      139.2234      127.6118      114.6688      121.6813      107.9049      102.3276       78.6675       93.1297      115.7580       99.1879      101.5455      105.8402      112.1556      111.5851       84.0559       87.5381       96.3919      108.7704        0.0000        0.0000        0.0000        0.0000        0.0000        0.0000        0.0000        0.0000        0.0000        0.0000        0.0000        0.0000        0.0000        0.0000        0.0000        0.0000        0.0000        0.0000        0.0000        0.0000        0.0000        0.0000        0.0000        0.0000        0.0000        0.0000        0.0000        0.0000        0.0000        0.0000        0.0000        0.0000        0.0000        0.0000        0.0000        0.0000        0.0000        0.0000        0.0000        0.0000        0.0000        0.0000        0.0000        0.0000        0.0000        0.0000        0.0000        0.0000        0.0000        0.0000
        0.0000        0.0000        0.0000        0.0000        0.0000        0.0000        0.0000        0.0000        0.0000        0.0000        0.0000        0.0000        0.0000        0.0000        0.0000        0.0000        0.0000        0.0000        0.0000        0.0000        0.0000        0.0000        0.0000        0.0000        0.0000        0.0000       24.3713       11.3889        4.5952        5.5207        6.0222        5.8441        1.0166        7.4830       21.2193       12.5462       16.2700       14.5654       13.6302       21.8551       22.5615       23.0478       19.9718       15.6756       16.8068       11.6491       17.1351       10.5048        7.7590        7.8691        8.6319       15.8341       13.6624       21.8799       19.7880       11.9247       14.7080       18.1333       17.8162       18.8221       22.8129       20.7093       22.4343       19.8243       18.9218       12.2177       12.3232       16.3258       28.5301       36.8968       40.3484       27.4768       32.3015       26.8949       31.1107       48.5785       45.8956       59.3910       76.1709       53.3242       60.1169       68.0574       72.4207       61.4808       62.7144       77.9075       95.2353       96.7372       83.9510       88.0173       73.8638       75.3294       85.7246       84.4500       93.5163       91.7890       85.7708       65.9503       79.5260       68.4402       75.3950       85.8483       79.5139       72.2536       85.7443       85.5814       83.5311       63.9408       63.9802       58.6681       72.3725       76.5761       80.0704       85.5272       88.2935       83.3086       95.7433       80.6167       69.1771       59.3336       53.4583       47.5913       38.0565       38.5536       44.0462       51.1927       45.0302       69.4864       64.2870       68.6255       67.4711       71.3782       80.6785       80.7099       74.0880       68.4846       67.9788       77.1304       81.7989       93.8454       94.4700       90.3851       80.7715       81.2648       75.2586       73.8960       76.1279       78.0841       88.1976       95.0198       81.5537       74.9398       72.4658       74.4601       88.7494      102.9808      118.6399      130.8867      141.8085      123.2037      137.3867      142.2618      122.8010      107.1398      114.0211      139.3873      123.2386      144.0791      162.2087      170.9250      183.5982      185.0862      188.3692      183.9459      159.2707      172.8251      174.5800      165.6700      158.3170      158.0116      160.7236      158.1320      145.6559      132.5281      127.8375      108.2961      106.3530       96.6573       97.6210      109.5193      120.0808      109.6646      112.1785      126.2593      121.8066       86.8936       93.3242       98.2276      104.6032        0.0000        0.0000        0.0000        0.0000        0.0000        0.0000        0.0000        0.0000        0.0000        0.0000        0.0000        0.0000        0.0000        0.0000        0.0000        0.0000        0.0000        0.0000        0.0000        0.0000        0.0000        0.0000        0.0000        0.0000        0.0000        0.0000        0.0000        0.0000        0.0000        0.0000        0.0000        0.0000        0.0000        0.0000        0.0000        0.0000        0.0000        0.0000        0.0000        0.0000        0.0000        0.0000        0.0000        0.0000        0.0000        0.0000        0.0000        0.0000        0.0000        0.0000
        0.0000        0.0000        0.0000        0.0000        0.0000        0.0000        0.0000        0.0000        0.0000        0.0000        0.0000        0.0000        0.0000        0.0000        0.0000        0.0000        0.0000        0.0000        0.0000        0.0000        0.0000        0.0000        0.0000        0.0000        0.0000        0.0000        0.0000       35.5960       33.9646       20.1939       17.6510        9.0939       10.0103        4.3388        8.0553        8.6493        7.9660       11.7905        8.3661       11.1378       21.6788       18.9863       15.7116       28.2701       26.0228       25.2507       23.4343       14.7276       21.2311       14.8977       15.1567       27.5727       18.0338       24.2267       33.4912       20.3806       21.1329       22.1477       24.4931       21.8382       20.6361       16.4421       17.6882       13.7557       18.4671       23.6142       24.2951       32.1640       49.3201       57.5200       39.8829       42.1595       43.4366       50.2815       52.0664       50.0333       59.3599       54.8685       61.1142       54.6857       61.6924       56.4202       59.1521       54.1663       56.1313       69.9669       73.8921       87.7949      105.2649      118.7038      108.1131      101.8545       90.6878       98.1675      135.5809      112.1788      110.5817       85.7483       83.7547       84.2709       93.9084       82.2115       79.8509       80.2897       81.2530       93.8303       91.7262       75.1937       64.1178       61.2100       68.1801       74.1115       84.6515       89.6927       85.9338       71.2273       80.4583       66.2764       56.8029       53.4950       46.6525       43.0058       40.0660       38.8045       42.5038       42.7527       48.3856       64.1128       73.5322       80.9325       76.6779       71.0750       76.0109       76.2795       85.7589       82.0021       86.8501      100.3428       93.2981      110.9746      130.8674      115.0803       90.3751       77.2032       67.7187       69.9770       69.4423       92.7753       97.0321       99.8467       90.9405       91.8645       80.4779       87.0667      102.0005      118.8419      163.6248      147.3791      159.9613      146.1229      152.8712      152.3959      141.7283      135.4139      140.2901      154.6469      151.5720      154.9747      165.6723      189.7443      188.1714      180.5350      181.0257      183.4566      177.9524      182.7377      183.1947      187.7553      182.8925      170.2641      178.6084      170.6534      170.9668      147.4842      123.6198      114.9485      120.4557      113.7437      105.7698      117.4552      128.4490      157.9459      142.3073      163.3130      144.9252       92.2393       90.9175      101.7034      114.6134      143.5500        0.0000        0.0000        0.0000        0.0000        0.0000        0.0000        0.0000        0.0000        0.0000        0.0000        0.0000        0.0000        0.0000        0.0000        0.0000        0.0000        0.0000        0.0000        0.0000        0.0000        0.0000        0.0000        0.0000        0.0000        0.0000        0.0000        0.0000        0.0000        0.0000        0.0000        0.0000        0.0000        0.0000        0.0000        0.0000        0.0000        0.0000        0.0000        0.0000        0.0000        0.0000        0.0000        0.0000        0.0000        0.0000        0.0000        0.0000        0.0000        0.0000
        0.0000        0.0000        0.0000        0.0000        0.0000        0.0000        0.0000        0.0000        0.0000        0.0000        0.0000        0.0000        0.0000        0.0000        0.0000        0.0000        0.0000        0.0000        0.0000        0.0000        0.0000        0.0000        0.0000        0.0000        0.0000        0.0000        0.0000        0.0000        0.0000        0.0000       25.2464       15.9771        7.1441       12.8632       16.7505       13.7959       27.8461       13.1798        3.4193        1.4172        7.4332       15.3710       12.1306       23.4845       25.2232       18.9365       21.4071       22.9445       20.1249       21.3462       25.6773       34.9581       37.2593       50.6229       48.2410       30.3801       25.0668       23.9835       22.2443       18.5044       15.6415       11.4691       11.9509        9.3303       12.1911       23.8476       28.3903       56.7826       46.4989       44.3621       44.0908       35.7825       35.5347       43.5351       57.8651       62.6252       60.7472       53.1736       52.4508       57.0207       68.4117       63.6949       62.3949       66.8454       90.0388       90.2633       96.0869      110.5202      131.2488      126.7607      144.9768      146.1015      144.4584      141.2288      126.5890       93.9819       94.0881       91.3743       97.3161       79.8092       82.1221       80.7960       80.9721       87.6884      105.3166      109.1831       94.4016       76.3064       74.6221       64.5878       64.2181       68.5464       79.4072       76.6249       83.6106       78.5427       73.3275       62.4321       57.2536       55.9697       50.9647       45.2160       41.9519       42.9309       44.2116       45.5495       46.0243       63.1301       68.5939       72.4350       71.8633       73.9161       78.6284       98.0170      103.6250       89.5851       98.9536      106.9766      107.1072      100.5296      103.2394       87.2127       73.9999       70.5012       80.3100       85.4973       96.1655      116.1396      108.8084      109.8149      116.0222      108.0093       93.4759       99.9508      117.1169      134.5920      130.5308      133.0427      153.1924      156.1554      159.9390      165.5635      175.0689      170.6669      164.8868      190.4794      205.7226      197.0282      184.9579      188.7263      202.3880      200.9347      200.5609      194.9425      206.8082      191.6343      205.4660      211.7616      224.1714      198.4632      202.1824      193.7219      181.3564      162.4677      154.6259      148.5691      138.9658      118.6332      108.9937      119.3247      145.5756      183.0046      169.5981      176.1285      195.1034       92.1913      107.4188      108.5558      119.4078      134.6700        0.0000        0.0000        0.0000        0.0000        0.0000        0.0000        0.0000        0.0000        0.0000        0.0000        0.0000        0.0000        0.0000        0.0000        0.0000        0.0000        0.0000        0.0000        0.0000        0.0000        0.0000        0.0000        0.0000        0.0000        0.0000        0.0000        0.0000        0.0000        0.0000        0.0000        0.0000        0.0000        0.0000        0.0000        0.0000        0.0000        0.0000        0.0000        0.0000        0.0000        0.0000        0.0000        0.0000        0.0000        0.0000        0.0000        0.0000        0.0000        0.0000
        0.0000        0.0000        0.0000        0.0000        0.0000        0.0000        0.0000        0.0000        0.0000        0.0000        0.0000        0.0000        0.0000        0.0000        0.0000        0.0000        0.0000        0.0000        0.0000        0.0000        0.0000        0.0000        0.0000        0.0000        0.0000        0.0000        0.0000        0.0000        0.0000        0.0000        0.0000       48.9283       45.8297        0.0000        0.0000       13.8694       27.6122       28.9929       13.0752        3.4628        1.4869        3.0978        4.0372        6.7667       14.2660       10.7043        7.3722       12.2232       13.5105       12.1085       11.4125       11.8591       11.1373        8.6262       10.1108       10.7506        8.1904        5.8662        4.1103        6.3997       13.8402        6.2055        3.6410        2.7475        7.6717       10.0203       24.7362       39.7891       23.4008       21.4489       13.0769       15.5653       13.0931       19.3231       31.1924       80.2001       60.3932       56.1877       64.4491       66.2051       64.5427       79.6038       80.9993      132.4695      166.6555      156.3748      178.4336      182.7848      189.9559      162.9235      196.2084      188.8253      243.8251      267.4716      299.9311      159.0293      124.5435      109.9218      114.0700       82.3622       76.9536       86.6728      116.1482       92.4885      102.1135       91.6156       73.7712       62.9383       56.3848       61.9480       59.9419       66.7836       68.7024       72.1705       93.5431       76.6364       60.9032       59.1859       64.3650       74.4551       60.4719       57.5170       52.7449       50.5984       41.3131       42.2451       44.7435       50.7862       53.1483       62.3801       70.4135       89.7906      108.9564      106.6332       96.6904       91.6611       95.0751      108.7200      120.8272      101.5314       93.1090       86.2451       87.0709      101.2218      113.8962      124.7217      117.4262      122.8277      125.5866      118.3555      119.0622      118.0622      124.7687      136.2433      150.1667      169.9512      167.1655      183.9870      189.0946      215.0065      231.8548      222.0205      231.3486      301.3272      300.7062      289.2975      296.8365      327.4321      303.5500      262.1462      246.1903      375.5587      329.5595      298.9774      325.0225      253.5627      270.8305      256.3859      266.7906      222.0497      240.8072      258.5323      232.6722      196.1424      202.6624      186.2821      152.1279      129.6233      119.0934      118.5996      130.7745      131.1745      139.5170      144.5185      134.2217      122.0182      127.1171      140.4004        0.0000        0.0000        0.0000        0.0000        0.0000        0.0000        0.0000        0.0000        0.0000        0.0000        0.0000        0.0000        0.0000        0.0000        0.0000        0.0000        0.0000        0.0000        0.0000        0.0000        0.0000        0.0000        0.0000        0.0000        0.0000        0.0000        0.0000        0.0000        0.0000        0.0000        0.0000        0.0000        0.0000        0.0000        0.0000        0.0000        0.0000        0.0000        0.0000        0.0000        0.0000        0.0000        0.0000        0.0000        0.0000        0.0000        0.0000        0.0000        0.0000        0.0000        0.0000
        0.0000        0.0000        0.0000        0.0000        0.0000        0.0000        0.0000        0.0000        0.0000        0.0000        0.0000        0.0000        0.0000        0.0000        0.0000        0.0000        0.0000        0.0000        0.0000        0.0000        0.0000        0.0000        0.0000        0.0000        0.0000        0.0000        0.0000        0.0000        0.0000        0.0000        0.0000        0.0000        0.0000        0.0000        0.0000        0.0000        0.0000       12.0004       11.8406        6.3810        4.1092        3.0037        3.3999        3.5738        4.6313        6.5668        7.8413        7.2056       12.5004       14.8477       12.8118       15.2349        9.7102        5.3606        4.3081        3.2957        4.1347        1.7726        2.5427        5.6178        4.5703        2.4470        2.1400        4.1610        3.7632        7.1542       15.2097       17.6426       25.4289       31.4963       14.3127       16.5187       18.8183       37.4176       76.3717       93.4386       62.0601       99.1249       65.0689       69.3494       84.7369      126.5042      121.6994      142.9972      149.6720      161.3026      172.1360      186.2881      163.0931      194.7189      213.2227      187.8819      247.3844      307.6107      336.5471      268.4749      183.8314      121.6841      121.6885      115.6605       88.3584       88.2701       89.7262       87.1834       89.2908       84.0297       68.0486       60.0355       54.4022       52.3885       58.0521       67.5756       73.3239       74.1577       89.8576       70.6865       61.5667       71.1955       68.6355       65.9637       71.6993       59.1383       50.2256       43.6958       37.7293       35.9830       41.3254       49.6337       51.1026       62.2936       72.5978       95.8851      116.3989      129.1934      134.9516      118.4554      108.2499      110.9723      120.9068      108.1628      103.9450      105.0896      133.8003      125.3237      117.6735      131.3376      137.6483      129.7659      129.2808      147.8231      155.0432      137.0479      131.7869      127.4722      135.5337      153.9081      192.4352      223.3403      235.1417      236.6971      221.9834      221.5031      218.8365      301.1764      287.4062      299.9415      260.9029      360.1984      305.7584      271.4946      259.8779      378.4229      291.7067      293.9574      366.1277      277.2735      291.6873      299.6758      296.5124      267.1135      246.1713      285.1126      299.2611      285.1806      218.4691      204.8096      181.0113      143.7936      136.8705      133.7849      138.4931      148.1348      154.3608      170.6522      157.5906      159.7587      141.1904        0.0000        0.0000        0.0000        0.0000        0.0000        0.0000        0.0000        0.0000        0.0000        0.0000        0.0000        0.0000        0.0000        0.0000        0.0000        0.0000        0.0000        0.0000        0.0000        0.0000        0.0000        0.0000        0.0000        0.0000        0.0000        0.0000        0.0000        0.0000        0.0000        0.0000        0.0000        0.0000        0.0000        0.0000        0.0000        0.0000        0.0000        0.0000        0.0000        0.0000        0.0000        0.0000        0.0000        0.0000        0.0000        0.0000        0.0000        0.0000        0.0000        0.0000        0.0000        0.0000
        0.0000        0.0000        0.0000        0.0000        0.0000        0.0000        0.0000        0.0000        0.0000        0.0000        0.0000        0.0000        0.0000        0.0000        0.0000        0.0000        0.0000        0.0000        0.0000        0.0000        0.0000        0.0000        0.0000        0.0000        0.0000        0.0000        0.0000        0.0000        0.0000        0.0000        0.0000        0.0000        0.0000        0.0000        0.0000        0.0000        0.0000        0.0000        0.0000        4.6795        7.1541        4.0351        5.4909        7.5497        8.0873        7.4659        9.2082        8.9096       11.0990       10.2105       11.1876        7.1070        7.2610        3.9664        2.9020        7.7969        3.8580        2.2658        1.6714        0.8652        1.8934        2.0011        2.6632        0.8219        0.7134        1.8463        6.3281       15.2917       21.6960       13.8424       12.2304       11.9723       38.4819       19.9747       40.6488       45.9344       59.1763       88.4004       76.4892       92.8430       96.5564      101.1133       98.7895      140.0073      132.4875      159.5270      204.3833      198.8953      209.5745      245.2358      280.4318      254.2565      298.5196      316.5777      305.8672      242.2759      211.1567      176.7965      141.2064      133.2572      112.3175       89.6353       90.1946       89.8305       82.3821       74.8339       67.7376       55.0428       48.4228       48.4211       52.9617       68.5184       73.4087       78.9960       77.2524       74.2689       67.9305       66.3965       58.8694       59.2806       66.7719       57.2874       47.7627       43.5065       39.4742       40.3285       40.3902       52.3194       65.3439       74.0127       86.0067      111.0996      125.2828      150.7799      134.8586      129.1579      118.2297      118.3717      117.3987      119.5555      115.3864      115.9862      116.4290      119.3391      115.0313      128.0971      146.9167      131.9645      139.2499      136.7892      138.4232      125.8722      129.9203      131.4327      153.1287      175.7948      193.6031      229.6257      256.1897      238.2025      216.4827      223.0104      222.7560      279.2504      322.4142      321.3532      290.0926      315.0338      254.2454      253.4293      235.0848      262.4403      284.6224      309.6699      354.4840      293.8922      319.7078      276.8170      243.8782      264.3707      253.5616      284.9072      277.4912      249.3980      220.0620      213.9888      200.9713      178.9275      167.9546      151.9722      162.1739      161.8077      182.6279      204.0074      176.0195      148.9143      142.7512        0.0000        0.0000        0.0000        0.0000        0.0000        0.0000        0.0000        0.0000        0.0000        0.0000        0.0000        0.0000        0.0000        0.0000        0.0000        0.0000        0.0000        0.0000        0.0000        0.0000        0.0000        0.0000        0.0000        0.0000        0.0000        0.0000        0.0000        0.0000        0.0000        0.0000        0.0000        0.0000        0.0000        0.0000        0.0000        0.0000        0.0000        0.0000        0.0000        0.0000        0.0000        0.0000        0.0000        0.0000        0.0000        0.0000        0.0000        0.0000        0.0000        0.0000        0.0000        0.0000
        0.0000        0.0000        0.0000        0.0000        0.0000        0.0000        0.0000        0.0000        0.0000        0.0000        0.0000        0.0000        0.0000        0.0000        0.0000        0.0000        0.0000        0.0000        0.0000        0.0000        0.0000        0.0000        0.0000        0.0000        0.0000        0.0000        0.0000        0.0000        0.0000        0.0000        0.0000        0.0000        0.0000        0.0000        0.0000        0.0000        0.0000        0.0000        0.0000        0.0000        4.4191        3.2686        2.7809        1.7684        1.9495        2.7739        5.5378        8.5240        8.1479        7.5369        6.7629        6.3344        4.8076        2.5142        2.5829        2.0915        2.6203        1.3715        0.9631        2.7253        2.2253        1.8623        1.7142        3.3904        2.5318        3.7398        6.6690       14.2868       17.4371       18.4084        4.9697        9.7681       26.7616       21.0012       17.0835       25.4881       29.6735       25.1671       47.7363       69.7129       77.3695      101.3637      130.9877      164.2882      171.1307      194.9688      221.3175      236.2790      284.2220      278.2168      308.0757      274.5225      335.2839      362.4940      323.2254      235.2771      206.2337      207.4670      147.2588      121.0819      134.7132      100.5872       91.7980       93.0499       81.5517       72.7872       62.2259       56.2206       47.5905       47.8608       50.4451       59.7314       64.6395       72.4607       72.7923       69.0513       67.1720       60.9314       56.4851       72.5803       76.6072       58.3848       50.3206       42.8734       40.6001       42.5075       42.4997       50.4661       54.9542       64.3030       69.4870       98.5818      107.7595      115.5024      139.6011      133.8147      131.0477      133.0526      125.9762      113.7368      106.0156      106.8571      116.5999      124.5555      124.9178      119.8739      130.7121      133.5413      135.9353      135.3837      121.5856      130.8746      150.0900      145.5134      162.9379      188.7447      226.2302      216.0206      242.3350      217.9617      229.5453      251.6442      235.3851      270.2213      307.3604      313.3925      320.9241      277.9676      223.4215      205.5869      192.8143      335.3254      336.8756      304.2153      388.7623      291.9939      335.3285      357.0952      305.5285      269.6203      278.5407      267.8045      280.1165      224.0073      203.1724      191.6346      205.8402      205.9498      203.6598      179.7069      174.2190      171.7496      167.4167      167.0439      153.5376      139.1546        0.0000        0.0000        0.0000        0.0000        0.0000        0.0000        0.0000        0.0000        0.0000        0.0000        0.0000        0.0000        0.0000        0.0000        0.0000        0.0000        0.0000        0.0000        0.0000        0.0000        0.0000        0.0000        0.0000        0.0000        0.0000        0.0000        0.0000        0.0000        0.0000        0.0000        0.0000        0.0000        0.0000        0.0000        0.0000        0.0000        0.0000        0.0000        0.0000        0.0000        0.0000        0.0000        0.0000        0.0000        0.0000        0.0000        0.0000        0.0000        0.0000        0.0000        0.0000        0.0000        0.0000
        0.0000        0.0000        0.0000        0.0000        0.0000        0.0000        0.0000        0.0000        0.0000        0.0000        0.0000        0.0000        0.0000        0.0000        0.0000        0.0000        0.0000        0.0000        0.0000        0.0000        0.0000        0.0000        0.0000        0.0000        0.0000        0.0000        0.0000        0.0000        0.0000        0.0000        0.0000        0.0000        0.0000        0.0000        0.0000        0.0000        0.0000        0.0000        0.0000        0.0000        0.0000        0.0000        0.0000       21.4825       25.4535       26.1291       25.9592       21.8515       20.4780       19.0472       17.2020       20.4386       14.2069       11.5338       10.7131       19.3027       20.3018       23.1965       15.5487       21.3852       29.5949       33.5036       39.7311       41.8211       35.3681       41.4569       50.7153       35.1153       32.1278       26.7300       32.2714       66.8715       55.1439       48.6937       43.3320       44.7054       53.1425       66.3472       86.6847      203.0694      203.0288      227.8751      220.3289      262.5276      301.0506      328.0588      363.6924      394.7572      427.5624      436.6953      494.9885      591.8384      664.0546      660.6953      595.0626      522.7287      435.7872      413.6851      350.3059      214.3168      186.1223      165.6477      193.4676      102.8058       88.2294       82.8010       71.8191       57.6494       46.3694       41.5441       43.3815       46.7551       48.1600       53.9497       55.4490       80.4486       81.0654       63.1121       66.8534       66.5238       65.2715       63.2629       46.7406       49.6945       47.4911       49.2270       56.6502       54.6464       58.2110       61.0981       65.2162       70.4969       73.5249       74.5173       77.2725       86.9650       98.9123      140.9525      117.0245      132.7109      117.8126      113.0547      132.1433      113.1833      117.5562      119.6072      123.7938      132.8690      131.5569      123.5614      126.3987      143.9976      143.1583      152.8644      161.8273      219.2754      210.4754      233.9579      226.6313      199.6907      217.1209      244.6017      240.9143      258.9196      271.9065      292.6999      266.1072      224.8434      209.5027      226.9885      217.7253      258.4668      253.5714      241.0244      260.7741      290.1110      323.2534      361.6379      340.6571      326.9707      319.7779      298.8709      246.5231      231.9896      215.6061      225.8591      214.8293      220.9071      224.8004      192.6361      175.4386      164.7283      169.1496      174.4735      185.5294      171.1200        0.0000        0.0000        0.0000        0.0000        0.0000        0.0000        0.0000        0.0000        0.0000        0.0000        0.0000        0.0000        0.0000        0.0000        0.0000        0.0000        0.0000        0.0000        0.0000        0.0000        0.0000        0.0000        0.0000        0.0000        0.0000        0.0000        0.0000        0.0000        0.0000        0.0000        0.0000        0.0000        0.0000        0.0000        0.0000        0.0000        0.0000        0.0000        0.0000        0.0000        0.0000        0.0000        0.0000        0.0000        0.0000        0.0000        0.0000        0.0000        0.0000        0.0000        0.0000        0.0000        0.0000
        0.0000        0.0000        0.0000        0.0000        0.0000        0.0000        0.0000        0.0000        0.0000        0.0000        0.0000        0.0000        0.0000        0.0000        0.0000        0.0000        0.0000        0.0000        0.0000        0.0000        0.0000        0.0000        0.0000        0.0000        0.0000        0.0000        0.0000        0.0000        0.0000        0.0000        0.0000        0.0000        0.0000        0.0000        0.0000        0.0000        0.0000        0.0000        0.0000        0.0000        0.0000        0.0000        0.0000        0.0000       35.0537       33.3624       34.6575       29.0552       20.6742       18.4634       15.4763       19.2216       15.9456       16.1417       14.0828       28.6859       27.0584       27.8251       28.8304       36.4468       50.1614       38.5131       35.5853       54.4605       37.5405       28.1314       32.4249       35.1904       42.7210       41.7372       40.3723       56.9496       61.0693       47.0646       50.8188       60.5533       85.0907       78.9732      113.8383      205.1628      201.6346      199.4477      191.0324      272.5706      364.1902      413.3043      412.2315      426.8603      451.9283      499.5816      560.4640      609.0571      669.1965      651.2433      616.5995      489.6185      429.1221      462.2098      457.3155      285.3393      206.6560      203.7154      191.9970      123.8219       97.5246       84.6165       89.4904       58.8257       40.2529       35.7402       35.0882       38.1867       43.1859       43.0886       43.7582       64.8900       57.6216       55.7516       59.2253       66.3542       68.3935       56.2399       53.4076       52.5391       51.8480       45.7778       47.5278       53.1562       50.6764       57.4847       69.3404       78.6814       81.7847       83.4644       69.9551       63.9814       66.2049       62.7710       82.9144       81.8580      100.2648      111.5980      112.8915      125.6636      102.9811      117.1779      119.8384      133.6360      132.5200      132.4370      152.1296      157.5365      175.4262      181.4040      179.5838      190.0674      196.3889      236.7456      205.3033      179.8135      197.5697      223.6517      238.2199      247.5104      284.7089      265.2284      256.8955      225.3283      239.5492      251.2671      241.1327      296.9079      304.1128      282.2186      279.8764      307.9987      322.9897      351.2519      340.6785      344.7811      317.9052      285.5968      272.0228      235.0418      230.9261      238.0956      225.5093      221.3121      223.8288      209.8379      179.6219      163.7007      165.8808      201.8699      188.7529      335.6100        0.0000        0.0000        0.0000        0.0000        0.0000        0.0000        0.0000        0.0000        0.0000        0.0000        0.0000        0.0000        0.0000        0.0000        0.0000        0.0000        0.0000        0.0000        0.0000        0.0000        0.0000        0.0000        0.0000        0.0000        0.0000        0.0000        0.0000        0.0000        0.0000        0.0000        0.0000        0.0000        0.0000        0.0000        0.0000        0.0000        0.0000        0.0000        0.0000        0.0000        0.0000        0.0000        0.0000        0.0000        0.0000        0.0000        0.0000        0.0000        0.0000        0.0000        0.0000        0.0000        0.0000
        0.0000        0.0000        0.0000        0.0000        0.0000        0.0000        0.0000        0.0000        0.0000        0.0000        0.0000        0.0000        0.0000        0.0000        0.0000        0.0000        0.0000        0.0000        0.0000        0.0000        0.0000        0.0000        0.0000        0.0000        0.0000        0.0000        0.0000        0.0000        0.0000        0.0000        0.0000        0.0000        0.0000        0.0000        0.0000        0.0000        0.0000        0.0000        0.0000        0.0000        0.0000        0.0000        0.0000        0.0000        0.0000        0.0000       67.9064       61.1229       36.8578       20.4653       15.0735       19.4965       16.2658       18.0901       17.8820       28.5420       28.7538       36.5502       44.8782       81.5808       78.3239       51.1338       31.1489       26.5814       26.3756       31.0406       41.2898       48.5738       46.8091       51.2396       50.8391       66.9281       59.5073       67.7722       66.8952       55.2438       62.8612       66.9163       81.5661      154.6759      147.4287      159.5172      211.7465      339.7102      440.3967      426.5803      426.1100      411.5864      464.0763      563.8516      635.1659      753.0608      750.4704      719.2043      720.8645      522.5779      497.7410      417.4429      346.1219      246.3511      231.5426      247.0657      219.8702      143.6944      107.3002       83.7765       82.5122       52.2025       47.1453       31.3661       31.1297       35.8863       33.8662       33.8996       35.0484       43.0473       48.5846       55.7317       60.2226       62.4565       47.2421       58.3623       54.9174       56.0964       65.4990       49.4392       48.5423       46.2619       52.8930       56.4472       62.5658       90.6303       91.8810       81.3146       74.7695       65.0417       81.7187       77.8167       68.7505       72.7034       74.6323      100.6184      124.4907      114.9236      107.8344      115.5067      128.2841      131.0836      123.9376      156.1045      166.1382      183.8243      188.4859      199.0427      187.4801      180.7531      155.4839      164.7250      168.9849      167.0032      183.8999      208.5164      218.8643      266.8668      299.5707      296.9479      291.3748      245.0369      253.5875      278.0805      259.3538      282.4775      295.6781      345.8765      338.5415      338.4301      343.7704      323.5476      313.3946      291.8490      283.5859      280.2056      295.3576      278.4495      261.7141      267.1790      249.1848      235.0550      247.6957      233.9197      188.5260      180.1817      169.6917      187.5853      184.4711      330.0600        0.0000        0.0000        0.0000        0.0000        0.0000        0.0000        0.0000        0.0000        0.0000        0.0000        0.0000        0.0000        0.0000        0.0000        0.0000        0.0000        0.0000        0.0000        0.0000        0.0000        0.0000        0.0000        0.0000        0.0000        0.0000        0.0000        0.0000        0.0000        0.0000        0.0000        0.0000        0.0000        0.0000        0.0000        0.0000        0.0000        0.0000        0.0000        0.0000        0.0000        0.0000        0.0000        0.0000        0.0000        0.0000        0.0000        0.0000        0.0000        0.0000        0.0000        0.0000        0.0000        0.0000
        0.0000        0.0000        0.0000        0.0000        0.0000        0.0000        0.0000        0.0000        0.0000        0.0000        0.0000        0.0000        0.0000        0.0000        0.0000        0.0000        0.0000        0.0000        0.0000        0.0000        0.0000        0.0000        0.0000        0.0000        0.0000        0.0000        0.0000        0.0000        0.0000        0.0000        0.0000        0.0000        0.0000        0.0000        0.0000        0.0000        0.0000        0.0000        0.0000        0.0000        0.0000        0.0000        0.0000        0.0000        0.0000        0.0000        0.0000       96.6891       56.5539       35.4895       26.2986       27.2298       22.2854       20.0776       21.0233       38.5002       39.1308       40.0669       34.9751       34.5429       33.0939       49.5854       48.6163       32.7223       34.6764       65.1031       73.9470       63.3683       72.9590       72.2170       70.0260       61.0713       87.8174       92.0803       95.3412       77.8551       70.4244       90.1666       77.3261      149.2691      200.7450      284.0252      314.2705      390.6554      469.2982      431.0423      398.3142      389.1701      428.7341      499.2083      666.6316      757.6505      959.7493      917.2690      834.0547      639.4718      553.3428      402.2197      349.4347      273.9014      247.9357      210.7261      188.3025      142.7899      104.7847       89.3838       82.1229       50.2109       37.2672       27.4230       26.7663       28.7914       29.0790       32.4913       33.5921       41.9806       44.5900       47.4365       47.4406       47.3750       45.3098       45.9582       54.1893       56.4732       53.0979       53.6928       53.6779       49.8056       52.2277       53.3533       61.1878       73.5206       72.5570       66.2071       75.2546       73.7694       64.0479       74.4504       83.4842       82.0170       72.8189       87.9091      114.4659      121.0812      112.6563      118.9790      113.8961      123.5963      133.3940      154.7432      158.5608      180.0346      195.0363      187.8756      194.7450      195.3823      191.2748      185.7920      204.7205      202.8247      226.9483      235.6964      254.5054      288.8532      332.7547      291.0377      291.1820      275.1321      284.4106      296.9312      313.3346      282.4221      306.1101      378.0878      401.7589      399.8360      391.3213      375.1305      335.8394      301.8247      293.5398      292.8594      295.0803      291.5805      277.0048      268.0605      255.1202      252.7622      258.2101      257.4310      237.0055      217.2919      209.4256      222.6325      229.8728        0.0000        0.0000        0.0000        0.0000        0.0000        0.0000        0.0000        0.0000        0.0000        0.0000        0.0000        0.0000        0.0000        0.0000        0.0000        0.0000        0.0000        0.0000        0.0000        0.0000        0.0000        0.0000        0.0000        0.0000        0.0000        0.0000        0.0000        0.0000        0.0000        0.0000        0.0000        0.0000        0.0000        0.0000        0.0000        0.0000        0.0000        0.0000        0.0000        0.0000        0.0000        0.0000        0.0000        0.0000        0.0000        0.0000        0.0000        0.0000        0.0000        0.0000        0.0000        0.0000        0.0000        0.0000
        0.0000        0.0000        0.0000        0.0000        0.0000        0.0000        0.0000        0.0000        0.0000        0.0000        0.0000        0.0000        0.0000        0.0000        0.0000        0.0000        0.0000        0.0000        0.0000        0.0000        0.0000        0.0000        0.0000        0.0000        0.0000        0.0000        0.0000        0.0000        0.0000        0.0000        0.0000        0.0000        0.0000        0.0000        0.0000        0.0000        0.0000        0.0000        0.0000        0.0000        0.0000        0.0000        0.0000        0.0000        0.0000        0.0000        0.0000        0.0000        0.0000        0.0000       43.9478       38.4168       32.8837       31.8539       38.6716       61.1312       64.4008       70.3623       80.1169       83.3704       68.0526       82.6548      117.9712       70.9334      116.6579      109.6381        0.0000        0.0000      119.6955      136.9902      128.1592      113.1156      120.6652      134.2386      132.9724      115.8802      101.7813       93.6008       96.4926      167.4075      307.7917      318.4818      311.4413      299.8747      290.9122      300.4728      303.6194      350.8502      401.4944        0.0000        0.0000        0.0000        0.0000     1000.4888      851.0788      628.0046      507.5820      415.6227        0.0000      332.0313      287.8266      241.6813      187.7811      113.5077       93.9487       71.5110       57.7960       35.9167       22.8718       17.9832       18.6455       25.6490       25.4131       26.1054       34.3335       46.6063       39.3572       49.7514       49.6349       46.3876       44.7054       49.2195       59.3184       52.9949       49.4410       49.0822       54.4068       49.1826       49.8639       48.0272       56.5147       61.9959       61.0126       63.9635       61.2320       56.8607       50.5070       58.0470       70.6040       72.0686       83.1474      107.8262      119.6763      119.0643      145.5266      120.3933      131.3739      142.1373      148.6554      168.4664      170.5044      171.1022      194.8758      203.9430      210.7425      246.7759      243.0490      248.9653      253.4257      220.5083      228.8421      249.7327      274.7579      317.3847      308.5670      339.2399      338.5180      350.6002      373.5783      349.3936      389.9932      367.6320      432.5026      435.9810      449.0243      457.9476      486.4676      435.1709      360.0986      363.3149      369.7580      357.7301      325.4276      311.2900      295.0943      281.5058      270.0750      279.7030      276.7611      267.8441      317.4982      270.5091      196.8549        0.0000        0.0000        0.0000        0.0000        0.0000        0.0000        0.0000        0.0000        0.0000        0.0000        0.0000        0.0000        0.0000        0.0000        0.0000        0.0000        0.0000        0.0000        0.0000        0.0000        0.0000        0.0000        0.0000        0.0000        0.0000        0.0000        0.0000        0.0000        0.0000        0.0000        0.0000        0.0000        0.0000        0.0000        0.0000        0.0000        0.0000        0.0000        0.0000        0.0000        0.0000        0.0000        0.0000        0.0000        0.0000        0.0000        0.0000        0.0000        0.0000        0.0000        0.0000        0.0000        0.0000        0.0000        0.0000        0.0000
        0.0000        0.0000        0.0000        0.0000        0.0000        0.0000        0.0000        0.0000        0.0000        0.0000        0.0000        0.0000        0.0000        0.0000        0.0000        0.0000        0.0000        0.0000        0.0000        0.0000        0.0000        0.0000        0.0000        0.0000        0.0000        0.0000        0.0000        0.0000        0.0000        0.0000        0.0000        0.0000        0.0000        0.0000        0.0000        0.0000        0.0000        0.0000        0.0000        0.0000        0.0000        0.0000        0.0000        0.0000        0.0000        0.0000        0.0000        0.0000        0.0000        0.0000        0.0000        0.0000        0.0000        0.0000        0.0000       83.9211      119.3690      125.7028        0.0000        0.0000        0.0000      114.7378      122.6197       93.4122       90.4115        0.0000        0.0000        0.0000        0.0000        0.0000        0.0000        0.0000      162.4840      161.4619      161.9519      153.4148      120.0999      114.2040      128.3101      173.9547      191.3787      199.2811      219.7991      258.9438      279.5852      330.7392      361.2336      421.4314        0.0000        0.0000        0.0000        0.0000        0.0000        0.0000      877.4146      573.2750        0.0000        0.0000        0.0000      335.6206      291.5392      244.8204      196.2945      117.7012       77.0834       61.0503       50.1912       30.3061       21.0553       17.6706       17.2803       26.7615       25.2253       21.9634       31.1845       42.5404       47.6696       59.5793       39.1761       36.8951       36.5459       39.6603       40.9030       36.2988       40.6865       42.9304       40.2734       44.8072       44.0540       44.3516       46.5998       46.4471       46.1037       54.5611       61.1042       58.9495       81.6734       98.8481      103.5810       96.0573      106.7015      124.0536      130.5282      125.7702      123.7990      111.2176      128.3811      161.8285      186.0846      200.1352      204.5342      182.5982      196.4047      216.2441      267.0834      261.4678      304.5080      290.5963      277.1926      237.4682      239.9681      265.2219      293.7448      327.4985      341.5206      386.9114      385.2279      407.2245      422.3853      442.3160      468.1655      483.2782      512.9496      506.8631      506.4099      457.1750      432.4468      423.0699      406.2762      374.5973      352.7268      372.1436      364.8411      362.1467      352.4158      309.8582      295.6949      286.1704      263.3816      288.3268      291.9655      263.5564      244.5299        0.0000        0.0000        0.0000        0.0000        0.0000        0.0000        0.0000        0.0000        0.0000        0.0000        0.0000        0.0000        0.0000        0.0000        0.0000        0.0000        0.0000        0.0000        0.0000        0.0000        0.0000        0.0000        0.0000        0.0000        0.0000        0.0000        0.0000        0.0000        0.0000        0.0000        0.0000        0.0000        0.0000        0.0000        0.0000        0.0000        0.0000        0.0000        0.0000        0.0000        0.0000        0.0000        0.0000        0.0000        0.0000        0.0000        0.0000        0.0000        0.0000        0.0000        0.0000        0.0000        0.0000        0.0000        0.0000        0.0000
        0.0000        0.0000        0.0000        0.0000        0.0000        0.0000        0.0000        0.0000        0.0000        0.0000        0.0000        0.0000        0.0000        0.0000        0.0000        0.0000        0.0000        0.0000        0.0000        0.0000        0.0000        0.0000        0.0000        0.0000        0.0000        0.0000        0.0000        0.0000        0.0000        0.0000        0.0000        0.0000        0.0000        0.0000        0.0000        0.0000        0.0000        0.0000        0.0000        0.0000        0.0000        0.0000        0.0000        0.0000        0.0000        0.0000        0.0000        0.0000        0.0000        0.0000        0.0000        0.0000        0.0000        0.0000        0.0000        0.0000        0.0000        0.0000        0.0000        0.0000        0.0000      142.8569      203.3551      167.1280      137.0801        0.0000        0.0000        0.0000        0.0000        0.0000        0.0000        0.0000        0.0000      174.5723      181.7389      164.5579      153.4548      150.2233      153.7157      174.1540      188.5570      216.5830      245.4021      324.9307      349.9091        0.0000        0.0000        0.0000        0.0000        0.0000        0.0000        0.0000        0.0000        0.0000        0.0000        0.0000        0.0000        0.0000        0.0000        0.0000      273.4602      220.2627      180.2577      109.6272       77.5967       60.3104       46.8781       34.6147       19.4727       16.9313       14.2554       18.9955       16.6660       16.5750       20.3342       33.9681       36.5243       46.4035       32.7881       36.1177       35.2124       35.0988       36.3780       30.6432       34.7340       38.0329       37.2645       42.2377       45.7080       45.0929       53.6552       48.9541       45.1926       48.4777       54.0882       92.8306       97.4890      120.0563      132.6585      138.6250      146.5184      137.4802      151.2640      131.1982      123.6827      109.9338      136.5969      170.5005      180.7499      187.1753      177.3575      199.2608      211.6075      225.9449      250.3946      270.7372      291.5880      334.9318      289.0761      283.0796      299.0595      334.1354      340.8234      413.0214      453.6891      436.5527      440.1068      461.4049      481.6171      489.9872      503.3705      521.7913      539.4255      532.1973      517.0845      464.1345      479.5583      476.7853      468.7917      417.1023      395.6262      391.9491      409.7766      405.5071      327.9824      317.8815      310.8596      287.6490      272.2303      320.0370      332.5651      265.6126        0.0000        0.0000        0.0000        0.0000        0.0000        0.0000        0.0000        0.0000        0.0000        0.0000        0.0000        0.0000        0.0000        0.0000        0.0000        0.0000        0.0000        0.0000        0.0000        0.0000        0.0000        0.0000        0.0000        0.0000        0.0000        0.0000        0.0000        0.0000        0.0000        0.0000        0.0000        0.0000        0.0000        0.0000        0.0000        0.0000        0.0000        0.0000        0.0000        0.0000        0.0000        0.0000        0.0000        0.0000        0.0000        0.0000        0.0000        0.0000        0.0000        0.0000        0.0000        0.0000        0.0000        0.0000        0.0000        0.0000        0.0000
        0.0000        0.0000        0.0000        0.0000        0.0000        0.0000        0.0000        0.0000        0.0000        0.0000        0.0000        0.0000        0.0000        0.0000        0.0000        0.0000        0.0000        0.0000        0.0000        0.0000        0.0000        0.0000        0.0000        0.0000        0.0000        0.0000        0.0000        0.0000        0.0000        0.0000        0.0000        0.0000        0.0000        0.0000        0.0000        0.0000        0.0000        0.0000        0.0000        0.0000        0.0000        0.0000        0.0000        0.0000        0.0000        0.0000        0.0000        0.0000        0.0000        0.0000        0.0000        0.0000        0.0000        0.0000        0.0000        0.0000        0.0000        0.0000        0.0000        0.0000        0.0000        0.0000      142.3385      277.3029        0.0000        0.0000        0.0000        0.0000        0.0000        0.0000        0.0000        0.0000        0.0000        0.0000      242.5638      206.2460      203.6382      176.6543      181.6882      244.7814      242.9701      322.3904      376.5957      372.1518        0.0000        0.0000        0.0000        0.0000        0.0000        0.0000        0.0000        0.0000        0.0000        0.0000        0.0000        0.0000        0.0000        0.0000        0.0000        0.0000        0.0000      252.8637      195.2727      104.7208       81.4012       60.6047       44.4637       46.8384       16.5151       14.6714       13.4503       16.4985       15.4730       17.3625       18.4906       36.8827       34.2249       30.2968       31.5446       34.0464       35.4043       31.7422       36.1072       42.8817       38.7898       45.2496       45.1315       51.2669       49.3239       49.6888       48.4293       42.3172       47.3935       56.3547       88.5310      112.2756      108.2209      141.7188      141.0195      147.8382      150.8753      130.0689      124.2639      122.6813      134.7760      152.5377      176.9140      174.0699      190.8708      204.9627      207.1672      215.8133      219.5315      239.9888      269.5602      291.5598      295.1788      308.8050      318.7466      312.8594      335.2296      368.7144      393.0733      447.2151      468.4078      430.0795      414.8950      464.7400      513.3090      510.4499      534.2312      493.3091      516.5720      501.4947      508.8408      458.8470      455.6999      474.8880      506.3427      468.9481      427.4410      437.8602      422.9844      383.7822      347.1913      329.5655      333.5570      328.5349      308.9626      322.0389      286.8691        0.0000        0.0000        0.0000        0.0000        0.0000        0.0000        0.0000        0.0000        0.0000        0.0000        0.0000        0.0000        0.0000        0.0000        0.0000        0.0000        0.0000        0.0000        0.0000        0.0000        0.0000        0.0000        0.0000        0.0000        0.0000        0.0000        0.0000        0.0000        0.0000        0.0000        0.0000        0.0000        0.0000        0.0000        0.0000        0.0000        0.0000        0.0000        0.0000        0.0000        0.0000        0.0000        0.0000        0.0000        0.0000        0.0000        0.0000        0.0000        0.0000        0.0000        0.0000        0.0000        0.0000        0.0000        0.0000        0.0000        0.0000        0.0000
        0.0000        0.0000        0.0000        0.0000        0.0000        0.0000        0.0000        0.0000        0.0000        0.0000        0.0000        0.0000        0.0000        0.0000        0.0000        0.0000        0.0000        0.0000        0.0000        0.0000        0.0000        0.0000        0.0000        0.0000        0.0000        0.0000        0.0000        0.0000        0.0000        0.0000        0.0000        0.0000        0.0000        0.0000        0.0000        0.0000        0.0000        0.0000        0.0000        0.0000        0.0000        0.0000        0.0000        0.0000        0.0000        0.0000        0.0000        0.0000        0.0000        0.0000        0.0000        0.0000        0.0000        0.0000        0.0000        0.0000        0.0000        0.0000        0.0000        0.0000        0.0000        0.0000        0.0000        0.0000        0.0000        0.0000        0.0000        0.0000        0.0000        0.0000        0.0000        0.0000        0.0000        0.0000      365.6265      377.0514      312.6790      290.4237      273.7649      331.0981      339.4184      304.9948      253.3526        0.0000        0.0000        0.0000        0.0000        0.0000        0.0000        0.0000        0.0000        0.0000        0.0000        0.0000        0.0000        0.0000        0.0000        0.0000        0.0000        0.0000        0.0000      275.0515      201.4264      123.4481       82.3501       66.3475       48.7969       20.9206       13.5903        9.5162        9.5642       15.3478       16.5545       16.6410       18.8830       22.6662       22.7200       24.0277       22.6858       31.8346       26.9144       27.3363       28.0705       33.7620       42.1764       38.5486       51.1997       53.1675       50.3290       57.5381       63.5359       62.8078       71.8007       85.6147      109.7029      117.8856      103.9270      106.8253      129.9800      156.1948      155.4413      124.9403      129.3303      132.7796      135.2900      154.2537      172.6777      189.8466      199.2703      234.4659      219.6690      273.6419      286.5589      282.4534      314.0133      293.5744      275.6183      311.2292      354.3088      342.0771      385.2702      395.6071      410.3610      421.0826      397.4029      381.3784      363.9314      420.3100      492.2976      508.2321      507.4861      489.6074      498.6440      527.8675      541.2219      474.9371      443.5315      447.4857      481.6292      485.2116      462.2373      469.5342      466.4997      397.1893      362.6525      354.7497      367.1032      307.2520      298.8673      327.2951      333.4344        0.0000        0.0000        0.0000        0.0000        0.0000        0.0000        0.0000        0.0000        0.0000        0.0000        0.0000        0.0000        0.0000        0.0000        0.0000        0.0000        0.0000        0.0000        0.0000        0.0000        0.0000        0.0000        0.0000        0.0000        0.0000        0.0000        0.0000        0.0000        0.0000        0.0000        0.0000        0.0000        0.0000        0.0000        0.0000        0.0000        0.0000        0.0000        0.0000        0.0000        0.0000        0.0000        0.0000        0.0000        0.0000        0.0000        0.0000        0.0000        0.0000        0.0000        0.0000        0.0000        0.0000        0.0000        0.0000        0.0000        0.0000        0.0000
        0.0000        0.0000        0.0000        0.0000        0.0000        0.0000        0.0000        0.0000        0.0000        0.0000        0.0000        0.0000        0.0000        0.0000        0.0000        0.0000        0.0000        0.0000        0.0000        0.0000        0.0000        0.0000        0.0000        0.0000        0.0000        0.0000        0.0000        0.0000        0.0000        0.0000        0.0000        0.0000        0.0000        0.0000        0.0000        0.0000        0.0000        0.0000        0.0000        0.0000        0.0000        0.0000        0.0000        0.0000        0.0000        0.0000        0.0000        0.0000        0.0000        0.0000        0.0000        0.0000        0.0000        0.0000        0.0000        0.0000        0.0000        0.0000        0.0000        0.0000        0.0000        0.0000        0.0000        0.0000        0.0000        0.0000        0.0000        0.0000        0.0000        0.0000        0.0000        0.0000        0.0000        0.0000        0.0000        0.0000        0.0000        0.0000        0.0000        0.0000        0.0000        0.0000        0.0000        0.0000        0.0000        0.0000        0.0000        0.0000        0.0000        0.0000        0.0000        0.0000        0.0000        0.0000        0.0000        0.0000        0.0000        0.0000        0.0000        0.0000        0.0000      161.8339      130.3801       94.9285       66.9377       52.2645       41.4383       18.5461       13.6477       13.5484       12.7620       13.7744       12.5403       16.2295       14.8135       21.8090       19.9371       19.8535       18.9518       31.7155       26.2671       34.5715       41.4382       55.7562       55.7407       50.3408       56.4958       50.4579       55.5634       62.1510       89.4472       90.0077       94.7065       95.8078      106.2412      130.3821      103.9157       99.5443      109.6279      116.4056      144.1611      128.2905      126.6540      134.4274      142.2656      150.3603      187.9566      195.0650      206.5380      220.7183      214.5480      252.5297      277.1884      299.0051      322.3465      305.9585      300.0585      303.5100      318.1032      404.0004      389.2534      412.5575      379.8637      372.4530      377.4987      371.8633      362.7678      379.6815      380.6960      451.2448      487.2669      490.0614      530.9601      547.5930      500.1153      444.5825      457.5847      453.8243      463.7024      446.3631      495.4906      446.0037      434.2245      415.9326      371.0283      354.6606      323.7350      303.5120      298.4328      327.6323        0.0000        0.0000        0.0000        0.0000        0.0000        0.0000        0.0000        0.0000        0.0000        0.0000        0.0000        0.0000        0.0000        0.0000        0.0000        0.0000        0.0000        0.0000        0.0000        0.0000        0.0000        0.0000        0.0000        0.0000        0.0000        0.0000        0.0000        0.0000        0.0000        0.0000        0.0000        0.0000        0.0000        0.0000        0.0000        0.0000        0.0000        0.0000        0.0000        0.0000        0.0000        0.0000        0.0000        0.0000        0.0000        0.0000        0.0000        0.0000        0.0000        0.0000        0.0000        0.0000        0.0000        0.0000        0.0000        0.0000        0.0000        0.0000        0.0000
        0.0000        0.0000        0.0000        0.0000        0.0000        0.0000        0.0000        0.0000        0.0000        0.0000        0.0000        0.0000        0.0000        0.0000        0.0000        0.0000        0.0000        0.0000        0.0000        0.0000        0.0000        0.0000        0.0000        0.0000        0.0000        0.0000        0.0000        0.0000        0.0000        0.0000        0.0000        0.0000        0.0000        0.0000        0.0000        0.0000        0.0000        0.0000        0.0000        0.0000        0.0000        0.0000        0.0000        0.0000        0.0000        0.0000        0.0000        0.0000        0.0000        0.0000        0.0000        0.0000        0.0000        0.0000        0.0000        0.0000        0.0000        0.0000        0.0000        0.0000        0.0000        0.0000        0.0000        0.0000        0.0000        0.0000        0.0000        0.0000        0.0000        0.0000        0.0000        0.0000        0.0000        0.0000        0.0000        0.0000        0.0000        0.0000        0.0000        0.0000        0.0000        0.0000        0.0000        0.0000        0.0000        0.0000        0.0000        0.0000        0.0000        0.0000        0.0000        0.0000        0.0000        0.0000        0.0000        0.0000        0.0000        0.0000        0.0000        0.0000        0.0000      151.5837      102.6490       75.1345       60.8914       47.3155       40.5522       17.8177       10.5199       13.8923       16.9645       14.2679       13.8454       12.8443       11.8551       17.9132       29.3751       21.5934       23.5135       25.4942       29.3611       43.7626       42.2099       63.8253       70.3946       70.5227       70.6464       63.8152       54.4963       88.8731       97.0092      116.4262      115.6301      105.7004      108.5889      117.7794       87.1193       90.3872       95.0310      109.7910      114.8775      117.5671      115.3618      131.3007      155.6917      161.5469      181.5279      220.1699      228.5243      237.0197      256.7789      310.4268      325.8014      344.6358      359.5950      343.9983      300.6050      303.8828      332.6644      371.3566      370.8312      368.2076      340.9313      325.0308      332.9733      328.8291      338.1783      334.2064      355.6291      370.2283      389.8145      417.4438      458.8443      449.6420      443.0324      429.3957      436.8022      406.5396      408.6018      423.0139      454.9412      442.3705      418.0568      360.3627      327.9603      328.4982      365.1103      334.0212      408.1970      398.8524        0.0000        0.0000        0.0000        0.0000        0.0000        0.0000        0.0000        0.0000        0.0000        0.0000        0.0000        0.0000        0.0000        0.0000        0.0000        0.0000        0.0000        0.0000        0.0000        0.0000        0.0000        0.0000        0.0000        0.0000        0.0000        0.0000        0.0000        0.0000        0.0000        0.0000        0.0000        0.0000        0.0000        0.0000        0.0000        0.0000        0.0000        0.0000        0.0000        0.0000        0.0000        0.0000        0.0000        0.0000        0.0000        0.0000        0.0000        0.0000        0.0000        0.0000        0.0000        0.0000        0.0000        0.0000        0.0000        0.0000        0.0000        0.0000        0.0000
        0.0000        0.0000        0.0000        0.0000        0.0000        0.0000        0.0000        0.0000        0.0000        0.0000        0.0000        0.0000        0.0000        0.0000        0.0000        0.0000        0.0000        0.0000        0.0000        0.0000        0.0000        0.0000        0.0000        0.0000        0.0000        0.0000        0.0000        0.0000        0.0000        0.0000        0.0000        0.0000        0.0000        0.0000        0.0000        0.0000        0.0000        0.0000        0.0000        0.0000        0.0000        0.0000        0.0000        0.0000        0.0000        0.0000        0.0000        0.0000        0.0000        0.0000        0.0000        0.0000        0.0000        0.0000        0.0000        0.0000        0.0000        0.0000        0.0000        0.0000        0.0000        0.0000        0.0000        0.0000        0.0000        0.0000        0.0000        0.0000        0.0000        0.0000        0.0000        0.0000        0.0000        0.0000        0.0000        0.0000        0.0000        0.0000        0.0000        0.0000        0.0000        0.0000        0.0000        0.0000        0.0000        0.0000        0.0000        0.0000        0.0000        0.0000        0.0000        0.0000        0.0000        0.0000        0.0000        0.0000        0.0000        0.0000        0.0000        0.0000      141.2121      114.8078       98.5065       71.7440       57.0661       46.9693       36.1676       16.7288       10.9777       20.3339       29.1348       23.1775       13.9387       13.4021       14.5974       26.1995       29.6006       30.4200       33.9616       30.4806       36.8698       29.9093       39.1173       65.5090       80.0321       84.2801       77.4001       74.4143       69.2943       95.1434      107.5147      126.3054      126.3656      118.2083      112.5913       98.4231       75.8711       81.8450       87.9168       92.2851       91.3009       93.3107      109.3449      135.0728      176.8532      180.4425      205.8863      240.0026      268.4224      290.1151      326.5524      385.4456      360.4229      356.9319      366.1246      373.3204      322.1378      327.5013      341.6545      345.0509      326.8393      356.3961      297.7118      320.8777      302.0345      287.2746      325.2796      315.2419      323.2012      337.4259      369.4010      372.8840      380.5677      407.6627      406.4616      370.9400      391.5673      406.6125      396.0739      407.9620      422.3730      404.8392      368.3960      323.7089      320.7871      312.1765      384.3426      388.4744        0.0000        0.0000        0.0000        0.0000        0.0000        0.0000        0.0000        0.0000        0.0000        0.0000        0.0000        0.0000        0.0000      251.1001        0.0000        0.0000        0.0000      254.7600        0.0000        0.0000        0.0000        0.0000        0.0000        0.0000        0.0000        0.0000        0.0000        0.0000        0.0000        0.0000        0.0000        0.0000        0.0000        0.0000        0.0000        0.0000        0.0000        0.0000        0.0000        0.0000        0.0000        0.0000        0.0000        0.0000        0.0000        0.0000        0.0000        0.0000        0.0000        0.0000        0.0000        0.0000        0.0000        0.0000        0.0000        0.0000        0.0000        0.0000        0.0000        0.0000        0.0000
        0.0000        0.0000        0.0000        0.0000        0.0000        0.0000        0.0000        0.0000        0.0000        0.0000        0.0000        0.0000        0.0000        0.0000        0.0000        0.0000        0.0000        0.0000        0.0000        0.0000        0.0000        0.0000        0.0000        0.0000        0.0000        0.0000        0.0000        0.0000        0.0000        0.0000        0.0000        0.0000        0.0000        0.0000        0.0000        0.0000        0.0000        0.0000        0.0000        0.0000        0.0000        0.0000        0.0000        0.0000        0.0000        0.0000        0.0000        0.0000        0.0000        0.0000        0.0000        0.0000        0.0000        0.0000        0.0000        0.0000        0.0000        0.0000        0.0000        0.0000        0.0000        0.0000        0.0000        0.0000        0.0000        0.0000        0.0000        0.0000        0.0000        0.0000        0.0000        0.0000        0.0000        0.0000        0.0000        0.0000        0.0000        0.0000        0.0000        0.0000        0.0000        0.0000        0.0000        0.0000        0.0000        0.0000        0.0000        0.0000        0.0000        0.0000        0.0000        0.0000        0.0000        0.0000        0.0000        0.0000        0.0000        0.0000        0.0000        0.0000      131.0594      106.8124       86.0598       79.7169       54.6108       40.3800       36.7459       62.6237       20.4761       20.1235       24.6452       19.2631       28.5183       22.6293       17.7392       21.8993       30.0644       33.8050       47.5265       33.6212       29.7271       27.9377       36.0162       52.1666       53.9700       63.9285       89.8563       74.1714       82.1045      118.1157      108.9317      151.6398      130.3438      105.1818      105.5204       81.1963       78.0399       78.6952       72.5406       78.3997       79.1614       90.8353      106.8213      177.7343      210.5792      239.2059      246.1500      290.7374      335.4726      399.4921      470.5080      431.7432      405.1999      394.7303      389.8305      353.8633      327.7959      320.2763      333.0403      298.4578      298.5119      290.4320      293.4459      269.9167      244.5375      251.6065      278.9202      279.8252      286.9636      299.9141      323.8203      325.2648      360.2938      373.4139      354.4499      333.5428      346.2468      360.9111      385.6063      355.2854      344.9957      347.1522      307.4283      273.4081      274.6956      260.9475      279.8732      406.1950        0.0000        0.0000        0.0000        0.0000        0.0000        0.0000        0.0000        0.0000        0.0000        0.0000        0.0000        0.0000      319.8900      306.3899      271.2000        0.0000      276.1500      278.7300        0.0000        0.0000        0.0000        0.0000        0.0000        0.0000        0.0000        0.0000        0.0000        0.0000        0.0000        0.0000        0.0000        0.0000        0.0000        0.0000        0.0000        0.0000        0.0000        0.0000        0.0000        0.0000        0.0000        0.0000        0.0000        0.0000        0.0000        0.0000        0.0000        0.0000        0.0000        0.0000        0.0000        0.0000        0.0000        0.0000        0.0000        0.0000        0.0000        0.0000        0.0000        0.0000        0.0000
        0.0000        0.0000        0.0000        0.0000        0.0000        0.0000        0.0000        0.0000        0.0000        0.0000        0.0000        0.0000        0.0000        0.0000        0.0000        0.0000        0.0000        0.0000        0.0000        0.0000        0.0000        0.0000        0.0000        0.0000        0.0000        0.0000        0.0000        0.0000        0.0000        0.0000        0.0000        0.0000        0.0000        0.0000        0.0000        0.0000        0.0000        0.0000        0.0000        0.0000        0.0000        0.0000        0.0000        0.0000        0.0000        0.0000        0.0000        0.0000        0.0000        0.0000        0.0000        0.0000        0.0000        0.0000        0.0000        0.0000        0.0000        0.0000        0.0000        0.0000        0.0000        0.0000        0.0000        0.0000        0.0000        0.0000        0.0000        0.0000        0.0000        0.0000        0.0000        0.0000        0.0000        0.0000        0.0000        0.0000        0.0000        0.0000        0.0000        0.0000        0.0000        0.0000        0.0000        0.0000        0.0000        0.0000        0.0000        0.0000        0.0000        0.0000        0.0000        0.0000        0.0000        0.0000        0.0000        0.0000        0.0000        0.0000        0.0000      136.2051       99.0554       72.1602       72.8774       68.4970       54.3087       43.8839       39.5156       59.5915       28.6400       20.1357       23.6138       20.1937       24.5151       28.1013       22.4393       25.9347       23.9657       28.2724       30.6918       34.8878       34.9182       36.1754       35.0886       42.9252       53.9494       73.6301       73.5480       87.9583       84.2623      120.4477      106.5316      112.8981      120.1905      108.0360      112.2141       89.9260       87.2602       79.1358       77.1367       72.0051       75.8769      116.4278      129.2935      189.9016      227.7225      254.3566      295.6321      334.6810      409.3057      440.2356      484.4167      449.4382      446.6984      424.9918      432.8228      330.1613      322.8250      308.3690      311.1150      310.7751      276.4448      273.1206      316.4988      275.3707      259.0715      234.4919      256.1018      276.4258      291.0146      303.5700      312.6963      313.3466      316.3458      325.9409      316.9898      342.5933      322.0326      329.5583      313.0851      306.0154      289.7509      263.5928      256.7023      234.7955      266.7575      234.0048      227.2655      270.5577        0.0000        0.0000        0.0000        0.0000        0.0000        0.0000      255.8530      298.9500        0.0000        0.0000        0.0000        0.0000      258.7499      293.7299        0.0000        0.0000        0.0000        0.0000        0.0000        0.0000        0.0000        0.0000        0.0000        0.0000        0.0000        0.0000        0.0000        0.0000        0.0000        0.0000        0.0000        0.0000        0.0000        0.0000        0.0000        0.0000        0.0000        0.0000        0.0000        0.0000        0.0000        0.0000        0.0000        0.0000        0.0000        0.0000        0.0000        0.0000        0.0000        0.0000        0.0000        0.0000        0.0000        0.0000        0.0000        0.0000        0.0000        0.0000        0.0000        0.0000        0.0000
        0.0000        0.0000        0.0000        0.0000        0.0000        0.0000        0.0000        0.0000        0.0000        0.0000        0.0000        0.0000        0.0000        0.0000        0.0000        0.0000        0.0000        0.0000        0.0000        0.0000        0.0000        0.0000        0.0000        0.0000        0.0000        0.0000        0.0000        0.0000        0.0000        0.0000        0.0000        0.0000        0.0000        0.0000        0.0000        0.0000        0.0000        0.0000        0.0000        0.0000        0.0000        0.0000        0.0000        0.0000        0.0000        0.0000        0.0000        0.0000        0.0000        0.0000        0.0000        0.0000        0.0000        0.0000        0.0000        0.0000        0.0000        0.0000        0.0000        0.0000        0.0000        0.0000        0.0000        0.0000        0.0000        0.0000        0.0000        0.0000        0.0000        0.0000        0.0000        0.0000        0.0000        0.0000        0.0000        0.0000        0.0000        0.0000        0.0000        0.0000        0.0000        0.0000        0.0000        0.0000        0.0000        0.0000        0.0000        0.0000        0.0000        0.0000        0.0000        0.0000        0.0000        0.0000        0.0000        0.0000        0.0000       90.4901      115.3624      132.4704       94.6507       78.3792       67.5416       63.5381       54.4548       45.6520       43.3192       44.1472       26.3788       19.3324       20.8328       20.1359       24.1166       24.6906       28.4174       26.3474       32.4701       30.5152       32.9816       30.9422       29.1986       31.8127       34.2035       43.1257       47.6074       51.0552       62.9666       78.6853       84.6618       93.5583      103.0234      147.8082      163.7490      130.7655      124.0833       94.6878       82.7635       82.5027       85.3076       81.9059       89.5497      105.2935      124.4706      197.6912      230.8850      261.7782      307.0660      327.8970      404.8039      440.9299      465.8212      427.5428      398.2127      388.4899      401.8975      300.7043      337.3898      336.3378      346.5423      295.0357      254.9859      285.8084      283.5595      318.0381      263.3136      250.3873      243.9154      262.7226      271.5502      272.4806      243.3359      258.8290      255.7060      283.8222      280.7031      280.8186      259.3598      258.8967      279.7847      267.2570      234.3726      231.0362      233.2918      211.8817      252.0213      243.1707      227.0413        0.0000        0.0000        0.0000        0.0000        0.0000      124.5632      122.8516      122.2301      153.6000        0.0000        0.0000        0.0000        0.0000        0.0000        0.0000        0.0000        0.0000        0.0000        0.0000        0.0000        0.0000        0.0000        0.0000        0.0000        0.0000        0.0000        0.0000        0.0000        0.0000        0.0000        0.0000        0.0000        0.0000        0.0000        0.0000        0.0000        0.0000        0.0000        0.0000        0.0000        0.0000        0.0000        0.0000        0.0000        0.0000        0.0000        0.0000        0.0000        0.0000        0.0000        0.0000        0.0000        0.0000        0.0000        0.0000        0.0000        0.0000        0.0000        0.0000        0.0000        0.0000        0.0000
        0.0000        0.0000        0.0000        0.0000        0.0000        0.0000        0.0000        0.0000        0.0000        0.0000        0.0000        0.0000        0.0000        0.0000        0.0000        0.0000        0.0000        0.0000        0.0000        0.0000        0.0000        0.0000        0.0000        0.0000        0.0000        0.0000        0.0000        0.0000        0.0000        0.0000        0.0000        0.0000        0.0000        0.0000        0.0000        0.0000        0.0000        0.0000        0.0000        0.0000        0.0000        0.0000        0.0000        0.0000        0.0000        0.0000        0.0000        0.0000        0.0000        0.0000        0.0000        0.0000        0.0000        0.0000        0.0000        0.0000        0.0000        0.0000        0.0000        0.0000        0.0000        0.0000        0.0000        0.0000        0.0000        0.0000        0.0000        0.0000        0.0000        0.0000        0.0000        0.0000        0.0000        0.0000        0.0000        0.0000        0.0000        0.0000        0.0000        0.0000        0.0000        0.0000        0.0000        0.0000        0.0000        0.0000        0.0000        0.0000        0.0000        0.0000        0.0000        0.0000        0.0000        0.0000        0.0000        0.0000        0.0000      180.5007      151.8020      119.2871      116.5341       66.9893       48.6342       59.8878       71.3484       61.2597       38.3723       34.8407       30.4806       28.2159       26.0295       23.7611       26.1707       25.3236       25.7426       25.2330       36.6231       35.8404       37.5787       36.3980       31.6445       33.1083       36.6611       44.1149       50.9521       60.5087       83.2324       83.0917       89.0315      104.5914       99.6118      118.5127      123.4372      134.0470      106.5073       84.9854       81.6962       84.6606       80.9842       88.6435       89.9938      108.3492      127.4670      204.2762      216.8494      238.0147      258.2844      289.2100      332.1898      362.4282      399.9536      360.2848      309.9120      318.6440      377.1498      324.5990      313.9243      356.8918      325.3498      278.2064      246.4158      272.4657      242.1561      290.2758      255.6420      242.5428      243.4412      208.0352      202.4010      210.5109      229.1392      225.5397      236.8388      239.7034      233.0133      221.6271      217.6104      229.1616      223.3797      198.4617      201.9187      200.0294      197.3055      199.2671      215.2851      238.3491      263.8046        0.0000        0.0000        0.0000       70.5600      104.4425      107.8688      105.9020      103.0167       28.9500        0.0000        0.0000        0.0000        0.0000        0.0000        0.0000        0.0000        0.0000        0.0000        0.0000        0.0000        0.0000        0.0000        0.0000        0.0000        0.0000        0.0000        0.0000        0.0000        0.0000        0.0000        0.0000        0.0000        0.0000        0.0000        0.0000        0.0000        0.0000        0.0000        0.0000        0.0000        0.0000        0.0000        0.0000        0.0000        0.0000        0.0000        0.0000        0.0000        0.0000        0.0000        0.0000        0.0000        0.0000        0.0000        0.0000        0.0000        0.0000        0.0000        0.0000        0.0000        0.0000        0.0000
        0.0000        0.0000        0.0000        0.0000        0.0000        0.0000        0.0000        0.0000        0.0000        0.0000        0.0000        0.0000        0.0000        0.0000        0.0000        0.0000        0.0000        0.0000        0.0000        0.0000        0.0000        0.0000        0.0000        0.0000        0.0000        0.0000        0.0000        0.0000        0.0000        0.0000        0.0000        0.0000        0.0000        0.0000        0.0000        0.0000        0.0000        0.0000        0.0000        0.0000        0.0000        0.0000        0.0000        0.0000        0.0000        0.0000        0.0000        0.0000        0.0000        0.0000        0.0000        0.0000        0.0000        0.0000        0.0000        0.0000        0.0000        0.0000        0.0000        0.0000        0.0000        0.0000        0.0000        0.0000        0.0000        0.0000        0.0000        0.0000        0.0000        0.0000        0.0000        0.0000        0.0000        0.0000        0.0000        0.0000        0.0000        0.0000        0.0000        0.0000        0.0000        0.0000        0.0000        0.0000        0.0000        0.0000        0.0000        0.0000        0.0000        0.0000        0.0000        0.0000        0.0000        0.0000        0.0000        0.0000       84.8950      113.5575      106.3310      105.4944       94.8900       79.3369       69.6564       71.7274       68.3564       60.6395       54.7036       44.5847       43.7911       43.0564       39.2081       37.1756       30.4805       33.0631       33.9036       35.4118       46.3244      177.5264       74.3670       30.2832       26.3938       30.6712       43.3104       47.8120       53.5902       68.6161       66.9737       74.4793       81.5780      100.1666      101.9500      117.0825      103.1645      126.1138      126.0715       95.5822       91.6631      107.8380       90.0573       91.1048      102.9222      113.9242      139.0683      180.0462      160.0806      167.1818      187.4514      236.0219      249.1810      288.2332      299.5002      281.2356      290.1864      296.6695      369.4016      355.8735      333.4703      329.9013      297.8573      260.9817      249.3528      242.8944      243.7089      255.0424      242.2021      251.6905      244.3168      211.5920      202.9615      210.4857      205.8038      190.6828      199.8080      194.7684      197.6501      193.9702      197.9167      190.7693      188.9948      150.0768      159.1852      156.6811      175.8924      141.3388      153.9730      246.5552        0.0000        0.0000        0.0000        0.0000      134.3935       90.3497       97.5696       99.0565       89.9119       43.1700        0.0000        0.0000        0.0000        0.0000        0.0000        0.0000        0.0000        0.0000        0.0000        0.0000        0.0000        0.0000        0.0000        0.0000        0.0000        0.0000        0.0000        0.0000        0.0000        0.0000        0.0000        0.0000        0.0000        0.0000        0.0000        0.0000        0.0000        0.0000        0.0000        0.0000        0.0000        0.0000        0.0000        0.0000        0.0000        0.0000        0.0000        0.0000        0.0000        0.0000        0.0000        0.0000        0.0000        0.0000        0.0000        0.0000        0.0000        0.0000        0.0000        0.0000        0.0000        0.0000        0.0000
        0.0000        0.0000        0.0000        0.0000        0.0000        0.0000        0.0000        0.0000        0.0000        0.0000        0.0000        0.0000        0.0000        0.0000        0.0000        0.0000        0.0000        0.0000        0.0000        0.0000        0.0000        0.0000        0.0000        0.0000        0.0000        0.0000        0.0000        0.0000        0.0000        0.0000        0.0000        0.0000        0.0000        0.0000        0.0000        0.0000        0.0000        0.0000        0.0000        0.0000        0.0000        0.0000        0.0000        0.0000        0.0000        0.0000        0.0000        0.0000        0.0000        0.0000        0.0000        0.0000        0.0000        0.0000        0.0000        0.0000        0.0000        0.0000        0.0000        0.0000        0.0000        0.0000        0.0000        0.0000        0.0000        0.0000        0.0000        0.0000        0.0000        0.0000        0.0000        0.0000        0.0000        0.0000        0.0000        0.0000        0.0000        0.0000        0.0000        0.0000        0.0000        0.0000        0.0000        0.0000        0.0000        0.0000        0.0000        0.0000        0.0000        0.0000        0.0000        0.0000        0.0000        0.0000        0.0000        0.0000       75.9974       88.1370       77.8786       85.3132       94.2265       88.9333       82.3195       72.6919       62.5428       57.1402       57.9125       49.3881       48.9015       44.6002       46.1957       43.1930       40.1162       43.1762       35.9151       37.7430       41.3914       96.7431      112.1610       33.8256       35.1685       37.6613       73.7373       61.8540       63.4561       62.3466       63.4579       68.1746       78.8928       93.6774       95.9931       94.2510       88.9578       76.5581       96.9417      107.3263      123.7823      137.1549      115.3886      115.9350      115.0078      112.0231      121.8640      140.5741      152.8561      158.2424      166.7964      214.1781      217.9932      225.6197      225.7385      238.1278      276.3682      289.5261      306.1704      316.5264      331.6328      348.0494      299.4413      265.7313      267.7197      249.3183      249.2216      242.3063      240.9492      235.2802      230.9464      200.3466      202.8531      210.1371      200.1199      183.3029      174.7001      171.5430      180.1888      173.1541      168.1130      164.5498      164.7625      138.7277      140.8221      138.0199      162.8949        0.0000        0.0000        0.0000        0.0000        0.0000        0.0000      144.3652      102.4649       96.5376       95.8381       91.6395       90.6783        0.0000        0.0000        0.0000        0.0000        0.0000        0.0000        0.0000        0.0000        0.0000        0.0000        0.0000        0.0000        0.0000        0.0000        0.0000        0.0000        0.0000        0.0000        0.0000        0.0000        0.0000        0.0000        0.0000        0.0000        0.0000        0.0000        0.0000        0.0000        0.0000        0.0000        0.0000        0.0000        0.0000        0.0000        0.0000        0.0000        0.0000        0.0000        0.0000        0.0000        0.0000        0.0000        0.0000        0.0000        0.0000        0.0000        0.0000        0.0000        0.0000        0.0000        0.0000        0.0000        0.0000        0.0000
        0.0000        0.0000        0.0000        0.0000        0.0000        0.0000        0.0000        0.0000        0.0000        0.0000        0.0000        0.0000        0.0000        0.0000        0.0000        0.0000        0.0000        0.0000        0.0000        0.0000        0.0000        0.0000        0.0000        0.0000        0.0000        0.0000        0.0000        0.0000        0.0000        0.0000        0.0000        0.0000        0.0000        0.0000        0.0000        0.0000        0.0000        0.0000        0.0000        0.0000        0.0000        0.0000        0.0000        0.0000        0.0000        0.0000        0.0000        0.0000        0.0000        0.0000        0.0000        0.0000        0.0000        0.0000        0.0000        0.0000        0.0000        0.0000        0.0000        0.0000        0.0000        0.0000        0.0000        0.0000        0.0000        0.0000        0.0000        0.0000        0.0000        0.0000        0.0000        0.0000        0.0000        0.0000        0.0000        0.0000        0.0000        0.0000        0.0000        0.0000        0.0000        0.0000        0.0000        0.0000        0.0000        0.0000        0.0000        0.0000        0.0000        0.0000        0.0000        0.0000        0.0000        0.0000        0.0000        0.0000       64.4492       73.9330       81.8337       76.6095       91.1001       86.7922       64.8801       61.8978       56.6990       56.9442       57.8447       54.0552       61.3347       48.3521       47.7948       51.4574       49.4772       43.8287       40.6425       44.5372       45.3524       36.5475       80.4396       40.4183       41.7402       51.0488       53.2844       61.6680       63.3159       60.0994       62.8192       69.7032       81.0929       84.7703       83.1493       93.0647       93.9037       83.2034      117.2550      143.9636      131.7196      134.7242      110.4577      120.6218      107.4747      113.0672      120.0985      138.3449      141.4750      151.1718      164.1367      182.5305      209.7169      227.9428      260.0421      263.1166      291.6900      318.4068      304.0230      296.9564      334.5573      326.2446      303.0933      274.7502      264.7870      249.6750      286.8976      276.0278      263.1315      259.9686      268.8929      225.9662      210.2089      192.7561      173.9722      171.5714      165.4102      161.4061      167.2350      155.2351      145.6398      147.7388      150.1904      135.7001      142.1877      140.0733        0.0000        0.0000        0.0000        0.0000        0.0000        0.0000      106.4795      104.6170      105.3895       91.1561       89.0821       88.0876       81.4730        0.0000        0.0000        0.0000        0.0000        0.0000        0.0000        0.0000        0.0000        0.0000        0.0000        0.0000        0.0000        0.0000        0.0000        0.0000        0.0000        0.0000        0.0000        0.0000        0.0000        0.0000        0.0000        0.0000        0.0000        0.0000        0.0000        0.0000        0.0000        0.0000        0.0000        0.0000        0.0000        0.0000        0.0000        0.0000        0.0000        0.0000        0.0000        0.0000        0.0000        0.0000        0.0000        0.0000        0.0000        0.0000        0.0000        0.0000        0.0000        0.0000        0.0000        0.0000        0.0000        0.0000        0.0000
        0.0000        0.0000        0.0000        0.0000        0.0000        0.0000        0.0000        0.0000        0.0000        0.0000        0.0000        0.0000        0.0000        0.0000        0.0000        0.0000        0.0000        0.0000        0.0000        0.0000        0.0000        0.0000        0.0000        0.0000        0.0000        0.0000        0.0000        0.0000        0.0000        0.0000        0.0000        0.0000        0.0000        0.0000        0.0000        0.0000        0.0000        0.0000        0.0000        0.0000        0.0000        0.0000        0.0000        0.0000        0.0000        0.0000        0.0000        0.0000        0.0000        0.0000        0.0000        0.0000        0.0000        0.0000        0.0000        0.0000        0.0000        0.0000        0.0000        0.0000        0.0000        0.0000        0.0000        0.0000        0.0000        0.0000        0.0000        0.0000        0.0000        0.0000        0.0000        0.0000        0.0000        0.0000        0.0000        0.0000        0.0000        0.0000        0.0000        0.0000        0.0000        0.0000        0.0000        0.0000        0.0000        0.0000        0.0000        0.0000        0.0000        0.0000        0.0000        0.0000        0.0000        0.0000        0.0000        0.0000        0.0000       95.1219       76.1890       67.8182       71.1270       61.1209       62.3253       55.3927       59.1490       57.0320       53.1187       60.3890       60.4610       47.7960       53.0478       60.9460       51.1431       45.5551       46.3329       46.2789       52.7932       48.2970       55.6454       39.8992       44.1717       59.9734       45.2738       62.9145       66.2034       62.5442       66.3274       77.3389       77.0748       84.7086       81.8515      106.1285      108.9494      102.1322      121.1275      148.4113      115.5644      113.9221      112.7471      116.1054      131.5430      123.7696      138.5791      152.7326      149.5220      147.0793      171.5514      229.1563      223.6248      257.5269      316.7389      306.0271      262.8263      285.9486      296.6235      288.3630      271.5932      263.6315      269.2176      297.8501      264.0012      287.3987      302.2651      300.4633      262.0486      263.7588      276.0728      238.3144      210.4100      174.3115      167.5066      178.3961      177.3469      140.9639      149.9263      149.4476      127.6058      137.9848      141.2224      150.3397      144.9943        0.0000        0.0000        0.0000        0.0000        0.0000        0.0000        0.0000       92.9606       94.5106      103.1102       95.6088       74.0122       73.4518       83.1076        0.0000        0.0000        0.0000        0.0000        0.0000        0.0000        0.0000        0.0000        0.0000        0.0000        0.0000        0.0000        0.0000        0.0000        0.0000        0.0000        0.0000        0.0000        0.0000        0.0000        0.0000        0.0000        0.0000        0.0000        0.0000        0.0000        0.0000        0.0000        0.0000        0.0000        0.0000        0.0000        0.0000        0.0000        0.0000        0.0000        0.0000        0.0000        0.0000        0.0000        0.0000        0.0000        0.0000        0.0000        0.0000        0.0000        0.0000        0.0000        0.0000        0.0000        0.0000        0.0000        0.0000        0.0000
        0.0000        0.0000        0.0000        0.0000        0.0000        0.0000        0.0000        0.0000        0.0000        0.0000        0.0000        0.0000        0.0000        0.0000        0.0000        0.0000        0.0000        0.0000        0.0000        0.0000        0.0000        0.0000        0.0000        0.0000        0.0000        0.0000        0.0000        0.0000        0.0000        0.0000        0.0000        0.0000        0.0000        0.0000        0.0000        0.0000        0.0000        0.0000        0.0000        0.0000        0.0000        0.0000        0.0000        0.0000        0.0000        0.0000        0.0000        0.0000        0.0000        0.0000        0.0000        0.0000        0.0000        0.0000        0.0000        0.0000        0.0000        0.0000        0.0000        0.0000        0.0000        0.0000        0.0000        0.0000        0.0000        0.0000        0.0000        0.0000        0.0000        0.0000        0.0000        0.0000        0.0000        0.0000        0.0000        0.0000        0.0000        0.0000        0.0000        0.0000        0.0000        0.0000        0.0000        0.0000        0.0000        0.0000        0.0000        0.0000        0.0000        0.0000        0.0000        0.0000        0.0000        0.0000        0.0000        0.0000       82.1394       94.8932       89.1856       74.9672        0.0000       63.3655       62.2658       61.7308       52.3090       56.1775       55.7725       54.8295       50.4784       54.5206       59.9434       60.7770       49.6162       59.2786       53.7739       66.0612       66.2780       69.4033       55.4933       44.3071       45.1762       49.1547       44.0196       56.2620       59.0226       64.6162       70.5358       74.9495       79.7276       65.0383       77.8387      100.8448       94.0143       88.1113       82.1149      100.8170      131.4749      117.0422       89.2096       90.4029      111.4564      118.4572      147.8033      169.0547      153.5579      159.9692      191.7601      242.2998      242.8420      269.2780      294.7798      276.4390      216.3031      232.8875      270.8952      259.6786      251.0651      257.3555      259.7208      269.7526      273.0851      272.4521      292.9774      285.8649      273.1532      256.7975      235.4854      211.9244      203.3692      184.3071      184.0129      147.4108      135.1933      111.1966      138.5685      119.8916       94.5502      101.5731      107.7859        0.0000        0.0000        0.0000        0.0000        0.0000      149.7900      108.3900        0.0000      100.9308      104.6793      107.5063      114.1357      105.5890       90.5752       87.1680        0.0000        0.0000        0.0000        0.0000        0.0000        0.0000        0.0000        0.0000        0.0000        0.0000        0.0000        0.0000        0.0000        0.0000        0.0000        0.0000        0.0000        0.0000        0.0000        0.0000        0.0000        0.0000        0.0000        0.0000        0.0000        0.0000        0.0000        0.0000        0.0000        0.0000        0.0000        0.0000        0.0000        0.0000        0.0000        0.0000        0.0000        0.0000        0.0000        0.0000        0.0000        0.0000        0.0000        0.0000        0.0000        0.0000        0.0000        0.0000        0.0000        0.0000        0.0000        0.0000        0.0000        0.0000        0.0000
        0.0000        0.0000        0.0000        0.0000        0.0000        0.0000        0.0000        0.0000        0.0000        0.0000        0.0000        0.0000        0.0000        0.0000        0.0000        0.0000        0.0000        0.0000        0.0000        0.0000        0.0000        0.0000        0.0000        0.0000        0.0000        0.0000        0.0000        0.0000        0.0000        0.0000        0.0000        0.0000        0.0000        0.0000        0.0000        0.0000        0.0000        0.0000        0.0000        0.0000        0.0000        0.0000        0.0000        0.0000        0.0000        0.0000        0.0000        0.0000        0.0000        0.0000        0.0000        0.0000        0.0000        0.0000        0.0000        0.0000        0.0000        0.0000        0.0000        0.0000        0.0000        0.0000        0.0000        0.0000        0.0000        0.0000        0.0000        0.0000        0.0000        0.0000        0.0000        0.0000        0.0000        0.0000        0.0000        0.0000        0.0000        0.0000        0.0000        0.0000        0.0000        0.0000        0.0000        0.0000        0.0000        0.0000        0.0000        0.0000        0.0000        0.0000        0.0000        0.0000        0.0000        0.0000        0.0000        0.0000        0.0000       87.8228        0.0000        0.0000        0.0000       78.5405       96.4593       65.1193       59.6135       57.2025       63.3127       52.8415       48.8599       53.2425       67.3108       54.7670       50.6800       56.7563       61.7872       67.1194       87.3637       80.6974       72.5129       42.6490       43.8352       45.8661       53.5537       70.3646       61.7078       64.4445       68.0020       90.3901       79.5068       89.6026       96.7837       97.7833      104.3637      134.5079      119.8936      126.0591      149.3559      105.6595       83.7529       86.4309      136.8520      114.1875      104.8767      133.8219      135.8222      150.7833      169.6542      199.1870      223.9465      278.5267      276.4277      218.1030      194.2220      211.2646      249.0275      248.2686      236.1190      235.3374      224.5433      249.6434      260.1977      267.4290      269.7584      262.8976      264.4995      238.2877      216.7897      198.9809      185.3015      175.8720      165.5285      119.3258      100.5124       97.4191      103.7218       94.7427       95.7738      103.3222      107.7981        0.0000        0.0000        0.0000        0.0000        0.0000       84.3900       14.8800        9.5400       94.4178       96.1813      103.0201      107.9741       95.2598       90.2990       98.9446        0.0000        0.0000        0.0000        0.0000        0.0000        0.0000        0.0000        0.0000        0.0000        0.0000        0.0000        0.0000        0.0000        0.0000        0.0000        0.0000        0.0000        0.0000        0.0000        0.0000        0.0000        0.0000        0.0000        0.0000        0.0000        0.0000        0.0000        0.0000        0.0000        0.0000        0.0000        0.0000        0.0000        0.0000        0.0000        0.0000        0.0000        0.0000        0.0000        0.0000        0.0000        0.0000        0.0000        0.0000        0.0000        0.0000        0.0000        0.0000        0.0000        0.0000        0.0000        0.0000        0.0000        0.0000        0.0000
        0.0000        0.0000        0.0000        0.0000        0.0000        0.0000        0.0000        0.0000        0.0000        0.0000        0.0000        0.0000        0.0000        0.0000        0.0000        0.0000        0.0000        0.0000        0.0000        0.0000        0.0000        0.0000        0.0000        0.0000        0.0000        0.0000        0.0000        0.0000        0.0000        0.0000        0.0000        0.0000        0.0000        0.0000        0.0000        0.0000        0.0000        0.0000        0.0000        0.0000        0.0000        0.0000        0.0000        0.0000        0.0000        0.0000        0.0000        0.0000        0.0000        0.0000        0.0000        0.0000        0.0000        0.0000        0.0000        0.0000        0.0000        0.0000        0.0000        0.0000        0.0000        0.0000        0.0000        0.0000        0.0000        0.0000        0.0000        0.0000        0.0000        0.0000        0.0000        0.0000        0.0000        0.0000        0.0000        0.0000        0.0000        0.0000        0.0000        0.0000        0.0000        0.0000        0.0000        0.0000        0.0000        0.0000        0.0000        0.0000        0.0000        0.0000        0.0000        0.0000        0.0000        0.0000        0.0000        0.0000        0.0000        0.0000        0.0000        0.0000        0.0000       95.6117       77.2646       67.3468       61.5115       64.9202       62.2158       60.9126       50.2780       54.8266       52.6976       54.5773       54.9773       67.4699       98.6519       87.8574       74.3986       93.6638       86.6521       63.3818       54.2645       51.0505       69.4029       82.0727       78.4281       89.5974       78.1382       80.2983       79.4388      100.3688      104.8805      107.3914      102.6489      116.4740      123.7007      128.3365       95.2946       84.9157       82.1396       98.5614      134.5027      103.2093      110.5919      138.8087      173.1515      167.8150      201.5216      212.9618      263.1726      291.3370      252.7595      202.9333      192.4471      210.5939      243.3417      243.8596      246.1692      209.5301      204.2309      233.9616      243.7387      249.6760      239.2534      231.3974      217.5914      209.3769      199.7272      190.3146      181.7469      177.7414      161.9620      125.0227      103.5961       96.5462      122.9319      114.4410       98.0722        0.0000        0.0000        0.0000        0.0000        0.0000        0.0000       98.5200       96.3300       24.1800       10.1100       70.7618       78.9539       84.3899       86.0275       80.7786       77.5570       98.6084        0.0000        0.0000        0.0000        0.0000        0.0000        0.0000        0.0000        0.0000        0.0000        0.0000        0.0000        0.0000        0.0000        0.0000        0.0000        0.0000        0.0000        0.0000        0.0000        0.0000        0.0000        0.0000        0.0000        0.0000        0.0000        0.0000        0.0000        0.0000        0.0000        0.0000        0.0000        0.0000        0.0000        0.0000        0.0000        0.0000        0.0000        0.0000        0.0000        0.0000        0.0000        0.0000        0.0000        0.0000        0.0000        0.0000        0.0000        0.0000        0.0000        0.0000        0.0000        0.0000        0.0000        0.0000        0.0000
        0.0000        0.0000        0.0000        0.0000        0.0000        0.0000        0.0000        0.0000        0.0000        0.0000        0.0000        0.0000        0.0000        0.0000        0.0000        0.0000        0.0000        0.0000        0.0000        0.0000        0.0000        0.0000        0.0000        0.0000        0.0000        0.0000        0.0000        0.0000        0.0000        0.0000        0.0000        0.0000        0.0000        0.0000        0.0000        0.0000        0.0000        0.0000        0.0000        0.0000        0.0000        0.0000        0.0000        0.0000        0.0000        0.0000        0.0000        0.0000        0.0000        0.0000        0.0000        0.0000        0.0000        0.0000        0.0000        0.0000        0.0000        0.0000        0.0000        0.0000        0.0000        0.0000        0.0000        0.0000        0.0000        0.0000        0.0000        0.0000        0.0000        0.0000        0.0000        0.0000        0.0000        0.0000        0.0000        0.0000        0.0000        0.0000        0.0000        0.0000        0.0000        0.0000        0.0000        0.0000        0.0000        0.0000        0.0000        0.0000        0.0000        0.0000        0.0000        0.0000        0.0000        0.0000        0.0000        0.0000        0.0000        0.0000        0.0000        0.0000        0.0000        0.0000       76.1322       68.2993       71.8313       70.7013       56.6758       51.6342       48.8690       52.6464       62.7748       60.4441       78.6759      101.1810      109.5329       88.2155       86.5578      103.2936       93.9791       83.7351       80.6872       75.8507       85.6325       97.0675       94.1927       96.9559       85.7047       96.4374      101.1016       89.4244       98.0580      102.9540       97.8837      103.6232      109.6785      101.7638       83.1587       81.7397       84.1085      101.8865      161.3714      138.7312      141.4572      175.2247      174.4921      149.6988      167.1010      216.2861      270.6903      297.5790      254.5828      209.6177      217.4193      271.6870      274.7997      265.4902      231.8377      220.8665      221.4019      218.0112      221.9337      222.4463      212.8250      194.6449      177.3069      173.8308      174.4454      172.7169      174.8083      175.8979      163.7070      121.2528      101.3306       92.2578      104.0798      108.0319      113.4476        0.0000        0.0000        0.0000        0.0000        0.0000        0.0000        0.0000       61.3200       64.9200       12.5700       61.9931       62.8643       66.8338       64.7186       64.7092       63.5456       74.8075        0.0000        0.0000        0.0000        0.0000        0.0000        0.0000        0.0000        0.0000        0.0000        0.0000        0.0000        0.0000        0.0000        0.0000        0.0000        0.0000        0.0000        0.0000        0.0000        0.0000        0.0000        0.0000        0.0000        0.0000        0.0000        0.0000        0.0000        0.0000        0.0000        0.0000        0.0000        0.0000        0.0000        0.0000        0.0000        0.0000        0.0000        0.0000        0.0000        0.0000        0.0000        0.0000        0.0000        0.0000        0.0000        0.0000        0.0000        0.0000        0.0000        0.0000        0.0000        0.0000        0.0000        0.0000        0.0000
        0.0000        0.0000        0.0000        0.0000        0.0000        0.0000        0.0000        0.0000        0.0000        0.0000        0.0000        0.0000        0.0000        0.0000        0.0000        0.0000        0.0000        0.0000        0.0000        0.0000        0.0000        0.0000        0.0000        0.0000        0.0000        0.0000        0.0000        0.0000        0.0000        0.0000        0.0000        0.0000        0.0000        0.0000        0.0000        0.0000        0.0000        0.0000        0.0000        0.0000        0.0000        0.0000        0.0000        0.0000        0.0000        0.0000        0.0000        0.0000        0.0000        0.0000        0.0000        0.0000        0.0000        0.0000        0.0000        0.0000        0.0000        0.0000        0.0000        0.0000        0.0000        0.0000        0.0000        0.0000        0.0000        0.0000        0.0000        0.0000        0.0000        0.0000        0.0000        0.0000        0.0000        0.0000        0.0000        0.0000        0.0000        0.0000        0.0000        0.0000        0.0000        0.0000        0.0000        0.0000        0.0000        0.0000        0.0000        0.0000        0.0000        0.0000        0.0000        0.0000        0.0000        0.0000        0.0000        0.0000        0.0000        0.0000        0.0000        0.0000        0.0000        0.0000        0.0000       78.3476       96.9722       62.0123       52.0114       49.4916       51.4802       74.8399       89.3661       81.6992       89.1907      103.1560       98.7313      122.9910      153.4481      140.1426      141.5216      139.7257      158.6649      145.8357      136.9534      139.6354      143.2551      130.3130      123.2925        0.0000        0.0000      110.9423      110.0052      122.0260      127.6570      121.5115      115.8677      146.7865      137.3984      132.2730      121.8291      134.5518      187.2164      160.8315      169.1996      157.9780      156.1792      164.1808      195.0838      236.1284      273.6055      287.5506      263.6680      228.9622      242.1830      247.1237      278.3566      232.6138      218.2822      196.2383      208.0969      189.5674      180.4412      164.9487      156.3533      117.7700      114.5725      111.2588      116.0139      156.6451      164.8648      163.4189      148.2698      102.0558      104.4150      102.3358        0.0000        0.0000        0.0000        0.0000        0.0000        0.0000        0.0000        0.0000        0.0000        0.0000        0.0000        0.0000        0.0000       41.7617       36.0775       33.2662       35.4832       38.8825       39.3380        0.0000        0.0000        0.0000        0.0000        0.0000        0.0000        0.0000        0.0000        0.0000        0.0000        0.0000        0.0000        0.0000        0.0000        0.0000        0.0000        0.0000        0.0000        0.0000        0.0000        0.0000        0.0000        0.0000        0.0000        0.0000        0.0000        0.0000        0.0000        0.0000        0.0000        0.0000        0.0000        0.0000        0.0000        0.0000        0.0000        0.0000        0.0000        0.0000        0.0000        0.0000        0.0000        0.0000        0.0000        0.0000        0.0000        0.0000        0.0000        0.0000        0.0000        0.0000        0.0000        0.0000        0.0000        0.0000        0.0000
        0.0000        0.0000        0.0000        0.0000        0.0000        0.0000        0.0000        0.0000        0.0000        0.0000        0.0000        0.0000        0.0000        0.0000        0.0000        0.0000        0.0000        0.0000        0.0000        0.0000        0.0000        0.0000        0.0000        0.0000        0.0000        0.0000        0.0000        0.0000        0.0000        0.0000        0.0000        0.0000        0.0000        0.0000        0.0000        0.0000        0.0000        0.0000        0.0000        0.0000        0.0000        0.0000        0.0000        0.0000        0.0000        0.0000        0.0000        0.0000        0.0000        0.0000        0.0000        0.0000        0.0000        0.0000        0.0000        0.0000        0.0000        0.0000        0.0000        0.0000        0.0000        0.0000        0.0000        0.0000        0.0000        0.0000        0.0000        0.0000        0.0000        0.0000        0.0000        0.0000        0.0000        0.0000        0.0000        0.0000        0.0000        0.0000        0.0000        0.0000        0.0000        0.0000        0.0000        0.0000        0.0000        0.0000        0.0000        0.0000        0.0000        0.0000        0.0000        0.0000        0.0000        0.0000        0.0000        0.0000        0.0000        0.0000        0.0000        0.0000        0.0000        0.0000        0.0000       57.4253       68.4158       56.1963       51.3719       50.4570       54.9551       62.9608       73.3054       90.7376       85.8526      106.3205      111.6920      128.0469      155.8366      160.5162      157.4644      179.6012      225.4120      196.8300      152.1308      175.6570      171.6039      145.1522        0.0000        0.0000        0.0000        0.0000        0.0000        0.0000      129.5196      122.9920      116.8917      122.2370      137.7009      134.9117      130.4907      132.1312      134.9671      140.6479      165.3862      180.7801      205.6897      184.8833      206.9258      238.9199      281.6251      284.8893      279.7428      245.8868      244.5330      232.3655      238.9065      226.3142      200.8248      190.7498      176.4265      173.8410      159.6626      149.6722      143.0865      113.3219       96.4101       88.1875       96.4946      142.3214      153.4561      142.5867      133.3189       85.3378        0.0000        0.0000        0.0000        0.0000        0.0000        0.0000        0.0000        0.0000        0.0000        0.0000        0.0000        0.0000        0.0000        0.0000        0.0000       30.9549       35.7204       28.2479       32.0300       29.5463       54.1572      120.8328        0.0000        0.0000        0.0000        0.0000        0.0000        0.0000        0.0000        0.0000        0.0000        0.0000        0.0000        0.0000        0.0000        0.0000        0.0000        0.0000        0.0000        0.0000        0.0000        0.0000        0.0000        0.0000        0.0000        0.0000        0.0000        0.0000        0.0000        0.0000        0.0000        0.0000        0.0000        0.0000        0.0000        0.0000        0.0000        0.0000        0.0000        0.0000        0.0000        0.0000        0.0000        0.0000        0.0000        0.0000        0.0000        0.0000        0.0000        0.0000        0.0000        0.0000        0.0000        0.0000        0.0000        0.0000        0.0000
        0.0000        0.0000        0.0000        0.0000        0.0000        0.0000        0.0000        0.0000        0.0000        0.0000        0.0000        0.0000        0.0000        0.0000        0.0000        0.0000        0.0000        0.0000        0.0000        0.0000        0.0000        0.0000        0.0000        0.0000        0.0000        0.0000        0.0000        0.0000        0.0000        0.0000        0.0000        0.0000        0.0000        0.0000        0.0000        0.0000        0.0000        0.0000        0.0000        0.0000        0.0000        0.0000        0.0000        0.0000        0.0000        0.0000        0.0000        0.0000        0.0000        0.0000        0.0000        0.0000        0.0000        0.0000        0.0000        0.0000        0.0000        0.0000        0.0000        0.0000        0.0000        0.0000        0.0000        0.0000        0.0000        0.0000        0.0000        0.0000        0.0000        0.0000        0.0000        0.0000        0.0000        0.0000        0.0000        0.0000        0.0000        0.0000        0.0000        0.0000        0.0000        0.0000        0.0000        0.0000        0.0000        0.0000        0.0000        0.0000        0.0000        0.0000        0.0000        0.0000        0.0000        0.0000        0.0000        0.0000        0.0000        0.0000        0.0000        0.0000        0.0000        0.0000        0.0000       60.2329       56.2321       43.9523       50.9201       54.3413       56.2578       60.6230       83.2245       97.9172      109.1776      122.6497      107.0125      147.6749      161.4782        0.0000      169.1742      180.1437        0.0000        0.0000      185.5590      183.4386        0.0000        0.0000        0.0000        0.0000        0.0000        0.0000        0.0000        0.0000      152.1210      141.6987      135.5732      128.1952      118.6090      131.6188      152.9948      149.8815      159.3037      141.9149      170.4858      174.8687      176.1116      187.3377      217.4269      286.6044      321.6906      293.1160      274.8448      242.4613      257.7564      263.3170      233.1550      216.5128      203.2333      167.1120      166.9303      162.6569      151.2722      141.1307      131.6158       95.2485       78.3436       91.2977      105.7518        0.0000        0.0000        0.0000        0.0000        0.0000        0.0000        0.0000        0.0000        0.0000        0.0000        0.0000        0.0000        0.0000        0.0000        0.0000        0.0000        0.0000        0.0000        0.0000        0.0000       43.1440       34.6668       37.4810       38.6989       40.2294        0.0000        0.0000        0.0000        0.0000        0.0000        0.0000        0.0000        0.0000        0.0000        0.0000        0.0000        0.0000        0.0000        0.0000        0.0000        0.0000        0.0000        0.0000        0.0000        0.0000        0.0000        0.0000        0.0000        0.0000        0.0000        0.0000        0.0000        0.0000        0.0000        0.0000        0.0000        0.0000        0.0000        0.0000        0.0000        0.0000        0.0000        0.0000        0.0000        0.0000        0.0000        0.0000        0.0000        0.0000        0.0000        0.0000        0.0000        0.0000        0.0000        0.0000        0.0000        0.0000        0.0000        0.0000        0.0000        0.0000        0.0000
        0.0000        0.0000        0.0000        0.0000        0.0000        0.0000        0.0000        0.0000        0.0000        0.0000        0.0000        0.0000        0.0000        0.0000        0.0000        0.0000        0.0000        0.0000        0.0000        0.0000        0.0000        0.0000        0.0000        0.0000        0.0000        0.0000        0.0000        0.0000        0.0000        0.0000        0.0000        0.0000        0.0000        0.0000        0.0000        0.0000        0.0000        0.0000        0.0000        0.0000        0.0000        0.0000        0.0000        0.0000        0.0000        0.0000        0.0000        0.0000        0.0000        0.0000        0.0000        0.0000        0.0000        0.0000        0.0000        0.0000        0.0000        0.0000        0.0000        0.0000        0.0000        0.0000        0.0000        0.0000        0.0000        0.0000        0.0000        0.0000        0.0000        0.0000        0.0000        0.0000        0.0000        0.0000        0.0000        0.0000        0.0000        0.0000        0.0000        0.0000        0.0000        0.0000        0.0000        0.0000        0.0000        0.0000        0.0000        0.0000        0.0000        0.0000        0.0000        0.0000        0.0000        0.0000        0.0000        0.0000        0.0000        0.0000        0.0000        0.0000        0.0000        0.0000        0.0000       61.7314       59.6768       43.6603       47.0494       55.1845       64.7620       73.1137       82.6240      110.7726      121.8924      118.4105        0.0000        0.0000        0.0000        0.0000        0.0000        0.0000        0.0000        0.0000        0.0000        0.0000        0.0000        0.0000        0.0000        0.0000        0.0000        0.0000        0.0000        0.0000        0.0000      167.9730      137.1839      128.8501      132.9546      132.2371      138.5876      139.0579      169.0388      143.0578      175.5805      186.0310      176.2744      200.7189      264.3837      257.8293      270.4044      271.3677      290.7351      263.0352      250.5285      269.9370      237.9789      217.0585      188.1817      161.7882      160.0632      154.1448      143.5451      138.6117      134.3002      102.6775       91.2288      100.4873        0.0000        0.0000        0.0000        0.0000        0.0000        0.0000        0.0000        0.0000        0.0000        0.0000        0.0000        0.0000        0.0000        0.0000        0.0000        0.0000        0.0000        0.0000        0.0000        0.0000        0.0000        0.0000       48.8172       30.1321       21.4173        0.0000       27.6505       35.5842        0.0000        0.0000        0.0000        0.0000        0.0000        0.0000        0.0000        0.0000        0.0000        0.0000        0.0000        0.0000        0.0000        0.0000        0.0000        0.0000        0.0000        0.0000        0.0000        0.0000        0.0000        0.0000        0.0000        0.0000        0.0000        0.0000        0.0000        0.0000        0.0000        0.0000        0.0000        0.0000        0.0000        0.0000        0.0000        0.0000        0.0000        0.0000        0.0000        0.0000        0.0000        0.0000        0.0000        0.0000        0.0000        0.0000        0.0000        0.0000        0.0000        0.0000        0.0000        0.0000        0.0000        0.0000        0.0000
        0.0000        0.0000        0.0000        0.0000        0.0000        0.0000        0.0000        0.0000        0.0000        0.0000        0.0000        0.0000        0.0000        0.0000        0.0000        0.0000        0.0000        0.0000        0.0000        0.0000        0.0000        0.0000        0.0000        0.0000        0.0000        0.0000        0.0000        0.0000        0.0000        0.0000        0.0000        0.0000        0.0000        0.0000        0.0000        0.0000        0.0000        0.0000        0.0000        0.0000        0.0000        0.0000        0.0000        0.0000        0.0000        0.0000        0.0000        0.0000        0.0000        0.0000        0.0000        0.0000        0.0000        0.0000        0.0000        0.0000        0.0000        0.0000        0.0000        0.0000        0.0000        0.0000        0.0000        0.0000        0.0000        0.0000        0.0000        0.0000        0.0000        0.0000        0.0000        0.0000        0.0000        0.0000        0.0000        0.0000        0.0000        0.0000        0.0000        0.0000        0.0000        0.0000        0.0000        0.0000        0.0000        0.0000        0.0000        0.0000        0.0000        0.0000        0.0000        0.0000        0.0000        0.0000        0.0000        0.0000        0.0000        0.0000        0.0000        0.0000        0.0000        0.0000        0.0000        0.0000        0.0000       50.2456       46.6273       72.8518       63.9532       90.3285      104.2860      121.1489      128.0618      139.1210      111.3609        0.0000        0.0000        0.0000        0.0000        0.0000        0.0000        0.0000        0.0000        0.0000        0.0000        0.0000        0.0000        0.0000        0.0000        0.0000        0.0000        0.0000        0.0000      152.4507      139.0582      114.5421      116.5295      111.2871      109.5258      141.1950      153.0282      146.9138      171.8988      169.5395      180.9920      193.0864      206.9323      268.5124      297.3279      269.6521      250.9606      246.6457      279.8741      360.9216      288.4043      241.3139      170.7647      141.3913      134.4815      152.8333      156.0046      150.7106      144.9774      144.6000      227.3100        0.0000        0.0000        0.0000        0.0000        0.0000        0.0000        0.0000        0.0000        0.0000        0.0000        0.0000        0.0000        0.0000        0.0000        0.0000        0.0000        0.0000        0.0000        0.0000        0.0000        0.0000        0.0000        0.0000        0.0000       24.3165       24.5402        0.0000       40.4400       28.8300        0.0000        0.0000        0.0000        0.0000        0.0000        0.0000        0.0000        0.0000        0.0000        0.0000        0.0000        0.0000        0.0000        0.0000        0.0000        0.0000        0.0000        0.0000        0.0000        0.0000        0.0000        0.0000        0.0000        0.0000        0.0000        0.0000        0.0000        0.0000        0.0000        0.0000        0.0000        0.0000        0.0000        0.0000        0.0000        0.0000        0.0000        0.0000        0.0000        0.0000        0.0000        0.0000        0.0000        0.0000        0.0000        0.0000        0.0000        0.0000        0.0000        0.0000        0.0000        0.0000        0.0000        0.0000        0.0000
        0.0000        0.0000        0.0000        0.0000        0.0000        0.0000        0.0000        0.0000        0.0000        0.0000        0.0000        0.0000        0.0000        0.0000        0.0000        0.0000        0.0000        0.0000        0.0000        0.0000        0.0000        0.0000        0.0000        0.0000        0.0000        0.0000        0.0000        0.0000        0.0000        0.0000        0.0000        0.0000        0.0000        0.0000        0.0000        0.0000        0.0000        0.0000        0.0000        0.0000        0.0000        0.0000        0.0000        0.0000        0.0000        0.0000        0.0000        0.0000        0.0000        0.0000        0.0000        0.0000        0.0000        0.0000        0.0000        0.0000        0.0000        0.0000        0.0000        0.0000        0.0000        0.0000        0.0000        0.0000        0.0000        0.0000        0.0000        0.0000        0.0000        0.0000        0.0000        0.0000        0.0000        0.0000        0.0000        0.0000        0.0000        0.0000        0.0000        0.0000        0.0000        0.0000        0.0000        0.0000        0.0000        0.0000        0.0000        0.0000        0.0000        0.0000        0.0000        0.0000        0.0000        0.0000        0.0000        0.0000        0.0000        0.0000        0.0000        0.0000        0.0000        0.0000        0.0000        0.0000        0.0000        0.0000       47.6582       73.2484      132.1460      106.2583      121.8318      166.4837      150.3122      162.1725      120.7587        0.0000        0.0000        0.0000        0.0000        0.0000        0.0000        0.0000        0.0000        0.0000        0.0000        0.0000        0.0000        0.0000        0.0000        0.0000        0.0000        0.0000        0.0000        0.0000        0.0000      116.7147      100.8898      114.7690      108.7720      120.5566      115.2892      180.7536      138.1894      128.4374      134.5265      154.3386      207.4353      251.6689      266.8667      206.7157      193.3242      249.0148      353.2498      300.1256      289.7927      241.6458      180.5853      155.2846      157.4750      169.2097        0.0000        0.0000      160.6568        0.0000        0.0000        0.0000        0.0000        0.0000        0.0000        0.0000        0.0000        0.0000        0.0000        0.0000        0.0000        0.0000        0.0000        0.0000        0.0000        0.0000        0.0000        0.0000        0.0000        0.0000        0.0000        0.0000        0.0000        0.0000        0.0000       27.1924       29.0330        0.0000        0.0000        0.0000        0.0000        0.0000        0.0000        0.0000        0.0000        0.0000        0.0000        0.0000        0.0000        0.0000        0.0000        0.0000        0.0000        0.0000        0.0000        0.0000        0.0000        0.0000        0.0000        0.0000        0.0000        0.0000        0.0000        0.0000        0.0000        0.0000        0.0000        0.0000        0.0000        0.0000        0.0000        0.0000        0.0000        0.0000        0.0000        0.0000        0.0000        0.0000        0.0000        0.0000        0.0000        0.0000        0.0000        0.0000        0.0000        0.0000        0.0000        0.0000        0.0000        0.0000        0.0000        0.0000        0.0000        0.0000        0.0000
[truncated: 212,709 more chars]
