# Supplementary material for: Multidimensional evaluation of the TRMM 3B43V7 satellite-based precipitation product in mainland China from 1998–2016
Source: PeerJ. 2020 Feb 20;8:e8615. doi: 10.7717/peerj.8615 (PMC7036276; doi:10.7717/peerj.8615)
Supplement: Supplemental Information 2 [file peerj-08-8615-s002.zip › TRMM_3B43 data/TRMM 3B43 data-Year-Month/2010-05.txt]

ncols         249
nrows         175
xllcorner     73.250
yllcorner     6.500
cellsize      0.25000
        0.0000        0.0000        0.0000        0.0000        0.0000        0.0000        0.0000        0.0000        0.0000        0.0000        0.0000        0.0000        0.0000        0.0000        0.0000        0.0000        0.0000        0.0000        0.0000        0.0000        0.0000        0.0000        0.0000        0.0000        0.0000        0.0000        0.0000        0.0000        0.0000        0.0000        0.0000        0.0000        0.0000        0.0000        0.0000        0.0000        0.0000        0.0000        0.0000        0.0000        0.0000        0.0000        0.0000        0.0000        0.0000        0.0000        0.0000        0.0000        0.0000        0.0000        0.0000        0.0000        0.0000        0.0000        0.0000        0.0000        0.0000        0.0000        0.0000        0.0000        0.0000        0.0000        0.0000        0.0000        0.0000        0.0000        0.0000        0.0000        0.0000        0.0000        0.0000        0.0000        0.0000        0.0000        0.0000        0.0000        0.0000        0.0000        0.0000        0.0000        0.0000        0.0000        0.0000        0.0000        0.0000        0.0000        0.0000        0.0000        0.0000        0.0000        0.0000        0.0000        0.0000        0.0000        0.0000        0.0000        0.0000        0.0000        0.0000        0.0000        0.0000        0.0000        0.0000        0.0000        0.0000        0.0000        0.0000        0.0000        0.0000        0.0000        0.0000        0.0000        0.0000        0.0000        0.0000        0.0000        0.0000        0.0000        0.0000        0.0000        0.0000        0.0000        0.0000        0.0000        0.0000        0.0000        0.0000        0.0000        0.0000        0.0000        0.0000        0.0000        0.0000        0.0000        0.0000        0.0000        0.0000        0.0000        0.0000        0.0000        0.0000        0.0000        0.0000        0.0000        0.0000        0.0000        0.0000        0.0000        0.0000        0.0000        0.0000        0.0000        0.0000        0.0000        0.0000        0.0000        0.0000        0.0000        0.0000        0.0000        0.0000        0.0000        0.0000        0.0000        0.0000        0.0000        0.0000        0.0000        0.0000        0.0000        0.0000        0.0000        0.0000       53.3444       55.4153       58.0853        0.0000        0.0000        0.0000       44.4594       39.2675       36.9743       42.9356       47.9198       58.3193       47.8385       45.5520       43.1097       48.9002       55.1598       63.6839       66.3122       64.9030       59.2058       67.5681       56.9269       54.4136       56.1853       59.4050       89.6752       91.2234       89.7160       90.5035       74.8485       68.8384       73.3736       72.3645       62.0471       59.0269       61.0513       54.8601       42.4335       48.3499       50.0829       52.9996       51.1027       49.0318       50.9677       51.1927        0.0000        0.0000        0.0000        0.0000        0.0000        0.0000        0.0000        0.0000        0.0000        0.0000        0.0000        0.0000        0.0000        0.0000        0.0000        0.0000        0.0000        0.0000        0.0000        0.0000        0.0000        0.0000        0.0000        0.0000        0.0000        0.0000        0.0000        0.0000        0.0000        0.0000
        0.0000        0.0000        0.0000        0.0000        0.0000        0.0000        0.0000        0.0000        0.0000        0.0000        0.0000        0.0000        0.0000        0.0000        0.0000        0.0000        0.0000        0.0000        0.0000        0.0000        0.0000        0.0000        0.0000        0.0000        0.0000        0.0000        0.0000        0.0000        0.0000        0.0000        0.0000        0.0000        0.0000        0.0000        0.0000        0.0000        0.0000        0.0000        0.0000        0.0000        0.0000        0.0000        0.0000        0.0000        0.0000        0.0000        0.0000        0.0000        0.0000        0.0000        0.0000        0.0000        0.0000        0.0000        0.0000        0.0000        0.0000        0.0000        0.0000        0.0000        0.0000        0.0000        0.0000        0.0000        0.0000        0.0000        0.0000        0.0000        0.0000        0.0000        0.0000        0.0000        0.0000        0.0000        0.0000        0.0000        0.0000        0.0000        0.0000        0.0000        0.0000        0.0000        0.0000        0.0000        0.0000        0.0000        0.0000        0.0000        0.0000        0.0000        0.0000        0.0000        0.0000        0.0000        0.0000        0.0000        0.0000        0.0000        0.0000        0.0000        0.0000        0.0000        0.0000        0.0000        0.0000        0.0000        0.0000        0.0000        0.0000        0.0000        0.0000        0.0000        0.0000        0.0000        0.0000        0.0000        0.0000        0.0000        0.0000        0.0000        0.0000        0.0000        0.0000        0.0000        0.0000        0.0000        0.0000        0.0000        0.0000        0.0000        0.0000        0.0000        0.0000        0.0000        0.0000        0.0000        0.0000        0.0000        0.0000        0.0000        0.0000        0.0000        0.0000        0.0000        0.0000        0.0000        0.0000        0.0000        0.0000        0.0000        0.0000        0.0000        0.0000        0.0000        0.0000        0.0000        0.0000        0.0000        0.0000        0.0000        0.0000        0.0000        0.0000        0.0000        0.0000        0.0000        0.0000        0.0000        0.0000        0.0000        0.0000        0.0000       50.7730       47.7243       49.9479       49.0618       41.8160       41.2798       39.3460       36.3334       40.8597       48.1986       54.9393       61.7910       52.2991       49.7610       46.3446       46.9954       48.7737       54.3483       59.5352       58.3128       75.1478       57.3435       80.5956       61.7219       67.5276       78.0101       80.3158       88.3475       93.5702       89.0556       84.9723       75.7485       73.8724       84.0811       77.6517       71.9516       61.9517       58.8190       58.8048       53.2195       56.1175       55.1004       57.2286       54.0737       63.6848       67.4123       79.7147       53.9194       44.6361       51.1369       38.4401       30.3037       37.7770       42.6193        0.0000        0.0000        0.0000        0.0000        0.0000        0.0000        0.0000        0.0000        0.0000        0.0000        0.0000        0.0000        0.0000        0.0000        0.0000        0.0000        0.0000        0.0000        0.0000        0.0000        0.0000        0.0000        0.0000
        0.0000        0.0000        0.0000        0.0000        0.0000        0.0000        0.0000        0.0000        0.0000        0.0000        0.0000        0.0000        0.0000        0.0000        0.0000        0.0000        0.0000        0.0000        0.0000        0.0000        0.0000        0.0000        0.0000        0.0000        0.0000        0.0000        0.0000        0.0000        0.0000        0.0000        0.0000        0.0000        0.0000        0.0000        0.0000        0.0000        0.0000        0.0000        0.0000        0.0000        0.0000        0.0000        0.0000        0.0000        0.0000        0.0000        0.0000        0.0000        0.0000        0.0000        0.0000        0.0000        0.0000        0.0000        0.0000       45.2643        0.0000       40.9619       37.8598        0.0000        0.0000        0.0000        0.0000        0.0000        0.0000        0.0000        0.0000        0.0000        0.0000        0.0000        0.0000        0.0000        0.0000        0.0000        0.0000        0.0000        0.0000        0.0000        0.0000        0.0000        0.0000        0.0000        0.0000        0.0000        0.0000        0.0000        0.0000        0.0000        0.0000        0.0000        0.0000        0.0000        0.0000        0.0000        0.0000        0.0000        0.0000        0.0000        0.0000        0.0000        0.0000        0.0000        0.0000        0.0000        0.0000        0.0000        0.0000        0.0000        0.0000        0.0000        0.0000        0.0000        0.0000        0.0000        0.0000        0.0000        0.0000        0.0000        0.0000        0.0000        0.0000        0.0000        0.0000        0.0000        0.0000        0.0000        0.0000        0.0000        0.0000        0.0000        0.0000        0.0000        0.0000        0.0000        0.0000        0.0000        0.0000        0.0000        0.0000        0.0000        0.0000        0.0000        0.0000        0.0000        0.0000        0.0000        0.0000        0.0000        0.0000        0.0000        0.0000        0.0000        0.0000        0.0000        0.0000        0.0000        0.0000        0.0000        0.0000        0.0000        0.0000        0.0000        0.0000        0.0000        0.0000        0.0000        0.0000        0.0000        0.0000        0.0000        0.0000       38.8498       39.8860       40.2357       37.5591       38.8901       43.6113       45.5915       44.9235       49.2979       56.6670       49.2198       57.4166       56.4487       51.6212       43.5541       41.1890       52.5873       49.7202       52.7724       56.4763       61.8199       68.7704       53.1070       57.6509       68.7640       74.9916       71.1252       77.7340       82.0811       94.2744       87.9906       95.4992       71.5737       66.4203       78.1897       61.1311       68.0675       67.4703       64.7950       65.0483       61.2211       64.1379       57.6341       61.2896       64.6940       66.8161       72.4784      109.8816       90.0845       71.5639       73.5387       50.5606       48.3195       37.5335       42.3747       42.2078        0.0000        0.0000        0.0000        0.0000        0.0000        0.0000        0.0000        0.0000        0.0000        0.0000        0.0000        0.0000        0.0000        0.0000        0.0000        0.0000        0.0000        0.0000        0.0000        0.0000        0.0000        0.0000
        0.0000        0.0000        0.0000        0.0000        0.0000        0.0000        0.0000        0.0000        0.0000        0.0000        0.0000        0.0000        0.0000        0.0000        0.0000        0.0000        0.0000        0.0000        0.0000        0.0000        0.0000        0.0000        0.0000        0.0000        0.0000        0.0000        0.0000        0.0000        0.0000        0.0000        0.0000        0.0000        0.0000        0.0000        0.0000        0.0000        0.0000        0.0000        0.0000        0.0000        0.0000        0.0000        0.0000        0.0000        0.0000        0.0000        0.0000        0.0000        0.0000        0.0000        0.0000        0.0000        0.0000       73.3743       50.9118       41.8636       41.3757       35.9268       46.0681       26.3172        0.0000        0.0000        0.0000        0.0000        0.0000        0.0000        0.0000        0.0000        0.0000        0.0000        0.0000        0.0000        0.0000        0.0000        0.0000        0.0000        0.0000        0.0000        0.0000        0.0000        0.0000        0.0000        0.0000        0.0000        0.0000        0.0000        0.0000        0.0000        0.0000        0.0000        0.0000        0.0000        0.0000        0.0000        0.0000        0.0000        0.0000        0.0000        0.0000        0.0000        0.0000        0.0000        0.0000        0.0000        0.0000        0.0000        0.0000        0.0000        0.0000        0.0000        0.0000        0.0000        0.0000        0.0000        0.0000        0.0000        0.0000        0.0000        0.0000        0.0000        0.0000        0.0000        0.0000        0.0000        0.0000        0.0000        0.0000        0.0000        0.0000        0.0000        0.0000        0.0000        0.0000        0.0000        0.0000        0.0000        0.0000        0.0000        0.0000        0.0000        0.0000        0.0000        0.0000        0.0000        0.0000        0.0000        0.0000        0.0000        0.0000        0.0000        0.0000        0.0000        0.0000        0.0000        0.0000        0.0000        0.0000        0.0000        0.0000        0.0000        0.0000        0.0000        0.0000        0.0000        0.0000        0.0000        0.0000        0.0000        0.0000        0.0000       59.8254       59.2586       41.8857       32.4272       33.9279       48.4213       76.3543      150.9222       52.1618       57.1230       53.8507       55.5579       61.1439       56.8267       54.9346       51.8775       48.0447       48.0238       56.5627       70.3610       68.2750       68.9646       77.2899       53.8338       62.9960       73.6851       82.2112       72.6137       82.8710       89.7875       83.9527       70.0599       73.5360       61.3722       46.5953       52.4384       56.8682       70.1814       80.3727       94.2241       81.8931       65.8446       60.5942       64.0374       65.1910       66.2725       74.5913       96.0173      107.9610      100.4249       90.4689       80.2340       60.9246       56.5390       57.8584       56.2810       55.8835       47.2722       54.9840        0.0000        0.0000        0.0000        0.0000        0.0000        0.0000        0.0000        0.0000        0.0000        0.0000        0.0000        0.0000        0.0000        0.0000        0.0000        0.0000        0.0000        0.0000        0.0000        0.0000
        0.0000        0.0000        0.0000        0.0000        0.0000        0.0000        0.0000        0.0000        0.0000        0.0000        0.0000        0.0000        0.0000        0.0000        0.0000        0.0000        0.0000        0.0000        0.0000        0.0000        0.0000        0.0000        0.0000        0.0000        0.0000        0.0000        0.0000        0.0000        0.0000        0.0000        0.0000        0.0000        0.0000        0.0000        0.0000        0.0000        0.0000        0.0000        0.0000        0.0000        0.0000        0.0000        0.0000        0.0000        0.0000        0.0000        0.0000        0.0000        0.0000        0.0000        0.0000        0.0000        0.0000       35.8950       46.0813       41.9311       46.6782       40.7607       42.6726       35.5380        0.0000        0.0000        0.0000        0.0000        0.0000        0.0000        0.0000        0.0000        0.0000        0.0000        0.0000        0.0000        0.0000        0.0000        0.0000        0.0000        0.0000        0.0000        0.0000        0.0000        0.0000        0.0000        0.0000        0.0000        0.0000        0.0000        0.0000        0.0000        0.0000        0.0000        0.0000        0.0000        0.0000        0.0000        0.0000        0.0000        0.0000        0.0000        0.0000        0.0000        0.0000        0.0000        0.0000        0.0000        0.0000        0.0000        0.0000        0.0000        0.0000        0.0000        0.0000        0.0000        0.0000        0.0000        0.0000        0.0000        0.0000        0.0000        0.0000        0.0000        0.0000        0.0000        0.0000        0.0000        0.0000        0.0000        0.0000        0.0000        0.0000        0.0000        0.0000        0.0000        0.0000        0.0000        0.0000        0.0000        0.0000        0.0000        0.0000        0.0000        0.0000        0.0000        0.0000        0.0000        0.0000        0.0000        0.0000        0.0000        0.0000        0.0000        0.0000        0.0000        0.0000        0.0000        0.0000        0.0000        0.0000        0.0000        0.0000        0.0000        0.0000        0.0000        0.0000        0.0000        0.0000        0.0000        0.0000        0.0000        0.0000        0.0000       37.1652       64.6488       40.1631       34.4124       49.9706      130.6619      263.8295       78.3153       41.6253       45.1372       51.8324       55.9664       62.6404       59.2234       55.2506       47.7975       62.2333       58.6917       59.4704       81.5511       60.5115       57.8163       42.5996       43.3907       50.3297       61.8287       63.1460       76.1238       82.5921       89.1641       73.0525       71.3307       64.5291       60.3124       53.1883       54.9308       60.3112       72.9432       77.4915       72.7897       65.7469       72.4553       85.0967       88.9033       93.6266       95.5287       96.6063      120.0895      107.6112      106.7673      111.1166      108.3991       75.1882       67.1072       61.5052       53.1164       57.3071       55.6701       66.3906       70.6741       82.9837        0.0000        0.0000        0.0000        0.0000        0.0000        0.0000        0.0000        0.0000        0.0000        0.0000        0.0000        0.0000        0.0000        0.0000        0.0000        0.0000        0.0000        0.0000
        0.0000        0.0000        0.0000        0.0000        0.0000        0.0000        0.0000        0.0000        0.0000        0.0000        0.0000        0.0000        0.0000        0.0000        0.0000        0.0000        0.0000        0.0000        0.0000        0.0000        0.0000        0.0000        0.0000        0.0000        0.0000        0.0000        0.0000        0.0000        0.0000        0.0000        0.0000        0.0000        0.0000        0.0000        0.0000        0.0000        0.0000        0.0000        0.0000        0.0000        0.0000        0.0000        0.0000        0.0000        0.0000        0.0000        0.0000        0.0000        0.0000        0.0000      106.5428       50.5422       50.9647       29.1310       66.2256       41.9400       38.4993       32.2367       40.2442       35.4361       27.2183       32.5229        0.0000        0.0000        0.0000        0.0000        0.0000        0.0000        0.0000        0.0000        0.0000        0.0000        0.0000        0.0000        0.0000        0.0000        0.0000        0.0000        0.0000        0.0000        0.0000        0.0000        0.0000        0.0000        0.0000        0.0000        0.0000        0.0000        0.0000        0.0000        0.0000        0.0000        0.0000        0.0000        0.0000        0.0000        0.0000        0.0000        0.0000        0.0000        0.0000        0.0000        0.0000        0.0000        0.0000        0.0000        0.0000        0.0000        0.0000        0.0000        0.0000        0.0000        0.0000        0.0000        0.0000        0.0000        0.0000        0.0000        0.0000        0.0000        0.0000        0.0000        0.0000        0.0000        0.0000        0.0000        0.0000        0.0000        0.0000        0.0000        0.0000        0.0000        0.0000        0.0000        0.0000        0.0000        0.0000        0.0000        0.0000        0.0000        0.0000        0.0000        0.0000        0.0000        0.0000        0.0000        0.0000        0.0000        0.0000        0.0000        0.0000        0.0000        0.0000        0.0000        0.0000        0.0000        0.0000        0.0000        0.0000        0.0000        0.0000        0.0000        0.0000        0.0000        0.0000        0.0000        0.0000        0.0000        0.0000       37.6842       35.5116       45.1310       55.5876       38.6852       42.0585       97.9698       87.2015       37.6028       39.9067       44.7790       55.7136       57.8282       57.8263       55.1272       54.7862       56.9090       71.6227       62.4074       80.0152       66.7196       54.2919       63.4556       64.5481       62.2720       50.7545       62.1818       64.8023       63.7114       66.0888       72.9510       59.6910       51.6209       49.4610       50.9088       53.4791       54.7961       62.5507       83.7397       83.4073       76.7946       68.2418       78.2474       78.8767       91.8934       92.3643       93.0894       94.8661      100.6777      105.1877      108.6836      105.8334       87.9175       90.0868       78.8110       76.9133       78.0738       79.3965       76.0306       73.9118       74.2438       86.1999        0.0000        0.0000        0.0000        0.0000        0.0000        0.0000        0.0000        0.0000        0.0000        0.0000        0.0000        0.0000        0.0000        0.0000       69.8513       67.3267      123.3768        0.0000
        0.0000        0.0000        0.0000        0.0000        0.0000        0.0000        0.0000        0.0000        0.0000        0.0000        0.0000        0.0000        0.0000        0.0000        0.0000        0.0000        0.0000        0.0000        0.0000        0.0000        0.0000        0.0000        0.0000        0.0000        0.0000        0.0000        0.0000        0.0000        0.0000        0.0000        0.0000        0.0000        0.0000        0.0000        0.0000        0.0000        0.0000        0.0000        0.0000        0.0000        0.0000        0.0000        0.0000        0.0000        0.0000        0.0000        0.0000        0.0000       51.2870       39.5004       34.8413       29.8552       37.9358       34.6340       42.1106       34.4387       28.1711       32.4164       30.3844       34.2048       25.3313       23.9759       27.9525        0.0000        0.0000        0.0000        0.0000        0.0000        0.0000        0.0000        0.0000        0.0000        0.0000        0.0000        0.0000        0.0000        0.0000        0.0000        0.0000        0.0000        0.0000        0.0000        0.0000        0.0000        0.0000        0.0000        0.0000        0.0000        0.0000        0.0000        0.0000        0.0000        0.0000        0.0000        0.0000        0.0000        0.0000        0.0000        0.0000        0.0000        0.0000        0.0000        0.0000        0.0000        0.0000        0.0000        0.0000        0.0000        0.0000        0.0000        0.0000        0.0000        0.0000        0.0000        0.0000        0.0000        0.0000        0.0000        0.0000        0.0000        0.0000        0.0000        0.0000        0.0000        0.0000        0.0000        0.0000        0.0000        0.0000        0.0000        0.0000        0.0000        0.0000        0.0000        0.0000        0.0000        0.0000        0.0000        0.0000        0.0000        0.0000        0.0000        0.0000        0.0000        0.0000        0.0000        0.0000        0.0000        0.0000        0.0000        0.0000        0.0000        0.0000        0.0000        0.0000        0.0000        0.0000        0.0000        0.0000        0.0000        0.0000        0.0000        0.0000        0.0000        0.0000        0.0000        0.0000        0.0000       43.6376       35.6896       36.3787       47.2911       67.3520       47.5346       41.3214       50.5626       38.5739       37.2966       32.4554       37.7146       46.0084       49.7152       59.3465       53.9132       56.2709       64.9787       72.6010       69.2735       56.8230       50.3763       49.1890       73.9455       63.5543       54.5042       72.4735       58.7250       59.4583       65.6774       64.1881       51.6744       48.8027       60.5906       66.5203       55.3539       57.4937       72.2737       74.9239      103.1422      108.2344      104.3504       79.8889       83.8410       75.9268       74.9519       73.6156       89.7101      101.0052      102.6245      128.3127      125.8830      112.9270      102.4220       99.9205       90.7664       91.7937       85.7229       91.9446       91.0620       88.0926       79.7618       82.8532       79.8055        0.0000        0.0000        0.0000        0.0000        0.0000        0.0000        0.0000        0.0000        0.0000       89.7915       83.5225       80.0888       77.2696       82.2561       87.5059       83.8678       82.5579
        0.0000        0.0000        0.0000        0.0000        0.0000        0.0000        0.0000        0.0000        0.0000        0.0000        0.0000        0.0000        0.0000        0.0000        0.0000        0.0000        0.0000        0.0000        0.0000        0.0000        0.0000        0.0000        0.0000        0.0000        0.0000        0.0000        0.0000        0.0000        0.0000        0.0000        0.0000        0.0000        0.0000        0.0000        0.0000        0.0000        0.0000        0.0000        0.0000        0.0000        0.0000        0.0000        0.0000        0.0000        0.0000        0.0000        0.0000        0.0000       30.9729       25.6763       28.0477       25.2151       19.0656       25.3263       22.3905       21.1320       22.4410       25.6709       44.1081       46.4132       39.6079       28.6422       24.4564       20.5385       20.7940       18.3370       20.5599        0.0000        0.0000        0.0000        0.0000        0.0000        0.0000        0.0000        0.0000        0.0000        0.0000        0.0000        0.0000        0.0000        0.0000        0.0000        0.0000        0.0000        0.0000        0.0000        0.0000        0.0000        0.0000        0.0000        0.0000        0.0000        0.0000        0.0000        0.0000        0.0000        0.0000        0.0000        0.0000        0.0000        0.0000        0.0000        0.0000        0.0000        0.0000        0.0000        0.0000        0.0000        0.0000        0.0000        0.0000        0.0000        0.0000        0.0000        0.0000        0.0000        0.0000        0.0000        0.0000        0.0000        0.0000        0.0000        0.0000        0.0000        0.0000        0.0000        0.0000        0.0000        0.0000        0.0000        0.0000        0.0000        0.0000        0.0000        0.0000        0.0000        0.0000        0.0000        0.0000        0.0000        0.0000        0.0000        0.0000        0.0000        0.0000        0.0000        0.0000        0.0000        0.0000        0.0000        0.0000        0.0000        0.0000        0.0000        0.0000        0.0000        0.0000        0.0000        0.0000        0.0000        0.0000        0.0000        0.0000        0.0000        0.0000        0.0000        0.0000        0.0000       45.3047       43.6581       42.9587       56.1797       50.2054       36.4198       45.1148       44.4621       39.1877       41.2745       41.3863       49.2205       61.5255       66.0534       62.0248       58.4466       65.3826       71.4240       71.7036       84.2088       61.1746       52.6475       58.5880       62.3316       61.5305       55.6724       55.6739       57.2038       58.2808       66.2070       71.6794       60.5473       63.8311       61.9521       56.0217       61.6899       61.9904       79.2376       75.0113       91.0632       90.9685       83.3247       72.9902       62.7743       64.2876       67.3967       64.3788       88.3359      116.0692      127.0207      137.1331      141.4757      117.8455      117.0139      120.5796       99.3958      106.8028      101.6313       89.1766       97.4852       93.7616       90.1208       81.0572        0.0000        0.0000        0.0000        0.0000        0.0000        0.0000       95.7667       85.5172       76.5594       77.8678       78.4712       77.0055       68.4497       62.5029       75.5377       59.8440        0.0000        0.0000
        0.0000        0.0000        0.0000        0.0000        0.0000        0.0000        0.0000        0.0000        0.0000        0.0000        0.0000        0.0000        0.0000        0.0000        0.0000        0.0000        0.0000        0.0000        0.0000        0.0000        0.0000        0.0000        0.0000        0.0000        0.0000        0.0000        0.0000        0.0000        0.0000        0.0000        0.0000        0.0000        0.0000        0.0000        0.0000        0.0000        0.0000        0.0000        0.0000        0.0000        0.0000        0.0000        0.0000        0.0000        0.0000        0.0000        0.0000        0.0000       21.0791       21.0940       22.5882       22.6891       20.7232       20.6204       18.1069       18.1092       20.7874       19.5007       21.0505       23.9876       32.2745       25.5660       30.2160       22.4897       25.7163       25.2253       26.7240       27.7700       23.8082        0.0000        0.0000        0.0000        0.0000        0.0000        0.0000        0.0000        0.0000        0.0000        0.0000        0.0000        0.0000        0.0000        0.0000        0.0000        0.0000        0.0000        0.0000        0.0000        0.0000        0.0000        0.0000        0.0000        0.0000        0.0000        0.0000        0.0000        0.0000        0.0000        0.0000        0.0000        0.0000        0.0000        0.0000        0.0000        0.0000        0.0000        0.0000        0.0000        0.0000        0.0000        0.0000        0.0000        0.0000        0.0000        0.0000        0.0000        0.0000        0.0000        0.0000        0.0000        0.0000        0.0000        0.0000        0.0000        0.0000        0.0000        0.0000        0.0000        0.0000        0.0000        0.0000        0.0000        0.0000        0.0000        0.0000        0.0000        0.0000        0.0000        0.0000        0.0000        0.0000        0.0000        0.0000        0.0000        0.0000        0.0000        0.0000        0.0000        0.0000        0.0000        0.0000        0.0000        0.0000        0.0000        0.0000        0.0000        0.0000        0.0000        0.0000        0.0000        0.0000        0.0000        0.0000        0.0000        0.0000        0.0000        0.0000        0.0000       48.7206       42.1398       53.8170       45.8893       33.8440       33.3871       32.0691       44.2131       37.5468      402.9606      275.7634       73.1589       83.6245       73.9672       71.4133       67.9633       65.7021       89.3192       79.0479       65.6787       61.7763       63.4757       59.3293       59.9593       63.4158       59.6608       54.1517       66.7525       73.8753       85.1025       71.1938       80.2025       66.1195       63.5249       79.2228       80.2997       81.3824       81.9479       75.9794       89.5959       80.3229       79.1876       72.3017       67.4375       75.1559       76.4552       73.3265       82.2990      115.1054      149.6721      175.9541      146.5827      123.1545      136.1218      141.2109      121.8302      124.7529      134.3152      135.2571      101.1047       97.5748       79.6247       80.0319       77.3059       84.5837       77.0605       75.4682       71.2444       81.5804       84.8135       86.7317       74.9655       62.7758       59.6643       58.7088       58.7378       52.5293       70.3523       63.2577        0.0000        0.0000
        0.0000        0.0000        0.0000        0.0000        0.0000        0.0000        0.0000        0.0000        0.0000        0.0000        0.0000        0.0000        0.0000        0.0000        0.0000        0.0000        0.0000        0.0000        0.0000        0.0000        0.0000        0.0000        0.0000        0.0000        0.0000        0.0000        0.0000        0.0000        0.0000        0.0000        0.0000        0.0000        0.0000        0.0000        0.0000        0.0000        0.0000        0.0000        0.0000        0.0000        0.0000        0.0000        0.0000        0.0000        0.0000        0.0000        0.0000        0.0000       27.2188       30.4162       17.1768       17.7892       17.3170       18.9596       17.9054       15.8768       15.8441       17.9824       15.5421       18.3809       19.1199       20.2156       20.8274       24.1990       27.3635       27.0416       32.6586       43.6576       36.1489       22.6947        0.0000        0.0000        0.0000        0.0000        0.0000        0.0000        0.0000        0.0000        0.0000        0.0000        0.0000        0.0000        0.0000        0.0000        0.0000        0.0000        0.0000        0.0000        0.0000        0.0000        0.0000        0.0000        0.0000        0.0000        0.0000        0.0000        0.0000        0.0000        0.0000        0.0000        0.0000        0.0000        0.0000        0.0000        0.0000        0.0000        0.0000        0.0000        0.0000        0.0000        0.0000        0.0000        0.0000        0.0000        0.0000        0.0000        0.0000        0.0000        0.0000        0.0000        0.0000        0.0000        0.0000        0.0000        0.0000        0.0000        0.0000        0.0000        0.0000        0.0000        0.0000        0.0000        0.0000        0.0000        0.0000        0.0000        0.0000        0.0000        0.0000        0.0000        0.0000        0.0000        0.0000        0.0000        0.0000        0.0000        0.0000        0.0000        0.0000        0.0000        0.0000        0.0000        0.0000        0.0000        0.0000        0.0000        0.0000        0.0000        0.0000        0.0000        0.0000        0.0000        0.0000        0.0000        0.0000        0.0000        0.0000        0.0000        0.0000       52.9785       62.4981       66.5962       36.7574       39.4831        0.0000       40.6334       38.7787      284.7207        0.0000        0.0000        0.0000       71.4759       72.2709       76.4651       69.0779       74.0614       81.1306       59.1150       60.7671       68.5082       62.7750       76.7692       83.2007       79.1784       81.5515       85.5715       97.0909       72.7148       71.1232       84.4057       90.9555       95.6601      108.9326      104.4723       90.4046       85.2385       86.7150       93.9375       77.4936       79.2188       87.6027       89.2186       99.0194       90.8378       97.4161       97.5301      124.2480      121.5981      120.2715      112.8837      100.2766      118.8371      106.7838      100.4262      109.9695      151.6104      152.8837      129.8917       91.8396       75.8816       83.5769       67.5796       70.6977       72.5121       68.4475       61.7981       77.0053       73.4816       68.4195       57.8419       57.1394       55.1252       57.3165       65.4666       61.5975       68.0409       72.4503        0.0000        0.0000
        0.0000        0.0000        0.0000        0.0000        0.0000        0.0000        0.0000        0.0000        0.0000        0.0000        0.0000        0.0000        0.0000        0.0000        0.0000        0.0000        0.0000        0.0000        0.0000        0.0000        0.0000        0.0000        0.0000        0.0000        0.0000        0.0000        0.0000        0.0000        0.0000        0.0000        0.0000        0.0000        0.0000        0.0000        0.0000        0.0000        0.0000        0.0000       44.6847       48.7935       44.7784        0.0000        0.0000        0.0000        0.0000        0.0000        0.0000        0.0000       27.0107       28.6901       17.0957       15.9211       20.3061       30.8129       15.5788       43.7164       52.3210       25.4233       14.1212       19.2802       18.7234       18.0301       19.8184       26.0477       24.8449       19.8050       28.9495       34.6599       43.3415       31.2205        0.0000        0.0000        0.0000        0.0000        0.0000        0.0000        0.0000        0.0000        0.0000        0.0000        0.0000        0.0000        0.0000        0.0000        0.0000        0.0000        0.0000        0.0000        0.0000        0.0000        0.0000        0.0000        0.0000        0.0000        0.0000        0.0000        0.0000        0.0000        0.0000        0.0000        0.0000        0.0000        0.0000        0.0000        0.0000        0.0000        0.0000        0.0000        0.0000        0.0000        0.0000        0.0000        0.0000        0.0000        0.0000        0.0000        0.0000        0.0000        0.0000        0.0000        0.0000        0.0000        0.0000        0.0000        0.0000        0.0000        0.0000        0.0000        0.0000        0.0000        0.0000        0.0000        0.0000        0.0000        0.0000        0.0000        0.0000        0.0000        0.0000        0.0000        0.0000        0.0000        0.0000        0.0000        0.0000        0.0000        0.0000        0.0000        0.0000        0.0000        0.0000        0.0000        0.0000        0.0000        0.0000        0.0000        0.0000        0.0000        0.0000        0.0000        0.0000        0.0000        0.0000        0.0000        0.0000        0.0000        0.0000        0.0000        0.0000        0.0000        0.0000        0.0000        0.0000        0.0000        0.0000        0.0000        0.0000        0.0000        0.0000        0.0000        0.0000        0.0000        0.0000       70.6733       73.1255       76.6328       74.0935       84.8218       74.2236       72.5896       84.8146       99.7695      106.1364      102.1998      118.0794       88.4796       76.3812       72.3925       80.4592       86.1860       83.1229       95.2239       83.7622       84.3153       80.1997       81.8506       98.2980       87.7466       85.1959       93.6298       93.7238       95.5559      109.3906      103.7000       97.2299       89.1027       92.9525      105.8320      121.0093      117.8136      133.6943      108.3016       97.5666       97.6204      112.8213      156.1651      166.6552      101.4286       87.9865       69.2056       65.7677       88.5090       79.9510       71.0180       72.3078       63.4863       71.1554       65.3640       63.4682       59.7657       59.0118       51.1191       58.3697       72.4688       68.2383       66.2398        0.0000        0.0000        0.0000
        0.0000        0.0000        0.0000        0.0000        0.0000        0.0000        0.0000        0.0000        0.0000        0.0000        0.0000        0.0000        0.0000        0.0000        0.0000        0.0000        0.0000        0.0000        0.0000        0.0000        0.0000        0.0000        0.0000        0.0000        0.0000        0.0000        0.0000        0.0000        0.0000        0.0000        0.0000        0.0000        0.0000        0.0000        0.0000        0.0000        0.0000        0.0000       65.2665       96.0741      177.4393      122.9894       29.7472       36.2566       37.1817       33.7845       65.2130      175.8549      123.8232       76.1849       28.8867       21.3355       21.5729       19.2205       15.0233       56.9760       49.9455       15.8127       12.6504       15.0703       18.7059       21.1066       20.1436       21.6016       19.6649       19.4558       20.6119       28.3730       37.2688       37.4555       21.9235       20.2797        0.0000        0.0000        0.0000        0.0000        0.0000        0.0000        0.0000        0.0000        0.0000        0.0000        0.0000        0.0000        0.0000        0.0000        0.0000        0.0000        0.0000        0.0000        0.0000        0.0000        0.0000        0.0000        0.0000        0.0000        0.0000        0.0000        0.0000        0.0000        0.0000        0.0000        0.0000        0.0000        0.0000        0.0000        0.0000        0.0000        0.0000        0.0000        0.0000        0.0000        0.0000        0.0000        0.0000        0.0000        0.0000        0.0000        0.0000        0.0000        0.0000        0.0000        0.0000        0.0000        0.0000        0.0000        0.0000        0.0000        0.0000        0.0000        0.0000        0.0000        0.0000        0.0000        0.0000        0.0000        0.0000        0.0000        0.0000        0.0000        0.0000        0.0000        0.0000        0.0000        0.0000        0.0000        0.0000        0.0000        0.0000        0.0000        0.0000        0.0000        0.0000        0.0000        0.0000        0.0000        0.0000        0.0000        0.0000        0.0000        0.0000        0.0000        0.0000        0.0000        0.0000        0.0000        0.0000        0.0000        0.0000        0.0000        0.0000        0.0000        0.0000        0.0000        0.0000        0.0000        0.0000        0.0000        0.0000        0.0000        0.0000        0.0000        0.0000        0.0000       83.2323      103.2464       95.3807       84.3972       92.6861      101.0498      115.7745      144.9067      147.2048      137.3447      131.5019      102.8412      101.5083       98.6149       84.6401       83.8365       78.8109       73.6723       66.5512       81.3533       81.1615       91.3898      102.3334       98.9497      101.8665      102.2194       82.3090       82.8733       96.4928      107.0495      108.5313       92.2626       87.3988       91.2371       96.3421      108.5397      128.3096      137.2417      166.1989      146.6949      127.9108       91.3660      100.3088       93.9452       63.5731       74.1218       85.4725       73.9747       65.6336       62.8457       59.3730       77.5648       76.2450       71.1592       61.9076       59.8742       62.8905       57.3861       54.2773       62.4122       74.7284        0.0000        0.0000        0.0000        0.0000
        0.0000        0.0000        0.0000        0.0000        0.0000        0.0000        0.0000        0.0000        0.0000        0.0000        0.0000        0.0000        0.0000        0.0000        0.0000        0.0000        0.0000        0.0000        0.0000        0.0000        0.0000        0.0000        0.0000        0.0000        0.0000        0.0000        0.0000        0.0000        0.0000        0.0000        0.0000        0.0000        0.0000        0.0000        0.0000        0.0000        0.0000       33.6010       26.3600       25.6422       38.0777       49.6966       24.5643       26.2579       30.1856       53.1948       26.5613       31.5564       35.3093       18.9638        6.3541        6.9258       12.4557       14.6204       15.9465       12.9498       49.0626        8.3242        8.9985       12.8933       17.3642       19.1864       14.8662       17.7673       16.4256       22.3753       17.0494       18.9982       18.2922       19.3493       21.3227       16.8702        0.0000        0.0000        0.0000        0.0000        0.0000        0.0000        0.0000        0.0000        0.0000        0.0000        0.0000        0.0000        0.0000        0.0000        0.0000        0.0000        0.0000        0.0000        0.0000        0.0000        0.0000        0.0000        0.0000        0.0000        0.0000        0.0000        0.0000        0.0000        0.0000        0.0000        0.0000        0.0000        0.0000        0.0000        0.0000        0.0000        0.0000        0.0000        0.0000        0.0000        0.0000        0.0000        0.0000        0.0000        0.0000        0.0000        0.0000        0.0000        0.0000        0.0000        0.0000        0.0000        0.0000        0.0000        0.0000        0.0000        0.0000        0.0000        0.0000        0.0000        0.0000        0.0000        0.0000        0.0000        0.0000        0.0000        0.0000        0.0000        0.0000        0.0000        0.0000        0.0000        0.0000        0.0000        0.0000        0.0000        0.0000        0.0000        0.0000        0.0000        0.0000        0.0000        0.0000        0.0000        0.0000        0.0000        0.0000        0.0000        0.0000        0.0000        0.0000        0.0000        0.0000        0.0000        0.0000        0.0000        0.0000        0.0000        0.0000        0.0000        0.0000        0.0000        0.0000        0.0000        0.0000        0.0000        0.0000       93.0952      104.0859       96.8945      117.9769      114.8345        0.0000      106.0699      110.1855      105.1874      127.3961      117.5124      145.5661      217.1434      160.1754      152.8962      130.8195      114.7057      104.4649       88.3224       74.7227       71.5917       71.1072       73.1192       86.8028      123.8662      107.1051      105.0379      106.9529      113.5207      125.3245      115.6699       97.4700       86.0743       85.3208       88.8020      100.5420       92.2539       89.9605       85.3253       86.5653      117.5550      127.0776      121.4581      108.3946       98.6862       93.7234       73.3616       63.3852       63.1743       62.6799       66.0710       66.9848       69.7657       71.0366       71.3667       67.9647       73.0256       74.8053       70.7142       65.4426       68.2254       69.2421       70.9610       64.9424       70.2398       75.2224        0.0000        0.0000        0.0000        0.0000
        0.0000        0.0000        0.0000        0.0000        0.0000        0.0000        0.0000        0.0000        0.0000        0.0000        0.0000        0.0000        0.0000        0.0000        0.0000        0.0000        0.0000        0.0000        0.0000        0.0000        0.0000        0.0000        0.0000        0.0000        0.0000        0.0000        0.0000        0.0000        0.0000        0.0000        0.0000        0.0000        0.0000        0.0000        0.0000        0.0000        0.0000       24.4545       22.6181       23.8872       24.7789       22.9718       30.4058       35.1316       42.2255       25.6737       15.5181        6.7658        5.3185        4.4629        4.6772        4.5602        4.5564        4.7125        4.8126        7.6032        8.9903        8.8381        8.8379       12.9174       13.5160       15.9868       16.6045       19.7277       20.0280       17.7614       21.2766       20.0018       17.8307       16.6300       19.1739       17.1348       12.4468        0.0000        0.0000        0.0000        0.0000        0.0000        0.0000        0.0000        0.0000        0.0000        0.0000        0.0000        0.0000        0.0000        0.0000        0.0000        0.0000        0.0000        0.0000        0.0000        0.0000        0.0000        0.0000        0.0000        0.0000        0.0000        0.0000        0.0000        0.0000        0.0000        0.0000        0.0000        0.0000        0.0000        0.0000        0.0000        0.0000        0.0000        0.0000        0.0000        0.0000        0.0000        0.0000        0.0000        0.0000        0.0000        0.0000        0.0000        0.0000        0.0000        0.0000        0.0000        0.0000        0.0000        0.0000        0.0000        0.0000        0.0000        0.0000        0.0000        0.0000        0.0000        0.0000        0.0000        0.0000        0.0000        0.0000        0.0000        0.0000        0.0000        0.0000        0.0000        0.0000        0.0000        0.0000        0.0000        0.0000        0.0000        0.0000        0.0000        0.0000        0.0000        0.0000        0.0000        0.0000        0.0000        0.0000        0.0000        0.0000        0.0000        0.0000        0.0000        0.0000        0.0000        0.0000        0.0000        0.0000        0.0000        0.0000        0.0000        0.0000        0.0000        0.0000       72.3998       81.7634       89.0266       95.8491       97.6799       81.3857       77.2588       92.2363       95.3770       94.7603       98.7231      111.0766      109.5638      117.7033      114.2298      128.9008      180.0406      157.7981      120.4190      122.2522      104.4342       98.3690      107.7934       77.7190       66.4720       64.7934       74.9943       85.4451      146.4009      111.1366      105.8685      121.3102      148.4664      181.1669      113.1847      105.1954      101.4870       94.1727       97.4519      107.0889       98.5049       96.5127       90.9257       94.9773       91.1974      113.8290      114.4393       98.8490       96.2673       89.1158       68.5769       62.3291       65.9875       65.3554       68.5240       75.9333       81.2101       81.6675       82.7375       76.7961       72.5304       80.5424       74.1992       74.5426       70.6863       72.6564       73.9629       67.6102       78.3600        0.0000        0.0000        0.0000        0.0000        0.0000
        0.0000        0.0000        0.0000        0.0000        0.0000        0.0000        0.0000        0.0000        0.0000        0.0000        0.0000        0.0000        0.0000        0.0000        0.0000        0.0000        0.0000        0.0000        0.0000        0.0000        0.0000        0.0000        0.0000        0.0000        0.0000        0.0000        0.0000        0.0000        0.0000        0.0000        0.0000        0.0000        0.0000        0.0000        0.0000        0.0000       23.8609       22.2264       30.3312       29.0889       29.4462       23.2883       27.7732       55.0515       31.0153       16.0291       12.6381        6.0899        5.5864        5.1966        4.0717        6.4151        6.8473        5.5890        5.7941        6.4876        7.8457        7.9303        8.4703       13.2159       14.2377       15.3454       14.7972       17.2952       17.5320       17.0059       17.9126       19.7788       17.3543       19.1958       14.7115       11.7722        0.0000        0.0000        0.0000        0.0000        0.0000        0.0000        0.0000        0.0000        0.0000        0.0000        0.0000        0.0000        0.0000        0.0000        0.0000        0.0000        0.0000        0.0000        0.0000        0.0000        0.0000        0.0000        0.0000        0.0000        0.0000        0.0000        0.0000        0.0000        0.0000        0.0000        0.0000        0.0000        0.0000        0.0000        0.0000        0.0000        0.0000        0.0000        0.0000        0.0000        0.0000        0.0000        0.0000        0.0000        0.0000        0.0000        0.0000        0.0000        0.0000        0.0000        0.0000        0.0000        0.0000        0.0000        0.0000        0.0000        0.0000        0.0000        0.0000        0.0000        0.0000        0.0000        0.0000        0.0000        0.0000        0.0000        0.0000        0.0000        0.0000        0.0000        0.0000        0.0000        0.0000        0.0000        0.0000        0.0000        0.0000        0.0000        0.0000        0.0000        0.0000        0.0000        0.0000        0.0000        0.0000        0.0000        0.0000        0.0000        0.0000        0.0000        0.0000        0.0000        0.0000        0.0000        0.0000        0.0000        0.0000        0.0000        0.0000        0.0000       65.9280       62.0258       71.2584       80.3353      106.4897      110.7577      105.9190      107.2743       80.3570       75.4898       89.4173       76.8549       77.3914       70.0850       86.3664       93.1665       96.7178       99.5916      140.3644      156.6280      121.7441       97.3954       87.8624       91.7634       99.1575      100.8036       76.7927       79.4444       67.2452       68.5561       92.4065      119.5336      119.9984      121.4353      158.8260      128.7207      124.8329      125.6465      130.5488      105.0999       97.0486       93.1749       88.4959       85.0780       88.2406      110.6332      102.6913       92.3156      101.7313       96.7642      101.2539       89.0237       79.9504       73.1850       65.1244       66.8266       72.0338       70.7380       76.2862       73.2663       73.2159       70.8122       67.1379       72.8383       73.9548       77.0530       72.4536       70.8074       74.0125       62.8121       60.1812       62.2098        0.0000        0.0000        0.0000        0.0000        0.0000
        0.0000        0.0000        0.0000        0.0000        0.0000        0.0000        0.0000        0.0000        0.0000        0.0000        0.0000        0.0000        0.0000        0.0000        0.0000        0.0000        0.0000        0.0000        0.0000        0.0000        0.0000        0.0000        0.0000        0.0000        0.0000        0.0000        0.0000        0.0000        0.0000        0.0000        0.0000        0.0000        0.0000        0.0000        0.0000       23.5936       22.0753       22.9721       27.2765       22.6630       27.5730       23.1024       24.8475       22.5354       17.1561       14.3672       46.3526        9.2182        9.9296        9.5056        8.0537        7.7152        7.7446        5.4351        5.7598        6.1072        7.5902        7.9133        8.3105       13.0525       14.5900       15.2531       14.1406       17.5886       16.9690       16.3709       15.4459       16.7444       15.4511       18.2372       14.9604        9.4847        0.0000        0.0000        0.0000        0.0000        0.0000        0.0000        0.0000        0.0000        0.0000        0.0000        0.0000        0.0000        0.0000        0.0000        0.0000        0.0000        0.0000        0.0000        0.0000        0.0000        0.0000        0.0000        0.0000        0.0000        0.0000        0.0000        0.0000        0.0000        0.0000        0.0000        0.0000        0.0000        0.0000        0.0000        0.0000        0.0000        0.0000        0.0000        0.0000        0.0000        0.0000        0.0000        0.0000        0.0000        0.0000        0.0000        0.0000        0.0000        0.0000        0.0000        0.0000        0.0000        0.0000        0.0000        0.0000        0.0000        0.0000        0.0000        0.0000        0.0000        0.0000        0.0000        0.0000        0.0000        0.0000        0.0000        0.0000        0.0000        0.0000        0.0000        0.0000        0.0000        0.0000        0.0000        0.0000        0.0000        0.0000        0.0000        0.0000        0.0000        0.0000        0.0000        0.0000        0.0000        0.0000        0.0000        0.0000        0.0000        0.0000        0.0000        0.0000        0.0000        0.0000        0.0000        0.0000        0.0000        0.0000        0.0000        0.0000       58.6569       70.9665       88.4205       98.0743      114.5483      106.3846      107.4097      109.5427       96.2538      102.4531       98.8776      101.5965       97.6120      101.9033       76.6074       67.0828       69.0405       68.8987      121.6504      151.3848      138.7128      101.3284       84.4428       81.5088       75.5182       76.2392       83.4486       90.9704       73.9081       66.8857       72.2494       77.3383      113.2310      112.4556      110.7630      109.4273      136.4728      134.1980      120.8045      131.2221      102.0307       99.5567       95.9458       87.9423       87.2683       85.6774       96.1709      108.8573       95.0567       92.1338       84.6298       81.2699       77.2891       71.1748       77.3179       68.8611       65.1433       64.4337       66.8479       81.0619       83.9363       82.7410       76.3495       70.0900       70.3744       77.0043       78.0399       77.7497       79.4555       76.1977       63.7489       66.7045       81.4483        0.0000        0.0000        0.0000        0.0000        0.0000
        0.0000        0.0000        0.0000        0.0000        0.0000        0.0000        0.0000        0.0000        0.0000        0.0000        0.0000        0.0000        0.0000        0.0000        0.0000        0.0000        0.0000        0.0000        0.0000        0.0000        0.0000        0.0000        0.0000        0.0000        0.0000        0.0000        0.0000        0.0000        0.0000        0.0000        0.0000        0.0000        0.0000        0.0000        0.0000       21.8642       17.9840       22.1449       43.3508       39.3964       27.4434       35.2563       25.7837       18.8825       14.0871       19.1162       35.5287       24.7690        8.8715        7.4581        6.4289       73.7167       39.3872        6.5793        8.4271        3.4807        3.0562        3.2164        5.0314       10.8795       12.0921       12.8942       12.5716       15.1246       15.5486       14.5131       14.2273       17.7280       16.5814       15.4877       13.4214        9.2099        0.0000        0.0000        0.0000        0.0000        0.0000        0.0000        0.0000        0.0000        0.0000        0.0000        0.0000        0.0000        0.0000        0.0000        0.0000        0.0000        0.0000        0.0000        0.0000        0.0000        0.0000        0.0000        0.0000        0.0000        0.0000        0.0000        0.0000        0.0000        0.0000        0.0000        0.0000        0.0000        0.0000        0.0000        0.0000        0.0000        0.0000        0.0000        0.0000        0.0000        0.0000        0.0000        0.0000        0.0000        0.0000        0.0000        0.0000        0.0000        0.0000        0.0000        0.0000        0.0000        0.0000        0.0000        0.0000        0.0000        0.0000        0.0000        0.0000        0.0000        0.0000        0.0000        0.0000        0.0000        0.0000        0.0000        0.0000        0.0000        0.0000        0.0000        0.0000        0.0000        0.0000        0.0000        0.0000        0.0000        0.0000        0.0000        0.0000        0.0000        0.0000        0.0000        0.0000        0.0000        0.0000        0.0000        0.0000        0.0000        0.0000        0.0000        0.0000        0.0000        0.0000        0.0000        0.0000        0.0000        0.0000        0.0000       83.3943       74.9051       82.8211      118.7317      105.5096      102.3612       99.3584       95.1237       90.5430      102.4445      106.9041       92.8339       76.1131       86.4724       80.1576       62.9127       60.7076       68.5056       71.7453       83.1808       83.6248       98.6133      103.7231      109.7210      119.2731       98.3542       84.1225      106.5206       85.0105       86.4683       73.4970       79.3943      135.8312       93.8486       93.0331      129.8491      104.3150      111.2243       98.2366       97.9632       88.1912       79.4462       85.3142      123.6534      133.0094       82.2029       93.9014       87.0847       94.8383       86.0266       80.3212       76.1373       69.1272       68.4281       61.9724       72.3419       70.8223       70.7461       71.4527       73.1088       86.2912       89.2908       72.4092       70.7265       62.7977       75.9276       82.5745       83.6270       82.7762       89.5400       89.9444       81.8644       77.0765        0.0000        0.0000        0.0000        0.0000        0.0000        0.0000
        0.0000        0.0000        0.0000        0.0000        0.0000        0.0000        0.0000        0.0000        0.0000        0.0000        0.0000        0.0000        0.0000        0.0000        0.0000        0.0000        0.0000        0.0000        0.0000        0.0000        0.0000        0.0000        0.0000        0.0000        0.0000        0.0000        0.0000        0.0000        0.0000        0.0000        0.0000        0.0000        0.0000        0.0000        0.0000       23.1289       13.3080       23.2995       26.6883       24.2286       26.4316       23.1053       20.0908       13.7310       15.9643       14.7306        9.4675        7.4422        6.0083        6.2732        7.1137       28.4527        7.9424        6.3078        6.7022        1.8476        1.8844        2.3193        2.2642        9.3460       10.4974       11.0793       11.7669       15.3549       15.5128       16.5045       14.1521       17.9197       17.5051       15.5211       13.7061        0.0000        0.0000        0.0000        0.0000        0.0000        0.0000        0.0000        0.0000        0.0000        0.0000        0.0000        0.0000        0.0000        0.0000        0.0000        0.0000        0.0000        0.0000        0.0000        0.0000        0.0000        0.0000        0.0000        0.0000        0.0000        0.0000        0.0000        0.0000        0.0000        0.0000        0.0000        0.0000        0.0000        0.0000        0.0000        0.0000        0.0000        0.0000        0.0000        0.0000        0.0000        0.0000        0.0000        0.0000        0.0000        0.0000        0.0000        0.0000        0.0000        0.0000        0.0000        0.0000        0.0000        0.0000        0.0000        0.0000        0.0000        0.0000        0.0000        0.0000        0.0000        0.0000        0.0000        0.0000        0.0000        0.0000        0.0000        0.0000        0.0000        0.0000        0.0000        0.0000        0.0000        0.0000        0.0000        0.0000        0.0000        0.0000        0.0000        0.0000        0.0000        0.0000        0.0000        0.0000        0.0000        0.0000        0.0000        0.0000        0.0000        0.0000        0.0000        0.0000        0.0000        0.0000       57.6075       62.2012        0.0000       69.8059       70.2408       93.9074       71.7845       84.0693       95.2378       75.5936       80.2401       88.7549       80.2877       82.9170       87.8812       73.3714       80.6609       73.4023       86.5059       84.3711       77.3163       74.8027       81.5880       81.4063       80.4761      104.0277      105.8092      111.2610      121.9334      140.7763       86.3403       77.7224       84.2770       82.4663       84.1887       76.6320       82.2471      115.2643      102.2117       93.6972      103.0738      103.6443       95.6076       94.0648      104.2028      143.9447       90.0006       83.5119       79.5103       72.4277       82.7949       75.2909       71.6308       79.0377       86.5538       77.9168       71.6396       66.5267       62.2494       67.4138       79.5538       72.0514       76.7789       76.0009       76.1000       93.7122       88.3115       71.3176       68.1625       66.0811       76.6531       78.6934       79.0609       82.0520       86.8329       88.2969       85.3544        0.0000        0.0000        0.0000        0.0000        0.0000        0.0000        0.0000
        0.0000        0.0000        0.0000        0.0000        0.0000        0.0000        0.0000        0.0000        0.0000        0.0000        0.0000        0.0000        0.0000        0.0000        0.0000        0.0000        0.0000        0.0000        0.0000        0.0000        0.0000        0.0000        0.0000        0.0000        0.0000        0.0000        0.0000        0.0000        0.0000      114.7558       97.5466       96.4607       78.6108       40.3755       28.3276       19.6672       17.3096       16.7815       17.7113       22.2903       25.7904       22.3489       21.3695       20.7389       17.3505       14.1569       11.6042        8.3353        8.0967        6.7573        5.8361        6.0487        6.0249        5.0287        4.6426        2.8515        2.5365        1.8151        2.2080        8.8802       10.8609       13.2926       10.4397       13.9088       14.0469       14.2398       13.6833       17.2717       16.7164       15.5260       15.1866        9.5056        7.9778        0.0000        0.0000        0.0000        0.0000        0.0000        0.0000        0.0000        0.0000        0.0000        0.0000        0.0000        0.0000        0.0000        0.0000        0.0000        0.0000        0.0000        0.0000        0.0000        0.0000        0.0000        0.0000        0.0000        0.0000        0.0000        0.0000        0.0000        0.0000        0.0000        0.0000        0.0000        0.0000        0.0000        0.0000        0.0000        0.0000        0.0000        0.0000        0.0000        0.0000        0.0000        0.0000        0.0000        0.0000        0.0000        0.0000        0.0000        0.0000        0.0000        0.0000        0.0000        0.0000        0.0000        0.0000        0.0000        0.0000        0.0000        0.0000        0.0000        0.0000        0.0000        0.0000        0.0000        0.0000        0.0000        0.0000        0.0000        0.0000        0.0000        0.0000        0.0000        0.0000        0.0000        0.0000        0.0000        0.0000        0.0000        0.0000        0.0000        0.0000        0.0000        0.0000        0.0000        0.0000        0.0000        0.0000        0.0000        0.0000        0.0000        0.0000        0.0000       46.6238       64.6423       61.4042       62.8641       68.7134       66.5262       92.4010       78.6248       81.0708       83.2766       78.5502       79.4109      162.7082      140.1414       70.3530       65.0401       63.9930       75.2966       75.5400       70.7384       67.0349       73.2478       78.1900       67.7397       61.4780       81.3444      110.7409       87.6640       90.3458       84.6070      103.9690       70.8262       72.2515       81.1427       87.6602       89.4960       90.4483       88.7546       85.6823      131.6506      143.5024      115.6302      122.3190      141.5846      107.3430      114.2805      108.6108      100.6133       99.5857       86.9169       83.4005       89.7451       80.9868       75.2485       82.0198       86.6168       83.4554       73.5431       67.9876       71.8118       82.3805       97.1816      102.0526       91.3448       81.8031       81.0342      107.7242       92.1442       77.7592       66.4631       72.1591       86.4635       83.9549       87.2384       84.4508       75.6071       78.5625        0.0000        0.0000        0.0000        0.0000        0.0000        0.0000        0.0000        0.0000
        0.0000        0.0000        0.0000        0.0000        0.0000        0.0000        0.0000        0.0000        0.0000        0.0000        0.0000        0.0000        0.0000        0.0000        0.0000        0.0000        0.0000        0.0000        0.0000        0.0000        0.0000        0.0000        0.0000        0.0000        0.0000        0.0000      130.2099      122.9137      134.9625      108.7890       80.9836       52.8146       33.3957       29.7203       21.3081       16.5959       14.1773       32.6959       49.9511       16.8349       16.9224       16.6304       16.4353       13.9450       14.3641       11.6031       11.1399        8.1026        8.2354        7.5712        6.9647        7.8328        6.7296        5.1810        5.2294        1.7644        1.7277        1.8445        2.1707        9.4994        9.2635        9.7047        9.9959       12.8399       13.1869       13.0348       12.7749       16.1076       16.1061       16.6392       24.0124       10.2913        9.1720        7.8970        8.3855        7.2113        7.9099        6.2027        6.9794        8.6080        6.4835        6.2149        0.0000        0.0000        0.0000        0.0000        0.0000        0.0000        0.0000        0.0000        0.0000        0.0000        0.0000        0.0000        0.0000        0.0000        0.0000        0.0000        0.0000        0.0000        0.0000        0.0000        0.0000        0.0000        0.0000        0.0000        0.0000        0.0000        0.0000        0.0000        0.0000        0.0000        0.0000        0.0000        0.0000        0.0000        0.0000        0.0000        0.0000        0.0000        0.0000        0.0000        0.0000        0.0000        0.0000        0.0000        0.0000        0.0000        0.0000        0.0000        0.0000        0.0000        0.0000        0.0000        0.0000        0.0000        0.0000        0.0000        0.0000        0.0000        0.0000        0.0000        0.0000        0.0000        0.0000        0.0000        0.0000        0.0000        0.0000        0.0000        0.0000        0.0000        0.0000       38.9308       30.6097       31.5593       36.3110       34.2231        0.0000        0.0000        0.0000        0.0000       45.1819       46.4766       41.4451       42.7643       48.5129       52.2633       53.4098       54.5370       70.8848       69.5448       74.1697       74.0649       77.0611       75.8163       82.6060       75.3369       76.6955       70.7648       65.8204       68.2099       59.0780       65.6707       86.1688       71.2075       67.5980       58.6623       51.5872      109.2762      142.3902       77.7855       78.1310       78.5640      107.7031       82.9387       72.5222       74.1191       88.8449       91.3747       87.7461       87.7965       85.8601      124.8999      147.1602      108.3408      105.6462       94.6714      116.9691      117.0372      115.4743      127.6954       99.4006       91.8791       87.2163       84.8348       91.7923       82.4736       72.3086       88.0325       97.3670       99.3005       84.1324       79.7218       96.2496       94.5742       92.6193       97.0870       90.6384       88.0483      113.0718      107.0907       77.8369       70.4698       70.9977       78.4017       90.5707      107.9227       79.5890       76.4121       80.2780        0.0000        0.0000        0.0000        0.0000        0.0000        0.0000        0.0000        0.0000
        0.0000        0.0000        0.0000        0.0000        0.0000        0.0000        0.0000        0.0000        0.0000        0.0000        0.0000        0.0000        0.0000        0.0000        0.0000        0.0000        0.0000        0.0000        0.0000        0.0000        0.0000        0.0000        0.0000        0.0000        0.0000      160.8915      159.4355       99.4284       65.3196       42.9323       30.0396       27.7239       22.9435       23.9256       17.1228       12.4392        9.7689       43.3315      151.4280      116.2250       18.9610       12.3699       14.4460       17.3320       16.2382       16.0488       15.4719       13.4553       10.6960       12.0760       13.8943       10.1969        6.2380        6.1700       10.7615        5.9435        5.7898        7.5260        9.9320        9.4161       11.6150       11.7754       11.2794       12.0753       12.7259       11.8784       11.6540       13.7200       13.4521       14.3150       13.2574        9.6275        8.8125        7.9227        7.7760        7.6605        8.4815        8.3539        7.3202        2.2447        2.1482        2.2015        2.2056        3.9536        0.0000        0.0000        0.0000        0.0000        0.0000        0.0000        0.0000        0.0000        0.0000        0.0000        0.0000        0.0000        0.0000        0.0000        0.0000        0.0000        0.0000        0.0000        0.0000        0.0000        0.0000        0.0000        0.0000        0.0000        0.0000        0.0000        0.0000        0.0000        0.0000        0.0000        0.0000        0.0000        0.0000        0.0000        0.0000        0.0000        0.0000        0.0000        0.0000        0.0000        0.0000        0.0000        0.0000        0.0000        0.0000        0.0000        0.0000        0.0000        0.0000        0.0000        0.0000        0.0000        0.0000        0.0000        0.0000        0.0000        0.0000        0.0000        0.0000        0.0000        0.0000        0.0000        0.0000        0.0000        0.0000        0.0000        0.0000        0.0000       34.5415       31.7818       33.2752       34.6434       37.5862       35.5169       33.2755       37.5165       47.7040       40.7156       36.1618       30.2184       34.3886       36.0482       39.2862       54.2704       58.4311       62.8351       67.6588       68.9141       73.2611       69.8663       81.2356       85.2378       84.9687       85.2987       87.0355       82.0042       75.6122       65.5580       59.4899       55.7156       53.3336       55.0105       71.3854       71.3639       59.7764       85.8372       79.4454       67.7042       70.5623       72.3073       74.6317       66.5872       94.8501       71.8764       95.3304       93.1721       87.7921      113.1150      114.9009      104.2781      102.1692      110.0908      110.1594      111.5847      105.8588      113.3106      110.3396      103.1859      101.7354       84.3578       82.2791       77.8188       77.8420       82.3064       80.7935       91.1718      102.6316       89.2580       91.0103       77.6561       81.4898       82.0284       92.8885       96.2681       99.4485      104.8810      114.1283      101.3005       92.1441       80.8952        0.0000        0.0000       83.8121       78.6785       74.4712       77.4711        0.0000        0.0000        0.0000        0.0000        0.0000        0.0000        0.0000        0.0000        0.0000
        0.0000        0.0000        0.0000        0.0000        0.0000        0.0000        0.0000        0.0000        0.0000        0.0000        0.0000        0.0000        0.0000        0.0000        0.0000        0.0000        0.0000        0.0000        0.0000        0.0000        0.0000        0.0000        0.0000        0.0000        0.0000        0.0000      106.8704      105.0472       73.5564       61.3333       29.7415       80.4109       52.4129       18.4522       21.0048       14.5702        9.4693       11.5200       26.4597       34.9989       16.8149       16.4084       17.6013       19.7321       20.3842       20.1269       17.8027       14.7631       14.6878       14.4875       12.5715        7.8462        7.3285        7.2427        8.1836        6.7129        7.1920        6.4027       14.3864       11.3597       10.3449       10.8226       11.2966       12.8583       15.9586       15.4186       12.8765       14.6816       13.8559       13.0041       12.7770       10.5233        9.6484        9.4886        8.9084        8.0988        8.6299        8.9622        8.3801        2.0872        2.0125        1.7581        1.4424        3.3736        3.4061        3.6133        0.0000        0.0000        0.0000        0.0000        0.0000        0.0000        0.0000        0.0000        0.0000        0.0000        0.0000        0.0000        0.0000        0.0000        0.0000        0.0000        0.0000        0.0000        0.0000        0.0000        0.0000        0.0000        0.0000        0.0000        0.0000        0.0000        0.0000        0.0000        0.0000        0.0000        0.0000        0.0000        0.0000        0.0000        0.0000        0.0000        0.0000        0.0000        0.0000        0.0000        0.0000        0.0000        0.0000        0.0000        0.0000        0.0000        0.0000        0.0000        0.0000        0.0000        0.0000        0.0000        0.0000        0.0000        0.0000        0.0000        0.0000        0.0000        0.0000        0.0000        0.0000        0.0000        0.0000        0.0000        0.0000        0.0000       40.1257       33.0058       34.6494       31.8371       36.6254       35.9316       34.0834       40.4256       41.4979       34.6947       31.8612       30.9628       44.5281       51.8222       50.7416       53.4370       59.2086       64.8006       68.7747       72.6790       74.7199       76.0937       87.4514      102.3351       91.4939       86.6651       89.1905       92.9288       77.0558       60.9269       60.4366       52.2666       49.8884       53.0290       68.1992       83.2339       72.9099       76.1134       61.7400       69.1099       66.5254      114.5104       69.6650       71.8169       75.2046       79.2031       82.2011       93.1746      100.0428      114.9302      103.1368      105.4654       99.1798       99.2871      104.8271      115.8109      114.9472      106.1531       98.0480       82.9345       87.5638       81.2753       87.1186       77.2005       75.5304       69.4614       86.2069       89.9609       79.2461       77.1611       73.9685       69.4374       79.8221       79.7330       90.3087      103.4375      105.1508      104.1028      109.1009      109.1933       88.9134        0.0000        0.0000        0.0000        0.0000        0.0000        0.0000        0.0000        0.0000        0.0000        0.0000        0.0000        0.0000        0.0000        0.0000        0.0000        0.0000
        0.0000        0.0000        0.0000        0.0000        0.0000        0.0000        0.0000        0.0000        0.0000        0.0000        0.0000        0.0000        0.0000        0.0000        0.0000        0.0000        0.0000        0.0000        0.0000        0.0000        0.0000        0.0000        0.0000        0.0000        0.0000        0.0000        0.0000       62.9952       47.8862       35.1613       29.5099       34.8549       30.1737       29.1408       36.1124       21.4559       13.1721       17.3485       22.1232       26.2523       35.3401       21.4599       22.2171       28.4636       25.5071       19.7202       15.7227       14.3073       15.5583       15.1436       12.6425        9.3959        8.7038       13.5250        8.8617        5.8031        5.2470       16.3316       12.0359       10.4203       10.8612       13.0921       14.6735       15.5647       16.4289       20.8040       14.9395       13.6673       13.7521       14.2420       13.2406       10.3727        9.8887        8.9893        9.2356        6.3621        6.0284        7.3735        8.2838        2.3597        2.6125        2.2335        1.4269        3.1553        3.2891        2.8034        2.6707        4.0692        2.9883        2.6100        0.0000        0.0000        0.0000        0.0000        0.0000        0.0000        0.0000        0.0000        0.0000        0.0000        0.0000        0.0000        0.0000        0.0000        0.0000        0.0000        0.0000        0.0000        0.0000        0.0000        0.0000        0.0000        0.0000        0.0000        0.0000        0.0000        0.0000        0.0000        0.0000        0.0000        0.0000        0.0000        0.0000        0.0000        0.0000        0.0000        0.0000        0.0000        0.0000        0.0000        0.0000        0.0000        0.0000        0.0000        0.0000        0.0000        0.0000        0.0000        0.0000        0.0000        0.0000        0.0000        0.0000        0.0000        0.0000        0.0000        0.0000        0.0000        0.0000        0.0000        0.0000       40.8441       37.3082       35.2803       38.6606       37.8400       32.5211       53.1505       45.9263       41.2991       39.0355       31.2459       32.5736       65.7652       68.5444       56.5692       44.2504       49.9885       55.9155       59.2969       61.0640       63.9871       70.9931       79.0460       87.2176      102.1398       89.6951       88.7064       99.6904       95.6240       77.7661       62.0246       58.9524       52.0479       48.1424       64.9543       59.2252       58.7049       65.9084       88.4266       80.2173       67.1871       98.4710       68.3093       65.6841       67.2616       70.1252       78.7516       86.0306       99.6497      104.9365      109.0492      116.8640      127.1954      114.7839      133.3464      140.7052      117.6999      114.7471       98.9049       91.2428      106.0826      124.6208       93.6941       90.0976       76.5425       76.2147       78.8445       81.5534       82.8067       84.7382       79.5052       80.7394       76.4513       89.8341       90.7142      100.2309      102.8440      102.3329      104.3848      110.3535      113.4555       99.9109        0.0000        0.0000        0.0000        0.0000        0.0000        0.0000        0.0000        0.0000        0.0000        0.0000        0.0000        0.0000        0.0000        0.0000        0.0000        0.0000
        0.0000        0.0000        0.0000        0.0000        0.0000        0.0000        0.0000        0.0000        0.0000        0.0000        0.0000        0.0000        0.0000        0.0000        0.0000        0.0000        0.0000        0.0000        0.0000        0.0000        0.0000        0.0000        0.0000        0.0000        0.0000        0.0000        0.0000       47.3892       39.8919       36.8383       34.9803       32.0414       26.2794       26.2614       38.9657       24.6704       30.3332       48.7558       56.0717       58.7418       99.5332       58.7651       44.5178       33.4877       25.5467       22.1740       19.5938       16.0366       16.1295       14.6513       17.7778       14.3434       10.8817        8.8319        8.0715        7.8489        7.7873        7.2598        7.4174       12.0556       13.5485       15.6690       18.0722       20.9980       18.6726       19.5293       16.0038       13.5989       12.9873       12.9528       10.8463        9.0943       11.7709        9.7373       10.2231        8.0523       10.5492       11.6850        9.9599        6.6367        5.6122        3.3827        2.3468        3.8016        3.9367        6.3795        3.1046        3.1355        1.7248        1.7827        0.0000        0.0000        0.0000        0.0000        0.0000        0.0000        0.0000        0.0000        0.0000        0.0000        0.0000        0.0000        0.0000        0.0000        0.0000        0.0000        0.0000        0.0000        0.0000        0.0000        0.0000        0.0000        0.0000        0.0000        0.0000        0.0000        0.0000        0.0000        0.0000        0.0000        0.0000        0.0000        0.0000        0.0000        0.0000        0.0000        0.0000        0.0000        0.0000        0.0000        0.0000        0.0000        0.0000        0.0000        0.0000        0.0000        0.0000        0.0000        0.0000        0.0000        0.0000        0.0000        0.0000        0.0000        0.0000        0.0000        0.0000        0.0000        0.0000        0.0000        0.0000        0.0000       37.3011       37.0244       41.7611       35.7371       31.6109       34.8786       39.6382       32.5559       31.1592       31.2627       46.8282       60.9934       71.7576       42.2890       45.3251       51.7167       52.9737       56.5622       56.8003       60.0656       59.5699       75.2679       75.4074       79.4490       82.8981       83.2430       89.1795       84.8285       66.0671       60.9414       58.7744       65.0366       58.6502       60.3894       48.3165       45.3639       46.2093       48.3291       58.4062       65.3309       65.6846       52.9050       56.5370       61.7052       66.6003       76.3558       83.9092       95.1756       93.4900      100.2663      115.9092      135.8047      135.4524      140.8538      156.6232      143.5216      147.3843      113.8614       98.0554      105.1142      112.4848      103.8065       93.8491       86.7659       87.1931      106.9808       82.8557       76.4550       82.3969       80.7371       89.8369       88.9126      106.3253      120.5776      118.2244      110.3408      106.3376      110.8740      110.6941      113.4039      112.7702        0.0000        0.0000        0.0000        0.0000        0.0000        0.0000        0.0000        0.0000        0.0000        0.0000        0.0000        0.0000        0.0000        0.0000        0.0000        0.0000
        0.0000        0.0000        0.0000        0.0000        0.0000        0.0000        0.0000        0.0000        0.0000        0.0000        0.0000        0.0000        0.0000        0.0000        0.0000        0.0000        0.0000        0.0000        0.0000        0.0000        0.0000        0.0000        0.0000        0.0000        0.0000        0.0000        0.0000        0.0000       44.5538       37.5015       32.8550       34.5377       34.2359       33.5094       30.0814       28.9662       36.1562       38.7707       45.7838       47.7042       65.2955       84.5197       72.6472       65.6112       40.3887       33.5494       26.8340       20.4463       20.6351       18.9221       18.0122       20.7829       15.8532       17.2958       18.0000       14.2188       11.5495       10.4229       13.7904       80.6792      119.0973       34.8602       22.5615       28.4242       21.6037       20.1375       16.5503       15.3439       11.2411       10.6622       11.3167        8.6857       15.5164       12.3218       15.4510       15.5257       14.6329       41.6304       48.3716       17.0740       20.4363       24.3260        9.6679        4.6118        3.8125        6.9704        4.5535        1.5853        3.8970        1.7653        1.2395        0.0000        0.0000        0.0000        0.0000        0.0000        0.0000        0.0000        0.0000        0.0000        0.0000        0.0000        0.0000        0.0000        0.0000        0.0000        0.0000        0.0000        0.0000        0.0000        0.0000        0.0000        0.0000        0.0000        0.0000        0.0000        0.0000        0.0000        0.0000        0.0000        0.0000        0.0000        0.0000        0.0000        0.0000        0.0000        0.0000        0.0000        0.0000        0.0000        0.0000        0.0000        0.0000        0.0000        0.0000        0.0000        0.0000        0.0000        0.0000        0.0000        0.0000        0.0000        0.0000        0.0000        0.0000        0.0000        0.0000        0.0000        0.0000        0.0000        0.0000        0.0000        0.0000       35.5728       36.1006       33.3346       31.7805       32.3259       33.1070       31.1439       30.1695       34.8178       60.6559       81.0585       83.5984       86.5923       51.1737       47.2672       54.6853       59.3885       54.7482       53.7683       65.8624       72.8699       73.3401       77.3937       82.6969       81.2256       80.8365       71.6416       65.5386       62.3734       58.3103       57.8962       52.7070       49.6835       47.1484       53.5684       48.8470       46.6337       47.7952       61.3406       59.9513       55.6327       61.8845       61.3717       56.9193       76.2659       82.6423       91.3559       93.1368       98.3035       84.4466       96.0734      142.1775      141.8386      162.2256      170.9850      159.0143      144.0466      109.3093       82.7385      131.8588      106.1600       94.6492       90.4026       98.3917      113.6231      102.0987       93.6465       90.8468       86.1837      115.7952       97.0194      112.0764      116.4299      120.7719      109.2790      112.2159      116.5487       99.1000      105.4807      123.2182        0.0000        0.0000        0.0000        0.0000        0.0000        0.0000        0.0000        0.0000        0.0000        0.0000        0.0000        0.0000        0.0000        0.0000        0.0000        0.0000
        0.0000        0.0000        0.0000        0.0000        0.0000        0.0000        0.0000        0.0000        0.0000        0.0000        0.0000        0.0000        0.0000        0.0000        0.0000        0.0000        0.0000        0.0000        0.0000        0.0000        0.0000        0.0000        0.0000        0.0000        0.0000        0.0000        0.0000        0.0000       51.4838       42.9481       36.5694       42.1026       47.4458       43.9467       42.5723       45.7860       40.7643       39.7372       44.8502       39.3804       30.8112       23.8020       31.0658       54.4909       48.4680       48.8319       42.8783       31.0365       22.9910       19.7037       23.8652       25.6973       24.3189       24.0511       23.1663       18.0094       13.9211       16.1956       40.0163       39.6030       37.5698       23.7215       46.4273       80.8637       79.4005       41.5477       33.7490       60.6424       16.1945       11.5917        8.9425        5.1823        3.4678        8.8207       11.6107       17.1366       27.5591       70.0111       99.1730       63.6586       44.0990       30.7946       19.5567        7.3127        3.4468        2.3730        1.8158        0.9168        3.0024        3.9465        2.3399        0.0000        0.0000        0.0000        0.0000        0.0000        0.0000        0.0000        0.0000        0.0000        0.0000        0.0000        0.0000        0.0000        0.0000        0.0000        0.0000        0.0000        0.0000        0.0000        0.0000        0.0000        0.0000        0.0000        0.0000        0.0000        0.0000        0.0000        0.0000        0.0000        0.0000        0.0000        0.0000        0.0000        0.0000        0.0000        0.0000        0.0000        0.0000        0.0000        0.0000        0.0000        0.0000        0.0000        0.0000        0.0000        0.0000        0.0000        0.0000        0.0000        0.0000        0.0000        0.0000        0.0000        0.0000        0.0000        0.0000        0.0000        0.0000        0.0000        0.0000       43.6786       42.3060       37.6147       33.6695       28.5863       29.8462       30.4378       31.1341       31.0158       30.7173       33.8280       36.8539       53.5484       55.1631       53.8227       53.6818       62.1008       54.4954       59.0091       62.3474       73.9498       77.2779       80.1192       73.5233       77.5800       88.2640       83.0765       79.9358       63.8953       57.7135       56.5784       63.1151       65.2969       51.2623       52.7819       52.3384       52.4854       46.3748       43.4272       45.2910       54.4712       55.8702       59.1783       63.4989       65.6586       66.2194       75.9928       84.6531       88.9889       93.7590       99.7968       84.8688       88.8041      120.6303      135.7824      136.8289      151.3189      175.3584      147.3902      132.6982      111.1548      100.5209      108.7871      131.6702      116.6713      107.0638      107.6919      112.2747      103.0966      101.6180       96.0029      120.7847      103.7037      127.8200      127.6730      139.6302      104.9030      104.6857      109.2902      101.5005      105.0957      114.0092        0.0000        0.0000        0.0000        0.0000        0.0000        0.0000        0.0000        0.0000        0.0000        0.0000        0.0000        0.0000        0.0000        0.0000        0.0000        0.0000
        0.0000        0.0000        0.0000        0.0000        0.0000        0.0000        0.0000        0.0000        0.0000        0.0000        0.0000        0.0000        0.0000        0.0000        0.0000        0.0000        0.0000        0.0000        0.0000        0.0000        0.0000        0.0000        0.0000        0.0000        0.0000        0.0000        0.0000        0.0000      163.4783      158.1830      101.8208       98.6357       97.2945       61.8440       59.3496       57.2237       51.3433       46.2565       47.1820       36.1507       27.1026       23.1469       21.6581       25.2554       26.6837       31.6138       40.0899       25.0125       23.4293       19.1750       18.3695       24.5491       23.3555       24.9457       27.3766       27.0993       24.2724       18.1313       16.1498       11.9220       10.5254        9.9567       12.9120       29.3760       84.2916       95.0089       78.2446       63.9348       15.4302        6.3299        4.3074        1.4751        1.6184        4.4019        6.1643       10.2449       15.5955       19.3422       37.9605      145.3062      147.6130       41.2097       22.0317       62.0583       40.9772        7.6470        2.6523        3.2199        2.3541        3.7970        4.4982        3.6897        0.0000        0.0000        0.0000        0.0000        0.0000        0.0000        0.0000        0.0000        0.0000        0.0000        0.0000        0.0000        0.0000        0.0000        0.0000        0.0000        0.0000        0.0000        0.0000        0.0000        0.0000        0.0000        0.0000        0.0000        0.0000        0.0000        0.0000        0.0000        0.0000        0.0000        0.0000        0.0000        0.0000        0.0000        0.0000        0.0000        0.0000        0.0000        0.0000        0.0000        0.0000        0.0000        0.0000        0.0000        0.0000        0.0000        0.0000        0.0000        0.0000        0.0000        0.0000        0.0000        0.0000        0.0000        0.0000        0.0000        0.0000        0.0000       56.3372       53.2681       53.1481       48.1970       36.2331       31.2234       28.8519       28.8592       28.8793       31.2398       29.9921       30.8797       30.3473       82.1070       47.0204       86.7727      273.9390       66.5295       55.8172       56.6535       66.6961       71.1514       75.5547      185.4231       58.3832       67.7546       71.3159       72.3001       71.1714       57.5919       55.0632       55.5308       66.7975       59.4727       60.3275       70.7815       55.5018       52.8271       52.3322       68.6818       86.6765       63.7337       66.8726       77.6245       78.8044       76.3696       68.8315       56.1484       59.2270       70.5528       74.7324       78.2693       89.7964       96.4074       92.4235       95.6928      126.2303      155.4317      156.3758      149.9979      131.0421      116.7690       98.6670       92.3892       89.4219      126.6830      115.6519      117.8999      116.3609      107.6473       97.6421       97.5254      100.6589      109.7334      137.6888      135.4123      124.3140      104.6447      101.9932       95.3905      105.2303      111.7245      113.6954      111.5045        0.0000        0.0000        0.0000        0.0000        0.0000        0.0000        0.0000        0.0000        0.0000        0.0000        0.0000        0.0000        0.0000        0.0000        0.0000
        0.0000        0.0000        0.0000        0.0000        0.0000        0.0000        0.0000        0.0000        0.0000        0.0000        0.0000        0.0000        0.0000        0.0000        0.0000        0.0000        0.0000        0.0000        0.0000        0.0000        0.0000        0.0000        0.0000        0.0000        0.0000        0.0000        0.0000       83.5310      151.4202      107.9813       67.4049       67.4156       59.9095       59.5109       56.1145       50.3278       46.8323       46.5552       49.0720       42.5473       41.7544       49.7581       38.0418       28.1567       21.2257       21.9485       20.1233       15.4976       19.7909       17.9743       19.6533       17.9650       20.0971       20.9430       33.6269       31.5870       23.1727       19.3980       17.4299       12.6887       10.9074        8.0037        9.1379       12.3017       11.1154        8.7236        9.1731        7.1599        4.4638        3.5105        3.0511        0.9172        1.2677        1.5286        4.6217        9.8727        9.3675        8.6284       13.7063       21.5415       15.1536       13.9689       20.3822       61.9362      160.9538       36.6468        4.1778        6.2126        2.8867        2.3288        2.8119        4.9605        3.9795        0.0000        0.0000        0.0000        0.0000        0.0000        0.0000        0.0000        0.0000        0.0000        0.0000        0.0000        0.0000        0.0000        0.0000        0.0000        0.0000        0.0000        0.0000        0.0000        0.0000        0.0000        0.0000        0.0000        0.0000        0.0000        0.0000        0.0000        0.0000        0.0000        0.0000        0.0000        0.0000        0.0000        0.0000        0.0000        0.0000        0.0000        0.0000        0.0000        0.0000        0.0000        0.0000        0.0000        0.0000        0.0000        0.0000        0.0000        0.0000        0.0000        0.0000        0.0000        0.0000        0.0000        0.0000        0.0000        0.0000       55.5944       51.3579       48.1117       54.0541       55.5865       42.3946       34.8272       32.5479       30.3382       31.9350       34.7403       29.3694       27.2235       28.0608       79.0067       50.3128       55.9114       68.9197       76.0267       68.5446       46.4543       57.1118       60.8955       61.3601      164.8839       57.4473       59.2690       62.4007       68.0213       67.6252       60.9741       57.6616       54.6818       64.4714       61.8484       64.3112       62.3115       50.3346       47.8947       55.8251       62.3937       91.0664      103.1969       80.7536       78.9308       80.2927       55.8732       52.9920       59.1579       64.9633       69.9973       70.7899       90.7595      107.2479       86.8138       88.1922       99.6987      137.2963      144.2788      132.7153      128.9618      112.1232       77.1307       85.3650       83.4746       94.1847      108.3684      110.9646      119.5237      117.1656      101.9132       92.1439       90.4050       93.0590       92.4432      118.0654      125.9604      115.4439      108.1756      108.1804      112.4207      109.3096      111.7791      100.7426        0.0000        0.0000        0.0000        0.0000        0.0000        0.0000        0.0000        0.0000        0.0000        0.0000        0.0000        0.0000        0.0000        0.0000        0.0000        0.0000
        0.0000        0.0000        0.0000        0.0000        0.0000        0.0000        0.0000        0.0000        0.0000        0.0000        0.0000        0.0000        0.0000        0.0000        0.0000        0.0000        0.0000        0.0000        0.0000        0.0000        0.0000        0.0000        0.0000        0.0000        0.0000        0.0000        0.0000       57.1386       50.0598       45.3254       45.8521       53.1958       53.4842       50.4166       46.2955       56.0520       71.9912       47.9983       41.7211       38.8867       24.2333       24.1348       20.0170       17.1591       15.8080       18.1509       19.5728       17.1061       18.2154       20.3548       21.6087       18.3783       21.3160       22.2659       25.0174       18.9598       14.1728       12.7038       11.2763       12.2512       13.4801        7.5879       12.8753       12.8114       13.3261       10.0092        8.7560        3.0722        2.0016        0.9601        0.8471        0.8071        0.8980        1.5173        1.6411        3.5101        4.6965        5.4149        7.1130       13.1620       10.6030       13.6218       14.2368       22.5604       59.7843       26.8608        4.4800        3.6782        2.4803        1.8496        2.1197        2.1336        2.0483        3.6373        3.9002        1.7702        3.3342        4.9485        6.1116        6.4328        6.4303        0.0000        0.0000        0.0000        0.0000        0.0000        0.0000        2.7496        3.2262        3.2509        3.5443        0.0000        0.0000        0.0000        0.0000        0.0000        0.0000        0.0000        0.0000        0.0000        0.0000        0.0000        0.0000        0.0000        0.0000        0.0000        0.0000        0.0000        0.0000        0.0000        0.0000        0.0000        0.0000        0.0000        0.0000        0.0000        0.0000        0.0000        0.0000        0.0000        0.0000        0.0000        0.0000        0.0000        0.0000        0.0000        0.0000       69.8906       63.2664       59.9943       59.0249       50.9212       50.9927       42.7856       41.6751       37.0351       34.4818       31.3473       33.4254       30.1314       28.1924       25.7831       26.4562       34.4593       48.1785       53.9029       61.5137       63.6000       54.3717       40.8634       62.7681       67.6873       66.5039       69.9161       52.1675       64.8576       73.4571       72.7021       68.0518       60.8408       60.2965       59.9027       62.2698       76.6206       83.3251       84.6339       83.3811       72.1458       73.2234       81.3765       85.5268       92.2281       97.5445       87.9469       84.0448       75.5087       81.8448       79.3009       85.6576       89.6511       88.4609       94.3459      102.7015       92.9799      101.0940      105.7732      110.6172      116.7592      118.7839      104.0762      100.1535       92.6793       91.7632       96.6951       96.6156       99.9870      112.0688      110.8727      105.6365      100.2753       94.0655       96.7032       98.1544      108.6853      119.7014      121.1568      127.4260      130.7133      128.9082      130.6093      128.8023      101.6266       97.3012        0.0000        0.0000        0.0000        0.0000        0.0000        0.0000        0.0000        0.0000        0.0000        0.0000        0.0000        0.0000        0.0000        0.0000        0.0000        0.0000
        0.0000        0.0000        0.0000        0.0000        0.0000        0.0000        0.0000        0.0000        0.0000        0.0000        0.0000        0.0000        0.0000        0.0000        0.0000        0.0000        0.0000        0.0000        0.0000        0.0000        0.0000        0.0000        0.0000        0.0000        0.0000        0.0000       49.7034       43.8052       41.2351       41.5490       37.4948       41.5413       44.1800       48.8539       50.2736       38.0191       34.7085       36.8638       49.9876       47.5780       37.5349       35.6669       33.0938       31.2270       26.3209       22.9349       23.2373       30.1429       28.1446       23.4004       19.5833       16.5192       17.5475       18.0761       20.3954       20.3590       17.0427       14.8084       11.2027       10.0569        8.9898        8.1018        9.2520       11.1211        6.2762        2.4510        1.0985        0.4548        1.2827        0.7399        0.8852        1.3766        1.4009        1.6003        1.5784        3.2883        3.5548        4.6781        6.4654        8.6646        9.0305        8.5776        6.9597        6.7881        6.0144        4.9961        3.4873        2.9535        1.0011        0.7908        1.0537        1.4049        2.0476        2.7775        3.0284        1.4427        2.8139        2.9636        4.5206        5.1003        4.9067        4.9075        3.5073        0.7561        2.4496        0.9536        0.4176        2.5718        3.1997        2.4388        3.2540        5.3690        3.0842        3.8678        4.4028        0.0000        0.0000        0.0000        0.0000        0.0000        0.0000        0.0000        0.0000        0.0000        0.0000        0.0000        0.0000        0.0000        0.0000        0.0000        0.0000        0.0000        0.0000        0.0000        0.0000        0.0000       32.1432       32.4219       34.1246       31.5147       30.2404       34.2737       36.1740       40.8858       41.7833       50.6052       65.6294       72.6996       63.1675       61.0443       59.9234       47.3604       44.0444       38.1446       36.1432       32.1912       33.0681       32.0786       26.5887       26.1972       25.1346       24.0248       26.8617       30.1961       32.6383       37.7909       51.4332       58.3239       82.7954       50.2204       70.2946       65.7227       62.1773       57.6224       54.5144       66.8840       74.9466       74.1976       65.9418       58.6188       58.9700       64.6694       58.8701       78.3545       79.7776       99.1344      103.3531       85.8901      112.0287       95.6281       94.3790       93.9403       97.6366      100.1228       96.1693      101.9524      103.1096       94.1554       87.5585       87.7932       90.9333       90.9677       90.6686       89.6814      104.3616      112.2647      120.1738      116.6901      118.1290      118.0177      114.1116      109.8047      108.7726       98.4155       99.9096      109.2323      117.1681      113.7872      122.7374      107.4085       97.1536       99.9659      102.8079      114.0407      129.9579      133.1727      138.1873      143.1188      150.8120      149.7914      140.4733        0.0000        0.0000        0.0000        0.0000        0.0000        0.0000        0.0000        0.0000        0.0000        0.0000        0.0000        0.0000        0.0000        0.0000        0.0000        0.0000        0.0000        0.0000
        0.0000        0.0000        0.0000        0.0000        0.0000        0.0000        0.0000        0.0000        0.0000        0.0000        0.0000        0.0000        0.0000        0.0000        0.0000        0.0000        0.0000        0.0000        0.0000        0.0000        0.0000        0.0000        0.0000        0.0000        0.0000        0.0000       48.5168       52.9193       51.5201       48.4495       44.6603       49.3160       46.6505       51.8030       56.2321       48.2396       29.2654       22.3674       22.5222       21.7061       21.4068       25.9339       27.6413       46.3171       42.4855       31.0459       23.8775       17.3212       17.6904       17.0637       15.5304       15.1526       16.0778       17.6065       15.9884       14.4204       12.2637       10.7152        8.6913        6.8547        4.9962        3.9273        5.9639        5.3309        3.6979        0.7286        0.8518        1.1961        0.9776        0.9422        1.0284        1.9075        2.3037        2.0504        1.7821        2.6837        2.9351        3.5958        4.1843        4.8586        5.8446        5.3849        3.9453        3.8401        3.4638        3.1456        2.9880        3.2543        1.4901        1.3007        1.7749        2.3503        3.3378        3.3004        3.6518        4.1963        2.4232        4.7087        4.6971        3.7346        3.6458        3.9105        3.3284        1.7603        3.1907        1.3006        1.1600        3.1401        3.3154        4.4323        3.6034        3.5628        7.0441        7.0631        8.7172        8.9841        6.3620        8.0332        0.0000        0.0000        0.0000        0.0000        0.0000        0.0000        0.0000        0.0000        0.0000        0.0000        0.0000        0.0000       36.4801       31.2817       28.2009       31.9464       28.8832       30.0189       28.4416       28.9053       36.7637       37.4007       32.6479       35.6878       36.5517       38.6054       41.1567       44.2615       47.9035       52.0228       50.6739       52.8093       55.4138       44.1456       41.1873       39.2016       36.8698       30.0326       30.4583       36.4425       31.3108       26.0635       26.4330       26.5921       30.4807       30.7287       33.3853       37.3284       55.2168       65.6317       48.4964       53.2789       63.8258       62.0449       61.9201       52.4596       52.4336       67.1331       81.1402       76.0680       70.7607       61.5875       61.3720       62.5972       60.2425       85.1457       85.9298       83.2851       83.8274       81.4533       81.2987      105.8245       90.4288       89.5732       80.3507       80.8252       84.3766       93.0789      101.7695      100.7461       98.6241      101.5056      101.2889       99.1711       99.5766      100.8339      117.4138      125.7203      129.2240      119.9912      111.6073      106.4973       95.7497       96.4302      106.2217       99.7731       99.9870      107.4260      118.9200      116.2575      109.3438      110.8410      110.2562      111.9240      107.3036      120.1196      136.1101      140.7345      146.9669        0.0000      159.4132      155.4675      144.3652        0.0000        0.0000        0.0000        0.0000        0.0000        0.0000        0.0000        0.0000        0.0000        0.0000        0.0000        0.0000        0.0000        0.0000        0.0000        0.0000        0.0000        0.0000
        0.0000        0.0000        0.0000        0.0000        0.0000        0.0000        0.0000        0.0000        0.0000        0.0000        0.0000        0.0000        0.0000        0.0000        0.0000        0.0000        0.0000        0.0000        0.0000        0.0000        0.0000        0.0000        0.0000        0.0000        0.0000       42.8031       53.5178       59.7522       51.1495       43.3051       45.0730       46.7100       40.5381       36.5641       37.1897       29.9604       23.5669       21.8758       23.3568       26.0386       24.3565       18.1070       18.6443       23.6113       21.0173       19.3480       17.2984       16.3064       18.6205       16.3677       14.3588       12.8621       12.9569       12.4868       19.5030       19.7618       11.6713        9.2792        9.4328        9.2011        4.4518        3.1623        2.2297        4.6630        2.0761        1.9837        1.3197        0.9045        0.8755        0.7466        0.5739        2.1568        3.2564        3.3333        2.0702        2.2742        2.9403        3.3388        3.7288        5.5143        4.8570        3.7462        3.8858        4.0035        6.9359        7.1827        4.1352        1.9551        1.5599        1.5285        2.0343        3.4313        4.3007        5.0581        5.6464        6.8838        5.2182        6.4476        6.6929        5.2062        4.7138        6.4718        5.3728        4.6642        4.6092        4.3511        4.5895        4.7818        4.8828        4.1336        4.0448        5.6037        6.9559       10.0500       11.1950        7.4183        7.3186       10.9268       17.0995       26.7552       28.3915        0.0000        0.0000        0.0000        0.0000        0.0000        0.0000        0.0000        0.0000       37.1102       32.2907       24.2801       21.6538       23.9304       24.9968       28.3855       29.1649       31.0569       42.7018       47.1220       39.5931       41.4327       47.1965       38.0839       41.2540       42.6577       44.1435       44.1545       44.2986       45.3028       48.0023       43.0362       38.7708       38.5865       38.0251       32.8440       31.9549       33.5119       28.9930       27.7382       27.8212       27.7839       32.3280       33.3826       43.7424       61.8844       71.3633       68.8383       64.6861       71.1624       69.2028       73.1864       65.9369       53.9538       57.6575       69.2978       70.0556       70.2509       71.4167       72.9918       70.0171       62.2110       68.2252       79.6683       78.2190       72.5138       81.4221       95.3441       96.7403       97.1676       93.7291       84.8485       84.4299       91.3996       92.8344       94.7619       89.1293       86.8823       93.8061      119.2503      101.3927      118.1172      135.9022      129.0407      126.8475      127.7714      124.5692      116.2303      107.6935      101.7721       96.0977      103.0885      105.1773       96.1286      101.1442      111.9450      112.2985      108.6819      119.1328      144.4965      111.9960      102.3339      111.3238      132.6752      144.5077        0.0000        0.0000        0.0000        0.0000        0.0000        0.0000        0.0000        0.0000        0.0000        0.0000        0.0000        0.0000        0.0000        0.0000        0.0000        0.0000        0.0000        0.0000        0.0000        0.0000        0.0000        0.0000        0.0000        0.0000
        0.0000        0.0000        0.0000        0.0000        0.0000        0.0000        0.0000        0.0000        0.0000        0.0000        0.0000        0.0000        0.0000        0.0000        0.0000        0.0000        0.0000        0.0000        0.0000        0.0000        0.0000        0.0000       32.0421       30.7458       27.8221       28.9740       35.8682       34.2933       25.6623       28.2315       24.8200       20.3322       22.0323       18.5474       16.8117       17.4231       17.3717       13.8256       18.0355       13.5941       13.4593       11.8473       11.4984       18.2087       19.0033       13.8123       13.7259       16.3515       15.5492       13.6241       11.2150       12.3621       13.4980       13.9600       25.6538       24.1783       16.7623       12.2470       13.7355       11.2079        5.6945        3.6335        2.8870        3.4141        3.3748        2.1676        1.7043        1.3822        1.0950        0.4768        1.4899        0.3570        0.6834        0.7289        1.5185        5.3541       12.9880        6.1085        5.6569        5.3022        4.4529        4.0609        3.7689        3.5751        4.0179        4.0424        3.2161        2.1144        1.9093        2.1782        2.9478        3.8044        5.0311        5.4171        6.4316        7.5307        8.3170        6.0537        5.7246        5.5534        5.3272        7.2411        7.3399        7.9581        8.5221        8.0762        7.8947        7.5643        5.6802        5.0950        6.7099        9.7541       15.5276       16.5780       11.4537       11.6737       11.6460       17.4706       22.8377       28.2851       37.2186       40.5329       27.8977       40.1712       47.9454       54.6264       60.9327       51.7549       51.7461       49.4365       46.1324       40.4546       31.5201       26.8181       30.6837       33.0438       35.4254       36.0701       38.7991       41.6485       41.9399       36.0868       49.2271       39.1802       31.6326       34.8682       39.3197       41.0624       34.9724       47.2895       38.3118       39.8539       37.8953       38.1113       37.3020       38.2366       41.4639       41.8872       41.8336       32.5306       33.0600       33.6644       35.1314       41.8730       50.2563       62.0962       69.3819       80.1666       83.6048       82.6106       86.9013       85.5291       88.8705       73.2477       71.9758       69.0620       71.5844       84.7026       82.5179       84.1123       82.0854       81.9307       80.1038       96.1520       88.5322      102.5006      109.1006      132.7422      148.0696      130.4969      111.9606       97.3087       87.9237       94.9659       94.1423       95.7745       91.9277       95.7958      116.5979      114.3613      111.4692      119.8416      132.9708      143.3670      130.4892      119.7544      107.0251      101.3291      101.8103      105.0374      104.3061      110.2698       99.1183       95.6413       98.9498      100.8230       97.7687      103.6608      121.5504      144.5400       97.7571      100.2218      109.0219      137.6212        0.0000        0.0000        0.0000        0.0000        0.0000        0.0000        0.0000        0.0000        0.0000        0.0000        0.0000        0.0000        0.0000        0.0000        0.0000        0.0000        0.0000        0.0000        0.0000        0.0000        0.0000        0.0000        0.0000        0.0000        0.0000
        0.0000        0.0000        0.0000        0.0000        0.0000        0.0000        0.0000        0.0000        0.0000        0.0000        0.0000        0.0000        0.0000        0.0000        0.0000        0.0000        0.0000        0.0000       29.9947       25.8761       27.2240       27.8512       28.7359       29.1001       24.5488       21.7308       23.8275       21.0609       18.7500       19.4063       14.6455       15.4166       18.1812       18.0562       11.3896       14.1962       13.7229       15.8844       13.9629       14.4525       11.5378        9.0076        8.8396       10.2062        9.9892        7.5472        9.4616        9.6878       12.3506       10.2430        8.6357        9.7074       10.0716        9.5148       14.3611       19.0191       13.7301       10.3661       10.4088       10.9493        6.1433        5.7269        7.8502        8.1922        5.8424        2.3032        1.6470        1.1655        0.4177        0.3169        0.4307        0.3311        0.4461        0.5166        0.4711        2.2213        2.2713        2.4116        4.6135        3.7289        3.6750        3.7700        3.6076        3.3893        3.5029        3.3200        3.1867        2.2735        2.0657        2.7654        3.1141        4.1101        5.2787        6.7818        9.1689       10.8823       10.3880        9.9886        7.5592        7.3556        7.5941        9.5322       10.2237       11.2812       13.2474       12.5672       10.7686        6.9321        5.6149        5.5708        7.3095       14.9825       22.7547       22.4236       17.0043       19.9885       21.6734       25.5508       32.8048       32.7747       40.1670       42.2937       42.4004       67.8198       56.9269       54.0650       59.7822       47.5707       46.9844       43.4781       43.8620       43.8357       39.8534       31.9477       30.8844       33.1692       33.5800       37.1230       38.3196       53.5259       28.9316       30.9532       36.4616       37.4243       30.1636       28.4472       28.2872       28.8727       44.1589       47.4409       30.7376       34.9302       35.8665       35.5102       45.5877       40.1741       46.8653       47.6853       46.5638       33.1343       33.7697       34.5281       38.9259       45.1744       50.0354       67.1647       70.7748       81.7484       82.4129       82.5933       87.2292       98.3419      100.0228       94.7574       77.2168       72.4992       74.2165       87.2879       85.0836       86.5920       88.0153      116.7377       93.9022       87.4186       87.9074      108.6831      112.0597      105.7572      120.0201      127.6263      122.6622      101.4868       93.6275       96.5226       97.7154      108.6894       98.9039      106.7891      119.5574      122.8183      112.0850      108.7881      123.7870      119.9271      123.9363      114.3584      109.0452      104.8796      106.7884      106.7028      104.9755      102.9737      102.2750       99.1441       97.7590      103.8310      104.8299      105.7622      104.0746      103.2608       97.3236        0.0000        0.0000        0.0000        0.0000        0.0000        0.0000        0.0000        0.0000        0.0000        0.0000        0.0000        0.0000        0.0000        0.0000        0.0000        0.0000        0.0000        0.0000        0.0000        0.0000        0.0000        0.0000        0.0000        0.0000        0.0000        0.0000        0.0000        0.0000
        0.0000        0.0000        0.0000        0.0000        0.0000        0.0000        0.0000        0.0000        0.0000        0.0000        0.0000        0.0000        0.0000        0.0000        0.0000       39.4007       33.5217       28.5713       29.3785       25.8812       25.6138       25.6328       27.2240       28.0915       24.9957       21.1966       19.3558       16.8886       15.5049       15.6036       12.8215       16.7969       10.9640       10.1313        9.8505       13.6346       12.7719       13.1046       14.3086       13.5972       11.8507        8.0655        8.4589        9.9359        5.1339        3.5311        2.7104        4.0249        3.7633        3.9025        5.2969        6.2554        6.8177        5.6714        5.5378        7.7067        9.1113        8.0644       10.4943        9.1763        7.1110        4.1192        4.7915        5.0098        2.8277        1.1446        1.1624        0.5509        0.3652        0.4219        0.7271        0.3421        0.2299        0.2645        0.3001        1.5555        2.4113       10.7575        7.5849        3.2736        3.2760        3.4351        3.3376        3.2746        3.2094        3.0734        3.2380        2.6490        2.9975        2.9288        3.7029        5.3582        6.6883        9.7745       12.0817       13.7302       15.1076       15.1067       13.0788        9.0614        8.3104        9.3252        8.9028       11.0543       10.5873        5.8256        5.7150        6.0368        7.3401        9.7338       15.0549       15.8444       14.6298       13.9319       17.5947       21.3691       25.6534       27.7490       27.4343       25.0478       32.3657       41.4446       36.7885       39.9182       35.3900       37.6334       45.7375       46.3629       37.3627       30.3296       35.6673       42.7070       36.7709       30.5718       30.3128       38.2588       33.7941       29.1788       34.1468       22.5693       24.0351       26.2901       30.2966       35.0758       31.7536       30.3800       30.9930       33.3266       41.7656       41.8403       50.2152       50.1077       49.2297       45.3653       52.9250       48.5018       50.0953       48.1061       48.3559       33.9146       38.3353       41.3066       49.6543       53.9541       63.0972       71.9834       75.7374       76.9127       73.2094       80.7025       93.7729       98.1456       89.6655       91.4812       80.9127       75.9139       79.1185       76.7476       77.5877       75.6261       93.0830       97.7491      115.5106      107.2701       95.2132      106.5973      122.4088      119.9492      123.9463      114.4541      114.0118       98.2404       94.7805       91.6602       90.0808       96.8428      106.7341      111.5440      124.9395      119.4579      118.4658      130.4146      138.5442      116.6657      116.0133      115.6950      113.0454      113.7379      116.5498      118.1176      109.8448      110.0001      111.3419      116.1238        0.0000      113.2272      114.0478      113.3872      112.4951      104.4722      106.2058        0.0000        0.0000        0.0000        0.0000        0.0000        0.0000        0.0000        0.0000        0.0000        0.0000        0.0000        0.0000        0.0000        0.0000        0.0000        0.0000        0.0000        0.0000        0.0000        0.0000        0.0000        0.0000        0.0000        0.0000        0.0000        0.0000        0.0000        0.0000
        0.0000        0.0000        0.0000        0.0000        0.0000        0.0000        0.0000        0.0000        0.0000        0.0000        0.0000        0.0000        0.0000       43.2928       42.5933       37.6551       37.2605       34.4103       32.0529       31.2259       29.6778       26.3171       28.8113       34.2937       28.2919       17.9213       14.8772       12.4892       11.1168       11.9528       13.0713       10.9528       10.2108        9.3963       10.1128       11.3530        9.2062       10.0212       12.7087       19.3993        8.6285        6.3344        5.1605        6.1338        4.2422        3.1784        2.6842        4.0060        4.3870        5.0535        5.0742        5.4613        5.0960        4.7028        5.1496        5.5460        4.9742        5.3103        5.7400        5.2145        3.1886        2.1637        1.8229        1.6118        1.1420        1.0649        0.7998        0.4970        0.5010        0.8615        1.3351        0.5326        0.4958        1.0408        2.6565        1.7676        2.2985        2.5293        2.6024        4.3252        4.0975        3.1315        2.9004        3.0479        3.1397        3.8344        4.2424        3.6335        4.6175        4.6594        4.9550        5.8391        7.8127       11.0583       12.9275       15.1378       16.5852       15.4013       10.5096       10.0599        9.3037        8.3722       10.1345       10.9698        4.8122        4.8740        6.4038        8.9203        9.1698       12.2651       16.6840       20.6701       27.8493       22.0911       27.7016       24.2418       29.6050       28.1169       31.1076       31.8241       33.9816       29.6939       26.5932       22.7905       24.4795       23.8992       24.1748       29.3052       30.2526       29.0577       17.2326       19.9017       27.1275       30.7647       30.6736       30.1678       25.0646       24.2261       23.1177       20.0063       22.1369       24.3050       24.4243       31.4836       28.3906       26.5452       37.1666       43.0458       40.8694       41.4218       60.7232       65.3491       65.9271       71.7350       57.5725       53.7741       50.9748       44.0603       45.7470       63.6590       53.2830       52.6537       48.0350       55.8557       63.8950       70.8579       68.2278       73.3288       81.9453       89.4650      103.6356      104.9790      119.1203       87.3074       80.3374       72.4155       73.2774       71.3678       76.8646       71.9851       82.4645       85.0052       92.9940       96.6578      103.9094      114.7495      110.8004      135.2540      110.5725      114.7225      118.5059      100.2381       91.8011       86.3211       84.2757       93.2246      113.7879      111.0277      111.1361      123.5513      128.2133      142.8624      130.1259      136.1508      119.4028      113.7823      116.7473      115.5418      115.7344      117.0077      108.2691      108.2534      111.0421        0.0000        0.0000        0.0000        0.0000        0.0000        0.0000        0.0000        0.0000        0.0000        0.0000        0.0000        0.0000        0.0000        0.0000        0.0000        0.0000        0.0000        0.0000        0.0000        0.0000        0.0000        0.0000        0.0000        0.0000        0.0000        0.0000        0.0000        0.0000        0.0000        0.0000        0.0000        0.0000        0.0000        0.0000        0.0000        0.0000
        0.0000        0.0000        0.0000        0.0000        0.0000        0.0000        0.0000        0.0000        0.0000       54.0666        0.0000        0.0000       34.6402       37.6527       37.6060       32.6627       35.8236       37.7573       39.2434       33.2835       28.8475       34.0750       30.8186       23.6025       23.6416       17.9140       11.3173        6.9314        6.1137        8.3906        4.5244        5.3891        6.2031        7.8444        8.0068        7.0565        6.6177        8.1094        8.0209        5.3197        2.6064        2.2438        3.3764        3.6141        2.3920        3.2410        1.8393        4.4883        5.7397        5.7599        5.6635        5.0511        6.1354        6.9560        6.6757        4.9092        4.0998        3.6197        3.3722        2.6297        1.6752        2.3820        1.7801        1.1825        0.9595        0.7940        0.7702        0.2047        0.5867        2.4415        2.9449        1.2864        1.2105        1.7917        1.3575        1.0997        1.0966        1.1661        1.5485        4.6438        5.3413        4.1954        3.1916        2.1579        3.2905        3.8877        3.8278        3.7740        5.8237        7.3609        8.4807        9.1864       11.7807       13.4876       13.4682       13.7934       14.3186       12.3586       10.5520        9.1400       10.4300        9.1802        8.3552        7.5573        7.9940        8.6721       10.4472       12.7847       14.9943       15.1592       20.7395       26.7250       34.2991       35.6624       27.6964       21.9201       21.1926       22.7641       22.7590       20.6770       21.3413       23.7214       23.4110       24.6320       22.0989       20.5383       14.6907       19.1072       21.4807       22.8571       28.8838       26.2162       25.4689       24.0232       24.1275       28.5724       29.3987       24.5552       25.8056       35.2448       36.7217       34.8624       33.5529       35.1816       32.0674       36.9819       72.4238       62.4878       55.2085       71.5862       69.8757       72.3546       68.7818       74.4835       69.6612       53.5296       49.2235       43.7638       39.5150       66.6129       77.2031       57.5240       57.3246       59.6136       66.3088       76.5630       73.5425       76.9681       80.6744       82.4815       99.4505      103.6017      103.2009       87.3679       69.4045       64.2592       59.5310       65.2855       68.8086       68.8387       64.9876       70.5052       73.9701       81.7888       82.3121       82.5443       90.3502      102.0890      119.7343      125.2890      112.5867       88.7973       80.2347       82.1898       74.6137      109.2648      114.7798       95.4419      102.7040      125.3350      126.8716      130.5241      143.2417      141.1996      133.1494      118.1655      113.7820      111.1606      111.1482      111.5561      111.5336      111.6078        0.0000        0.0000        0.0000        0.0000        0.0000        0.0000        0.0000        0.0000        0.0000        0.0000        0.0000        0.0000        0.0000        0.0000        0.0000        0.0000        0.0000        0.0000        0.0000        0.0000        0.0000        0.0000        0.0000        0.0000        0.0000        0.0000        0.0000        0.0000        0.0000        0.0000        0.0000        0.0000        0.0000        0.0000        0.0000        0.0000        0.0000
        0.0000        0.0000        0.0000        0.0000        0.0000       65.5827       45.3670       41.0570       45.5929       43.8424       44.2131       43.8034       41.3560       43.5310       39.3774       37.8862       36.9368       41.2242       38.8557       31.5355       26.7217       25.6819       34.1189       20.5826       14.8647       11.2885        8.6724        5.1979        5.5171        3.0186        2.4005        4.6469        5.1088        6.7035        8.3516        8.3639        7.2044        7.1708        7.0838        4.8096        4.4431        4.6123        3.2807        5.0639        3.4814        3.0333        2.8924        5.6767        5.8885        5.8543        5.7377        5.2792        6.0384        5.9906        5.1760        4.0374        1.7099        1.4962        1.3906        1.3292        2.1069        3.0874        2.8678        2.8017        1.9618        0.9265        0.9710        0.3778        2.0535        2.9546        2.5900        1.0087        1.5478        2.1627        1.8107        1.3922        1.2857        1.3841        2.0166        2.7506        1.7822        1.6864        1.5799        2.8139        5.0103        5.6779        4.3944        4.2656        6.6502       10.2055       12.2625       10.9437       11.2787       11.6794       12.6190       13.4828       12.1149       10.6961       10.2724        9.7327        9.5391       11.7310       12.2142       14.0019       14.5692       15.5864       13.5197       17.4981       23.4098       25.7528       30.0719       33.6635       39.9605       44.5241       37.1404       27.9264       25.0393       28.1706       22.3197       24.2493       26.7638       25.3025       20.8261       20.6673       16.6481       16.1737       17.0282       21.6572       23.9524       27.5918       25.9430       25.8388       27.1334       28.0631       23.0856       24.1213       27.0904       25.7236       29.6888       41.6305       48.8842       40.7445       42.8797       38.0747       30.0723       40.7938       39.5138      129.2117       57.9751       59.4210       55.4721       72.4786       84.4841       68.9039       58.9862       50.4025       49.8172       45.5500       47.7234       70.1852       68.7866       53.6518       51.9660       59.3388       66.4348       74.4205       77.4398       78.9255       74.2965       85.6160       90.8071      100.0961      102.3220       71.2316       73.4553       68.2306       58.3490       70.5713       70.7480       66.4138       69.0346       66.9122       69.1798       74.4311       76.5095       80.3845       89.6461      102.4833      130.1541      142.7786      123.3134      111.9526        0.0000        0.0000       94.6759       99.1700      130.7652      102.3059      114.2584      145.0114      150.1647      147.2142      136.6862      150.5639      138.9375      129.1523      131.5596      122.2927      119.8011      117.9748      113.9687        0.0000        0.0000        0.0000        0.0000        0.0000        0.0000        0.0000        0.0000        0.0000        0.0000        0.0000        0.0000        0.0000        0.0000        0.0000        0.0000        0.0000        0.0000        0.0000        0.0000        0.0000        0.0000        0.0000        0.0000        0.0000        0.0000        0.0000        0.0000        0.0000        0.0000        0.0000        0.0000        0.0000        0.0000        0.0000        0.0000        0.0000        0.0000
        0.0000        0.0000        0.0000        0.0000       58.4297       59.5740       61.6472       43.3965       36.8703       41.6490       49.3757       57.1929       55.8922       53.5109       42.4209       35.3552       26.4217       25.1836       25.9730       26.7993       28.9148       23.6769       19.7941       17.0418       10.8293        9.0239        7.0106        3.8283        5.2586        7.1115        4.1849        6.2345        6.4906        7.5487        9.5213       10.9061        8.2164        6.3793        4.4188        3.2853        3.0726        4.5845        4.9277        6.9803        4.4321        1.1684        3.3177        5.2927        5.2928        4.8091        4.9272        5.2846        4.3222        3.9710        3.2105        2.4964        1.5543        1.3736        1.1861        1.1584        1.8780        2.1468        3.1363        2.5127        0.9691        0.8126        0.9486        0.5041        0.4349        3.0303        3.3749        0.9697        1.8749        2.1102        2.5420        1.8242        1.4385        3.6367        3.1604        1.4348        1.5509        1.3970        1.9598        3.2182        3.2898        6.1560        9.5553        8.9222       12.2181       16.9385       18.6309       15.6245       11.3427       14.4171       15.5128       11.9264       11.0202        9.9476       11.1363       10.5694       12.3688       13.8297       16.2327       19.7549       16.0413       12.9879       13.6085       18.7466       25.1467       34.9104       44.9452       41.9432       46.0814       42.3310       31.3600       26.0519       29.2039       34.3717       29.5610       34.2401       35.8630       25.6772       23.4492       21.0234       17.8581       16.3775       16.3403       18.5665       23.8388       26.3740       23.0221       30.5343       29.2707       24.3730       22.2402       28.7705       34.2647       32.8436       40.4254       46.3642       45.7836       46.1244       39.6415       32.2250       26.2364       27.3545       40.1831      135.2510       77.6919       56.4432       61.4137       64.0753       58.5311       62.4926       76.6701       74.0621       59.2133       51.0001       50.0425       45.5427       45.9223       47.5948       57.4644       62.7185       66.7328       67.6139       72.6266       70.0167       63.7135       66.7918       70.3523       67.1528       61.7906       53.1629       54.4731       50.2758       50.6235       49.9462       58.9947       74.9390       73.9517       71.6540       78.7546       84.6566       85.7420      100.3428       99.4584      147.9363      163.2956      199.2127      174.3625        0.0000        0.0000        0.0000      131.6529      114.0905      131.8460      126.9000      122.3536      136.4041      134.2595      128.2065      116.1976      124.1641      123.2285      128.3855      132.3126      125.5410        0.0000        0.0000        0.0000        0.0000        0.0000        0.0000        0.0000        0.0000        0.0000        0.0000        0.0000        0.0000        0.0000        0.0000        0.0000        0.0000        0.0000        0.0000        0.0000        0.0000        0.0000        0.0000        0.0000        0.0000        0.0000        0.0000        0.0000        0.0000        0.0000        0.0000        0.0000        0.0000        0.0000        0.0000        0.0000        0.0000        0.0000        0.0000        0.0000        0.0000        0.0000
        0.0000        0.0000       86.3804       59.4618       54.6478       53.9159       66.8926       50.5863       45.5771       50.3717       59.4545       65.8309       56.7959       52.8470       52.2545       29.1581       24.8934       22.3440       30.0730       29.3318       25.3796       19.7964       18.4064       14.5608        9.2640        8.3197        7.6357       10.4180       10.2815        7.3029        9.9205       14.0096       14.5158       13.4103       10.7139        8.5221        6.1858        4.7231        4.8451        4.6470        4.5319        4.2453        3.0871        1.5917        3.4326        6.4304        5.6307        5.0271        3.3028        2.9184        2.7478        3.4977        2.8050        2.7371        2.8793        2.0962        2.2136        1.2435        1.0810        1.0110        1.5973        2.5452        2.8305        1.8382        1.0563        0.9206        1.0902        0.6213        1.7860        3.3707        3.8748        1.8289        2.5397        2.0982        2.8429        2.8450        5.1773       11.4366        8.1949        2.2171        1.5766        1.5007        1.6370        3.1131        5.2321       12.4936       17.0512       14.0605       16.0424       17.6928       19.4973       15.8575       18.2523       17.3907       18.6329       17.8984       19.7110       20.2814       22.8276       21.9581       16.4690       15.6140       21.3864       22.9117       16.1457       12.4672       17.9604       30.4970       40.8521       42.0587       46.7265       39.5619       29.7810       20.8930       19.0927       20.2407       24.3217       22.8082       24.6956       26.6111       25.7125       20.1541       21.7902       19.7685       14.5398       15.8276       15.1216       18.5292       27.4737       23.4577       26.1322       28.4178       24.4596       22.9730       25.3468       35.9510       39.2741       34.0910       37.0454       38.4412       43.7554       53.1526       44.2138       32.4435       29.3345       35.5719       43.4847       45.1959       45.7112       50.0776       53.9283       84.3152       90.9954       74.8427       79.0286       64.8999       49.7629       41.5785       47.4485       41.2821       46.8474       48.9139       56.5008       60.5564       54.2411       61.7512       66.9660       65.2668       63.0966       60.8072       57.3025       53.9337       49.9828       51.0030       40.8533       44.3884       47.9659       48.4703       53.2359       56.0416       52.2924       74.4489       95.5443       83.8089       85.1380       88.2867      106.2077      135.2288      159.8805      166.7166        0.0000        0.0000        0.0000      148.8721      137.1327      128.8053      127.3953      119.9046      113.3161      111.5762      113.7733      111.9371      109.9372      113.5929      114.0922      118.5138      121.7965        0.0000        0.0000        0.0000        0.0000        0.0000        0.0000        0.0000        0.0000        0.0000        0.0000        0.0000        0.0000        0.0000        0.0000        0.0000        0.0000        0.0000        0.0000        0.0000        0.0000        0.0000        0.0000        0.0000        0.0000        0.0000        0.0000        0.0000        0.0000        0.0000        0.0000        0.0000        0.0000        0.0000        0.0000        0.0000        0.0000        0.0000        0.0000        0.0000        0.0000        0.0000        0.0000
        0.0000       71.0592       57.4709       38.4546       39.9005       42.1626       39.9455       36.0591       46.6595       61.4404       56.4873       46.2807       43.4400       43.6213       28.6630       20.7919       23.8122       22.0452       24.1056       19.6632       13.2951       14.3179       13.1773        9.5159        8.9388        8.0140        7.5033       12.5451       19.9874       23.6898       17.3020       15.5503       14.6479       15.7690       10.8270        6.4819        5.1864        3.0105        3.1552        5.2637        5.1863        3.1250        3.7822        4.5108        5.4497        7.4814        6.1111        4.5000        0.9552        0.2286        0.9230        2.2264        3.0207        2.1926        0.8866        1.2375        1.3540        1.3406        0.9832        1.0995        1.4357        1.7853        1.8154        1.3889        1.1458        1.7612        2.2549        2.6600        4.1076        4.7084        4.1713        2.6946        2.1395        2.2498        3.0847        3.2808        3.0261        1.4718        1.8615        1.6342        1.7761        2.3505        2.6221        4.3545       15.9041       21.5350       20.3394       23.4867       23.6970       24.3516       23.0602       24.9838       33.1573       26.6359       36.5808       43.0869       34.0895       26.3948       24.9120       22.9147       14.4639       15.2365       23.3276       21.1166       12.7478       17.6855       25.0396       40.4323       44.1786       40.8914       42.2756       53.3222       29.7734       11.9425       16.6683       19.1024       21.5523       20.8226       24.8070       24.7692       26.0133       23.2536       27.3548       27.3459       25.4881       23.0309       23.0268       25.2797       26.6104       53.6266       62.7024       29.6387       25.7035      124.6946      120.6635       33.4335       35.3993       36.3804       36.8744       39.0933       43.9400       46.3529       42.1964       43.4056       34.4303       37.3128       41.4663       42.2226       39.9551       48.5777       81.1598       92.6335       75.6288       72.0491       50.1546       48.6834       45.3016       42.4945       48.0923       50.8181       58.9185       62.0659       62.8203       52.6204       53.2282       56.7799       56.4676       58.0370       56.8413       51.3827       50.3423       40.9553       41.1382       41.5035       31.9725       37.4858       46.7449       32.9769       36.9854       45.8918       53.6191       61.0748       75.9608      102.8119      101.9946      100.0702      116.5563      179.4206        0.0000        0.0000        0.0000        0.0000      157.6536      130.4567      129.1112      128.5777      112.3043       95.6607      112.5768      100.7201      100.1467      100.7277      103.2371      120.4307      126.1654      131.1135        0.0000        0.0000        0.0000        0.0000        0.0000        0.0000        0.0000        0.0000        0.0000        0.0000        0.0000        0.0000        0.0000        0.0000        0.0000        0.0000        0.0000        0.0000        0.0000        0.0000        0.0000        0.0000        0.0000        0.0000        0.0000        0.0000        0.0000        0.0000        0.0000        0.0000        0.0000        0.0000        0.0000        0.0000        0.0000        0.0000        0.0000        0.0000        0.0000        0.0000        0.0000        0.0000        0.0000
        0.0000       59.6225       58.9059       48.6195       42.1438       40.4572       40.4379       30.0019       41.7368       52.9886       74.2817       43.2949       40.0487       33.6087       34.7404       25.0815       21.3707       24.1617       31.1583       18.0219       12.2835       13.0101       12.0737        9.2813        9.8089       12.0240       16.2715       25.7015       20.8577       15.8209       10.3063       11.0576       13.9129       10.1345        9.2492        7.6412        5.0741        3.8326        3.0459        5.7355        6.7205        5.0698        5.1241        6.3904        5.3308        2.7628        2.5452        3.4076        1.1328        0.6428        1.3662        1.4735        2.4392        1.4863        0.7701        1.0958        1.0554        1.2197        2.0591        1.7144        1.7860        1.8180        1.6896        1.4865        1.2918        2.2372        3.8795        3.8743        4.0576        4.0142        3.5952        2.4991        2.6492        3.6764        3.7187        3.3519        1.7593        1.4799        3.0895        4.2958        3.6780        2.8526        4.3840        9.1625       23.8717       30.6992       29.7632       30.6066       34.0478       29.1897       21.6155       19.7187       42.2526       54.4678       58.3963       49.5303       51.6406       47.0946       46.6082       46.6092       41.6977       37.1747       29.1413       27.5021       24.2694       26.5305       35.6508       44.9533       44.6538       42.4758       33.5958       33.5322       20.1489       19.5812       27.1934       27.3633       23.6114       26.2222       25.5335       24.4856       24.2126       27.4163       26.3689       68.2864       63.5933      249.4403      138.3797       38.8076       36.1043       69.3580       63.8472       32.0159       31.7881       85.8934       91.7351       37.3460       42.3721       46.8147       48.0513       43.9844       50.4384       55.6683       57.9231       45.2966       51.0074       47.6623       44.0918       46.3758       39.6335       63.6659       82.5019       77.4033       75.2680       55.0240       48.7201       52.7517       59.5953       53.1487       57.5904       62.3878       63.0685       65.2397       86.8655       79.3597       56.4556       53.3327       47.9256       45.2929       49.4335       44.9649       44.9226       48.8774       51.1876       35.5486       29.8658       29.7472       31.6122       31.3243       37.9672       48.2787       65.6201       73.4323       93.9971      104.0687      100.3078      111.9254        0.0000        0.0000        0.0000        0.0000        0.0000       73.4841       79.7376       92.2416      102.5354       98.8181       92.5433       84.4850       97.9563      100.5271      104.2820      104.0575      104.6740      123.9505        0.0000        0.0000        0.0000        0.0000        0.0000        0.0000        0.0000        0.0000        0.0000        0.0000        0.0000        0.0000        0.0000        0.0000        0.0000        0.0000        0.0000        0.0000        0.0000        0.0000        0.0000        0.0000        0.0000        0.0000        0.0000        0.0000        0.0000        0.0000        0.0000        0.0000        0.0000        0.0000        0.0000        0.0000        0.0000        0.0000        0.0000        0.0000        0.0000        0.0000        0.0000        0.0000        0.0000        0.0000        0.0000
       43.3949       45.5986       45.0466       38.5892       47.7136       49.5354       42.3050       33.8699       38.6956       49.9873       47.0109       32.2731       38.3814       34.3177       32.3985       20.3563       12.6289       11.9332       14.7067       14.3798       14.2933       14.4762       13.2480        9.5390       11.8139       15.2980       16.2917       16.8273        9.7835        7.2649        6.5926        5.3185        8.0907        8.0151       11.5626        8.0057        1.6134        7.6465        9.2084        9.7264        7.4120        6.6645        5.8617        5.0128        4.1300        2.8724        1.6097        2.7944        3.2436        2.9318        3.2178        2.8490        1.9818        1.1926        1.5926        1.2956        1.2246        1.2799        1.4986       18.4054       46.6240        2.0365        2.0849        2.3728        3.0254        3.0900        3.5543        3.6433        4.9124        5.5491        4.3502        3.0737        4.5226        5.0176        5.0280        3.9466        2.9304        5.3001        8.8285        9.5230        9.0526       11.4042        8.4019       12.2040       23.8350       26.8996       24.2761       33.3354       23.6500       13.9394       17.6591       25.9683       46.4840       65.6991       23.9614       27.8954       56.5182       46.8738       39.4980       75.3831       61.1809       57.9488       44.1444       56.5733       64.0629       59.3886       42.4744       55.1052      118.2670       36.0492       33.2422       29.7937       25.9563       25.6547       30.2713       24.2850       13.6900       14.5633       15.9728       19.5784       23.7555       25.2662       26.0274       30.4253       33.1542       35.2489       33.3982       69.3850       69.4522       32.0444       22.4978       26.4682       36.1124       59.6427       83.1265       35.7303       38.6790       39.9472       48.8694       64.4347      134.1233       68.9621       62.1954       63.0898       70.7177       46.2913       42.0930       42.8808       47.6116       61.7772       69.3641       56.1437       47.8159       46.7350       51.0145       61.6122       69.4712       70.2106       66.4259       64.1486       66.2572       70.9481       91.9382       72.3675       51.5933       46.9860       40.4211       42.7242       41.4511       36.2379       32.5779       37.1961       38.9213       34.2740       29.6053       31.7846       33.2906       31.3736       38.1746       64.9672       73.9922       90.9392       90.9197       89.1048       99.9221        0.0000        0.0000        0.0000        0.0000        0.0000        0.0000       63.6795       66.1605       71.3366       74.3041       70.1321       75.8473       87.5243      103.7456      110.6315      121.6992        0.0000        0.0000        0.0000        0.0000        0.0000        0.0000        0.0000        0.0000        0.0000        0.0000        0.0000        0.0000        0.0000        0.0000        0.0000        0.0000        0.0000        0.0000        0.0000        0.0000        0.0000        0.0000        0.0000        0.0000        0.0000        0.0000        0.0000        0.0000        0.0000        0.0000        0.0000        0.0000        0.0000        0.0000        0.0000        0.0000        0.0000        0.0000        0.0000        0.0000        0.0000        0.0000        0.0000        0.0000        0.0000        0.0000        0.0000        0.0000
       31.1407       34.2343       34.6708       29.5978       33.0155       37.4475       43.8910       40.3295       41.6481       41.4723       39.5106       32.9817       27.3735       25.5661       19.0379       16.3594       12.3960       13.3633       11.9361       11.5271       12.8128       14.6567       18.7560       37.9718       37.2945       28.7009       19.2679       12.6645        5.3084        4.9360        4.4486        4.6153        8.4705       12.9804       10.2034        7.5767        5.2178        8.1683        8.8713        8.8039        5.5851        4.2437        3.1417        0.8761        1.6357        2.2605        2.4952        3.3188        4.6317        5.1527        3.8112        3.4357        1.7809        1.3449        2.0241        1.9430        1.4689        1.5632        1.8265        1.7181        1.5310        2.1311        2.9784        3.3100        3.8958        2.9822        4.4860        5.3161        5.4141        7.4915        8.2413        5.2063        5.8474        4.8379        5.5525        6.1818        9.2252       11.2768        7.5226        3.9509        3.4403        7.8265        4.9374        7.2767        8.9912        9.4694       10.9674       24.7312       65.0067       21.6763       13.6983       27.4851       31.5309       25.5065       26.6985       36.3633       40.3826       29.4705       31.0854       40.6651       72.2783       91.9161       79.6865       77.1312       84.0745       63.1238       61.7839       55.1267       90.9239       66.9936       28.4353       27.2337       34.3341       30.7080       23.7537       22.7775       21.3658       19.3588       24.4271       33.4325       37.2830      194.3610       97.2954       20.8518       19.2232       18.9280       19.5199       85.6270       86.9282       17.6333       20.5407       28.0180       32.4386       46.5973       69.5037       34.0123       35.0450       36.2889       39.3736       53.7576       93.6440       61.6485       57.1542       46.6656       45.4325       35.6216       33.7809       42.7694       62.4804       70.1856       62.4263       50.6766       53.2473       52.0473       63.3868       59.4878       60.0708       55.6871       59.3421       60.9808       56.7678       65.8429       61.4399       54.2303       49.8640       43.5111       39.0780       39.4714       38.6597       37.8453       35.0876       32.5769       36.7184       32.7785       29.0366       28.0104       27.0129       35.5597       39.5447       56.3920       64.2369       84.4597       81.9443       80.1831        0.0000        0.0000        0.0000        0.0000        0.0000        0.0000       92.5800       74.9910      102.0066       76.1924       63.3394       64.2991       68.8387       73.9505       87.4651      104.9295      112.6722        0.0000        0.0000        0.0000        0.0000        0.0000        0.0000        0.0000        0.0000        0.0000        0.0000        0.0000        0.0000        0.0000        0.0000        0.0000        0.0000        0.0000        0.0000        0.0000        0.0000        0.0000        0.0000        0.0000        0.0000        0.0000        0.0000        0.0000        0.0000        0.0000        0.0000        0.0000        0.0000        0.0000        0.0000        0.0000        0.0000        0.0000        0.0000        0.0000        0.0000        0.0000        0.0000        0.0000        0.0000        0.0000        0.0000        0.0000        0.0000
       19.3646       22.5392       19.1082       26.4313       20.4022       21.5384       27.7836       25.9898       32.7168       39.4655       29.8207       26.3578       22.1113       19.1864       19.6503       14.1053        9.3101        9.5599        9.7263       12.9658       13.8385       17.7027       20.2726       36.5479       32.0465       22.4594       17.4243       11.8415        6.8348        8.0774       11.2605        6.6260        8.1814       12.4930        5.6304        6.7373        3.5073        3.7213        2.8338        4.4497        3.1175        2.0087        2.3353        1.4263        1.5091        0.6032        0.5638        0.1101        2.7468        3.6306        3.6247        5.3463        4.6033        3.5258        4.1467        1.9485        1.3742        1.2279        1.2858        1.4347        2.4255        5.7570        7.2810        5.9490        5.9612        5.1149        6.0762        4.7753        6.0039        6.4725        6.8716        7.0032        3.8109        2.3095        2.5487        4.5591        6.0425        5.2316        2.7823        1.1563        1.2202        4.5089        6.6481        8.9047        9.6749       11.0212       13.0461       12.8730       15.0392       17.3244       21.3194       26.9991       32.9397       46.4100       41.9484       47.5341       47.0728       40.1102       40.1827       41.1997       40.2561       42.1702       67.8567       79.0879       81.3976       57.0159       54.3224       58.5515       54.7835       48.4617       53.0252       56.7357       51.3130       39.2980       29.4464       25.9647       21.7732       29.5380       36.3504       42.8272       41.6369       37.9096       20.3099       20.9165       17.3058       16.6541       17.6983       18.4746       19.2949       19.4338       32.1124       30.0052       30.7208      149.1759       85.7165       34.0257       33.6179       35.5328       34.4006       38.9784       46.7378       48.6955       41.6339       28.2003       26.9203       29.3208       45.5279       56.7686       65.5775       69.6508       66.9015       59.3879       58.2098       62.6006       79.5631       72.8773       60.7339       61.1702       67.9420       65.9393       63.7219       59.4354       54.8373       48.4388       52.9581       47.3850       38.0501       40.9655       42.8121       47.9122       48.6780       39.5599       40.3537       35.3386       37.4478       27.3614       29.5907       31.1794       37.0298       62.8197       95.1972       80.7925        0.0000        0.0000        0.0000        0.0000        0.0000        0.0000        0.0000        0.0000       68.5800       65.4644       68.2447       79.4121       71.7060       41.2800        0.0000       79.2300       90.8400      111.3300       88.7400        0.0000        0.0000        0.0000        0.0000        0.0000        0.0000        0.0000        0.0000        0.0000        0.0000        0.0000        0.0000        0.0000        0.0000        0.0000        0.0000        0.0000        0.0000        0.0000        0.0000        0.0000        0.0000        0.0000        0.0000        0.0000        0.0000        0.0000        0.0000        0.0000        0.0000        0.0000        0.0000        0.0000        0.0000        0.0000        0.0000        0.0000        0.0000        0.0000        0.0000        0.0000        0.0000        0.0000        0.0000        0.0000        0.0000        0.0000        0.0000
       25.2132       13.2733       16.9507       23.5613       22.9426       24.4148       25.3119       30.6366       37.6924       38.7861       30.3933       24.8419       22.1021       14.3609       13.7994       12.4444        8.6833       12.3902       19.7556       21.7702       25.2874       22.5624       17.4664       19.5753       17.3273       18.1270       17.7243       17.1563       14.7201       14.3023       17.7319       11.0430        2.3924        4.4428        1.8926        2.0721        4.9856        3.2838        1.6253        2.3169        2.9336        4.2820        4.0944        3.6456        1.5550        0.9267        0.1911        2.2863        2.0360        3.4089        3.1405        2.1976        1.7357        2.4327        1.4394        1.5846        1.7479        3.0313        4.9091        6.1998        7.3716        6.7580        6.1512        4.2100        4.1976        4.2625        4.0418        4.0459        5.5330        5.2220        4.9524        3.7949        2.4483        2.6434        2.2496        2.3995        2.9021        2.4633        2.0857        2.1907        2.4170        2.4137        7.0917        9.0463       10.1632       16.1423       22.0502       17.9555       21.0381       22.6135       26.3499       29.2391       35.3189       44.7360       43.3514       47.6742       49.0483       39.7313       38.8976       40.5377       47.0723       51.6030       59.1637       66.0439       72.5523       73.7804       69.3506       90.2490       56.0656       53.1327       44.1604       45.0745       34.9420       35.6278       27.3657       20.0803       24.1396       32.6318       35.7980       43.2916       34.8100       25.1181       21.0421       22.1937       21.0265       16.6604       16.6799       19.8224       20.4143       23.6064       32.8973       31.4233       32.1709      132.5179       37.3020       33.8738       34.9805       35.1839       34.3510       40.5817       42.1329       41.6789       40.9993       30.8020       53.3102       63.7598       58.1935       57.6077       61.7887       67.5254       67.4655       60.8077       58.5090       69.6089       69.9307       72.8688       57.7971       59.4822       60.9788       66.6623       75.8679       64.0875       53.7771       48.3856       50.7347       49.3183       34.5925       34.6174       44.3005       50.9718       46.5456       43.8343       43.3699       45.6953       42.5802       29.6077       29.3839       29.9376       31.4142        0.0000        0.0000        0.0000        0.0000        0.0000        0.0000        0.0000        0.0000        0.0000        0.0000        0.0000       93.8700       80.5328       83.3690       74.8120        0.0000        0.0000        0.0000        0.0000        0.0000        0.0000        0.0000        0.0000        0.0000        0.0000        0.0000        0.0000        0.0000        0.0000        0.0000        0.0000        0.0000        0.0000        0.0000        0.0000        0.0000        0.0000        0.0000        0.0000        0.0000        0.0000        0.0000        0.0000        0.0000        0.0000        0.0000        0.0000        0.0000        0.0000        0.0000        0.0000        0.0000        0.0000        0.0000        0.0000        0.0000        0.0000        0.0000        0.0000        0.0000        0.0000        0.0000        0.0000        0.0000        0.0000        0.0000        0.0000        0.0000        0.0000        0.0000
        0.0000        0.0000       20.1183       28.6072        0.0000       28.3637       23.4427       30.2225       51.4051       39.9010       30.3054       39.2323       29.6578       24.4250       18.8076       19.1453       17.2636       24.9748       23.0220       18.7306       16.1996       14.7391       14.7140       15.2160       20.2816       21.3888       21.7937       16.7901       13.2744       12.6332       11.7789        1.2886        1.0247        0.9083        0.9249        2.1060        2.1321        1.7810        2.7939        4.7892        5.4308        5.5863        3.2427        3.7768        2.2528        1.2001        1.8272        1.8575        1.1837        0.5941        0.5318        0.7240        2.1111        2.0099        3.4059        2.6454        4.6336        8.7687       10.6616        9.7794        9.2696        7.8895        8.6442        7.5344        6.3537        4.9799        4.4920        3.7494        4.7826        7.2267        5.9361        3.6295        3.3187        3.2172        2.6772        1.5739        1.8645        4.7022        5.2723        7.1241        4.5343        2.1818        2.5871        5.7344        8.6270       12.8800       13.9872       17.4517       22.9912       24.9807       31.0208       40.9968       39.5870       41.7225       41.3506       44.0151       41.8441       37.7796       46.4099       54.7123       49.4078       53.4835       60.4946       67.8742       63.5836       68.6082       76.8194      114.2126      169.3380       97.4695       52.9139       49.4577       44.3474       38.0286       31.7807       20.4182       20.3266       23.0786       29.5579       32.9846       24.7024       14.6474       13.0694       16.2798       19.3732       18.9427       16.7734       19.5976       22.6455       26.1843       32.9702       32.6504      127.3910       32.6303       33.9826       35.3217       39.7705       34.7741       33.8720       39.2580       41.5800       43.6160       40.7969       37.9217       43.0105       54.7072       46.0197       45.2874       53.5465       69.6015       60.1843       51.9946       52.1256       56.2784       57.5760       52.5147       53.6871       59.8967       60.0175       66.4419       62.2441       62.5064       55.6398       46.9210       38.7674       32.8804       30.7788       29.2788       29.6109       38.8156       39.8693       39.0103       43.8543       47.0363       44.1579       32.4471       32.6072       33.7726       37.7182       68.7094        0.0000        0.0000       73.9299        0.0000        0.0000        0.0000        0.0000        0.0000        0.0000      101.0700      107.3400       95.9342        0.0000        0.0000        0.0000        0.0000        0.0000        0.0000        0.0000        0.0000        0.0000        0.0000        0.0000        0.0000        0.0000        0.0000        0.0000        0.0000        0.0000        0.0000        0.0000        0.0000        0.0000        0.0000        0.0000        0.0000        0.0000        0.0000        0.0000        0.0000        0.0000        0.0000        0.0000        0.0000        0.0000        0.0000        0.0000        0.0000        0.0000        0.0000        0.0000        0.0000        0.0000        0.0000        0.0000        0.0000        0.0000        0.0000        0.0000        0.0000        0.0000        0.0000        0.0000        0.0000        0.0000        0.0000        0.0000        0.0000        0.0000
        0.0000        0.0000        0.0000        0.0000        0.0000       20.7421       21.9536       27.6195       51.6726       50.7199       44.0734       39.7669       38.2829       41.3766       25.6749       31.2865       38.1956       24.9612       19.2112       18.0039       15.7542       15.7143       17.8356       22.6291       24.9942       25.8957       27.5022       12.7693        7.8508        7.6768        6.6525        2.7420        2.8900        2.2423        3.4168        6.0205        5.2577        4.4366        3.9700        3.6461        4.2224        3.0201        1.8158        0.7106        4.0443        3.6554        2.5288        1.1989        0.4678        0.6168        0.6282        2.6068        4.3145        4.0334        4.8788        4.0953        8.0678        6.2204        6.1583        7.8619        7.1243        6.2459        7.4424        6.1565        5.9780        5.7386        4.9502        5.0244        6.0106       30.5390        8.6596        3.1968        3.3415        3.4004        2.7049        1.5907        2.0313        4.8258        6.6476        6.5242        4.9356        3.4270        3.5860        7.0009        8.8528       12.0035       14.1968       16.9586       22.9594       27.7659       29.2018       43.0487       48.9840       45.3995       48.7889       54.4750       46.2352       48.3317       53.1918       51.4731       44.2386       61.5929       57.1063       72.5867       62.3434       56.2440       72.4104       96.7757      125.4764      126.1473       73.5846       70.1292       59.1942       57.9715       51.9864       37.6296       35.8653       38.6969       20.7435       22.9696       16.8422       14.3688       13.2567       16.9491       18.0267       17.7294       18.0463       20.3098       23.8926       26.5278       28.8161       31.8971       32.2045       31.5105       33.9980       40.1790       40.3901       39.2909       35.5449       40.5088       45.3361       54.3415       46.2965       34.7506       33.6896       39.6121       40.5564       49.0070       73.5976       61.3711       53.5071       54.9534       51.7322       52.6864       57.2959       50.0825       50.6704       63.8873       52.6688       51.7650       53.5399       52.7432       48.4347       36.3737       30.7489       27.8796       29.1298       30.3982       28.6707       28.3248       35.5227       41.3244       41.7933       44.8188       44.9872       39.8192       37.9406       32.2496       34.5452       66.9605       42.5925       43.9246       42.5450       63.4377        0.0000        0.0000        0.0000        0.0000      120.5700       94.2600       84.1800       81.8457        0.0000        0.0000        0.0000        0.0000        0.0000        0.0000        0.0000        0.0000        0.0000        0.0000        0.0000        0.0000        0.0000        0.0000        0.0000        0.0000        0.0000        0.0000        0.0000        0.0000        0.0000        0.0000        0.0000        0.0000        0.0000        0.0000        0.0000        0.0000        0.0000        0.0000        0.0000        0.0000        0.0000        0.0000        0.0000        0.0000        0.0000        0.0000        0.0000        0.0000        0.0000        0.0000        0.0000        0.0000        0.0000        0.0000        0.0000        0.0000        0.0000        0.0000        0.0000        0.0000        0.0000        0.0000        0.0000        0.0000        0.0000
        0.0000        0.0000        0.0000        0.0000        0.0000       21.5207       25.1562       25.8493       50.4170       46.7942       40.4180       35.4386       33.8171       24.6662       25.5479       32.2511       20.2974       12.9730       11.4076       12.7300       13.9906       18.0433       17.9738       21.1079       24.3350       17.5145       13.0840        7.4813        7.0742        6.8844        6.8674        2.3251        6.1652        4.2929        2.5747        5.2551       10.0994        8.4105        6.4560        8.2409        5.7559        3.3168        2.9716        2.9226        5.0265        5.3734        3.0933        3.7956        2.3258        2.8115        7.8359        9.4834        9.0801        8.9581       13.8389        7.7868       12.3858       10.5931       10.5592        8.1587        8.6833        5.7720        7.8948        9.1496       10.4163       10.0114        6.7328        7.5039       10.8262        8.8132        6.8057        6.3257        4.6371        3.7912        1.9703        2.8088        3.1420        5.6099        8.4361        6.2036        4.3322        6.0447        7.6740        9.8268       10.1407       12.6590       14.6991       15.2509       20.2076       25.1382       22.4680       26.5363       36.3091       36.9044       39.3275       38.2631       41.4057       42.4874       43.3463       38.2124       35.8332       38.1437       39.6981       50.4687       49.7830       51.4850       49.7463       61.8672       60.4259       61.7901       72.3198       93.8601      117.6873       90.2721       71.1347       60.8697       52.3502       40.7625       36.3562       38.9005       22.2050       18.5047       17.4144       17.3350       19.2988       21.6438       21.5127       20.8176       24.6812       29.7723       65.5928       26.5212       22.5330       26.5496       31.3997       32.5178       30.2113       29.5559       30.5940       37.4625       34.1763       39.8807       41.7132       33.5220       41.7553       47.0413       49.8478       60.4407       77.7925       60.2899       61.4258       50.5414       46.1724       52.4069       53.7616       47.2950       41.5224       45.7411       41.4535       40.4476       41.2789       42.5152       39.3082       31.1267       27.8916       26.2306       25.2329       25.9462       25.5378       26.3735       25.8372       24.9476       29.0533       33.3524       37.8300       31.8857       24.2633       21.0755       21.2868       18.9188       25.4296       30.1788       28.1481       43.0487        0.0000        0.0000        0.0000       82.5855       73.6353       67.9857       71.8232       82.7615       72.0044        0.0000        0.0000        0.0000        0.0000        0.0000        0.0000        0.0000        0.0000        0.0000        0.0000        0.0000        0.0000        0.0000        0.0000        0.0000        0.0000        0.0000        0.0000        0.0000        0.0000        0.0000        0.0000        0.0000        0.0000        0.0000        0.0000        0.0000        0.0000        0.0000        0.0000        0.0000        0.0000        0.0000        0.0000        0.0000        0.0000        0.0000        0.0000        0.0000        0.0000        0.0000        0.0000        0.0000        0.0000        0.0000        0.0000        0.0000        0.0000        0.0000        0.0000        0.0000        0.0000        0.0000        0.0000        0.0000        0.0000
        0.0000        0.0000        0.0000        0.0000        0.0000       34.0118       33.9799       35.3766       33.5689       35.8320       57.2439       36.6143       35.8601       52.5185       41.2030       40.6536       17.8202       23.1838       24.0660       15.8296       13.9529       14.5623       15.4938       11.8580       11.5858       11.2524       11.1119        8.0069        8.0663        7.8226        7.7008        1.5042        2.2702        3.9142        3.1143        5.8656        7.7162        5.1968        6.9974       10.8616        7.8303        2.9983        2.1362        2.7143        6.4375        6.2656        6.4336        8.4312        4.9619        8.6858       10.3113        9.9792        8.9037        8.0910        6.8308        4.2281        6.2504        6.7155       10.8210       11.4485        8.3423        4.6644        6.9845       10.5515        7.0251        7.7882        7.9023       11.0252       16.5682       13.5462       11.7104        9.8987        7.6823        5.9606        5.1720        3.7523        3.8774        3.9565        7.6962        6.5207        6.4289        5.7963        7.7853       10.2765       11.1469       14.1777       17.3983       17.7307       24.6506       26.0170       26.6034       29.9685       35.3903       37.2100       32.5993       33.3076       38.9372       39.4235       39.7507       37.5316       30.2660       35.2243       36.2916       46.4309       51.4675       47.5375       43.2054       48.0018       58.8068       69.6788       76.5407       87.2490      119.7749      216.2989      146.1105      181.5357       95.4377       66.9139       44.4024       49.0673       44.3876       29.7590       17.0234       21.8151       33.1876       35.9825       32.9100       24.3940       20.7175       96.2606       69.5680       19.6776       18.8277       22.4957       27.8991       25.6243       29.4557       29.7381       34.8980       37.2329       43.0738       43.5672       48.4310       45.1430       39.4684       41.5826       64.5250       70.7013       57.0277       55.1651       54.5033       46.3195       46.8224       65.6723       59.9019       44.5410       38.1312       40.4574       45.7903       40.1457       40.6366       42.4660       34.7558       28.1204       24.4595       22.0763       23.6823       22.2498       22.6915       22.1430       22.3320       21.4257       23.2038       32.6125       25.4644       19.9787       17.7002       17.9508       23.5734       20.9104       19.8851       24.0958       28.2161       41.1119        0.0000        0.0000       58.2987       68.0558       70.2030       75.2455       71.6386       67.2762       62.2273       60.9341       60.2658       50.6135       52.7732       48.3932        0.0000        0.0000        0.0000        0.0000        0.0000        0.0000        0.0000        0.0000        0.0000        0.0000        0.0000        0.0000        0.0000        0.0000        0.0000        0.0000        0.0000        0.0000        0.0000        0.0000        0.0000        0.0000        0.0000        0.0000        0.0000        0.0000        0.0000        0.0000        0.0000        0.0000        0.0000        0.0000        0.0000        0.0000        0.0000        0.0000        0.0000        0.0000        0.0000        0.0000        0.0000        0.0000        0.0000        0.0000        0.0000        0.0000        0.0000        0.0000        0.0000        0.0000        0.0000
        0.0000        0.0000        0.0000        0.0000       33.2178       38.4947       37.8416       35.2153       33.2325       45.3324       44.5923       19.2613       29.3338       44.7838       46.7456       34.5011       40.1979       41.7660       33.2367       25.4841       15.5001       14.8870       14.5844       11.6077       12.5204       14.9486       12.6558       10.7320       10.0208        8.7454        7.9800        7.8629        7.4722        7.4533        7.3628        9.7291        6.0758        6.1114        6.2797        8.1192        3.5886        2.2719        2.2753        3.5465        6.3469        6.8947        5.5346        7.1816        7.6726       14.5747       14.9171       11.3480        8.2512        8.1624        6.5001        6.5333        5.6907        7.5947       10.3738       11.3986       13.5066       10.7144        8.1609        7.4830        8.0473        7.4536        6.1143        5.7207        8.1960        8.8349       10.8630       20.7722       18.3848       14.0392        6.7921        7.3414        5.6989        5.3355        7.0191        7.9879       41.4989       43.1688        8.0062       10.1653       11.4899       14.7506       17.2345       15.8272       17.8504       25.1054       28.1776       35.1152       40.2991       37.7804       34.6179       35.3396       37.0937       31.3722       29.4104       29.8890       30.4615       30.9612       33.1151       43.7118       40.9609       35.5979       37.9315       38.7138       45.5133       52.3657       67.8107       83.3633       89.2821      102.8937      120.1632      156.5444      142.7309      102.8468       64.3371       68.0934       73.2757       37.5962       28.3779       31.5853       46.8745       62.4991       90.6638      100.2294       76.3946       41.6220       31.8274       24.7723       23.2080       25.7780       30.7844       28.9302       42.8683       36.3788       36.2819       37.1656       59.3487       43.7438       50.7013       54.0155       55.3133       52.5358       58.1264       58.4380       54.1978       50.7786       45.7190       41.5913       49.7670       65.5722       56.1000       36.8408       41.6662       45.4646       33.4669       37.4653       38.1831       37.5221       34.0296       28.3650       22.8461       22.2795       21.5579       20.0902       17.2639       15.8492       18.6464       20.1266       19.5718       23.8499       22.6826       20.4981       20.0782       21.4313       20.3356       21.1546       17.6727       20.7365       28.5864       43.0168        0.0000       49.3877       59.4539       65.0415       74.8767       82.8561       68.9866       65.7417       67.9763       65.2615       59.3144       46.4247       48.9027       38.4840       49.1621        0.0000        0.0000        0.0000        0.0000        0.0000        0.0000        0.0000        0.0000        0.0000        0.0000        0.0000        0.0000        0.0000        0.0000        0.0000        0.0000        0.0000        0.0000        0.0000        0.0000        0.0000        0.0000        0.0000        0.0000        0.0000        0.0000        0.0000        0.0000        0.0000        0.0000        0.0000        0.0000        0.0000        0.0000        0.0000        0.0000        0.0000        0.0000        0.0000        0.0000        0.0000        0.0000        0.0000        0.0000        0.0000        0.0000        0.0000        0.0000        0.0000        0.0000
        0.0000        0.0000        0.0000        0.0000       44.8028       51.0027       55.4653       49.2658       38.5196       43.4625       39.2513       19.0320       25.4458       31.5413       40.4764       34.6916       32.0465       39.5335       41.9932       37.8113       35.1722       23.8862       19.3854       16.5936       17.2541       18.7854       16.4216       16.5710       10.8197        9.7787       10.8940        5.5544        3.8294        7.4028        9.8773        8.6291        6.6625        4.4322        7.8420        3.2913        5.5942        5.8583        4.0280        6.5378        6.7182        7.9597        8.7100       12.1817       13.6809       19.0631       18.1690       10.1528        7.8379        6.6930        4.9175        8.7793        7.0540        6.8847        7.9892       15.4758        9.5561        7.9451        9.5596       10.1083       10.5896        7.5165        5.9607        6.5433        7.5268        9.0102        9.3888       15.5597       17.4315       17.4192       10.4617        8.1006        7.6066        7.0104        8.7742       10.0156       74.1479       40.6089        8.9958       10.1156       10.6438       12.8434       14.1815       19.9383       19.0603       18.9173       24.4221       29.4991       27.8027       41.3452      182.8974       32.0013       27.0697       27.2158       28.1636       28.3152       28.1232       30.5747       30.4399       36.8119       34.4414       33.6894       36.8920       36.6802       46.0044       51.8068       57.0172       77.8172       84.2108       74.2140       89.9437      100.7410       79.0656       92.2214       67.7444       86.0433       66.6333       43.2941       42.4425       32.5893       59.5611       43.7131       37.6971       64.4773       51.6184       41.2924       28.0303       28.7040       30.1242       35.8600       43.5981       45.0962       39.2608       36.5073       41.2676       44.0495       42.8926       46.3313       62.8616       76.7869       45.0493       40.5330       51.5062       55.2840       52.7974       53.0478       43.2049       52.0760       50.8413       52.2967       46.6446       36.1153       42.8716       42.3512       38.7735       43.8891       44.0654       37.0521       33.0948       29.5908       22.5173       27.1477       23.3900       16.6605       15.1142       13.9940       16.7126       19.3513       21.6893       25.5894       27.3672       24.4207       22.8302       26.5370       26.7200       23.1891       24.7547       30.5045       31.8548       44.0352       46.4166       53.9777       65.6332       74.5136       75.4696       73.1070       68.7411       65.4474       65.8094       65.9071       59.0613       45.1209       43.0894       43.1559       45.9179        0.0000        0.0000        0.0000        0.0000        0.0000        0.0000        0.0000        0.0000        0.0000        0.0000        0.0000        0.0000        0.0000        0.0000        0.0000        0.0000        0.0000        0.0000        0.0000        0.0000        0.0000        0.0000        0.0000        0.0000        0.0000        0.0000        0.0000        0.0000        0.0000        0.0000        0.0000        0.0000        0.0000        0.0000        0.0000        0.0000        0.0000        0.0000        0.0000        0.0000        0.0000        0.0000        0.0000        0.0000        0.0000        0.0000        0.0000        0.0000        0.0000        0.0000
        0.0000        0.0000        0.0000        0.0000       44.0251       40.4151       49.3694       50.8127       65.8470       53.9262       28.9271       45.0402       71.9134       91.3774       55.3335       30.9920       46.5706       70.0730       80.0155       62.5135       61.5047       59.8606       46.2058       33.3295       38.8868       40.6471       43.1841       39.3350       25.1366        9.2638        9.3065        2.2713        5.5047        9.6725       27.9834       17.3101       10.1460       10.5221        9.4844        6.8471        7.6896        6.1394        5.1820       15.8823       20.3653       30.4502       23.4300       21.3939        8.6785        9.4241        7.8829        6.6372        4.9083        7.5134        8.3401        6.2504        9.0878       10.4083       11.9471       11.0175       11.5997       14.4041       14.2098       15.0310        9.3988        9.1072       13.7800       17.6662       15.6773       23.7325       19.8870       19.8766       29.1176       29.5877       28.8557       18.8263       19.1233       16.0362       18.4614       18.4826       21.2918       13.7800        8.9337        8.3317       10.2859       12.3293       12.8186       44.1375       37.3712       44.8778       47.2012       26.7422       27.8901       19.4625       42.3456       23.4847       23.7590       24.2644       25.5689       25.6958       26.8759       26.3757       25.6650       44.0613       35.3112       30.7167       28.4350       31.7327       37.8782       66.2931       45.4081       62.4638       75.7592       79.8584       79.6917       96.3094       90.0574       63.7118       77.8895       77.3341       70.1832       51.6038       38.5253       38.6144       45.4808       46.8490       36.2638       42.4448       51.3526       47.3802       48.6370       40.8361       40.0595       46.0791       55.4014       46.4331       40.2925       44.1272       41.3558       40.4334       41.5190       44.0291       51.4551       45.1575       50.5917       58.3765       60.2101       61.7266       56.4333       57.4426       62.7212       56.3210       51.3825       48.7032       49.2976       39.0839       44.1597       42.8580       44.1517       54.3727       50.9965       40.0410       37.4559       26.4637       21.4091       23.1186       15.7433       11.8070       10.7844       12.5291       16.4762       21.5794       22.6236       24.0736       28.9777       37.8359       31.4368       37.5530       30.7019       30.4106       32.5415       34.2941       37.8464       43.8013       51.8739       59.2217       74.0403       79.5705       82.0493       82.9165       82.3106       70.7989       71.4172       67.1125       60.8236       46.3402       45.1224       53.3255       51.1081        0.0000        0.0000        0.0000        0.0000        0.0000        0.0000        0.0000        0.0000        0.0000        0.0000        0.0000        0.0000        0.0000        0.0000        0.0000        0.0000        0.0000        0.0000        0.0000        0.0000        0.0000        0.0000        0.0000        0.0000        0.0000        0.0000        0.0000        0.0000        0.0000        0.0000        0.0000        0.0000        0.0000        0.0000        0.0000        0.0000        0.0000        0.0000        0.0000        0.0000        0.0000        0.0000        0.0000        0.0000        0.0000        0.0000        0.0000        0.0000        0.0000        0.0000
        0.0000        0.0000        0.0000        0.0000        0.0000        0.0000        0.0000        0.0000       35.0525       44.6107       35.4786       29.1781       41.3470       42.9311       31.4472       34.4281       51.3903       63.0669       63.7676       46.0760       61.5393       66.0792       61.3967       42.6454       60.8755       49.4817       61.1908       84.8786       91.6759       36.4547       31.6881       28.9308       21.3470       11.4494       14.6482       11.2402        7.9615        8.3806        7.8334       16.8369       17.5211       14.4848       18.2401       21.2748       13.0985        9.4266        3.5581        7.8245        9.8110       11.4139        7.6981        7.2498        9.3367        7.4508        5.8506        7.2603       11.0935       13.5601       16.7444       14.0672       12.3725       12.2179       11.6592       12.3558       11.8356       13.3215       17.0884       25.5742       26.2865       24.0946       26.1937       34.1219       46.1839       43.8480       31.4082       24.5232       23.6286       21.1286       34.2411       26.9154       16.8533       14.7257       14.4992       12.0317       15.5027       13.3129       14.2357       20.2789       30.6761       35.5132       36.2677       27.3880       25.1104       19.2786       21.2411       22.9422       23.8055       29.5983       32.0008       28.0855       22.9132       20.9743       20.8968       25.0706       25.4491       27.6578       27.9965       35.4597       42.0261       42.6168       42.4094       61.1304       77.2099       69.9538       87.4406       83.5412       72.2774       82.2639       91.8005       61.2396       52.3883       49.0986       37.7720       36.8870       46.9160       54.0296       43.1952       58.2906       56.2988       57.5826       63.2541       50.6907       52.3616       48.7528       52.5069       44.6159       40.4605       44.5011       41.5413       40.2089       41.5772       48.1319       48.9598       48.3420       60.7060       68.7766       66.3968       69.9585       68.0816       77.8699       71.1791       46.6307       38.8337       35.5698       34.6993       34.5238       42.5077       45.1632       39.6414       43.9577       41.2072       40.0802       33.4391       24.8028       17.7060       16.1135       13.7941       12.4708       12.5055       13.8340       15.0678       23.0063       23.0366       24.7968       28.8006       37.9090       41.6932       41.0860       42.1829       42.6115       38.7822       46.1303       49.1868       45.7612       51.2335       60.3923       65.3157       80.3955       87.6211       91.6459       88.9348       75.2372       71.2278       66.1580       66.8549       58.4276       59.5800        0.0000        0.0000        0.0000        0.0000        0.0000        0.0000        0.0000        0.0000        0.0000        0.0000        0.0000        0.0000        0.0000        0.0000        0.0000        0.0000        0.0000        0.0000        0.0000        0.0000        0.0000        0.0000        0.0000        0.0000        0.0000        0.0000        0.0000        0.0000        0.0000        0.0000        0.0000        0.0000        0.0000        0.0000        0.0000        0.0000        0.0000        0.0000        0.0000        0.0000        0.0000        0.0000        0.0000        0.0000        0.0000        0.0000        0.0000        0.0000        0.0000        0.0000        0.0000        0.0000
        0.0000        0.0000        0.0000        0.0000        0.0000        0.0000        0.0000        0.0000        0.0000        0.0000       24.3133       26.6480       25.3536       13.3560       22.3730       24.6100       31.8320       35.0989       28.3399       32.9870       29.1392       38.5465       40.7337       38.8414       36.8754       38.8599       33.1879       31.0988       33.0489       26.3397       18.5544       13.2559       17.3593       25.2739       17.1733       29.0612       30.9439       26.5985       29.6281       29.2282       23.4877       14.7316        9.5132        7.1422        5.6744        5.6981        6.6324       15.8650       15.6108        9.2408        5.6257        3.8005        5.2823        5.0785        2.8059        4.7174        8.2552        9.8546        7.3800        7.1918        7.8176        7.7203       10.3351       10.4292       11.7457       13.0498       14.4023       17.4536       23.9181       32.4880       31.9287       28.8027       37.4584       55.5935       56.0311       49.4395       47.0877       47.7172       50.3728       54.2960       43.1259       34.5526       26.7626       20.3613       16.2220       19.1594       21.7185       27.4306       21.0611       23.0736       23.1157       19.0922       20.1926       19.3516       21.8122       21.7688       21.2151       26.0825       21.5810       19.6906       19.8531       19.9453       20.5630       25.2151       26.2569       28.9000       28.9186       42.8807       42.2571       41.2852       49.4677       76.1385       94.7261       99.8114       81.7075      107.0504       87.6302       89.7410       99.8404       79.8175       67.6312       51.9286       63.4979       68.1575       57.9666       58.6754       54.9033       52.4292       56.1830       60.7892       52.7570       55.6613       56.0099       58.2867       56.4139       45.5520       40.9334       42.5681       37.3181       36.7927       41.7167       50.7381       60.1281       54.8510       64.9144       67.6314       65.5046       61.7013       59.9570       59.9081       41.6295       34.4703       32.5674       31.6865       32.1207       38.8470       35.0027       33.5864       37.5518       36.8653       36.1098       36.3373       30.2229       19.2325       17.1576       14.9926       13.7089       12.2312       12.9508       12.2884       15.8697       23.8428       26.2494       29.3862       28.6728       35.5620       39.7058       44.4193       44.2066       39.4947       39.4725       46.2903       52.6777       61.4520      126.4765       72.4800       70.2815       87.7735       92.4697       92.3880       99.5249       83.1168       78.5647       80.6120        0.0000        0.0000        0.0000        0.0000        0.0000        0.0000        0.0000        0.0000        0.0000        0.0000        0.0000        0.0000        0.0000        0.0000        0.0000        0.0000        0.0000        0.0000        0.0000        0.0000        0.0000        0.0000        0.0000        0.0000        0.0000        0.0000        0.0000        0.0000        0.0000        0.0000        0.0000        0.0000        0.0000        0.0000        0.0000        0.0000        0.0000        0.0000        0.0000        0.0000        0.0000        0.0000        0.0000        0.0000        0.0000        0.0000        0.0000        0.0000        0.0000        0.0000        0.0000        0.0000        0.0000        0.0000        0.0000
        0.0000        0.0000        0.0000        0.0000        0.0000        0.0000        0.0000        0.0000        0.0000        0.0000       28.2770       39.1447       18.4700       16.2640       17.2310       25.2682       21.6488       19.5261       15.1954       16.4991       20.2654       25.7078       17.5110       20.7840       53.8496       51.1257       32.2285       30.7355       25.6030       28.6441       29.8712       25.5034       42.4356       44.5105       24.0173       40.3098       20.8495       19.2251       20.3829       26.9521       17.0493        8.1982       37.0484        5.0358        5.8198        7.2129        3.6737        6.1508        3.5934        3.0606        1.4859        2.1031        3.2013        4.6326        3.2483        4.4370        7.5558        6.6428        8.0313        8.6376       11.1477        9.0335        8.4882       10.3034       12.7405       21.7363       16.0074        9.4845       22.3082       16.0467       12.1148       17.7447       26.8578       37.8086       42.8103       41.7972       58.4041       79.6269       85.3829       64.5721       66.6535       50.3581       47.3865       24.2139       28.3252       30.3106       34.8096       35.1137       26.4163       29.3848       25.9335       34.4260       25.7493       20.5609       32.5230       23.9881       20.1646       22.1266       20.9997       25.6315       35.2302       21.8516       22.9624       36.2960       43.4526       35.3346       32.4535       36.8170       31.4687       35.2448       56.3583       85.3129       99.3535      104.3751       94.1763      124.4650      105.5447       90.3116      108.2114       99.9064       87.1497       85.3439       97.2798       95.5597       71.6699       62.1175       49.8780       56.4240       55.0713       55.7783       57.3811       47.4298       59.1986       67.7003       56.1937       45.8334       42.9360       39.7333       38.1252       38.0961       40.8588       49.5299       58.8096       61.1782       53.0085       56.8003       62.0489       72.7166       54.3761       47.3127       37.1233       32.6319       30.2328       32.3445       34.2695       40.4559       34.4286       36.2069       33.9934       29.0813       30.0737       30.4949       27.8691       17.9256       18.8512       30.4571       23.9831       16.3502       14.9003       12.2505       19.8659       34.8704       31.3595       31.5302       31.7748       38.2094       41.6973       38.5066       39.1954       38.6353       43.5649       48.0707       53.5669       67.2849       68.8907       70.7460       76.9993       90.1864       85.8763       94.1794       95.9250       91.9126       93.6101        0.0000        0.0000        0.0000        0.0000        0.0000        0.0000        0.0000        0.0000        0.0000        0.0000        0.0000        0.0000        0.0000        0.0000        0.0000        0.0000        0.0000        0.0000        0.0000        0.0000        0.0000        0.0000        0.0000        0.0000        0.0000        0.0000        0.0000        0.0000        0.0000        0.0000        0.0000        0.0000        0.0000        0.0000        0.0000        0.0000        0.0000        0.0000        0.0000        0.0000        0.0000        0.0000        0.0000        0.0000        0.0000        0.0000        0.0000        0.0000        0.0000        0.0000        0.0000        0.0000        0.0000        0.0000        0.0000        0.0000
        0.0000        0.0000        0.0000        0.0000        0.0000        0.0000        0.0000        0.0000        0.0000        0.0000       49.1335       35.5330       30.0245       29.9655       23.6735       20.4327       17.4399       15.6605        9.0764       11.4042       18.7289       21.0280       24.1577       29.7300       27.9875       31.9279       22.9494       27.3939       33.2102       43.2006       30.7103       38.0983       36.2786       23.3692       14.9103        9.8250        9.9656       13.9075       17.1901        8.0731        3.7076        1.6734        5.0961        2.5104        1.5387        1.7568        2.5229        3.2315        2.2274        3.3744        3.8336        1.4203        3.9280        4.8869       11.4653        3.2753        5.3716       16.3123        5.8565        3.3364        5.1847        7.9180        8.1047       30.6964       23.9447       15.6779       10.8437        9.2152       12.4145        5.8347        8.7696       16.4233       21.6357       27.1570       30.7736       35.3193       40.6233       38.5640       51.6863       41.2226       36.9299       42.2763       42.9076       34.3019       45.1146       41.4929       40.8625       30.8973       32.3653       23.6333       23.5502       25.0019       22.4622       18.0905       29.8138       26.1660       24.2999       28.5622       32.3636       40.0205       36.4881       36.1370       35.4467       44.2655       58.7516       56.2615       35.7999       34.0582       36.6252       34.6138       40.8137       66.5669       63.5665       59.3575       66.8748      121.7864      107.2277       72.4008       97.8688       90.6136       73.9162       84.4027       98.0169       75.8767       67.3074       60.2945       56.9060       53.7298       48.3193       45.3878       42.5208       44.0084       52.3805       53.3238       54.8564       50.6087       51.3174       50.9093       51.1851       43.7574       43.3365       46.9800       68.0058       72.0752       67.5774       82.5163       62.2270       60.3845       57.9088       48.7536       37.9108       45.9565       40.5989       30.7332       32.6359       36.9700       38.6693       38.3202       35.8242       24.6499       23.6479       26.5478       23.9391       19.4232       20.8350       28.1106       26.4410       27.0238       26.3397       21.2418       18.9931       34.3742       23.3553       25.8104       27.3229       36.0027       39.0132       36.6865       37.1101       45.2728       49.3302       54.0069       58.8369       75.1836       82.6321       85.0438       96.0596       87.3262       90.1102      101.1048        0.0000        0.0000        0.0000        0.0000        0.0000        0.0000        0.0000        0.0000        0.0000        0.0000        0.0000        0.0000        0.0000        0.0000        0.0000        0.0000        0.0000        0.0000        0.0000        0.0000        0.0000        0.0000        0.0000        0.0000        0.0000        0.0000        0.0000        0.0000        0.0000        0.0000        0.0000        0.0000        0.0000        0.0000        0.0000        0.0000        0.0000        0.0000        0.0000        0.0000        0.0000        0.0000        0.0000        0.0000        0.0000        0.0000        0.0000        0.0000        0.0000        0.0000        0.0000        0.0000        0.0000        0.0000        0.0000        0.0000        0.0000        0.0000        0.0000
        0.0000        0.0000        0.0000        0.0000        0.0000        0.0000        0.0000        0.0000        0.0000        0.0000        0.0000       38.1916       51.8334       39.7893       38.8961       24.6718       10.8464        9.8907        9.4807        3.5064        9.5899       13.9123       25.6262       27.5794       20.8748       23.5528       14.4592       18.2249       35.1011       52.9348       44.7744       44.6836       23.0790       14.4070       15.4452       12.0008        4.8377        9.7362        6.0028        2.7146        1.9269        1.9302        2.9802        4.8467        2.8896        2.7309        2.1189        6.1914        2.4138        3.5702        3.5060        2.1665        0.9287        1.6260        2.0984        2.5519        4.4810        5.2921        3.9619        2.8509        3.1649       10.6444       19.0413       22.6417       19.0646       10.2096       16.2280       23.2637       17.5050       17.0086       22.7170       41.3825       35.6800       31.6191       33.7398       31.5499       42.3215       40.7029       39.3096       27.5430       31.5238       34.3464       41.1146       44.3009       58.1804       50.4605       40.2334       24.6916       23.0958       31.7350       25.6578       23.7782       25.3701       30.1460       29.9502       27.7437       30.3482       32.8013       29.3976       33.3548       31.2763       29.2657       27.4182       38.7338       40.3734       34.6042       38.0649       41.0321       66.6341       50.6197       53.1360       78.2136       57.5278       55.7504       59.0489       97.2312       93.5350      139.5135      104.2804       95.1441       85.3890       78.4443       69.2362       70.6613       69.7492       65.5809       64.5708       63.0609       61.2379       56.2751       48.1527       52.8716       56.1629       51.3110       58.6788       51.8190       54.6430       58.2804       58.7626       55.6037       47.2110       54.3235       54.6757       65.5422       63.8215       77.2884       73.2161       58.8920       53.7122       59.6920       65.6074       61.2116       49.4244       35.8184       35.2738       45.9644       44.1859       36.2842       31.2570       23.5523       22.7355       24.5893       25.1036       16.8863       18.1996       14.0596       14.6963       16.8863       20.3104       20.7047       18.8873       19.8086       21.2838       23.2631       27.3031       32.1570       37.9308       38.1831       40.5213       49.0865       51.9066       53.3773       61.5158       75.0996       88.3378      100.1542      101.5798       94.6096      105.3161        0.0000        0.0000        0.0000        0.0000        0.0000        0.0000        0.0000        0.0000        0.0000        0.0000        0.0000        0.0000        0.0000        0.0000        0.0000        0.0000        0.0000        0.0000        0.0000        0.0000        0.0000        0.0000        0.0000        0.0000        0.0000        0.0000        0.0000        0.0000        0.0000        0.0000        0.0000        0.0000        0.0000        0.0000        0.0000        0.0000        0.0000        0.0000        0.0000        0.0000        0.0000        0.0000        0.0000        0.0000        0.0000        0.0000        0.0000        0.0000        0.0000        0.0000        0.0000        0.0000        0.0000        0.0000        0.0000        0.0000        0.0000        0.0000        0.0000        0.0000
        0.0000        0.0000        0.0000        0.0000        0.0000        0.0000        0.0000        0.0000        0.0000        0.0000        0.0000        0.0000        0.0000        0.0000       63.6537       46.5375       25.0954       14.4700        6.2899       10.7769       12.8592       25.6102       28.0329       25.2164        5.4836       14.3687       27.9115       22.4675       28.9005       45.6351       55.1090       34.9864       16.1736       20.3384       17.0971       20.1805       29.2916       29.1344       11.0516       11.3632        3.3927        2.4827        2.4186        1.5203        2.3162        1.0836        1.7517        4.0779        6.9457        6.2842        2.9854        2.4514        2.9661        4.2123        4.0355        6.7689        8.9659        4.6185        3.4077        3.4032        7.5071        5.6186        7.1208       12.8154       13.0882       17.7386       25.1483       32.6598       27.2200       32.5116       25.6801       34.2003       32.1798       36.4580       27.2944       35.9481       45.2067       54.9762       41.2580       33.7506       35.4057       27.1441       38.5648       32.6884       40.9301       39.5791       47.8655       28.0272       26.6879       35.6525       30.0889       17.8385       28.4163       35.6313       29.4599       29.6758       34.1912       43.1217       40.2268       30.4820       36.0357       46.8741       27.8657       37.3985       35.5713       40.5301       48.8284       48.5334       48.6027       46.9444       53.2942       62.2657       59.1706       73.9124       82.5203      112.9207      131.7462      152.8489      115.7868      111.8951      107.5514      104.5447       75.8295       73.1207       60.0007       58.9957       68.0334       62.7133       55.8070       56.4436       56.0318       53.2198       54.6931       52.2955       66.7041       50.5187       58.2200       58.6014       52.8004       46.8137       47.1614       45.8938       49.9570       63.2369       73.3925       75.6009       78.3210       72.5086       60.5753       51.6223       56.2973       56.7609       45.5755       50.6728       51.8042       62.5115       61.4321       55.5188       39.8590       31.3559       41.7136       41.0544       33.8006       24.1407       18.1969       31.3591       29.5568       24.4953       22.6717       21.6287       19.4960       22.2509       22.4617       23.1889       27.8454       33.0816       39.2768       38.6591       41.5382       43.0348       46.7607       52.8316       58.4673       77.7695       90.2624       95.5449        0.0000        0.0000        0.0000        0.0000        0.0000        0.0000        0.0000        0.0000        0.0000        0.0000        0.0000        0.0000        0.0000        0.0000        0.0000        0.0000        0.0000        0.0000        0.0000        0.0000        0.0000        0.0000        0.0000        0.0000        0.0000        0.0000        0.0000        0.0000        0.0000        0.0000        0.0000        0.0000        0.0000        0.0000        0.0000        0.0000        0.0000        0.0000        0.0000        0.0000        0.0000        0.0000        0.0000        0.0000        0.0000        0.0000        0.0000        0.0000        0.0000        0.0000        0.0000        0.0000        0.0000        0.0000        0.0000        0.0000        0.0000        0.0000        0.0000        0.0000        0.0000        0.0000        0.0000
        0.0000        0.0000        0.0000        0.0000        0.0000        0.0000        0.0000        0.0000        0.0000        0.0000        0.0000        0.0000        0.0000        0.0000        0.0000        0.0000        0.0000        0.0000       16.0652       25.7016        7.3789        8.9111       28.2391       13.7940        7.9806        5.2764        5.8899       13.4169       19.9685       32.9894       38.0057       16.7996       24.9316       16.6508       20.3296       25.8597       22.1913       24.4505       16.9135       19.3953        5.3764        4.1739        5.5401        5.5158        2.8017       16.3153       22.5615        2.0414        2.7761        5.4010        5.5763        5.3064        6.9368        5.2493        2.1379        5.7654       11.0114        9.0153        6.4939        6.2499        7.8579        6.6690        8.7338       28.5825       25.9575       20.1306       22.2426       26.0551       20.0857       19.4061       19.7524       22.4629       19.2956       25.4723       26.1166       39.6215       31.3104       29.8606       29.8692       27.0633       27.7449       42.0957       55.5453       44.6558       37.1345       38.7601       62.1631       54.5076       49.7440       44.1707       40.7115       25.9717       35.4767       23.3941       42.9238       30.8364       33.6548       35.8096       35.2179       33.8968       31.3933       46.2215       41.6426       44.8764       44.3982       39.3581       43.9780       50.4131       55.5882       68.8472       46.4199       51.9662       55.0586       86.4937       80.4493      120.9525      121.4757      130.3192      109.1039       99.3147      100.9979       93.2227       85.3552       81.7599       68.8683       62.8591       70.9158       74.4226       66.6549       52.5953       53.9289       53.2312       52.4654       52.6311       69.2613       69.4674       63.3473       53.4195       49.9006       46.2603       46.7367       45.0254       44.9401       48.2332       65.8099       75.5369       90.3589       75.0758       66.3389       65.1289       57.8704       51.4262       51.3742       55.1527       64.3224       72.1745       68.6587       70.6514       61.2867       46.2933       47.7058       46.1770       49.3287       44.2383       27.9487       40.3260       42.4477       34.6385       26.9651       34.0799       39.1085       29.8002       26.1416       32.3097       40.6471       36.8809       38.9723       39.2352       40.4113       41.8502       48.1236       49.9107       53.4383       75.5916       77.2094       96.5852        0.0000        0.0000        0.0000        0.0000        0.0000        0.0000        0.0000        0.0000        0.0000        0.0000        0.0000        0.0000        0.0000        0.0000        0.0000        0.0000        0.0000        0.0000        0.0000        0.0000        0.0000        0.0000        0.0000        0.0000        0.0000        0.0000        0.0000        0.0000        0.0000        0.0000        0.0000        0.0000        0.0000        0.0000        0.0000        0.0000        0.0000        0.0000        0.0000        0.0000        0.0000        0.0000        0.0000        0.0000        0.0000        0.0000        0.0000        0.0000        0.0000        0.0000        0.0000        0.0000        0.0000        0.0000        0.0000        0.0000        0.0000        0.0000        0.0000        0.0000        0.0000        0.0000        0.0000
        0.0000        0.0000        0.0000        0.0000        0.0000        0.0000        0.0000        0.0000        0.0000        0.0000        0.0000        0.0000        0.0000        0.0000        0.0000        0.0000        0.0000        0.0000        0.0000       29.0682       18.2861       18.9201       12.8767        8.7536        7.3035        2.8662        8.3658       15.6520       23.1285       22.3908       30.1610       19.2806       12.1932       13.7131       30.3974       25.9259       13.2207       20.3336       21.5413       13.0792       13.7991        5.8684        4.7945        4.9691        4.6105        4.5362        4.6295       14.8436       11.2108       13.7272       14.9494        5.5361        4.1422        3.0552        6.4117       13.0798       16.4936       12.9864        9.2923        3.2864        2.4352        7.2726       16.3907       11.4061        5.8906       11.1741       16.2523       20.0432       20.5277       21.4540       13.1128       21.7747       21.8284       30.5748       25.6069       32.1645       41.4651       35.8701       24.7136       19.6228       20.9874       31.9137       31.9778       46.4448       46.8183       44.7215       56.2024       50.6869       49.3088       49.9348       44.7498       34.9773       30.9521       34.9426       39.8202       31.9617       33.7775       46.3052       41.4167       40.3737       34.0215       39.6022       43.7290       37.8441       55.7427       47.3699       42.6018       43.1872       61.0216       65.5696       68.6752       57.2919       61.4918       76.3449       68.7862       77.1575      103.8528      115.1888      104.7970       97.9924       92.9833       92.0815       79.0447       83.6137       80.9929       87.5048       76.2824       77.4178       74.6956       55.8121       58.9520       57.5126       52.7048       51.9263       55.6888       60.0807       61.0172       57.0216       55.4413       48.4596       52.0607       51.8983       54.6615       53.0360       58.7076       61.8914       60.9983       69.3511       75.0112       58.6179       57.3869       54.8387       63.3893       67.5858       60.1082       60.6662       66.9878       68.5758       61.8141       50.1546       50.9993       55.2045       53.9549       44.8242       42.7891       46.7964       41.3109       38.5817       38.1975       57.9172       60.8907       48.8046       42.3200       39.8219       59.1939       41.3940       37.1722       38.2190       38.3833       40.9960       44.2195       44.1006       47.6458       57.1153       61.1177       77.9590        0.0000        0.0000        0.0000        0.0000        0.0000        0.0000        0.0000        0.0000        0.0000        0.0000        0.0000        0.0000        0.0000        0.0000        0.0000        0.0000        0.0000        0.0000        0.0000        0.0000        0.0000        0.0000        0.0000        0.0000        0.0000        0.0000        0.0000        0.0000        0.0000        0.0000        0.0000        0.0000        0.0000        0.0000        0.0000        0.0000        0.0000        0.0000        0.0000        0.0000        0.0000        0.0000        0.0000        0.0000        0.0000        0.0000        0.0000        0.0000        0.0000        0.0000        0.0000        0.0000        0.0000        0.0000        0.0000        0.0000        0.0000        0.0000        0.0000        0.0000        0.0000        0.0000        0.0000
        0.0000        0.0000        0.0000        0.0000        0.0000        0.0000        0.0000        0.0000        0.0000        0.0000        0.0000        0.0000        0.0000        0.0000        0.0000        0.0000        0.0000        0.0000        0.0000       27.2309       12.8221       13.1627       26.0114       14.8811        9.3418        8.5573        9.8434        9.8029       19.7963       12.6775       14.0148       13.4005       24.6337       24.1677       20.4912       30.9805       16.9391       20.1804       18.1755       18.1526       18.8301       10.0826        7.6777        3.6374        3.2031        3.5527        4.1886        4.5186        4.9072        6.0048        5.5931        3.7080        4.4594        2.9641        5.2083        8.1897        6.1785        6.9985        9.4236        6.0905        5.0065        2.4721        5.5786        6.5799       14.8594       17.0696       17.9429       26.4536       23.3161       25.2102       28.9753       31.3134       39.3025       27.1078       22.7605       34.2494       32.5325       31.7941       29.1424       33.0019       35.8753       36.5695       41.3400       35.1489       46.1132       48.3497       58.6644       42.7605       45.2444       42.5965       48.4739       33.4500       37.2924       38.4688       38.5729       42.0571       53.5105       56.2533       45.4750       39.1534       30.3314       31.7774       45.0480       45.9555       48.8890       48.6400       38.0876       45.5860       57.8251       61.1954       65.7326       66.0802       68.1506       64.7608       65.2348       77.0959       89.7828      122.2011      129.7441      121.0387      103.4836       94.8661       84.1514       87.3035       83.1915       76.0747       67.9749       69.3353       68.4396       58.6905       59.4756       57.1499       54.5257       55.8765       57.9706       61.5934       64.0129       61.8958       60.1152       49.4068       55.2371       57.8457       60.0353       70.7440       65.6089       67.2657       57.7047       60.2583       63.6658       66.3460       72.5668       67.7020       64.6939       61.5090       56.9535       59.6324       61.5762       60.0586       65.5757       63.5461       54.5974       51.6227       49.1161       55.5345       52.9710       45.6076       47.4348       50.9378       48.3544       47.0515       51.5988       51.5558       51.6133       51.3341       44.4764      122.2571       65.1394       35.7888       38.9094       41.5398       42.9994       42.6422       47.1758       50.2329       57.8190       76.5932       74.4265       84.2544        0.0000        0.0000        0.0000        0.0000        0.0000        0.0000        0.0000        0.0000        0.0000        0.0000        0.0000        0.0000        0.0000        0.0000        0.0000        0.0000        0.0000        0.0000        0.0000        0.0000        0.0000        0.0000        0.0000        0.0000        0.0000        0.0000        0.0000        0.0000        0.0000        0.0000        0.0000        0.0000        0.0000        0.0000        0.0000        0.0000        0.0000        0.0000        0.0000        0.0000        0.0000        0.0000        0.0000        0.0000        0.0000        0.0000        0.0000        0.0000        0.0000        0.0000        0.0000        0.0000        0.0000        0.0000        0.0000        0.0000        0.0000        0.0000        0.0000        0.0000        0.0000
        0.0000        0.0000        0.0000        0.0000        0.0000        0.0000        0.0000        0.0000        0.0000        0.0000        0.0000        0.0000        0.0000        0.0000        0.0000        0.0000        0.0000        0.0000        0.0000        0.0000       35.8334       22.1155       12.3236       15.1416       29.5501       16.7239       18.7763       23.8201       16.9281       20.6487       24.6508       14.5238       15.7981       13.4388        8.3173       15.1526       12.5191       15.0214       10.4200       14.4140        7.7722       30.0037       13.0920        2.9673        4.9534        2.3218        3.1248        5.4441        3.4317        4.3489        2.5616        2.1569        5.7730        3.9204        3.5045       10.8425        7.0887        4.4765        3.4130        2.3268        4.1744        9.1044       11.4544       14.9286       19.3384       18.0208       13.6667       38.5768       28.7315       35.2110       25.8821       40.9950       39.3208       20.2141       30.5119       35.9308       35.0602       22.0183       15.2259       17.7880       31.1476       35.0971       42.7798       49.9350       64.7540       51.2494       55.4219       60.8165       55.2044       44.7820       66.2965       68.2648       71.7124       69.2038       56.6677       51.0364       40.7786       54.0713       52.6738       47.8753       44.6143       72.5409       54.2734       44.8421       41.7328       43.2334       44.9126       53.8568       53.4796       62.1759       57.9745       64.5902       67.7963       72.2086       79.0549       94.1679      102.9431      119.3056      137.4497      115.5027      111.3945       99.9862       90.0050       96.3914       86.6947       72.7424       73.2124       62.6255       69.1671       77.1282       67.2492       60.2953       59.4753       60.3529       64.2077       64.9111       71.7497       74.7080       74.5030       70.2491       63.4734       61.2239       62.9388       70.6647       72.7661       75.9994       69.2701       65.5228       70.6882       77.9123       73.7315       62.6952       57.7315       57.2456       60.9870       63.0200       69.8937       67.1543       77.5420       63.8015       62.4911       62.6966       68.7015       66.9628       78.9695       71.5186       69.3078       74.8438       74.5671       70.8120       65.7773       57.4386       59.5808       51.1128       45.8916       44.1057       37.2342       33.1282       34.7493       39.0113       38.9218       44.7995       48.5386       53.7589       55.4407       65.0231       58.3889       57.6324       64.1906        0.0000        0.0000        0.0000        0.0000        0.0000        0.0000        0.0000        0.0000        0.0000        0.0000        0.0000        0.0000        0.0000        0.0000        0.0000        0.0000        0.0000        0.0000        0.0000        0.0000        0.0000        0.0000        0.0000        0.0000        0.0000        0.0000        0.0000        0.0000        0.0000        0.0000        0.0000        0.0000        0.0000        0.0000        0.0000        0.0000        0.0000        0.0000        0.0000        0.0000        0.0000        0.0000        0.0000        0.0000        0.0000        0.0000        0.0000        0.0000        0.0000        0.0000        0.0000        0.0000        0.0000        0.0000        0.0000        0.0000        0.0000        0.0000        0.0000        0.0000
        0.0000        0.0000        0.0000        0.0000        0.0000        0.0000        0.0000        0.0000        0.0000        0.0000        0.0000        0.0000        0.0000        0.0000        0.0000        0.0000        0.0000        0.0000        0.0000        0.0000        0.0000       55.0349       22.8530       15.6872       22.0492       15.7921       12.4395        8.0867       11.4795       20.2955       14.7744        4.3635        1.7320        3.5069        3.7885        9.2181       22.4789       32.8729       11.6202        6.4419        2.0519        6.7748        6.5356        5.0599        3.2380        5.6388        8.3131       11.5066        9.6174        4.5507        4.2389        2.6592        3.2680        5.7068        4.7373        6.4385        7.5086        5.4827        8.5904        6.4381        4.6569        6.5871       14.1521       16.3188       18.8758       17.3510       16.7326       21.0104       17.8083       29.9841       33.3624       29.7402       32.2089       29.2647       31.2101       26.7246       30.1581       21.0838       19.8161       22.5105       23.9318       30.6262       37.7459       52.8276       67.2130       67.4145       73.5804       60.6429       58.7952       61.8750       74.1649       69.4219       67.7737       63.2907       69.0463       64.7550       52.4531       45.9082       49.8992       51.3646       63.5362       72.3477       58.6062       55.6101       46.1629       47.7310       57.2730       66.8873       68.6977       64.2498       78.6821       77.1666       90.9624       95.6159       98.4163      110.3718       95.6130       90.9748      100.6183      108.5735      104.7401      103.1532       99.2590      100.6930       93.4092       83.0628       90.9902       73.4385       80.1219       74.9924       69.4397       63.6280       71.0789       71.9192       74.0188       72.9160       73.9521       78.8274       83.1363       72.5401       73.2970       67.3532       67.9977       72.9538       76.7844       76.9454       74.3493       69.9335       76.7955       68.6296       63.7370       62.5115       66.2292       66.1316       69.2735       69.7960       67.9640       69.3206       74.3500       72.2849       74.7927       73.6150       76.5431       86.7836       97.9192       93.8955       96.6652       86.5005       84.4470       86.6032       85.6040       63.1201       59.0205       47.2169       39.6996       37.4979       33.7919       38.0171       39.5761       74.5455       55.8276       43.3653       47.4105       54.0847       51.6925       53.5790       55.9083       64.6481       59.7993       70.2343        0.0000        0.0000        0.0000        0.0000        0.0000        0.0000        0.0000        0.0000        0.0000        0.0000        0.0000        0.0000        0.0000        0.0000        0.0000        0.0000        0.0000        0.0000        0.0000        0.0000        0.0000        0.0000        0.0000        0.0000        0.0000        0.0000        0.0000        0.0000        0.0000        0.0000        0.0000        0.0000        0.0000        0.0000        0.0000        0.0000        0.0000        0.0000        0.0000        0.0000        0.0000        0.0000        0.0000        0.0000        0.0000        0.0000        0.0000        0.0000        0.0000        0.0000        0.0000        0.0000        0.0000        0.0000        0.0000        0.0000        0.0000        0.0000        0.0000
        0.0000        0.0000        0.0000        0.0000        0.0000        0.0000        0.0000        0.0000        0.0000        0.0000        0.0000        0.0000        0.0000        0.0000        0.0000        0.0000        0.0000        0.0000        0.0000        0.0000        0.0000       29.8318       18.9635       13.6935        7.2559        5.0689        5.2825       11.9006        8.6809       18.8560       17.3035       10.9059        8.0466        7.3125       14.9632       26.7205       27.9043       24.9279        9.5109       12.3467       17.3052        7.8209        7.2615        3.5539        2.6829        3.3740       13.6779        6.7573       23.1027        8.9552        3.9469        2.7900        4.0977        8.8967        6.0799        6.7647        7.5087        6.3570        5.9965        3.2457        3.2542        5.7835        7.8684        8.2317        4.7316        6.5183        6.3787        8.6298       14.7280       10.6149       10.7453       20.4868       21.9049       22.0489       17.7432       25.7897       25.9051       28.8961       32.1480       30.9877       30.5435       43.6891       48.1906       51.1119       56.9132       57.5534       71.3487       55.4857       65.0386       59.9692       67.2010       68.7237       72.4646       71.8293       76.6246       81.8952       60.4147       51.5820       52.3786       56.6402       73.0652       74.7901       70.1035       76.6555       71.3069       65.3584       67.5141       78.2949       81.4898       83.4537       86.1093       89.7552      105.8601      109.4729      118.2242       97.0366       83.2735       82.4380       87.7402      107.0886      104.2142       97.3911       97.7751       74.7050       69.3155       65.8367       76.7681       66.7295      102.5436       89.3484       74.2029       74.3018       73.0335       73.1046       80.5144       82.4690       87.9429       89.7146       91.2132       86.8161       75.9084       74.2252       79.7140       80.1837       75.4364       72.3547       71.3600       69.1484       72.2419       68.2687       70.6695       78.0675       77.7071       75.1032       79.4165       86.4141       86.1093       88.9566      100.0829      108.8944      112.4088      116.0514      122.6308      124.8296      124.8357      123.2740      107.4084       86.5270       81.7708       75.4662       77.8474       72.2899       56.4377       48.5760       42.4562       37.7420       40.5484       40.7270       39.0976       36.4489       35.3374       37.5282       40.4303       49.6328       49.9339       57.1225       53.9356       59.2404       60.5066       64.5027        0.0000        0.0000        0.0000        0.0000        0.0000        0.0000        0.0000        0.0000        0.0000        0.0000        0.0000        0.0000        0.0000        0.0000        0.0000        0.0000        0.0000        0.0000        0.0000        0.0000        0.0000        0.0000        0.0000        0.0000        0.0000        0.0000        0.0000        0.0000        0.0000        0.0000        0.0000        0.0000        0.0000        0.0000        0.0000        0.0000        0.0000        0.0000        0.0000        0.0000        0.0000        0.0000        0.0000        0.0000        0.0000        0.0000        0.0000        0.0000        0.0000        0.0000        0.0000        0.0000        0.0000        0.0000        0.0000        0.0000        0.0000        0.0000        0.0000
        0.0000        0.0000        0.0000        0.0000        0.0000        0.0000        0.0000        0.0000        0.0000        0.0000        0.0000        0.0000        0.0000        0.0000        0.0000        0.0000        0.0000        0.0000        0.0000        0.0000        0.0000       35.2344       10.2539       10.0858        4.1697        1.4738        1.5212        3.9518        2.7449        2.6079        2.6111        1.4362        1.8173        4.6355        5.1259       13.0609        9.3701       16.0035       15.4241        4.6673        4.1905        6.0856       11.9501        5.3965        3.2123        3.1392        9.6819        5.1073       28.2591        4.0183        4.6056        8.3878       11.1678       17.2821        9.7499       10.1388        8.8943       11.8082        6.6653        8.1288        6.4639        4.5527        5.9051        4.6516        4.3587        3.1658        2.8354        5.6150        7.2326       10.4222        7.8632       15.6460       17.3227       17.9901       21.8916       36.8911       50.9904       51.4523       41.9718       38.0546       39.3994       47.0397       48.0959       50.2990       66.0761       60.9952       84.1104       59.4010       67.0866       64.6863       55.1108       68.8394       72.1500       74.7358       77.4604       62.4291       56.9270       59.1993       61.7617       72.8354       66.7352       64.9582       61.9665       60.9682       61.7858       67.5486       64.4126       72.7415       77.3945       93.9786       94.4429       99.1936      106.0267      119.6453      112.1878      105.1287      101.1848      102.7853      103.8286      113.0365      121.3764      105.4288      113.2742       96.9333       86.5300       87.8828       72.6441      105.3942      117.6805      111.2299       84.7406       76.4099       79.3617       84.6160       96.5775      104.1788      112.5314      117.2195      101.9472       96.8441       89.8633       81.5035       83.4890       84.4769       75.6204       74.8972       71.7808       69.3079       69.6652       70.1911       73.7302       84.2283       85.1314       88.7490       99.6233       94.4688      102.6101      108.4141      108.1103      121.8185      131.9693      132.0403      137.2821      134.8679      141.6012      145.1174      126.4061       97.8200       93.0789       83.7261       77.3035       62.4250       52.4874       45.5770       40.0887       28.5389       29.6475       28.0781       29.5781       33.2242       36.1646       42.2167       37.7286       44.3207       51.3710       54.9137       56.9572       64.3644       66.2043       68.1346        0.0000        0.0000        0.0000        0.0000        0.0000        0.0000        0.0000        0.0000        0.0000        0.0000        0.0000        0.0000        0.0000        0.0000        0.0000        0.0000        0.0000        0.0000        0.0000        0.0000        0.0000        0.0000        0.0000        0.0000        0.0000        0.0000        0.0000        0.0000        0.0000        0.0000        0.0000        0.0000        0.0000        0.0000        0.0000        0.0000        0.0000        0.0000        0.0000        0.0000        0.0000        0.0000        0.0000        0.0000        0.0000        0.0000        0.0000        0.0000        0.0000        0.0000        0.0000        0.0000        0.0000        0.0000        0.0000        0.0000        0.0000        0.0000        0.0000
        0.0000        0.0000        0.0000        0.0000        0.0000        0.0000        0.0000        0.0000        0.0000        0.0000        0.0000        0.0000        0.0000        0.0000        0.0000        0.0000        0.0000        0.0000        0.0000        0.0000        0.0000       40.0677       22.7887       20.5931       14.0758        4.6472        1.0623        0.8964        0.9349        1.0287        0.8815        0.9268        1.6800        1.7525        4.8361        2.0105        2.4164        4.3496        3.5614        2.0831        1.7637        4.3127        5.1621        3.5119        3.6532        3.5276        9.5391        9.1331        8.0576        8.2884        3.6536        5.1370        5.9722        7.9827       11.0470       12.8060        5.3572        4.1648        6.0902       22.0726       21.1837       13.7388       10.5721        5.7598        5.1697        3.0882        3.8674        4.2878        6.9234       11.3565       10.8336       17.3796       15.4459       15.2352       21.7131       39.9080       43.0906       49.8148       32.2831       36.0597       33.4689       42.9680       55.7899       57.0734       72.6674       69.0798       80.4870       70.2556       63.9577       66.6572       63.5452       54.8402       62.1354       66.1252       63.8684       55.7172       55.5272       50.3356       53.3126       58.1949       69.3233       71.5728       59.8067       59.1471       62.8765       73.1906       83.8594      100.3229       91.3183      106.7927       93.1222       97.9668      110.5898      112.6224      109.8324      128.9520      121.8902      114.4012      122.8499      157.1613      146.6158      128.0589      133.2433      128.2328      102.6391       94.2216       82.9541      114.3543      121.7715      104.3199       88.5640       87.2282       88.4316      102.3676      106.2877      112.1461      121.8318      114.7766      112.7831      101.2664      101.8145      101.4833       93.2041       79.0570       76.5445       72.7138       81.4070       82.3394       78.4592       79.1153       85.3008       98.2984      104.2415       99.2681       93.1799      106.3381      115.4486      116.9510      115.1196      118.1546      135.1797      135.3040      139.1776      132.7504      132.5473      136.4455      135.1741      108.3949      108.5596       89.0008       72.5868       57.1795       46.6961       37.8894       34.2908       22.5753       24.3543       30.8595       30.6855       36.2462       36.6361       57.8019       44.7281       43.3622       47.6576       52.5138       57.3014       62.1401       67.4739       69.9958       74.8883        0.0000        0.0000        0.0000        0.0000        0.0000        0.0000        0.0000        0.0000        0.0000        0.0000        0.0000        0.0000        0.0000        0.0000        0.0000        0.0000        0.0000        0.0000        0.0000        0.0000        0.0000        0.0000        0.0000        0.0000        0.0000        0.0000        0.0000        0.0000        0.0000        0.0000        0.0000        0.0000        0.0000        0.0000        0.0000        0.0000        0.0000        0.0000        0.0000        0.0000        0.0000        0.0000        0.0000        0.0000        0.0000        0.0000        0.0000        0.0000        0.0000        0.0000        0.0000        0.0000        0.0000        0.0000        0.0000        0.0000        0.0000        0.0000
        0.0000        0.0000        0.0000        0.0000        0.0000        0.0000        0.0000        0.0000        0.0000        0.0000        0.0000        0.0000        0.0000        0.0000        0.0000        0.0000        0.0000        0.0000        0.0000        0.0000        0.0000        0.0000       12.3950       11.2543        7.7670        3.9333        2.3939        1.1139        1.5869        0.6719        2.7395        3.3473        1.6589        2.3867        1.8365        3.3555        2.4259        3.1989        4.4011        1.6325        1.8373        1.9425        1.2944        2.1692        3.3034        4.2069        2.4814        2.1068        1.4209        7.2288        4.8663        5.0491       47.3883        7.3447       10.5082        6.0344        3.9055        3.1555        3.6465        8.7582        9.5177        8.0201        7.7151        7.7469        5.3038        4.1507        3.6578        4.9205        5.7533        8.6897        7.8065       15.8970       20.5623       21.5258       18.7817       38.9261       56.0198       54.5007       48.2223       40.2307       36.1655       42.8034       35.0155       44.6309       64.1999       73.1904       82.8783       62.8836       57.4785       51.9238       60.2501       54.2672       50.9860       64.2296       67.5923       51.9916       49.5074       50.1148       55.4936       56.6762       59.8505       59.7824       60.7026       63.0754       70.0571       72.3176       77.9823       92.6242       74.5175       91.6307       97.0982      122.4754      114.0424      123.1842      118.3179      141.9409      150.0391      136.6918      137.8064      171.8417      175.3577      166.9841      165.3379      154.0999      139.4694      127.6058      101.4763      109.3369       95.6178       74.7948       86.6419      112.6516      116.7061      120.9497      122.8600      112.3191      112.1879      115.0033      121.8244      116.1867      130.9903      119.8982      111.9999       94.3966       88.1936       85.8673       89.9335       87.5591       92.2188       92.4497       97.8178      103.5289      110.6756      108.4506      110.7490      123.3790      124.7962      121.9641      123.9830      125.9329      132.1154      147.4524      140.9110      124.5951      116.9880      122.0626      112.0757       95.6084       91.6213       84.1019       72.1197       60.6751       45.5633       40.6478       35.8893       28.1432       27.2446       26.5600       24.2464       38.3739       45.1186       57.6155       44.6954       54.3141       52.5922       51.9587       52.8287       59.2328       62.0300       65.7797       57.2131        0.0000        0.0000        0.0000        0.0000        0.0000        0.0000        0.0000        0.0000        0.0000        0.0000        0.0000        0.0000        0.0000        0.0000        0.0000        0.0000        0.0000        0.0000        0.0000        0.0000        0.0000        0.0000        0.0000        0.0000        0.0000        0.0000        0.0000        0.0000        0.0000        0.0000        0.0000        0.0000        0.0000        0.0000        0.0000        0.0000        0.0000        0.0000        0.0000        0.0000        0.0000        0.0000        0.0000        0.0000        0.0000        0.0000        0.0000        0.0000        0.0000        0.0000        0.0000        0.0000        0.0000        0.0000        0.0000        0.0000        0.0000        0.0000
        0.0000        0.0000        0.0000        0.0000        0.0000        0.0000        0.0000        0.0000        0.0000        0.0000        0.0000        0.0000        0.0000        0.0000        0.0000        0.0000        0.0000        0.0000        0.0000        0.0000        0.0000       18.4760       15.7523       14.3326        7.5150        3.4569        4.2897       11.4597        5.9238        8.1210       38.4234        3.2597        3.0170        1.5565        1.1927        0.3841        0.7281        0.5750        0.6072        2.1228        0.8094        0.6219        0.7136        1.8083        3.1887        2.8989        3.9963        5.5971        8.7348        8.0365        9.8228        1.9548        4.4317       15.3513        8.5755        1.8775        3.9612        5.2341        4.0174        3.3176        4.8438        4.8600        8.0592        8.3913        7.6131        8.7923       11.0413       12.2102       16.0732       15.8108       17.2766       23.6130       27.0697       27.4558       24.9493       39.3582       44.0343       43.4449       39.4169       37.3832       37.6989       44.7846       41.1646       48.6515       53.0616       52.1225       55.9716       64.9600       72.9427       52.9523       57.9162       70.3462       73.4963       77.2782       72.5188       64.1635       61.6224       67.8441       67.7819       60.2924       65.3092       69.8361       71.8768       72.4227       66.0808       69.5403       82.9112       97.7357       93.6822       89.4215      102.5615      124.8134      133.8154      130.2480      129.3963      135.2891      148.8300      138.2623      146.0029      172.3372      177.4802      173.4756      167.6309      145.4496      148.6497      160.4623      148.6219      144.4856      124.5604      101.5016      110.9588      156.4403      147.7052      154.0380      140.3672      127.7321      117.6990      120.3236      125.8800      129.4035      126.6586      127.1786      116.2965       99.2618       92.2225      101.7607      100.6855       87.0571       86.9938       86.8808       95.0940      107.6524      110.1467      105.5554      107.3671      118.3564      123.1046      120.9592      132.2890      127.6886      123.9744      131.3461      138.4473      130.3696      130.6194      124.7008      105.7456      102.8972       94.7754       80.8414       68.7373       65.7794       59.4785       52.5280       50.8084       41.2338       42.6553       41.3710       42.5385       57.0914       60.5921       56.1640       60.9143       69.5540      105.9075       57.1605       54.4532       48.8017       56.7472       60.6181       64.4026       64.6699        0.0000        0.0000        0.0000        0.0000        0.0000        0.0000        0.0000        0.0000        0.0000        0.0000        0.0000        0.0000        0.0000        0.0000        0.0000        0.0000        0.0000        0.0000        0.0000        0.0000        0.0000        0.0000        0.0000        0.0000        0.0000        0.0000        0.0000        0.0000        0.0000        0.0000        0.0000        0.0000        0.0000        0.0000        0.0000        0.0000        0.0000        0.0000        0.0000        0.0000        0.0000        0.0000        0.0000        0.0000        0.0000        0.0000        0.0000        0.0000        0.0000        0.0000        0.0000        0.0000        0.0000        0.0000        0.0000        0.0000        0.0000
        0.0000        0.0000        0.0000        0.0000        0.0000        0.0000        0.0000        0.0000        0.0000        0.0000        0.0000        0.0000        0.0000        0.0000        0.0000        0.0000        0.0000        0.0000        0.0000        0.0000       20.6308       14.1675        8.8988       10.1765        5.7131        4.1849        4.0896       10.2133        4.9744        4.9507       13.1312        0.6782        0.7952        0.9280        1.0796        0.8812        0.3977        2.6913        3.3098        2.6526        3.0780        0.9891        0.5442        2.3489        2.8144        6.2833        6.8372       11.4039        9.4744        8.4880       10.7309        4.4375        4.2048        9.8824        7.9689        4.1446        4.8263       10.3776       12.9937        8.7868       11.2384        9.3310        7.1592        8.8997        8.8444        9.9986        9.3908       10.8832       12.2077       15.2619       14.9067       25.8974       24.8871       27.1161       29.4304       38.0827       42.1881       39.8701       37.5096       49.2389       43.1952       44.1507       47.5198       50.1922       48.5731       54.6979       58.7001       52.2637       60.1986       68.2926       68.3213       70.4701       69.0921       70.1924       85.9328       86.5125       77.8723       76.3347       65.4353       61.5399       73.5582       70.9135       70.5159       71.6640       69.3039       80.5191       89.2209      104.0715       99.6839       77.4674       82.3323      103.6225      122.7445      146.2070      138.9045      136.1261      146.3282      144.4481      165.4883      215.1195      206.8805      179.9274      190.0770      172.5847      175.3764      174.1514      149.4461      135.9674      114.8866      118.6763      135.0544      169.1048      145.2882      142.1809      122.8001      105.9853      114.3283      127.8707      125.3320      119.0308      116.4386      120.5041      113.4616       99.5582       96.9908       96.3651       99.2435       99.9455       91.7667       93.4248      101.4672       97.9596       93.4935      101.2935      106.3669       98.8782      115.1178      115.6224      111.7852      119.6373      125.3474      122.5829      125.9963      123.7346      117.6299       99.3062       90.4025       86.0817       84.6457       78.2169       63.6552       53.5561       55.5438       53.4130       55.1631       57.4357       55.6613       51.2472       54.5859       57.5102       59.3752       58.3533       54.9592       62.6808       65.8879       57.3426       46.6435       48.0266       46.9579       54.0399       58.8657       47.7238       44.3507        0.0000        0.0000        0.0000        0.0000        0.0000        0.0000        0.0000        0.0000        0.0000        0.0000        0.0000        0.0000        0.0000        0.0000        0.0000        0.0000        0.0000        0.0000        0.0000        0.0000        0.0000        0.0000        0.0000        0.0000        0.0000        0.0000        0.0000        0.0000        0.0000        0.0000        0.0000        0.0000        0.0000        0.0000        0.0000        0.0000        0.0000        0.0000        0.0000        0.0000        0.0000        0.0000        0.0000        0.0000        0.0000        0.0000        0.0000        0.0000        0.0000        0.0000        0.0000        0.0000        0.0000        0.0000        0.0000        0.0000
        0.0000        0.0000        0.0000        0.0000        0.0000        0.0000        0.0000        0.0000        0.0000        0.0000        0.0000        0.0000        0.0000        0.0000        0.0000        0.0000        0.0000        0.0000        0.0000        0.0000       26.9959       16.1935       14.4526       18.5645       11.9093        6.5909        4.3997        3.9741        1.0175        3.9153        4.1211        0.5386        0.4329        0.5797        0.9250        3.5474        4.4817        3.7506        2.7939        1.2869        2.4667        4.6132        3.2714        6.4871        7.1458        8.5404        7.5982        5.8925        5.3166        6.1768        3.7677        3.9741        7.0463        8.1532        8.1061        6.5959       12.8499       20.6487       12.3999        7.7439       14.6533       13.8640        9.6752        8.8629        9.5357        9.7093       13.8311       14.5564       12.0884       16.1131       16.8872       26.7662       29.5739       32.1942       30.4483       36.5536       38.8398       37.9116       37.8268       41.2421       39.6426       49.8217       57.0784       59.5211       56.3899       57.3701       60.0123       62.5178       78.7714       83.3558       76.2735       76.2351       71.4439       75.7931       80.7839       87.0149       76.7199       69.6320       74.4512       71.3496       75.7723       81.8157       79.9606       64.7233       73.9480       82.9453       82.1028       82.9422       93.0592       94.2387       91.1185      104.4547      114.8771      127.7640      135.5712      137.7646      150.0793      174.7520      178.3084      207.3275      196.8802      189.3199      191.2778      185.1935      170.2954      144.5239      137.8997      129.8947      115.9773      116.8604      121.4362      133.3360      144.7159      127.1898      124.9805      115.9154      117.6505      121.5597      119.6993      117.0196      114.6146      103.3166       92.6728       87.4807       92.0167       90.1133       95.1079      110.4026      114.7751      105.2699       99.1198      111.5787      109.1330       99.8620       92.0982       95.1119       99.0958       99.2539       96.8102      105.0353      111.9369      114.0870      111.6313      102.0745       92.8122       88.7886       87.0522       86.3491       84.0425       76.7289       65.7624       55.1342       59.0531       60.0826       68.9000       69.9982       53.8976       51.9638       57.7066       59.8426       63.3292       58.6581       54.7949       57.9208       63.6260       61.2297       63.8004       48.4326       50.1467       50.5624       50.5115       41.5416       38.5579       40.2313        0.0000        0.0000        0.0000        0.0000        0.0000        0.0000        0.0000        0.0000        0.0000        0.0000        0.0000        0.0000        0.0000        0.0000        0.0000        0.0000        0.0000        0.0000        0.0000        0.0000        0.0000        0.0000        0.0000        0.0000        0.0000        0.0000        0.0000        0.0000        0.0000        0.0000        0.0000        0.0000        0.0000        0.0000        0.0000        0.0000        0.0000        0.0000        0.0000        0.0000        0.0000        0.0000        0.0000        0.0000        0.0000        0.0000        0.0000        0.0000        0.0000        0.0000        0.0000        0.0000        0.0000        0.0000        0.0000
        0.0000        0.0000        0.0000        0.0000        0.0000        0.0000        0.0000        0.0000        0.0000        0.0000        0.0000        0.0000        0.0000        0.0000        0.0000        0.0000        0.0000        0.0000        0.0000        0.0000       23.3036       22.1461       20.8894       18.3414        7.2484        5.3852        6.5654        1.2903        2.2989        5.5488        2.8675        0.7804        0.7509        0.8081        0.9878        0.3797        0.3924        1.3199        0.4556        0.3818        3.6314        1.6181        4.4519        6.7064        6.8377       17.7553       24.2456       12.5769       11.3017        5.1111        5.4963       13.6650       20.5611       27.2507       27.7616       34.4203       46.9968       30.7775       25.8124       10.1501        9.8211        6.3548        6.5299        9.5661        9.6875        7.7217        9.2368       12.2916       12.4661       17.4380       25.6649       28.8655       34.0787       35.8532       32.6676       35.5334       43.3717       46.9033       43.6107       55.6859       50.0434       51.9353       56.3353       56.0082       58.9454       69.9053       80.3871       65.9683       64.9705       54.4587       51.0729       64.9253       69.9304       63.2508       72.6098       73.3305       65.0651       60.7976       68.9065       66.6314       66.5785       75.5244       94.8856       72.9254       72.2737       78.8086       73.1185       78.0731       84.9198      108.5909      101.1392      108.2463      116.6255      126.8373      141.4331      128.2621      146.5278      154.0767      144.3128      180.7699      186.1435      172.1179      152.0288      150.0816      147.2839      130.1488      126.3051      119.5378      113.9045      116.1937      115.8782      137.0946      131.6430      120.6422      132.2100      130.6246      125.0438      106.5131      117.2507      122.6919      115.5310      108.5091      105.8325      109.0862      101.4424      101.5474      105.6185      119.3926      122.2673      108.9944      104.5855      125.0140      139.1846      118.9320      113.5046      116.9114      127.5849      107.6597       95.3988      117.5908      119.8144      120.2104      108.3889       93.0670       89.7850       87.2864       84.9070       81.6956       74.1365       72.0178       64.7881       59.8392       56.6160       58.9229       54.5114       58.9921       70.7780       68.0235       64.2490       70.6759       65.8717       63.5469       56.7684       67.8491       58.6105       61.5984       82.3979       64.7956       61.0619       56.0499       54.5200       50.5929       45.3088       47.5022       45.8301        0.0000        0.0000        0.0000        0.0000        0.0000        0.0000        0.0000        0.0000        0.0000        0.0000        0.0000        0.0000        0.0000        0.0000        0.0000        0.0000        0.0000        0.0000        0.0000        0.0000        0.0000        0.0000        0.0000        0.0000        0.0000        0.0000        0.0000        0.0000        0.0000        0.0000        0.0000        0.0000        0.0000        0.0000        0.0000        0.0000        0.0000        0.0000        0.0000        0.0000        0.0000        0.0000        0.0000        0.0000        0.0000        0.0000        0.0000        0.0000        0.0000        0.0000        0.0000        0.0000        0.0000        0.0000
        0.0000        0.0000        0.0000        0.0000        0.0000        0.0000        0.0000        0.0000        0.0000        0.0000        0.0000        0.0000        0.0000        0.0000        0.0000        0.0000        0.0000        0.0000        0.0000        0.0000        0.0000       33.3184       34.6718       27.2921       21.9737       16.4570       14.6786        7.3834       11.2696       11.4670        5.9681        3.6402        4.5614        5.3056        4.1483        2.8578        5.2871        2.1194        2.6849        3.2959        4.9528        4.6195        4.0129        5.1069        6.9873        8.5627       11.4058       14.1500       12.4325       11.5701       10.4003        8.2929       10.0382       18.0712       18.2540       12.1941       14.6687       32.5095       15.0576        8.4393        6.4138        5.5073        5.5757        8.1454        9.4863       10.8277       14.1160       15.8696       20.4313       22.0584       22.1684       34.0970       37.4685       36.4192       39.3985       47.2910       49.7213       52.1422       46.0111       60.9292       70.0274       69.0841       74.5890       81.1289       82.1356       91.5300       77.2832       65.8016       73.8496       70.9920       53.9899       62.1505       75.5538       76.7665       66.8785       62.3179       75.4328       61.4479       66.3106       62.8850       71.4999       81.7239      138.7983      114.4081       89.6458       83.4731       79.9308       73.2966       84.8531       99.6376       98.8534      105.1193      119.0310      124.0027      135.6880      138.3649      155.9321      157.5445      171.4797      182.3065      180.5896      175.3802      158.4088      173.4595      135.6698      137.7480      119.3924      128.7593      143.2359      149.5240      153.1526      161.5305      161.7116      150.9079      137.8316      136.2869      134.7806      139.7863      150.9540      144.4197      147.6567      142.9097      148.0510      134.8721      120.5615      146.6621      128.5419      130.1107      136.2824      126.5694      137.9615      143.6527      139.0026      128.0010      112.4769      114.3617      105.9953      109.7569      101.4257      109.4362      100.6475       97.3672       96.9009       90.8489       91.4160       88.6626       85.5831       80.6492       74.8295       74.6022       76.3839       84.1841       59.1524       71.4228       55.2565       56.6951       69.9793       72.9912       77.4805       75.9126       78.7431       82.4981       75.9736       82.9910       71.0753       70.6651       80.8228       92.0017       89.9195       71.3529       87.8438       70.8619       57.9983       47.4917       49.3843       63.2700        0.0000        0.0000        0.0000        0.0000        0.0000        0.0000        0.0000        0.0000        0.0000        0.0000        0.0000        0.0000        0.0000        0.0000        0.0000        0.0000        0.0000        0.0000        0.0000        0.0000        0.0000        0.0000        0.0000        0.0000        0.0000        0.0000        0.0000        0.0000        0.0000        0.0000        0.0000        0.0000        0.0000        0.0000        0.0000        0.0000        0.0000        0.0000        0.0000        0.0000        0.0000        0.0000        0.0000        0.0000        0.0000        0.0000        0.0000        0.0000        0.0000        0.0000        0.0000        0.0000        0.0000
        0.0000        0.0000        0.0000        0.0000        0.0000        0.0000        0.0000        0.0000        0.0000        0.0000        0.0000        0.0000        0.0000        0.0000        0.0000        0.0000        0.0000        0.0000        0.0000        0.0000        0.0000       39.4293       25.6692       26.9366       23.4577       22.4896       18.3023       10.4598       12.2345       15.5121        7.0427        3.2702        5.3009        5.8982        6.1113        7.4733        4.4041        3.9802        4.5530        3.1453        4.2534        6.5393        4.6827       12.3621       17.7834       21.0226       19.8635       19.5999       14.0339        8.0515       11.4582        8.7129        7.9992       13.3637       12.9499       11.0612        8.0482       10.8378       11.2434       19.6631       12.2237        7.7675        7.6834       11.4000       15.5192       12.9195       14.7111       18.7880       20.6378       27.9658       20.6893       30.2767       34.7129       36.3629       43.3774       43.0212       45.2968       41.3518       44.9621       52.9846       67.7991       62.7096       63.3209       75.6520       79.9175       69.7424       67.4286       66.3553       59.2858       62.1474       64.4889       73.8179       85.9154       82.7865       92.3647       70.8080       53.7925       64.6601       65.6404       69.4500       67.7346       69.7566       91.8447       88.6430       90.1542       76.8195       71.9919       61.1217       71.7866       67.2526       87.4264      113.3185      108.5568      118.9879      124.7835      147.8586      155.0733      178.4498      178.3842      175.3166      160.9144      136.2782      131.3775      136.8570      124.2399      121.3768      104.2486      124.1986      151.8215      161.2259      143.1408      127.3441      138.6236      140.0061      131.8955      137.3101      147.7746      138.6638      147.6020      148.6522      158.4970      156.2260      162.8593      150.8831      131.4763      143.1942      151.3763      138.2661      142.6208      136.2534      132.3796      120.6877      113.2797      111.9796      113.1492      104.3482      109.8340      106.4784      102.6079      102.3948       95.1609       93.0680       90.7532       94.8503       99.9472       96.1363       89.6375       89.1936       89.0452       88.5476       86.3059       87.4300       74.8695       76.1733       65.7326       69.1485      114.0057      119.4585       84.2969       86.3964       93.9373       90.3807       94.8541       80.6002       75.7934       86.8918       94.4663       70.0070       74.8772       72.6725       72.2433       75.1457       82.7455       70.1981       53.8854       77.9400        0.0000        0.0000        0.0000        0.0000        0.0000        0.0000        0.0000        0.0000        0.0000        0.0000        0.0000        0.0000        0.0000        0.0000        0.0000        0.0000        0.0000        0.0000        0.0000        0.0000        0.0000        0.0000        0.0000        0.0000        0.0000        0.0000        0.0000        0.0000        0.0000        0.0000        0.0000        0.0000        0.0000        0.0000        0.0000        0.0000        0.0000        0.0000        0.0000        0.0000        0.0000        0.0000        0.0000        0.0000        0.0000        0.0000        0.0000        0.0000        0.0000        0.0000        0.0000        0.0000        0.0000
        0.0000        0.0000        0.0000        0.0000        0.0000        0.0000        0.0000        0.0000        0.0000        0.0000        0.0000        0.0000        0.0000        0.0000        0.0000        0.0000        0.0000        0.0000        0.0000        0.0000        0.0000       50.7973       38.9758       28.8770       25.4963       23.8541       22.7739       14.2906       21.9023       15.6545        7.0019        4.2568        5.3000        4.0021        5.8917        4.1321        6.2954        1.8970        3.5405        3.3605        3.6677        3.4277        3.4846       18.8619       15.6784       18.1010       17.8450       14.9649       26.0390       14.1660       16.3573       22.1913       35.4902       18.8271       20.8261       22.0912       16.7477       16.9734       12.9899       11.7509       12.9080       12.3449       13.6175       11.6499       15.0327       14.4508       14.7390       13.2437       16.8793       23.8640       25.1541       38.5265       34.6239       34.6153       35.8222       42.2380       41.1588       43.3580       41.0176       59.2661       64.9847       69.6836       65.1822       61.4522       72.8412       76.2858       73.4008       72.3379       73.0491       73.3828       86.3358       90.7187       85.9916       76.9522       76.8041       81.6064       75.6562       70.4321       56.2639       65.3960       85.8176       74.1244       75.2385       65.9169       64.1601       63.5317       72.7785       64.0485       72.4703       69.3158       77.3338       89.5435       96.0979      105.2208      123.7488      126.7198      126.2545      140.5824      138.6546      144.1989      123.7558      112.4368      113.2845      130.1627      103.6350       97.9738      110.2335      147.3156      153.3210      149.0567      143.8991      127.1658      133.1289      169.3805      167.5936      162.7018      159.7425      155.9367      167.8232      161.1620      172.6822      186.8385      169.2193      169.1009      147.4637      146.6403      156.5995      140.3749      131.6196      124.3959      116.0111      123.1972      113.2463      109.3315      107.4702      101.1351      107.8125      102.4513      110.4024      104.6070       96.0257       89.6253       90.3734       91.7395       96.0702       98.5169      103.3407      101.6333      104.2919      103.7817       96.9122       94.3775       85.9765       92.1656       85.5217       73.2932       89.3063      108.2146       83.2883       99.0726       93.7779      109.8893      128.8274       93.9994       84.3487       78.3028       93.2085       81.5460       79.1192       72.8484       84.7190       62.1179       83.5562       77.3882       82.3336       76.6500        0.0000        0.0000        0.0000        0.0000        0.0000        0.0000        0.0000        0.0000        0.0000        0.0000        0.0000        0.0000        0.0000        0.0000        0.0000        0.0000        0.0000        0.0000        0.0000        0.0000        0.0000        0.0000        0.0000        0.0000        0.0000        0.0000        0.0000        0.0000        0.0000        0.0000        0.0000        0.0000        0.0000        0.0000        0.0000        0.0000        0.0000        0.0000        0.0000        0.0000        0.0000        0.0000        0.0000        0.0000        0.0000        0.0000        0.0000        0.0000        0.0000        0.0000        0.0000        0.0000        0.0000
        0.0000        0.0000        0.0000        0.0000        0.0000        0.0000        0.0000        0.0000        0.0000        0.0000        0.0000        0.0000        0.0000        0.0000        0.0000        0.0000        0.0000        0.0000        0.0000        0.0000        0.0000       60.5610       40.2339       32.1689       29.4050       23.8210       20.2809       18.8447       25.5587       27.6490       14.9137        4.4353        5.4865        3.3647        3.3291        0.6358        1.2103        1.7661        1.5813        2.6246        4.7084        6.0196        5.8300       12.3584        7.8002       14.8920       16.6870       16.4219       17.1581       10.7211       18.8820       26.8472       26.1999       15.7919       11.4383       11.4975        8.2764       12.4649       13.1880        5.0627        6.4557        7.2965        7.2194       13.1463       10.5568       12.0825       16.1774       19.6422       18.2328       25.4032       20.0002       36.9848       40.4992       31.7389       33.6577       38.0916       44.4130       46.9262       54.7219       64.6315       67.2213       67.7447       67.3479       69.5519       67.8240       68.2156       73.8439       71.8123      106.3359      107.8230       88.6988       91.4505       77.6458       65.6606       63.5693       59.7204       67.7003       73.1552       62.2557       70.1993       66.0662       72.8458       72.4446       64.0044       64.3409       62.4714       61.3437       60.8996       65.9071       66.7181       66.5915       82.4143      100.2793      100.3838      103.6668      107.6470      120.7446      118.6912      133.0571      120.0787      101.4115       99.0093       97.7814       92.1450       87.5015       88.5798      100.1011      136.9402      144.9461      126.3560      128.6033      123.0664      129.9079      160.2599      175.7676      194.2852      196.9424      182.1430      189.1858      187.5249      193.2363      191.6309      177.5430      166.0552      143.9038      140.0321      133.8343      135.4698      139.3247      132.9677      128.4526      140.8808      138.7263      124.5950      116.9413      108.9652      108.1438      124.8858      120.1071      118.0632      105.3801       98.6154       95.0984       99.9769       99.4203       99.5532      108.7057      111.7455      126.5781      122.7691      112.3561      105.7734      104.8343       97.2930       89.7531       77.3150       79.1771       87.7535       94.0392      112.9309      111.3787      108.6992      116.8835      102.2556      105.2767      100.3611      100.8353       94.0537       91.3015       80.1912      110.5120       70.4927       70.5792       71.9751       77.1114        0.0000        0.0000        0.0000        0.0000        0.0000        0.0000        0.0000        0.0000        0.0000        0.0000        0.0000        0.0000        0.0000        0.0000        0.0000        0.0000        0.0000        0.0000        0.0000        0.0000        0.0000        0.0000        0.0000        0.0000        0.0000        0.0000        0.0000        0.0000        0.0000        0.0000        0.0000        0.0000        0.0000        0.0000        0.0000        0.0000        0.0000        0.0000        0.0000        0.0000        0.0000        0.0000        0.0000        0.0000        0.0000        0.0000        0.0000        0.0000        0.0000        0.0000        0.0000        0.0000        0.0000        0.0000
        0.0000        0.0000        0.0000        0.0000        0.0000        0.0000        0.0000        0.0000        0.0000        0.0000        0.0000        0.0000        0.0000        0.0000        0.0000        0.0000        0.0000        0.0000        0.0000        0.0000        0.0000        0.0000       60.5161       49.0838       42.7658       38.7613       25.3158       19.5121       12.4365       10.4532        8.6345       10.6218        6.9414        6.3091        9.3108        5.9435        6.4417        8.7601       10.9595        5.3726        8.2401        8.8158        7.1606        2.9346        3.2009        3.6797        5.1496        5.5282        4.9501        1.9260        6.5727       19.9325        6.6915        9.9833       10.9654       11.2944        8.2012        7.5285       10.0857       17.2058        9.9928        8.3111       10.1336       14.8272       15.3170       13.9144       15.2354       22.7196       21.1407       22.1526       22.7012       28.0589       35.3052       41.8903       39.0442       58.5537       60.9206       74.7669       68.4777      100.4661      102.5719      112.9815      122.2261      118.5799      127.6662      118.3962      112.0185      104.1726      118.0325      102.5906      102.6659       97.9554       97.4426       91.0406       77.0485       47.6640       45.8251       51.1563       49.3897       46.2636       40.4912       52.1833       59.0585       59.7176       58.3601       54.6651       55.0159       56.9321       56.6484       57.6347       64.0800       91.8075      116.0347      116.9582      114.2158      120.0149      121.4643      113.9265      120.3487      127.7010      123.0383      110.6433       96.1986       98.7187       99.9085      102.3882       91.5220      138.9808      159.0394      137.7150      141.0094      136.6511      139.1732      160.0488      170.1128      222.7256      226.6708      234.2378      250.1231      222.5182      219.8167      216.1857      209.6109      196.2639      176.5962      176.7894      163.3054      162.3697      154.1727      157.7850      160.8774      151.1284      151.3243      133.1430      114.6827      117.9455      118.5149      137.9909      135.1665      120.6006      121.5439      112.6490      101.9337       97.7435      105.5718      118.3727      122.3254      136.6314      136.8705      123.7397      109.5079       90.3568       85.2986       79.1107       74.3296      112.6523      104.3342       99.2607      108.7792      129.3422      135.7649      130.7300      118.9135      100.8123       96.2968       95.2447       87.6989       70.4350       78.9506       80.0546       84.5000       77.2919       76.6711       78.9696       85.2386       91.3105      109.0018      114.5222      119.4570        0.0000        0.0000        0.0000        0.0000        0.0000        0.0000        0.0000        0.0000        0.0000        0.0000        0.0000        0.0000        0.0000        0.0000        0.0000        0.0000        0.0000        0.0000        0.0000        0.0000        0.0000        0.0000        0.0000        0.0000        0.0000        0.0000        0.0000        0.0000        0.0000        0.0000        0.0000        0.0000        0.0000        0.0000        0.0000        0.0000        0.0000        0.0000        0.0000        0.0000        0.0000        0.0000        0.0000        0.0000        0.0000        0.0000        0.0000        0.0000        0.0000        0.0000
        0.0000        0.0000        0.0000        0.0000        0.0000        0.0000        0.0000        0.0000        0.0000        0.0000        0.0000        0.0000        0.0000        0.0000        0.0000        0.0000        0.0000        0.0000        0.0000        0.0000        0.0000        0.0000        0.0000        0.0000        0.0000        0.0000       40.1730       29.4114       15.0854       15.1611       10.4204        2.7587        6.7292        8.7271       17.5875        4.3917        5.3525        5.9149       14.3800        4.4793        6.0248        6.2123        5.4977        3.7558        3.9178        6.3764        4.5979        7.0237        6.8941        4.6807        5.1859        6.4991        3.7368        7.6040       15.6293       10.5819        9.4452        8.3262        8.3290       11.1288        8.3567        9.0095        9.4980       12.1231       14.8534       13.0112       15.7120       20.6972       17.3989       24.2226       22.5277       30.9683       31.1533       33.3822       36.4108       60.7679       64.1037       63.8945       64.0746       85.7183       93.3708      104.8431      130.9519      132.4905      150.1081      160.7078      144.3275      162.1140      140.4578      125.8048      114.2055       94.2172      104.9279       91.8594       85.6815       57.3218       54.2384       36.8935       36.1003       31.4619       28.9615       41.4246       49.8845       50.0885       53.0509       49.3597       44.0635       43.4565       45.1580       53.4265       68.4656       90.3705      108.0865      114.2189      127.3053      121.5694      119.7772      110.1463      113.9342      119.8141      117.7222      102.0432       92.8694      104.1911      102.3557       91.2262       99.0623      127.3531      158.5105      144.2245      132.2002      131.1622      122.8374      150.8469      176.1194      232.3892      259.4768      248.9583      245.1097      202.8025      204.0329      214.6001      212.5383      210.2996      216.9104      163.3347      159.3372      174.5555      186.9481      170.4370      170.8889      154.1358      137.0368      125.2405      118.0684      115.1765      111.6101      113.8472      132.9293      130.4815      129.4372      137.1959      126.9567      127.7009      151.9692      167.1054      147.7207      127.3336      121.3581      128.8279      129.1183      105.8077       85.5757       79.2352       83.9692      117.9287      127.0976      115.3461      122.0539      137.0233      149.9608      145.9852      140.3850      112.2704       99.5232       94.7328       82.4872       63.3716       75.7153       82.5954       78.0941       82.5333       81.2149       84.4236      115.2113      117.5756      121.3166      123.0437      121.8129        0.0000        0.0000        0.0000        0.0000        0.0000        0.0000        0.0000        0.0000        0.0000        0.0000        0.0000        0.0000        0.0000        0.0000        0.0000        0.0000        0.0000        0.0000        0.0000        0.0000        0.0000        0.0000        0.0000        0.0000        0.0000        0.0000        0.0000        0.0000        0.0000        0.0000        0.0000        0.0000        0.0000        0.0000        0.0000        0.0000        0.0000        0.0000        0.0000        0.0000        0.0000        0.0000        0.0000        0.0000        0.0000        0.0000        0.0000        0.0000        0.0000        0.0000
        0.0000        0.0000        0.0000        0.0000        0.0000        0.0000        0.0000        0.0000        0.0000        0.0000        0.0000        0.0000        0.0000        0.0000        0.0000        0.0000        0.0000        0.0000        0.0000        0.0000        0.0000        0.0000        0.0000        0.0000        0.0000        0.0000        0.0000       36.6826       30.2333       23.6330       14.5139        3.9156       17.5941        7.3784       13.4305        4.3465        5.2880        9.0785       15.7109        4.8707        4.5029        5.7310        5.0979        5.1842        2.7806        3.2691        2.1860        2.5355        4.0252        5.0115        5.4551        2.7187        5.7504        8.1357        1.9328        5.9404        6.5394        7.7567        8.2712       10.9125       11.3323       12.2891       11.6510       13.6245       11.5120       14.3013       18.7612       25.4420       23.4151       20.7278       17.0798       36.0962       33.9272       29.0024       40.6956       53.7270       53.8130       58.2604       63.3514       92.8723      101.5538      143.9179      166.0020      139.8608      141.5541      152.4234      140.5034      162.9382      168.9225      161.2529      146.2455      102.7011       81.1906       74.5828       91.6005       54.8281       50.8756       43.2272       30.3475       26.6355       28.3211       31.8001       43.4573       35.2713       34.3519       41.4341       36.1958       37.2773       40.2919       46.3626       60.5247       76.1819       91.5446      109.5324      101.5599      102.1950      100.8979       97.1658       92.3075       95.7436       90.3120       86.2882       84.1085       92.6802       78.8965       70.7510       85.2493      114.6109      131.2331      112.8149      123.6922      140.9225      125.9793      149.6092      189.4804      238.1760      245.0000      249.7633      224.9349      190.1778      202.2003      200.3823      208.9207      201.8867      174.8201      154.3484      162.2590      181.9526      184.3991      193.8700      193.7498      174.7672      149.5476      130.2710      135.0196      133.1823      145.2363      120.3698      131.6745      135.4334      141.0833      141.9769      148.3307      185.7998      178.0982      177.8544      158.4924      152.0726      141.1302      146.1580      139.6324      117.1053      106.1188      110.4791      121.7183      129.3067      131.2239      140.9441      149.7832      162.3211      177.2775      170.0909      160.9416      146.4059      120.4919      106.2573       97.6955       72.8004       91.6335       98.2394       84.2377       94.0671       93.3605      113.3412      150.9434      124.8445      122.1452      133.9036      139.0253      111.6300        0.0000        0.0000        0.0000        0.0000        0.0000        0.0000        0.0000        0.0000        0.0000        0.0000        0.0000        0.0000        0.0000        0.0000        0.0000        0.0000        0.0000        0.0000        0.0000        0.0000        0.0000        0.0000        0.0000        0.0000        0.0000        0.0000        0.0000        0.0000        0.0000        0.0000        0.0000        0.0000        0.0000        0.0000        0.0000        0.0000        0.0000        0.0000        0.0000        0.0000        0.0000        0.0000        0.0000        0.0000        0.0000        0.0000        0.0000        0.0000        0.0000
        0.0000        0.0000        0.0000        0.0000        0.0000        0.0000        0.0000        0.0000        0.0000        0.0000        0.0000        0.0000        0.0000        0.0000        0.0000        0.0000        0.0000        0.0000        0.0000        0.0000        0.0000        0.0000        0.0000        0.0000        0.0000        0.0000        0.0000        0.0000        0.0000        0.0000       38.3800       20.6007       13.7598       11.4494       22.4357       15.2644       12.5262       14.0688       12.7403        5.7920        4.0563        3.3931        2.3728        3.4434        2.1644        3.6542        6.4677        4.7698        4.1242        3.2037        3.6628        4.4374        5.4247        2.8629        6.0310        9.0695        8.5468        6.9816        7.0595       12.5583       13.4103       15.1617       16.6034       14.5868       11.5314       12.7213       13.6006       23.1857       15.5545       14.3797       23.1520       32.7290       29.7772       28.9496       34.2432       46.4632       48.0660       54.4800       66.2129      105.1452      132.3569      166.7467      144.1683      139.0855      133.8315      133.2818      133.5997      143.8710      157.2870      138.0870      142.9895      116.4332       98.1511       86.8183       62.3647       45.5053       38.8255       41.1091       47.2099       31.4547       31.7046       34.4022       31.0275       29.0263       44.2906       52.6503       30.0701       29.7377       32.3619       40.2299       51.4819       64.9695       78.5029       88.9807       96.3793       92.8848       85.0902       85.2961       82.3378       83.4801       99.7777       85.3049       85.1323       90.2651       80.5954       72.9033       78.4736      106.4569      120.6473      125.9233      105.4865      114.3885      133.6994      149.5374      166.0610      199.8881      196.0166      192.4960      212.1261      217.0861      221.2414      212.7616      202.9184      196.3152      199.1822      188.9302      177.0503      188.4166      188.9317      192.0479      200.1284      172.8936      176.6819      173.0467      166.9141      159.6447      155.9702      140.5402      148.9220      160.1085      150.6018      159.8934      175.0623      209.8789      202.0252      179.7539      180.4846      206.4569      181.6140      189.5339      183.9785      185.4935      162.5226      148.0109      145.9733      162.8817      168.1834      211.5679      246.9020      209.4163      203.9237      200.4729      201.7575      164.2989      147.3051      130.9466      118.3408       95.6500      105.5715      122.1900      104.2985      117.0862      119.3697      134.9750      141.2054      115.5938      131.0527      149.1253      156.5325      128.8200        0.0000        0.0000        0.0000        0.0000        0.0000        0.0000        0.0000        0.0000        0.0000        0.0000        0.0000        0.0000        0.0000        0.0000        0.0000        0.0000        0.0000        0.0000        0.0000        0.0000        0.0000        0.0000        0.0000        0.0000        0.0000        0.0000        0.0000        0.0000        0.0000        0.0000        0.0000        0.0000        0.0000        0.0000        0.0000        0.0000        0.0000        0.0000        0.0000        0.0000        0.0000        0.0000        0.0000        0.0000        0.0000        0.0000        0.0000        0.0000        0.0000
        0.0000        0.0000        0.0000        0.0000        0.0000        0.0000        0.0000        0.0000        0.0000        0.0000        0.0000        0.0000        0.0000        0.0000        0.0000        0.0000        0.0000        0.0000        0.0000        0.0000        0.0000        0.0000        0.0000        0.0000        0.0000        0.0000        0.0000        0.0000        0.0000        0.0000        0.0000       65.5726       37.2807        0.0000        0.0000       27.0579       29.3671       34.5741       21.4932       22.1089       13.6292        8.5269        6.9429       12.5477       11.8854       17.6761        9.9841        7.7980        7.2966       20.8478       12.6549        8.7964        8.3739        6.8742        6.1870        7.7726        8.0146        9.2604        8.9283       16.3186       23.8237       14.5041       14.3238       16.8486       14.3591       13.6858       14.9315       16.9352        8.6308        9.4611       19.0808       24.6310       18.1783       20.4846       22.5949       61.4502       65.9459       50.6580       75.8964      123.3881      127.7538      180.9435      177.6656      201.6128      209.0920      199.3045      235.1943      243.4942      224.8963      266.2706      333.5527      255.9513      300.8400      266.5633      346.2070      139.3545       90.6623      100.2881      135.9945       51.8449       31.8695       28.6773       26.9370       29.6379       39.1938       43.3087       26.8778       25.2226       26.7438       33.8852       35.8489       61.6252       74.5406       80.0097      115.8420       83.4175       77.4341       85.3403       80.6501       94.7434      101.3264       83.8216      100.7802       95.7628       71.3718       68.2044       81.6303       78.5493       80.6480       99.2882      111.3527      130.4136      164.6426      150.5004      158.7977      152.2332      173.5550      173.7608      193.4580      218.9632      233.7894      218.1627      214.2243      227.2404      250.7143      240.9634      207.2761      212.5935      221.5352      215.3770      204.3405      211.7181      210.4160      195.4270      177.6363      165.1071      161.9536      158.5202      159.3918      210.4036      263.6142      223.5036      214.9620      225.6105      218.1608      214.7800      233.4141      310.8422      298.6239      344.9311      260.6771      244.3333      240.8406      180.4612      225.9386      244.2146      263.6878      264.3791      299.7046      246.0656      225.6506      230.8291      212.8833      173.2713      160.5235      151.9490      140.5636      138.0608      138.5429      132.1590      127.6702      138.7264      147.8804      159.1990      151.3407      129.4097      162.9660      158.5903        0.0000        0.0000        0.0000        0.0000        0.0000        0.0000        0.0000        0.0000        0.0000        0.0000        0.0000        0.0000        0.0000        0.0000        0.0000        0.0000        0.0000        0.0000        0.0000        0.0000        0.0000        0.0000        0.0000        0.0000        0.0000        0.0000        0.0000        0.0000        0.0000        0.0000        0.0000        0.0000        0.0000        0.0000        0.0000        0.0000        0.0000        0.0000        0.0000        0.0000        0.0000        0.0000        0.0000        0.0000        0.0000        0.0000        0.0000        0.0000        0.0000        0.0000        0.0000
        0.0000        0.0000        0.0000        0.0000        0.0000        0.0000        0.0000        0.0000        0.0000        0.0000        0.0000        0.0000        0.0000        0.0000        0.0000        0.0000        0.0000        0.0000        0.0000        0.0000        0.0000        0.0000        0.0000        0.0000        0.0000        0.0000        0.0000        0.0000        0.0000        0.0000        0.0000        0.0000        0.0000        0.0000        0.0000        0.0000        0.0000       43.7179       32.6761       17.6944       18.2589       17.7126       14.5636        8.3800       12.8213       10.8968        6.8873        9.4156       10.6465       21.0343       16.7659       12.2191        8.3526        6.6714        7.6038        9.5717       13.3293       13.5868       12.5701       14.0812       14.2326       13.0090       14.9854       11.3601       11.6369       11.6350       12.8638        8.7653       10.2089       11.7904        8.5421       13.2496       14.9271       25.0293       21.1007       64.9795       52.5940       74.6399       95.0249      106.1031      115.7679      150.9201      161.4211      214.5539      208.7740      213.8832      225.2898      350.4039      281.4750      354.9619      342.3425      336.1105      251.5627      248.5263      304.0116      162.4772       92.6899       76.4526      118.7630       62.9971       31.5712       28.8777       23.9670       29.2053       24.2436       20.4106       16.7197       20.8163       19.9168       24.0316       35.7547       61.8471       66.2699       81.2133      174.4159       83.5944       95.2874       94.5181       81.3288      109.1493       99.3800       82.9969       78.0906       65.8620       58.6838       60.6505       64.7909       86.0913       78.5525       89.8365      101.8537      159.6100      168.9360      157.3289      153.9353      160.6866      168.8215      176.6374      215.0365      240.7333      235.7556      226.9197      214.9493      227.7697      256.3446      272.9882      264.7621      244.7301      244.4433      242.9675      224.6183      229.7373      219.1024      215.2189      208.7918      202.6910      205.9221      197.1976      208.2186      220.6573      229.5750      222.2229      220.1950      246.3176      290.3276      299.8419      283.6039      264.2864      281.3415      314.4427      297.3347      298.7616      261.2792      213.1523      294.2288      305.1685      352.5631      306.6362      314.9114      338.3995      311.3820      310.2428      332.0159      226.7268      188.6350      166.2684      171.7440      168.4098      165.7101      162.6617      161.8047      165.6961      177.0300      177.4678      166.7547      157.8713      149.0461        0.0000        0.0000        0.0000        0.0000        0.0000        0.0000        0.0000        0.0000        0.0000        0.0000        0.0000        0.0000        0.0000        0.0000        0.0000        0.0000        0.0000        0.0000        0.0000        0.0000        0.0000        0.0000        0.0000        0.0000        0.0000        0.0000        0.0000        0.0000        0.0000        0.0000        0.0000        0.0000        0.0000        0.0000        0.0000        0.0000        0.0000        0.0000        0.0000        0.0000        0.0000        0.0000        0.0000        0.0000        0.0000        0.0000        0.0000        0.0000        0.0000        0.0000        0.0000        0.0000
        0.0000        0.0000        0.0000        0.0000        0.0000        0.0000        0.0000        0.0000        0.0000        0.0000        0.0000        0.0000        0.0000        0.0000        0.0000        0.0000        0.0000        0.0000        0.0000        0.0000        0.0000        0.0000        0.0000        0.0000        0.0000        0.0000        0.0000        0.0000        0.0000        0.0000        0.0000        0.0000        0.0000        0.0000        0.0000        0.0000        0.0000        0.0000        0.0000       11.7347       14.7489       13.2458       14.6369       11.6223       17.8234       15.7428       15.8544       14.0316       14.1540       13.5983       13.8944       10.5838        8.6508        6.6373        7.0873       11.6254       11.9934       12.2106       10.6840       12.7164       11.4672       12.5037       11.7015       13.0342       13.9293       11.7575       12.8061        8.6354        9.8997        9.7525        8.3129       14.1505       21.6675       13.5759       14.4135       46.3546       56.5270       63.4528       63.6823       97.8356      130.8218      146.1178      145.3270      203.2224      180.3683      183.4770      219.0942      312.0206      291.4800      283.2820      356.5632      402.4272      335.2544      358.9825      326.6722      173.2609      121.1358      112.6945      109.1747       79.2618       63.1996       34.8179       29.2134       25.0566       20.6031       16.5658       16.5854       17.8664       17.7557       22.1571       35.2097       59.7916       61.8296       76.6677       87.1549       77.5845       97.5014       86.4005       79.2622       83.4057       82.7402       76.8340       73.3568       61.7320       59.3191       57.4405       59.7219       86.2674       85.4217       74.4483       95.0624      142.4878      188.0082      196.0884      185.6814      152.7368      148.7908      195.4955      219.9523      218.7983      219.7013      216.4287      225.1366      229.0114      227.5676      265.6653      277.2712      229.0857      271.6766      257.2282      256.0520      242.9731      234.1424      235.4213      269.3728      245.0726      226.7540      242.5210      278.3422      258.3890      232.9081      257.4827      251.9030      270.8409      304.4245      326.9155      340.6807      354.6143      373.0553      328.7702      333.9312      288.4481      332.5155      289.5150      287.1580      335.2684      380.2650      351.1132      392.9755      384.5681      396.3372      375.3743      345.5959      239.1981      200.7880      203.7602      194.7377      189.8044      194.0086      199.7015      195.7487      192.2402      193.1742      191.5893      186.2402      177.7347      166.1898        0.0000        0.0000        0.0000        0.0000        0.0000        0.0000        0.0000        0.0000        0.0000        0.0000        0.0000        0.0000        0.0000        0.0000        0.0000        0.0000        0.0000        0.0000        0.0000        0.0000        0.0000        0.0000        0.0000        0.0000        0.0000        0.0000        0.0000        0.0000        0.0000        0.0000        0.0000        0.0000        0.0000        0.0000        0.0000        0.0000        0.0000        0.0000        0.0000        0.0000        0.0000        0.0000        0.0000        0.0000        0.0000        0.0000        0.0000        0.0000        0.0000        0.0000        0.0000        0.0000
        0.0000        0.0000        0.0000        0.0000        0.0000        0.0000        0.0000        0.0000        0.0000        0.0000        0.0000        0.0000        0.0000        0.0000        0.0000        0.0000        0.0000        0.0000        0.0000        0.0000        0.0000        0.0000        0.0000        0.0000        0.0000        0.0000        0.0000        0.0000        0.0000        0.0000        0.0000        0.0000        0.0000        0.0000        0.0000        0.0000        0.0000        0.0000        0.0000        0.0000       12.6643       17.9066       13.7374        9.0076       14.4586       12.1974       14.0338       14.0721       15.2116       12.1446        8.3626       12.6521       13.2218       11.8224       12.7555       16.7781       15.9428       14.8101       14.7246       16.0625       15.7344       15.1078       14.8999       13.7130       13.2986       14.3407       18.0667       17.4285       17.5214       20.4305       15.7939       15.4164       16.6786       14.1940       12.9843       30.8792       30.4783       35.2303       69.4287       94.8962      107.8014      108.1366      119.4533      136.7901      132.4351      170.1090      238.7558      365.9234      300.4160      260.0073      273.7660      337.2142      368.7281      357.8522      357.9959      155.3283      118.3773      127.3630      127.8404       67.1474       69.5726       39.0322       26.5231       29.3319       20.9104       17.9146       16.8119       17.6703       16.9661       21.5982       31.9371       57.3749       69.2380       72.0932       75.6272       79.4332       99.3401      105.0656       85.5317       82.2958       82.1141       80.3662       76.9717       67.2006       61.8447       62.8381       69.4036       83.3239       84.1436       73.1037       99.1773      130.5512      179.0432      212.7204      198.3489      154.7590      169.7372      179.6041      181.7383      208.0742      197.5889      218.8009      233.5664      232.5251      240.8541      267.0374      275.3261      277.8936      315.4184      306.6039      294.3940      258.7868      253.9034      239.8926      272.9396      259.8221      260.9216      264.5832      288.5073      248.6735      272.1233      295.6314      331.2177      359.3818      306.9378      326.8246      346.3416      420.6790      385.7829      356.8522      343.3615      349.0148      365.5953      347.3006      384.3712      466.7622      464.1489      432.9089      413.6020      404.6164      405.0216      358.5984      326.5796      259.4791      244.0413      243.7915      224.6217      232.0355      226.1951      218.4764      221.9714      217.1724      210.7647      211.9342      192.9185      202.5560        0.0000        0.0000        0.0000        0.0000        0.0000        0.0000        0.0000        0.0000        0.0000        0.0000        0.0000        0.0000        0.0000        0.0000        0.0000        0.0000        0.0000        0.0000        0.0000        0.0000        0.0000        0.0000        0.0000        0.0000        0.0000        0.0000        0.0000        0.0000        0.0000        0.0000        0.0000        0.0000        0.0000        0.0000        0.0000        0.0000        0.0000        0.0000        0.0000        0.0000        0.0000        0.0000        0.0000        0.0000        0.0000        0.0000        0.0000        0.0000        0.0000        0.0000        0.0000        0.0000        0.0000
        0.0000        0.0000        0.0000        0.0000        0.0000        0.0000        0.0000        0.0000        0.0000        0.0000        0.0000        0.0000        0.0000        0.0000        0.0000        0.0000        0.0000        0.0000        0.0000        0.0000        0.0000        0.0000        0.0000        0.0000        0.0000        0.0000        0.0000        0.0000        0.0000        0.0000        0.0000        0.0000        0.0000        0.0000        0.0000        0.0000        0.0000        0.0000        0.0000        0.0000        0.0000        0.0000        0.0000       63.5581       58.2877       48.6928       44.8050       50.1683       40.8135       54.4460       46.5684       40.4788       46.6368       43.5844       47.6810       53.3374       46.1203       44.4289       49.7303       35.7973       34.6115       27.7306       28.3214       19.8197       20.7760       19.7966       32.9265       59.6323       41.5059       40.7128       46.1337       31.0343       30.1994       28.7952       28.6044       27.6948       31.2341       48.1460       55.6605      130.5134      118.2840      156.3955      146.9026      232.2021      296.6815      316.5109      377.4703      366.6318      310.0615      282.4299      288.6907      346.0005      367.2194      353.5713      295.8246      243.5810      191.1506      174.3720      211.0535      121.3801       82.4992       68.7285      117.2880       32.7051       23.8000       20.1704       20.2730       15.6467       16.2120       22.3338       27.5168       49.6893       66.1718       76.9815       81.5853      116.0240      124.3499      116.5135      111.8351      102.2673       81.7624       94.2976       83.1327       73.2455       65.6449       67.0269       65.6970       68.7402       81.6074       83.1050       88.8512       94.8299      118.1203      150.6699      176.5457      158.5737      152.6149      175.4722      190.1163      239.2967      243.0098      242.7855      242.9597      286.0143      263.8419      297.9860      289.1607      319.8528      406.5324      397.3177      334.8417      294.0459      277.4423      285.7901      304.4944      307.6021      310.1054      321.7569      309.7522      282.4782      285.2884      320.8618      332.8274      351.1403      384.7717      387.6095      465.6415      500.7191      451.4172      397.7040      395.4270      402.8578      430.3619      417.8643      486.6593      483.2479      472.5809      485.8300      481.6958      417.7485      407.5596      380.0726      340.3023      321.2399      291.6526      283.5615      280.4191      257.2385      262.0414      246.3458      247.1924      232.9412      233.5734      221.7231      219.8935      252.4200        0.0000        0.0000        0.0000        0.0000        0.0000        0.0000        0.0000        0.0000        0.0000        0.0000        0.0000        0.0000        0.0000        0.0000        0.0000        0.0000        0.0000        0.0000        0.0000        0.0000        0.0000        0.0000        0.0000        0.0000        0.0000        0.0000        0.0000        0.0000        0.0000        0.0000        0.0000        0.0000        0.0000        0.0000        0.0000        0.0000        0.0000        0.0000        0.0000        0.0000        0.0000        0.0000        0.0000        0.0000        0.0000        0.0000        0.0000        0.0000        0.0000        0.0000        0.0000        0.0000        0.0000
        0.0000        0.0000        0.0000        0.0000        0.0000        0.0000        0.0000        0.0000        0.0000        0.0000        0.0000        0.0000        0.0000        0.0000        0.0000        0.0000        0.0000        0.0000        0.0000        0.0000        0.0000        0.0000        0.0000        0.0000        0.0000        0.0000        0.0000        0.0000        0.0000        0.0000        0.0000        0.0000        0.0000        0.0000        0.0000        0.0000        0.0000        0.0000        0.0000        0.0000        0.0000        0.0000        0.0000        0.0000       87.5281       91.1961       92.3231       58.0971       60.3537       52.5527       46.0452       41.2398       42.6495       63.0854       57.6902       52.1186       47.5919       60.5058       55.3953       40.2232       35.1891       31.2634       29.8375       25.5137       25.2532       25.7351       30.7403       48.9441       63.3970       56.3598       46.9567       39.5154       36.0130       33.5617       30.8359       25.1768       29.0189       48.5680       52.7694       97.9036      118.4597      146.7349      159.7585      279.4362      309.2135      365.0357      390.5999      376.1633      368.9216      379.7904      413.0249      396.1664      370.4423      327.7584      277.9123      257.1422      212.4203      223.6341      215.9583      140.8604      101.6067      104.1448       85.6159       40.1606       22.7849       18.6727       26.2742       19.3503       14.4653       17.7794       24.0562       44.3288       63.0632       66.7815       75.8946      100.9479      111.6370      113.5604      126.9015      105.8964       91.5099       98.5656       96.4905       82.2713       77.1587       66.3144       70.4239       76.8812      103.7530      111.8333      124.7371      130.8909      124.2403      146.5012      171.0047      170.3651      177.6026      180.4230      189.5746      223.0810      274.3966      269.3067      260.3226      303.9294      278.4995      276.3454      319.2790      349.7341      402.9513      395.4627      345.9737      346.7496      350.3635      346.0898      325.9245      311.4697      326.5043      336.3858      316.9778      298.1124      323.8223      341.6057      329.7674      319.9076      386.2012      435.0397      419.0898      454.0104      437.9279      482.4315      441.8442      504.5852      477.0986      450.8050      495.6326      493.9001      503.8904      487.0575      479.3200      408.0788      386.1535      386.1514      379.9572      342.1892      335.1487      311.3806      284.3561      298.9025      281.4962      281.0678      278.1505      249.2689      248.9172      259.7526      219.2698      260.2500        0.0000        0.0000        0.0000        0.0000        0.0000        0.0000        0.0000        0.0000        0.0000        0.0000        0.0000        0.0000        0.0000        0.0000        0.0000        0.0000        0.0000        0.0000        0.0000        0.0000        0.0000        0.0000        0.0000        0.0000        0.0000        0.0000        0.0000        0.0000        0.0000        0.0000        0.0000        0.0000        0.0000        0.0000        0.0000        0.0000        0.0000        0.0000        0.0000        0.0000        0.0000        0.0000        0.0000        0.0000        0.0000        0.0000        0.0000        0.0000        0.0000        0.0000        0.0000        0.0000        0.0000
        0.0000        0.0000        0.0000        0.0000        0.0000        0.0000        0.0000        0.0000        0.0000        0.0000        0.0000        0.0000        0.0000        0.0000        0.0000        0.0000        0.0000        0.0000        0.0000        0.0000        0.0000        0.0000        0.0000        0.0000        0.0000        0.0000        0.0000        0.0000        0.0000        0.0000        0.0000        0.0000        0.0000        0.0000        0.0000        0.0000        0.0000        0.0000        0.0000        0.0000        0.0000        0.0000        0.0000        0.0000        0.0000        0.0000      107.4233      121.5111       90.3464       80.9158       63.8701       49.6155       51.8018       55.4757       43.4383       50.0429       59.0149       57.1774       52.5595       52.5840       49.1002       45.0812       38.0083       35.6760       26.5458       31.0746       39.9036       55.7273       64.8401       63.3915       54.7414       66.0777       50.1524       48.9736       51.6797       30.0107       26.0773       36.5446       48.7365       97.1842      134.3540      195.6797      245.1494      342.9413      378.0893      396.2155      359.3862      340.3517      416.6604      470.3583      484.5898      546.5131      542.7944      455.0416      421.9630      287.7454      252.0984      194.5212      146.2191      101.7389      104.7186      141.7643       94.9252       59.8768       26.0197       20.8581       23.5505       16.6754       20.5528       16.4285       20.9210       44.2374       45.1084       54.8411       69.6111      105.4741      104.0264       91.6738      105.9865      118.7475      112.5379      129.9049      124.2363       97.3460       84.4461       72.9796       73.5264       81.9106      115.4051      142.0602      134.9715      162.8221      160.3270      147.2813      148.2104      153.0494      185.0670      195.9174      174.5598      204.7204      250.8429      232.7873      250.2448      247.2232      251.3717      279.2410      353.6486      382.3623      400.8417      355.2736      364.0739      345.1824      364.7629      383.6926      378.0732      334.9285      301.8430      312.3880      310.7109      306.1990      321.7094      346.0304      364.1628      406.1912      397.9698      455.5201      462.2347      456.7752      482.2221      433.1618      428.1877      467.6861      465.2052      437.4609      513.1421      483.5311      489.7286      455.0916      396.7493      416.3298      460.2519      456.5985      472.3197      396.0437      344.6819      332.7890      305.8303      312.3977      306.9097      313.2418      307.2837      274.8799      262.1659      254.5586      255.7557      299.6700        0.0000        0.0000        0.0000        0.0000        0.0000        0.0000        0.0000        0.0000        0.0000        0.0000        0.0000        0.0000        0.0000        0.0000        0.0000        0.0000        0.0000        0.0000        0.0000        0.0000        0.0000        0.0000        0.0000        0.0000        0.0000        0.0000        0.0000        0.0000        0.0000        0.0000        0.0000        0.0000        0.0000        0.0000        0.0000        0.0000        0.0000        0.0000        0.0000        0.0000        0.0000        0.0000        0.0000        0.0000        0.0000        0.0000        0.0000        0.0000        0.0000        0.0000        0.0000        0.0000        0.0000
        0.0000        0.0000        0.0000        0.0000        0.0000        0.0000        0.0000        0.0000        0.0000        0.0000        0.0000        0.0000        0.0000        0.0000        0.0000        0.0000        0.0000        0.0000        0.0000        0.0000        0.0000        0.0000        0.0000        0.0000        0.0000        0.0000        0.0000        0.0000        0.0000        0.0000        0.0000        0.0000        0.0000        0.0000        0.0000        0.0000        0.0000        0.0000        0.0000        0.0000        0.0000        0.0000        0.0000        0.0000        0.0000        0.0000        0.0000      102.9702      104.5065       93.0934       98.9077       71.1644       60.2500       57.9720       77.1708       83.6068       79.0512       77.0630       64.0062       57.0538       56.5365       53.0808       60.7765       45.6487       57.8551       52.4480       63.8006       73.1390       75.8516       74.7389       69.6631       69.0414       90.1213       77.6991       62.0330       40.8946       32.2097       82.0451       81.4489      138.4111      197.4218      281.4076      304.2850      347.4267      372.3149      407.8557      367.5023      349.9767      376.5419      413.1881      432.2624      626.2229      675.9495      546.7182      450.9702      403.8445      330.0974      186.7036      177.9514      119.0136      118.1294      114.6535       90.0721       55.9285       34.7105       29.1036       33.9786       22.5296       21.9239       18.2811       22.2195       35.7357       52.3022       59.7618       65.9548       86.2002       95.2863       86.7302       87.7126      110.1036      105.5278      102.3682       96.2862       87.0681       74.5311       69.7747       75.7101       99.9838      110.6983      109.5597      113.5899      156.5793      149.9262      159.7295      146.7443      156.0800      165.1447      184.0131      190.1470      184.3443      224.2242      214.1295      229.6871      242.8677      268.6671      269.5244      323.1666      379.0889      339.9693      320.5871      349.0220      368.6133      370.6384      378.1092      387.9143      335.3982      296.0710      308.8136      292.5681      327.6915      332.5958      364.9454      355.2943      402.2878      413.6237      459.2371      502.1086      531.0208      500.0211      437.2556      418.8431      453.4648      441.7197      507.9656      521.9145      467.6379      464.3728      418.1879      375.1311      415.1458      460.7448      433.6967      454.5818      456.6913      395.7204      330.9592      319.5707      313.2507      315.9011      327.8176      317.0160      292.9289      291.9015      295.5740      306.0656        0.0000        0.0000        0.0000        0.0000        0.0000        0.0000        0.0000        0.0000        0.0000        0.0000        0.0000        0.0000        0.0000        0.0000        0.0000        0.0000        0.0000        0.0000        0.0000        0.0000        0.0000        0.0000        0.0000        0.0000        0.0000        0.0000        0.0000        0.0000        0.0000        0.0000        0.0000        0.0000        0.0000        0.0000        0.0000        0.0000        0.0000        0.0000        0.0000        0.0000        0.0000        0.0000        0.0000        0.0000        0.0000        0.0000        0.0000        0.0000        0.0000        0.0000        0.0000        0.0000        0.0000        0.0000
        0.0000        0.0000        0.0000        0.0000        0.0000        0.0000        0.0000        0.0000        0.0000        0.0000        0.0000        0.0000        0.0000        0.0000        0.0000        0.0000        0.0000        0.0000        0.0000        0.0000        0.0000        0.0000        0.0000        0.0000        0.0000        0.0000        0.0000        0.0000        0.0000        0.0000        0.0000        0.0000        0.0000        0.0000        0.0000        0.0000        0.0000        0.0000        0.0000        0.0000        0.0000        0.0000        0.0000        0.0000        0.0000        0.0000        0.0000        0.0000        0.0000        0.0000      141.6055      135.6049      122.6757      110.4398      131.5402      144.4576      146.4628      149.5241      144.9352      133.0927      126.5199      133.7135      174.8986       99.3305      101.8638       86.5810        0.0000        0.0000      104.6853      110.2067      102.2964      115.1682      119.5791      113.8939       97.8952      111.9729      109.2346      110.5807      138.2139      192.5021      264.5614      282.3377      312.1964      283.3595      289.8136      353.3752      325.1378      289.5142      313.4620        0.0000        0.0000        0.0000        0.0000      611.6425      473.4092      350.8909      291.8691      270.9005        0.0000      283.1347      248.1675      171.4874      165.6695       75.0388       43.3277       33.6485       34.0894       22.0488       20.3784       23.2945       27.0425       37.7278       42.1337       54.1624       83.9989       93.5556       96.2951       93.6320       76.5921       74.0310       73.7720       74.1755       71.9818       67.5406       61.5225       77.9887       87.3895       72.1926       73.8887       73.6796       75.2638       75.4414       97.7960      112.6151      103.8230      132.3416      163.1998      170.1329      180.1718      191.3056      204.0955      211.6726      224.4370      228.3663      242.1644      234.9283      254.4380      305.3585      319.2009      322.1644      355.1739      295.0962      299.4714      308.3582      313.8205      309.6723      306.3492      315.2621      305.9042      328.7093      356.3588      400.2850      366.5453      450.4534      472.7590      429.6436      416.5487      432.5223      495.1482      464.7876      493.4819      440.9951      421.3825      447.4302      467.0318      462.8694      453.4239      399.9993      406.1732      403.2096      482.3246      479.3249      505.1961      403.7271      398.7469      376.6256      347.6446      306.2776      300.7133      319.9882      356.3680      356.4738      309.7343        0.0000        0.0000        0.0000        0.0000        0.0000        0.0000        0.0000        0.0000        0.0000        0.0000        0.0000        0.0000        0.0000        0.0000        0.0000        0.0000        0.0000        0.0000        0.0000        0.0000        0.0000        0.0000        0.0000        0.0000        0.0000        0.0000        0.0000        0.0000        0.0000        0.0000        0.0000        0.0000        0.0000        0.0000        0.0000        0.0000        0.0000        0.0000        0.0000        0.0000        0.0000        0.0000        0.0000        0.0000        0.0000        0.0000        0.0000        0.0000        0.0000        0.0000        0.0000        0.0000        0.0000        0.0000        0.0000        0.0000
        0.0000        0.0000        0.0000        0.0000        0.0000        0.0000        0.0000        0.0000        0.0000        0.0000        0.0000        0.0000        0.0000        0.0000        0.0000        0.0000        0.0000        0.0000        0.0000        0.0000        0.0000        0.0000        0.0000        0.0000        0.0000        0.0000        0.0000        0.0000        0.0000        0.0000        0.0000        0.0000        0.0000        0.0000        0.0000        0.0000        0.0000        0.0000        0.0000        0.0000        0.0000        0.0000        0.0000        0.0000        0.0000        0.0000        0.0000        0.0000        0.0000        0.0000        0.0000        0.0000        0.0000        0.0000        0.0000      182.8457      204.2934      207.8020        0.0000        0.0000        0.0000      184.0462      174.1531      125.2750      112.9634        0.0000        0.0000        0.0000        0.0000        0.0000        0.0000        0.0000      173.1887      136.3632      115.7904      118.4679      120.3348      131.9286      164.0763      207.4002      260.3767      279.0060      287.1864      289.7843      295.3803      326.0498      299.8635      308.5361        0.0000        0.0000        0.0000        0.0000        0.0000        0.0000      517.4979      275.0859        0.0000        0.0000        0.0000      345.2137      239.9898      142.8542       98.0151       55.1926       29.7842       24.8745       22.6763       21.3443       20.6694       20.9083       24.5495       35.8265       53.5171       69.1656       62.4405       81.1591       83.7286       71.9253       63.5654       60.8231       59.2270       65.8232       71.4494       81.7231       76.2158       77.4606       77.9751       70.5575       62.8038       69.3921       73.1950       87.9301       87.0857       87.6041       84.7798      114.7561      138.0467      155.5395      157.6622      189.2380      222.1057      214.7032      225.1837      239.6068      228.7989      225.0613      241.0615      294.6352      291.7249      330.6836      314.2360      305.3193      283.7927      291.1520      328.1385      289.2758      299.7319      310.8576      298.9323      314.6569      374.4217      367.9836      385.1595      449.8974      493.1434      493.8568      397.7753      398.6314      462.5656      465.4059      451.7585      403.7814      385.9788      451.3149      600.8043      506.5330      443.4342      411.1465      350.5508      372.2585      401.3459      439.5850      494.4722      396.9075      344.2461      340.5088      333.6104      311.6218      323.5483      309.4631      351.0225      354.7768      309.0481        0.0000        0.0000        0.0000        0.0000        0.0000        0.0000        0.0000        0.0000        0.0000        0.0000        0.0000        0.0000        0.0000        0.0000        0.0000        0.0000        0.0000        0.0000        0.0000        0.0000        0.0000        0.0000        0.0000        0.0000        0.0000        0.0000        0.0000        0.0000        0.0000        0.0000        0.0000        0.0000        0.0000        0.0000        0.0000        0.0000        0.0000        0.0000        0.0000        0.0000        0.0000        0.0000        0.0000        0.0000        0.0000        0.0000        0.0000        0.0000        0.0000        0.0000        0.0000        0.0000        0.0000        0.0000        0.0000        0.0000
        0.0000        0.0000        0.0000        0.0000        0.0000        0.0000        0.0000        0.0000        0.0000        0.0000        0.0000        0.0000        0.0000        0.0000        0.0000        0.0000        0.0000        0.0000        0.0000        0.0000        0.0000        0.0000        0.0000        0.0000        0.0000        0.0000        0.0000        0.0000        0.0000        0.0000        0.0000        0.0000        0.0000        0.0000        0.0000        0.0000        0.0000        0.0000        0.0000        0.0000        0.0000        0.0000        0.0000        0.0000        0.0000        0.0000        0.0000        0.0000        0.0000        0.0000        0.0000        0.0000        0.0000        0.0000        0.0000        0.0000        0.0000        0.0000        0.0000        0.0000        0.0000      246.4989      240.4823      163.0175      142.3860        0.0000        0.0000        0.0000        0.0000        0.0000        0.0000        0.0000        0.0000      177.8772      164.7456      157.0871      160.7541      162.8652      178.3988      264.4931      251.8501      262.1220      281.5652      331.0490      316.0720        0.0000        0.0000        0.0000        0.0000        0.0000        0.0000        0.0000        0.0000        0.0000        0.0000        0.0000        0.0000        0.0000        0.0000        0.0000      188.9480      127.4226      106.1614       61.6122       34.7800       26.2534       26.9991       26.3193       21.6171       22.0302       25.8676       34.9468       51.6505       62.0395       67.1156       68.7901       81.4185       74.1483       61.3586       61.0679       57.5349       61.1609       71.2541       79.3365       73.9326       67.8699       59.8411       57.2281       59.7480       74.9680       67.3749       61.8616       71.6518       83.9262       93.5333      138.0833      125.7510      138.5356      165.2104      189.9034      200.8444      208.3134      201.7057      194.3905      194.1100      191.3576      212.9942      224.5411      224.6588      257.1828      278.8416      307.1229      287.4870      295.7542      314.7065      270.0720      280.2016      302.1147      301.8294      334.5876      369.0663      333.1763      349.3562      483.7258      454.3663      436.2015      429.1158      472.2857      424.7702      399.1493      389.9193      358.8630      423.7083      491.4322      435.0782      398.7449      362.0702      347.7094      344.6675      346.2593      327.9084      363.6182      424.7636      373.3691      346.4158      327.0466      335.2022      294.6656      305.5349      300.3647      311.1496      277.5950        0.0000        0.0000        0.0000        0.0000        0.0000        0.0000        0.0000        0.0000        0.0000        0.0000        0.0000        0.0000        0.0000        0.0000        0.0000        0.0000        0.0000        0.0000        0.0000        0.0000        0.0000        0.0000        0.0000        0.0000        0.0000        0.0000        0.0000        0.0000        0.0000        0.0000        0.0000        0.0000        0.0000        0.0000        0.0000        0.0000        0.0000        0.0000        0.0000        0.0000        0.0000        0.0000        0.0000        0.0000        0.0000        0.0000        0.0000        0.0000        0.0000        0.0000        0.0000        0.0000        0.0000        0.0000        0.0000        0.0000        0.0000
        0.0000        0.0000        0.0000        0.0000        0.0000        0.0000        0.0000        0.0000        0.0000        0.0000        0.0000        0.0000        0.0000        0.0000        0.0000        0.0000        0.0000        0.0000        0.0000        0.0000        0.0000        0.0000        0.0000        0.0000        0.0000        0.0000        0.0000        0.0000        0.0000        0.0000        0.0000        0.0000        0.0000        0.0000        0.0000        0.0000        0.0000        0.0000        0.0000        0.0000        0.0000        0.0000        0.0000        0.0000        0.0000        0.0000        0.0000        0.0000        0.0000        0.0000        0.0000        0.0000        0.0000        0.0000        0.0000        0.0000        0.0000        0.0000        0.0000        0.0000        0.0000        0.0000      284.5011      238.0432        0.0000        0.0000        0.0000        0.0000        0.0000        0.0000        0.0000        0.0000        0.0000        0.0000      257.2322      242.1741      183.2411      208.6521      245.8201      277.2540      281.2657      310.1802      281.5815      253.7444        0.0000        0.0000        0.0000        0.0000        0.0000        0.0000        0.0000        0.0000        0.0000        0.0000        0.0000        0.0000        0.0000        0.0000        0.0000        0.0000        0.0000      198.0347      115.8668       51.2557       33.2528       36.0042       31.0438       42.5582       21.2371       18.5840       19.0494       30.2817       35.4014       56.6327       47.6889       52.9580       66.9091       69.8902       70.5711       65.2303       59.2548       60.3558       62.4933       48.9808       54.4199       71.9125       74.4028       68.3141       70.8479       72.4045       72.9380       72.1159       88.3533       97.6902      120.2489      150.2514      138.1314      138.4911      154.9308      183.7020      189.3067      213.4630      216.1095      193.8221      186.9536      188.0736      200.6953      224.7049      217.6533      202.2902      217.6678      221.6673      207.8466      207.9532      256.8877      260.9161      260.0873      271.2763      257.6839      275.8469      283.8220      305.0186      329.6890      426.8838      451.1279      435.8700      466.1549      404.7198      351.1928      356.5938      343.8108      369.4308      440.6562      501.5114      504.0656      411.0632      364.9771      382.6006      378.0689      351.7967      360.1134      360.3930      404.7847      356.7214      329.5316      306.6120      303.9132      280.5883      303.0930      332.7765      313.8498        0.0000        0.0000        0.0000        0.0000        0.0000        0.0000        0.0000        0.0000        0.0000        0.0000        0.0000        0.0000        0.0000        0.0000        0.0000        0.0000        0.0000        0.0000        0.0000        0.0000        0.0000        0.0000        0.0000        0.0000        0.0000        0.0000        0.0000        0.0000        0.0000        0.0000        0.0000        0.0000        0.0000        0.0000        0.0000        0.0000        0.0000        0.0000        0.0000        0.0000        0.0000        0.0000        0.0000        0.0000        0.0000        0.0000        0.0000        0.0000        0.0000        0.0000        0.0000        0.0000        0.0000        0.0000        0.0000        0.0000        0.0000        0.0000
        0.0000        0.0000        0.0000        0.0000        0.0000        0.0000        0.0000        0.0000        0.0000        0.0000        0.0000        0.0000        0.0000        0.0000        0.0000        0.0000        0.0000        0.0000        0.0000        0.0000        0.0000        0.0000        0.0000        0.0000        0.0000        0.0000        0.0000        0.0000        0.0000        0.0000        0.0000        0.0000        0.0000        0.0000        0.0000        0.0000        0.0000        0.0000        0.0000        0.0000        0.0000        0.0000        0.0000        0.0000        0.0000        0.0000        0.0000        0.0000        0.0000        0.0000        0.0000        0.0000        0.0000        0.0000        0.0000        0.0000        0.0000        0.0000        0.0000        0.0000        0.0000        0.0000        0.0000        0.0000        0.0000        0.0000        0.0000        0.0000        0.0000        0.0000        0.0000        0.0000        0.0000        0.0000      367.0127      332.0551      278.0084      279.8035      220.5095      229.2354      305.6996      216.8170      227.3031        0.0000        0.0000        0.0000        0.0000        0.0000        0.0000        0.0000        0.0000        0.0000        0.0000        0.0000        0.0000        0.0000        0.0000        0.0000        0.0000        0.0000        0.0000      153.8135      112.6721       69.1047       46.1537       40.5459       38.8596       34.2633       29.1095       27.1686       25.6203       27.2932       32.1020       40.2721       39.0511       48.7995       51.3962       66.3044       58.9842       54.1992       49.5718       52.4655       54.9461       46.8155       52.1713       67.6255       98.9894       88.5019       95.0774       92.5167       94.6876       83.0859      110.4687      104.5418      134.0409      129.7396      130.5843      137.1605      150.2327      181.5978      201.4224      208.5923      190.6554      177.1331      184.0829      201.5797      196.6579      193.3882      180.9904      163.0210      180.1037      179.8326      187.4421      204.6679      199.8063      204.2355      220.6944      215.7019      202.6171      198.0958      209.8148      236.9427      239.5800      261.9675      274.9254      306.0826      319.7231      299.7131      283.8663      295.3583      303.4207      316.7898      319.1742      331.1691      354.0948      365.5229      348.6171      343.5478      335.4773      337.9539      343.1795      368.5598      355.5215      321.8083      289.6077      272.1010      290.7400      267.6656      271.9548      307.3237      303.9269        0.0000        0.0000        0.0000        0.0000        0.0000        0.0000        0.0000        0.0000        0.0000        0.0000        0.0000        0.0000        0.0000        0.0000        0.0000        0.0000        0.0000        0.0000        0.0000        0.0000        0.0000        0.0000        0.0000        0.0000        0.0000        0.0000        0.0000        0.0000        0.0000        0.0000        0.0000        0.0000        0.0000        0.0000        0.0000        0.0000        0.0000        0.0000        0.0000        0.0000        0.0000        0.0000        0.0000        0.0000        0.0000        0.0000        0.0000        0.0000        0.0000        0.0000        0.0000        0.0000        0.0000        0.0000        0.0000        0.0000        0.0000        0.0000
        0.0000        0.0000        0.0000        0.0000        0.0000        0.0000        0.0000        0.0000        0.0000        0.0000        0.0000        0.0000        0.0000        0.0000        0.0000        0.0000        0.0000        0.0000        0.0000        0.0000        0.0000        0.0000        0.0000        0.0000        0.0000        0.0000        0.0000        0.0000        0.0000        0.0000        0.0000        0.0000        0.0000        0.0000        0.0000        0.0000        0.0000        0.0000        0.0000        0.0000        0.0000        0.0000        0.0000        0.0000        0.0000        0.0000        0.0000        0.0000        0.0000        0.0000        0.0000        0.0000        0.0000        0.0000        0.0000        0.0000        0.0000        0.0000        0.0000        0.0000        0.0000        0.0000        0.0000        0.0000        0.0000        0.0000        0.0000        0.0000        0.0000        0.0000        0.0000        0.0000        0.0000        0.0000        0.0000        0.0000        0.0000        0.0000        0.0000        0.0000        0.0000        0.0000        0.0000        0.0000        0.0000        0.0000        0.0000        0.0000        0.0000        0.0000        0.0000        0.0000        0.0000        0.0000        0.0000        0.0000        0.0000        0.0000        0.0000        0.0000        0.0000      171.9802      126.4494       72.0892       44.2729       37.9908       34.9760       31.7150       29.5776       27.3395       25.8654       25.6213       25.6778       28.9373       35.1296       41.8290       49.5481       50.4823       47.7335       46.0778       41.5417       42.2130       42.1511       59.9249       71.8801       71.7187      102.0809       94.9475       94.2666      100.3419      104.7151      115.1461      108.9366      103.8723      113.3288      131.6419      140.3134      131.8693      144.5250      176.3696      188.4043      196.2613      188.2889      177.5221      187.2301      201.9136      191.6763      184.0019      173.5143      147.2382      155.9536      173.8395      181.6987      213.5224      200.4524      182.9588      197.8611      190.6873      184.5599      175.2668      182.0570      204.2120      219.1551      258.3714      231.9624      229.0913      234.9713      256.7004      270.7055      303.7082      294.7348      284.3410      296.2193      332.6766      341.1066      356.7372      362.9640      340.9093      336.1259      341.1256      339.3548      354.4103      384.5602      357.1347      295.0077      284.2502      276.4411      251.2351      286.7444      297.5498        0.0000        0.0000        0.0000        0.0000        0.0000        0.0000        0.0000        0.0000        0.0000        0.0000        0.0000        0.0000        0.0000        0.0000        0.0000        0.0000        0.0000        0.0000        0.0000        0.0000        0.0000        0.0000        0.0000        0.0000        0.0000        0.0000        0.0000        0.0000        0.0000        0.0000        0.0000        0.0000        0.0000        0.0000        0.0000        0.0000        0.0000        0.0000        0.0000        0.0000        0.0000        0.0000        0.0000        0.0000        0.0000        0.0000        0.0000        0.0000        0.0000        0.0000        0.0000        0.0000        0.0000        0.0000        0.0000        0.0000        0.0000        0.0000        0.0000
        0.0000        0.0000        0.0000        0.0000        0.0000        0.0000        0.0000        0.0000        0.0000        0.0000        0.0000        0.0000        0.0000        0.0000        0.0000        0.0000        0.0000        0.0000        0.0000        0.0000        0.0000        0.0000        0.0000        0.0000        0.0000        0.0000        0.0000        0.0000        0.0000        0.0000        0.0000        0.0000        0.0000        0.0000        0.0000        0.0000        0.0000        0.0000        0.0000        0.0000        0.0000        0.0000        0.0000        0.0000        0.0000        0.0000        0.0000        0.0000        0.0000        0.0000        0.0000        0.0000        0.0000        0.0000        0.0000        0.0000        0.0000        0.0000        0.0000        0.0000        0.0000        0.0000        0.0000        0.0000        0.0000        0.0000        0.0000        0.0000        0.0000        0.0000        0.0000        0.0000        0.0000        0.0000        0.0000        0.0000        0.0000        0.0000        0.0000        0.0000        0.0000        0.0000        0.0000        0.0000        0.0000        0.0000        0.0000        0.0000        0.0000        0.0000        0.0000        0.0000        0.0000        0.0000        0.0000        0.0000        0.0000        0.0000        0.0000        0.0000        0.0000      152.1144       75.1047       55.0096       45.5651       37.9617       33.5038       32.1684       29.3543       27.0445       28.1771       24.7254       28.0935       28.6513       33.6988       42.9494       48.6439       47.4226       51.1485       41.4905       43.0778       41.8496       45.4935       61.4831       80.5042       90.1085      128.2964      100.8115      104.9579      110.1906      119.9182      155.5908      175.1673      150.7693      136.1313      154.3967      146.6728      145.0883      157.0481      153.4813      164.0871      163.4425      160.5532      176.6774      211.1080      218.6270      210.2189      227.5739      181.1973      185.8053      175.7551      184.9728      196.5181      216.2391      212.1560      217.9799      217.0727      201.3583      181.4247      183.3289      207.7316      222.7336      233.7760      240.9414      214.7638      208.3761      212.1158      236.9990      253.7009      267.8092      271.9173      278.3787      308.9637      347.3073      341.4139      332.3258      331.7949      332.6566      335.5370      327.9186      317.0628      378.2179      393.6253      333.9334      273.0162      268.3445      263.3583      266.0335      361.2906      296.1332        0.0000        0.0000        0.0000        0.0000        0.0000        0.0000        0.0000        0.0000        0.0000        0.0000        0.0000        0.0000        0.0000        0.0000        0.0000        0.0000        0.0000        0.0000        0.0000        0.0000        0.0000        0.0000        0.0000        0.0000        0.0000        0.0000        0.0000        0.0000        0.0000        0.0000        0.0000        0.0000        0.0000        0.0000        0.0000        0.0000        0.0000        0.0000        0.0000        0.0000        0.0000        0.0000        0.0000        0.0000        0.0000        0.0000        0.0000        0.0000        0.0000        0.0000        0.0000        0.0000        0.0000        0.0000        0.0000        0.0000        0.0000        0.0000        0.0000
        0.0000        0.0000        0.0000        0.0000        0.0000        0.0000        0.0000        0.0000        0.0000        0.0000        0.0000        0.0000        0.0000        0.0000        0.0000        0.0000        0.0000        0.0000        0.0000        0.0000        0.0000        0.0000        0.0000        0.0000        0.0000        0.0000        0.0000        0.0000        0.0000        0.0000        0.0000        0.0000        0.0000        0.0000        0.0000        0.0000        0.0000        0.0000        0.0000        0.0000        0.0000        0.0000        0.0000        0.0000        0.0000        0.0000        0.0000        0.0000        0.0000        0.0000        0.0000        0.0000        0.0000        0.0000        0.0000        0.0000        0.0000        0.0000        0.0000        0.0000        0.0000        0.0000        0.0000        0.0000        0.0000        0.0000        0.0000        0.0000        0.0000        0.0000        0.0000        0.0000        0.0000        0.0000        0.0000        0.0000        0.0000        0.0000        0.0000        0.0000        0.0000        0.0000        0.0000        0.0000        0.0000        0.0000        0.0000        0.0000        0.0000        0.0000        0.0000        0.0000        0.0000        0.0000        0.0000        0.0000        0.0000        0.0000        0.0000        0.0000      161.9608      108.8903       79.9589       72.4714       49.5532       37.5623       32.6831       31.8910       29.3053       28.0900       27.1595       25.4563       25.5017       25.6561       30.6653       36.5874       42.2954       44.1602       43.5709       42.9295       38.8028       40.0377       45.2216       56.1511       66.7314       89.2451      137.1341      117.0143      116.9058      123.4517      136.1292      159.9413      187.8165      183.0495      176.0006      183.8908      153.3376      160.5342      158.4051      173.1889      170.6927      157.2502      168.3859      171.9035      204.1848      224.1028      210.3944      211.4514      206.3154      203.7831      206.3723      241.8781      245.1900      229.0497      271.5261      271.5229      288.2877      236.8027      210.5567      195.9913      213.6380      202.1411      232.3929      222.7503      219.4142      224.2506      239.9104      258.6236      270.0364      276.7324      282.5605      302.8897      311.8392      331.5091      333.6526      341.7241      327.3935      319.0722      333.1587      307.8140      302.0053      305.8699      277.3951      256.8283      233.0526      218.9295      239.9783      282.7444        0.0000        0.0000        0.0000        0.0000        0.0000        0.0000        0.0000        0.0000        0.0000        0.0000        0.0000        0.0000        0.0000      278.3100        0.0000        0.0000        0.0000      245.8799        0.0000        0.0000        0.0000        0.0000        0.0000        0.0000        0.0000        0.0000        0.0000        0.0000        0.0000        0.0000        0.0000        0.0000        0.0000        0.0000        0.0000        0.0000        0.0000        0.0000        0.0000        0.0000        0.0000        0.0000        0.0000        0.0000        0.0000        0.0000        0.0000        0.0000        0.0000        0.0000        0.0000        0.0000        0.0000        0.0000        0.0000        0.0000        0.0000        0.0000        0.0000        0.0000        0.0000
        0.0000        0.0000        0.0000        0.0000        0.0000        0.0000        0.0000        0.0000        0.0000        0.0000        0.0000        0.0000        0.0000        0.0000        0.0000        0.0000        0.0000        0.0000        0.0000        0.0000        0.0000        0.0000        0.0000        0.0000        0.0000        0.0000        0.0000        0.0000        0.0000        0.0000        0.0000        0.0000        0.0000        0.0000        0.0000        0.0000        0.0000        0.0000        0.0000        0.0000        0.0000        0.0000        0.0000        0.0000        0.0000        0.0000        0.0000        0.0000        0.0000        0.0000        0.0000        0.0000        0.0000        0.0000        0.0000        0.0000        0.0000        0.0000        0.0000        0.0000        0.0000        0.0000        0.0000        0.0000        0.0000        0.0000        0.0000        0.0000        0.0000        0.0000        0.0000        0.0000        0.0000        0.0000        0.0000        0.0000        0.0000        0.0000        0.0000        0.0000        0.0000        0.0000        0.0000        0.0000        0.0000        0.0000        0.0000        0.0000        0.0000        0.0000        0.0000        0.0000        0.0000        0.0000        0.0000        0.0000        0.0000        0.0000        0.0000        0.0000      155.4587      100.2652       79.5668       61.2551       48.7381       36.7605       34.9940       62.0981       34.7880       32.6568       35.3208       25.5660       26.3944       22.2280       26.0952       33.3476       38.4970       39.7425       43.3670       46.8272       43.6063       52.0737       55.7991       67.6733       76.0064       99.2393      110.3787      129.0131      147.1547      140.9022      160.9151      196.4708      233.4086      243.0308      230.3428      223.6995      203.6966      179.7810      192.3315      156.1334      178.6706      205.5823      185.7222      203.9178      201.7610      210.8249      220.2945      218.1052      233.0277      252.6003      271.6253      278.7386      268.2629      259.7972      286.4932      271.7125      254.1014      230.0227      223.7194      214.1393      200.5652      203.7778      235.3530      224.6390      228.0847      255.8487      264.6535      288.9373      285.0357      279.5553      275.8606      287.6558      295.4285      298.2508      288.2360      279.9097      260.0455      264.0880      258.9717      271.6673      243.0880      229.3000      223.6413      202.8674      188.2439      191.4107      205.6084      256.9894        0.0000        0.0000        0.0000        0.0000        0.0000        0.0000        0.0000        0.0000        0.0000        0.0000        0.0000        0.0000      240.9600      301.9200      324.5700        0.0000      243.8700      279.4500        0.0000        0.0000        0.0000        0.0000        0.0000        0.0000        0.0000        0.0000        0.0000        0.0000        0.0000        0.0000        0.0000        0.0000        0.0000        0.0000        0.0000        0.0000        0.0000        0.0000        0.0000        0.0000        0.0000        0.0000        0.0000        0.0000        0.0000        0.0000        0.0000        0.0000        0.0000        0.0000        0.0000        0.0000        0.0000        0.0000        0.0000        0.0000        0.0000        0.0000        0.0000        0.0000        0.0000
        0.0000        0.0000        0.0000        0.0000        0.0000        0.0000        0.0000        0.0000        0.0000        0.0000        0.0000        0.0000        0.0000        0.0000        0.0000        0.0000        0.0000        0.0000        0.0000        0.0000        0.0000        0.0000        0.0000        0.0000        0.0000        0.0000        0.0000        0.0000        0.0000        0.0000        0.0000        0.0000        0.0000        0.0000        0.0000        0.0000        0.0000        0.0000        0.0000        0.0000        0.0000        0.0000        0.0000        0.0000        0.0000        0.0000        0.0000        0.0000        0.0000        0.0000        0.0000        0.0000        0.0000        0.0000        0.0000        0.0000        0.0000        0.0000        0.0000        0.0000        0.0000        0.0000        0.0000        0.0000        0.0000        0.0000        0.0000        0.0000        0.0000        0.0000        0.0000        0.0000        0.0000        0.0000        0.0000        0.0000        0.0000        0.0000        0.0000        0.0000        0.0000        0.0000        0.0000        0.0000        0.0000        0.0000        0.0000        0.0000        0.0000        0.0000        0.0000        0.0000        0.0000        0.0000        0.0000        0.0000        0.0000        0.0000        0.0000      196.5596      179.7828      102.6990       74.6835       64.3419       47.5730       38.1281       35.8484       56.2997       40.1359       33.0106       32.6231       25.3796       23.0491       20.3708       25.1598       32.7814       38.5967       39.9008       45.2288       49.8951       43.9159       42.4086       61.9492       77.0981       68.8433       82.8537      128.6267      149.8428      146.5810      153.2417      182.7524      225.3907      255.1846      266.6034      269.3048      247.2193      254.0377      214.8039      203.3934      198.3466      198.0767      192.5002      199.4781      237.5337      241.1138      251.4884      266.8333      283.6392      298.8458      297.6142      293.0566      270.7087      258.3827      276.9639      271.9470      241.8514      238.9907      232.5408      242.1547      229.2679      231.8658      229.7971      241.6389      247.8246      270.4716      314.8151      318.2895      311.8918      305.7269      296.2222      296.6946      299.3888      296.6082      283.7328      274.3453      253.6075      243.0058      243.0276      227.9544      219.3256      201.8078      207.8904      183.1363      175.4272      170.6737      173.3275      179.8491      254.0341        0.0000        0.0000        0.0000        0.0000        0.0000        0.0000      190.3946      153.0300        0.0000        0.0000        0.0000        0.0000      212.2200      239.3100        0.0000        0.0000        0.0000        0.0000        0.0000        0.0000        0.0000        0.0000        0.0000        0.0000        0.0000        0.0000        0.0000        0.0000        0.0000        0.0000        0.0000        0.0000        0.0000        0.0000        0.0000        0.0000        0.0000        0.0000        0.0000        0.0000        0.0000        0.0000        0.0000        0.0000        0.0000        0.0000        0.0000        0.0000        0.0000        0.0000        0.0000        0.0000        0.0000        0.0000        0.0000        0.0000        0.0000        0.0000        0.0000        0.0000        0.0000
        0.0000        0.0000        0.0000        0.0000        0.0000        0.0000        0.0000        0.0000        0.0000        0.0000        0.0000        0.0000        0.0000        0.0000        0.0000        0.0000        0.0000        0.0000        0.0000        0.0000        0.0000        0.0000        0.0000        0.0000        0.0000        0.0000        0.0000        0.0000        0.0000        0.0000        0.0000        0.0000        0.0000        0.0000        0.0000        0.0000        0.0000        0.0000        0.0000        0.0000        0.0000        0.0000        0.0000        0.0000        0.0000        0.0000        0.0000        0.0000        0.0000        0.0000        0.0000        0.0000        0.0000        0.0000        0.0000        0.0000        0.0000        0.0000        0.0000        0.0000        0.0000        0.0000        0.0000        0.0000        0.0000        0.0000        0.0000        0.0000        0.0000        0.0000        0.0000        0.0000        0.0000        0.0000        0.0000        0.0000        0.0000        0.0000        0.0000        0.0000        0.0000        0.0000        0.0000        0.0000        0.0000        0.0000        0.0000        0.0000        0.0000        0.0000        0.0000        0.0000        0.0000        0.0000        0.0000        0.0000        0.0000      139.3819      181.6218      191.8035      145.6744       95.7566       79.1164       71.1611       51.3992       40.3752       40.5313       40.8462       35.0472       36.5050       29.8679       24.8649       24.7657       27.1490       26.1561       30.7023       46.5533       46.8250       41.3364       46.4471       43.6057       43.2933       50.3860       63.6621       71.3670       94.3454      115.9623      136.1021      152.3285      184.5761      201.5852      255.4510      280.8881      300.4598      318.5929      301.6601      271.3126      228.7114      218.0447      204.9239      200.7637      189.5191      201.2675      262.9825      266.1238      289.5149      299.0728      280.9776      264.3511      281.3500      289.9128      275.1504      269.7024      272.1289      288.0191      266.6031      262.4001      276.3611      272.1606      261.1790      256.4002      248.4728      283.0252      296.9742      281.7281      320.7426      343.0773      330.9775      307.3580      304.5341      312.1570      312.9368      329.7677      303.1165      268.2464      246.5366      239.6149      229.6512      210.7489      202.3531      196.9549      199.9490      175.5069      162.6452      160.1624      178.9996      182.5989        0.0000        0.0000        0.0000        0.0000        0.0000      163.5081      154.4348      148.2416      108.2400        0.0000        0.0000        0.0000        0.0000        0.0000        0.0000        0.0000        0.0000        0.0000        0.0000        0.0000        0.0000        0.0000        0.0000        0.0000        0.0000        0.0000        0.0000        0.0000        0.0000        0.0000        0.0000        0.0000        0.0000        0.0000        0.0000        0.0000        0.0000        0.0000        0.0000        0.0000        0.0000        0.0000        0.0000        0.0000        0.0000        0.0000        0.0000        0.0000        0.0000        0.0000        0.0000        0.0000        0.0000        0.0000        0.0000        0.0000        0.0000        0.0000        0.0000        0.0000        0.0000        0.0000
        0.0000        0.0000        0.0000        0.0000        0.0000        0.0000        0.0000        0.0000        0.0000        0.0000        0.0000        0.0000        0.0000        0.0000        0.0000        0.0000        0.0000        0.0000        0.0000        0.0000        0.0000        0.0000        0.0000        0.0000        0.0000        0.0000        0.0000        0.0000        0.0000        0.0000        0.0000        0.0000        0.0000        0.0000        0.0000        0.0000        0.0000        0.0000        0.0000        0.0000        0.0000        0.0000        0.0000        0.0000        0.0000        0.0000        0.0000        0.0000        0.0000        0.0000        0.0000        0.0000        0.0000        0.0000        0.0000        0.0000        0.0000        0.0000        0.0000        0.0000        0.0000        0.0000        0.0000        0.0000        0.0000        0.0000        0.0000        0.0000        0.0000        0.0000        0.0000        0.0000        0.0000        0.0000        0.0000        0.0000        0.0000        0.0000        0.0000        0.0000        0.0000        0.0000        0.0000        0.0000        0.0000        0.0000        0.0000        0.0000        0.0000        0.0000        0.0000        0.0000        0.0000        0.0000        0.0000        0.0000        0.0000      166.3085      140.5143      140.6363      100.2137      116.8890       74.4126       61.1536       46.5411       43.1891       41.2041       41.3726       37.6561       37.3739       33.3621       28.0512       29.2595       35.1994       35.9474       35.9899       45.3097       47.2085       40.1015       42.6374       51.4062       59.5565       57.5745       71.5081       81.9995       85.0899      110.9948      141.3348      189.8600      208.1765      213.8148      252.8507      277.9712      291.3057      297.6557      287.4250      263.6512      229.9058      235.4730      234.6874      205.9581      194.9019      214.5020      234.3583      265.7180      262.5974      271.4019      271.2068      261.2021      279.3747      301.2407      284.7160      276.5697      286.4171      308.1646      312.1205      305.8179      316.3187      308.7442      299.2723      298.7941      319.0106      326.7095      311.8137      335.2336      338.6718      308.2580      314.9956      310.5520      307.4639      321.5045      301.5620      325.2659      289.5794      275.9571      254.1993      243.5560      235.2397      220.4096      223.4594      200.8258      182.6179      191.6865      194.4041      178.4899      181.6081      220.8565        0.0000        0.0000        0.0000      122.0100      146.2824      144.3165      139.4254      131.2776       77.3400        0.0000        0.0000        0.0000        0.0000        0.0000        0.0000        0.0000        0.0000        0.0000        0.0000        0.0000        0.0000        0.0000        0.0000        0.0000        0.0000        0.0000        0.0000        0.0000        0.0000        0.0000        0.0000        0.0000        0.0000        0.0000        0.0000        0.0000        0.0000        0.0000        0.0000        0.0000        0.0000        0.0000        0.0000        0.0000        0.0000        0.0000        0.0000        0.0000        0.0000        0.0000        0.0000        0.0000        0.0000        0.0000        0.0000        0.0000        0.0000        0.0000        0.0000        0.0000        0.0000        0.0000
        0.0000        0.0000        0.0000        0.0000        0.0000        0.0000        0.0000        0.0000        0.0000        0.0000        0.0000        0.0000        0.0000        0.0000        0.0000        0.0000        0.0000        0.0000        0.0000        0.0000        0.0000        0.0000        0.0000        0.0000        0.0000        0.0000        0.0000        0.0000        0.0000        0.0000        0.0000        0.0000        0.0000        0.0000        0.0000        0.0000        0.0000        0.0000        0.0000        0.0000        0.0000        0.0000        0.0000        0.0000        0.0000        0.0000        0.0000        0.0000        0.0000        0.0000        0.0000        0.0000        0.0000        0.0000        0.0000        0.0000        0.0000        0.0000        0.0000        0.0000        0.0000        0.0000        0.0000        0.0000        0.0000        0.0000        0.0000        0.0000        0.0000        0.0000        0.0000        0.0000        0.0000        0.0000        0.0000        0.0000        0.0000        0.0000        0.0000        0.0000        0.0000        0.0000        0.0000        0.0000        0.0000        0.0000        0.0000        0.0000        0.0000        0.0000        0.0000        0.0000        0.0000        0.0000        0.0000        0.0000      147.8306      168.4792      163.5586      137.7068      119.9707       98.7227       88.1996       65.7041       52.8147       52.0791       53.1930       46.9289       41.7878       38.5520       38.7446       39.6087       37.6000       38.0702       39.5573       45.5522       44.0462      134.7976       72.6679       55.5839       61.7062       67.0769       59.1016       66.9148       76.4673       84.8437      105.0703      145.9760      202.6853      222.3987      223.0933      239.3725      258.7343      275.0966      278.5075      282.0473      288.8699      263.2375      241.9500      215.5610      205.2196      209.2475      199.9502      212.9441      202.3533      239.5431      260.4217      273.6103      275.3277      292.7857      313.4425      287.4690      281.9587      282.3986      325.0467      372.0273      356.8484      383.7444      404.8972      430.2317      425.2321      426.8245      417.9181      364.8326      368.2223      342.6544      329.3593      321.5932      314.1862      302.3150      292.6949      268.6098      268.2798      240.8825      246.2124      250.9060      230.4824      210.6202      204.1344      202.2178      183.7608      184.0219      199.9315      197.9366      265.9528      176.4432        0.0000        0.0000        0.0000        0.0000      160.7346      165.7159      161.7629      162.3915      147.2623      119.9700        0.0000        0.0000        0.0000        0.0000        0.0000        0.0000        0.0000        0.0000        0.0000        0.0000        0.0000        0.0000        0.0000        0.0000        0.0000        0.0000        0.0000        0.0000        0.0000        0.0000        0.0000        0.0000        0.0000        0.0000        0.0000        0.0000        0.0000        0.0000        0.0000        0.0000        0.0000        0.0000        0.0000        0.0000        0.0000        0.0000        0.0000        0.0000        0.0000        0.0000        0.0000        0.0000        0.0000        0.0000        0.0000        0.0000        0.0000        0.0000        0.0000        0.0000        0.0000        0.0000        0.0000
        0.0000        0.0000        0.0000        0.0000        0.0000        0.0000        0.0000        0.0000        0.0000        0.0000        0.0000        0.0000        0.0000        0.0000        0.0000        0.0000        0.0000        0.0000        0.0000        0.0000        0.0000        0.0000        0.0000        0.0000        0.0000        0.0000        0.0000        0.0000        0.0000        0.0000        0.0000        0.0000        0.0000        0.0000        0.0000        0.0000        0.0000        0.0000        0.0000        0.0000        0.0000        0.0000        0.0000        0.0000        0.0000        0.0000        0.0000        0.0000        0.0000        0.0000        0.0000        0.0000        0.0000        0.0000        0.0000        0.0000        0.0000        0.0000        0.0000        0.0000        0.0000        0.0000        0.0000        0.0000        0.0000        0.0000        0.0000        0.0000        0.0000        0.0000        0.0000        0.0000        0.0000        0.0000        0.0000        0.0000        0.0000        0.0000        0.0000        0.0000        0.0000        0.0000        0.0000        0.0000        0.0000        0.0000        0.0000        0.0000        0.0000        0.0000        0.0000        0.0000        0.0000        0.0000        0.0000        0.0000      157.4065      146.8877      137.9304      136.1332      119.3582      104.9358       84.2928       67.2114       55.6776       56.0060       52.5772       46.6789       42.8271       41.5558       45.7350       44.0500       40.1386       42.3730       50.1810       57.8257       58.2693       83.5612      100.0320       57.3222       61.4368       60.9262       59.7000       72.9098       71.3399       90.7719       99.8924      124.6400      149.9956      194.5425      238.8424      248.4488      261.8394      275.6948      293.8574      263.0777      275.8500      278.6370      257.1676      228.5562      210.9811      219.9108      207.2303      199.5361      207.8561      224.2287      250.4217      263.0444      274.3744      298.4308      297.4727      284.9856      293.6831      305.9282      321.5259      352.0779      383.5181      422.0520      481.1110      586.7529      530.9070      515.2909      503.6800      414.2200      387.0899      356.2387      362.9558      321.3928      305.8142      320.1849      287.5119      253.0680      269.2354      255.2196      237.8139      229.7876      217.3343      204.3309      192.3367      173.6035      182.1329      180.4164      196.9422        0.0000        0.0000        0.0000        0.0000        0.0000        0.0000      162.3800      139.7746      161.3070      145.3127      162.6027      152.2678        0.0000        0.0000        0.0000        0.0000        0.0000        0.0000        0.0000        0.0000        0.0000        0.0000        0.0000        0.0000        0.0000        0.0000        0.0000        0.0000        0.0000        0.0000        0.0000        0.0000        0.0000        0.0000        0.0000        0.0000        0.0000        0.0000        0.0000        0.0000        0.0000        0.0000        0.0000        0.0000        0.0000        0.0000        0.0000        0.0000        0.0000        0.0000        0.0000        0.0000        0.0000        0.0000        0.0000        0.0000        0.0000        0.0000        0.0000        0.0000        0.0000        0.0000        0.0000        0.0000        0.0000        0.0000
        0.0000        0.0000        0.0000        0.0000        0.0000        0.0000        0.0000        0.0000        0.0000        0.0000        0.0000        0.0000        0.0000        0.0000        0.0000        0.0000        0.0000        0.0000        0.0000        0.0000        0.0000        0.0000        0.0000        0.0000        0.0000        0.0000        0.0000        0.0000        0.0000        0.0000        0.0000        0.0000        0.0000        0.0000        0.0000        0.0000        0.0000        0.0000        0.0000        0.0000        0.0000        0.0000        0.0000        0.0000        0.0000        0.0000        0.0000        0.0000        0.0000        0.0000        0.0000        0.0000        0.0000        0.0000        0.0000        0.0000        0.0000        0.0000        0.0000        0.0000        0.0000        0.0000        0.0000        0.0000        0.0000        0.0000        0.0000        0.0000        0.0000        0.0000        0.0000        0.0000        0.0000        0.0000        0.0000        0.0000        0.0000        0.0000        0.0000        0.0000        0.0000        0.0000        0.0000        0.0000        0.0000        0.0000        0.0000        0.0000        0.0000        0.0000        0.0000        0.0000        0.0000        0.0000        0.0000        0.0000      154.3321      155.0388      138.1233      129.8494      119.2691       90.2745       84.6651       70.1928       64.4653       55.5472       53.8847       48.4118       45.9462       46.3028       49.7557       49.7813       47.3561       51.3525       57.2517       59.1730       59.3523       55.3501       70.8888       49.2880       57.4048       59.0510       69.6056       93.6508       79.7561       85.3829      101.0815      112.3470      122.4809      172.5177      199.0045      227.1642      243.6378      246.5462      254.4740      238.2254      256.5856      258.3242      275.4384      266.7694      247.8259      209.7518      212.6828      216.6963      228.0323      211.7033      230.1352      267.7153      294.0620      303.6232      310.2413      308.9655      334.8570      324.5714      337.6744      355.8096      425.9885      438.7234      446.7082      597.2605      541.1781      504.6189      498.2402      454.0875      411.4147      366.6731      349.6598      345.5574      337.1638      313.2624      266.7942      235.0962      239.0193      221.5290      207.6318      219.3235      218.3312      214.7242      195.0903      183.2160      179.1922      194.4464        0.0000        0.0000        0.0000        0.0000        0.0000        0.0000      174.4790      153.9657      139.0886      146.3255      134.9893      143.9367      175.9697        0.0000        0.0000        0.0000        0.0000        0.0000        0.0000        0.0000        0.0000        0.0000        0.0000        0.0000        0.0000        0.0000        0.0000        0.0000        0.0000        0.0000        0.0000        0.0000        0.0000        0.0000        0.0000        0.0000        0.0000        0.0000        0.0000        0.0000        0.0000        0.0000        0.0000        0.0000        0.0000        0.0000        0.0000        0.0000        0.0000        0.0000        0.0000        0.0000        0.0000        0.0000        0.0000        0.0000        0.0000        0.0000        0.0000        0.0000        0.0000        0.0000        0.0000        0.0000        0.0000        0.0000        0.0000
        0.0000        0.0000        0.0000        0.0000        0.0000        0.0000        0.0000        0.0000        0.0000        0.0000        0.0000        0.0000        0.0000        0.0000        0.0000        0.0000        0.0000        0.0000        0.0000        0.0000        0.0000        0.0000        0.0000        0.0000        0.0000        0.0000        0.0000        0.0000        0.0000        0.0000        0.0000        0.0000        0.0000        0.0000        0.0000        0.0000        0.0000        0.0000        0.0000        0.0000        0.0000        0.0000        0.0000        0.0000        0.0000        0.0000        0.0000        0.0000        0.0000        0.0000        0.0000        0.0000        0.0000        0.0000        0.0000        0.0000        0.0000        0.0000        0.0000        0.0000        0.0000        0.0000        0.0000        0.0000        0.0000        0.0000        0.0000        0.0000        0.0000        0.0000        0.0000        0.0000        0.0000        0.0000        0.0000        0.0000        0.0000        0.0000        0.0000        0.0000        0.0000        0.0000        0.0000        0.0000        0.0000        0.0000        0.0000        0.0000        0.0000        0.0000        0.0000        0.0000        0.0000        0.0000        0.0000        0.0000        0.0000      142.6279      129.8260      123.8691      113.6289       96.3717       84.9714       80.7972       70.2310       72.4062       61.0831       48.4358       47.9104       54.2362       51.9231       47.1829       53.4131       67.7479       76.0772       65.5015       65.0150       64.9262       70.4145       57.5525       61.7627       59.4860       70.1741       83.4629       92.9994       97.1720      106.8863      110.1891      117.5156      133.4091      153.0644      187.6804      219.3688      223.6041      224.8345      251.3663      241.5395      229.3868      262.6349      270.0704      238.8216      217.9399      216.0348      238.2647      242.8665      222.8105      250.3268      289.2245      315.0710      358.3695      349.5009      329.7789      332.8019      346.9261      395.6822      418.1707      391.3146      390.9596      424.1370      483.4464      474.1637      489.5627      498.8545      403.0571      369.3065      371.3748      350.1973      321.9968      301.6058      281.6181      270.4786      221.9847      212.6731      203.8958      205.6788      222.4176      216.3578      218.0691      206.6740      203.1649      191.7409        0.0000        0.0000        0.0000        0.0000        0.0000        0.0000        0.0000      140.6418      154.6962      152.6134      164.0384      138.1880      148.8708      174.7609        0.0000        0.0000        0.0000        0.0000        0.0000        0.0000        0.0000        0.0000        0.0000        0.0000        0.0000        0.0000        0.0000        0.0000        0.0000        0.0000        0.0000        0.0000        0.0000        0.0000        0.0000        0.0000        0.0000        0.0000        0.0000        0.0000        0.0000        0.0000        0.0000        0.0000        0.0000        0.0000        0.0000        0.0000        0.0000        0.0000        0.0000        0.0000        0.0000        0.0000        0.0000        0.0000        0.0000        0.0000        0.0000        0.0000        0.0000        0.0000        0.0000        0.0000        0.0000        0.0000        0.0000        0.0000
        0.0000        0.0000        0.0000        0.0000        0.0000        0.0000        0.0000        0.0000        0.0000        0.0000        0.0000        0.0000        0.0000        0.0000        0.0000        0.0000        0.0000        0.0000        0.0000        0.0000        0.0000        0.0000        0.0000        0.0000        0.0000        0.0000        0.0000        0.0000        0.0000        0.0000        0.0000        0.0000        0.0000        0.0000        0.0000        0.0000        0.0000        0.0000        0.0000        0.0000        0.0000        0.0000        0.0000        0.0000        0.0000        0.0000        0.0000        0.0000        0.0000        0.0000        0.0000        0.0000        0.0000        0.0000        0.0000        0.0000        0.0000        0.0000        0.0000        0.0000        0.0000        0.0000        0.0000        0.0000        0.0000        0.0000        0.0000        0.0000        0.0000        0.0000        0.0000        0.0000        0.0000        0.0000        0.0000        0.0000        0.0000        0.0000        0.0000        0.0000        0.0000        0.0000        0.0000        0.0000        0.0000        0.0000        0.0000        0.0000        0.0000        0.0000        0.0000        0.0000        0.0000        0.0000        0.0000        0.0000      203.0951      112.0963      121.4241       98.0859        0.0000      112.8168       89.5726       82.2750       76.4938       70.1677       55.6987       47.0701       46.5387       68.2686       61.2922       57.2048       60.2036       86.5810       80.7294       85.8709       89.1839       88.3643       87.2041       80.4564       71.9301       75.0018       78.1493       98.7343      106.4153      110.3133      122.8534      115.7943      100.1382      112.2820      145.5643      171.9053      174.3418      177.6862      207.8320      228.2019      219.7191      227.4205      223.2144      247.7656      247.9190      256.9847      232.7288      254.5405      271.3039      235.5146      231.0748      254.6355      302.5657      373.0076      366.6839      289.2763      288.2106      308.8505      327.9843      373.4583      341.0671      354.2099      412.4188      537.2115      521.0613      499.8558      461.7346      380.2642      359.8912      344.4953      323.8465      298.3373      286.7778      291.4598      270.3575      195.3758      179.1255      188.1144      189.7498      206.2505      173.1045      175.6048      176.1721        0.0000        0.0000        0.0000        0.0000        0.0000      168.6600      142.4400        0.0000      190.7546      171.0005      170.7542      187.4228      197.0007      174.6541      184.5627        0.0000        0.0000        0.0000        0.0000        0.0000        0.0000        0.0000        0.0000        0.0000        0.0000        0.0000        0.0000        0.0000        0.0000        0.0000        0.0000        0.0000        0.0000        0.0000        0.0000        0.0000        0.0000        0.0000        0.0000        0.0000        0.0000        0.0000        0.0000        0.0000        0.0000        0.0000        0.0000        0.0000        0.0000        0.0000        0.0000        0.0000        0.0000        0.0000        0.0000        0.0000        0.0000        0.0000        0.0000        0.0000        0.0000        0.0000        0.0000        0.0000        0.0000        0.0000        0.0000        0.0000        0.0000        0.0000
        0.0000        0.0000        0.0000        0.0000        0.0000        0.0000        0.0000        0.0000        0.0000        0.0000        0.0000        0.0000        0.0000        0.0000        0.0000        0.0000        0.0000        0.0000        0.0000        0.0000        0.0000        0.0000        0.0000        0.0000        0.0000        0.0000        0.0000        0.0000        0.0000        0.0000        0.0000        0.0000        0.0000        0.0000        0.0000        0.0000        0.0000        0.0000        0.0000        0.0000        0.0000        0.0000        0.0000        0.0000        0.0000        0.0000        0.0000        0.0000        0.0000        0.0000        0.0000        0.0000        0.0000        0.0000        0.0000        0.0000        0.0000        0.0000        0.0000        0.0000        0.0000        0.0000        0.0000        0.0000        0.0000        0.0000        0.0000        0.0000        0.0000        0.0000        0.0000        0.0000        0.0000        0.0000        0.0000        0.0000        0.0000        0.0000        0.0000        0.0000        0.0000        0.0000        0.0000        0.0000        0.0000        0.0000        0.0000        0.0000        0.0000        0.0000        0.0000        0.0000        0.0000        0.0000        0.0000        0.0000        0.0000      126.6440        0.0000        0.0000        0.0000       95.4774       91.9838       76.5782       80.5395       66.1302       56.8674       52.1612       48.9993       66.0038       59.8396       74.3228       76.7292       89.4847       91.1317       96.5774       94.9449      129.2047      100.2607       71.2140       79.7027       81.7425       91.4132      117.7232      121.5135      127.5945      124.3685      111.3356      110.6420      126.0808      154.9603      149.9281      195.7401      212.4694      212.8351      203.5915      215.0966      217.5769      187.9764      179.9696      234.2428      243.7048      261.1736      254.6979      228.4432      225.7340      215.8118      256.2460      281.4569      326.5788      348.2962      282.6700      270.8018      262.7778      275.8451      321.5405      325.0631      339.8241      407.4342      527.0173      542.9819      506.6375      471.3176      402.7777      346.8392      330.5605      306.0046      277.7754      283.7137      276.2954      248.3060      203.7540      183.5702      180.5881      155.8342      133.3510      165.6703      142.7622      154.4248        0.0000        0.0000        0.0000        0.0000        0.0000      189.6000      125.1600       77.3700      184.4603      183.9578      182.8625      203.6979      199.9500      186.6493      199.6180        0.0000        0.0000        0.0000        0.0000        0.0000        0.0000        0.0000        0.0000        0.0000        0.0000        0.0000        0.0000        0.0000        0.0000        0.0000        0.0000        0.0000        0.0000        0.0000        0.0000        0.0000        0.0000        0.0000        0.0000        0.0000        0.0000        0.0000        0.0000        0.0000        0.0000        0.0000        0.0000        0.0000        0.0000        0.0000        0.0000        0.0000        0.0000        0.0000        0.0000        0.0000        0.0000        0.0000        0.0000        0.0000        0.0000        0.0000        0.0000        0.0000        0.0000        0.0000        0.0000        0.0000        0.0000        0.0000
        0.0000        0.0000        0.0000        0.0000        0.0000        0.0000        0.0000        0.0000        0.0000        0.0000        0.0000        0.0000        0.0000        0.0000        0.0000        0.0000        0.0000        0.0000        0.0000        0.0000        0.0000        0.0000        0.0000        0.0000        0.0000        0.0000        0.0000        0.0000        0.0000        0.0000        0.0000        0.0000        0.0000        0.0000        0.0000        0.0000        0.0000        0.0000        0.0000        0.0000        0.0000        0.0000        0.0000        0.0000        0.0000        0.0000        0.0000        0.0000        0.0000        0.0000        0.0000        0.0000        0.0000        0.0000        0.0000        0.0000        0.0000        0.0000        0.0000        0.0000        0.0000        0.0000        0.0000        0.0000        0.0000        0.0000        0.0000        0.0000        0.0000        0.0000        0.0000        0.0000        0.0000        0.0000        0.0000        0.0000        0.0000        0.0000        0.0000        0.0000        0.0000        0.0000        0.0000        0.0000        0.0000        0.0000        0.0000        0.0000        0.0000        0.0000        0.0000        0.0000        0.0000        0.0000        0.0000        0.0000        0.0000        0.0000        0.0000        0.0000        0.0000       79.0648       84.2447       86.8447       67.3728       65.7986       57.5223       49.7774       50.3055       66.6359       70.2037       84.4756      105.1724      113.8022      124.5788      110.7177      117.0047      124.0460      106.6830       94.0193      110.2679      104.6896      110.3927      128.8900      143.9988      134.5856      125.7172      116.8003      121.4065      134.2884      137.5752      150.4544      203.3293      245.1764      237.1304      202.1409      208.6075      199.0743      181.9955      170.4855      179.8976      203.1760      261.3612      249.3862      210.1304      205.0736      217.8055      267.2110      273.0560      294.0124      318.9513      255.4011      252.9877      264.6269      285.2853      336.1404      333.6756      338.0706      381.9825      500.2538      516.8495      505.1194      457.8927      387.9176      351.4400      323.3839      305.4240      286.8536      269.7585      249.6492      244.1247      232.8904      195.7503      176.7737      152.2427      143.1818      185.7587        0.0000        0.0000        0.0000        0.0000        0.0000        0.0000      225.2100      194.4900      105.7500       62.0700      172.1380      186.6466      194.5098      204.4576      195.9324      205.8715      253.1656        0.0000        0.0000        0.0000        0.0000        0.0000        0.0000        0.0000        0.0000        0.0000        0.0000        0.0000        0.0000        0.0000        0.0000        0.0000        0.0000        0.0000        0.0000        0.0000        0.0000        0.0000        0.0000        0.0000        0.0000        0.0000        0.0000        0.0000        0.0000        0.0000        0.0000        0.0000        0.0000        0.0000        0.0000        0.0000        0.0000        0.0000        0.0000        0.0000        0.0000        0.0000        0.0000        0.0000        0.0000        0.0000        0.0000        0.0000        0.0000        0.0000        0.0000        0.0000        0.0000        0.0000        0.0000        0.0000
        0.0000        0.0000        0.0000        0.0000        0.0000        0.0000        0.0000        0.0000        0.0000        0.0000        0.0000        0.0000        0.0000        0.0000        0.0000        0.0000        0.0000        0.0000        0.0000        0.0000        0.0000        0.0000        0.0000        0.0000        0.0000        0.0000        0.0000        0.0000        0.0000        0.0000        0.0000        0.0000        0.0000        0.0000        0.0000        0.0000        0.0000        0.0000        0.0000        0.0000        0.0000        0.0000        0.0000        0.0000        0.0000        0.0000        0.0000        0.0000        0.0000        0.0000        0.0000        0.0000        0.0000        0.0000        0.0000        0.0000        0.0000        0.0000        0.0000        0.0000        0.0000        0.0000        0.0000        0.0000        0.0000        0.0000        0.0000        0.0000        0.0000        0.0000        0.0000        0.0000        0.0000        0.0000        0.0000        0.0000        0.0000        0.0000        0.0000        0.0000        0.0000        0.0000        0.0000        0.0000        0.0000        0.0000        0.0000        0.0000        0.0000        0.0000        0.0000        0.0000        0.0000        0.0000        0.0000        0.0000        0.0000        0.0000        0.0000        0.0000        0.0000        0.0000       78.7518       83.9550       72.4440       65.9277       70.4037       62.4106       60.2304       70.1844       80.6429       95.0196      137.8571      157.2676      125.9092      134.6926      133.6972      145.6029      131.3563      106.7968      121.7908      132.1258      141.1286      165.9615      166.3263      174.8370      177.9087      151.8223      129.0374      146.1072      142.5363      154.9664      189.7521      215.0744      188.9055      192.7408      204.2840      196.2966      182.4440      168.6824      163.3719      206.2471      222.8573      196.8918      187.4807      192.0020      206.4419      287.4749      336.4298      311.8983      336.0738      280.4771      278.9694      285.8362      299.4150      324.2405      320.7620      321.3384      346.8700      433.4856      490.8868      473.0870      438.1403      396.5115      345.7180      330.3818      313.7986      269.7036      273.5302      244.5096      235.7656      207.7090      210.6044      171.7567      177.0532      188.9366      183.9709        0.0000        0.0000        0.0000        0.0000        0.0000        0.0000        0.0000      197.2200      186.2700       89.0700      170.0500      198.1914      207.9290      188.6881      184.4440      226.0313      281.2948        0.0000        0.0000        0.0000        0.0000        0.0000        0.0000        0.0000        0.0000        0.0000        0.0000        0.0000        0.0000        0.0000        0.0000        0.0000        0.0000        0.0000        0.0000        0.0000        0.0000        0.0000        0.0000        0.0000        0.0000        0.0000        0.0000        0.0000        0.0000        0.0000        0.0000        0.0000        0.0000        0.0000        0.0000        0.0000        0.0000        0.0000        0.0000        0.0000        0.0000        0.0000        0.0000        0.0000        0.0000        0.0000        0.0000        0.0000        0.0000        0.0000        0.0000        0.0000        0.0000        0.0000        0.0000        0.0000
        0.0000        0.0000        0.0000        0.0000        0.0000        0.0000        0.0000        0.0000        0.0000        0.0000        0.0000        0.0000        0.0000        0.0000        0.0000        0.0000        0.0000        0.0000        0.0000        0.0000        0.0000        0.0000        0.0000        0.0000        0.0000        0.0000        0.0000        0.0000        0.0000        0.0000        0.0000        0.0000        0.0000        0.0000        0.0000        0.0000        0.0000        0.0000        0.0000        0.0000        0.0000        0.0000        0.0000        0.0000        0.0000        0.0000        0.0000        0.0000        0.0000        0.0000        0.0000        0.0000        0.0000        0.0000        0.0000        0.0000        0.0000        0.0000        0.0000        0.0000        0.0000        0.0000        0.0000        0.0000        0.0000        0.0000        0.0000        0.0000        0.0000        0.0000        0.0000        0.0000        0.0000        0.0000        0.0000        0.0000        0.0000        0.0000        0.0000        0.0000        0.0000        0.0000        0.0000        0.0000        0.0000        0.0000        0.0000        0.0000        0.0000        0.0000        0.0000        0.0000        0.0000        0.0000        0.0000        0.0000        0.0000        0.0000        0.0000        0.0000        0.0000        0.0000        0.0000       89.6580       87.7737       82.2472       86.3652       81.2745       79.1921       79.0869       89.8345      107.9492      134.3766      142.7069      136.3256      172.1468      181.2176      193.3166      180.5847      158.8958      160.1371      177.9077      182.3074      226.9594      235.4363      219.1943      195.5573        0.0000        0.0000      191.0512      188.9112      204.5056      194.3730      181.3866      186.4104      166.0780      180.4203      176.9437      160.7519      161.7150      165.9478      190.0803      181.1669      161.9633      154.0518      156.6259      168.1567      280.7185      325.9709      300.2450      322.3212      293.4682      380.4185      386.9951      357.9864      362.3552      336.7162      344.0056      332.6776      378.7780      419.2006      485.5583      480.0632      411.0729      366.3124      341.8708      320.1766      266.1694      257.7240      240.4573      215.0548      192.0493      227.4411      174.0172        0.0000        0.0000        0.0000        0.0000        0.0000        0.0000        0.0000        0.0000        0.0000        0.0000        0.0000        0.0000        0.0000      147.6883      161.0152      141.1121      154.1747      176.4324      224.0163        0.0000        0.0000        0.0000        0.0000        0.0000        0.0000        0.0000        0.0000        0.0000        0.0000        0.0000        0.0000        0.0000        0.0000        0.0000        0.0000        0.0000        0.0000        0.0000        0.0000        0.0000        0.0000        0.0000        0.0000        0.0000        0.0000        0.0000        0.0000        0.0000        0.0000        0.0000        0.0000        0.0000        0.0000        0.0000        0.0000        0.0000        0.0000        0.0000        0.0000        0.0000        0.0000        0.0000        0.0000        0.0000        0.0000        0.0000        0.0000        0.0000        0.0000        0.0000        0.0000        0.0000        0.0000        0.0000        0.0000
        0.0000        0.0000        0.0000        0.0000        0.0000        0.0000        0.0000        0.0000        0.0000        0.0000        0.0000        0.0000        0.0000        0.0000        0.0000        0.0000        0.0000        0.0000        0.0000        0.0000        0.0000        0.0000        0.0000        0.0000        0.0000        0.0000        0.0000        0.0000        0.0000        0.0000        0.0000        0.0000        0.0000        0.0000        0.0000        0.0000        0.0000        0.0000        0.0000        0.0000        0.0000        0.0000        0.0000        0.0000        0.0000        0.0000        0.0000        0.0000        0.0000        0.0000        0.0000        0.0000        0.0000        0.0000        0.0000        0.0000        0.0000        0.0000        0.0000        0.0000        0.0000        0.0000        0.0000        0.0000        0.0000        0.0000        0.0000        0.0000        0.0000        0.0000        0.0000        0.0000        0.0000        0.0000        0.0000        0.0000        0.0000        0.0000        0.0000        0.0000        0.0000        0.0000        0.0000        0.0000        0.0000        0.0000        0.0000        0.0000        0.0000        0.0000        0.0000        0.0000        0.0000        0.0000        0.0000        0.0000        0.0000        0.0000        0.0000        0.0000        0.0000        0.0000        0.0000       93.7163       91.5145       87.6505       86.4707       88.2125       89.5038       87.1871       93.0333      104.2836      129.4687      155.9149      169.2272      200.4117      215.9258      212.8902      210.2389      212.3715      236.1045      262.6646      239.3572      258.9352      264.7247      250.5985        0.0000        0.0000        0.0000        0.0000        0.0000        0.0000      198.3447      217.6678      195.5949      156.8022      152.2668      150.9778      144.8299      148.6356      148.7532      155.4356      156.5471      136.7096      137.2601      143.6502      155.3087      211.6031      260.0502      251.4691      259.3021      349.9364      437.7366      472.7026      344.8114      324.5768      281.1543      302.1948      317.9828      375.8700      441.1027      435.7082      450.5709      362.8527      321.9924      288.3030      271.1940      268.5569      237.7127      215.3478      226.1008      201.0622        0.0000        0.0000        0.0000        0.0000        0.0000        0.0000        0.0000        0.0000        0.0000        0.0000        0.0000        0.0000        0.0000        0.0000        0.0000      153.2821      137.7328      130.4382      140.4641      209.6860      191.7027      250.3601        0.0000        0.0000        0.0000        0.0000        0.0000        0.0000        0.0000        0.0000        0.0000        0.0000        0.0000        0.0000        0.0000        0.0000        0.0000        0.0000        0.0000        0.0000        0.0000        0.0000        0.0000        0.0000        0.0000        0.0000        0.0000        0.0000        0.0000        0.0000        0.0000        0.0000        0.0000        0.0000        0.0000        0.0000        0.0000        0.0000        0.0000        0.0000        0.0000        0.0000        0.0000        0.0000        0.0000        0.0000        0.0000        0.0000        0.0000        0.0000        0.0000        0.0000        0.0000        0.0000        0.0000        0.0000        0.0000
        0.0000        0.0000        0.0000        0.0000        0.0000        0.0000        0.0000        0.0000        0.0000        0.0000        0.0000        0.0000        0.0000        0.0000        0.0000        0.0000        0.0000        0.0000        0.0000        0.0000        0.0000        0.0000        0.0000        0.0000        0.0000        0.0000        0.0000        0.0000        0.0000        0.0000        0.0000        0.0000        0.0000        0.0000        0.0000        0.0000        0.0000        0.0000        0.0000        0.0000        0.0000        0.0000        0.0000        0.0000        0.0000        0.0000        0.0000        0.0000        0.0000        0.0000        0.0000        0.0000        0.0000        0.0000        0.0000        0.0000        0.0000        0.0000        0.0000        0.0000        0.0000        0.0000        0.0000        0.0000        0.0000        0.0000        0.0000        0.0000        0.0000        0.0000        0.0000        0.0000        0.0000        0.0000        0.0000        0.0000        0.0000        0.0000        0.0000        0.0000        0.0000        0.0000        0.0000        0.0000        0.0000        0.0000        0.0000        0.0000        0.0000        0.0000        0.0000        0.0000        0.0000        0.0000        0.0000        0.0000        0.0000        0.0000        0.0000        0.0000        0.0000        0.0000        0.0000       96.6847       94.1669      102.1253       93.7670       92.9750       93.1730       94.7374      108.1602      113.3489      133.5858      157.4505      178.6078      188.2565      214.4553        0.0000      263.7093      258.6577        0.0000        0.0000      249.2739      256.4592        0.0000        0.0000        0.0000        0.0000        0.0000        0.0000        0.0000        0.0000      228.5927      209.3819      175.0957      138.5114      125.5574      136.9187      136.2833      149.5502      148.1486      144.7532      146.2485      127.5539      123.0403      144.3651      163.6596      225.0002      221.3999      255.0531      283.1379      364.8624      324.5666      312.0014      305.1732      338.7217      322.3599      334.1098      308.2131      391.1888      378.0046      365.6433      364.4316      312.6665      292.2183      293.1163      253.7219        0.0000        0.0000        0.0000        0.0000        0.0000        0.0000        0.0000        0.0000        0.0000        0.0000        0.0000        0.0000        0.0000        0.0000        0.0000        0.0000        0.0000        0.0000        0.0000        0.0000      186.6925      171.5661      145.2413      156.4431      199.7921        0.0000        0.0000        0.0000        0.0000        0.0000        0.0000        0.0000        0.0000        0.0000        0.0000        0.0000        0.0000        0.0000        0.0000        0.0000        0.0000        0.0000        0.0000        0.0000        0.0000        0.0000        0.0000        0.0000        0.0000        0.0000        0.0000        0.0000        0.0000        0.0000        0.0000        0.0000        0.0000        0.0000        0.0000        0.0000        0.0000        0.0000        0.0000        0.0000        0.0000        0.0000        0.0000        0.0000        0.0000        0.0000        0.0000        0.0000        0.0000        0.0000        0.0000        0.0000        0.0000        0.0000        0.0000        0.0000        0.0000        0.0000
        0.0000        0.0000        0.0000        0.0000        0.0000        0.0000        0.0000        0.0000        0.0000        0.0000        0.0000        0.0000        0.0000        0.0000        0.0000        0.0000        0.0000        0.0000        0.0000        0.0000        0.0000        0.0000        0.0000        0.0000        0.0000        0.0000        0.0000        0.0000        0.0000        0.0000        0.0000        0.0000        0.0000        0.0000        0.0000        0.0000        0.0000        0.0000        0.0000        0.0000        0.0000        0.0000        0.0000        0.0000        0.0000        0.0000        0.0000        0.0000        0.0000        0.0000        0.0000        0.0000        0.0000        0.0000        0.0000        0.0000        0.0000        0.0000        0.0000        0.0000        0.0000        0.0000        0.0000        0.0000        0.0000        0.0000        0.0000        0.0000        0.0000        0.0000        0.0000        0.0000        0.0000        0.0000        0.0000        0.0000        0.0000        0.0000        0.0000        0.0000        0.0000        0.0000        0.0000        0.0000        0.0000        0.0000        0.0000        0.0000        0.0000        0.0000        0.0000        0.0000        0.0000        0.0000        0.0000        0.0000        0.0000        0.0000        0.0000        0.0000        0.0000        0.0000        0.0000       99.6869      102.0564      108.2661       98.5252       94.6563       92.5345      103.3877      118.5449      118.6938      123.3368      133.4786        0.0000        0.0000        0.0000        0.0000        0.0000        0.0000        0.0000        0.0000        0.0000        0.0000        0.0000        0.0000        0.0000        0.0000        0.0000        0.0000        0.0000        0.0000        0.0000      205.4599      145.8908      132.8213      116.0227      113.6300      126.1441      117.7582      132.4298      123.4693      113.7384      108.5742       97.1675      127.3717      143.9901      226.7568      229.5148      268.5199      272.3923      312.9167      346.3570      349.7628      310.7398      385.8568      357.5594      315.0005      301.5950      284.8124      274.6695      332.8906      327.4958      299.5200      273.4746      239.4759        0.0000        0.0000        0.0000        0.0000        0.0000        0.0000        0.0000        0.0000        0.0000        0.0000        0.0000        0.0000        0.0000        0.0000        0.0000        0.0000        0.0000        0.0000        0.0000        0.0000        0.0000        0.0000      252.7014      206.0095      215.4737        0.0000      216.7553      256.7502        0.0000        0.0000        0.0000        0.0000        0.0000        0.0000        0.0000        0.0000        0.0000        0.0000        0.0000        0.0000        0.0000        0.0000        0.0000        0.0000        0.0000        0.0000        0.0000        0.0000        0.0000        0.0000        0.0000        0.0000        0.0000        0.0000        0.0000        0.0000        0.0000        0.0000        0.0000        0.0000        0.0000        0.0000        0.0000        0.0000        0.0000        0.0000        0.0000        0.0000        0.0000        0.0000        0.0000        0.0000        0.0000        0.0000        0.0000        0.0000        0.0000        0.0000        0.0000        0.0000        0.0000        0.0000        0.0000
        0.0000        0.0000        0.0000        0.0000        0.0000        0.0000        0.0000        0.0000        0.0000        0.0000        0.0000        0.0000        0.0000        0.0000        0.0000        0.0000        0.0000        0.0000        0.0000        0.0000        0.0000        0.0000        0.0000        0.0000        0.0000        0.0000        0.0000        0.0000        0.0000        0.0000        0.0000        0.0000        0.0000        0.0000        0.0000        0.0000        0.0000        0.0000        0.0000        0.0000        0.0000        0.0000        0.0000        0.0000        0.0000        0.0000        0.0000        0.0000        0.0000        0.0000        0.0000        0.0000        0.0000        0.0000        0.0000        0.0000        0.0000        0.0000        0.0000        0.0000        0.0000        0.0000        0.0000        0.0000        0.0000        0.0000        0.0000        0.0000        0.0000        0.0000        0.0000        0.0000        0.0000        0.0000        0.0000        0.0000        0.0000        0.0000        0.0000        0.0000        0.0000        0.0000        0.0000        0.0000        0.0000        0.0000        0.0000        0.0000        0.0000        0.0000        0.0000        0.0000        0.0000        0.0000        0.0000        0.0000        0.0000        0.0000        0.0000        0.0000        0.0000        0.0000        0.0000        0.0000        0.0000       87.1532       77.9224       76.2886       82.2974       88.9326      118.6645      107.5978      113.8808      121.1227      131.4614        0.0000        0.0000        0.0000        0.0000        0.0000        0.0000        0.0000        0.0000        0.0000        0.0000        0.0000        0.0000        0.0000        0.0000        0.0000        0.0000        0.0000        0.0000      180.6869      171.9059      120.3021      111.0694      108.0693      138.5286      137.3012       96.7014       79.2722       69.6268       66.8906       77.9571      106.4610      112.6560      184.4775      257.0694      304.8191      284.8109      358.7949      452.1463      422.1192      387.9716      432.9537      378.9683      304.1330      270.1288      205.3481      278.9564      273.9709      363.6866      325.8600      355.1400        0.0000        0.0000        0.0000        0.0000        0.0000        0.0000        0.0000        0.0000        0.0000        0.0000        0.0000        0.0000        0.0000        0.0000        0.0000        0.0000        0.0000        0.0000        0.0000        0.0000        0.0000        0.0000        0.0000        0.0000      298.9987      300.1900        0.0000      398.5501      357.9900        0.0000        0.0000        0.0000        0.0000        0.0000        0.0000        0.0000        0.0000        0.0000        0.0000        0.0000        0.0000        0.0000        0.0000        0.0000        0.0000        0.0000        0.0000        0.0000        0.0000        0.0000        0.0000        0.0000        0.0000        0.0000        0.0000        0.0000        0.0000        0.0000        0.0000        0.0000        0.0000        0.0000        0.0000        0.0000        0.0000        0.0000        0.0000        0.0000        0.0000        0.0000        0.0000        0.0000        0.0000        0.0000        0.0000        0.0000        0.0000        0.0000        0.0000        0.0000        0.0000        0.0000        0.0000        0.0000
        0.0000        0.0000        0.0000        0.0000        0.0000        0.0000        0.0000        0.0000        0.0000        0.0000        0.0000        0.0000        0.0000        0.0000        0.0000        0.0000        0.0000        0.0000        0.0000        0.0000        0.0000        0.0000        0.0000        0.0000        0.0000        0.0000        0.0000        0.0000        0.0000        0.0000        0.0000        0.0000        0.0000        0.0000        0.0000        0.0000        0.0000        0.0000        0.0000        0.0000        0.0000        0.0000        0.0000        0.0000        0.0000        0.0000        0.0000        0.0000        0.0000        0.0000        0.0000        0.0000        0.0000        0.0000        0.0000        0.0000        0.0000        0.0000        0.0000        0.0000        0.0000        0.0000        0.0000        0.0000        0.0000        0.0000        0.0000        0.0000        0.0000        0.0000        0.0000        0.0000        0.0000        0.0000        0.0000        0.0000        0.0000        0.0000        0.0000        0.0000        0.0000        0.0000        0.0000        0.0000        0.0000        0.0000        0.0000        0.0000        0.0000        0.0000        0.0000        0.0000        0.0000        0.0000        0.0000        0.0000        0.0000        0.0000        0.0000        0.0000        0.0000        0.0000        0.0000        0.0000        0.0000        0.0000       80.8818       91.4218       99.4283       90.6055       97.5872      118.1547      119.7021      121.2048      137.9413        0.0000        0.0000        0.0000        0.0000        0.0000        0.0000        0.0000        0.0000        0.0000        0.0000        0.0000        0.0000        0.0000        0.0000        0.0000        0.0000        0.0000        0.0000        0.0000        0.0000      104.9801       94.9806      136.0774      139.9107      114.7672       86.7917       59.1829       46.1997       43.8691       61.3126       87.8370       92.2692      140.1719      183.1120      226.4690      214.1886      254.0323      410.2836      462.7847      481.3587      480.5072      335.9663      288.9915      273.3150      229.8780        0.0000        0.0000      328.7989        0.0000        0.0000        0.0000        0.0000        0.0000        0.0000        0.0000        0.0000        0.0000        0.0000        0.0000        0.0000        0.0000        0.0000        0.0000        0.0000        0.0000        0.0000        0.0000        0.0000        0.0000        0.0000        0.0000        0.0000        0.0000        0.0000      308.8315      288.9398        0.0000        0.0000        0.0000        0.0000        0.0000        0.0000        0.0000        0.0000        0.0000        0.0000        0.0000        0.0000        0.0000        0.0000        0.0000        0.0000        0.0000        0.0000        0.0000        0.0000        0.0000        0.0000        0.0000        0.0000        0.0000        0.0000        0.0000        0.0000        0.0000        0.0000        0.0000        0.0000        0.0000        0.0000        0.0000        0.0000        0.0000        0.0000        0.0000        0.0000        0.0000        0.0000        0.0000        0.0000        0.0000        0.0000        0.0000        0.0000        0.0000        0.0000        0.0000        0.0000        0.0000        0.0000        0.0000        0.0000        0.0000        0.0000
[truncated: 212,709 more chars]
