# Supplementary material for: Multidimensional evaluation of the TRMM 3B43V7 satellite-based precipitation product in mainland China from 1998–2016
Source: PeerJ. 2020 Feb 20;8:e8615. doi: 10.7717/peerj.8615 (PMC7036276; doi:10.7717/peerj.8615)
Supplement: Supplemental Information 2 [file peerj-08-8615-s002.zip › TRMM_3B43 data/TRMM 3B43 data-Year-Month/2010-06.txt]

ncols         249
nrows         175
xllcorner     73.250
yllcorner     6.500
cellsize      0.25000
        0.0000        0.0000        0.0000        0.0000        0.0000        0.0000        0.0000        0.0000        0.0000        0.0000        0.0000        0.0000        0.0000        0.0000        0.0000        0.0000        0.0000        0.0000        0.0000        0.0000        0.0000        0.0000        0.0000        0.0000        0.0000        0.0000        0.0000        0.0000        0.0000        0.0000        0.0000        0.0000        0.0000        0.0000        0.0000        0.0000        0.0000        0.0000        0.0000        0.0000        0.0000        0.0000        0.0000        0.0000        0.0000        0.0000        0.0000        0.0000        0.0000        0.0000        0.0000        0.0000        0.0000        0.0000        0.0000        0.0000        0.0000        0.0000        0.0000        0.0000        0.0000        0.0000        0.0000        0.0000        0.0000        0.0000        0.0000        0.0000        0.0000        0.0000        0.0000        0.0000        0.0000        0.0000        0.0000        0.0000        0.0000        0.0000        0.0000        0.0000        0.0000        0.0000        0.0000        0.0000        0.0000        0.0000        0.0000        0.0000        0.0000        0.0000        0.0000        0.0000        0.0000        0.0000        0.0000        0.0000        0.0000        0.0000        0.0000        0.0000        0.0000        0.0000        0.0000        0.0000        0.0000        0.0000        0.0000        0.0000        0.0000        0.0000        0.0000        0.0000        0.0000        0.0000        0.0000        0.0000        0.0000        0.0000        0.0000        0.0000        0.0000        0.0000        0.0000        0.0000        0.0000        0.0000        0.0000        0.0000        0.0000        0.0000        0.0000        0.0000        0.0000        0.0000        0.0000        0.0000        0.0000        0.0000        0.0000        0.0000        0.0000        0.0000        0.0000        0.0000        0.0000        0.0000        0.0000        0.0000        0.0000        0.0000        0.0000        0.0000        0.0000        0.0000        0.0000        0.0000        0.0000        0.0000        0.0000        0.0000        0.0000        0.0000        0.0000        0.0000        0.0000        0.0000        0.0000        0.0000        0.0000        0.0000        0.0000        0.0000        0.0000       20.7129       20.8231       26.0900        0.0000        0.0000        0.0000       23.7103       20.1373       20.3462       27.4183       24.0928       15.1986       15.1136       16.5218       17.5677       18.6073       18.0217       15.9022       26.1302       49.9615       42.0527       32.4406       34.6697       34.5385       45.9882       61.9284       56.2737       81.4290       93.5356       77.2948       68.0862       71.1592       69.7498       70.3324       62.7077       49.7739       65.6973       77.2147       86.4759       93.9866       90.0763       82.2774       81.1532       83.9687       74.6232       77.2990        0.0000        0.0000        0.0000        0.0000        0.0000        0.0000        0.0000        0.0000        0.0000        0.0000        0.0000        0.0000        0.0000        0.0000        0.0000        0.0000        0.0000        0.0000        0.0000        0.0000        0.0000        0.0000        0.0000        0.0000        0.0000        0.0000        0.0000        0.0000        0.0000        0.0000
        0.0000        0.0000        0.0000        0.0000        0.0000        0.0000        0.0000        0.0000        0.0000        0.0000        0.0000        0.0000        0.0000        0.0000        0.0000        0.0000        0.0000        0.0000        0.0000        0.0000        0.0000        0.0000        0.0000        0.0000        0.0000        0.0000        0.0000        0.0000        0.0000        0.0000        0.0000        0.0000        0.0000        0.0000        0.0000        0.0000        0.0000        0.0000        0.0000        0.0000        0.0000        0.0000        0.0000        0.0000        0.0000        0.0000        0.0000        0.0000        0.0000        0.0000        0.0000        0.0000        0.0000        0.0000        0.0000        0.0000        0.0000        0.0000        0.0000        0.0000        0.0000        0.0000        0.0000        0.0000        0.0000        0.0000        0.0000        0.0000        0.0000        0.0000        0.0000        0.0000        0.0000        0.0000        0.0000        0.0000        0.0000        0.0000        0.0000        0.0000        0.0000        0.0000        0.0000        0.0000        0.0000        0.0000        0.0000        0.0000        0.0000        0.0000        0.0000        0.0000        0.0000        0.0000        0.0000        0.0000        0.0000        0.0000        0.0000        0.0000        0.0000        0.0000        0.0000        0.0000        0.0000        0.0000        0.0000        0.0000        0.0000        0.0000        0.0000        0.0000        0.0000        0.0000        0.0000        0.0000        0.0000        0.0000        0.0000        0.0000        0.0000        0.0000        0.0000        0.0000        0.0000        0.0000        0.0000        0.0000        0.0000        0.0000        0.0000        0.0000        0.0000        0.0000        0.0000        0.0000        0.0000        0.0000        0.0000        0.0000        0.0000        0.0000        0.0000        0.0000        0.0000        0.0000        0.0000        0.0000        0.0000        0.0000        0.0000        0.0000        0.0000        0.0000        0.0000        0.0000        0.0000        0.0000        0.0000        0.0000        0.0000        0.0000        0.0000        0.0000        0.0000        0.0000        0.0000        0.0000        0.0000        0.0000        0.0000        0.0000       23.9415       22.5365       23.4691       20.5715       19.5081       23.5871       21.6306       20.4021       21.3024       22.1431       22.5571       15.3872       14.4912       12.2809       12.5987       11.9649       14.0359       16.3827       18.6223       37.6771       46.9821       42.3685       27.8468       47.2835       44.7889       38.2710       46.6688       62.9627       83.5966       83.7530       94.1236       91.3358       84.0345       61.5497       56.3999       45.9073       50.6422       68.3727       75.0717       81.7428       86.3809       79.2070       75.2786       73.7085       77.4362       70.3798       70.7749       79.9271       83.3683       80.2409       76.2567       72.1560       84.5781       88.0417        0.0000        0.0000        0.0000        0.0000        0.0000        0.0000        0.0000        0.0000        0.0000        0.0000        0.0000        0.0000        0.0000        0.0000        0.0000        0.0000        0.0000        0.0000        0.0000        0.0000        0.0000        0.0000        0.0000
        0.0000        0.0000        0.0000        0.0000        0.0000        0.0000        0.0000        0.0000        0.0000        0.0000        0.0000        0.0000        0.0000        0.0000        0.0000        0.0000        0.0000        0.0000        0.0000        0.0000        0.0000        0.0000        0.0000        0.0000        0.0000        0.0000        0.0000        0.0000        0.0000        0.0000        0.0000        0.0000        0.0000        0.0000        0.0000        0.0000        0.0000        0.0000        0.0000        0.0000        0.0000        0.0000        0.0000        0.0000        0.0000        0.0000        0.0000        0.0000        0.0000        0.0000        0.0000        0.0000        0.0000        0.0000        0.0000       43.3690        0.0000       36.1866       29.8646        0.0000        0.0000        0.0000        0.0000        0.0000        0.0000        0.0000        0.0000        0.0000        0.0000        0.0000        0.0000        0.0000        0.0000        0.0000        0.0000        0.0000        0.0000        0.0000        0.0000        0.0000        0.0000        0.0000        0.0000        0.0000        0.0000        0.0000        0.0000        0.0000        0.0000        0.0000        0.0000        0.0000        0.0000        0.0000        0.0000        0.0000        0.0000        0.0000        0.0000        0.0000        0.0000        0.0000        0.0000        0.0000        0.0000        0.0000        0.0000        0.0000        0.0000        0.0000        0.0000        0.0000        0.0000        0.0000        0.0000        0.0000        0.0000        0.0000        0.0000        0.0000        0.0000        0.0000        0.0000        0.0000        0.0000        0.0000        0.0000        0.0000        0.0000        0.0000        0.0000        0.0000        0.0000        0.0000        0.0000        0.0000        0.0000        0.0000        0.0000        0.0000        0.0000        0.0000        0.0000        0.0000        0.0000        0.0000        0.0000        0.0000        0.0000        0.0000        0.0000        0.0000        0.0000        0.0000        0.0000        0.0000        0.0000        0.0000        0.0000        0.0000        0.0000        0.0000        0.0000        0.0000        0.0000        0.0000        0.0000        0.0000        0.0000        0.0000        0.0000       25.1862       23.2363       21.8177       21.3441       17.6036       19.1833       22.5985       16.2169       17.7282       19.0526       23.1039       23.1159       13.7945       11.9219       11.6442       13.7847       12.1472       14.6306       18.6775       18.8009       23.9359       31.8854       26.3482       29.7758       46.5766       39.7679       35.4784       41.2379       53.5350       78.4765      113.6656      136.8402      106.9794       78.2962       67.3504       59.1264       51.6954       62.5021       72.9728       64.6228       71.7125       72.2569       69.5697       66.7996       66.5681       75.2744       68.5262       68.2445       74.8841       81.4384       85.7214       79.8405       83.5066       76.0436       83.1056       74.9080        0.0000        0.0000        0.0000        0.0000        0.0000        0.0000        0.0000        0.0000        0.0000        0.0000        0.0000        0.0000        0.0000        0.0000        0.0000        0.0000        0.0000        0.0000        0.0000        0.0000        0.0000        0.0000
        0.0000        0.0000        0.0000        0.0000        0.0000        0.0000        0.0000        0.0000        0.0000        0.0000        0.0000        0.0000        0.0000        0.0000        0.0000        0.0000        0.0000        0.0000        0.0000        0.0000        0.0000        0.0000        0.0000        0.0000        0.0000        0.0000        0.0000        0.0000        0.0000        0.0000        0.0000        0.0000        0.0000        0.0000        0.0000        0.0000        0.0000        0.0000        0.0000        0.0000        0.0000        0.0000        0.0000        0.0000        0.0000        0.0000        0.0000        0.0000        0.0000        0.0000        0.0000        0.0000        0.0000       70.4209       57.9549       68.6965       57.4672       64.0369       79.1655       17.6611        0.0000        0.0000        0.0000        0.0000        0.0000        0.0000        0.0000        0.0000        0.0000        0.0000        0.0000        0.0000        0.0000        0.0000        0.0000        0.0000        0.0000        0.0000        0.0000        0.0000        0.0000        0.0000        0.0000        0.0000        0.0000        0.0000        0.0000        0.0000        0.0000        0.0000        0.0000        0.0000        0.0000        0.0000        0.0000        0.0000        0.0000        0.0000        0.0000        0.0000        0.0000        0.0000        0.0000        0.0000        0.0000        0.0000        0.0000        0.0000        0.0000        0.0000        0.0000        0.0000        0.0000        0.0000        0.0000        0.0000        0.0000        0.0000        0.0000        0.0000        0.0000        0.0000        0.0000        0.0000        0.0000        0.0000        0.0000        0.0000        0.0000        0.0000        0.0000        0.0000        0.0000        0.0000        0.0000        0.0000        0.0000        0.0000        0.0000        0.0000        0.0000        0.0000        0.0000        0.0000        0.0000        0.0000        0.0000        0.0000        0.0000        0.0000        0.0000        0.0000        0.0000        0.0000        0.0000        0.0000        0.0000        0.0000        0.0000        0.0000        0.0000        0.0000        0.0000        0.0000        0.0000        0.0000        0.0000        0.0000        0.0000        0.0000       31.6260       23.3619       24.4709       21.1369       15.5397       20.1042       92.9958      200.8221       28.8498       18.2601       18.3625       20.9859       24.6785       19.4398       13.2650       11.1651       13.4043       14.5099       17.4230       23.0948       32.7005       32.1217       27.9267       33.8988       43.1305       58.8519       59.0860       49.0767       61.8797       87.4122       99.6735      125.7818      126.6401       92.0013       93.0792       86.3334       72.7395       70.7501       68.6624       66.4972       66.5447       73.0172       74.8022       64.7336       66.6263       69.0931       63.8727       85.0323       79.6622       70.1704       76.3747       78.7014       76.5148       80.7058       65.1126       54.8646       58.2125       61.2831       55.6344        0.0000        0.0000        0.0000        0.0000        0.0000        0.0000        0.0000        0.0000        0.0000        0.0000        0.0000        0.0000        0.0000        0.0000        0.0000        0.0000        0.0000        0.0000        0.0000        0.0000
        0.0000        0.0000        0.0000        0.0000        0.0000        0.0000        0.0000        0.0000        0.0000        0.0000        0.0000        0.0000        0.0000        0.0000        0.0000        0.0000        0.0000        0.0000        0.0000        0.0000        0.0000        0.0000        0.0000        0.0000        0.0000        0.0000        0.0000        0.0000        0.0000        0.0000        0.0000        0.0000        0.0000        0.0000        0.0000        0.0000        0.0000        0.0000        0.0000        0.0000        0.0000        0.0000        0.0000        0.0000        0.0000        0.0000        0.0000        0.0000        0.0000        0.0000        0.0000        0.0000        0.0000       53.0271       43.2261       52.1181       55.0804       58.3160       51.0341       22.7444        0.0000        0.0000        0.0000        0.0000        0.0000        0.0000        0.0000        0.0000        0.0000        0.0000        0.0000        0.0000        0.0000        0.0000        0.0000        0.0000        0.0000        0.0000        0.0000        0.0000        0.0000        0.0000        0.0000        0.0000        0.0000        0.0000        0.0000        0.0000        0.0000        0.0000        0.0000        0.0000        0.0000        0.0000        0.0000        0.0000        0.0000        0.0000        0.0000        0.0000        0.0000        0.0000        0.0000        0.0000        0.0000        0.0000        0.0000        0.0000        0.0000        0.0000        0.0000        0.0000        0.0000        0.0000        0.0000        0.0000        0.0000        0.0000        0.0000        0.0000        0.0000        0.0000        0.0000        0.0000        0.0000        0.0000        0.0000        0.0000        0.0000        0.0000        0.0000        0.0000        0.0000        0.0000        0.0000        0.0000        0.0000        0.0000        0.0000        0.0000        0.0000        0.0000        0.0000        0.0000        0.0000        0.0000        0.0000        0.0000        0.0000        0.0000        0.0000        0.0000        0.0000        0.0000        0.0000        0.0000        0.0000        0.0000        0.0000        0.0000        0.0000        0.0000        0.0000        0.0000        0.0000        0.0000        0.0000        0.0000        0.0000        0.0000       37.9848       24.3232       22.0282       18.1090       21.2984      147.0172      229.5278       86.2176       15.2618       16.2541       18.2520       18.9633       23.7130       19.0521       20.8082       15.6544       13.5208       16.9645       21.9816       24.1552       42.8419       65.1338       45.3119       44.4777       60.4050       63.6058       62.3778       66.4665       68.1420       81.6385       94.8212       85.7350       90.5502       84.2432       78.0622       70.8631       64.8126       65.7663       64.6361       66.1136       61.3736       59.7475       60.2578       59.9526       52.6440       56.8385       62.6330       77.7545       64.3334       62.1439       64.4156       72.4235       76.1231       83.3508       63.3536       48.8008       49.8912       52.6543       76.2439       71.5440       69.6311        0.0000        0.0000        0.0000        0.0000        0.0000        0.0000        0.0000        0.0000        0.0000        0.0000        0.0000        0.0000        0.0000        0.0000        0.0000        0.0000        0.0000        0.0000
        0.0000        0.0000        0.0000        0.0000        0.0000        0.0000        0.0000        0.0000        0.0000        0.0000        0.0000        0.0000        0.0000        0.0000        0.0000        0.0000        0.0000        0.0000        0.0000        0.0000        0.0000        0.0000        0.0000        0.0000        0.0000        0.0000        0.0000        0.0000        0.0000        0.0000        0.0000        0.0000        0.0000        0.0000        0.0000        0.0000        0.0000        0.0000        0.0000        0.0000        0.0000        0.0000        0.0000        0.0000        0.0000        0.0000        0.0000        0.0000        0.0000        0.0000      153.9213       38.8547       48.2682       47.0796       50.5588       47.3598       45.5998       41.0743       41.3208       26.0585       42.4368       63.5314        0.0000        0.0000        0.0000        0.0000        0.0000        0.0000        0.0000        0.0000        0.0000        0.0000        0.0000        0.0000        0.0000        0.0000        0.0000        0.0000        0.0000        0.0000        0.0000        0.0000        0.0000        0.0000        0.0000        0.0000        0.0000        0.0000        0.0000        0.0000        0.0000        0.0000        0.0000        0.0000        0.0000        0.0000        0.0000        0.0000        0.0000        0.0000        0.0000        0.0000        0.0000        0.0000        0.0000        0.0000        0.0000        0.0000        0.0000        0.0000        0.0000        0.0000        0.0000        0.0000        0.0000        0.0000        0.0000        0.0000        0.0000        0.0000        0.0000        0.0000        0.0000        0.0000        0.0000        0.0000        0.0000        0.0000        0.0000        0.0000        0.0000        0.0000        0.0000        0.0000        0.0000        0.0000        0.0000        0.0000        0.0000        0.0000        0.0000        0.0000        0.0000        0.0000        0.0000        0.0000        0.0000        0.0000        0.0000        0.0000        0.0000        0.0000        0.0000        0.0000        0.0000        0.0000        0.0000        0.0000        0.0000        0.0000        0.0000        0.0000        0.0000        0.0000        0.0000        0.0000        0.0000        0.0000        0.0000       23.7791       26.3391       22.2731       16.9238       17.9627       15.5247       48.7325       39.8563       11.6548       10.8002       12.0434       15.5144       15.0811       20.9580       19.8908       22.9397       21.4457       16.8616       20.0010       25.1360       36.4773       34.3672       43.1705       46.1348       57.6716       74.8240       74.3030       80.7624       63.9490       67.4157       82.2551       93.3013       79.6046       73.1552       70.7612       71.7211       65.9215       65.5022       60.8196       60.9862       58.3180       55.6566       48.6633       49.3677       48.3584       45.7770       62.7772       68.0617       69.2816       63.2994       61.3192       54.3676       70.8394       70.9753       86.9596       60.7993       60.3229       54.4999       53.3844       58.5866       56.1457       72.9192        0.0000        0.0000        0.0000        0.0000        0.0000        0.0000        0.0000        0.0000        0.0000        0.0000        0.0000        0.0000        0.0000        0.0000       94.6079      115.3289      136.6729        0.0000
        0.0000        0.0000        0.0000        0.0000        0.0000        0.0000        0.0000        0.0000        0.0000        0.0000        0.0000        0.0000        0.0000        0.0000        0.0000        0.0000        0.0000        0.0000        0.0000        0.0000        0.0000        0.0000        0.0000        0.0000        0.0000        0.0000        0.0000        0.0000        0.0000        0.0000        0.0000        0.0000        0.0000        0.0000        0.0000        0.0000        0.0000        0.0000        0.0000        0.0000        0.0000        0.0000        0.0000        0.0000        0.0000        0.0000        0.0000        0.0000       27.9483       27.7701       29.5730       33.7659       36.3593       45.4654       36.7775       35.7222       27.8709       24.2187       26.8863       24.9658       25.7565       49.0037       84.1410        0.0000        0.0000        0.0000        0.0000        0.0000        0.0000        0.0000        0.0000        0.0000        0.0000        0.0000        0.0000        0.0000        0.0000        0.0000        0.0000        0.0000        0.0000        0.0000        0.0000        0.0000        0.0000        0.0000        0.0000        0.0000        0.0000        0.0000        0.0000        0.0000        0.0000        0.0000        0.0000        0.0000        0.0000        0.0000        0.0000        0.0000        0.0000        0.0000        0.0000        0.0000        0.0000        0.0000        0.0000        0.0000        0.0000        0.0000        0.0000        0.0000        0.0000        0.0000        0.0000        0.0000        0.0000        0.0000        0.0000        0.0000        0.0000        0.0000        0.0000        0.0000        0.0000        0.0000        0.0000        0.0000        0.0000        0.0000        0.0000        0.0000        0.0000        0.0000        0.0000        0.0000        0.0000        0.0000        0.0000        0.0000        0.0000        0.0000        0.0000        0.0000        0.0000        0.0000        0.0000        0.0000        0.0000        0.0000        0.0000        0.0000        0.0000        0.0000        0.0000        0.0000        0.0000        0.0000        0.0000        0.0000        0.0000        0.0000        0.0000        0.0000        0.0000        0.0000        0.0000        0.0000       32.0278       22.9731       24.1640       20.6867       13.6767       10.8848       13.2865       13.3300       15.1758       11.6692       12.9605       13.7231       15.3195       17.8183       19.8145       22.1588       27.9020       27.7006       29.3867       27.1554       28.8082       32.5847       36.5769       44.2340       50.4651       70.4987       80.3782       69.4040       66.0563       62.6976       65.8457       87.7434       91.2308       82.9776       71.6292       69.6548       69.4797       59.1351       65.7727       49.6573       53.1746       52.2879       42.7955       40.6848       44.1183       55.8389       65.9485       80.2218       75.8001       70.3678       59.8079       52.5752       50.2428       53.9704       56.3847       67.5238       64.1301       66.0240       67.8398       67.0772       62.9259       59.0833       62.0419       55.9889        0.0000        0.0000        0.0000        0.0000        0.0000        0.0000        0.0000        0.0000        0.0000       40.1518       44.1823       64.2440       80.3902       92.5704       98.8682       92.3548      106.0959
        0.0000        0.0000        0.0000        0.0000        0.0000        0.0000        0.0000        0.0000        0.0000        0.0000        0.0000        0.0000        0.0000        0.0000        0.0000        0.0000        0.0000        0.0000        0.0000        0.0000        0.0000        0.0000        0.0000        0.0000        0.0000        0.0000        0.0000        0.0000        0.0000        0.0000        0.0000        0.0000        0.0000        0.0000        0.0000        0.0000        0.0000        0.0000        0.0000        0.0000        0.0000        0.0000        0.0000        0.0000        0.0000        0.0000        0.0000        0.0000       28.0568       26.3738       24.3879       24.2907       28.9351       25.1234       23.1469       21.1496       19.3392       19.0305       26.5166       28.8212       23.6280       25.9895       21.1657       13.8240       17.5816       19.1150       23.2268        0.0000        0.0000        0.0000        0.0000        0.0000        0.0000        0.0000        0.0000        0.0000        0.0000        0.0000        0.0000        0.0000        0.0000        0.0000        0.0000        0.0000        0.0000        0.0000        0.0000        0.0000        0.0000        0.0000        0.0000        0.0000        0.0000        0.0000        0.0000        0.0000        0.0000        0.0000        0.0000        0.0000        0.0000        0.0000        0.0000        0.0000        0.0000        0.0000        0.0000        0.0000        0.0000        0.0000        0.0000        0.0000        0.0000        0.0000        0.0000        0.0000        0.0000        0.0000        0.0000        0.0000        0.0000        0.0000        0.0000        0.0000        0.0000        0.0000        0.0000        0.0000        0.0000        0.0000        0.0000        0.0000        0.0000        0.0000        0.0000        0.0000        0.0000        0.0000        0.0000        0.0000        0.0000        0.0000        0.0000        0.0000        0.0000        0.0000        0.0000        0.0000        0.0000        0.0000        0.0000        0.0000        0.0000        0.0000        0.0000        0.0000        0.0000        0.0000        0.0000        0.0000        0.0000        0.0000        0.0000        0.0000        0.0000        0.0000        0.0000        0.0000       34.2454       28.4231       24.1145       18.1060       12.7439       13.5498       15.2483       14.9897       15.1247       14.9230       15.0663       14.5721       16.9364       21.0325       21.3142       25.0648       29.0972       27.2851       25.4905       33.5370       43.9054       48.1482       40.5138       44.4597       57.9536       79.5989       84.1027       72.1733       66.2970       70.2454       67.8850       76.6984       73.0661       70.4048       67.7921       51.5653       51.1774       68.3988       62.0059       46.5988       49.9813       57.2136       44.4223       40.0482       41.0239       44.6128       63.4516       57.6655       59.3993       57.2483       57.1588       49.0526       43.8841       40.7512       46.9225       50.4124       47.6696       47.6304       63.4081       89.4259       75.9584       50.2141       55.4601        0.0000        0.0000        0.0000        0.0000        0.0000        0.0000       38.6480       35.4870       28.3960       27.1002       31.0230       35.8877       75.2130       61.1520       90.2569       81.7759        0.0000        0.0000
        0.0000        0.0000        0.0000        0.0000        0.0000        0.0000        0.0000        0.0000        0.0000        0.0000        0.0000        0.0000        0.0000        0.0000        0.0000        0.0000        0.0000        0.0000        0.0000        0.0000        0.0000        0.0000        0.0000        0.0000        0.0000        0.0000        0.0000        0.0000        0.0000        0.0000        0.0000        0.0000        0.0000        0.0000        0.0000        0.0000        0.0000        0.0000        0.0000        0.0000        0.0000        0.0000        0.0000        0.0000        0.0000        0.0000        0.0000        0.0000       24.9111       26.3448       21.1402       24.5336       23.6197       18.1642       16.4926       12.8662       14.7182       13.9686       15.7387       10.9367       13.2253       12.4310       12.9883       17.4313       19.4780       30.1426       28.9352       26.1109       27.5722        0.0000        0.0000        0.0000        0.0000        0.0000        0.0000        0.0000        0.0000        0.0000        0.0000        0.0000        0.0000        0.0000        0.0000        0.0000        0.0000        0.0000        0.0000        0.0000        0.0000        0.0000        0.0000        0.0000        0.0000        0.0000        0.0000        0.0000        0.0000        0.0000        0.0000        0.0000        0.0000        0.0000        0.0000        0.0000        0.0000        0.0000        0.0000        0.0000        0.0000        0.0000        0.0000        0.0000        0.0000        0.0000        0.0000        0.0000        0.0000        0.0000        0.0000        0.0000        0.0000        0.0000        0.0000        0.0000        0.0000        0.0000        0.0000        0.0000        0.0000        0.0000        0.0000        0.0000        0.0000        0.0000        0.0000        0.0000        0.0000        0.0000        0.0000        0.0000        0.0000        0.0000        0.0000        0.0000        0.0000        0.0000        0.0000        0.0000        0.0000        0.0000        0.0000        0.0000        0.0000        0.0000        0.0000        0.0000        0.0000        0.0000        0.0000        0.0000        0.0000        0.0000        0.0000        0.0000        0.0000        0.0000        0.0000        0.0000       33.7937       25.3178       28.0294       22.9074       20.5305       18.5929       19.1684       19.9992       14.1431      240.8712      157.2851       23.3745       21.7459       32.3570       33.7372       33.0073       42.5169       42.9970       47.4140       55.4448       48.1240       53.5192       53.2131       64.1380       64.6100       75.7770       66.9902       63.8909       68.3748       69.9595       54.1948       51.8795       60.4248       46.3444       42.8524       37.7764       35.8019       38.7349       40.3341       34.4249       34.8628       42.9265       39.3559       38.7153       40.4086       46.0396       53.5764       53.4475       46.2099       52.5582       45.6578       50.2928       51.0486       37.0346       37.8247       54.8560       50.3905       40.1072       52.2236       78.1948       80.2882       53.6190       58.2283       49.4043       56.2490       72.0130       71.4788       50.8299       39.1497       39.7863       40.0497       48.5750       48.1647       40.8669       44.9228       52.3722       63.0288       77.1205       91.9991        0.0000        0.0000
        0.0000        0.0000        0.0000        0.0000        0.0000        0.0000        0.0000        0.0000        0.0000        0.0000        0.0000        0.0000        0.0000        0.0000        0.0000        0.0000        0.0000        0.0000        0.0000        0.0000        0.0000        0.0000        0.0000        0.0000        0.0000        0.0000        0.0000        0.0000        0.0000        0.0000        0.0000        0.0000        0.0000        0.0000        0.0000        0.0000        0.0000        0.0000        0.0000        0.0000        0.0000        0.0000        0.0000        0.0000        0.0000        0.0000        0.0000        0.0000       24.4801       19.3175       19.4886       22.4186       24.6017       21.6258       17.3125       11.2031       11.3022       15.7050       10.4914        8.0672        7.7858        8.5587       10.5114       13.3452       21.1976       31.4595       31.1402       29.5553       29.2235       30.7613        0.0000        0.0000        0.0000        0.0000        0.0000        0.0000        0.0000        0.0000        0.0000        0.0000        0.0000        0.0000        0.0000        0.0000        0.0000        0.0000        0.0000        0.0000        0.0000        0.0000        0.0000        0.0000        0.0000        0.0000        0.0000        0.0000        0.0000        0.0000        0.0000        0.0000        0.0000        0.0000        0.0000        0.0000        0.0000        0.0000        0.0000        0.0000        0.0000        0.0000        0.0000        0.0000        0.0000        0.0000        0.0000        0.0000        0.0000        0.0000        0.0000        0.0000        0.0000        0.0000        0.0000        0.0000        0.0000        0.0000        0.0000        0.0000        0.0000        0.0000        0.0000        0.0000        0.0000        0.0000        0.0000        0.0000        0.0000        0.0000        0.0000        0.0000        0.0000        0.0000        0.0000        0.0000        0.0000        0.0000        0.0000        0.0000        0.0000        0.0000        0.0000        0.0000        0.0000        0.0000        0.0000        0.0000        0.0000        0.0000        0.0000        0.0000        0.0000        0.0000        0.0000        0.0000        0.0000        0.0000        0.0000        0.0000        0.0000       27.2860       25.6266       26.3774       26.7635       23.3178        0.0000       23.5171       16.7695      139.7499        0.0000        0.0000        0.0000       44.0637       41.4733       44.9978       58.1227       70.0408       79.1404       66.8470       53.2743       53.1904       61.3718       70.7805       73.5066       55.5251       55.0792       56.5335       60.1019       61.5127       52.0804       57.9056       46.5828       38.0936       37.8224       34.0509       32.3340       36.9569       38.0061       34.1747       31.7612       35.0601       41.9793       39.8260       48.7157       44.9298       42.6416       36.7018       42.6399       43.6339       36.2740       27.7776       31.7226       32.0795       33.6857       48.9545       85.1637       62.2201       63.5081       55.8778       70.2005       60.0849       48.7841       50.0850       51.2690       62.2540       56.5115       42.8995       38.2513       38.9179       39.7004       49.0645       48.3755       42.7222       46.6000       47.7378       52.0193       70.2407       89.7022        0.0000        0.0000
        0.0000        0.0000        0.0000        0.0000        0.0000        0.0000        0.0000        0.0000        0.0000        0.0000        0.0000        0.0000        0.0000        0.0000        0.0000        0.0000        0.0000        0.0000        0.0000        0.0000        0.0000        0.0000        0.0000        0.0000        0.0000        0.0000        0.0000        0.0000        0.0000        0.0000        0.0000        0.0000        0.0000        0.0000        0.0000        0.0000        0.0000        0.0000       33.8788       48.1798       42.3379        0.0000        0.0000        0.0000        0.0000        0.0000        0.0000        0.0000       27.2912       28.3467       35.8164       36.7526       33.2982       30.8222       19.6166       72.0136       89.2559       39.3380        9.8696        6.5597        6.3347        7.9897       11.2166       13.8175       15.9936       18.4076       29.5507       29.5788       35.3031       33.7840        0.0000        0.0000        0.0000        0.0000        0.0000        0.0000        0.0000        0.0000        0.0000        0.0000        0.0000        0.0000        0.0000        0.0000        0.0000        0.0000        0.0000        0.0000        0.0000        0.0000        0.0000        0.0000        0.0000        0.0000        0.0000        0.0000        0.0000        0.0000        0.0000        0.0000        0.0000        0.0000        0.0000        0.0000        0.0000        0.0000        0.0000        0.0000        0.0000        0.0000        0.0000        0.0000        0.0000        0.0000        0.0000        0.0000        0.0000        0.0000        0.0000        0.0000        0.0000        0.0000        0.0000        0.0000        0.0000        0.0000        0.0000        0.0000        0.0000        0.0000        0.0000        0.0000        0.0000        0.0000        0.0000        0.0000        0.0000        0.0000        0.0000        0.0000        0.0000        0.0000        0.0000        0.0000        0.0000        0.0000        0.0000        0.0000        0.0000        0.0000        0.0000        0.0000        0.0000        0.0000        0.0000        0.0000        0.0000        0.0000        0.0000        0.0000        0.0000        0.0000        0.0000        0.0000        0.0000        0.0000        0.0000        0.0000        0.0000        0.0000        0.0000        0.0000        0.0000        0.0000        0.0000        0.0000        0.0000        0.0000        0.0000        0.0000        0.0000        0.0000        0.0000       47.3230       56.0898       67.4070       82.3104       75.4532       62.3764       57.5322       53.3518       52.3069       43.0560       43.3406       54.4055       55.8301       59.1221       56.0403       46.5672       50.0712       58.8458       56.0134       53.9559       33.3570       31.4909       40.4342       45.9205       40.7809       36.8536       53.6563       44.6626       44.4951       60.1236       63.8727       68.7446       68.5504       39.5298       41.3472       30.4838       32.6362       40.5570       44.6744       40.0252       44.2036       64.4790       63.7758      116.1597       80.2126       79.5828       60.4150       55.8891       53.9499       56.4172       54.2597       42.3018       38.6395       39.1324       44.5591       49.5900       54.4487       43.8873       46.3487       54.7287       54.6696       68.7173       72.9109        0.0000        0.0000        0.0000
        0.0000        0.0000        0.0000        0.0000        0.0000        0.0000        0.0000        0.0000        0.0000        0.0000        0.0000        0.0000        0.0000        0.0000        0.0000        0.0000        0.0000        0.0000        0.0000        0.0000        0.0000        0.0000        0.0000        0.0000        0.0000        0.0000        0.0000        0.0000        0.0000        0.0000        0.0000        0.0000        0.0000        0.0000        0.0000        0.0000        0.0000        0.0000       36.6128       36.6835       45.5776       46.3789       39.7822       30.5846       28.7273       31.2190       42.5386       69.7365       61.0864       48.7721       35.3311       39.4605       36.6269       30.6504       26.0811      106.9296       91.5613       19.3515        7.0013        7.2384        7.1720        8.6123       14.3836       15.0785       16.3945       18.1655       19.7610       27.8407       36.8888       37.7175       28.2672       27.7028        0.0000        0.0000        0.0000        0.0000        0.0000        0.0000        0.0000        0.0000        0.0000        0.0000        0.0000        0.0000        0.0000        0.0000        0.0000        0.0000        0.0000        0.0000        0.0000        0.0000        0.0000        0.0000        0.0000        0.0000        0.0000        0.0000        0.0000        0.0000        0.0000        0.0000        0.0000        0.0000        0.0000        0.0000        0.0000        0.0000        0.0000        0.0000        0.0000        0.0000        0.0000        0.0000        0.0000        0.0000        0.0000        0.0000        0.0000        0.0000        0.0000        0.0000        0.0000        0.0000        0.0000        0.0000        0.0000        0.0000        0.0000        0.0000        0.0000        0.0000        0.0000        0.0000        0.0000        0.0000        0.0000        0.0000        0.0000        0.0000        0.0000        0.0000        0.0000        0.0000        0.0000        0.0000        0.0000        0.0000        0.0000        0.0000        0.0000        0.0000        0.0000        0.0000        0.0000        0.0000        0.0000        0.0000        0.0000        0.0000        0.0000        0.0000        0.0000        0.0000        0.0000        0.0000        0.0000        0.0000        0.0000        0.0000        0.0000        0.0000        0.0000        0.0000        0.0000        0.0000        0.0000        0.0000        0.0000        0.0000        0.0000        0.0000        0.0000        0.0000       62.3642       79.2015       74.3377       70.1139       61.4925       56.6995       54.9486       40.2755       42.2302       46.3066       50.8357       50.6216       45.1863       38.1770       33.7975       36.5825       44.5351       37.9297       34.8152       27.6546       31.5636       39.6156       47.3270       48.9040       42.3015       48.8773       47.8093       53.1195       47.5663       54.2378       62.4447       66.5253       49.5387       47.1820       44.9552       44.5601       44.7110       44.1336       67.0011       55.4491       62.6224       60.0510       86.7560       93.1780       92.0811       78.0051       58.0398       53.3633       49.9363       55.4389       47.5493       42.4220       43.2463       43.1676       49.9740       45.5977       48.1144       49.1519       63.6127       66.7490       58.5477        0.0000        0.0000        0.0000        0.0000
        0.0000        0.0000        0.0000        0.0000        0.0000        0.0000        0.0000        0.0000        0.0000        0.0000        0.0000        0.0000        0.0000        0.0000        0.0000        0.0000        0.0000        0.0000        0.0000        0.0000        0.0000        0.0000        0.0000        0.0000        0.0000        0.0000        0.0000        0.0000        0.0000        0.0000        0.0000        0.0000        0.0000        0.0000        0.0000        0.0000        0.0000       18.1238       24.0843       24.3931       17.8967       27.5718       28.4263       27.7250       29.1136       29.2715       23.9217       23.1703       30.3994       30.3937       28.6478       30.4702       22.1849       25.6226       25.1194       18.7296       57.9159       10.6108        6.4460        7.6732        7.0590        7.3710       15.2313       17.3907       18.1768       15.9891       13.8401       19.8377       22.6860       23.8308       24.5208       21.8597        0.0000        0.0000        0.0000        0.0000        0.0000        0.0000        0.0000        0.0000        0.0000        0.0000        0.0000        0.0000        0.0000        0.0000        0.0000        0.0000        0.0000        0.0000        0.0000        0.0000        0.0000        0.0000        0.0000        0.0000        0.0000        0.0000        0.0000        0.0000        0.0000        0.0000        0.0000        0.0000        0.0000        0.0000        0.0000        0.0000        0.0000        0.0000        0.0000        0.0000        0.0000        0.0000        0.0000        0.0000        0.0000        0.0000        0.0000        0.0000        0.0000        0.0000        0.0000        0.0000        0.0000        0.0000        0.0000        0.0000        0.0000        0.0000        0.0000        0.0000        0.0000        0.0000        0.0000        0.0000        0.0000        0.0000        0.0000        0.0000        0.0000        0.0000        0.0000        0.0000        0.0000        0.0000        0.0000        0.0000        0.0000        0.0000        0.0000        0.0000        0.0000        0.0000        0.0000        0.0000        0.0000        0.0000        0.0000        0.0000        0.0000        0.0000        0.0000        0.0000        0.0000        0.0000        0.0000        0.0000        0.0000        0.0000        0.0000        0.0000        0.0000        0.0000        0.0000        0.0000        0.0000        0.0000        0.0000       39.5758       49.2803       40.3722       57.0832       58.3116        0.0000       46.9769       62.2800       55.3957       47.9047       52.3897       43.1935       30.4685       25.6206       40.2781       49.3300       37.3834       33.6706       22.5758       17.2315       27.7327       40.4137       21.1687       19.3147       48.4779       32.3498       29.3894       46.0173       66.4836       58.2790       60.8010       63.9837       69.5807       57.8477       56.7918       64.5479       68.9409       66.2094       58.1246       57.2834       47.6370       47.2843       42.1154       42.9372       46.0352       52.7853       57.6839       53.2323       59.9945       67.6574       69.8446       54.9701       61.8756       66.1532       60.0821       53.1804       50.0142       47.9880       47.4403       47.7649       43.3390       44.8470       47.1875       50.8864       59.6304       62.9088        0.0000        0.0000        0.0000        0.0000
        0.0000        0.0000        0.0000        0.0000        0.0000        0.0000        0.0000        0.0000        0.0000        0.0000        0.0000        0.0000        0.0000        0.0000        0.0000        0.0000        0.0000        0.0000        0.0000        0.0000        0.0000        0.0000        0.0000        0.0000        0.0000        0.0000        0.0000        0.0000        0.0000        0.0000        0.0000        0.0000        0.0000        0.0000        0.0000        0.0000        0.0000       15.1795       14.7773       15.7886       15.0121       15.1799       16.5201       20.4729       28.3067       25.3453       24.2172       21.0564       21.0934       23.5179       27.6674       28.4832       25.4446       25.9999       16.5456       10.8239        9.2872        7.3331        6.2038        8.2562        8.1642        9.0727       10.7152       13.0221       14.1595       13.3615       15.3630       19.1902       20.0400       21.0384       22.0518       19.9368       19.3305        0.0000        0.0000        0.0000        0.0000        0.0000        0.0000        0.0000        0.0000        0.0000        0.0000        0.0000        0.0000        0.0000        0.0000        0.0000        0.0000        0.0000        0.0000        0.0000        0.0000        0.0000        0.0000        0.0000        0.0000        0.0000        0.0000        0.0000        0.0000        0.0000        0.0000        0.0000        0.0000        0.0000        0.0000        0.0000        0.0000        0.0000        0.0000        0.0000        0.0000        0.0000        0.0000        0.0000        0.0000        0.0000        0.0000        0.0000        0.0000        0.0000        0.0000        0.0000        0.0000        0.0000        0.0000        0.0000        0.0000        0.0000        0.0000        0.0000        0.0000        0.0000        0.0000        0.0000        0.0000        0.0000        0.0000        0.0000        0.0000        0.0000        0.0000        0.0000        0.0000        0.0000        0.0000        0.0000        0.0000        0.0000        0.0000        0.0000        0.0000        0.0000        0.0000        0.0000        0.0000        0.0000        0.0000        0.0000        0.0000        0.0000        0.0000        0.0000        0.0000        0.0000        0.0000        0.0000        0.0000        0.0000        0.0000        0.0000        0.0000        0.0000        0.0000       18.6972       20.6244       34.5478       49.3009       35.8123       27.6497       31.2328       39.5505       48.7179       47.4329       48.6354       58.3342       55.5275       45.9007       43.6531       46.6150       34.3966       23.3860       26.2363       28.6292       38.3525       29.1907       21.4512       20.5893       37.0884       24.4409       14.1986       15.7582       86.2487       38.5145       32.8614       50.3952       57.4581       56.3835       53.5628       61.6309       71.4853       65.9383       67.6404       71.5505       69.6241       66.9511       70.4186       69.5394       58.9965       54.3478       43.0997       36.7963       38.8735       45.1051       40.7112       45.6990       60.4557       58.5866       52.9410       72.0101       68.2409       64.3214       66.3668       63.1893       56.6312       53.6119       53.8869       48.7874       43.9977       47.5541       53.6420       70.5754       75.1068        0.0000        0.0000        0.0000        0.0000        0.0000
        0.0000        0.0000        0.0000        0.0000        0.0000        0.0000        0.0000        0.0000        0.0000        0.0000        0.0000        0.0000        0.0000        0.0000        0.0000        0.0000        0.0000        0.0000        0.0000        0.0000        0.0000        0.0000        0.0000        0.0000        0.0000        0.0000        0.0000        0.0000        0.0000        0.0000        0.0000        0.0000        0.0000        0.0000        0.0000        0.0000       15.2870       12.4700       13.1699       14.8553       17.2322       19.7802       19.7114       28.3036       24.0949       21.9316       21.4085       16.4947       16.3281       15.0211       15.7959       15.6487       11.0242       17.0218       12.5912        7.3487        5.8346        7.6917       10.6958       12.0358       10.1491       11.5521       11.4394       13.6201       12.4371       12.2018       15.9963       17.9075       19.4676       20.9926       19.8349       16.4634        0.0000        0.0000        0.0000        0.0000        0.0000        0.0000        0.0000        0.0000        0.0000        0.0000        0.0000        0.0000        0.0000        0.0000        0.0000        0.0000        0.0000        0.0000        0.0000        0.0000        0.0000        0.0000        0.0000        0.0000        0.0000        0.0000        0.0000        0.0000        0.0000        0.0000        0.0000        0.0000        0.0000        0.0000        0.0000        0.0000        0.0000        0.0000        0.0000        0.0000        0.0000        0.0000        0.0000        0.0000        0.0000        0.0000        0.0000        0.0000        0.0000        0.0000        0.0000        0.0000        0.0000        0.0000        0.0000        0.0000        0.0000        0.0000        0.0000        0.0000        0.0000        0.0000        0.0000        0.0000        0.0000        0.0000        0.0000        0.0000        0.0000        0.0000        0.0000        0.0000        0.0000        0.0000        0.0000        0.0000        0.0000        0.0000        0.0000        0.0000        0.0000        0.0000        0.0000        0.0000        0.0000        0.0000        0.0000        0.0000        0.0000        0.0000        0.0000        0.0000        0.0000        0.0000        0.0000        0.0000        0.0000        0.0000        0.0000        0.0000       36.3631       30.9870       25.8124       21.5090       15.2368       22.6160       37.3171       27.3053       22.5556       36.2538       48.6510       46.2859       52.7490       58.8956       56.7760       68.5337       67.5752       45.2473       37.2868       26.5249       28.2613       20.9049       30.0023       31.3077       20.4410       18.5946       15.8484       18.8503       13.4449       12.1813       17.6859       31.4022       34.2454       40.0377       41.9888       52.4855       47.1280       50.5955       56.4556       56.5334       59.4100       58.9564       56.9696       58.3055       59.5355       68.5699       58.7928       67.8013       43.5850       41.9538       51.6771       36.7873       33.5623       39.2828       36.1587       46.7770       52.8238       60.6635       73.4182       72.2443       76.0290       82.9111       63.2907       64.4402       67.5976       63.4502       52.7843       46.3622       47.6441       53.4641       59.8120       75.7483        0.0000        0.0000        0.0000        0.0000        0.0000
        0.0000        0.0000        0.0000        0.0000        0.0000        0.0000        0.0000        0.0000        0.0000        0.0000        0.0000        0.0000        0.0000        0.0000        0.0000        0.0000        0.0000        0.0000        0.0000        0.0000        0.0000        0.0000        0.0000        0.0000        0.0000        0.0000        0.0000        0.0000        0.0000        0.0000        0.0000        0.0000        0.0000        0.0000        0.0000       18.4482       13.5616       13.6949       18.6313       29.5407       38.2552       28.7871       26.2036       24.0386       24.4728       20.7547       26.9156       14.9540       14.4724       14.2237       13.9562       10.3667       11.6391       11.9762       12.6560        8.4297        7.3341        8.6095       12.4272       12.3946       11.4771       12.1391       13.1143       12.7082       12.3347       14.3879       17.9739       22.8261       22.0550       20.1922       17.9715       16.8236        0.0000        0.0000        0.0000        0.0000        0.0000        0.0000        0.0000        0.0000        0.0000        0.0000        0.0000        0.0000        0.0000        0.0000        0.0000        0.0000        0.0000        0.0000        0.0000        0.0000        0.0000        0.0000        0.0000        0.0000        0.0000        0.0000        0.0000        0.0000        0.0000        0.0000        0.0000        0.0000        0.0000        0.0000        0.0000        0.0000        0.0000        0.0000        0.0000        0.0000        0.0000        0.0000        0.0000        0.0000        0.0000        0.0000        0.0000        0.0000        0.0000        0.0000        0.0000        0.0000        0.0000        0.0000        0.0000        0.0000        0.0000        0.0000        0.0000        0.0000        0.0000        0.0000        0.0000        0.0000        0.0000        0.0000        0.0000        0.0000        0.0000        0.0000        0.0000        0.0000        0.0000        0.0000        0.0000        0.0000        0.0000        0.0000        0.0000        0.0000        0.0000        0.0000        0.0000        0.0000        0.0000        0.0000        0.0000        0.0000        0.0000        0.0000        0.0000        0.0000        0.0000        0.0000        0.0000        0.0000        0.0000        0.0000        0.0000       42.7315       38.1101       24.0729       24.6212       23.5780       21.1144       18.6622       22.8463       19.2160       16.2521       28.4054       37.8088       40.2293       47.1622       61.0344       50.2937       59.9005       52.3886       41.0220       43.3394       34.1865       32.4533       26.1346       24.2187       23.5340       19.5021       15.3540       16.1584       16.6627       18.0916       17.3007       22.3526       32.0908       33.8992       30.8828       32.2991       40.5101       40.2702       42.4588       45.7970       57.3395       60.5628       54.8502       50.8667       51.9801       51.7589       48.5792       57.8563       52.0957       40.8074       39.9831       38.4112       33.3873       32.3945       49.8398       45.0569       52.3958       65.4593       84.2091       73.7815       70.3599       74.6902       67.4349       72.3527       77.9843       70.3404       67.4327       62.0869       61.6046       60.8014       48.6541       48.4491       55.1238        0.0000        0.0000        0.0000        0.0000        0.0000
        0.0000        0.0000        0.0000        0.0000        0.0000        0.0000        0.0000        0.0000        0.0000        0.0000        0.0000        0.0000        0.0000        0.0000        0.0000        0.0000        0.0000        0.0000        0.0000        0.0000        0.0000        0.0000        0.0000        0.0000        0.0000        0.0000        0.0000        0.0000        0.0000        0.0000        0.0000        0.0000        0.0000        0.0000        0.0000       22.1393       14.0910       19.9124       33.9712       38.3024       38.9690       32.4585       26.9978       21.7717       22.5102       20.6950       27.9414       27.4011       15.2185       13.1807       12.7402       38.3022       17.2060       10.0732       11.9635        7.4806        6.2654        7.0016        7.8157       10.5143       10.9950       10.6513       10.6174       14.6024       12.6417       14.8673       19.2788       19.1754       17.1357       15.9612       17.0572       19.4584        0.0000        0.0000        0.0000        0.0000        0.0000        0.0000        0.0000        0.0000        0.0000        0.0000        0.0000        0.0000        0.0000        0.0000        0.0000        0.0000        0.0000        0.0000        0.0000        0.0000        0.0000        0.0000        0.0000        0.0000        0.0000        0.0000        0.0000        0.0000        0.0000        0.0000        0.0000        0.0000        0.0000        0.0000        0.0000        0.0000        0.0000        0.0000        0.0000        0.0000        0.0000        0.0000        0.0000        0.0000        0.0000        0.0000        0.0000        0.0000        0.0000        0.0000        0.0000        0.0000        0.0000        0.0000        0.0000        0.0000        0.0000        0.0000        0.0000        0.0000        0.0000        0.0000        0.0000        0.0000        0.0000        0.0000        0.0000        0.0000        0.0000        0.0000        0.0000        0.0000        0.0000        0.0000        0.0000        0.0000        0.0000        0.0000        0.0000        0.0000        0.0000        0.0000        0.0000        0.0000        0.0000        0.0000        0.0000        0.0000        0.0000        0.0000        0.0000        0.0000        0.0000        0.0000        0.0000        0.0000        0.0000        0.0000       31.9096       25.2225       29.3355       16.1642       16.0949       16.4162       14.5759       12.2368        8.1318       10.1426       13.5417       19.8900       35.4197       28.0253       33.3199       40.9372       41.0292       50.6103       38.0254       47.1900       51.5864       39.7421       35.2039       22.9120       25.1541       21.6015       19.5179       18.3438       22.6543       19.1876       14.6915       11.6898       42.7303       16.8225       18.2011       31.7670       24.8292       31.8654       34.6682       35.7589       40.0494       43.7186       49.7916       66.2341       69.8218       45.8822       55.1710       40.8154       40.8519       43.1768       31.8162       33.3491       40.4800       54.2306       63.7012       69.1273       62.2821       66.3110       82.2243       98.2740       86.4895       73.5315       75.9949       73.7977       77.9661       72.3194       69.3704       60.4757       58.9015       65.4577       65.8109       57.0784       51.8398        0.0000        0.0000        0.0000        0.0000        0.0000        0.0000
        0.0000        0.0000        0.0000        0.0000        0.0000        0.0000        0.0000        0.0000        0.0000        0.0000        0.0000        0.0000        0.0000        0.0000        0.0000        0.0000        0.0000        0.0000        0.0000        0.0000        0.0000        0.0000        0.0000        0.0000        0.0000        0.0000        0.0000        0.0000        0.0000        0.0000        0.0000        0.0000        0.0000        0.0000        0.0000       20.3146       16.0805       18.4243       25.0047       33.4871       38.5565       34.9506       33.7540       29.9402       21.2396       22.9435       25.5370       18.4226       12.8613       12.1795       11.5553       19.1419       11.7580       13.1447       14.5772       10.7755       12.3040       11.0742       15.0610       10.7760       10.8265       11.0475       12.4328       16.6292       13.4555       15.8607       18.5329       22.2084       18.5813       19.1828       20.3670        0.0000        0.0000        0.0000        0.0000        0.0000        0.0000        0.0000        0.0000        0.0000        0.0000        0.0000        0.0000        0.0000        0.0000        0.0000        0.0000        0.0000        0.0000        0.0000        0.0000        0.0000        0.0000        0.0000        0.0000        0.0000        0.0000        0.0000        0.0000        0.0000        0.0000        0.0000        0.0000        0.0000        0.0000        0.0000        0.0000        0.0000        0.0000        0.0000        0.0000        0.0000        0.0000        0.0000        0.0000        0.0000        0.0000        0.0000        0.0000        0.0000        0.0000        0.0000        0.0000        0.0000        0.0000        0.0000        0.0000        0.0000        0.0000        0.0000        0.0000        0.0000        0.0000        0.0000        0.0000        0.0000        0.0000        0.0000        0.0000        0.0000        0.0000        0.0000        0.0000        0.0000        0.0000        0.0000        0.0000        0.0000        0.0000        0.0000        0.0000        0.0000        0.0000        0.0000        0.0000        0.0000        0.0000        0.0000        0.0000        0.0000        0.0000        0.0000        0.0000        0.0000        0.0000       33.5032       38.7385        0.0000       34.6858       27.6925       29.6646       17.5902       14.4337       12.7081       10.4779        8.6998       10.0951       12.2635        7.4062       10.4173        8.1508       19.4127       32.8780       18.8952       25.7176       30.2050       40.7745       52.4980       39.8762       41.9366       38.6082       33.5316       37.4308       30.1435       30.3145       33.6597       25.4811       22.7392       26.4291       18.1236       12.4141        8.6857       14.7822       12.8334       14.3249       17.8862       23.2791       28.2641       27.3288       33.0091       40.5070       42.7005       42.8500       46.2993       50.5437       46.7633       45.5677       44.2612       41.3251       37.8153       43.2166       40.4206       38.0177       39.3886       58.8027       79.1335       83.8410       82.7429      100.8871      112.1864      108.8345       91.1665       84.9009       76.2075       78.5055       73.2748       71.9384       68.0719       61.7358       71.5972       67.7503       59.6594        0.0000        0.0000        0.0000        0.0000        0.0000        0.0000        0.0000
        0.0000        0.0000        0.0000        0.0000        0.0000        0.0000        0.0000        0.0000        0.0000        0.0000        0.0000        0.0000        0.0000        0.0000        0.0000        0.0000        0.0000        0.0000        0.0000        0.0000        0.0000        0.0000        0.0000        0.0000        0.0000        0.0000        0.0000        0.0000        0.0000       85.3064       71.5868       70.8986       60.2429       55.9977       43.6344       19.9746       13.3227       13.8969       20.0006       28.5301       29.8978       32.9997       28.6330       26.9379       21.9876       19.9194       19.9003       16.3214       13.2461       14.4120       12.4174       16.3816       18.3817       16.9560       14.6176       12.5065       17.0682       12.7732        8.2772       13.0990       10.9531       12.3123       10.0172       12.4004       15.8208       17.6996       18.5153       20.2825       21.3413       26.9130       23.6730       19.7257       13.6637        0.0000        0.0000        0.0000        0.0000        0.0000        0.0000        0.0000        0.0000        0.0000        0.0000        0.0000        0.0000        0.0000        0.0000        0.0000        0.0000        0.0000        0.0000        0.0000        0.0000        0.0000        0.0000        0.0000        0.0000        0.0000        0.0000        0.0000        0.0000        0.0000        0.0000        0.0000        0.0000        0.0000        0.0000        0.0000        0.0000        0.0000        0.0000        0.0000        0.0000        0.0000        0.0000        0.0000        0.0000        0.0000        0.0000        0.0000        0.0000        0.0000        0.0000        0.0000        0.0000        0.0000        0.0000        0.0000        0.0000        0.0000        0.0000        0.0000        0.0000        0.0000        0.0000        0.0000        0.0000        0.0000        0.0000        0.0000        0.0000        0.0000        0.0000        0.0000        0.0000        0.0000        0.0000        0.0000        0.0000        0.0000        0.0000        0.0000        0.0000        0.0000        0.0000        0.0000        0.0000        0.0000        0.0000        0.0000        0.0000        0.0000        0.0000        0.0000       44.4726       30.1825       26.3986       24.5907       29.0199       25.3499       21.8197       13.6121       11.4112        9.4080        9.1934       10.2273        9.6843       14.1069        6.5128        6.8978        7.8217       14.0861       28.1168       24.9244       34.8573       41.2217       50.1663       57.3321       62.4847       48.1974       39.1132       51.2308       43.2733       37.8495       63.8945       41.1657       29.4013       27.3438       19.6309       13.0503        9.6746        8.3307        9.0960       40.7386       49.3476       17.9084       19.4934       27.5621       27.8123       30.9650       36.6889       44.7244       50.7907       46.3386       44.3327       43.7742       50.5306       51.1121       30.6377       26.7615       33.6846       35.9200       47.3642       42.9729       56.0425       76.7783       84.9146       79.5180       84.9922      105.4625      111.2271       96.0486       78.8171       76.4840       77.7301       76.2994       74.0851       70.2789       63.4335       64.0292       65.6515        0.0000        0.0000        0.0000        0.0000        0.0000        0.0000        0.0000        0.0000
        0.0000        0.0000        0.0000        0.0000        0.0000        0.0000        0.0000        0.0000        0.0000        0.0000        0.0000        0.0000        0.0000        0.0000        0.0000        0.0000        0.0000        0.0000        0.0000        0.0000        0.0000        0.0000        0.0000        0.0000        0.0000        0.0000       83.2840       94.0065       99.2989       93.0342       71.7909       46.8752       41.6903       38.6687       26.6508       23.2915       15.8350       31.6878       37.4942       21.3360       19.8707       22.6950       25.4511       20.2175       18.5311       18.9296       20.1130       16.1214       16.2014       20.8253       26.9546       19.7122       23.0400       21.3648       14.7566       14.6147       13.9927        9.6732       12.6773       14.6075       11.5874       10.8513       11.0768       13.7029       17.2823       14.5459       15.3829       16.2807       18.8843       25.7900       21.0631       21.1848       17.6067       15.6661       15.8017       20.1872       25.3091       21.1737       26.5535       21.9694       18.5689       29.5648        0.0000        0.0000        0.0000        0.0000        0.0000        0.0000        0.0000        0.0000        0.0000        0.0000        0.0000        0.0000        0.0000        0.0000        0.0000        0.0000        0.0000        0.0000        0.0000        0.0000        0.0000        0.0000        0.0000        0.0000        0.0000        0.0000        0.0000        0.0000        0.0000        0.0000        0.0000        0.0000        0.0000        0.0000        0.0000        0.0000        0.0000        0.0000        0.0000        0.0000        0.0000        0.0000        0.0000        0.0000        0.0000        0.0000        0.0000        0.0000        0.0000        0.0000        0.0000        0.0000        0.0000        0.0000        0.0000        0.0000        0.0000        0.0000        0.0000        0.0000        0.0000        0.0000        0.0000        0.0000        0.0000        0.0000        0.0000        0.0000        0.0000        0.0000        0.0000       28.8606       36.1932       39.1185       28.0527       19.4710        0.0000        0.0000        0.0000        0.0000       52.0363       42.9024       38.7129       25.6868       22.0997       20.7592       21.9583       19.7240       19.0390       13.9260       12.6421       11.2456       12.2513       11.3445        9.0220       12.0303        8.6124        9.0316        7.0777       13.7252       26.3709       33.1526       41.2089       47.8448       59.1764       65.2376       66.5999       65.7614       57.8633       47.7737       39.5446       36.2722       29.0822       22.6941       18.6681       17.3397       11.6607       15.1637       16.9407       12.3868        9.1724       34.1441       67.6233       12.7402       18.1162       21.6340       27.4986       28.5885       37.1017       44.9606       54.3383       47.0729       45.7090       42.8093       45.2938       37.1498       30.1697       26.2271       30.7421       35.7348       51.7783       46.3214       48.6642       66.6333       62.9460       65.6972       79.0291       93.8837       92.0765       81.5793       76.3720       78.3090       75.7282       78.0779       65.2501       63.8235       61.1109       59.3022       61.9043        0.0000        0.0000        0.0000        0.0000        0.0000        0.0000        0.0000        0.0000
        0.0000        0.0000        0.0000        0.0000        0.0000        0.0000        0.0000        0.0000        0.0000        0.0000        0.0000        0.0000        0.0000        0.0000        0.0000        0.0000        0.0000        0.0000        0.0000        0.0000        0.0000        0.0000        0.0000        0.0000        0.0000      117.7118      122.9795       76.4853       51.4767       43.3194       35.4319       37.5536       31.9605       25.6474       24.2077       24.1211       19.7302       54.8878      152.5443       90.7366       16.5552       16.1282       15.1840       16.2860       17.2557       17.5138       17.9250       19.2136       20.3645       21.7862       20.0314       21.7302       27.7760       27.8234       19.8435       21.1169       14.3801       14.0915       14.0707       16.7882       18.5362       15.8986       14.4906       14.6179       12.2131       11.8253       10.7585       13.9010       13.3729       13.2048       10.8742        9.9008       10.0428       10.0720       13.9578       12.9468       23.5536       28.6968       28.3648       18.8898       24.3916       18.5889       18.8140       15.7749        0.0000        0.0000        0.0000        0.0000        0.0000        0.0000        0.0000        0.0000        0.0000        0.0000        0.0000        0.0000        0.0000        0.0000        0.0000        0.0000        0.0000        0.0000        0.0000        0.0000        0.0000        0.0000        0.0000        0.0000        0.0000        0.0000        0.0000        0.0000        0.0000        0.0000        0.0000        0.0000        0.0000        0.0000        0.0000        0.0000        0.0000        0.0000        0.0000        0.0000        0.0000        0.0000        0.0000        0.0000        0.0000        0.0000        0.0000        0.0000        0.0000        0.0000        0.0000        0.0000        0.0000        0.0000        0.0000        0.0000        0.0000        0.0000        0.0000        0.0000        0.0000        0.0000        0.0000        0.0000        0.0000        0.0000        0.0000        0.0000       31.5119       24.9066       27.3083       31.0225       23.9478       28.6983       28.9066       34.8777       26.3963       33.1333       51.1784       45.9914       28.0553       23.3149       20.7191       17.7595       16.9189       15.5947       14.7059       14.9580       13.5418       13.9323       15.7432       14.5215       12.1889       11.9429       12.3045       10.8130       20.5434       17.7580       22.8246       37.0768       47.4575       42.8251       57.9541       67.3449       70.1630       64.4162       57.0812       52.2113       62.5763       45.3643       29.5515       23.1306       18.6346       18.2275       24.1155       20.0092       20.0015       19.4204       20.2034        9.4909        9.2294       10.0704       17.2177       21.8274       25.4817       28.0335       32.8019       41.8142       40.8485       46.6788       46.7759       51.9155       47.5322       44.4204       45.1845       41.1886       53.6465       69.7991       72.0918       48.4747       37.5116       48.2206       63.8777       76.3350       83.2279       89.1018       93.6446       96.4705       89.6145       86.2105        0.0000        0.0000       69.7658       68.2987       67.3857       64.2188        0.0000        0.0000        0.0000        0.0000        0.0000        0.0000        0.0000        0.0000        0.0000
        0.0000        0.0000        0.0000        0.0000        0.0000        0.0000        0.0000        0.0000        0.0000        0.0000        0.0000        0.0000        0.0000        0.0000        0.0000        0.0000        0.0000        0.0000        0.0000        0.0000        0.0000        0.0000        0.0000        0.0000        0.0000        0.0000       86.4490      108.5736       81.6479       80.6256       51.0952      173.7965       85.4787       40.0252       30.4665       26.1988       22.6958       20.0762       34.7840       38.3041       16.0554       16.8624       19.6999       19.4661       19.2965       20.1072       21.0696       25.5485       23.9232       23.6786       24.0242       29.7660       22.6853       24.5306       22.9606       18.4409       18.3925       18.6537       20.5716       17.6733       21.0671       21.9720       18.1390       15.2594       12.8812       11.1678       11.4804       11.6775       10.5922       10.8922       11.1095        9.6456        9.8835       10.7625       17.4998       25.7180       22.7218       29.3902       27.5931       33.7134       32.7530       14.1477        5.8036        8.6808       12.4462       19.4830        0.0000        0.0000        0.0000        0.0000        0.0000        0.0000        0.0000        0.0000        0.0000        0.0000        0.0000        0.0000        0.0000        0.0000        0.0000        0.0000        0.0000        0.0000        0.0000        0.0000        0.0000        0.0000        0.0000        0.0000        0.0000        0.0000        0.0000        0.0000        0.0000        0.0000        0.0000        0.0000        0.0000        0.0000        0.0000        0.0000        0.0000        0.0000        0.0000        0.0000        0.0000        0.0000        0.0000        0.0000        0.0000        0.0000        0.0000        0.0000        0.0000        0.0000        0.0000        0.0000        0.0000        0.0000        0.0000        0.0000        0.0000        0.0000        0.0000        0.0000        0.0000        0.0000        0.0000        0.0000        0.0000        0.0000       29.2141       24.9466       24.8584       22.2712       24.0837       21.2081       21.4602       22.2895       21.4713       27.4404       22.9238       26.7359       24.8193       24.3262       20.4804       14.8526       14.3761       13.8778       16.1121       14.4904       14.3912       16.5868       17.6373       17.5902       14.8209       15.1331       15.2022       14.9296       23.9005       18.6144       25.1412       37.1234       53.7204       47.8916       49.8801       56.5802       58.6040       70.1897       67.7999       54.2453       48.1110       51.5042       28.6133       24.8096       24.0001       26.4473       19.3279       21.1955       20.1692       19.5517       11.6571       10.5705       10.7563       12.2837       15.2090       21.0814       24.2789       26.0828       27.0086       34.8720       41.6347       37.2422       37.4556       47.1094       53.7086       51.7137       55.2677       51.9531       47.1952       56.5978       55.3728       39.7698       45.0202       44.4296       59.5731       82.8428       83.6324       79.6478       82.2256       87.7527       89.9397        0.0000        0.0000        0.0000        0.0000        0.0000        0.0000        0.0000        0.0000        0.0000        0.0000        0.0000        0.0000        0.0000        0.0000        0.0000        0.0000
        0.0000        0.0000        0.0000        0.0000        0.0000        0.0000        0.0000        0.0000        0.0000        0.0000        0.0000        0.0000        0.0000        0.0000        0.0000        0.0000        0.0000        0.0000        0.0000        0.0000        0.0000        0.0000        0.0000        0.0000        0.0000        0.0000        0.0000       63.9817       49.4474       47.0774       43.0843       49.8756       42.5768       36.0985       47.9556       42.9732       29.4581       26.1620       22.8378       26.1204       38.0342       21.8794       24.6376       29.4335       25.8562       27.6758       30.9639       31.8170       31.1181       32.2834       32.8444       27.3703       26.8158       25.9965       30.9065       29.7458       32.3819       21.2296       18.5038       17.1277       19.0267       21.5977       20.3732       13.9401        9.6401       11.2202       14.3830       15.9881       12.7047       10.6978        9.7616        7.4351        8.0287       16.3062       26.1709       30.6792       28.9787       32.9457       23.5310       31.1263       48.4058       13.7591        4.4704        9.6411       11.3019       17.7864       18.6545       15.8398       11.8920       10.8556        0.0000        0.0000        0.0000        0.0000        0.0000        0.0000        0.0000        0.0000        0.0000        0.0000        0.0000        0.0000        0.0000        0.0000        0.0000        0.0000        0.0000        0.0000        0.0000        0.0000        0.0000        0.0000        0.0000        0.0000        0.0000        0.0000        0.0000        0.0000        0.0000        0.0000        0.0000        0.0000        0.0000        0.0000        0.0000        0.0000        0.0000        0.0000        0.0000        0.0000        0.0000        0.0000        0.0000        0.0000        0.0000        0.0000        0.0000        0.0000        0.0000        0.0000        0.0000        0.0000        0.0000        0.0000        0.0000        0.0000        0.0000        0.0000        0.0000        0.0000        0.0000       32.8271       23.8272       21.9225       24.4873       24.7655       23.6363       27.9792       29.6009       26.1742       25.4501       21.4179       20.7361       19.9332       19.1268       22.9760       14.8882       13.2472       12.7979       14.9169       16.6218       15.4404       18.7921       14.7261       18.4041       19.4440       17.0490       14.7216       15.5010       19.2035       19.8596       18.9797       23.0385       27.3945       44.0318       46.5378       49.9587       56.6694       56.4531       71.6990       47.4599       47.6090       39.5794       34.2930       29.6494       27.5502       23.7426       42.0286       16.2771       20.7721       15.3493       21.4663       22.6684       12.7305       16.9513       21.6276       21.8890       23.9181       21.4954       25.9692       31.2254       37.7719       42.1529       46.6321       55.1059       45.3521       43.0426       45.3993       54.4215       67.0556       67.1725       63.4550       49.8004       57.4845       35.8145       45.1828       55.0192       69.5845       77.1412       93.6673       88.0206       84.4702       91.7335        0.0000        0.0000        0.0000        0.0000        0.0000        0.0000        0.0000        0.0000        0.0000        0.0000        0.0000        0.0000        0.0000        0.0000        0.0000        0.0000
        0.0000        0.0000        0.0000        0.0000        0.0000        0.0000        0.0000        0.0000        0.0000        0.0000        0.0000        0.0000        0.0000        0.0000        0.0000        0.0000        0.0000        0.0000        0.0000        0.0000        0.0000        0.0000        0.0000        0.0000        0.0000        0.0000        0.0000       33.8311       28.3340       26.3689       24.3358       37.0959       33.8050       35.2795       49.7875       43.2011       49.4283       65.5724       53.1961       73.7097      123.1903       82.3892       74.0718       64.4795       46.3434       44.5945       44.4245       45.0099       44.6919       48.2055       46.1692       42.2121       46.6040       40.1519       40.8499       31.7925       28.0518       23.3300       24.0738       33.9125       29.2772       28.7596       19.5882       13.8127       14.0947       14.5433       14.9840       15.4669       12.8987       10.4492        8.8690        8.0932       11.5509       20.0769       26.4674       36.8775       41.4837       46.7467       45.6604       28.2976        8.8514        8.4295        5.3633       13.2795       14.6520       12.4456       18.2641       11.8321       10.5025       14.9515        0.0000        0.0000        0.0000        0.0000        0.0000        0.0000        0.0000        0.0000        0.0000        0.0000        0.0000        0.0000        0.0000        0.0000        0.0000        0.0000        0.0000        0.0000        0.0000        0.0000        0.0000        0.0000        0.0000        0.0000        0.0000        0.0000        0.0000        0.0000        0.0000        0.0000        0.0000        0.0000        0.0000        0.0000        0.0000        0.0000        0.0000        0.0000        0.0000        0.0000        0.0000        0.0000        0.0000        0.0000        0.0000        0.0000        0.0000        0.0000        0.0000        0.0000        0.0000        0.0000        0.0000        0.0000        0.0000        0.0000        0.0000        0.0000        0.0000        0.0000        0.0000        0.0000       29.6264       24.5736       21.3294       24.8773       24.8778       25.4648       27.1838       22.6464       18.6846       18.6795       19.6126       15.8517       17.8897       14.8734       14.1612       13.1348       12.7000       12.1277       13.7886       16.9915       16.1667       16.3056       20.9991       20.8396       19.5286       19.1961       19.4486       19.7162       14.6173       16.0483       19.3216       21.6405       30.7680       38.8558       39.4663       44.7768       45.1791       45.9818       28.0519       37.3930       37.2452       44.9802       50.7658       35.4580       27.5772       24.0968       13.8583       21.9790       28.8029       29.9796       23.4620       22.1127       20.1689       19.1516       20.6864       35.0775       27.9656       32.7292       34.6260       39.5498       40.8346       42.3759       54.7146       49.1475       51.5896       47.3110       49.0511       61.4996       70.3217       53.9137       62.6034       60.0465       50.2209       46.3912       41.7402       53.6786       62.5715       77.8870       78.5537       83.6296       88.3118        0.0000        0.0000        0.0000        0.0000        0.0000        0.0000        0.0000        0.0000        0.0000        0.0000        0.0000        0.0000        0.0000        0.0000        0.0000        0.0000
        0.0000        0.0000        0.0000        0.0000        0.0000        0.0000        0.0000        0.0000        0.0000        0.0000        0.0000        0.0000        0.0000        0.0000        0.0000        0.0000        0.0000        0.0000        0.0000        0.0000        0.0000        0.0000        0.0000        0.0000        0.0000        0.0000        0.0000        0.0000       30.4515       28.5778       34.8516       42.8785       40.6824       37.3100       38.8214       44.9791       44.8365       43.3796       45.0473       74.6269      109.9841      145.9798      141.3033      112.8338       88.5843       74.2463       67.9114       66.0957       67.5296       71.5517       69.9842       76.0975       77.3482       73.1669       62.0871       42.3244       30.1579       29.3236       43.6727       64.6287      106.6228       58.1615       22.5512       17.4691       16.6623       19.1255       19.1019       17.9940       16.9138       10.6723        9.1276        5.0792       11.1605       18.7662       24.5763       23.9868       24.3512       42.7612       59.4139       30.9275       18.0177       31.9167       28.8819       19.7897       15.7759       15.4406       12.6695        9.7933        8.5226        6.4538        5.4158        0.0000        0.0000        0.0000        0.0000        0.0000        0.0000        0.0000        0.0000        0.0000        0.0000        0.0000        0.0000        0.0000        0.0000        0.0000        0.0000        0.0000        0.0000        0.0000        0.0000        0.0000        0.0000        0.0000        0.0000        0.0000        0.0000        0.0000        0.0000        0.0000        0.0000        0.0000        0.0000        0.0000        0.0000        0.0000        0.0000        0.0000        0.0000        0.0000        0.0000        0.0000        0.0000        0.0000        0.0000        0.0000        0.0000        0.0000        0.0000        0.0000        0.0000        0.0000        0.0000        0.0000        0.0000        0.0000        0.0000        0.0000        0.0000        0.0000        0.0000        0.0000        0.0000       25.3650       19.5333       14.8039       19.1582       20.7619       18.4272       19.6271       17.9682       19.9397       17.9177       27.2962       26.3127        8.2731        9.6163        8.4347        8.0610        9.5777       13.0877       16.3116       14.4709       15.6996       18.8535       19.9843       21.1127       24.1550       20.0405       11.9847       12.4497       12.5762       14.8175       19.4042       20.5230       27.1759       33.9761       35.8172       43.3268       41.0725       36.3663       32.8290       30.2204       25.3642       26.1385       27.1260       21.3933       16.8030       21.0129       26.3666       31.5468       18.1191       14.8508       15.6286       16.7386       21.0856       22.1300       33.9879       38.6257       37.9447       39.4768       43.1989       60.2667       53.2591       59.1935       50.0762       50.4444       54.8704       64.8655       66.9407       49.3956       57.1956       73.8356       63.8551       50.9198       41.3338       37.7678       50.2128       43.9013       49.0121       61.0288       56.1484       59.7860        0.0000        0.0000        0.0000        0.0000        0.0000        0.0000        0.0000        0.0000        0.0000        0.0000        0.0000        0.0000        0.0000        0.0000        0.0000        0.0000
        0.0000        0.0000        0.0000        0.0000        0.0000        0.0000        0.0000        0.0000        0.0000        0.0000        0.0000        0.0000        0.0000        0.0000        0.0000        0.0000        0.0000        0.0000        0.0000        0.0000        0.0000        0.0000        0.0000        0.0000        0.0000        0.0000        0.0000        0.0000       36.2594       38.0265       45.5875       55.1963       56.9828       55.4965       49.1056       43.2235       39.3270       37.8195       41.7498       47.3720       55.5150       70.0926       69.4002       87.4014       89.7533       94.5588      120.3417      127.5390      105.4191       73.4431       87.4201      102.9935       96.3349       85.0127       64.5625       49.9310       37.0808       29.0895       51.2125       49.4814       52.1890       35.8592       43.7256       60.7909       41.1444       19.3624       17.4970       27.4798       19.2072       21.8726       17.9884       13.9210       17.0084        7.6814       10.3161       15.8582       15.7050       45.3464       74.2178       31.7825       20.3450       22.0685       29.1685       22.2113       20.3578       20.3896       12.8343       12.6349        6.9942        5.8983        5.7559        0.0000        0.0000        0.0000        0.0000        0.0000        0.0000        0.0000        0.0000        0.0000        0.0000        0.0000        0.0000        0.0000        0.0000        0.0000        0.0000        0.0000        0.0000        0.0000        0.0000        0.0000        0.0000        0.0000        0.0000        0.0000        0.0000        0.0000        0.0000        0.0000        0.0000        0.0000        0.0000        0.0000        0.0000        0.0000        0.0000        0.0000        0.0000        0.0000        0.0000        0.0000        0.0000        0.0000        0.0000        0.0000        0.0000        0.0000        0.0000        0.0000        0.0000        0.0000        0.0000        0.0000        0.0000        0.0000        0.0000        0.0000        0.0000        0.0000        0.0000       25.3440       27.7620       24.6269       18.3307       19.0865       27.0043       29.4758       23.0847       21.3559       20.9976       16.9314       18.2586       30.1450       22.4731        9.6286        6.7223        8.8293        8.9043       10.3792       15.5774       18.8873       13.5347       10.7861       11.6771       21.1585       23.8602       17.0220       13.9320       11.2849       13.6803       13.3173       13.3073       15.7879       18.5609       23.7276       33.6446       35.6044       47.4538       49.2232       39.0511       38.5397       31.0385       20.3661       17.4034       17.9664       13.8759       15.6639       14.4275       12.7948       12.2503       13.4581       13.6039       17.2854       20.4380       16.2181       19.3398       28.0847       37.0644       37.9350       45.9539       53.3161       61.6062       63.0672       78.1790       66.1564       62.2869       50.7993       57.6900       58.9457       54.9714       56.9354       75.7828       58.7308       58.8720       51.2431       39.7089       39.5275       39.4089       38.5907       50.2854       53.3441       43.9931        0.0000        0.0000        0.0000        0.0000        0.0000        0.0000        0.0000        0.0000        0.0000        0.0000        0.0000        0.0000        0.0000        0.0000        0.0000        0.0000
        0.0000        0.0000        0.0000        0.0000        0.0000        0.0000        0.0000        0.0000        0.0000        0.0000        0.0000        0.0000        0.0000        0.0000        0.0000        0.0000        0.0000        0.0000        0.0000        0.0000        0.0000        0.0000        0.0000        0.0000        0.0000        0.0000        0.0000        0.0000       81.8981      102.1594       88.0492      101.6377      100.2049       83.9871       65.6563       45.2998       42.7053       48.2323       50.3641       59.2917       65.0474       75.2544       80.5012       82.4376       82.4150       82.1608      112.8271      120.2560       97.9529       72.5390       82.9217      114.8648       93.6124       80.6032       67.5557       58.6126       49.5860       40.6920       31.2136       19.8897       13.2700       11.6209       14.5648       24.6439       40.5187       40.6601       28.5237       17.2786       12.4668       14.8091       13.2625        8.0516       18.8251       10.1054        8.3072       16.9605       17.0761       13.2845       25.5774       54.7226       70.4668       42.9565       25.9321       62.7491       47.7247       24.5914       21.0463       21.2619       14.2393        9.1063        7.7224        4.3410        0.0000        0.0000        0.0000        0.0000        0.0000        0.0000        0.0000        0.0000        0.0000        0.0000        0.0000        0.0000        0.0000        0.0000        0.0000        0.0000        0.0000        0.0000        0.0000        0.0000        0.0000        0.0000        0.0000        0.0000        0.0000        0.0000        0.0000        0.0000        0.0000        0.0000        0.0000        0.0000        0.0000        0.0000        0.0000        0.0000        0.0000        0.0000        0.0000        0.0000        0.0000        0.0000        0.0000        0.0000        0.0000        0.0000        0.0000        0.0000        0.0000        0.0000        0.0000        0.0000        0.0000        0.0000        0.0000        0.0000        0.0000        0.0000       22.2722       25.2626       26.7173       25.1940       21.7085       18.0645       16.8560       21.5292       26.2971       20.9369       20.7842       22.9911       20.1196       19.9666       13.5481       10.5725       12.9202        8.7254        8.5375        9.7682       15.9680       22.1624       15.1897       52.0182       10.4240       16.8510       19.7220       14.7533       14.2039       15.0718       11.7617       11.9563       13.4869       15.1302       19.8315       23.4126       33.4734       62.9929       61.4409       53.4558       37.8208       34.7820       34.6368       23.8352       23.2197       16.8866       20.0117       16.3952       15.5852       14.4531       19.6279       22.2159       21.9132       20.8831       19.7781       24.8797       23.7901       29.0994       34.1208       38.2224       43.4518       52.4109       57.7169       56.2753       57.4695       67.6433       57.8239       74.4102       69.4406       74.9403       84.6464       66.1803       56.5176       47.0936       54.4560       60.0149       50.4869       42.9888       39.9820       48.3709       65.6224       51.9512       42.9060       38.7485        0.0000        0.0000        0.0000        0.0000        0.0000        0.0000        0.0000        0.0000        0.0000        0.0000        0.0000        0.0000        0.0000        0.0000        0.0000
        0.0000        0.0000        0.0000        0.0000        0.0000        0.0000        0.0000        0.0000        0.0000        0.0000        0.0000        0.0000        0.0000        0.0000        0.0000        0.0000        0.0000        0.0000        0.0000        0.0000        0.0000        0.0000        0.0000        0.0000        0.0000        0.0000        0.0000       60.8168       88.7591       82.2823       79.6473       92.9110       87.6646       82.2314       62.2498       61.6104       63.6505       65.4921       72.9471       85.3821      106.5174      125.6298      110.6732       88.7850       72.1613       73.5611       66.3296       61.8749       72.9520       63.8120       67.2757       76.0141       89.1887       85.4809      101.2731       76.7767       54.8116       42.5832       32.7912       16.8549       11.7472       13.4652       12.1736       10.0184        9.8533        7.2457        4.7458        5.3829        6.0244        6.4042        4.8012        2.2367        3.0031        6.5487        9.6410       11.6643       13.3066       13.6142       13.4905       12.8535       16.1294       22.9861       31.7852       57.4594      129.4670       47.2811       38.6118       24.0855       11.8973        8.0028        5.1135        3.9583        2.8946        0.0000        0.0000        0.0000        0.0000        0.0000        0.0000        0.0000        0.0000        0.0000        0.0000        0.0000        0.0000        0.0000        0.0000        0.0000        0.0000        0.0000        0.0000        0.0000        0.0000        0.0000        0.0000        0.0000        0.0000        0.0000        0.0000        0.0000        0.0000        0.0000        0.0000        0.0000        0.0000        0.0000        0.0000        0.0000        0.0000        0.0000        0.0000        0.0000        0.0000        0.0000        0.0000        0.0000        0.0000        0.0000        0.0000        0.0000        0.0000        0.0000        0.0000        0.0000        0.0000        0.0000        0.0000        0.0000        0.0000       16.1812       19.8135       27.7729       27.7491       23.8539       22.4744       24.7055       23.7640       23.4174       21.3835       16.8203       16.9835       18.4333       19.9528       20.4724       20.3692       12.6902       10.0097       12.3296       11.7585       12.1292       14.3165       16.6165       12.0489       45.8603       14.6338       23.0313       20.1252       18.0373       17.4546       13.5611       20.0180       12.5719       12.9316       16.1249       18.4642       26.3286       34.5611       42.0524       56.9743       46.7641       38.1895       36.6370       32.1615       19.8968       18.7499       19.3050       27.6804       20.6520       24.3949       26.0628       36.3708       33.4866       30.6677       27.9426       28.0538       27.3331       32.8777       38.2514       43.3117       45.4273       46.8757       57.8965       55.4368       54.9985       55.1900       57.8177       56.5645       52.2338       70.4855       94.7064       83.1433       67.7885       59.6149       54.2404       51.1757       44.4234       43.8904       37.5072       36.3752       46.9319       59.0011       37.4626       37.8244        0.0000        0.0000        0.0000        0.0000        0.0000        0.0000        0.0000        0.0000        0.0000        0.0000        0.0000        0.0000        0.0000        0.0000        0.0000        0.0000
        0.0000        0.0000        0.0000        0.0000        0.0000        0.0000        0.0000        0.0000        0.0000        0.0000        0.0000        0.0000        0.0000        0.0000        0.0000        0.0000        0.0000        0.0000        0.0000        0.0000        0.0000        0.0000        0.0000        0.0000        0.0000        0.0000        0.0000       50.3040       52.0364       54.2046       59.0384       65.6552       62.4090       75.0334       70.5555       80.0985      106.5981       89.2766       85.1954       91.8662       81.8591       76.9827       77.0994       71.2836       66.8911       69.8315       71.0766       65.2566       66.2591       65.4796       65.5741       67.2914       61.1991       62.1788       69.9741       62.1514       46.2002       47.7416       36.6081       14.9082        8.3578       10.7847        8.1286        4.0230        5.9859        1.5513        1.5486        2.3337        2.5253        3.2766        2.6475        3.0920        5.8543        9.1265       12.7647       13.3257       15.3983       13.6767       12.0842       14.4795       17.3790       18.3893       18.0103       24.2378       62.0332       43.5182       28.0814       27.0558       13.5959        8.3415        4.3668        4.6883        4.6353        4.1571        4.2674        5.7441        8.9273        8.3797        5.5378        4.0095        6.7780        0.0000        0.0000        0.0000        0.0000        0.0000        0.0000        1.6714        3.1742        0.9317        0.0000        0.0000        0.0000        0.0000        0.0000        0.0000        0.0000        0.0000        0.0000        0.0000        0.0000        0.0000        0.0000        0.0000        0.0000        0.0000        0.0000        0.0000        0.0000        0.0000        0.0000        0.0000        0.0000        0.0000        0.0000        0.0000        0.0000        0.0000        0.0000        0.0000        0.0000        0.0000        0.0000        0.0000        0.0000        0.0000        0.0000       17.3427       20.0172       17.4874       20.3279       29.7761       24.1245       22.4877       23.5204       19.9425       22.3963       20.2430       17.6372       15.8175       16.6677       15.9397       18.7456       21.2347       15.0200       11.1588       12.5367       12.8334       13.7651       14.5523       15.2416       16.3189       12.1476       12.5222       15.8969       24.1715       22.3278       22.9488       21.9764       26.3743       22.0839       17.4017       17.5509       20.9144       23.5135       27.6622       30.9068       41.0117       56.0280       58.2608       48.4432       38.8986       35.9609       28.0422       26.0877       20.0059       18.6237       18.0403       28.6067       41.6517       46.4395       49.3987       40.5516       44.2550       49.7065       60.3235       45.4745       45.6535       49.7455       49.4133       50.5627       53.1608       57.1017       61.4379       63.6890       79.5831       80.9596       79.6385       83.8797       98.1516       97.8759       85.0964       72.7050       55.4573       49.9020       44.7069       37.5777       33.6442       27.6503       26.5006       32.8910       29.7982       26.3120        0.0000        0.0000        0.0000        0.0000        0.0000        0.0000        0.0000        0.0000        0.0000        0.0000        0.0000        0.0000        0.0000        0.0000        0.0000        0.0000
        0.0000        0.0000        0.0000        0.0000        0.0000        0.0000        0.0000        0.0000        0.0000        0.0000        0.0000        0.0000        0.0000        0.0000        0.0000        0.0000        0.0000        0.0000        0.0000        0.0000        0.0000        0.0000        0.0000        0.0000        0.0000        0.0000       75.7542       64.9329       69.4671       67.1329       69.0715       68.7304       71.3518       77.7605       78.3261       77.6725       75.6729       90.9807      130.4696      139.8583      107.3790       85.4059       83.4961       83.7151       82.5052       81.7074       72.7864       97.2650       92.4574       69.0167       61.1931       59.3807       57.8766       60.6518       54.7383       52.0134       46.5863       38.4980       31.7280       14.1696       14.9056       11.9026        8.4226        5.5264        2.0434        1.1970        1.6694        1.7928        1.7827        1.9581        2.5498        4.9584        7.3127        9.0429        9.4427       11.4727       13.1227       11.7819       10.7470       13.0295       16.5572       15.0016       13.5847       18.6910       25.7196       31.6023       24.8831       11.8045        7.8360        9.1540        3.8754        4.3923        3.7770        3.7200        5.5768        5.7873        7.4269        7.4157        4.0747        2.3292        4.7711        5.9232        3.4591        2.1488        3.0315        2.3580        3.0885        2.0292        1.3317        0.5226        0.0000        0.8730        2.4794        1.8721        2.9436        0.0000        0.0000        0.0000        0.0000        0.0000        0.0000        0.0000        0.0000        0.0000        0.0000        0.0000        0.0000        0.0000        0.0000        0.0000        0.0000        0.0000        0.0000        0.0000        0.0000        0.0000        9.2248        9.2453       10.4400       11.3380       12.5689       12.8949       20.9076       22.2498       18.2716       16.3127       25.5775       23.7205       27.4114       17.5558       17.6211       19.4861       24.3658       19.9932       23.5226       21.0590       20.7141       22.7228       20.4919       16.6218       15.4643       13.7291       13.8141       12.2385       11.4847       10.2102        9.1661       11.5435       14.5669       14.5005       14.4198       13.6760       11.6738       15.9298       22.3276       30.9025       26.1289       26.4312       29.4110       27.5601       26.6120       21.3358       23.8785       26.8851       26.1588       29.2135       34.6401       51.1482       64.4674       64.9869       61.6903       54.4479       43.9842       34.0751       28.7113       20.2783       19.4483       21.0206       18.3752       30.5116       36.8641       33.2018       39.8443       60.3779       64.7274       67.5368       70.3050       56.1814       57.2661       53.4180       53.7751       53.9176       58.7544       71.4126       76.8783       87.2379       95.3833       98.1658       93.5127       95.0876       97.6279       97.1664       81.1867       51.2717       45.0399       42.4045       47.8765       33.9411       26.1045       22.3923       18.7704        0.0000        0.0000        0.0000        0.0000        0.0000        0.0000        0.0000        0.0000        0.0000        0.0000        0.0000        0.0000        0.0000        0.0000        0.0000        0.0000        0.0000        0.0000
        0.0000        0.0000        0.0000        0.0000        0.0000        0.0000        0.0000        0.0000        0.0000        0.0000        0.0000        0.0000        0.0000        0.0000        0.0000        0.0000        0.0000        0.0000        0.0000        0.0000        0.0000        0.0000        0.0000        0.0000        0.0000        0.0000       68.4570       62.8519       65.6620       66.3070       63.8705       74.0214       77.0640       91.1540       93.8180       96.8101       73.5304       68.2035       76.9714       81.4365       86.4256       85.3134       76.2499      102.9673      102.7342       83.6203       69.1208       76.3489       69.8349       49.6399       48.9795       45.2010       45.6028       41.7970       39.1903       31.7038       26.4887       25.3232       18.4615       11.7371       15.3148       10.9404        6.6115        2.9332        1.4562        1.0682        1.0599        1.5786        2.1046        2.5512        3.8478        4.2518        6.4303        8.7018       11.4219        9.0390       10.1415        9.0212        8.4836       11.0725       13.2413       14.2091       12.5990       15.6747       18.5238       20.7982       24.1778        7.3933        7.3528        9.2320        7.7166        4.6609        3.9003        3.8626        3.9368        6.5114        9.8601        7.1592        3.4761        2.5335        4.5805        5.4747        4.3450        3.7224        5.5721        3.4661        1.9647        1.4246        0.3360        0.0000        0.5167        1.0175        2.1205        2.3639        2.8038        1.4827        0.9488        0.7633        0.0000        0.0000        0.0000        0.0000        0.0000        0.0000        0.0000        0.0000        0.0000        0.0000        0.0000        0.0000       11.1999        9.1138        8.5512        7.8842        6.7916        8.5495        8.8378        8.9916       10.1439       11.3693       12.8876       18.8231       16.7769       22.3890       41.1002       23.5181       22.8038       31.7586       18.3686       16.3349       18.5235       22.4779       22.7608       18.7971       17.7193       18.2384       16.9522       16.1493       14.6838       13.9402       15.5868       15.7145       14.2223       13.9347       12.5769       11.6163       11.3562       13.9691       15.9024       17.8443       17.9177       17.6666       16.7884       18.9752       32.4741       37.4596       27.3052       32.9677       34.6352       35.4187       34.1097       26.2234       23.7983       29.0768       34.6325       33.2139       41.4160       63.6142       69.7125       76.2278       68.6627       56.3107       50.0206       51.0646       36.0528       22.5614       20.3656       22.2246       22.1133       27.1940       30.0755       31.9221       40.0969       53.0604       69.1001       71.6951       72.5627       66.0493       66.4055       58.1866       57.5931       57.3628       65.7996       80.1283       85.5550       91.5445       98.8396      104.5004      105.3668      102.3840      104.5532       97.9701       90.3684       57.8385       44.6575       46.8439       43.9844        0.0000       26.4248       18.4057       17.8882        0.0000        0.0000        0.0000        0.0000        0.0000        0.0000        0.0000        0.0000        0.0000        0.0000        0.0000        0.0000        0.0000        0.0000        0.0000        0.0000        0.0000        0.0000
        0.0000        0.0000        0.0000        0.0000        0.0000        0.0000        0.0000        0.0000        0.0000        0.0000        0.0000        0.0000        0.0000        0.0000        0.0000        0.0000        0.0000        0.0000        0.0000        0.0000        0.0000        0.0000        0.0000        0.0000        0.0000       61.0559       58.4155       67.1282       60.5408       50.2737       55.5807       75.0499       67.7027       72.0562       75.8335       82.8752       69.4457       54.4350       65.3325       69.7496       67.2053       59.5332       49.6407       49.7677       44.3168       43.9956       41.5757       42.0832       51.8087       36.6474       32.2625       35.6378       35.1268       35.9905      110.7667       84.0545       30.6577       19.0303       14.4978       12.8217       14.1287        8.4317        5.1740        2.1659        1.3623        1.1715        1.1525        2.2875        3.2250        3.4293        5.0863        6.6630        7.0230        8.7546       10.1256        9.6444        9.4341        9.6139        9.8740        8.9608       10.6784       12.2823       10.5973       14.1587       13.7311        9.2912        6.7098        4.0956        3.9327        2.8500        2.7800        3.9237        3.8264        8.1968        7.6218        6.6308        5.0367        5.7212        4.0094        4.6633        6.0269        8.7695        6.7903        6.2091        5.1943        7.1938       10.9519        4.3058        2.8443        1.3168        0.8591        1.6358        1.6356        0.9526        1.4221        2.2407        1.7637        2.8986        3.2436        4.8861        4.5992        0.0000        0.0000        0.0000        0.0000        0.0000        0.0000        0.0000        0.0000       11.0023       11.7279        9.6542        9.2646        8.9154        7.7859        8.3969        8.7750        9.7132       10.6168       13.1260       13.3814       13.5158       18.0091       17.9379       26.0417       17.9068       23.4001       18.6353       13.0222       15.5026       19.2418       20.7257       17.6050       15.7040       21.4775       22.1653       13.4224       17.3409       17.2791       20.6986       20.1531       25.2411       20.6543       21.0573       21.3184       14.6157       17.9273       24.0762       25.6008       24.4912       22.8128       26.3961       35.0802       29.2402       35.1258       39.7010       37.6630       37.4854       41.0160       46.3912       43.2687       29.4622       29.7094       35.5095       33.3852       35.8625       48.3027       64.1224       71.4929       63.6824       68.5167       55.9751       44.6175       34.6833       29.7842       32.4871       32.4822       28.7725       30.2049       35.1178       35.8670       41.0814       44.9857       50.8853       53.3326       59.9483       64.4927       60.6386       60.0919       58.1792       57.6690       64.6951       71.4043       84.3969       91.4255       94.9748      103.2996      111.0771      113.5968      126.5384      123.5723      108.1688      101.2684       65.3190       50.6816        0.0000        0.0000        0.0000        0.0000        0.0000        0.0000        0.0000        0.0000        0.0000        0.0000        0.0000        0.0000        0.0000        0.0000        0.0000        0.0000        0.0000        0.0000        0.0000        0.0000        0.0000        0.0000        0.0000        0.0000
        0.0000        0.0000        0.0000        0.0000        0.0000        0.0000        0.0000        0.0000        0.0000        0.0000        0.0000        0.0000        0.0000        0.0000        0.0000        0.0000        0.0000        0.0000        0.0000        0.0000        0.0000        0.0000       56.3284       62.3037       65.3931       70.4316       76.4153       87.6254       67.1033       67.1225       63.6309       72.7598       65.1901       57.7288       51.1130       60.0086       59.4610       53.5565       53.0661       46.5176       33.2200       24.1397       21.5247       17.0126       17.6319       16.5867        9.9054       17.3619       16.0742       14.9618       16.6190       14.8176       14.1108       47.4495      145.1894      124.1987       48.4484       12.3696        9.1133       14.8034       14.7092        7.4642        5.6773        3.4367        2.5472        2.0122        2.1972        2.8632        4.3317        4.0792        4.6825        4.5225        4.3568        4.8238        6.5882        9.0347       10.7396       13.2056       13.3387        9.3108        8.5132        8.9798        9.0676        8.7328        9.0102        7.7119        6.8527        4.0160        3.8064        6.5549        4.0336        8.6899        9.3091        3.9082        6.9275        4.3333        4.4472        5.2095        3.8032        4.4351        6.9654        7.6938        8.1587        8.3245        8.2523        7.4595        5.0666        5.4331        5.7740        4.5696        1.5103        1.2327        1.8763        1.4236        2.4763        2.8007        2.8647        3.3843        3.8207        7.1670        9.4633       11.3030       10.7522        8.9286        7.7676       11.9378       12.1845       14.3826        8.3154        7.7130        8.8340       11.4147       10.1296       11.9943       14.3339        9.3064       10.7403       12.7082       15.1577       15.4010       14.1076       14.7951       17.2149       25.8523       24.4832       15.1711       16.5212       11.0799       13.4148       16.7754       14.7737       13.1918       13.0289       16.8063       18.4976       12.5285       11.8842       15.5675       14.9804       18.8628       22.0667       21.1274       25.1338       29.2199       27.9720       25.3946       29.9814       32.8999       36.1680       41.2945       38.3304       37.2155       37.4830       40.0944       41.8993       41.4108       43.5710       45.3247       47.8521       55.3901       49.7822       46.1069       45.1507       42.6436       42.0190       45.2369       57.8727       64.5026       56.2081       49.6134       48.3651       44.5054       40.6044       37.6023       34.3245       29.3797       27.9394       32.5123       38.2230       47.0765       51.6277       54.1523       56.5127       69.8449       67.1996       63.5572       67.2337       62.6491       58.4933       62.1745       71.5058       82.6652       83.8519       89.1053       95.5546       93.9641      101.6779      114.4645      116.9053      126.0967      123.4286      108.0532       90.6606       57.1270        0.0000        0.0000        0.0000        0.0000        0.0000        0.0000        0.0000        0.0000        0.0000        0.0000        0.0000        0.0000        0.0000        0.0000        0.0000        0.0000        0.0000        0.0000        0.0000        0.0000        0.0000        0.0000        0.0000        0.0000        0.0000
        0.0000        0.0000        0.0000        0.0000        0.0000        0.0000        0.0000        0.0000        0.0000        0.0000        0.0000        0.0000        0.0000        0.0000        0.0000        0.0000        0.0000        0.0000       50.8769       49.6968       47.2027       51.3955       59.4196       67.3551       71.0222       68.6309       77.6756       78.6082       73.3912       85.6988       84.7087       69.1357       49.8885       38.0689       36.5344       39.6194       48.8124       49.0088       39.5627       34.5805       29.2691       18.4853       16.2001        8.3412        8.0950        5.2247        4.3153        9.8745        8.7258        9.2653        8.9918        9.4356        8.0975        9.1880        8.6350       12.6820       14.1496       10.8698        9.9258       13.0638       10.8931        7.2617        6.0827        3.6915        2.4988        2.6821        2.9988        3.0239        3.3033        3.2905        4.2702        4.5325        5.0804        5.8869        7.0182       11.6435       13.3618       11.6712        7.6803        7.0024        7.3554        7.9839        7.6823        7.0535        6.9908        7.1295        6.7611        5.1738        5.1248        4.6328        3.7326        4.3466        3.7929        3.8636        7.7141        7.9580        5.0798        5.9609        3.9462        3.9395        5.2141        6.3221        8.0792        9.1960        7.1217        6.2727        7.8555        4.3604        5.3384        5.5161        2.5752        0.7691        1.3066        2.0772        2.7555        3.0070        3.1372        4.0021        3.4334        4.4663        3.8497        5.9324        7.2814        6.3238        7.4929       10.5881        8.4741       10.0038        8.0744        7.4414        7.2371        7.1555        8.0556        9.7505       10.1073       10.8606       12.7802       19.1465       20.0863       15.9142       15.7671       15.4950       16.7543       13.8857       14.5561       11.6161        9.8277        7.1429        8.9531       14.0211       12.9784       20.4422       13.0826       20.5843       12.6847       10.4470       10.6264       12.0483       13.3399       15.9463       18.2888       18.1224       22.8198       26.7046       26.5049       38.0392       36.0237       35.6371       40.9769       49.4539       48.4242       45.7284       48.7959       52.1890       52.0592       49.9202       51.0144       51.1206       49.4495       46.7656       54.4755       58.9529       51.9873       44.4297       43.2511       49.0011       50.0606       63.1992       65.0800       56.2784       48.4876       45.8543       42.4156       43.8825       38.3517       32.7622       33.6877       39.1161       48.4068       55.9840       60.3385       63.5475       78.2862       84.6429       80.1865       79.6236       84.8717       72.2443       65.6550       65.7021       77.7447       93.4905       98.6599       94.5941       95.1167       91.6000      100.3990      116.2379      105.1104       97.3750      104.1921        0.0000        0.0000        0.0000        0.0000        0.0000        0.0000        0.0000        0.0000        0.0000        0.0000        0.0000        0.0000        0.0000        0.0000        0.0000        0.0000        0.0000        0.0000        0.0000        0.0000        0.0000        0.0000        0.0000        0.0000        0.0000        0.0000        0.0000        0.0000
        0.0000        0.0000        0.0000        0.0000        0.0000        0.0000        0.0000        0.0000        0.0000        0.0000        0.0000        0.0000        0.0000        0.0000        0.0000       46.1186       45.8145       45.8433       47.7289       47.2875       53.5480       62.7533       64.6110       57.1635       54.4234       61.2211       61.6064       67.3712       69.5453       76.1359       49.8751       34.7618       30.0921       20.1627       17.7987       22.2406       29.7183       30.1664       29.8368       27.2571       18.3627       17.8561       16.2717       10.0614        8.3034        7.3798        6.6799        9.5082        9.2805        7.1720        6.9971        6.7305        5.4185        5.5067        8.2048       12.8873       14.1275       14.0305       13.5218        8.2572        6.5472        5.7693        6.7190        2.9371        3.1869        3.1706        3.3743        3.5699        3.8759        4.8334        5.0617        5.1807        5.8279        8.5034        8.6298        8.6129        7.6985        6.7090        6.1898        8.2066        8.7749        8.8818        8.8741        8.9819       11.3138       10.7946        8.0202        6.7037        5.2824        3.8016        3.6709        4.2117        3.4882        3.5738       12.5837       10.7059        8.6406        6.1028        4.9461        6.0118        5.6433        8.1089        8.4631       10.9744        6.3956        6.1465        6.7030        4.3618        3.9796        4.4619        3.6252        2.8030        2.1619        1.7130        1.3158        1.6355        1.3616        3.0876        5.0255        8.1670        8.7184        9.1323       12.0803       10.3561        8.3048        6.6422        7.3327        8.4080        7.6393        7.4847        7.9178        9.8394       11.0702        8.1933       12.2224       15.4145       22.6303       19.7127       19.5520       15.0066       15.7093       13.7735       12.6760       17.2611       13.5534       10.3426        9.3845        7.7987       10.4776       10.8283       18.4756       12.4222       12.2648       22.2951       15.7373       12.0867       12.2058       13.6967       20.1762       26.8430       20.1369       20.4382       25.2535       32.1674       31.1689       36.0519       37.7057       37.8299       41.6811       65.3191       63.8620       65.0170       68.9686       67.6946       60.8241       65.8256       70.3132       52.5027       46.8702       46.2160       57.7888       46.0032       42.9576       39.8742       40.6754       39.5719       50.1567       69.7045       73.3203       64.5982       48.4555       48.3275       43.8907       35.8834       43.3107       33.0476       31.2246       48.5540       54.6058       55.7698       57.7974       73.6296       87.1713       89.2505       83.0473       84.9392       87.1746       81.8261       73.5695       67.4680       72.6387      101.8142       91.9389       89.6016        0.0000       92.7444       90.8236       99.5537       96.6227       95.2472       97.2975        0.0000        0.0000        0.0000        0.0000        0.0000        0.0000        0.0000        0.0000        0.0000        0.0000        0.0000        0.0000        0.0000        0.0000        0.0000        0.0000        0.0000        0.0000        0.0000        0.0000        0.0000        0.0000        0.0000        0.0000        0.0000        0.0000        0.0000        0.0000
        0.0000        0.0000        0.0000        0.0000        0.0000        0.0000        0.0000        0.0000        0.0000        0.0000        0.0000        0.0000        0.0000       51.3956       54.1521       49.4936       51.9206       53.6650       55.1934       59.6275       64.6682       75.5162       68.4925       60.5262       64.2065       77.8036       70.5911       61.9517       48.5880       28.6707       28.2320       22.4343       20.2435       19.8643       14.9187       15.7002       19.0382       23.6206       22.8428       23.4628       18.7534       18.3718       19.5498       11.3091        7.7144        7.7805        8.2722       12.1206        9.9262        6.9898        5.3762        5.3412        4.6278        5.9478        6.3585        6.6764        6.3054        6.8091        7.0908        5.3802        5.6472        4.4034        6.0885        5.4928        5.1879        4.4015        4.6196        4.8004        3.9809        4.8677        5.2311        4.6677        5.0892        7.4882        8.3062        7.2815        5.9740        5.6290        6.4430        8.7533        8.7226        9.5647       10.1967        9.8369        9.6031        7.7135        6.9670        9.2746        6.3867        3.4906        3.2037        3.5123        4.0102        3.5257        5.1439        7.3001        4.7909        5.1232        4.3970        4.0212        4.2592        6.0689        5.4211        6.9778        6.2097        5.4935       12.3480        4.8151        5.1452        5.3677        5.1892        5.0004        5.3444        3.9433        3.5752        6.0336        7.1835        8.0430        7.8762       11.7350       13.9385        8.7961        9.9705        9.2519       13.1393       11.3931       11.0866       12.1246        9.8465        7.9668        7.3421       11.0531       19.7549       25.9228       39.1376       34.2085       26.0303       19.0975       16.6356       19.1203       29.9733       23.9595       18.9765       19.3365       19.7766       29.6461       18.1231       16.2186       17.3784       14.7835       13.0752       11.5613       15.1755       15.8599       14.2971       13.0257       14.5252       15.0713       19.6588       20.7317       20.9608       22.6359       32.8852       33.2353       37.1824       46.7915       44.2937       48.3364       53.1316       78.9862       78.4240       79.5544       84.1469       87.7323       75.2893       75.9942       75.8113       69.8414       63.5985       52.7386       44.4899       38.0309       36.9300       41.3275       41.0231       35.4649       41.6395       52.2580       56.7131       58.2422       51.9566       49.7016       42.6087       36.3666       45.9046       32.7010       32.1426       42.0390       38.9644       49.2528       57.9812       68.3350       75.6323       80.4475       91.0170       85.7387       87.7614       71.5274       62.7973       62.6735       65.2909       77.7587       83.2912        0.0000        0.0000        0.0000        0.0000        0.0000        0.0000        0.0000        0.0000        0.0000        0.0000        0.0000        0.0000        0.0000        0.0000        0.0000        0.0000        0.0000        0.0000        0.0000        0.0000        0.0000        0.0000        0.0000        0.0000        0.0000        0.0000        0.0000        0.0000        0.0000        0.0000        0.0000        0.0000        0.0000        0.0000        0.0000        0.0000
        0.0000        0.0000        0.0000        0.0000        0.0000        0.0000        0.0000        0.0000        0.0000       45.7959        0.0000        0.0000       39.6037       54.6227       51.0518       59.6609       67.6399       69.6839       69.1655       66.3749       76.5785       83.5649       82.8232       87.6232       80.7007       77.7840       50.6965       40.2493       34.2365       21.4120       17.4546       19.0773       18.5092       15.3527       16.1953       18.2366       19.5306       15.6365       18.4350       12.4188       15.2868       18.6411       14.8324        8.3052        7.1993        6.7227       10.2264       10.8525        6.9305        4.8187        3.3908        3.4836        5.8886        5.7421        5.5682        3.5268        3.5497        3.3589        3.1842        3.0398        2.9166        3.6400        5.2299        7.9225        7.3151        5.5596        4.9846        3.2679        4.2156        4.6604        5.6380        4.3672        3.6959        6.3144        8.3498        4.1532        2.5521        2.3025        5.3891        7.5074        6.8146        9.6166        8.0787        4.2379        4.8952        6.2655        7.0200        8.7444        8.8369        6.7092        2.6630        1.4022        1.8739        2.3296        4.0709        5.0867        3.4576        3.3835        3.4682        4.0382        4.7661        5.2874        4.7967        6.4337        6.5394        5.9719        5.3829        4.4787        6.6011        5.4217        7.8589        4.5960        4.3539        5.3574        5.1234       11.8887       12.3283       11.3853        8.4021        9.7734       12.2696       11.7295       13.6746       13.9165       12.2057       11.4946       15.7496       15.8390       22.6546       17.7261       17.9267       22.8644       38.9321       47.4060       30.1512       28.4354       25.6575       18.3042       14.6097       26.9346       22.4694       22.1177       17.7579       18.6222       15.8211       12.5620       16.8312       17.9611       12.6162       11.3116       15.2919       12.6435       14.4033       24.7728       29.0293       30.4182       25.5242       20.6133       20.5951       20.3372       21.8527       27.3439       32.1119       37.6808       39.1347       42.9629       50.4632       53.7323       63.3935       79.4463       84.6637       87.1058       92.3094      100.0275       89.6536       83.4347       84.1840       90.0046       80.6587       62.3189       48.8740       41.3322       36.0711       30.6135       31.1820       27.8534       34.3922       44.4368       34.8159       38.2850       35.1183       38.9914       34.3885       35.4644       43.2876       40.7456       35.0053       34.3058       38.1291       50.0222       55.0175       59.6009       64.1453       71.7239       80.9442       82.4878       71.4736       66.7390       60.7455       58.7759       61.8053       62.5699        0.0000        0.0000        0.0000        0.0000        0.0000        0.0000        0.0000        0.0000        0.0000        0.0000        0.0000        0.0000        0.0000        0.0000        0.0000        0.0000        0.0000        0.0000        0.0000        0.0000        0.0000        0.0000        0.0000        0.0000        0.0000        0.0000        0.0000        0.0000        0.0000        0.0000        0.0000        0.0000        0.0000        0.0000        0.0000        0.0000        0.0000
        0.0000        0.0000        0.0000        0.0000        0.0000       53.4534       35.2304       48.6916       54.6250       38.3679       38.7098       42.0087       39.4842       53.1129       64.1041       66.5062       75.7307       80.7729       75.9754       76.1766       83.1783       83.1260       66.4757       60.5302       49.8334       43.9397       36.9798       32.2048       17.7204       18.3758       12.8157       14.1069       14.6639       17.6863       20.4918       24.0714       23.9568       17.7432       13.0762       13.7899       12.6284       11.2309        8.2216        5.6553        6.9685        7.8836        7.6636        7.0489        7.7548        9.4575        5.2819        8.3360        5.6775        6.8083        8.2757        4.6900        4.5910        4.0169        3.2883        3.4517        3.7142        4.9260        6.7145        8.1683        6.2336        5.9825        6.5585        4.4455        4.2180        4.5477        5.4340        3.4030        1.6998        5.3781        6.5341        2.4619        0.8042        1.5450        5.1705        6.2174        6.9832        7.8298        5.4572        4.0349        4.1031        6.1863        8.0828        8.8178        5.8969        3.1059        1.9741        1.5582        1.7737        2.1161        2.5324        6.2422        3.1035        2.7381        2.7449        4.5481        6.5760        5.8884        7.1619        8.4639        7.5979        6.2329        4.3547        5.1671        4.1234        7.9279        5.7832        5.9897        5.5684        4.9767        5.6854       12.7166       18.1710       16.2331       10.2835       21.2411       32.1954       36.5305       22.1482       13.9821        9.7746       16.8429       33.5032       20.5547       20.1356       24.1877       24.7204       26.3416       32.5034       47.8263       23.9223       18.3659       22.6707       20.1233       16.2284       16.3423       16.2387       16.9715       17.0920       17.9800       16.0336       15.4271       14.9002       16.0966       13.9793       16.5708       19.8904       20.0154       17.7917       17.9778       20.3071       28.2570       33.6706       32.6747       28.3093       26.2121       26.6991       34.2380       34.0484       39.6110       43.3294       45.2236       46.8937       60.4141       74.3879       81.8240       94.6577       91.5667       96.0053      100.4594       97.7334       98.5138      101.4637       97.4652       89.1806       78.3531       56.0380       45.7283       36.6067       28.2849       25.1884       26.5297       30.9217       37.1612       33.2221       30.4127       31.7756       29.8766        0.0000        0.0000       50.3643       34.0968       30.3728       33.6723       40.2691       51.7602       54.5624       53.4525       59.4260       67.1412       66.3594       69.9731       72.9912       67.2202       64.3324       63.5902       66.0412        0.0000        0.0000        0.0000        0.0000        0.0000        0.0000        0.0000        0.0000        0.0000        0.0000        0.0000        0.0000        0.0000        0.0000        0.0000        0.0000        0.0000        0.0000        0.0000        0.0000        0.0000        0.0000        0.0000        0.0000        0.0000        0.0000        0.0000        0.0000        0.0000        0.0000        0.0000        0.0000        0.0000        0.0000        0.0000        0.0000        0.0000        0.0000
        0.0000        0.0000        0.0000        0.0000       46.7734       46.2302       39.7569       36.2563       31.9508       36.6981       39.9954       46.7047       45.9188       55.3284       66.7967       58.3522       61.2993       75.5813       69.7367       60.6485       61.9666       61.2041       49.3295       43.1212       34.7639       30.1442       28.4786       26.6840       23.6110       16.0581       10.8844       12.4763       17.1571       18.3912       18.1450       20.6051       18.7778       13.4359       11.6540       10.7132       12.1720        8.7346        8.9494        7.9857       13.3429        9.1216        6.8756        7.1109       10.0285        8.4631        7.0048        7.7186        7.6705        5.5608        5.6541        5.5384        6.4913        5.1100        3.9876        4.3330        6.9129        7.6072        6.3943        5.6997        8.5631        9.3545        5.4437        5.0515        6.9055        7.5209        6.1966        3.5030        4.8816        6.7736        6.2312        3.0256        1.5243        2.6817        3.7595        4.3923        4.5239        3.6252        4.1764        4.2335        3.1209        2.1651        4.9043        3.4198        3.1414        1.5803        1.0507        1.4730        1.7403        2.4122        2.7408        2.6687        3.7745        3.4929        3.2959        5.0639        5.9483        6.9256        8.7572       11.2044       11.6937        8.9531        6.9283        3.7187        4.9757        9.4250        9.9708        9.3386        9.0696        7.0618       10.9694       14.4830       20.9614       17.5832       16.1781       15.9405       16.3742       20.5431       23.6248       25.0366       34.3640       32.2225       21.2622       11.9648       15.2690       24.2083       28.2451       30.9189       29.2147       21.2509       14.3502       13.8829       15.8513       18.5691       18.2185       20.9712       19.4832       20.6257       22.3428       20.0112       22.3411       20.0736       19.2859       20.8650       17.0976       18.4514       16.3867       17.2681       16.7545       20.1218       23.1994       29.8955       36.6009       31.8330       30.5339       27.0906       30.3495       35.0754       33.6972       39.4457       44.4938       55.8164       55.7158       69.1158       82.8462       98.6047       99.8375      105.9724      109.4590      103.7763      103.1497      101.9068      100.7190      106.7173       95.6290       77.4792       65.3057       48.8948       41.7703       33.1160       29.2959       28.2374       33.7345       32.0559       30.3031       41.7803       35.9699        0.0000        0.0000        0.0000       46.4358       31.9933       37.4915       40.6972       51.1592       48.5941       50.0657       54.2155       59.6956       55.2463       60.9165       60.5606       56.6776       58.5657        0.0000        0.0000        0.0000        0.0000        0.0000        0.0000        0.0000        0.0000        0.0000        0.0000        0.0000        0.0000        0.0000        0.0000        0.0000        0.0000        0.0000        0.0000        0.0000        0.0000        0.0000        0.0000        0.0000        0.0000        0.0000        0.0000        0.0000        0.0000        0.0000        0.0000        0.0000        0.0000        0.0000        0.0000        0.0000        0.0000        0.0000        0.0000        0.0000        0.0000        0.0000
        0.0000        0.0000       68.6452       53.8692       40.7400       37.7892       53.5051       35.1118       36.3081       41.8455       48.5911       44.2063       48.9048       41.1195       49.8188       47.7813       50.6875       50.4464       58.5779       53.3470       61.1161       50.6034       33.7783       37.3114       33.9858       25.4197       23.0002       19.6418       15.1417       11.7434       11.7280       13.5587       12.8393       13.2030       11.5258       15.9295       14.3821       12.2861       11.8693        9.7125        7.8997        6.2659        6.6079        6.2465        7.1679        7.0199        4.4215        5.7332        7.2089        8.1850        8.4167        9.8340        9.6728        9.5233       10.7051        9.7293        9.6520        6.9930        6.5194        7.7871        8.2516        7.6306        6.7089        6.3948        9.1487       11.5497        9.4359        9.7084       11.2349       11.6610        7.3975        9.1653       14.7979        7.7333        6.8692        8.7806        2.1906        1.2769        1.8443        3.5068        3.6021        2.6178        3.8103        3.9548        4.5588        6.6076        7.2675        5.5003        5.0915        3.0267        1.5128        4.4718        4.9922        3.8327        6.9903        9.3602        7.1842        6.8756        6.1422        7.3243        8.1442        9.7575        9.9422       19.8173       16.7070       10.2827        7.3040        4.4005        6.9905       10.3044        8.6705        6.7969        4.8604        4.6270        6.5595        8.5974        9.9871        9.6129       11.8979       16.4078       18.4467       16.2031       22.6472       29.3408       23.0445       20.7430       19.5652       15.9715       16.4792       20.2473       34.7360       31.3234       23.0994       17.4659       15.2830       16.2610       19.6677       21.8108       22.2311       24.7911       25.4137       28.8087       28.3420       27.7679       35.4850       27.1378       27.5231       25.5736       26.5069       22.4598       19.9354       17.3491       24.1653       39.9960       41.4047       44.4386       38.4496       36.9411       31.1860       27.3702       31.4673       33.6686       34.9067       37.8054       36.6445       47.5967       55.0243       71.2568       86.7281      100.0353      103.1887      106.6380      106.9578       93.9558       91.1971       99.5336      101.0237      100.3266       88.0012       72.7205       59.5494       52.5992       43.9353       30.2549       23.8613       24.3248       29.2686       27.3394       29.1417       53.0144        0.0000        0.0000        0.0000       33.8281       35.7157       39.2469       42.4390       43.7307       52.0436       44.9176       44.4983       45.3196       47.4047       50.2626       51.7950       53.8120       58.4894        0.0000        0.0000        0.0000        0.0000        0.0000        0.0000        0.0000        0.0000        0.0000        0.0000        0.0000        0.0000        0.0000        0.0000        0.0000        0.0000        0.0000        0.0000        0.0000        0.0000        0.0000        0.0000        0.0000        0.0000        0.0000        0.0000        0.0000        0.0000        0.0000        0.0000        0.0000        0.0000        0.0000        0.0000        0.0000        0.0000        0.0000        0.0000        0.0000        0.0000        0.0000        0.0000
        0.0000       44.4507       42.1625       36.8433       34.0511       33.2679       38.9856       35.6021       42.7409       39.1957       52.3384       46.2603       35.0706       30.6157       33.0812       38.9345       40.6321       40.1852       38.2291       37.9414       35.3281       28.7685       25.6989       31.8031       27.4060       21.8001       21.0736       14.9170       10.0884       12.0726       15.8604       13.4130       14.1677        9.2233       11.3127       16.4844       12.8362        9.3653        7.8326        7.0905        4.2718        3.5182        4.2378        3.9110        4.5701        4.8708        4.1908        3.9214        2.9028        3.8101        8.1964       13.7370       11.4726       10.1324       10.5005       10.6857       12.9368       11.4797       11.3482       12.0845       12.4782       10.8082       10.6957       10.8708       13.1056       11.0768       11.3986       12.4493       12.2347       10.0370        9.2233        8.5380        8.3414       11.0374       12.8660       10.4665        6.9703        5.9154        2.9352        2.8929        3.6554        6.4324        6.4918        4.4666        5.2570        8.5726        8.1617        9.5307        8.8939        9.2489       11.8427       17.9317       21.5659       19.7274       15.7878       22.3929       27.6555       22.3232       18.2971       13.0727       12.6111       11.9231        9.5965       10.4244       12.5270       18.8736       13.6893        7.0339        7.4908        9.6687       11.8132        9.7235        7.9190        6.5389        8.8414       11.7784       14.9279       14.1058       15.3647       14.0575       12.7654       11.2649       14.8410       21.4740       12.9829       17.6144       23.3240       19.9823       17.3922       29.8699       39.0089       33.5536       18.2433       22.0735       26.2019       23.0795       27.8977       32.4888       33.9289       35.2381       38.5633       37.9311       33.9063       27.7276       36.8739       42.3252       47.7288       33.8612       26.8091       23.6203       23.3604       30.2342       36.0909       40.6068       38.4953       33.4722       34.8036       36.6127       38.3665       36.2124       37.9681       43.9594       47.5673       40.4913       44.6692       60.0887       67.7704       77.2540       86.5328       98.7115       97.1091       98.8154       99.1147       86.6777       81.9045       90.8137       90.2341       90.9700       79.4400       71.3532       61.8136       52.7331       44.7553       26.0468       22.6531       22.2742       24.9765       15.7973        0.0000        0.0000        0.0000        0.0000       33.6489       34.3057       42.4742       56.6116       57.1168       51.8268       42.8458       33.6061       33.4531       35.9459       42.0849       44.1748       47.1537       49.2827        0.0000        0.0000        0.0000        0.0000        0.0000        0.0000        0.0000        0.0000        0.0000        0.0000        0.0000        0.0000        0.0000        0.0000        0.0000        0.0000        0.0000        0.0000        0.0000        0.0000        0.0000        0.0000        0.0000        0.0000        0.0000        0.0000        0.0000        0.0000        0.0000        0.0000        0.0000        0.0000        0.0000        0.0000        0.0000        0.0000        0.0000        0.0000        0.0000        0.0000        0.0000        0.0000        0.0000
        0.0000       40.7381       41.5094       31.6712       29.1798       33.7980       41.5310       34.0884       33.1336       43.2542       50.0492       27.2440       30.9925       35.1093       38.9896       37.1761       37.6130       36.8211       32.0502       28.0056       28.3460       25.6500       27.3216       31.9051       26.8492       19.4780       17.5378       12.3123       10.3158       15.0232       19.5413       18.7182       11.8679       12.6849       17.6225       15.7547        7.7992        5.4406        4.9489        4.1112        5.6441        5.6685        3.7662        3.3246        3.1032        3.4326        2.5814        1.3808        0.8592        5.3102       13.6063       12.4586        8.5557        9.7388        9.2063       15.7260       15.8169       13.5809       12.2214       14.3986       15.5824       15.1458       13.9447       11.4751       12.3907       13.1839       14.3515       13.7237       13.2966       14.9140       14.5418       10.9873       10.4517       13.4158       18.9280       18.0884       11.6584        4.7453        4.7184        4.5338        7.0943       11.2640       11.7485        9.4680       11.5334       14.0265       14.3534       31.2293       37.0808       20.4253       27.6957       31.6368       48.9793       51.6522       31.4549       29.0310       40.9292       36.5444       30.9728       22.8218       26.3631       33.5192       29.2310       14.5867       15.3830       21.6828       15.8532       10.8832        9.7321       10.8444       12.4121       11.6927       12.9557       15.0985       15.3997       18.2218       15.6477       16.3146       19.0867       17.4937       14.5457       15.5666       18.3476       24.6695       23.9602       48.7264       29.5232       19.5766       17.2413       18.0305       24.1271       21.9233       21.3760       28.0163       38.6574       34.7424       31.8393       41.3009       35.3473       38.8994       40.5500       46.9062       35.0843       26.5008       36.3331       39.5792       48.8635       39.0121       27.5359       32.2333       37.7676       46.8982       47.8401       42.9698       29.9268       28.6054       34.5188       40.2082       39.8616       43.8172       46.5070       45.3711       49.7445       45.6675       58.1615       64.6036       63.4332       72.3591       76.8553       83.4055       90.0430       92.6087       92.1649       85.0592       84.6523       89.4269       82.9871       80.6170       69.8856       56.6489       51.6672       47.8237       34.5615       23.2090       20.3649       20.7282        0.0000        0.0000        0.0000        0.0000        0.0000       38.7987       32.1309       37.5920       43.9935       65.5023       69.1440       60.3647       42.9486       35.2584       47.2990       58.8662       54.4233       53.6412        0.0000        0.0000        0.0000        0.0000        0.0000        0.0000        0.0000        0.0000        0.0000        0.0000        0.0000        0.0000        0.0000        0.0000        0.0000        0.0000        0.0000        0.0000        0.0000        0.0000        0.0000        0.0000        0.0000        0.0000        0.0000        0.0000        0.0000        0.0000        0.0000        0.0000        0.0000        0.0000        0.0000        0.0000        0.0000        0.0000        0.0000        0.0000        0.0000        0.0000        0.0000        0.0000        0.0000        0.0000        0.0000
       32.5623       36.0899       35.1660       28.1844       35.6895       39.3175       42.0311       31.5900       35.5041       36.9505       27.4273       28.2827       30.2278       26.1732       32.1934       39.5942       39.4231       37.6325       34.9526       29.5663       29.8470       27.1833       25.6450       29.8443       23.3566       19.6777       19.4706       17.6353       21.6434       28.6436       19.3893       12.0722       11.6017       14.7470       18.2798       12.1614        6.1073        4.9558        4.7402        5.2670        6.5443        5.6826        2.8779        2.2130        2.4683        3.2158        2.2011        1.2637        1.4400        3.9602       11.6813       13.6589       11.1412       10.6449        9.2701       15.2715       16.4983       15.0587       14.2195       21.4793       25.7192       11.7756       11.3924       13.0620       11.9953       12.8471       10.7680        9.8660       20.9387       33.5930       23.2932       18.9132       16.0508       19.6777       18.1977       17.1712       15.4909       13.0167       11.4117        6.4853       10.7530       27.1303       11.0580        9.9657       17.2531       22.5801       31.9981       51.4003       45.7675       29.4166       26.8843       29.2214       68.6406      192.9934       45.5187       45.3530       63.9738       67.6410       65.0989       93.1819       67.0039       74.4231       45.4248       20.1028       16.4456       20.6322       15.0228       14.5732       19.2830       13.3408       12.8306       12.8034       13.5290       14.5131       21.1016       18.9217       11.9075       11.7081       14.0488       15.1615       13.5567       13.4913       12.2040       15.3483       16.6237       18.3953       19.1291       16.3885       24.2917       20.3887       14.8232       21.4148       26.4168       35.3664       43.5960       38.4527       34.7882       39.9792       34.8845       46.7725       50.0058       39.6821       33.9943       22.5824       43.4206       44.1171       47.0362       33.6594       43.7045       42.4666       37.7076       33.1623       33.4495       29.4183       26.8047       36.0274       34.9047       35.6173       34.5185       37.2503       41.1335       44.0450       50.8432       47.8945       62.0958       60.1961       59.3194       73.9742       78.2581       69.6210       67.7432       68.1763       71.3867       72.1903       71.9242       77.3934       75.3448       71.4528       65.8651       58.4983       49.4936       41.6871       34.3432       22.9082       21.6160        0.0000        0.0000        0.0000        0.0000        0.0000        0.0000       82.0023       59.6930       53.5623       51.6982       60.4785       73.1610       88.7544       81.2621       48.2317       50.7811        0.0000        0.0000        0.0000        0.0000        0.0000        0.0000        0.0000        0.0000        0.0000        0.0000        0.0000        0.0000        0.0000        0.0000        0.0000        0.0000        0.0000        0.0000        0.0000        0.0000        0.0000        0.0000        0.0000        0.0000        0.0000        0.0000        0.0000        0.0000        0.0000        0.0000        0.0000        0.0000        0.0000        0.0000        0.0000        0.0000        0.0000        0.0000        0.0000        0.0000        0.0000        0.0000        0.0000        0.0000        0.0000        0.0000        0.0000        0.0000
       26.0654       28.3065       29.2901       24.2733       28.0229       34.8187       49.1237       37.5510       40.1040       37.2712       27.5088       31.5605       36.5505       32.2698       35.0647       34.1344       32.1075       34.7114       30.2862       32.4813       35.5809       35.5462       26.8383       27.3636       24.0462       24.5631       22.2680       23.1020       24.8549       24.6651       20.3943       13.8020        8.9742       12.7083       16.0732       10.8762        7.0337        5.0853        4.5944        5.9917        6.3822        4.7172        2.1517        1.6145        1.3370        1.4759        1.3698        0.8512        0.6124        4.8737        5.6107        8.9377       10.4956       12.1342       12.1460       15.2399       17.3180       15.3453       11.3649       12.2843       11.6759       10.6075       11.8301       14.7252       15.6865       13.8682       14.7267       17.1024       26.3632       35.0837       22.7767       20.0827       22.5478       22.2368       19.7617       17.6348       16.8739       16.5150       15.1565       12.0117        9.9806       25.0816        8.8598        5.8014        8.8544       12.0268       11.2483       41.9409       69.0324       28.2402       37.4425       51.3150       55.6857       63.3961       58.7440       68.5762       67.7808       80.5356      101.3297      123.8036      103.0323      112.8731       56.7273       43.0494       26.9290       30.6374       28.9685       24.4339       25.8207       26.8081       17.6750       14.5509       11.1951       10.6909       17.2352       12.3744        7.0462        6.2124       10.3233       18.9876       16.3248       43.1465       18.1021       15.6490       16.2757       17.7887       20.0999       25.4939       24.0856       20.0621       26.7224       37.7341       36.2189       32.9064       34.7279       35.8748       35.8646       32.4616       46.4438       38.4168       42.1709       35.3293       32.3726       20.3840       35.2095       54.6454       78.8420       55.7786       51.5507       44.0017       39.1795       38.3724       32.0343       30.6193       31.8461       36.6569       34.3001       36.5843       30.9133       41.8738       51.7240       50.4566       54.3347       55.1045       70.1852       71.4400       66.2478       66.5982       60.3466       55.4465       55.3157       53.8502       61.3876       73.3022       67.1348       71.8932       77.8591       69.0976       65.0856       56.8010       51.0906       40.3513       34.5016       25.4576        0.0000        0.0000        0.0000        0.0000        0.0000        0.0000      102.6900       91.5768      100.6699       85.5090       65.6273       56.9700       98.6006      135.9735      106.7028       69.1728       67.2354        0.0000        0.0000        0.0000        0.0000        0.0000        0.0000        0.0000        0.0000        0.0000        0.0000        0.0000        0.0000        0.0000        0.0000        0.0000        0.0000        0.0000        0.0000        0.0000        0.0000        0.0000        0.0000        0.0000        0.0000        0.0000        0.0000        0.0000        0.0000        0.0000        0.0000        0.0000        0.0000        0.0000        0.0000        0.0000        0.0000        0.0000        0.0000        0.0000        0.0000        0.0000        0.0000        0.0000        0.0000        0.0000        0.0000        0.0000        0.0000
       29.0290       20.0947       19.7884       20.1385       21.9547       20.9286       27.7017       26.8916       32.3675       39.9113       35.2493       36.6558       26.5097       20.6500       31.3516       33.5383       34.1312       36.0532       36.3197       33.6433       34.3833       32.8017       31.7933       32.3026       30.5636       28.7232       23.9508       18.1991       17.4182       15.4536       12.9416        5.7459        5.6807        9.2041       14.0217       11.7342        6.4940        5.5205        6.9637        3.0271        1.7715        1.9198        2.0084        2.4820        1.2912        1.1204        1.6051        2.0847        1.7413        0.6803        1.7533        1.9837        4.1159        8.6277        7.7838       10.2637       14.1026       13.0338       14.0007       18.0801       16.8673       17.2650       19.3506       22.2687       24.0180       17.2423       17.1586       22.2955       24.2049       19.7429       15.3022       13.5096       16.4473        9.9229        9.1604       13.6495       11.6603        8.7577        8.4411        8.2675        7.5287        3.7292        3.8593       10.4563       13.0570       16.8906       18.5892       15.7741       29.5648       40.8467       54.0543       53.9321       54.8233       55.5948       71.0040       91.1086       84.1492       86.9103       91.8324       72.4363       68.7966       66.9495       73.4052       64.0129       71.9151       56.1487       48.1575       27.7362       20.9147       15.9556       17.0295       15.0900       18.2974       16.0499       13.9013       10.2134        9.8016       13.5679       17.1172       18.7052       18.4111       12.5023       14.1227       19.4618       20.7797       19.0934       19.2561       25.1536       30.6768       41.1793       48.8253       49.3468       45.2915       85.5423       49.9014       32.7817       33.0599       36.6165       69.2038       51.9881       37.2902       35.9356       34.0331       28.9801       37.7355       56.2385       74.2079       53.9022       46.2280       45.7067       36.8272       37.4325       43.8283       38.8451       36.5258       30.8629       29.7102       30.3162       26.5218       40.1629       52.1457       65.5682       68.5896       72.9699       74.7572       67.1757       58.6109       48.3935       42.5316       45.1469       43.0944       48.2388       60.6943       76.3357       71.7439       67.4116       57.6127       54.4012       50.5705       42.9276       33.8922       35.7649        0.0000        0.0000        0.0000        0.0000        0.0000        0.0000        0.0000        0.0000       84.5400       74.2678       74.3887       70.1350       84.0973      134.1000        0.0000      144.3900      144.7800      156.6600      153.9300        0.0000        0.0000        0.0000        0.0000        0.0000        0.0000        0.0000        0.0000        0.0000        0.0000        0.0000        0.0000        0.0000        0.0000        0.0000        0.0000        0.0000        0.0000        0.0000        0.0000        0.0000        0.0000        0.0000        0.0000        0.0000        0.0000        0.0000        0.0000        0.0000        0.0000        0.0000        0.0000        0.0000        0.0000        0.0000        0.0000        0.0000        0.0000        0.0000        0.0000        0.0000        0.0000        0.0000        0.0000        0.0000        0.0000        0.0000        0.0000
       28.1593       14.7154       20.6956       18.4695       23.4054       20.1485       21.3474       19.8993       26.4259       23.7244       38.4834       38.5718       28.7533       19.3660       18.5120       24.0122       32.2577       33.1625       32.1029       33.4927       32.0676       30.7998       32.9529       30.8835       29.7257       31.6127       30.0007       19.9666       14.3819       12.5373       11.4965        4.2155        8.5629       13.4819       12.8224        8.8858        4.5345        3.4148        1.8130        2.4872        1.2383        1.6955        1.8670        1.9536        0.7829        1.0176        1.9113        2.1132        1.3820        1.8104        3.0040        4.7130        5.6577        8.8829       11.7472       10.0633       13.0412       12.1136       14.0915       19.2762       21.3732       26.6115       30.8752       22.9497       21.3840       18.2068       13.5077       12.2814       14.9215       18.1163       15.8318       13.5672       11.2633        5.7311        7.0954        8.1521        8.3042        8.6081        8.4989        4.8065        5.8679        4.2603        6.1970       12.0202       15.7524       21.3209       21.2577       18.3156       24.1756       39.1341       54.9503       57.2955       68.1596       70.2044       78.6247       92.2555       94.0794       94.2967       93.7404       76.2619       86.2345       80.8925       75.9167       57.4973       69.3637       78.9635       55.3817       42.6605       32.6869       27.8680       24.1795       17.7456       27.0716       24.4925       20.1034       17.1867       16.0786       21.7182       32.0325       18.3962       14.8954       14.2176       23.6630       27.3538       30.7916       33.0177       28.9626       43.9193       47.5042       49.5877       47.3090       49.1061       44.2683       92.3351       45.4686       37.4324       33.8215       31.4855       47.0790       42.2878       37.5344       37.1828       38.1126       31.2811       32.5801       39.4312       43.5346       53.3507       47.4917       49.3799       39.2427       39.5409       41.9329       37.7790       41.0004       32.5235       30.9541       25.5079       29.1521       43.2300       59.2629       62.9607       65.5011       57.6639       52.8806       44.2538       41.4012       37.8570       39.1552       37.3685       41.5108       46.9431       54.7858       61.0284       63.8112       59.8978       55.8581       56.9207       58.3350        0.0000        0.0000        0.0000        0.0000        0.0000        0.0000        0.0000        0.0000        0.0000        0.0000        0.0000       64.4700       64.8887       65.6249       56.9074        0.0000        0.0000        0.0000        0.0000        0.0000        0.0000        0.0000        0.0000        0.0000        0.0000        0.0000        0.0000        0.0000        0.0000        0.0000        0.0000        0.0000        0.0000        0.0000        0.0000        0.0000        0.0000        0.0000        0.0000        0.0000        0.0000        0.0000        0.0000        0.0000        0.0000        0.0000        0.0000        0.0000        0.0000        0.0000        0.0000        0.0000        0.0000        0.0000        0.0000        0.0000        0.0000        0.0000        0.0000        0.0000        0.0000        0.0000        0.0000        0.0000        0.0000        0.0000        0.0000        0.0000        0.0000        0.0000
        0.0000        0.0000       21.7733       16.8350        0.0000       18.1168       16.0937       19.2276       24.5646       26.1540       31.9830       33.3257       32.6426       31.6497       32.4510       30.7756       43.0957       37.5797       35.9591       30.8489       31.3030       33.9262       36.6916       28.0343       28.2864       29.0009       28.9188       25.8272       23.2803       20.4405       11.5190        4.5901        5.9741       10.3160       10.2275        6.4260        3.8580        2.5911        2.8430        2.9159        2.9079        3.6865        2.3832        4.3836        7.5610        2.2541        2.9724        3.4668        3.2750        3.7385        6.3189        6.4083       12.3510       16.0762       22.9014       22.4849       22.0031       25.6291       33.2490       25.2615       29.3782       33.3084       35.0623       36.1619       35.8637       26.2209       19.1610       13.3788       15.5487       17.4158       17.4570       11.8489       13.4001       10.0859        7.8944        4.6804        5.3811        6.0859        9.8722       10.0016        9.2192        7.4392        9.6106       13.8200       11.6566       15.3238       20.4732       31.2656       46.8210       77.4563       91.5225       69.4315       61.0144       60.8050       85.4456       94.1670       67.4928       66.1775       79.7860       86.0688       67.1222       78.5143       76.9800       75.1159       63.7803       59.0391       66.2788       77.4737      179.7040      130.9161       57.1988       38.2594       51.2182       32.0228       39.6371       21.3645       20.2172       20.3622       19.7035       19.9133       34.1599       34.6128       25.4883       32.0695       42.5580       38.8594       27.9900       35.5493       37.3349       41.0199       43.9212       44.8960      102.3711       46.9429       49.8273       38.0406       39.2726       47.1507       35.9447       38.4188       38.2786       39.0136       46.6749       33.3114       27.3463       33.8292       35.8789       43.7658       47.4344       47.5029       41.3029       35.2705       34.3264       30.9787       32.5480       31.0751       29.6698       25.8215       30.7879       39.2399       44.4221       39.2287       34.9685       33.8046       30.2827       27.4974       27.3857       28.5798       31.1392       37.5362       40.1275       38.3398       39.3148       48.1260       48.3285       47.4801       58.0948       56.5248       57.8058       57.8124        0.0000        0.0000       37.7865        0.0000        0.0000        0.0000        0.0000        0.0000        0.0000       39.0300       42.0000       54.5918        0.0000        0.0000        0.0000        0.0000        0.0000        0.0000        0.0000        0.0000        0.0000        0.0000        0.0000        0.0000        0.0000        0.0000        0.0000        0.0000        0.0000        0.0000        0.0000        0.0000        0.0000        0.0000        0.0000        0.0000        0.0000        0.0000        0.0000        0.0000        0.0000        0.0000        0.0000        0.0000        0.0000        0.0000        0.0000        0.0000        0.0000        0.0000        0.0000        0.0000        0.0000        0.0000        0.0000        0.0000        0.0000        0.0000        0.0000        0.0000        0.0000        0.0000        0.0000        0.0000        0.0000        0.0000        0.0000        0.0000        0.0000
        0.0000        0.0000        0.0000        0.0000        0.0000       17.7902       18.4085       26.9038       35.2072       28.5556       25.4394       35.8095       51.3239       44.2152       28.6149       38.9302       44.9615       38.2316       39.3732       39.6985       35.3647       31.7550       29.2367       24.1743       22.7488       24.2998       26.0417       30.0300       25.8879       18.5981       13.4996        6.9140        5.2982        6.6812        9.8953        7.0075       17.0943        8.6435        2.8895        1.9863        1.3529        2.6193        2.8333        8.0124        6.1464        2.8723        3.6789        4.5965        4.4546        4.3849        5.6780        7.4093       13.4770       23.6407       33.7067       35.6042       42.1631       33.5750       36.8002       39.7002       37.8620       35.5021       30.6057       33.0389       29.1900       24.7479       23.5010       16.6049       18.6707      154.1958       26.0594       20.4249       12.2224       12.2762        5.9682        5.3103        6.1232        9.3760       13.3444       17.1968       12.5215       11.2869       11.7048       15.1363       15.0115       14.5371       20.7999       37.0076       62.8260       77.5811      100.6272       93.9405       97.7063       78.8774       81.2344       79.9467       78.9868       85.3085       79.4536       73.1782       68.7639       81.2758       75.6650       73.3666       80.0717       62.9276       84.5958       80.6396      130.4425      147.2469       79.6619       72.5411       65.0000       59.4574       66.8707       52.0126       21.6533       23.8153       23.9223       19.3538       25.5736       31.5096       36.6384       35.3751       33.8331       31.1043       34.5050       38.2648       38.4854       40.5226       40.0759       43.0173       43.4537       45.0149       41.8251       32.0919       36.6626       34.0183       35.4001       53.5604       39.8609       40.6686       41.2493       33.9548       33.0161       41.3752       44.3566       43.1627       43.5983       52.1845       44.7558       44.2586       37.4075       32.6345       31.1763       25.7447       21.3740       20.1516       21.6554       26.4928       34.2746       36.7995       29.0004       24.9855       20.3263       19.1087       21.7938       24.7232       31.0826       38.6472       42.4750       44.3032       41.0591       52.9024       60.2584       55.4157       53.5495       51.2553       61.6287      113.6944       96.9758       90.2535       52.8366       41.5036        0.0000        0.0000        0.0000        0.0000       53.2500       46.8900       41.4600       48.8439        0.0000        0.0000        0.0000        0.0000        0.0000        0.0000        0.0000        0.0000        0.0000        0.0000        0.0000        0.0000        0.0000        0.0000        0.0000        0.0000        0.0000        0.0000        0.0000        0.0000        0.0000        0.0000        0.0000        0.0000        0.0000        0.0000        0.0000        0.0000        0.0000        0.0000        0.0000        0.0000        0.0000        0.0000        0.0000        0.0000        0.0000        0.0000        0.0000        0.0000        0.0000        0.0000        0.0000        0.0000        0.0000        0.0000        0.0000        0.0000        0.0000        0.0000        0.0000        0.0000        0.0000        0.0000        0.0000        0.0000        0.0000
        0.0000        0.0000        0.0000        0.0000        0.0000       28.0095       40.8133       21.7612       22.1934       20.8288       24.9859       33.8212       41.1894       35.5556       40.6544       38.0461       36.0049       37.5364       45.7094       49.7831       32.3831       27.8998       25.5551       21.2007       18.7158       19.8199       21.5235       18.2275       19.7567       19.2663       11.6159        6.9088        7.9576        5.9823        5.6613       11.0730       15.3032       12.8219       10.5172        2.9758        2.1138        6.4488        4.2018       10.2978        6.9032        3.1886        4.9490       10.1123        9.4429       12.2986       13.5078       23.5365       41.5414       47.5519       66.8265       46.0097       58.4414       35.2230       31.8333       43.7166       44.3710       48.5891       51.4156       32.1079       33.1102       23.7780       22.4682       19.1943       25.0987       49.9822       27.8329       32.0247       16.1744       16.5776        8.8720        9.1839        7.5644        8.9841       14.8567       16.3374       13.3321       15.9292       19.7615       25.8643       26.5878       27.3003       30.3154       50.0305       66.9105       93.9057      110.8647      109.5896       95.0679       88.2863       83.6130       77.0516       69.9148       94.5466      111.5019       92.4125       78.7060       71.0340       69.9261       76.5522       80.0685       66.7556       73.1214       67.4390       70.6446       80.1890       81.5394       75.2269      108.8581       82.0924       64.7963       65.9031       58.3480       57.4995       48.4778       36.5026       36.2574       37.6633       39.2455       36.4750       34.5291       31.4531       29.7057       24.5674       27.2044       24.6105       29.0388       34.4083       34.8487       38.4451       39.2301       37.5557       32.6477       29.8230       38.0853       41.2408       40.2600       42.7733       44.9577       42.2083       38.8378       52.7953       45.2743       44.1871       39.9791       43.7244       44.8988       40.5464       39.0860       24.9885       21.5697       14.0451       11.9119       11.8336       15.6160       21.7772       29.2894       28.2922       23.6943       17.2166       17.0303       12.2161       16.4286       18.9289       25.4934       31.9724       35.0803       45.4563       45.3888       55.4989       66.2776       57.1200       63.3317       54.2792       54.9661       67.6140       75.4053       77.0063       79.0676       73.0819        0.0000        0.0000        0.0000       66.9649       59.9997       53.8854       50.2949       49.9313       57.0628        0.0000        0.0000        0.0000        0.0000        0.0000        0.0000        0.0000        0.0000        0.0000        0.0000        0.0000        0.0000        0.0000        0.0000        0.0000        0.0000        0.0000        0.0000        0.0000        0.0000        0.0000        0.0000        0.0000        0.0000        0.0000        0.0000        0.0000        0.0000        0.0000        0.0000        0.0000        0.0000        0.0000        0.0000        0.0000        0.0000        0.0000        0.0000        0.0000        0.0000        0.0000        0.0000        0.0000        0.0000        0.0000        0.0000        0.0000        0.0000        0.0000        0.0000        0.0000        0.0000        0.0000        0.0000        0.0000        0.0000
        0.0000        0.0000        0.0000        0.0000        0.0000       31.9444       30.4979       21.5655       23.0890       25.1821       44.7034       37.5494       41.9682       29.1520       36.3674       43.1960       35.9396       39.0251       45.1741       41.8205       33.3516       31.4730       23.6033       27.1669       21.7990       23.6658       25.6212       20.8761       17.5330       14.8524       12.8772       11.5479       18.9578       12.2278       10.7642       16.5382       18.9204       18.7621       13.0600        4.5834        4.5329        8.5055        5.4424        5.9670        5.6231        5.4257        7.2079       16.3824       21.2120       27.3407       33.1508       39.0177       39.7837       34.9587       41.9156       42.9134       47.4341       39.9890       53.7209       59.5756       51.6322       42.5353       37.1242       37.7481       15.3820        8.6767       11.4678       14.1028       30.3606       40.6709       41.8463       34.5413       30.8554       36.1809       28.9678       16.8223       14.2181       11.4051       12.4367       13.6141       17.4428       23.5281       24.7656       29.3897       31.8339       38.8614       41.2495       48.8508       63.1404       87.5717      105.4350      101.2478      107.6139       95.2485       79.4437       78.5836       86.9197      110.1789      140.7903       97.0004       73.1851       74.1074       87.6743       74.9843       76.5053       69.8042       74.5285       77.4943       92.1869       93.8376       85.0837       80.2974      138.9664      210.7758      118.2084      151.6382      137.4673       98.8683       64.8860       56.2270       44.3350       39.4473       39.6699       37.2140       47.8986       23.3990       19.1127       20.9413       20.7270       36.3237       38.0573       33.9414       30.1920       36.4811       40.9260       39.3885       33.7685       33.5686       36.5745       35.7972       42.6144       47.0269       45.3464       46.8810       52.1859       50.8354       47.0740       51.1819       45.6786       44.8295       47.0649       39.9274       30.4414       25.1770       19.3744       14.0844       11.9658       12.5113       16.4218       26.6648       28.0810       20.1726       20.5725       13.8227       13.5381       15.9415       16.2348       22.7817       22.2367       26.0385       37.5000       49.6768       49.4663       54.3841       55.4774       53.1614       57.2161       56.9838       57.2442       71.1863       79.5331       79.5196       76.9777       82.6224        0.0000        0.0000       79.2031       67.4104       64.4642       56.4865       50.3373       48.2225       50.8058       45.5504       45.8239       50.9081       53.5757       46.7450        0.0000        0.0000        0.0000        0.0000        0.0000        0.0000        0.0000        0.0000        0.0000        0.0000        0.0000        0.0000        0.0000        0.0000        0.0000        0.0000        0.0000        0.0000        0.0000        0.0000        0.0000        0.0000        0.0000        0.0000        0.0000        0.0000        0.0000        0.0000        0.0000        0.0000        0.0000        0.0000        0.0000        0.0000        0.0000        0.0000        0.0000        0.0000        0.0000        0.0000        0.0000        0.0000        0.0000        0.0000        0.0000        0.0000        0.0000        0.0000        0.0000        0.0000        0.0000
        0.0000        0.0000        0.0000        0.0000       21.6609       23.4611       22.6869       19.2074       18.7717       28.0645       38.9032       39.7734       37.9219       37.1568       38.9051       40.1100       38.6490       42.1698       48.4739       41.7631       39.5464       37.3591       30.8764       30.7729       38.2387       35.5882       33.3655       38.9381       23.5164       15.6534       12.9326        8.3810       11.1022       10.8428       13.5389       14.9543       11.2775       10.5081        8.9941       14.0854        9.1736        8.2157       12.9032       15.2167       20.3190       21.2630       27.0511       45.3755       50.3233       47.6069       53.6712       59.2323       47.6545       59.0250       66.1236       61.7038       53.5385       55.0531       52.3258       53.8127       36.6495       26.3812       32.2518       26.0631       17.4107       19.9001       16.7786       13.7068       22.1865       40.4504       49.2157       60.6872       56.1515       48.1990       36.2144       29.3515       27.0556       17.5412       12.2154       20.5761       95.3241      183.3884       26.8093       33.2033       35.5203       41.5210       49.1776       53.5578       57.7041       69.7520       83.0348       88.2540       64.2292       64.5357       78.6902       64.6363       67.2575       77.3548       84.5227       66.7734       53.9372       66.6560       65.1970       57.3159       50.5701       54.5201       67.8486       61.8680       73.8824      113.3092      126.9537       95.7178       88.6991      125.5985      128.9250      111.5568       99.2348       96.2303       86.3763      131.5417       78.0161       87.9682       42.0073       31.6511       31.6395       24.3552       25.9381       33.1437       32.3453       22.8161       25.0044       33.5070       33.8494       39.0028       40.6932       39.3605       46.4001       47.2347       46.3373       51.2483       53.3882       49.6107       54.1485       46.0704       56.8005       60.6469       58.7907       50.6540       38.9182       41.8864       48.6688       46.8203       33.2128       24.6652       21.7776       14.4611       14.8126       16.9899       22.3234       28.1374       29.7950       28.7800       23.4649       14.4985       16.5444       13.9722       16.6667       21.6538       23.3280       28.4574       42.8818       54.5980       56.1964       67.0403       62.3577       65.2920       60.2831       67.4179       62.4446       67.0675       73.2452       76.5531       84.7971       95.0597        0.0000       96.5142       68.9577       60.9133       56.9482       53.1901       54.0785       46.8786       49.2268       45.7226       43.6621       45.9417       48.6517       42.5364       42.1629        0.0000        0.0000        0.0000        0.0000        0.0000        0.0000        0.0000        0.0000        0.0000        0.0000        0.0000        0.0000        0.0000        0.0000        0.0000        0.0000        0.0000        0.0000        0.0000        0.0000        0.0000        0.0000        0.0000        0.0000        0.0000        0.0000        0.0000        0.0000        0.0000        0.0000        0.0000        0.0000        0.0000        0.0000        0.0000        0.0000        0.0000        0.0000        0.0000        0.0000        0.0000        0.0000        0.0000        0.0000        0.0000        0.0000        0.0000        0.0000        0.0000        0.0000
        0.0000        0.0000        0.0000        0.0000       25.7242       28.4687       27.0272       24.5538       14.0114       26.6612       25.1652       30.0983       31.5712       36.9596       39.6493       51.0081       50.5966       55.0099       51.0429       49.6638       47.5520       39.0597       29.5857       38.4931       44.6402       27.8828       26.7662       34.4234       34.4190       21.8158       20.2765       18.2215       10.5117        6.3628       11.7986       13.0281       12.6116       11.0934       12.5710       12.3747        7.9463       11.2617       16.5614       22.2718       20.5208       19.5747       30.2880       49.7659       41.0303       39.9784       40.9568       45.9783       49.9765       43.9559       43.1628       52.5998       60.0021       51.8990       44.0256       54.8773       22.2753       28.4600       48.8235       44.1634       37.4289       38.9600       29.1116       19.7922       14.6735       31.4472       52.6865       66.1690       68.1944       57.5487       40.0273       39.6203       43.5649       36.8381       32.1892       27.7566      141.5086       98.5916       37.2208       35.5778       35.4683       35.3438       32.7974       39.8689       45.3381       50.9370       56.6483       53.5626       50.9041       58.4229      402.8272       63.6515       54.1503       62.1151       77.0595       60.0234       50.8339       62.9701       66.6443       65.7724       57.5815       54.6145       71.4346       54.9130       62.6486       74.3217       82.8281       95.9706       91.5807       94.5896      111.2322      104.3317      104.9960       93.6062      111.2615      101.4880      123.7657       48.0671       38.2752       31.0234       32.1479       26.1016       22.1592       20.8966       21.0224       22.0120       23.7621       35.9044       47.6355       41.8729       39.4851       44.1469       45.5499       57.7408       59.8196       52.7576       51.8293       44.1038       46.5169       38.8268       47.8853       56.7743       51.8760       42.2848       37.0510       40.2493       46.3990       42.3828       34.6778       31.4398       29.8283       24.7483       24.0462       24.2355       26.0971       38.5077       33.8783       35.7882       23.9099       16.2139       14.6036       15.5139       22.2393       28.3480       31.8237       34.3334       42.2389       59.2201       70.7470       92.3584       81.8340       72.3695       74.0494       70.6776       69.2159       75.5215       79.5771       86.1129       85.4331       94.4332       83.3316       88.9538       70.4463       59.1401       54.2783       47.2239       47.0687       45.7736       43.3594       42.2570       42.8168       40.4795       46.1162       52.2461       40.4100        0.0000        0.0000        0.0000        0.0000        0.0000        0.0000        0.0000        0.0000        0.0000        0.0000        0.0000        0.0000        0.0000        0.0000        0.0000        0.0000        0.0000        0.0000        0.0000        0.0000        0.0000        0.0000        0.0000        0.0000        0.0000        0.0000        0.0000        0.0000        0.0000        0.0000        0.0000        0.0000        0.0000        0.0000        0.0000        0.0000        0.0000        0.0000        0.0000        0.0000        0.0000        0.0000        0.0000        0.0000        0.0000        0.0000        0.0000        0.0000        0.0000        0.0000
        0.0000        0.0000        0.0000        0.0000       38.7740       30.6314       22.3039       16.1255       21.0712       22.8032       31.7950       38.4239       40.9744       39.5403       29.3405       36.5190       41.4314       40.0795       39.2405       40.0734       42.6213       47.7240       42.0767       40.9496       43.2859       32.1832       36.9376       45.4796       32.8947       24.3159       23.3745       42.8395       17.7739       12.2213       11.6699       20.9694       29.9742       24.2783       27.8412       31.3166       18.1017       19.9414       30.4660       39.4347       34.3547       60.5204       67.7734       55.1084       31.5800       30.4772       31.5310       30.0967       33.4908       32.9116       37.3993       72.1500       67.9621       72.0558       69.4905       44.9515       40.1074       50.7083       40.9416       30.2844       33.1578       53.1978       50.1815       37.4959       42.6939       64.4018       75.4648       81.0003       87.4056       82.8232       78.2577       76.2962       73.4781       62.4435       57.7058       51.3390       49.3280       46.9199       47.8645       40.3200       31.6757       35.4201       37.5824      282.2689      178.9650      143.6675      258.7397       55.8310       85.9338       76.5880      103.4971       75.3326       64.9538       50.3041       81.0024       60.1808       62.5898       63.2748       52.5373       53.5449       49.9803       59.3523       67.6020       44.5687       52.8962       65.2279       57.5693       57.2970       56.6999       51.4349       55.9027       80.8417       76.0262       78.5524      116.0504      115.6350       45.3592       77.5078       31.5355       29.2459       28.6731       24.3941       23.3221       29.9798       30.2737       33.6524       37.4506       42.8262       44.1234       42.7149       42.3342       43.8692       44.3284       53.4998       51.0827       47.0424       44.9404       47.4518       45.0886       47.2367       59.9925       53.0744       44.7998       40.8616       53.4699       62.8425       44.2959       33.7499       33.0353       30.2973       32.5842       38.3828       33.5797       29.4361       32.0294       33.1559       26.9552       25.1387       22.4175       18.3649       14.8135       18.7164       20.0061       36.0290       42.0802       45.8180       53.3685       70.6464       79.7211       97.7839       94.3491       88.7796       85.0585       85.7167       89.0218       95.2779       84.8810       85.5891       83.9635       90.7244       83.4618       77.4040       71.3168       59.6385       52.7687       47.2051       47.3326       42.8938       39.4799       37.1879       38.3422       32.8887       36.9381       38.9821       41.3090        0.0000        0.0000        0.0000        0.0000        0.0000        0.0000        0.0000        0.0000        0.0000        0.0000        0.0000        0.0000        0.0000        0.0000        0.0000        0.0000        0.0000        0.0000        0.0000        0.0000        0.0000        0.0000        0.0000        0.0000        0.0000        0.0000        0.0000        0.0000        0.0000        0.0000        0.0000        0.0000        0.0000        0.0000        0.0000        0.0000        0.0000        0.0000        0.0000        0.0000        0.0000        0.0000        0.0000        0.0000        0.0000        0.0000        0.0000        0.0000        0.0000        0.0000
        0.0000        0.0000        0.0000        0.0000        0.0000        0.0000        0.0000        0.0000       18.4922       22.9546       20.1979       28.5910       35.5033       46.4899       40.1182       29.2998       33.3932       34.1713       27.1462       29.3512       37.5890       33.5730       37.8881       50.4389       44.8989       44.2371       41.0527       68.8292       61.8394       36.9828       19.7840       12.3621       33.3572       41.1507       19.9053       21.1250       27.6384       27.7552       28.5612       36.7157       37.2426       20.9254       20.2568       34.9254       29.5320       20.7318       20.4518       33.2992       24.3662       34.8915       34.0777       23.5540       24.7776       41.8739       32.9123       45.7671       61.2229       87.4672       52.0357       53.9072       55.0691       51.7761       49.9658       43.1642       35.9342       38.5951       45.4011       53.5109       46.1111       58.5360       90.8816      111.4836      138.2065      108.1719       70.4928       68.0087       76.4985       81.9191      100.4742       80.3319       75.9923       61.6129       57.0991       42.5656       34.3880       35.6240       35.8002       85.5980      109.2393      101.3947      167.9744       67.0915       75.8809       56.1814       52.3745       61.7280       60.2280       57.3248       75.2177       64.4762       72.5704       72.5726       70.8867       67.0662       59.2895       54.4696       60.1493       55.0528       56.8576       63.1009       59.9736       63.0930       55.4438       51.3100       43.3099       48.5841       64.2517       65.8945       73.9915       90.6910       73.9915       64.9930       33.0548       49.2104       24.9772       21.9899       21.4571       36.9340       49.0014       47.3779       47.5910       45.9222       41.2082       48.3154       43.1261       41.8084       44.3434       50.4930       46.7857       42.2150       37.8058       41.2168       46.5926       64.7404       65.0377       47.0660       50.3005       53.9619       69.5011       74.7783       49.8906       32.4009       35.2218       35.5459       32.0744       33.5448       34.8918       36.5838       41.2710       32.9582       30.7176       28.3676       27.8050       19.0609       16.5136       22.6295       28.0456       40.7561       58.0531       68.1411       66.2058       79.9751       95.2186       97.9844      103.8448      119.3133      107.5679       96.6944      102.3619      108.5684      103.8442       92.6400       78.4812       76.0462       79.9148       74.7817       67.3485       55.1267       51.7039       49.9229       47.2802       46.1480       44.3787       37.6365       37.5907       33.7502       33.0680        0.0000        0.0000        0.0000        0.0000        0.0000        0.0000        0.0000        0.0000        0.0000        0.0000        0.0000        0.0000        0.0000        0.0000        0.0000        0.0000        0.0000        0.0000        0.0000        0.0000        0.0000        0.0000        0.0000        0.0000        0.0000        0.0000        0.0000        0.0000        0.0000        0.0000        0.0000        0.0000        0.0000        0.0000        0.0000        0.0000        0.0000        0.0000        0.0000        0.0000        0.0000        0.0000        0.0000        0.0000        0.0000        0.0000        0.0000        0.0000        0.0000        0.0000        0.0000        0.0000
        0.0000        0.0000        0.0000        0.0000        0.0000        0.0000        0.0000        0.0000        0.0000        0.0000       10.2595       12.5575       19.8951       19.0642       21.4359       19.5382       22.4817       26.3477       23.6090       28.5308       28.7704       28.1578       29.5660       32.8372       44.5959       46.3860       45.5531       51.9912       47.2784       33.7056       24.1410       23.2966       35.2937       30.4495       22.9752       35.7702       36.3399       33.3310       25.7327       35.4643       25.3237       18.2347       11.0272        8.8604       12.8636       12.0993       21.3364       53.6995       44.8702       45.7972       44.0530       34.0019       32.4131       37.1615       36.0710       70.9280       83.7678       70.4458       68.2394       47.8299       49.0722       31.6147       28.6161       52.4006       32.3713       38.1810       46.5449       66.3781       86.9970       75.9360       98.4764      136.2862      126.4502      111.6516       89.6517      121.4113       99.3002       91.9145       94.0277       78.8416       75.4252       76.7680       63.9294       57.2351       52.3199       40.3396       39.7874       32.5181       40.4470       41.0055       52.0308       76.9421       70.3326       71.4911       60.8342       58.8064       61.7798       67.3118       98.1685       70.3623       78.1643       93.2092       86.2869       71.1250       60.0798       51.1924       51.2067       52.6643       50.6396       47.1104       53.9973       79.7445       94.5957       68.3186       60.9330       78.1820       81.4633       61.4511       51.4480       44.9503       33.4408      101.1534      148.2085       74.0591       69.4882       26.5156       23.6724       37.8650       50.0669       56.6186       49.3640       44.1447       39.6395       44.4800       48.3642       52.0455       52.1525       40.6824       68.8615       44.6454       34.4717       48.9088       58.3624       59.2567       53.6370       70.4437       84.2593       64.9242       73.5546       76.4236       52.9952       42.4221       36.0273       32.2490       38.2290       34.3369       42.2593       43.1598       41.9150       39.9122       46.8499       36.8596       31.4834       33.7378       23.7317       25.1891       28.8018       44.4583       64.1667       73.4905       71.1005       83.6983       98.9009      109.6816      126.9495      136.2053      115.9554      100.4339      100.8652      104.4010       97.3756       84.1810       78.3097       75.2991       78.8234       71.1159       65.0551       52.7359       50.0177       47.1369       43.5435       45.9404       40.9458       42.3594        0.0000        0.0000        0.0000        0.0000        0.0000        0.0000        0.0000        0.0000        0.0000        0.0000        0.0000        0.0000        0.0000        0.0000        0.0000        0.0000        0.0000        0.0000        0.0000        0.0000        0.0000        0.0000        0.0000        0.0000        0.0000        0.0000        0.0000        0.0000        0.0000        0.0000        0.0000        0.0000        0.0000        0.0000        0.0000        0.0000        0.0000        0.0000        0.0000        0.0000        0.0000        0.0000        0.0000        0.0000        0.0000        0.0000        0.0000        0.0000        0.0000        0.0000        0.0000        0.0000        0.0000        0.0000        0.0000
        0.0000        0.0000        0.0000        0.0000        0.0000        0.0000        0.0000        0.0000        0.0000        0.0000       41.0971       39.1543       13.3672        8.5569        8.8782       16.1611       17.5458       15.2068       17.5387       21.2016       21.5090       22.2409       19.2268       19.4145       34.1257       36.1514       41.7088       45.7176       60.0984       32.3408       21.4957       23.2662       46.0850       29.2700       20.8345       41.4837       39.0917       24.3311       15.0869       16.2267       13.7779       14.1926       30.5513        9.0318        6.7837       11.5316       19.5851       36.6986       38.4693       33.2850       27.9714       27.0318       35.0007       37.5659       40.7665       47.9773       50.8951       39.6824       45.9773       36.9546       56.0014       56.0633       50.5890       63.1333       70.6278       77.8702       75.2287       83.8713       81.0180       62.6133      119.8766      165.5264      148.7632      114.6949      116.6324       99.9670       92.2629       85.3458       75.9910       86.9110      107.7918       81.8082       81.7435       67.4212       60.8713       63.5291       64.6830       64.3600       46.0223       53.0175       60.6675       69.4780       56.6030       82.4835       68.4720       53.6599       53.2429       60.5683       81.3406       71.2349       75.9713       82.1038       85.7864       79.8047       81.7786       60.1857       51.8317       48.7256       49.3726       47.2073       46.3833       59.5267       66.8598       65.2498       58.9142       57.7780       62.0431       50.4217       44.8581       68.1644       67.7887       82.2456      115.2595      108.0496       62.9553       46.9643       33.2359       44.8291       46.2115       56.0674       53.0539       52.9917       36.9007       41.1426       44.9644       53.0711       45.1531       47.3028       45.0028       37.9069       36.2096       38.8190       45.1807       51.7601       59.4950       79.4731       97.6893       71.4198       59.2771       44.3023       51.5063       41.4091       32.2180       32.4306       40.8885       42.1900       47.5776       48.4409       44.1054       40.5716       49.6357       44.7206       42.3518       28.1829       32.4383       33.2598       31.3811       60.6847       75.1445       82.8384       75.2337       90.0387      100.7591      124.1986      136.5860      125.8889      121.5600      103.1151       91.5729       89.7491       81.4484       71.5955       73.2575       72.9315       69.4754       67.0165       61.0725       49.7711       45.1559       42.3270       41.9544       45.5992       46.0095        0.0000        0.0000        0.0000        0.0000        0.0000        0.0000        0.0000        0.0000        0.0000        0.0000        0.0000        0.0000        0.0000        0.0000        0.0000        0.0000        0.0000        0.0000        0.0000        0.0000        0.0000        0.0000        0.0000        0.0000        0.0000        0.0000        0.0000        0.0000        0.0000        0.0000        0.0000        0.0000        0.0000        0.0000        0.0000        0.0000        0.0000        0.0000        0.0000        0.0000        0.0000        0.0000        0.0000        0.0000        0.0000        0.0000        0.0000        0.0000        0.0000        0.0000        0.0000        0.0000        0.0000        0.0000        0.0000        0.0000
        0.0000        0.0000        0.0000        0.0000        0.0000        0.0000        0.0000        0.0000        0.0000        0.0000       43.4272       45.9883       37.8406       29.8619       13.1069       10.3669        6.7411        5.4050        6.0212        3.9060       13.7586       12.4642        7.6319       13.1059       20.0078       20.0662       19.8583       14.0406       19.4165       18.1353       23.0796       28.5421       24.0571       16.9148       16.1788       21.6903       22.3049       20.7148        7.4694        5.1484        7.6746       11.6732        6.6877        3.4160        2.3180        9.7529       10.1190       14.5803       24.5808       25.1145       35.5998       28.1945       29.8887       33.1671       34.3571       48.5995       45.3799       58.4167       39.3266       42.7507       45.4737       46.3545       42.4474       80.2074       76.7710       73.8483       77.8887       56.6689       43.2607       61.4179      132.7138      162.9526      120.7854      101.7220       98.1599       97.4617      120.3441      102.6130       88.8321      103.0721      100.5641       97.9661       91.2921       69.4180       62.9230       58.8944       54.5709       58.4844       60.1398       79.9478       70.7582       65.1139       51.7291       63.3887       82.0182       78.3734       69.4833       76.2089       67.2193       63.1024       72.5068       69.9578       74.3591       76.4003       79.2364       75.4847       70.2387       67.9666       66.3251       59.4404       60.6071       60.6375       61.7899       68.9187       53.1314       48.3104       50.2126       49.6748       40.0426       42.2565       44.2569       48.4475       42.6521       53.6657       36.5126       43.5734       35.7524       41.7756       46.8865       46.5744       38.8127       44.9599       43.7435       37.4262       46.7302       40.9291       40.6116       37.5069       35.5139       36.4723       35.4902       43.2676       45.6722       43.1067       47.8482       58.1000       66.6621       67.0009       37.5098       33.1195       36.5345       39.5622       45.1439       43.1273       46.0471       46.6630       57.4221       63.4861       56.6050       68.0797       60.8043       47.1667       42.6098       46.9379       42.7542       50.5337       53.9825       70.8665       84.5211       85.6646       83.4282      107.6101      117.7449      116.9147      111.4107      120.6589      124.9963      111.8933       81.7913       70.3783       65.8680       63.7051       65.6235       67.6877       63.9962       59.8092       56.0912       45.0109       41.0895       39.3720        0.0000        0.0000        0.0000        0.0000        0.0000        0.0000        0.0000        0.0000        0.0000        0.0000        0.0000        0.0000        0.0000        0.0000        0.0000        0.0000        0.0000        0.0000        0.0000        0.0000        0.0000        0.0000        0.0000        0.0000        0.0000        0.0000        0.0000        0.0000        0.0000        0.0000        0.0000        0.0000        0.0000        0.0000        0.0000        0.0000        0.0000        0.0000        0.0000        0.0000        0.0000        0.0000        0.0000        0.0000        0.0000        0.0000        0.0000        0.0000        0.0000        0.0000        0.0000        0.0000        0.0000        0.0000        0.0000        0.0000        0.0000        0.0000        0.0000
        0.0000        0.0000        0.0000        0.0000        0.0000        0.0000        0.0000        0.0000        0.0000        0.0000        0.0000       44.1273       51.2748       49.1772       35.0067       25.3463       29.7126       19.8480        7.7830        5.2762        6.2437        6.7303       14.4531       13.6053       14.9885        9.5869       16.6212       18.3734       21.3398       28.4336       25.1401       29.6565       20.2857       18.8857       21.7681       19.3643       15.8473       11.3793        8.6699        9.1937        5.7028        6.4114        5.6074        5.0423        2.3964        6.0403        5.3308       13.1744       18.9088       16.7534       20.8581       24.8895       41.1484       41.8848       35.8353       36.2911       44.2234       38.4322       38.0815       25.1965       33.9169       49.1455       53.6774       50.0357       50.8625       53.3307       54.1369       39.4715       50.8024       54.7852       94.4031      105.7520       90.5589       82.9188       81.2598      106.2245      123.0324      109.5919      100.9007       90.6824      100.8528      109.3542       96.8149       76.6870       76.1584       75.9275       67.5157       59.9427       81.5879      100.1027      100.4262       98.3473       69.9531       58.1655       58.6736       71.7203       62.7725       64.1016       68.4016       61.0411       70.9546       69.4483       77.8851       70.9858       80.2523       88.4704       90.9442       82.5331       74.6449       64.8197       64.7949       61.5152       69.6020       82.4693       58.8787       52.1336       51.9694       55.8722       42.5619       36.3137       37.8496       45.1297       56.3000       61.4972       41.6259       42.4508       35.7530       39.1444       43.7421       37.4166       33.2489       39.3787       47.8814       37.6285       45.8840       51.1290       42.9593       39.2892       37.0374       41.9350       41.4743       42.2367       47.1439       55.3213       58.9844       57.6986       49.9385       39.0455       29.9404       28.1660       31.8635       49.8965       55.0085       40.6723       47.4037       58.3638       61.4632       68.0359       71.6808       68.0067       51.1735       54.4687       54.5825       51.9734       64.4581       77.6928       67.5935       82.8600       86.1122       88.7467       97.2396      131.2029      130.1886      133.5928      143.5457      133.3409      116.2273      108.9247       95.4327       77.2614       68.5077       63.6034       63.8535       64.5438       68.0537       64.8209       51.6484       42.0047       41.1097        0.0000        0.0000        0.0000        0.0000        0.0000        0.0000        0.0000        0.0000        0.0000        0.0000        0.0000        0.0000        0.0000        0.0000        0.0000        0.0000        0.0000        0.0000        0.0000        0.0000        0.0000        0.0000        0.0000        0.0000        0.0000        0.0000        0.0000        0.0000        0.0000        0.0000        0.0000        0.0000        0.0000        0.0000        0.0000        0.0000        0.0000        0.0000        0.0000        0.0000        0.0000        0.0000        0.0000        0.0000        0.0000        0.0000        0.0000        0.0000        0.0000        0.0000        0.0000        0.0000        0.0000        0.0000        0.0000        0.0000        0.0000        0.0000        0.0000        0.0000
        0.0000        0.0000        0.0000        0.0000        0.0000        0.0000        0.0000        0.0000        0.0000        0.0000        0.0000        0.0000        0.0000        0.0000       56.9478       39.5728       29.8355       16.7640        4.0692        2.8992        3.8684        4.5380       11.2046       16.2092       16.6592       14.1404       12.9644       13.1688       25.1753       52.7744       58.3243       63.3071       33.4867       19.5798       17.3335       14.8685       12.3817        8.9585        7.0662       10.2140        5.5234        3.7107        3.5455        4.0182        4.7072        7.7527        4.9606       12.6067       29.0151       29.4963       23.1850       26.9745       32.2897       34.2969       32.7532       34.4258       40.8488       28.3342       32.1978       26.3301       23.4239       27.4434       38.2053       26.5996       36.5914       54.1500       78.0598       54.4348       66.6188       79.9873       69.5762      111.5534      108.9653      102.7582       68.1075       92.8123      113.2581      145.4046      134.7181      126.0824      114.3776      116.0305      101.2475       85.7489       92.2059       87.2477       80.1675       65.0609       91.4984      114.5879      130.7299      120.7426      117.1931       90.0297       93.6524       84.6321       58.6183       60.8218       73.7129       59.0704       79.5246       99.3752       66.4360       70.9025       86.9164       98.0385       90.0439       80.2913       82.9657       80.0547       73.1870       74.8277       85.1478       83.6091       63.7120       57.2905       60.1435       61.9948       41.1362       46.7040       41.1184       37.5079       53.7400       79.7378       58.8740       38.0201       36.3298       42.4023       37.1248       40.3804       35.5447       41.3920       53.6480       40.4295       44.1429       52.7943       40.6242       41.5497       35.5847       38.1458       39.3797       44.8647       45.3330       50.9705       51.9321       65.3896       49.9899       32.3213       38.4654       41.1656       37.7663       45.3822       43.7506       45.7922       56.2996       71.3219       65.2822       70.1457       68.3481       55.0130       49.6546       53.7842       59.3074       64.4575       70.5774       69.6946       88.6452       97.0470      100.6766      107.6139      126.8820      144.5736      145.6593      147.5214      161.4536      154.0598      134.9852      142.1353      115.6716       85.6547       73.0995       67.8260       60.9874       63.7429       62.5794       52.4736        0.0000        0.0000        0.0000        0.0000        0.0000        0.0000        0.0000        0.0000        0.0000        0.0000        0.0000        0.0000        0.0000        0.0000        0.0000        0.0000        0.0000        0.0000        0.0000        0.0000        0.0000        0.0000        0.0000        0.0000        0.0000        0.0000        0.0000        0.0000        0.0000        0.0000        0.0000        0.0000        0.0000        0.0000        0.0000        0.0000        0.0000        0.0000        0.0000        0.0000        0.0000        0.0000        0.0000        0.0000        0.0000        0.0000        0.0000        0.0000        0.0000        0.0000        0.0000        0.0000        0.0000        0.0000        0.0000        0.0000        0.0000        0.0000        0.0000        0.0000        0.0000        0.0000        0.0000
        0.0000        0.0000        0.0000        0.0000        0.0000        0.0000        0.0000        0.0000        0.0000        0.0000        0.0000        0.0000        0.0000        0.0000        0.0000        0.0000        0.0000        0.0000        6.5485        3.5746        8.9040       10.5971       10.2935       13.1903       15.0606       18.7463       19.5146        9.0557       12.3324       19.1925       20.8445       17.9051       14.5455       15.5883       12.4317       11.9003       10.6652        8.2151        4.0001       15.6215        6.1104        4.7664        3.3081        7.4962       10.4801       19.0752       26.8161       33.8028       27.1596       30.5885       27.5187       14.8587       21.4529       24.9535       20.6636       13.9410       17.4227       22.5852       26.6792       37.4524       30.1335       33.6266       36.8356       32.2806       45.3930       33.9097       53.5597       60.6060       69.4969       38.8330       42.5476       99.1075       93.2871       83.0160       64.5549       85.5081      103.8819       93.5593      117.4729      113.3666      119.4115      120.9266      112.0902      102.6212       96.4188      110.0191      120.6259      112.1872      133.5258      145.6353      146.4057      102.0603       79.5256       47.8818       62.6931       75.5397       65.9768       71.9086       59.9446       55.7948       61.1181       73.1123       72.4854       74.9715       80.0860       91.8844      108.5755       99.7264      101.3649      103.2090       91.7880       78.2624       74.2039       77.1496       74.6012       71.2131       53.4440       56.1017       60.0306       63.8677       60.6964       52.4135       44.2536       79.6244       60.2779       38.2764       37.3764       39.8189       37.9015       41.8739       43.6698       43.0262       42.8624       44.3787       35.9808       54.1743       44.4241       39.7953       40.2398       36.8115       50.7315       55.0054       45.2624       44.0748       38.3498       38.4333       39.0626       31.6564       30.4370       42.7464       34.4508       43.3271       56.2556       56.3817       44.2742       56.2023       65.1921       69.3904       66.8951       50.9369       42.7809       42.3244       46.6057       59.9431       74.0387       77.3772      107.1175      110.1555      103.2221      117.5139      129.3085      146.5536      144.5600      154.4759      159.2331      147.7005      139.6881      136.0490      121.7540       75.4824       67.0121       59.2143       58.6804       59.3116       55.2500       57.5108        0.0000        0.0000        0.0000        0.0000        0.0000        0.0000        0.0000        0.0000        0.0000        0.0000        0.0000        0.0000        0.0000        0.0000        0.0000        0.0000        0.0000        0.0000        0.0000        0.0000        0.0000        0.0000        0.0000        0.0000        0.0000        0.0000        0.0000        0.0000        0.0000        0.0000        0.0000        0.0000        0.0000        0.0000        0.0000        0.0000        0.0000        0.0000        0.0000        0.0000        0.0000        0.0000        0.0000        0.0000        0.0000        0.0000        0.0000        0.0000        0.0000        0.0000        0.0000        0.0000        0.0000        0.0000        0.0000        0.0000        0.0000        0.0000        0.0000        0.0000        0.0000        0.0000        0.0000
        0.0000        0.0000        0.0000        0.0000        0.0000        0.0000        0.0000        0.0000        0.0000        0.0000        0.0000        0.0000        0.0000        0.0000        0.0000        0.0000        0.0000        0.0000        0.0000       13.3057       15.9793       11.8210        9.6266       13.9397       12.4186       13.6123       12.0360        1.9144        2.8657        2.3101        8.7955        8.3619        6.8539        4.8944        5.1760       11.0944       13.1388        7.7425        5.5707       11.0225        6.5555        5.7853        5.7522       11.9419        9.1567        8.9187       10.5058       19.3810       18.5012       27.4789       33.4541       16.9483       16.4681       22.4305       27.2253       36.4904       53.1035       20.9015       34.7569       25.7819       28.1698       41.6147       36.9665       39.1911       44.1648       55.1433       58.2077       42.8603       32.9396       20.0509       25.3101       77.4452       85.4249       72.8157       64.7593      111.8139      126.7981       98.8218      109.4439      106.3405      124.6893      145.0805      154.1423      107.1892       88.4921       74.3846       80.3360       83.3121      100.5647      117.3859      110.9602      111.4749       87.5049       75.9657       72.9373       77.1354       72.0109       62.2868       53.5857       58.1718       58.6856       66.3861       74.2299       81.9308       96.0095      116.0893      115.3071      117.3583      119.6217      112.8023      108.5869       95.6921       82.2285       77.8516       77.3131       85.9814       69.6993       62.3605       63.1432       72.5378       67.3515       61.5109       53.4678       54.3046       52.2506       46.4635       46.3230       41.6240       38.3097       36.2577       37.0121       37.5525       43.5593       38.3362       33.8313       36.5023       44.0236       42.6443       42.1263       41.0937       33.7970       35.9580       33.6020       32.3496       27.9155       28.6030       24.7102       28.1213       29.7529       33.7942       69.2866       56.8100       64.5645       56.5620       58.5735       51.7289       56.3330       51.2757       57.6728       45.6634       36.2782       32.8298       35.7685       48.2928       61.0425       75.2040       83.8905      100.8029       95.8292      105.9491      112.4122      113.7207      116.1147      126.9349      132.5193      115.3713      103.9927      114.3627      102.6527       68.6879       55.2266       49.5930       45.2592       49.1634       52.3730       50.3492        0.0000        0.0000        0.0000        0.0000        0.0000        0.0000        0.0000        0.0000        0.0000        0.0000        0.0000        0.0000        0.0000        0.0000        0.0000        0.0000        0.0000        0.0000        0.0000        0.0000        0.0000        0.0000        0.0000        0.0000        0.0000        0.0000        0.0000        0.0000        0.0000        0.0000        0.0000        0.0000        0.0000        0.0000        0.0000        0.0000        0.0000        0.0000        0.0000        0.0000        0.0000        0.0000        0.0000        0.0000        0.0000        0.0000        0.0000        0.0000        0.0000        0.0000        0.0000        0.0000        0.0000        0.0000        0.0000        0.0000        0.0000        0.0000        0.0000        0.0000        0.0000        0.0000        0.0000
        0.0000        0.0000        0.0000        0.0000        0.0000        0.0000        0.0000        0.0000        0.0000        0.0000        0.0000        0.0000        0.0000        0.0000        0.0000        0.0000        0.0000        0.0000        0.0000       27.2943       25.3107       17.9333       17.4470        6.9290        5.0869        7.3477        8.4589        3.5397        2.3723        2.3836        4.3074        5.8275        4.1847       10.3858        6.3514        6.7610        7.7127        8.8221        4.4008        5.0277        6.6965        3.3371        3.9285        8.6305        5.8939        3.0308        8.0427       13.3081       18.3517       23.9110       21.4327       16.2773       13.9446       21.3374       30.5106       16.2408       30.0324       26.3802       27.5166       16.9555       14.6841       18.4578       24.1503       23.2639       30.8882       31.9135       37.6917       43.6844       48.9256       48.4296       41.0314       73.0737       87.0088       76.6161       81.4137       75.3314      116.3196      133.7438      124.2743      115.8993      128.0293      154.9854      156.9951       92.8026       87.7344       83.7087       97.4227      104.7572       84.3851       92.2733      112.6457      120.3683       93.7382       88.4360       87.0283      101.9802      119.6810      103.2239       69.9868       63.9923       64.0542       72.6939       79.2481       83.2172      105.4413      116.5811      126.3018      134.0601      136.0264      129.8937      129.3049      109.2749      103.0396       86.4123       96.7004       89.8109       83.1104       81.6744       82.5878       77.5929       71.1101       60.0179       55.6393       67.2735       61.0190       53.1061       44.4134       38.7759       37.9298       30.2136       32.1580       34.4143       39.0742       42.8377       37.1508       36.8739       38.0332       42.4012       42.8391       39.6181       27.5778       25.3713       30.0923       27.6408       25.7997       28.8110       26.8177       37.2154       36.2500       44.9877       66.1190       58.9549       55.1185       52.0392       46.1455       50.1273       56.6050       55.0809       56.6185       40.3634       32.1171       29.8896       33.5976       43.7073       53.6721       62.4555       77.2413       89.3904       81.5789       83.5956       75.9547       87.5055       90.6631       95.1855       87.7436       83.5292       72.8588       74.3495       72.1184       62.3218       52.3361       51.7944       44.4784       42.5006       46.9229       42.1578       40.5599       35.1572        0.0000        0.0000        0.0000        0.0000        0.0000        0.0000        0.0000        0.0000        0.0000        0.0000        0.0000        0.0000        0.0000        0.0000        0.0000        0.0000        0.0000        0.0000        0.0000        0.0000        0.0000        0.0000        0.0000        0.0000        0.0000        0.0000        0.0000        0.0000        0.0000        0.0000        0.0000        0.0000        0.0000        0.0000        0.0000        0.0000        0.0000        0.0000        0.0000        0.0000        0.0000        0.0000        0.0000        0.0000        0.0000        0.0000        0.0000        0.0000        0.0000        0.0000        0.0000        0.0000        0.0000        0.0000        0.0000        0.0000        0.0000        0.0000        0.0000        0.0000        0.0000
        0.0000        0.0000        0.0000        0.0000        0.0000        0.0000        0.0000        0.0000        0.0000        0.0000        0.0000        0.0000        0.0000        0.0000        0.0000        0.0000        0.0000        0.0000        0.0000        0.0000       26.1152       13.6115       15.8778        7.3818        4.4035        8.1101       11.2838        1.3430        2.3756        2.7827        4.6224        8.4890        3.0720        3.0292        2.3234        5.2961        4.1515        2.2706        2.5652       10.7007        4.3507       24.6350       14.2457        2.7737        3.1684        2.5879        3.0636        6.4440        4.5334        7.5202        9.3014       12.5237       12.3106       17.3046       17.1172       35.1686       37.2784       29.5084       26.2283       18.3146       22.2414       27.7979       30.4041       52.4541       54.7488       35.1907       49.3924       57.1480       42.4029       61.4111       61.4095       91.2619       75.5735       83.2810       69.5736       81.9540       93.8940      100.8162      111.8828      111.5023      125.6094      137.3918      119.8220       77.9822       85.2254       87.9503       98.2474       97.7730       69.6940       76.0701       93.6973       88.9939       86.3882       81.8185       75.2433       81.4217       97.4759       91.8135       88.5847       75.7258       70.0804       97.6758       76.5888       97.0514      106.0411      121.9051      127.3268      137.8962      144.7617      136.0129      140.3662      115.8239      108.4606      111.3522      120.9500      106.3064      100.1862       98.4100       85.3152       87.4291       84.5156       67.4290       56.2166       73.3214       88.2379       65.1504       44.6623       34.1746       29.1080       28.3925       30.9508       35.4031       45.3909       47.9638       42.4084       43.8603       41.0851       39.4726       37.9158       36.6979       39.6826       28.8016       27.4303       27.4005       31.4298       27.1601       33.4421       34.8656       34.1218       47.3007       54.1828       52.7937       52.0533       48.1893       47.1087       43.6505       47.9073       47.1219       41.8187       34.3646       30.0786       31.9363       34.8833       40.4495       45.9856       51.9759       66.3186       77.8004       70.4644       73.1739       65.2418       69.1609       73.3926       73.9684       74.0791       64.5749       63.7255       61.6918       63.7835       60.5516       62.2178       51.9646       43.6768       43.8789       43.3187       33.7301       30.7605       30.9408       33.7065        0.0000        0.0000        0.0000        0.0000        0.0000        0.0000        0.0000        0.0000        0.0000        0.0000        0.0000        0.0000        0.0000        0.0000        0.0000        0.0000        0.0000        0.0000        0.0000        0.0000        0.0000        0.0000        0.0000        0.0000        0.0000        0.0000        0.0000        0.0000        0.0000        0.0000        0.0000        0.0000        0.0000        0.0000        0.0000        0.0000        0.0000        0.0000        0.0000        0.0000        0.0000        0.0000        0.0000        0.0000        0.0000        0.0000        0.0000        0.0000        0.0000        0.0000        0.0000        0.0000        0.0000        0.0000        0.0000        0.0000        0.0000        0.0000        0.0000        0.0000
        0.0000        0.0000        0.0000        0.0000        0.0000        0.0000        0.0000        0.0000        0.0000        0.0000        0.0000        0.0000        0.0000        0.0000        0.0000        0.0000        0.0000        0.0000        0.0000        0.0000        0.0000        9.8818       13.6019        5.7399        3.7894        3.1755        2.4803        0.4823        0.7235        0.7470        1.4311        2.4297        1.3981        1.3975        1.7815        2.2597        3.3344        1.8553        2.5889       17.9568        8.9328        7.4622       17.4329        6.5709        4.6648        2.6342        5.2902       18.2843       13.3836        6.2483        5.3414        5.4899        8.1640       13.8637       25.0485       32.1150       33.1706       25.9736       33.5728       16.9156       14.7556       19.9158       33.1514       39.7373       45.5142       40.0400       32.8703       41.8257       43.0757       58.5485       70.4149       83.7109       85.2389       79.7567       75.4808      104.5063      106.8206       99.6920      112.7255      110.7944      120.4251      110.1191      119.3844       82.0862      110.4813      112.7433      120.1089      110.8782       94.8218      113.1676      104.5442      101.9503      101.4229       87.5137       94.2352       89.8081      115.5455      127.4073      110.6493       80.1670       75.9063       80.3736       96.0563      102.8820      119.6718      118.5292      138.3658      143.5421      136.3816      148.0614      158.3736      126.4752      113.0018       96.2325      121.5988      120.6440      108.9896      110.6566       86.8492       79.1959       80.9675       72.2609       64.1244       65.3592       58.1555       56.6788       50.7252       41.2091       36.3156       33.0017       34.5583       41.1145       46.2272       51.8795       56.6111       66.3735       57.3872       45.7012       47.3924       37.9789       39.1996       41.6818       37.7534       31.8109       36.5376       39.5289       49.8939       54.2270       45.3576       58.7082       55.9177       53.7050       53.2008       57.1443       52.7802       46.1778       47.3325       45.2500       37.7001       32.2310       31.7259       34.4797       37.5476       37.7789       51.1209       55.5753       56.6376       60.1142       64.4595       60.8641       56.3319       58.6358       61.6841       64.6730       66.8306       71.6203       62.5944       58.1297       52.4263       55.4064       48.8905       39.5962       53.2446       54.3784       39.4150       29.8256       29.4659       32.7285       30.7578       27.6459        0.0000        0.0000        0.0000        0.0000        0.0000        0.0000        0.0000        0.0000        0.0000        0.0000        0.0000        0.0000        0.0000        0.0000        0.0000        0.0000        0.0000        0.0000        0.0000        0.0000        0.0000        0.0000        0.0000        0.0000        0.0000        0.0000        0.0000        0.0000        0.0000        0.0000        0.0000        0.0000        0.0000        0.0000        0.0000        0.0000        0.0000        0.0000        0.0000        0.0000        0.0000        0.0000        0.0000        0.0000        0.0000        0.0000        0.0000        0.0000        0.0000        0.0000        0.0000        0.0000        0.0000        0.0000        0.0000        0.0000        0.0000        0.0000        0.0000
        0.0000        0.0000        0.0000        0.0000        0.0000        0.0000        0.0000        0.0000        0.0000        0.0000        0.0000        0.0000        0.0000        0.0000        0.0000        0.0000        0.0000        0.0000        0.0000        0.0000        0.0000       20.7171       18.6750        2.0824        2.0484        1.9170        2.1386        2.5905        2.6898        2.6395        2.7129        3.3567        3.1249        4.5721        3.5724        3.0684        8.0378        2.6061        1.4451        3.3090        2.7197        3.0344        3.2838        3.7221        1.3587        3.0296        6.3356        9.4305       29.2329        6.3431        3.4166        5.8594        6.2139       10.9175       38.5186       20.0845       20.6290       18.7270       26.5048       16.8313       21.7865       25.5943       20.9648       23.4428       18.7234       20.1134       26.0124       32.1751       42.3422       36.8408       42.7124       52.5006       63.4511       83.0218       85.2553       96.2517      103.0712      115.9816      104.8339       99.9544      101.1056       87.3468      109.2551       83.9930       95.9376      100.8506      113.7960       94.6472       93.0918       94.7164       97.2668      101.8875       86.3913       79.5682      101.2470      112.6509      100.0382       87.6149       90.6197       96.8692      107.6917      109.7817      118.6043      124.6371      119.3326      138.0309      148.2590      139.4837      131.8080      139.3708      130.1274      135.0379      134.9073      123.7905      103.9115      106.0679      109.0486      109.9165      108.9499      100.8446       99.4259       80.8780       71.9667       59.0080       48.6261       32.3872       42.2011       46.9390       34.2755       37.9135       55.3889       65.2099       67.0896       69.2428       68.0352       61.7576       62.8990       65.3513       65.7019       59.6838       59.0093       53.5717       51.7720       50.9937       52.9537       57.6010       54.7167       58.2925       64.0032       90.9953       82.3985       75.5386       78.6474       70.4110       69.5548       59.9894       53.1336       48.0758       44.4310       43.6850       41.5289       43.4410       43.9943       44.6730       51.5446       58.1119       53.1444       48.9738       48.3562       50.4896       52.5620       53.3388       54.7115       53.8719       59.7687       71.7995       61.7526       82.3763       62.9088       44.4600       49.0768       60.5219       77.7681       62.1726       35.2555       27.7127       29.7878       23.8597       20.5973       22.5437        0.0000        0.0000        0.0000        0.0000        0.0000        0.0000        0.0000        0.0000        0.0000        0.0000        0.0000        0.0000        0.0000        0.0000        0.0000        0.0000        0.0000        0.0000        0.0000        0.0000        0.0000        0.0000        0.0000        0.0000        0.0000        0.0000        0.0000        0.0000        0.0000        0.0000        0.0000        0.0000        0.0000        0.0000        0.0000        0.0000        0.0000        0.0000        0.0000        0.0000        0.0000        0.0000        0.0000        0.0000        0.0000        0.0000        0.0000        0.0000        0.0000        0.0000        0.0000        0.0000        0.0000        0.0000        0.0000        0.0000        0.0000        0.0000        0.0000
        0.0000        0.0000        0.0000        0.0000        0.0000        0.0000        0.0000        0.0000        0.0000        0.0000        0.0000        0.0000        0.0000        0.0000        0.0000        0.0000        0.0000        0.0000        0.0000        0.0000        0.0000       17.9047       13.8314        4.1474        1.6088        1.2147        2.4384        1.6735        1.8079        1.8436        1.9601        2.0334        2.2245        2.6422        3.3510        3.0663        1.3380        1.4762        0.7759        2.4264        2.7112        1.5900        3.0648        2.6219        3.5107        5.0936        5.0458        7.2864       50.8919        5.7381        4.9066        4.9361        7.3117       14.1021       16.8133       19.9299       18.0201       14.0021       15.9210       15.8705       11.0189       15.0029       24.2407       12.4455       12.0981       25.9261       26.0251       26.9247       37.8761       33.5002       36.0610       66.2428       65.6959       88.1471       91.9294       97.6181      118.5077      134.1840      128.6365      148.6539      112.5949       99.0750      117.9820      107.7178      112.9201      111.4143      109.5502       97.6377       81.3674       86.3986       88.9902       96.0065       95.7684       86.5157      105.8896      118.5011      101.2428       89.8323      101.9862      107.3888      108.6800      117.0125      118.0296      121.1334      137.9877      135.6458      139.4305      138.0497      147.2967      139.2410      156.4578      150.0132      137.3775      139.3963      127.9975      113.3498      112.2460      124.0945      131.1395      132.4212      113.6659      105.4627       86.5876       79.9590       80.1332       59.0412       49.9268       50.8023       43.8089       47.3032       48.5338       61.4759       67.2080       74.1720       69.7755       64.2775       65.3688       69.3499       62.2954       69.1856       68.6827       63.6890       62.2920       65.1597       65.0681       67.6305       74.6094       78.1178       81.3899       95.2145       87.5375       82.6153       94.9304       83.5387       79.2399       79.1268       59.9380       52.1164       51.4077       50.8786       47.0082       46.5621       46.4728       45.4978       47.9033       50.9455       54.2881       57.5080       51.5994       48.4173       52.0153       62.5281       57.3062       52.4996       54.8737       62.8857       67.2177       74.6787      110.6065       75.1390       78.4715       70.0036       38.7028       30.3912       21.2764       16.4046       15.1150       17.5318       16.1769       15.9644        0.0000        0.0000        0.0000        0.0000        0.0000        0.0000        0.0000        0.0000        0.0000        0.0000        0.0000        0.0000        0.0000        0.0000        0.0000        0.0000        0.0000        0.0000        0.0000        0.0000        0.0000        0.0000        0.0000        0.0000        0.0000        0.0000        0.0000        0.0000        0.0000        0.0000        0.0000        0.0000        0.0000        0.0000        0.0000        0.0000        0.0000        0.0000        0.0000        0.0000        0.0000        0.0000        0.0000        0.0000        0.0000        0.0000        0.0000        0.0000        0.0000        0.0000        0.0000        0.0000        0.0000        0.0000        0.0000        0.0000        0.0000        0.0000        0.0000
        0.0000        0.0000        0.0000        0.0000        0.0000        0.0000        0.0000        0.0000        0.0000        0.0000        0.0000        0.0000        0.0000        0.0000        0.0000        0.0000        0.0000        0.0000        0.0000        0.0000        0.0000       16.6234        6.8321        2.2393        0.9579        0.9386        1.1782        1.1629        1.3312        1.3207        1.3688        1.5666        1.9535        2.0664        2.5153        0.4726        0.5895        0.5643        0.8431        0.1760        0.5244        0.7259        0.4816        0.0859        2.6815        6.2996       12.1314        5.5445        5.3431        4.9030        9.6118        8.4181        9.5892       14.4382       11.6485        9.8343        9.3310       12.4542       12.1544       12.0958        7.3240       13.0026       15.3673       13.7076       19.9504       23.5521       27.1485       34.7968       32.9252       31.9697       45.7302       98.1482       79.7145       81.2204       69.1636       77.1930       99.7484      127.5108      144.6433      158.1749      140.5086      105.5976      106.0210       98.1190      113.4112       88.8949       99.9731       80.2089       84.9881       94.7053      101.5883      100.7337       95.6902      101.7052      129.8934      112.8222       87.4525      107.9809      123.5966      118.7222      110.0469      124.4423      130.0819      131.9426      140.8323      132.1106      149.9797      167.9727      145.6011      156.0562      157.9865      145.3040      145.0098      133.8263      126.1992      121.2841      114.4327      123.8248      115.3700      118.2112      122.3708      108.9064       86.3278       77.2360       64.9823       51.6794       50.0077       50.1861       55.0931       55.7740       56.3390       63.8250       77.6893       78.2774       75.5420       64.1574       63.0155       61.6426       61.8739       68.3066       71.9998       70.4110       75.5714       75.1885       65.9738       67.2068       74.9635       83.7719       91.3268      102.2614      120.6518      108.8010      118.1392       91.4514       85.1333       76.0037       65.1011       58.4139       56.0016       54.0960       53.1925       54.1803       51.0983       49.1661       51.9691       49.0751       53.1468       63.5757       60.7149       49.1869       52.6646       71.7389       69.8421       65.6884       72.6622       99.9884       84.5261       73.2225      122.6640      105.3359      105.2960      107.4462       52.5617       30.8243       27.2039       23.5657       15.6754       16.8082       18.3777       20.2090       21.6996        0.0000        0.0000        0.0000        0.0000        0.0000        0.0000        0.0000        0.0000        0.0000        0.0000        0.0000        0.0000        0.0000        0.0000        0.0000        0.0000        0.0000        0.0000        0.0000        0.0000        0.0000        0.0000        0.0000        0.0000        0.0000        0.0000        0.0000        0.0000        0.0000        0.0000        0.0000        0.0000        0.0000        0.0000        0.0000        0.0000        0.0000        0.0000        0.0000        0.0000        0.0000        0.0000        0.0000        0.0000        0.0000        0.0000        0.0000        0.0000        0.0000        0.0000        0.0000        0.0000        0.0000        0.0000        0.0000        0.0000        0.0000        0.0000
        0.0000        0.0000        0.0000        0.0000        0.0000        0.0000        0.0000        0.0000        0.0000        0.0000        0.0000        0.0000        0.0000        0.0000        0.0000        0.0000        0.0000        0.0000        0.0000        0.0000        0.0000        0.0000        9.8631        0.9806        1.3167        0.6487        0.6387        0.8555        1.0084        1.1307        1.1271        1.2292        1.1803        1.4071        1.7921        0.6250        0.3676        0.8799        0.9767        1.5472        1.1307        1.7236        1.3873        0.3888        1.5584        1.5301        2.2288        1.4970        3.1802        5.3292        7.6013        9.8250       85.9872        7.4046       11.9755        3.9245        4.9283        5.7863       10.6814        9.3374        9.1866       10.6422        6.7616        6.5940        9.6929       11.3696       37.3660       29.3345       32.2462       26.9394       25.6572       65.9943       72.8975       83.1504       70.9296      100.7026       75.6357       98.5414      156.0773      142.9718      134.1302      134.8166       87.3611       78.4095       91.0260       93.7513       95.2607       81.4653       99.4366      112.3301      110.2548      109.0945      112.2549      128.1665      119.9286      118.0622      102.6823      122.0154      139.3744      146.9267      127.5987      123.3464      142.0721      131.3819      137.3043      136.8390      142.1490      194.0098      178.0645      175.2463      150.6465      144.7987      154.7592      154.9911      157.1709      143.1210      134.9892      137.7192      119.6413      120.3231      116.2946      114.1621       90.0534       87.9841       82.1952       77.1669       68.8248       53.4574       51.2451       57.4849       69.5111       81.1314       83.5486       87.7094       80.1943       70.2425       68.6702       89.5590       67.5535       62.3600       61.2178       62.0049       64.8033       63.2144       59.9227       64.2235       69.0737       80.5274       87.8012       88.9426      111.4642      106.0530       96.4563       84.3211       84.2446       71.3085       64.9027       59.8548       72.4166       59.5395       75.4733       61.8691       53.4740       58.3885       59.1229       54.0139       56.5802       55.5501       72.3836       70.9386       56.0669       61.3905       83.1017       69.1328       66.7490       92.2407      117.1278       77.1705      107.2143      130.7351      125.1768       85.8511       46.9705       27.4908       25.6009       26.5001       18.8368       19.9409       18.5126       21.9877       24.6026        0.0000        0.0000        0.0000        0.0000        0.0000        0.0000        0.0000        0.0000        0.0000        0.0000        0.0000        0.0000        0.0000        0.0000        0.0000        0.0000        0.0000        0.0000        0.0000        0.0000        0.0000        0.0000        0.0000        0.0000        0.0000        0.0000        0.0000        0.0000        0.0000        0.0000        0.0000        0.0000        0.0000        0.0000        0.0000        0.0000        0.0000        0.0000        0.0000        0.0000        0.0000        0.0000        0.0000        0.0000        0.0000        0.0000        0.0000        0.0000        0.0000        0.0000        0.0000        0.0000        0.0000        0.0000        0.0000        0.0000        0.0000        0.0000
        0.0000        0.0000        0.0000        0.0000        0.0000        0.0000        0.0000        0.0000        0.0000        0.0000        0.0000        0.0000        0.0000        0.0000        0.0000        0.0000        0.0000        0.0000        0.0000        0.0000        0.0000       26.5735       20.2660        6.1238        3.1017        4.2607        6.5071        0.6326        0.6053        0.3948        2.7000        2.1864        0.0226        0.1447        0.0659        0.2419        0.4667        1.1393        1.0700        2.0663        1.4962        0.7613        0.7256        0.7761        1.2434        0.7924        0.2190        0.8410        2.2900        3.3217       27.9395        2.5074        6.4115        9.6780        6.3928        4.4049        3.6078        6.0868        7.0259       27.0292        7.6921        8.2183        8.7818       14.8533       15.5677       19.9651       19.8510       28.0810       38.8211       33.0529       41.5087       50.5541       48.8705       62.8854       64.1812       76.5931       77.8394       91.9567       97.9989      115.2334       97.7325      109.0725      105.7255       83.2023       89.7516       92.6160      100.7240      102.1188      104.3545      114.1973      101.4875       94.7577      105.8713      104.2132      106.1602      112.2475      110.7385      111.4152      109.8992      117.5956      111.1112      127.4705      141.1246      141.3425      145.2281      153.8215      158.8331      189.6755      184.1626      188.0632      155.8822      165.3598      156.9005      160.3662      156.6955      157.0258      152.4906      151.2383      141.6217      132.9146      127.8455      116.9568      108.1774      104.7926       87.4558      100.5870       74.2728       61.3438       50.8807       68.6520       72.1565       90.6198      101.7560      109.1629       96.1113       84.0734       78.5724       87.8044       77.8750       77.0776       67.5591       54.8928       55.9010       69.2330       72.5720       81.6430       78.9479       90.6368       97.9012       93.2024       84.9792       79.9652       79.3973       76.9732       73.2933       68.0696       68.8741       61.1508       59.4745       58.5972       62.2866       85.1886       77.7137       73.3660       80.3642       71.0972       66.1174       58.4760       64.7740       72.4939       60.6676       75.2982       81.1278       80.9817       92.5262       94.2730       89.9468       99.3760      106.6259      115.1647       89.5100       74.0371       49.7765       52.5272       62.9179       23.8295       24.3108       27.8923       29.1421       31.1647       32.3297       34.2679        0.0000        0.0000        0.0000        0.0000        0.0000        0.0000        0.0000        0.0000        0.0000        0.0000        0.0000        0.0000        0.0000        0.0000        0.0000        0.0000        0.0000        0.0000        0.0000        0.0000        0.0000        0.0000        0.0000        0.0000        0.0000        0.0000        0.0000        0.0000        0.0000        0.0000        0.0000        0.0000        0.0000        0.0000        0.0000        0.0000        0.0000        0.0000        0.0000        0.0000        0.0000        0.0000        0.0000        0.0000        0.0000        0.0000        0.0000        0.0000        0.0000        0.0000        0.0000        0.0000        0.0000        0.0000        0.0000        0.0000        0.0000
        0.0000        0.0000        0.0000        0.0000        0.0000        0.0000        0.0000        0.0000        0.0000        0.0000        0.0000        0.0000        0.0000        0.0000        0.0000        0.0000        0.0000        0.0000        0.0000        0.0000        9.7013       10.4919        8.4391        3.9030        1.3707        1.6525        2.6779        0.4086        0.5303        0.3089        1.1662        1.7320        0.0562        0.0672        0.3507        0.3451        0.6948        0.6971        0.8901        1.6416        1.0863        1.1728        0.7210        0.3967        0.7734        0.3834        0.0831        1.2296        1.3872        1.5905       30.0326        1.6228        3.2893        2.1385        3.5553        4.1911        5.3844        8.1257        9.7510       10.3001        7.6671        7.8722        9.3326       15.1053       16.1433       20.8752       26.2304       30.7198       29.1902       30.4517       35.2404       39.2158       42.4788       47.7757       52.1541       79.0896       80.6213       88.9770      105.5349      114.3506      110.0505       97.1024      109.0302       88.5906       88.3923       92.1586      106.3464      115.7064      130.1035      127.0696      104.5718       93.4526      107.8792      106.7517      120.1771      122.3171      121.4616      113.8231      107.9717      111.0244      111.3460      124.7666      151.2974      156.7898      161.9571      161.8197      175.2726      185.5592      185.8546      171.8640      163.1378      153.8748      156.1423      177.1087      187.2492      183.6465      164.4602      162.7878      161.3257      141.2927      136.8984      116.1499      126.3262      111.4671       89.9478       78.6889       82.0305       60.7568       53.0276       60.8401       62.7696       74.1993       78.7199       87.0793       88.7539       84.2945       78.1210       89.1062       89.6981       85.6492       85.4453       71.0455       65.1871       74.4790       90.7944       96.3341       81.5713       80.7247       91.8288       90.2374       84.4318       74.6277       77.6029       73.3912       70.3481       63.1250       58.3402       59.1077       68.2231       57.6651       61.7881       68.5639       77.7021       69.9500       69.7084       69.0223       67.6980       59.3437       58.3189       61.2639       65.5262       64.8862       69.4672       76.3323       74.4873       82.8408       81.5993       77.8620       79.5999       79.9099       75.5831       78.7546       49.1563       45.9633       51.9217       27.1251       40.9762       33.0010       30.7230       32.2449       38.2191       36.5517       40.3125        0.0000        0.0000        0.0000        0.0000        0.0000        0.0000        0.0000        0.0000        0.0000        0.0000        0.0000        0.0000        0.0000        0.0000        0.0000        0.0000        0.0000        0.0000        0.0000        0.0000        0.0000        0.0000        0.0000        0.0000        0.0000        0.0000        0.0000        0.0000        0.0000        0.0000        0.0000        0.0000        0.0000        0.0000        0.0000        0.0000        0.0000        0.0000        0.0000        0.0000        0.0000        0.0000        0.0000        0.0000        0.0000        0.0000        0.0000        0.0000        0.0000        0.0000        0.0000        0.0000        0.0000        0.0000        0.0000        0.0000
        0.0000        0.0000        0.0000        0.0000        0.0000        0.0000        0.0000        0.0000        0.0000        0.0000        0.0000        0.0000        0.0000        0.0000        0.0000        0.0000        0.0000        0.0000        0.0000        0.0000       33.4772       16.9949       13.7953        1.2870        0.9254        0.5005        2.0193        0.3611        0.2852        0.4436        0.2786        0.0355        1.7166        0.1342        0.0747        0.9723        1.0085        1.2897        1.4775        0.6871        0.8586        0.4511        1.0493        5.3399        5.0520        4.1230        1.6350        2.9302        0.5922        0.2284        1.0272        1.6048        3.3443        2.2410        5.2673        6.5732       11.2852       12.8191       13.0788       17.7408       22.3698       28.8309        7.3409       18.3874       16.0269       49.7545       85.7357       47.6669       26.4105       23.7843       29.9599       57.3837       56.3668       42.5012       64.5234       91.0867       85.2769      104.6959      145.3540      132.9051      123.1399      101.5366      100.9833       93.6397       91.4075       98.3113      111.3908      119.4764      119.9556      118.5236      124.5494      109.6247      131.1150      116.3839      124.0443      129.9433      131.6289      124.8003      129.4853      140.8716      134.9754      142.9551      147.4475      158.6683      174.6402      172.8018      184.9368      175.3836      163.9498      167.8930      177.1970      162.0957      167.9033      177.6166      185.3531      193.8714      175.6353      156.2111      147.8406      140.1790      120.9119      112.9297      115.5155      107.9252       91.4141       77.2947       76.4897       68.4507       62.4609       63.4873       65.5501       71.2458       77.8220       81.4736       84.6750       85.4399       79.1624       77.1450       83.4414       80.9082       85.9094       80.5373       70.8635       78.3712       86.1539       93.2025       84.2912       81.4423       85.2705       92.3967       85.1787       76.3180       75.9577       77.4248       75.9032       56.4143       61.5297       58.8275       59.7329       60.4858       60.1628       64.8595       66.7493       66.9321       64.7690       65.1215       71.0963       70.4431       67.6637       70.7863       73.4897       82.9513       87.6976       91.9329      101.2944       88.8082       83.1301       76.4227       73.1881       73.6329       67.9934       59.9448       62.6070       47.5558       33.2511       34.4278       45.2201       39.3579       37.5457       37.5479       46.7489       49.5354       50.7097       51.9638        0.0000        0.0000        0.0000        0.0000        0.0000        0.0000        0.0000        0.0000        0.0000        0.0000        0.0000        0.0000        0.0000        0.0000        0.0000        0.0000        0.0000        0.0000        0.0000        0.0000        0.0000        0.0000        0.0000        0.0000        0.0000        0.0000        0.0000        0.0000        0.0000        0.0000        0.0000        0.0000        0.0000        0.0000        0.0000        0.0000        0.0000        0.0000        0.0000        0.0000        0.0000        0.0000        0.0000        0.0000        0.0000        0.0000        0.0000        0.0000        0.0000        0.0000        0.0000        0.0000        0.0000        0.0000        0.0000
        0.0000        0.0000        0.0000        0.0000        0.0000        0.0000        0.0000        0.0000        0.0000        0.0000        0.0000        0.0000        0.0000        0.0000        0.0000        0.0000        0.0000        0.0000        0.0000        0.0000       28.8738       16.1303       12.2950        0.2329        0.4280        1.5353        3.2900        1.1100        0.8975        0.5559        0.7808        0.1736        0.1525        0.0914        0.1344        0.4607        0.8037        1.1720        0.5525        1.4376        1.1171        1.1858        0.3705        4.4653        3.3646       27.8923       28.5693        2.2451        1.7007        1.5944        1.8619        1.9838        4.2914        6.7631       11.4166       16.3871       16.0417       17.7307       25.3908       18.1890       13.0438       10.7614       11.9101       22.6997       16.3673       19.0322       23.3255       33.6999       33.9749       83.6910      131.3158       63.0475      139.7292       69.0719       72.0890       90.8499       87.5657      155.1453      132.3606      144.7898      137.8074      107.8019       96.0885      105.6628      113.9433      102.0448      102.2945       96.6077       99.1309      103.1558      117.9311      111.6066      122.5760      122.7054      115.3231      116.6267      113.9139      114.1058      129.3144      132.0278      150.6620      148.8549      159.6267      169.1120      183.1565      189.6904      179.5318      186.1876      179.5726      162.7521      167.9963      148.7775      153.4061      162.3905      166.3051      154.3195      148.2699      130.4942      132.3419      128.3211      127.4231      113.4811       96.8398      110.6644       99.4257       82.0895       71.0215       64.3708       64.4916       64.9055       65.7481       75.3683       75.0564       83.8338       87.1858       78.9262       68.1455       71.8780       71.0858       71.7428       73.3173       77.1429       79.0114       83.6129       84.6932       84.1737       79.2773       78.8545       86.4119       98.4210       94.4229       82.8426       77.7296       74.1878       67.3785       53.8987       53.2486       51.7423       49.2968       61.2089       63.7997       65.4207       68.4922       73.0019       73.9601       72.9625       74.9583       78.7383       83.4906       80.9679       79.9624       91.6503       91.5338       96.1724       91.8984       86.9912       86.1488       81.9920       79.0318       71.8912       75.6160       60.7109       61.4539       45.9005       41.5379       45.2789       48.4047       41.8216       43.7442       52.2702       50.1890       47.3425       69.4362       55.2351       51.3165        0.0000        0.0000        0.0000        0.0000        0.0000        0.0000        0.0000        0.0000        0.0000        0.0000        0.0000        0.0000        0.0000        0.0000        0.0000        0.0000        0.0000        0.0000        0.0000        0.0000        0.0000        0.0000        0.0000        0.0000        0.0000        0.0000        0.0000        0.0000        0.0000        0.0000        0.0000        0.0000        0.0000        0.0000        0.0000        0.0000        0.0000        0.0000        0.0000        0.0000        0.0000        0.0000        0.0000        0.0000        0.0000        0.0000        0.0000        0.0000        0.0000        0.0000        0.0000        0.0000        0.0000        0.0000
        0.0000        0.0000        0.0000        0.0000        0.0000        0.0000        0.0000        0.0000        0.0000        0.0000        0.0000        0.0000        0.0000        0.0000        0.0000        0.0000        0.0000        0.0000        0.0000        0.0000        0.0000       24.6637       20.7925       12.6888       10.5338       13.5143       16.3167       10.7046        7.0342       10.1665       11.0147        4.9162        3.1665        2.7458        2.0031        3.1773        2.2628        1.7541        2.9498        2.6921        2.2224        1.9061        1.1670        1.5838        1.7435        3.7054        4.3495        4.5643        3.9684        4.5934        4.6737        5.3839        4.7176        4.8405        5.9559        6.4531       20.4335       32.9983       17.9031       14.0753        8.9522        9.8613        7.0977       14.7434       22.7580       33.2088       29.6805       25.5375       74.3444       46.0255       44.3776       48.4112       81.3450       42.0268       58.5577       73.6003       61.8118       83.5803       90.9705       97.5209       97.8276       99.1740      105.5299      134.1300      126.8518      138.7084      123.3990      118.9139      114.6821       96.0294       93.7687       86.0822      104.3870      114.2038      124.6247      113.3864      113.1422      108.8299       99.3860      121.6484      133.9916      132.0596      157.0550      174.9784      167.5588      167.0407      160.5705      162.0858      166.4092      151.9765      149.4743      168.3720      168.8355      163.8898      156.3260      158.5699      162.7160      152.6044      142.0910      130.0399      123.5943      115.7836      109.0581      116.8348       94.0143       78.8251       69.4414       65.7132       60.8346       64.1303       62.5515       70.0627       76.2001       81.0815       81.9764       86.3979       82.5953       85.9456       92.1644       91.6399      100.5897       99.5721       99.6945      104.2616      100.5816      112.3243      102.7949      100.5387      106.5811      122.2848      122.5295       96.9097       90.9753       88.3050       72.9411       61.0706       54.7318       54.1898       56.8177       58.4254       60.9755       66.1753       72.5114       83.8012       88.5230       89.3384       96.8745       97.7339      109.1486      113.5362      106.7970      104.2534      103.2281      106.6178      100.1645       95.6805       95.8225       91.4811       82.8033       79.8017       73.8159       69.1943       56.0287       49.3884       49.5988       53.6832       46.3330       50.2990       49.8396       50.0471       70.9200       61.1968       69.5512       76.0376       60.3090       51.3600        0.0000        0.0000        0.0000        0.0000        0.0000        0.0000        0.0000        0.0000        0.0000        0.0000        0.0000        0.0000        0.0000        0.0000        0.0000        0.0000        0.0000        0.0000        0.0000        0.0000        0.0000        0.0000        0.0000        0.0000        0.0000        0.0000        0.0000        0.0000        0.0000        0.0000        0.0000        0.0000        0.0000        0.0000        0.0000        0.0000        0.0000        0.0000        0.0000        0.0000        0.0000        0.0000        0.0000        0.0000        0.0000        0.0000        0.0000        0.0000        0.0000        0.0000        0.0000        0.0000        0.0000
        0.0000        0.0000        0.0000        0.0000        0.0000        0.0000        0.0000        0.0000        0.0000        0.0000        0.0000        0.0000        0.0000        0.0000        0.0000        0.0000        0.0000        0.0000        0.0000        0.0000        0.0000       38.8062       19.4430       14.6360       16.5959       11.4003       12.5684        5.6431        8.1276        8.0776        6.3378        4.5434        3.7860        4.4725        2.9781        3.7080        3.8129        6.9771        6.1465        4.4291        4.0635        4.8457        4.5498        7.9687        6.9886        6.4177        6.1722        3.4086        2.7128        4.6498        5.2176        5.7628        8.4578        6.7947        4.9492        7.0808        4.5789        6.0021       17.6270       17.0958        6.3041        6.6193       12.9064       22.0623       29.4135       32.9075       24.6476       23.0816       37.6004       46.8087       83.4746       58.9942       38.8928       38.0537       48.4054       73.1594       84.7884       86.5031       98.6586      123.3705      119.1688      102.3787      138.5941      152.4939      135.8460      139.1559      137.1077      132.6368      145.6745      117.0294      105.8259       90.2296      112.2543       99.5299       92.8526      109.0551      116.0562      107.8199      103.3058      117.2022      126.1096      138.8004      134.8958      171.0631      172.5050      170.7910      191.1996      167.3340      181.7627      169.5655      164.7681      190.0581      186.0901      175.9564      156.4524      167.7873      166.6574      167.2330      145.2918      123.6376      110.6168      114.7017       98.8769      101.1520       91.8006       79.0748       73.3150       64.9493       59.6819       57.8447       59.3592       61.7704       63.3708       81.6838       85.8176      103.4303       94.2108       91.8682      103.0195      123.5414      125.6059      128.0590      111.8270      112.8512      106.9368      122.9614      120.9171      117.6610      111.6282      113.6336      123.1911      100.9191       92.5564       79.8717       68.6304       51.4121       49.3878       51.4760       64.0190       59.5554       64.4639       70.3922       76.7193       88.7371      101.0533      113.8226      119.8390      121.5832      123.5158      125.7602      131.2440      124.0354      114.4515      110.3147      106.2356      109.3199      122.5639      125.3097       94.3821       73.0351       69.9453       65.5069       66.7184       51.0981       52.6984       63.8488       58.5749       60.9551       55.9746       58.0312       80.9945       99.4042       95.4842       78.1340       65.3002       44.6100        0.0000        0.0000        0.0000        0.0000        0.0000        0.0000        0.0000        0.0000        0.0000        0.0000        0.0000        0.0000        0.0000        0.0000        0.0000        0.0000        0.0000        0.0000        0.0000        0.0000        0.0000        0.0000        0.0000        0.0000        0.0000        0.0000        0.0000        0.0000        0.0000        0.0000        0.0000        0.0000        0.0000        0.0000        0.0000        0.0000        0.0000        0.0000        0.0000        0.0000        0.0000        0.0000        0.0000        0.0000        0.0000        0.0000        0.0000        0.0000        0.0000        0.0000        0.0000        0.0000        0.0000
        0.0000        0.0000        0.0000        0.0000        0.0000        0.0000        0.0000        0.0000        0.0000        0.0000        0.0000        0.0000        0.0000        0.0000        0.0000        0.0000        0.0000        0.0000        0.0000        0.0000        0.0000       31.8604       25.5729       18.4397       23.0269       20.2250       20.7405       10.2418        8.7031        8.9309        7.3659        3.2205        0.8478        3.1004        4.3129        5.0701        2.5368        4.2183        3.0706        2.3727        8.5213        2.1914        1.9286       12.5728        3.7610        9.5202       16.7536       11.4646        9.2267        8.6875        9.9357       12.2476        8.5569       14.9672        8.1809        5.6022        7.4676        3.7993        8.4546       12.9462        7.3106       10.2833       20.7611       24.1701       28.7382       23.1301       23.6665       31.5532       33.7778       83.2862       81.5534       52.3854       39.8243       43.8728       50.1312       69.7085       67.9518      116.1521      114.6317      154.9356      136.0807      136.1526      142.9117      164.6414      166.3499      136.9193      128.1459      116.7720      116.8951      109.9830      111.7822      101.3167       94.6412       98.4953       99.6103      101.4938      113.5634       85.0443       93.4336      107.8872      132.2982      115.7763      124.5382      138.6436      151.9133      161.7734      169.7074      161.6011      172.9006      168.0147      159.7177      183.6820      190.5644      173.3908      173.8651      172.8516      173.6240      158.7472      141.1023      134.0077      139.9758      123.0611      108.9407       88.9820       73.3909       72.8403       71.9042       70.1091       76.8136       65.5741       65.1324       70.8175       71.5208       68.7830       81.5126       95.7671       94.8288       95.7667       99.9772      110.0964      122.2350      131.9955      125.3986      131.0676      124.4957      124.2115      135.2943      116.9176      112.6865      126.5758      120.7730      101.7454      100.3036       80.8172       67.5170       53.4657       48.8905       49.7628       57.4081       61.0183       67.8658       70.4905       76.5275       95.2638      121.8643      131.7104      147.9741      146.6853      138.4621      143.3086      152.1290      140.9692      133.0763      142.0139      127.6755      117.8723      114.8659      119.4782       95.3253       85.6000       73.5353       73.8558       85.4103       57.5736       65.7730       68.2777       63.4601       74.1386       76.0357       90.1218       96.6435       88.8819      143.1413      137.1090      132.8093       96.3300        0.0000        0.0000        0.0000        0.0000        0.0000        0.0000        0.0000        0.0000        0.0000        0.0000        0.0000        0.0000        0.0000        0.0000        0.0000        0.0000        0.0000        0.0000        0.0000        0.0000        0.0000        0.0000        0.0000        0.0000        0.0000        0.0000        0.0000        0.0000        0.0000        0.0000        0.0000        0.0000        0.0000        0.0000        0.0000        0.0000        0.0000        0.0000        0.0000        0.0000        0.0000        0.0000        0.0000        0.0000        0.0000        0.0000        0.0000        0.0000        0.0000        0.0000        0.0000        0.0000        0.0000
        0.0000        0.0000        0.0000        0.0000        0.0000        0.0000        0.0000        0.0000        0.0000        0.0000        0.0000        0.0000        0.0000        0.0000        0.0000        0.0000        0.0000        0.0000        0.0000        0.0000        0.0000       43.4904       33.5230       28.1249       25.3839       20.9908       19.6722       13.3440       11.2416       11.2702       11.7138        5.4981        4.9729        3.6848        5.4210        7.6381        7.3714        8.6719        7.4789        4.1466       10.6556        4.6516        4.7319       29.7890       10.9770       12.7070       11.2687       11.9658       13.9831        7.4217        5.6948        8.8806        6.0598       19.7440        4.5153       16.4681       11.8798        6.4116        7.2374       30.1851       20.3717       14.7996       15.9024       30.1990       19.4670       42.9627       21.8972       26.8180       45.4601       90.4021       52.6942       94.2711       61.5898       54.8134       80.1616       80.2991       83.1690      106.4114      117.9971      124.4336      144.3638      142.8114      140.4359      144.9161      128.5420      120.2391      115.0543      103.7320      107.0446      109.9243       98.8753       80.8080       73.5883       73.3875       85.9154       88.7059       83.5661       82.0666       86.3848       93.9112      106.8298      103.6620      116.2108      125.5702      141.6815      144.6783      139.6605      146.1961      153.7800      158.3866      154.9842      187.5249      199.0270      173.1684      162.2794      165.4307      146.1680      134.9067      139.8610      138.3663      127.4180      122.7346      107.8482       86.3129       80.1309       82.8251       75.1401       74.7486       75.2762       74.0908       78.2955       90.1022       80.5988       77.8591       90.5672       95.2068      101.2076       95.8052       99.8351      114.5423      117.3353      122.3727      125.3185      150.1421      146.8233      136.6152      130.4787      124.5989      114.0301      118.0966      115.3890      101.0021       86.8307       77.9028       72.4667       60.0394       61.0356       65.9282       66.3136       67.1429       70.1301       76.1527       92.7606      116.3130      138.0648      139.6826      159.1735      162.4897      156.9298      163.5119      156.4326      143.4636      137.9832      139.7989      129.5191      120.8745      119.9161      111.7787      100.8044       91.7511       81.2029       89.0591       85.6562       71.6766       81.1179       84.2173       84.8275       97.6949      102.6958      105.2571      116.7634       86.9384       92.7588      108.5188      136.0096        0.0000        0.0000        0.0000        0.0000        0.0000        0.0000        0.0000        0.0000        0.0000        0.0000        0.0000        0.0000        0.0000        0.0000        0.0000        0.0000        0.0000        0.0000        0.0000        0.0000        0.0000        0.0000        0.0000        0.0000        0.0000        0.0000        0.0000        0.0000        0.0000        0.0000        0.0000        0.0000        0.0000        0.0000        0.0000        0.0000        0.0000        0.0000        0.0000        0.0000        0.0000        0.0000        0.0000        0.0000        0.0000        0.0000        0.0000        0.0000        0.0000        0.0000        0.0000        0.0000        0.0000        0.0000
        0.0000        0.0000        0.0000        0.0000        0.0000        0.0000        0.0000        0.0000        0.0000        0.0000        0.0000        0.0000        0.0000        0.0000        0.0000        0.0000        0.0000        0.0000        0.0000        0.0000        0.0000        0.0000       70.2666       61.1227       53.4872       43.2888       27.9034       24.6887       21.3505       22.5903       23.7963       24.0452       26.5023       39.7500       32.1862       16.3239       17.2403       18.0820       11.5359        5.8043        7.7373       12.9648        6.9258        3.2327        4.7934        4.9676        9.6978        4.6418        7.5334        5.4482       10.7629        3.4423       17.0353        9.8060        4.0240        4.8531        3.7411        3.6005        3.5590        6.6828        9.6141       11.6138        6.4972       11.7947       13.8703       60.4572       23.2947       32.6025       40.4744       30.5433       53.3616       51.3039       63.8810       76.0331       76.2911       85.0931       94.7202       92.0050      100.7992      118.0590      137.4584      142.7849      140.6702      142.0027      122.7522      123.2759      109.6781      111.8008      111.1292      106.0599       94.8665       92.0669       96.3765      109.4125      109.4988       72.9797       71.6347       74.1203       81.6743       71.5815       87.7308      102.9341       90.4842       96.1485      111.9516      124.3864      128.7695      145.9200      150.4598      166.3959      168.4416      194.5217      187.0923      181.9094      170.6386      169.0746      157.9789      137.4649      126.5520      148.1001      161.8213      162.5670      117.2837       92.9709       89.0192       92.3186       90.8466       98.8818       92.9212       93.6337       87.5275       90.2092      106.5235      112.4615      107.2400      113.9214      111.4500      104.5439      109.8273      134.6050      129.2381      135.6840      153.6954      176.6866      147.3620      111.9104      121.7130      129.7782      119.2885      118.8975      116.6597       91.4176       75.7165       67.0158       70.9145       65.9519       63.1821       88.5327       87.7205       78.3432       88.5984      114.5616      115.5119      136.3617      152.0881      168.9151      171.5162      194.1631      185.1117      190.9780      184.7157      152.0783      145.6676      140.8358      131.4776      146.6980      131.8091      128.4827      114.4593      101.7076      108.7479      114.9558      110.6984      109.7417      111.5869      108.9853      112.3691      111.0736      126.8588      130.5114      119.4366      110.2988      133.8145      143.3635      129.9101      129.6132      236.6239      222.0901      220.3896        0.0000        0.0000        0.0000        0.0000        0.0000        0.0000        0.0000        0.0000        0.0000        0.0000        0.0000        0.0000        0.0000        0.0000        0.0000        0.0000        0.0000        0.0000        0.0000        0.0000        0.0000        0.0000        0.0000        0.0000        0.0000        0.0000        0.0000        0.0000        0.0000        0.0000        0.0000        0.0000        0.0000        0.0000        0.0000        0.0000        0.0000        0.0000        0.0000        0.0000        0.0000        0.0000        0.0000        0.0000        0.0000        0.0000        0.0000        0.0000        0.0000        0.0000
        0.0000        0.0000        0.0000        0.0000        0.0000        0.0000        0.0000        0.0000        0.0000        0.0000        0.0000        0.0000        0.0000        0.0000        0.0000        0.0000        0.0000        0.0000        0.0000        0.0000        0.0000        0.0000        0.0000        0.0000        0.0000        0.0000       45.2826       35.2010       23.9143       21.7902       17.7072       13.6608       26.3605       25.8576       26.1323       11.3109        6.4681        7.9049       10.2892        3.5018        6.3366        4.8941        7.5366        4.6863        2.5094        4.2977        5.8273        8.6416       10.4411        9.1958        7.8236        4.5962        4.0132        8.3787        6.8791        7.7091        3.9580        3.7450        4.3012        6.4287        7.0662        6.2916        9.8228       23.7110       25.7388       21.7180       20.0058       34.7942       35.5817       30.0062       41.1792       61.3507       81.2449       79.7771       83.5900       96.3203      116.5439      104.1024       99.2606      138.6369      145.0954      146.1432      150.1928      168.1919      162.8295      151.7640      142.0536      150.3130      128.7704      110.1814       91.3552       91.0879       95.4088       84.3911       83.1854       64.4963       81.7463       64.4904       76.3512       66.2866       67.7234       69.3139       79.6877       79.4181      102.4537      117.7134      127.0268      133.8986      133.4569      158.5562      183.8260      185.1018      180.0096      186.3817      182.1832      178.6083      163.1241      164.0039      151.8792      176.5972      174.3115      140.1150      115.3874       96.3923       93.2928       95.0211       95.7090       86.0805       89.5840       94.9699       95.7993       92.2227       88.8301      100.3279      106.9958      119.0345      135.1219      128.4711      117.0434      119.9781      115.7975      121.3077      146.1988      150.2655      125.8500      110.6907      109.9062      119.2333      115.6406      119.2509      119.2974       86.3167       70.1950       71.3198       73.7127       72.6357       72.0758       81.7731       92.2448      106.0196      106.6911      118.4071      128.6283      150.7698      167.3535      171.8211      174.8452      181.6401      177.6547      191.6148      186.0216      164.3917      147.1747      147.3205      157.4287      179.4698      160.1588      135.2450      139.4270      118.9987      109.9727      105.4013      121.6257      134.7379      140.4962      134.9549      121.2600      106.7068      111.9727      121.7444      127.4794      174.5248      159.7134      147.5714      138.3451      144.4014      201.4779      186.7852      186.6825        0.0000        0.0000        0.0000        0.0000        0.0000        0.0000        0.0000        0.0000        0.0000        0.0000        0.0000        0.0000        0.0000        0.0000        0.0000        0.0000        0.0000        0.0000        0.0000        0.0000        0.0000        0.0000        0.0000        0.0000        0.0000        0.0000        0.0000        0.0000        0.0000        0.0000        0.0000        0.0000        0.0000        0.0000        0.0000        0.0000        0.0000        0.0000        0.0000        0.0000        0.0000        0.0000        0.0000        0.0000        0.0000        0.0000        0.0000        0.0000        0.0000        0.0000
        0.0000        0.0000        0.0000        0.0000        0.0000        0.0000        0.0000        0.0000        0.0000        0.0000        0.0000        0.0000        0.0000        0.0000        0.0000        0.0000        0.0000        0.0000        0.0000        0.0000        0.0000        0.0000        0.0000        0.0000        0.0000        0.0000        0.0000       45.5439       33.9949       36.4189       24.2523       17.9824       42.4645       30.1695       40.0495       12.5693        8.0711        9.3387        9.9471        5.6172        4.6230        5.1693        6.2614        7.8640        2.4494        4.9818        5.1154        3.6907        5.0397       13.1340        6.9674        1.7665       12.8034        2.9299        1.7403        2.7709        4.5999        3.5733        3.2459        3.3007        4.7632        7.3916        9.9965       16.9760       19.9277       17.3469       18.0756       27.4580       54.8069       67.7457       66.0504       76.7607       81.3292       75.6789       85.5857       95.7437       98.5201       92.0819      106.5895      124.6093      131.1723      142.9231      150.2800      204.9684      205.4227      193.1277      169.8356      142.6591      143.5853      124.9628      108.8219       97.8470       94.3668       80.4615       87.5990       59.1374       58.5443       59.0689       50.5831       51.1292       61.5358       73.9987       71.2836       78.0116       84.1873       93.3637      101.4790      119.4749      131.3069      145.3509      169.0691      186.8982      189.8770      189.6292      175.9694      190.9066      183.1936      170.3158      161.8207      160.8464      152.4465      123.2685      125.7072      113.2201      111.5592      108.3638      102.1302      110.6144       98.6625       93.4187      100.6940      100.9865       96.2742       96.8330      108.7978      112.7803      123.9590      156.8935      154.1281      128.0502      119.4609      116.8613      126.4158      140.1683      122.2011      120.7155      120.8626      119.4290      124.3910      128.7694      130.6214       98.6670       92.9087       88.0412       92.3857       89.2728      103.1583       98.2896      112.8227      109.6325      109.1470      121.2649      134.2802      160.1633      173.6270      176.3438      169.1385      215.2394      209.8417      197.0191      172.1288      163.2301      160.5925      156.4844      164.4781      155.1225      157.7647      156.4394      163.7169      126.1285      113.9605      113.5434      134.3053      142.6606      155.4538      147.6088      150.1190      128.1030      127.6429      136.2738      143.5799      158.0353      231.4121      218.7711      213.4864      140.7310      173.7065      185.4644      177.9781      216.9300        0.0000        0.0000        0.0000        0.0000        0.0000        0.0000        0.0000        0.0000        0.0000        0.0000        0.0000        0.0000        0.0000        0.0000        0.0000        0.0000        0.0000        0.0000        0.0000        0.0000        0.0000        0.0000        0.0000        0.0000        0.0000        0.0000        0.0000        0.0000        0.0000        0.0000        0.0000        0.0000        0.0000        0.0000        0.0000        0.0000        0.0000        0.0000        0.0000        0.0000        0.0000        0.0000        0.0000        0.0000        0.0000        0.0000        0.0000        0.0000        0.0000
        0.0000        0.0000        0.0000        0.0000        0.0000        0.0000        0.0000        0.0000        0.0000        0.0000        0.0000        0.0000        0.0000        0.0000        0.0000        0.0000        0.0000        0.0000        0.0000        0.0000        0.0000        0.0000        0.0000        0.0000        0.0000        0.0000        0.0000        0.0000        0.0000        0.0000       57.7128       41.4699       33.7437       17.5753       29.9292       28.3432        8.4659        8.3764        9.9600        2.9835        0.8685        0.4015        0.5807        1.4422        4.0521        5.6247       14.8829        3.4170        6.4642        6.0282        6.6728        2.4578        9.0114        2.7773        2.6114        3.3473        3.5217        3.8038        3.9588        5.5730        5.7413        7.2766        8.4779       17.5177       21.0854       16.4665       23.1971       55.1509       47.7581       51.9340       60.5296       67.5087       62.5232       61.9993       65.1735       75.0017       66.3503       77.8307      101.5506      140.8179      151.8184      164.1636      177.6147      196.4005      176.9227      183.7776      156.1329      137.3577      112.8296       98.5608       99.5525       87.0625       80.5254       84.2106       63.6392       38.8504       44.9953       48.4379       48.7148       51.8669       58.9276       65.3424       65.3103       69.6552       79.2763       83.7986       91.8494      113.4550      125.9716      152.2745      170.7136      191.8016      196.5477      209.0088      182.9909      206.4777      185.9413      181.0846      169.7423      160.3933      146.1468      133.3610      135.1019      152.9021      152.3746      156.1539      169.8833      175.2853      153.5838      145.1524      162.9423      152.4781      134.1471      128.4756      135.7442      146.0555      135.4711      156.2010      191.4771      158.2073      151.1750      140.6140      134.4561      139.0694      132.7596      124.2641      132.6447      135.2333      123.1253      135.7351      152.4745      132.9804      115.2308      107.0007      106.7683      103.8547      111.8888      100.9073      107.7595      103.9316      107.2436      122.2195      142.2292      165.8285      187.7323      201.4872      201.0904      228.7693      193.8260      168.5896      167.9003      168.3503      195.6498      177.5146      156.4136      149.7548      157.0438      168.0739      181.2507      145.1087      129.7354      145.8121      151.7728      169.5361      174.8632      179.2260      176.3491      137.9135      141.4994      158.2113      168.8157      175.6203      225.4556      275.4095      183.5159      148.4178      239.2895      212.2758      200.7982      277.4100        0.0000        0.0000        0.0000        0.0000        0.0000        0.0000        0.0000        0.0000        0.0000        0.0000        0.0000        0.0000        0.0000        0.0000        0.0000        0.0000        0.0000        0.0000        0.0000        0.0000        0.0000        0.0000        0.0000        0.0000        0.0000        0.0000        0.0000        0.0000        0.0000        0.0000        0.0000        0.0000        0.0000        0.0000        0.0000        0.0000        0.0000        0.0000        0.0000        0.0000        0.0000        0.0000        0.0000        0.0000        0.0000        0.0000        0.0000        0.0000        0.0000
        0.0000        0.0000        0.0000        0.0000        0.0000        0.0000        0.0000        0.0000        0.0000        0.0000        0.0000        0.0000        0.0000        0.0000        0.0000        0.0000        0.0000        0.0000        0.0000        0.0000        0.0000        0.0000        0.0000        0.0000        0.0000        0.0000        0.0000        0.0000        0.0000        0.0000        0.0000       87.7737       66.0594        0.0000        0.0000       57.6069       47.9606       45.6658       42.3836       15.6973       12.3305        4.2737        6.9252        5.9619        9.8913       14.1804        9.0346        7.7353        6.5472       36.7500       20.5787        5.3254        5.7606        4.6952        2.6047        3.9432        3.2988        2.9789        4.4105        9.8643       12.6076        7.3223       13.9204       16.8282       24.9593       20.0221       19.2497       37.5578       33.0654       53.4116       33.0693       31.9116       29.9302       43.3776       57.0322       65.0845       69.1483       92.6958      148.0841      196.5075      202.9600      187.2969      187.8364      342.4761      315.9578      337.4635      345.0934      315.6086      204.4150      182.9825      176.0659      184.9008      189.1549      186.1906      279.4087       86.2000       72.0807       75.4611       95.7865       45.5065       50.5770       51.3752       50.0048       56.8778       71.0698      102.0562       89.1791      108.2390      136.6590      163.8428      188.2052      209.2750      223.5688      211.2399      194.8290      190.2496      169.4029      159.9463      151.7785      191.1007      170.0330      153.7145      159.0873      176.1491      203.7059      196.3759      195.6670      204.8076      185.0892      196.6096      215.3264      181.8155      152.6485      149.6094      159.0721      150.7782      140.2707      156.5570      180.1441      161.8562      152.6667      159.9718      153.4633      147.4198      158.9895      157.0941      160.9538      165.5635      160.2138      173.8009      159.4458      136.8891      123.2766      130.7639      136.1901      124.2946      111.4896      101.3308       86.0308      111.7923      156.0272      143.8554      157.4624      186.1523      217.2108      220.5092      231.5497      202.8335      197.6068      174.3432      168.9411      148.1090      162.0392      150.8564      143.2141      128.8171      146.0716      149.9865      145.8577      136.6233      133.6318      134.0010      160.8355      203.8678      201.4732      241.5367      199.8766      193.8753      182.5359      182.5592      189.6000      206.3374      214.3347      211.0179      195.3779      172.4821      187.5834      213.4480        0.0000        0.0000        0.0000        0.0000        0.0000        0.0000        0.0000        0.0000        0.0000        0.0000        0.0000        0.0000        0.0000        0.0000        0.0000        0.0000        0.0000        0.0000        0.0000        0.0000        0.0000        0.0000        0.0000        0.0000        0.0000        0.0000        0.0000        0.0000        0.0000        0.0000        0.0000        0.0000        0.0000        0.0000        0.0000        0.0000        0.0000        0.0000        0.0000        0.0000        0.0000        0.0000        0.0000        0.0000        0.0000        0.0000        0.0000        0.0000        0.0000        0.0000        0.0000
        0.0000        0.0000        0.0000        0.0000        0.0000        0.0000        0.0000        0.0000        0.0000        0.0000        0.0000        0.0000        0.0000        0.0000        0.0000        0.0000        0.0000        0.0000        0.0000        0.0000        0.0000        0.0000        0.0000        0.0000        0.0000        0.0000        0.0000        0.0000        0.0000        0.0000        0.0000        0.0000        0.0000        0.0000        0.0000        0.0000        0.0000       42.1543       54.9239       15.2081       24.8661       20.0311       15.4578       14.8598       13.0330        8.6965        6.3233        5.2199        6.4380       18.5892       11.2632        2.9296        5.3577        5.0026        3.8296        5.6620        2.3925        2.5294        3.0782        7.7288        9.4945        8.6821       13.7002       10.7931       11.0996        9.1586       12.8767       13.3165       23.9839       37.9080       37.1688       36.4930       26.6591       38.2452       49.6376       68.1672       84.3629      107.4976      106.9074      181.5679      175.0265      177.9192      168.5100      277.2281      293.7168      235.1462      236.2555      398.2243      218.3381      218.1436      175.1345      158.4292      137.9724      165.9152      206.5416      117.9713       60.9760       46.0675       50.7701       41.6109       27.6781       34.9651       39.0489       44.8115       63.7041       70.2934       81.4103       96.0503      137.1531      155.1942      169.2282      203.7717      212.1061      213.6938      253.3608      184.2309      165.2757      144.2963      142.0960      184.5338      178.6709      162.4932      165.0542      198.6844      196.8989      172.9846      173.7697      185.5599      181.5984      191.5810      211.1612      214.1013      208.2496      193.1934      181.3871      177.8475      168.7598      178.5892      181.9946      179.9362      173.6904      173.0085      182.4373      176.3047      184.6541      186.3924      184.8681      207.9869      191.7693      188.4131      189.5759      173.6316      169.0083      180.3734      164.4321      163.2873      164.3837      133.7566      121.0724      132.8484      133.8050      149.3117      183.0066      212.3876      230.3374      243.7218      259.7304      228.5523      211.7291      210.2113      198.2911      183.4100      172.3083      160.6288      166.3807      177.2973      197.9381      178.8575      157.5903      150.7050      155.5441      165.7321      207.2755      250.1571      276.2488      253.2068      249.9713      235.8172      239.2823      229.9770      243.2841      233.9063      224.0535      230.4852      223.3151      205.7368      197.2026        0.0000        0.0000        0.0000        0.0000        0.0000        0.0000        0.0000        0.0000        0.0000        0.0000        0.0000        0.0000        0.0000        0.0000        0.0000        0.0000        0.0000        0.0000        0.0000        0.0000        0.0000        0.0000        0.0000        0.0000        0.0000        0.0000        0.0000        0.0000        0.0000        0.0000        0.0000        0.0000        0.0000        0.0000        0.0000        0.0000        0.0000        0.0000        0.0000        0.0000        0.0000        0.0000        0.0000        0.0000        0.0000        0.0000        0.0000        0.0000        0.0000        0.0000        0.0000        0.0000
        0.0000        0.0000        0.0000        0.0000        0.0000        0.0000        0.0000        0.0000        0.0000        0.0000        0.0000        0.0000        0.0000        0.0000        0.0000        0.0000        0.0000        0.0000        0.0000        0.0000        0.0000        0.0000        0.0000        0.0000        0.0000        0.0000        0.0000        0.0000        0.0000        0.0000        0.0000        0.0000        0.0000        0.0000        0.0000        0.0000        0.0000        0.0000        0.0000       16.8221       15.6230       15.1882       27.5851       15.2770       16.4859       13.1679       13.7912        6.7218        4.5210        5.3732        3.2206        3.5090        2.0791        3.6791        4.5748        5.2950        5.6285        6.6357        6.1057       10.1649       11.3635       11.7923       21.9280        9.2823        9.8974        9.0200       11.3107       14.1083       22.5334       44.5465       51.4035       33.2702       30.3527       25.7746       36.0947       50.8906       37.4847       70.6679      115.5906      185.9185      180.5528      156.1211      165.3259      280.4033      188.3947      126.4467      125.4272      281.2466      324.5870      283.0315      201.1106      142.3815      147.2135      232.7649      188.0318       96.3117       70.0522       77.1039       66.0789       48.6811       34.0880       27.2412       33.7289       34.3466       45.8155       52.1058       62.2579       86.6915      111.7468      143.6281      157.9165      191.8828      219.1294      218.0364      197.0052      173.3847      160.8871      140.5965      134.0697      148.8666      152.6823      151.7281      157.7295      193.2396      193.8719      174.3787      157.7476      182.2945      195.5646      208.9767      227.3582      223.0860      242.0989      248.6833      228.0222      204.5707      210.0668      196.0068      192.1002      196.4299      190.2827      178.3732      174.5210      194.7201      220.8273      228.5103      212.2469      218.2773      218.7596      226.4844      214.6977      210.8297      221.3320      197.6654      210.0443      191.6364      177.5817      164.2991      205.4757      167.2967      147.9475      163.4747      194.0844      226.7216      241.4480      261.0096      279.0029      273.3319      248.9854      245.0980      223.3249      223.4351      217.3059      193.1982      209.7265      217.6711      219.5708      208.4671      211.0382      205.5866      193.2137      221.6851      259.6275      322.2605      344.8372      356.8179      316.1689      296.2276      303.0977      275.1436      279.0096      256.8441      253.2401      247.2645      232.4035      208.7272      244.1564        0.0000        0.0000        0.0000        0.0000        0.0000        0.0000        0.0000        0.0000        0.0000        0.0000        0.0000        0.0000        0.0000        0.0000        0.0000        0.0000        0.0000        0.0000        0.0000        0.0000        0.0000        0.0000        0.0000        0.0000        0.0000        0.0000        0.0000        0.0000        0.0000        0.0000        0.0000        0.0000        0.0000        0.0000        0.0000        0.0000        0.0000        0.0000        0.0000        0.0000        0.0000        0.0000        0.0000        0.0000        0.0000        0.0000        0.0000        0.0000        0.0000        0.0000        0.0000        0.0000
        0.0000        0.0000        0.0000        0.0000        0.0000        0.0000        0.0000        0.0000        0.0000        0.0000        0.0000        0.0000        0.0000        0.0000        0.0000        0.0000        0.0000        0.0000        0.0000        0.0000        0.0000        0.0000        0.0000        0.0000        0.0000        0.0000        0.0000        0.0000        0.0000        0.0000        0.0000        0.0000        0.0000        0.0000        0.0000        0.0000        0.0000        0.0000        0.0000        0.0000       14.5041       22.7759       17.3468       16.3499       14.3258       21.9995       11.6377       11.8061        5.9806        5.8941        6.2596        5.8417        3.6894        3.1963        4.5634        9.7901       11.3413       11.4839       11.1988       20.0860       22.7089       15.4621       21.1382       22.1124       13.0004       15.3429       15.1004       30.5967       31.4015       51.7371       31.6335       29.5244       34.5599       38.0467       42.3733       32.6676       69.7299      127.7501      127.4849      163.9439      148.9895      135.1090      167.2719      222.1342      202.4125      213.5484      274.7953      335.6255      377.6919      317.2934      249.9990      161.6334      135.9436      152.2029      135.8251       69.8441       65.4904       61.5678       63.8539       26.9918       37.9211       28.4377       29.1279       32.7782       32.4011       44.3439       51.3304       76.9160      107.2227      141.2943      180.4300      236.1522      231.4431      215.7231      196.6928      182.2843      176.0914      154.7438      141.3427      137.1878      142.2201      144.5902      148.1374      196.9285      165.1366      160.0311      162.6841      187.5370      209.0109      224.9035      238.0242      239.9338      243.3422      251.2004      245.8338      231.5923      225.1621      221.7303      207.6882      211.9971      187.0161      187.1766      188.3156      217.4280      247.3350      250.9941      258.6027      261.0747      246.9163      250.5866      250.2272      275.8042      261.5042      250.6161      244.6732      220.3909      224.6076      228.6440      240.8342      186.2200      187.4011      192.7895      216.9637      243.6732      263.8106      286.6375      295.6773      316.9628      298.0646      263.9688      259.3526      245.8270      230.2242      206.6037      252.3323      261.4929      284.8658      267.6635      263.2670      265.3831      260.2291      318.8933      337.2815      408.3767      372.9070      348.3606      324.8853      331.7978      327.6376      317.6805      313.8783      273.5121      264.5072      248.6292      236.8190      214.0837        0.0000        0.0000        0.0000        0.0000        0.0000        0.0000        0.0000        0.0000        0.0000        0.0000        0.0000        0.0000        0.0000        0.0000        0.0000        0.0000        0.0000        0.0000        0.0000        0.0000        0.0000        0.0000        0.0000        0.0000        0.0000        0.0000        0.0000        0.0000        0.0000        0.0000        0.0000        0.0000        0.0000        0.0000        0.0000        0.0000        0.0000        0.0000        0.0000        0.0000        0.0000        0.0000        0.0000        0.0000        0.0000        0.0000        0.0000        0.0000        0.0000        0.0000        0.0000        0.0000        0.0000
        0.0000        0.0000        0.0000        0.0000        0.0000        0.0000        0.0000        0.0000        0.0000        0.0000        0.0000        0.0000        0.0000        0.0000        0.0000        0.0000        0.0000        0.0000        0.0000        0.0000        0.0000        0.0000        0.0000        0.0000        0.0000        0.0000        0.0000        0.0000        0.0000        0.0000        0.0000        0.0000        0.0000        0.0000        0.0000        0.0000        0.0000        0.0000        0.0000        0.0000        0.0000        0.0000        0.0000       73.8033       75.0724       48.9569       45.7867       33.2248       25.9848      130.4845       30.3500       17.6936       15.4654       15.3618       17.0203       28.9989       31.6927       36.2777       29.7847       31.1905       40.0746       20.4471       26.8645       14.7884       13.2793       15.7034       29.5152       68.8439       69.9958      140.9373      110.5198       46.1251       48.6778       41.3197       61.4881       48.0716       81.1493      149.5409      132.5209      306.6395      277.8088      201.5163      233.7276      384.5200      448.7236      540.2217      550.1243      531.9584      493.4146      443.1044      403.2187      266.3915      192.1548      153.9457      159.0640      109.8477       90.3032       79.8110       81.2385       62.2164       45.3341       47.6860       72.2109       38.2479       27.5328       43.1796       59.0388       79.0616      107.1103      139.5121      180.5482      232.5931      241.6716      218.7306      219.4754      239.5831      228.0969      193.2724      180.1548      151.7185      145.8900      147.7177      154.3229      170.5999      152.9399      158.0757      186.0612      202.0565      223.1734      213.3006      213.8554      193.6476      191.7763      213.8692      221.6364      196.8848      207.1456      212.7215      183.9585      196.6564      191.2047      193.6594      185.4018      218.6742      240.1061      241.5324      258.3578      315.1118      321.9484      331.6425      336.2983      286.0616      293.2758      272.9421      282.3179      288.2207      269.0212      279.7640      273.0249      206.5125      207.0120      213.4774      267.1462      258.3234      276.2545      290.6099      297.2766      365.2911      348.5538      315.4977      297.3724      308.3964      297.8326      304.8548      331.1107      380.9702      393.3024      389.5582      379.5278      384.0428      398.3060      404.1756      404.6517      389.4970      374.1120      362.0796      385.2079      367.6962      366.9674      367.0110      359.6034      308.6532      300.2670      274.5956      284.8078      332.4599        0.0000        0.0000        0.0000        0.0000        0.0000        0.0000        0.0000        0.0000        0.0000        0.0000        0.0000        0.0000        0.0000        0.0000        0.0000        0.0000        0.0000        0.0000        0.0000        0.0000        0.0000        0.0000        0.0000        0.0000        0.0000        0.0000        0.0000        0.0000        0.0000        0.0000        0.0000        0.0000        0.0000        0.0000        0.0000        0.0000        0.0000        0.0000        0.0000        0.0000        0.0000        0.0000        0.0000        0.0000        0.0000        0.0000        0.0000        0.0000        0.0000        0.0000        0.0000        0.0000        0.0000
        0.0000        0.0000        0.0000        0.0000        0.0000        0.0000        0.0000        0.0000        0.0000        0.0000        0.0000        0.0000        0.0000        0.0000        0.0000        0.0000        0.0000        0.0000        0.0000        0.0000        0.0000        0.0000        0.0000        0.0000        0.0000        0.0000        0.0000        0.0000        0.0000        0.0000        0.0000        0.0000        0.0000        0.0000        0.0000        0.0000        0.0000        0.0000        0.0000        0.0000        0.0000        0.0000        0.0000        0.0000      127.1934      126.2460       76.5022       49.3423       55.5937       95.7265       24.8878       15.6822       13.9748       16.2544       16.1054       33.0142       40.6653       43.9449       40.8515       36.3285       33.9839       30.4665       33.6339       20.2268       27.2568       24.0394       30.1909       53.0954       92.2481       60.5887       58.0171       45.4774       44.5336       35.2839       33.6092       41.2121       36.7646       79.8055       87.2265      186.9893      190.5190      228.8035      289.1782      475.4259      541.3929      610.5646      631.2094      560.2305      601.7827      583.4575      512.9601      330.7071      215.0929      185.2218      172.7515      115.0999       96.9672       92.4264       93.1222       78.5344       41.6211       59.2517       43.0257       25.0104       23.7781       34.2731       72.1501       81.3998      109.3626      122.7254      161.7422      243.4240      289.4194      271.8516      262.6982      268.3445      241.6780      199.2909      196.7865      174.9530      154.4121      139.2725      138.9493      153.8408      162.4549      154.5335      172.1151      186.0483      235.4133      210.8575      200.4276      189.1335      197.1883      204.7241      195.7519      183.1631      179.7884      187.4859      179.1740      197.7958      201.1623      206.5153      191.0818      219.7463      230.6720      241.9378      276.3533      384.7392      401.2414      410.8142      419.2747      331.7297      303.9178      299.4915      331.6226      301.8838      280.9550      298.3833      281.7526      234.5230      233.8738      238.8414      266.8406      295.5402      321.7621      344.6512      349.4974      384.0141      366.9322      341.9546      339.1916      383.6191      403.2372      385.5878      398.9178      447.8201      462.8149      474.2109      490.5684      485.8198      501.6070      499.7202      470.4530      432.4323      402.2870      409.3975      397.8151      422.8946      391.7955      392.3190      378.5786      330.2010      317.0444      316.3095      329.3021      379.2600        0.0000        0.0000        0.0000        0.0000        0.0000        0.0000        0.0000        0.0000        0.0000        0.0000        0.0000        0.0000        0.0000        0.0000        0.0000        0.0000        0.0000        0.0000        0.0000        0.0000        0.0000        0.0000        0.0000        0.0000        0.0000        0.0000        0.0000        0.0000        0.0000        0.0000        0.0000        0.0000        0.0000        0.0000        0.0000        0.0000        0.0000        0.0000        0.0000        0.0000        0.0000        0.0000        0.0000        0.0000        0.0000        0.0000        0.0000        0.0000        0.0000        0.0000        0.0000        0.0000        0.0000
        0.0000        0.0000        0.0000        0.0000        0.0000        0.0000        0.0000        0.0000        0.0000        0.0000        0.0000        0.0000        0.0000        0.0000        0.0000        0.0000        0.0000        0.0000        0.0000        0.0000        0.0000        0.0000        0.0000        0.0000        0.0000        0.0000        0.0000        0.0000        0.0000        0.0000        0.0000        0.0000        0.0000        0.0000        0.0000        0.0000        0.0000        0.0000        0.0000        0.0000        0.0000        0.0000        0.0000        0.0000        0.0000        0.0000      133.4124      154.3815       57.4969      114.5602       79.3026       30.9365       60.1469       27.4831       30.4535       54.5487       59.9281       62.1065       60.2294       75.4356       66.7301       46.9331       38.8800       25.9349       29.3060       37.2366       38.8563       59.7293       66.7430       65.5512       65.0883       57.2087       49.4412       54.5488       82.5129       26.7968       34.8431       57.7864      103.6284      198.3532      237.4417      321.6265      417.7362      588.7253      627.5181      645.6501      609.8890      577.9202      652.7247      701.4032      639.3452      457.9295      328.6590      232.4491      213.3024      147.8866      144.8678      109.5835       91.1047       54.5844       51.3402      163.1442       66.2207       37.3727       44.4527       44.5456       62.0144       70.2329      112.8842      117.7004      173.8735      294.6434      301.4779      293.8471      252.1204      251.4483      252.1706      229.0905      212.6996      189.0124      167.1428      143.7150      144.0379      147.1985      150.8945      153.3927      155.7711      167.2262      189.0691      205.6706      212.2251      190.3252      191.9343      183.0569      189.4654      189.1546      185.4677      186.9429      185.2646      177.8049      185.7708      198.1283      184.9814      224.2963      231.7859      270.4716      333.1953      396.9982      434.8294      458.1435      456.5159      338.7134      313.9034      322.3212      335.1063      287.2741      285.6589      298.3802      278.3341      263.2647      282.8404      295.3988      282.8522      303.7122      301.2546      335.6979      369.6325      386.6198      371.3457      391.3217      426.7790      453.7583      489.9519      512.1856      497.1457      528.2136      558.3640      576.6039      594.2222      587.3856      570.2294      555.3358      494.2788      452.8253      439.1348      423.2021      405.6887      410.5293      393.8559      368.2453      346.6869      324.8791      328.8809      312.0120      321.3947      380.9700        0.0000        0.0000        0.0000        0.0000        0.0000        0.0000        0.0000        0.0000        0.0000        0.0000        0.0000        0.0000        0.0000        0.0000        0.0000        0.0000        0.0000        0.0000        0.0000        0.0000        0.0000        0.0000        0.0000        0.0000        0.0000        0.0000        0.0000        0.0000        0.0000        0.0000        0.0000        0.0000        0.0000        0.0000        0.0000        0.0000        0.0000        0.0000        0.0000        0.0000        0.0000        0.0000        0.0000        0.0000        0.0000        0.0000        0.0000        0.0000        0.0000        0.0000        0.0000        0.0000        0.0000
        0.0000        0.0000        0.0000        0.0000        0.0000        0.0000        0.0000        0.0000        0.0000        0.0000        0.0000        0.0000        0.0000        0.0000        0.0000        0.0000        0.0000        0.0000        0.0000        0.0000        0.0000        0.0000        0.0000        0.0000        0.0000        0.0000        0.0000        0.0000        0.0000        0.0000        0.0000        0.0000        0.0000        0.0000        0.0000        0.0000        0.0000        0.0000        0.0000        0.0000        0.0000        0.0000        0.0000        0.0000        0.0000        0.0000        0.0000      146.9833      106.1530      106.4716      116.0390       65.8960       64.0003       87.5482       63.7293       84.2644       87.8770       95.3009       92.9801      130.9876       87.2343       85.1080       79.9552       47.8506       56.8824       61.4015       86.4358      117.4630      117.9336      109.3524       88.9862       76.3062       88.2536       79.1605       92.9943       41.0185       56.7788      187.4713      135.0365      283.5100      308.3714      397.4672      420.2004      576.7584      549.4063      592.8500      573.4847      602.2229      623.1924      649.5964      657.9981      537.9478      460.8750      404.3538      330.3036      181.7109      209.6295      216.8358      159.3514       95.8090       99.6987       91.6876       79.1346       52.0202       49.4797       60.7258       77.0109       79.0453       88.0380      112.2311      152.4982      222.1419      247.5777      240.9547      233.0350      246.7661      250.2643      239.3392      205.8068      210.7117      185.2698      157.2854      159.9996      159.7674      165.9814      160.8633      172.2102      175.8824      193.5146      190.7815      203.6792      195.2495      190.0014      188.7372      191.2709      214.6609      227.9783      232.9436      209.7264      201.4387      210.0335      192.0573      200.8324      238.9889      264.4556      312.9732      350.1375      421.1888      439.8571      473.0024      460.8094      334.5031      318.9348      308.2015      327.3458      308.6147      306.7560      316.2520      301.9588      296.1083      305.6058      303.1064      301.9096      309.2032      330.1964      338.3788      377.5190      401.1023      399.8239      433.3622      466.9731      538.7278      501.6194      558.8527      601.1611      614.4982      639.0436      673.3379      630.3279      620.7811      640.6118      616.0432      569.0685      530.9598      471.1780      431.4004      418.3548      455.1992      407.7912      396.9044      366.8397      311.9375      291.3885      305.9604      357.2297        0.0000        0.0000        0.0000        0.0000        0.0000        0.0000        0.0000        0.0000        0.0000        0.0000        0.0000        0.0000        0.0000        0.0000        0.0000        0.0000        0.0000        0.0000        0.0000        0.0000        0.0000        0.0000        0.0000        0.0000        0.0000        0.0000        0.0000        0.0000        0.0000        0.0000        0.0000        0.0000        0.0000        0.0000        0.0000        0.0000        0.0000        0.0000        0.0000        0.0000        0.0000        0.0000        0.0000        0.0000        0.0000        0.0000        0.0000        0.0000        0.0000        0.0000        0.0000        0.0000        0.0000        0.0000
        0.0000        0.0000        0.0000        0.0000        0.0000        0.0000        0.0000        0.0000        0.0000        0.0000        0.0000        0.0000        0.0000        0.0000        0.0000        0.0000        0.0000        0.0000        0.0000        0.0000        0.0000        0.0000        0.0000        0.0000        0.0000        0.0000        0.0000        0.0000        0.0000        0.0000        0.0000        0.0000        0.0000        0.0000        0.0000        0.0000        0.0000        0.0000        0.0000        0.0000        0.0000        0.0000        0.0000        0.0000        0.0000        0.0000        0.0000        0.0000        0.0000        0.0000      205.5728      182.8370      164.9930      140.9965      148.5192      160.0210      151.9866      167.4814      176.6209      230.4648      193.8894      188.4957      288.5547      115.7925      149.8242      128.7502        0.0000        0.0000      153.0791      154.3375      148.3941      165.0136      197.5729      208.7724      135.8355      156.7932      300.7844      366.2360      332.1375      349.9258      384.2085      439.3567      461.1624      376.8511      390.9575      491.9998      528.0989      417.2252      375.3162        0.0000        0.0000        0.0000        0.0000      450.3738      388.9612      358.4118      472.8252      498.8320        0.0000      400.2272      260.9340      152.9810       96.6831       64.1106       61.7561       86.6756      117.1571      102.6967       99.9278      137.4957      198.0734      193.3151      210.3536      274.1489      284.9536      273.5334      278.7455      267.6562      246.8954      197.2446      166.5861      155.8911      152.4747      148.7869      145.5432      134.8376      149.3539      167.3302      175.2956      171.0152      187.5389      176.1583      187.2471      192.8596      196.1258      191.5410      202.3449      236.5245      204.8706      207.1288      206.0188      194.6631      205.1099      237.6528      263.1974      293.3387      292.0280      324.9631      350.9618      382.4665      341.1557      275.0892      244.4264      246.3975      255.2817      299.7992      318.7059      319.3407      335.4673      332.8391      350.6819      345.6389      345.7498      324.6079      358.6709      357.2949      379.4794      429.3881      427.5152      461.8866      494.8368      550.6719      520.3057      539.9200      583.8234      599.7739      647.2927      670.6947      653.8937      675.0359      705.1552      710.7371      633.2007      551.5852      490.8800      465.4769      415.3850      358.7736      340.5491      348.4851      399.1433      297.4661      276.1337        0.0000        0.0000        0.0000        0.0000        0.0000        0.0000        0.0000        0.0000        0.0000        0.0000        0.0000        0.0000        0.0000        0.0000        0.0000        0.0000        0.0000        0.0000        0.0000        0.0000        0.0000        0.0000        0.0000        0.0000        0.0000        0.0000        0.0000        0.0000        0.0000        0.0000        0.0000        0.0000        0.0000        0.0000        0.0000        0.0000        0.0000        0.0000        0.0000        0.0000        0.0000        0.0000        0.0000        0.0000        0.0000        0.0000        0.0000        0.0000        0.0000        0.0000        0.0000        0.0000        0.0000        0.0000        0.0000        0.0000
        0.0000        0.0000        0.0000        0.0000        0.0000        0.0000        0.0000        0.0000        0.0000        0.0000        0.0000        0.0000        0.0000        0.0000        0.0000        0.0000        0.0000        0.0000        0.0000        0.0000        0.0000        0.0000        0.0000        0.0000        0.0000        0.0000        0.0000        0.0000        0.0000        0.0000        0.0000        0.0000        0.0000        0.0000        0.0000        0.0000        0.0000        0.0000        0.0000        0.0000        0.0000        0.0000        0.0000        0.0000        0.0000        0.0000        0.0000        0.0000        0.0000        0.0000        0.0000        0.0000        0.0000        0.0000        0.0000      216.2498      261.2390      255.8759        0.0000        0.0000        0.0000      273.6212      229.4667      166.9922      170.4084        0.0000        0.0000        0.0000        0.0000        0.0000        0.0000        0.0000      237.1853      215.1770      211.9478      251.2576      393.2410      347.8322      344.7605      377.2192      409.7766      418.4755      447.1718      451.0490      533.5841      529.5414      476.9094      335.7603        0.0000        0.0000        0.0000        0.0000        0.0000        0.0000      462.0032      501.9936        0.0000        0.0000        0.0000      525.4247      364.5690      210.9865      128.1391       71.8565       62.0975       61.2258       73.3654       86.5416      100.1170      137.7703      184.1648      192.0306      204.7921      232.5042      250.1327      258.7191      261.1656      245.0850      236.5343      206.9163      183.0143      153.9601      139.8885      139.2348      126.8600      124.2551      121.5440      135.8630      145.8063      160.2001      181.0239      166.6432      174.4698      150.5998      180.5999      205.9244      201.2875      208.1041      207.5114      211.3096      213.4264      219.6882      211.5252      255.5208      278.9139      296.5789      279.8566      318.4298      343.2588      356.9306      314.3509      262.7696      239.4519      237.0331      243.8961      289.8046      375.1932      376.9730      346.3981      345.1714      362.6023      332.4256      346.2679      312.0988      338.0547      382.0811      393.6563      462.7774      464.8572      500.5561      504.5384      540.8332      522.7119      549.1064      635.8837      649.5378      670.9688      715.5665      695.8896      711.8817      720.8578      738.8325      632.7490      525.1299      480.6797      435.1859      395.5706      340.5891      316.6332      314.3909      295.5859      309.9735      291.9879        0.0000        0.0000        0.0000        0.0000        0.0000        0.0000        0.0000        0.0000        0.0000        0.0000        0.0000        0.0000        0.0000        0.0000        0.0000        0.0000        0.0000        0.0000        0.0000        0.0000        0.0000        0.0000        0.0000        0.0000        0.0000        0.0000        0.0000        0.0000        0.0000        0.0000        0.0000        0.0000        0.0000        0.0000        0.0000        0.0000        0.0000        0.0000        0.0000        0.0000        0.0000        0.0000        0.0000        0.0000        0.0000        0.0000        0.0000        0.0000        0.0000        0.0000        0.0000        0.0000        0.0000        0.0000        0.0000        0.0000
        0.0000        0.0000        0.0000        0.0000        0.0000        0.0000        0.0000        0.0000        0.0000        0.0000        0.0000        0.0000        0.0000        0.0000        0.0000        0.0000        0.0000        0.0000        0.0000        0.0000        0.0000        0.0000        0.0000        0.0000        0.0000        0.0000        0.0000        0.0000        0.0000        0.0000        0.0000        0.0000        0.0000        0.0000        0.0000        0.0000        0.0000        0.0000        0.0000        0.0000        0.0000        0.0000        0.0000        0.0000        0.0000        0.0000        0.0000        0.0000        0.0000        0.0000        0.0000        0.0000        0.0000        0.0000        0.0000        0.0000        0.0000        0.0000        0.0000        0.0000        0.0000      381.1960      357.0956      312.4093      316.9123        0.0000        0.0000        0.0000        0.0000        0.0000        0.0000        0.0000        0.0000      278.1410      298.1057      313.9666      293.0292      327.7049      349.6212      407.8001      455.1895      454.8236      473.5899      533.3760      508.1696        0.0000        0.0000        0.0000        0.0000        0.0000        0.0000        0.0000        0.0000        0.0000        0.0000        0.0000        0.0000        0.0000        0.0000        0.0000      293.5665      213.7977      142.8446       88.3291       86.2078       81.6008       76.7520       99.2218      106.6012      111.5848      145.2522      154.7033      195.2566      213.6288      216.3664      248.8257      257.4529      234.8430      217.3501      207.5605      193.9740      167.8839      142.1911      135.3717      128.3852      127.4884      139.6996      141.1924      136.6754      142.2819      155.8170      160.0124      164.3484      147.7742      156.1414      168.0072      186.8867      210.1752      256.3268      242.0639      231.9122      232.0653      218.6640      258.8831      284.6869      307.0347      296.9802      295.5746      319.2277      338.7577      321.9822      261.6422      236.5642      238.3079      267.7825      302.3318      339.9268      344.6594      352.5545      334.1927      342.3449      336.6525      345.4089      352.4609      354.9945      359.9777      381.8478      488.7491      524.7258      514.7309      510.8843      546.8511      539.3820      570.6719      600.6491      680.4809      717.0889      783.3663      735.5115      732.3649      735.2155      723.9091      653.1880      514.6980      467.1670      415.3190      360.1693      338.2004      277.4890      268.6076      293.2278      245.5848        0.0000        0.0000        0.0000        0.0000        0.0000        0.0000        0.0000        0.0000        0.0000        0.0000        0.0000        0.0000        0.0000        0.0000        0.0000        0.0000        0.0000        0.0000        0.0000        0.0000        0.0000        0.0000        0.0000        0.0000        0.0000        0.0000        0.0000        0.0000        0.0000        0.0000        0.0000        0.0000        0.0000        0.0000        0.0000        0.0000        0.0000        0.0000        0.0000        0.0000        0.0000        0.0000        0.0000        0.0000        0.0000        0.0000        0.0000        0.0000        0.0000        0.0000        0.0000        0.0000        0.0000        0.0000        0.0000        0.0000        0.0000
        0.0000        0.0000        0.0000        0.0000        0.0000        0.0000        0.0000        0.0000        0.0000        0.0000        0.0000        0.0000        0.0000        0.0000        0.0000        0.0000        0.0000        0.0000        0.0000        0.0000        0.0000        0.0000        0.0000        0.0000        0.0000        0.0000        0.0000        0.0000        0.0000        0.0000        0.0000        0.0000        0.0000        0.0000        0.0000        0.0000        0.0000        0.0000        0.0000        0.0000        0.0000        0.0000        0.0000        0.0000        0.0000        0.0000        0.0000        0.0000        0.0000        0.0000        0.0000        0.0000        0.0000        0.0000        0.0000        0.0000        0.0000        0.0000        0.0000        0.0000        0.0000        0.0000      568.7186      564.7870        0.0000        0.0000        0.0000        0.0000        0.0000        0.0000        0.0000        0.0000        0.0000        0.0000      374.0223      385.3404      385.3610      473.3900      498.3147      520.9495      536.6443      474.5807      501.4755      556.7390        0.0000        0.0000        0.0000        0.0000        0.0000        0.0000        0.0000        0.0000        0.0000        0.0000        0.0000        0.0000        0.0000        0.0000        0.0000        0.0000        0.0000      191.0562      132.0278       95.9069       76.5225       83.4184       90.0033       90.6054       96.6533      107.3397      112.8318      137.0410      152.5097      189.9573      209.4407      245.8144      256.0151      251.4295      227.1136      204.6801      182.8883      177.9866      170.2042      170.4254      174.8900      157.4699      172.8582      162.5565      156.9275      169.0051      180.8073      163.2689      166.5867      163.9734      171.5745      185.7408      220.3778      251.3817      276.4220      233.2501      214.2745      233.0501      228.7404      269.5825      286.3239      284.0133      291.2665      321.5396      324.0406      352.5934      327.7020      276.2267      249.3832      251.9688      260.5303      296.2914      330.5609      354.2100      355.9865      336.6237      348.6397      360.6004      375.6419      375.7592      357.7366      362.4574      409.0226      473.0682      494.8388      501.9442      491.8710      550.8164      540.2262      553.9160      612.6608      701.6547      705.2111      714.7719      730.6536      770.4139      767.7780      678.2979      619.5753      515.2081      448.1026      394.2947      355.7017      328.7039      290.0416      277.5986      282.8268        0.0000        0.0000        0.0000        0.0000        0.0000        0.0000        0.0000        0.0000        0.0000        0.0000        0.0000        0.0000        0.0000        0.0000        0.0000        0.0000        0.0000        0.0000        0.0000        0.0000        0.0000        0.0000        0.0000        0.0000        0.0000        0.0000        0.0000        0.0000        0.0000        0.0000        0.0000        0.0000        0.0000        0.0000        0.0000        0.0000        0.0000        0.0000        0.0000        0.0000        0.0000        0.0000        0.0000        0.0000        0.0000        0.0000        0.0000        0.0000        0.0000        0.0000        0.0000        0.0000        0.0000        0.0000        0.0000        0.0000        0.0000        0.0000
        0.0000        0.0000        0.0000        0.0000        0.0000        0.0000        0.0000        0.0000        0.0000        0.0000        0.0000        0.0000        0.0000        0.0000        0.0000        0.0000        0.0000        0.0000        0.0000        0.0000        0.0000        0.0000        0.0000        0.0000        0.0000        0.0000        0.0000        0.0000        0.0000        0.0000        0.0000        0.0000        0.0000        0.0000        0.0000        0.0000        0.0000        0.0000        0.0000        0.0000        0.0000        0.0000        0.0000        0.0000        0.0000        0.0000        0.0000        0.0000        0.0000        0.0000        0.0000        0.0000        0.0000        0.0000        0.0000        0.0000        0.0000        0.0000        0.0000        0.0000        0.0000        0.0000        0.0000        0.0000        0.0000        0.0000        0.0000        0.0000        0.0000        0.0000        0.0000        0.0000        0.0000        0.0000      495.6791      500.4446      491.8124      493.3078      503.9155      475.1978      464.1302      398.6874      412.5973        0.0000        0.0000        0.0000        0.0000        0.0000        0.0000        0.0000        0.0000        0.0000        0.0000        0.0000        0.0000        0.0000        0.0000        0.0000        0.0000        0.0000        0.0000      162.4931      117.5179       96.8506       88.5040       97.5937      110.0615      126.2804      125.3230      124.6902      129.0753      121.9520      142.2784      157.3449      174.4889      216.5546      240.1377      235.6904      222.5391      207.8028      201.6955      196.4871      186.2264      191.7535      178.0643      158.0710      163.8143      178.3441      215.2339      224.0335      222.9641      193.8128      188.0535      177.7032      200.7137      208.5494      251.0979      251.5091      240.7185      228.1322      221.7947      230.7430      239.3052      246.6506      247.4527      262.6432      285.7267      329.0628      319.1934      314.1864      302.3110      309.6762      339.6706      287.1604      285.1086      295.1607      306.2199      306.9932      310.3334      324.9609      352.1501      360.8805      367.5067      355.8619      369.9738      370.5152      381.4232      416.2006      439.7921      458.2653      471.3927      555.0723      603.1756      601.8109      639.4535      651.5640      657.8638      674.2145      687.0104      737.3875      713.2444      686.1447      611.0707      495.9536      421.0547      395.2518      379.9473      330.2497      303.0518      292.0627      280.2161        0.0000        0.0000        0.0000        0.0000        0.0000        0.0000        0.0000        0.0000        0.0000        0.0000        0.0000        0.0000        0.0000        0.0000        0.0000        0.0000        0.0000        0.0000        0.0000        0.0000        0.0000        0.0000        0.0000        0.0000        0.0000        0.0000        0.0000        0.0000        0.0000        0.0000        0.0000        0.0000        0.0000        0.0000        0.0000        0.0000        0.0000        0.0000        0.0000        0.0000        0.0000        0.0000        0.0000        0.0000        0.0000        0.0000        0.0000        0.0000        0.0000        0.0000        0.0000        0.0000        0.0000        0.0000        0.0000        0.0000        0.0000        0.0000
        0.0000        0.0000        0.0000        0.0000        0.0000        0.0000        0.0000        0.0000        0.0000        0.0000        0.0000        0.0000        0.0000        0.0000        0.0000        0.0000        0.0000        0.0000        0.0000        0.0000        0.0000        0.0000        0.0000        0.0000        0.0000        0.0000        0.0000        0.0000        0.0000        0.0000        0.0000        0.0000        0.0000        0.0000        0.0000        0.0000        0.0000        0.0000        0.0000        0.0000        0.0000        0.0000        0.0000        0.0000        0.0000        0.0000        0.0000        0.0000        0.0000        0.0000        0.0000        0.0000        0.0000        0.0000        0.0000        0.0000        0.0000        0.0000        0.0000        0.0000        0.0000        0.0000        0.0000        0.0000        0.0000        0.0000        0.0000        0.0000        0.0000        0.0000        0.0000        0.0000        0.0000        0.0000        0.0000        0.0000        0.0000        0.0000        0.0000        0.0000        0.0000        0.0000        0.0000        0.0000        0.0000        0.0000        0.0000        0.0000        0.0000        0.0000        0.0000        0.0000        0.0000        0.0000        0.0000        0.0000        0.0000        0.0000        0.0000        0.0000        0.0000      154.6205      126.1100      104.4842       89.0734       98.2099      107.6121      125.9231      137.1180      128.5847      125.5927      118.9515      129.3037      132.3033      143.6148      190.3136      209.2241      216.7594      232.4827      214.1406      202.7393      204.9354      208.9007      201.5265      176.5518      164.5528      193.8820      239.9840      253.6520      250.3212      243.0779      206.0478      204.5253      205.9783      214.6228      210.9939      220.9942      232.4248      236.5260      246.7825      235.5358      246.6546      248.1730      266.9495      283.1049      298.1904      307.6063      340.3061      338.0607      337.8495      334.9407      340.9279      340.1339      315.0446      305.0852      323.0713      315.9025      310.0178      313.8174      329.5862      373.1449      382.1533      340.2673      350.1966      380.8775      375.3809      385.9142      414.5561      445.5568      474.9855      487.9266      547.5367      594.1025      609.9085      654.7152      656.1083      663.3842      686.9131      702.4282      733.1344      708.1586      669.1305      584.3339      476.2229      433.4948      411.4358      378.7841      310.3252      317.6530      319.2357        0.0000        0.0000        0.0000        0.0000        0.0000        0.0000        0.0000        0.0000        0.0000        0.0000        0.0000        0.0000        0.0000        0.0000        0.0000        0.0000        0.0000        0.0000        0.0000        0.0000        0.0000        0.0000        0.0000        0.0000        0.0000        0.0000        0.0000        0.0000        0.0000        0.0000        0.0000        0.0000        0.0000        0.0000        0.0000        0.0000        0.0000        0.0000        0.0000        0.0000        0.0000        0.0000        0.0000        0.0000        0.0000        0.0000        0.0000        0.0000        0.0000        0.0000        0.0000        0.0000        0.0000        0.0000        0.0000        0.0000        0.0000        0.0000        0.0000
        0.0000        0.0000        0.0000        0.0000        0.0000        0.0000        0.0000        0.0000        0.0000        0.0000        0.0000        0.0000        0.0000        0.0000        0.0000        0.0000        0.0000        0.0000        0.0000        0.0000        0.0000        0.0000        0.0000        0.0000        0.0000        0.0000        0.0000        0.0000        0.0000        0.0000        0.0000        0.0000        0.0000        0.0000        0.0000        0.0000        0.0000        0.0000        0.0000        0.0000        0.0000        0.0000        0.0000        0.0000        0.0000        0.0000        0.0000        0.0000        0.0000        0.0000        0.0000        0.0000        0.0000        0.0000        0.0000        0.0000        0.0000        0.0000        0.0000        0.0000        0.0000        0.0000        0.0000        0.0000        0.0000        0.0000        0.0000        0.0000        0.0000        0.0000        0.0000        0.0000        0.0000        0.0000        0.0000        0.0000        0.0000        0.0000        0.0000        0.0000        0.0000        0.0000        0.0000        0.0000        0.0000        0.0000        0.0000        0.0000        0.0000        0.0000        0.0000        0.0000        0.0000        0.0000        0.0000        0.0000        0.0000        0.0000        0.0000        0.0000        0.0000      155.9654      111.7133      122.7883      117.9710      104.5837       95.2365      109.5929      123.0531      109.0853      103.1299      101.4829      109.3466      113.7903      127.1530      154.9055      175.0886      195.1220      224.9780      219.1839      224.5132      225.8102      216.3218      194.2605      192.9008      186.2585      210.6047      240.5972      261.1574      305.2191      275.5744      233.8516      226.5256      242.8195      228.7551      223.5510      237.6156      236.2970      238.6985      237.7446      248.4473      277.6791      281.4945      315.8308      322.0491      319.5952      345.1232      376.4698      367.4538      357.9904      372.7415      370.1400      368.2153      341.6004      341.8710      375.6695      347.2421      332.7847      349.4993      344.0214      375.5850      325.5727      325.4778      345.1529      345.6555      345.8028      372.5897      418.7806      421.1934      438.5756      475.9623      535.6019      576.3230      597.5065      633.0329      649.3689      646.6725      658.9349      660.8885      660.9572      663.2692      635.3865      559.4038      490.6204      454.1543      413.6241      420.5409      373.7990      331.6269      317.3915        0.0000        0.0000        0.0000        0.0000        0.0000        0.0000        0.0000        0.0000        0.0000        0.0000        0.0000        0.0000        0.0000        0.0000        0.0000        0.0000        0.0000        0.0000        0.0000        0.0000        0.0000        0.0000        0.0000        0.0000        0.0000        0.0000        0.0000        0.0000        0.0000        0.0000        0.0000        0.0000        0.0000        0.0000        0.0000        0.0000        0.0000        0.0000        0.0000        0.0000        0.0000        0.0000        0.0000        0.0000        0.0000        0.0000        0.0000        0.0000        0.0000        0.0000        0.0000        0.0000        0.0000        0.0000        0.0000        0.0000        0.0000        0.0000        0.0000
        0.0000        0.0000        0.0000        0.0000        0.0000        0.0000        0.0000        0.0000        0.0000        0.0000        0.0000        0.0000        0.0000        0.0000        0.0000        0.0000        0.0000        0.0000        0.0000        0.0000        0.0000        0.0000        0.0000        0.0000        0.0000        0.0000        0.0000        0.0000        0.0000        0.0000        0.0000        0.0000        0.0000        0.0000        0.0000        0.0000        0.0000        0.0000        0.0000        0.0000        0.0000        0.0000        0.0000        0.0000        0.0000        0.0000        0.0000        0.0000        0.0000        0.0000        0.0000        0.0000        0.0000        0.0000        0.0000        0.0000        0.0000        0.0000        0.0000        0.0000        0.0000        0.0000        0.0000        0.0000        0.0000        0.0000        0.0000        0.0000        0.0000        0.0000        0.0000        0.0000        0.0000        0.0000        0.0000        0.0000        0.0000        0.0000        0.0000        0.0000        0.0000        0.0000        0.0000        0.0000        0.0000        0.0000        0.0000        0.0000        0.0000        0.0000        0.0000        0.0000        0.0000        0.0000        0.0000        0.0000        0.0000        0.0000        0.0000        0.0000      253.1352      176.5989      124.1579      128.0500      120.2970       94.7001       94.0575      104.3038      104.8326       93.5364       86.2262       85.1557       86.1875      107.7392      117.2622      132.4072      159.3765      183.4224      210.5975      208.0377      219.0550      223.9260      220.5963      230.7494      212.6774      220.5722      239.7584      271.3104      328.6800      346.0707      295.6750      259.6586      261.9686      256.0236      255.1535      253.4154      259.2401      250.3559      272.2487      275.2472      282.1595      301.9473      318.9186      339.6338      365.6501      382.3950      395.5109      400.2714      397.5661      390.0882      390.9586      397.2712      392.4749      387.8647      385.5532      387.3792      350.0599      335.7937      334.8855      337.4148      333.6316      322.0709      320.0858      315.4033      318.9684      304.4400      328.5057      361.3990      379.9664      404.8521      460.1631      529.4355      564.6082      619.9052      648.0322      614.3544      593.4463      569.5919      558.5509      577.2288      585.2192      578.0286      547.8777      455.7473      399.7967      376.1692      403.4919      472.0049        0.0000        0.0000        0.0000        0.0000        0.0000        0.0000        0.0000        0.0000        0.0000        0.0000        0.0000        0.0000        0.0000      243.1200        0.0000        0.0000        0.0000      507.0899        0.0000        0.0000        0.0000        0.0000        0.0000        0.0000        0.0000        0.0000        0.0000        0.0000        0.0000        0.0000        0.0000        0.0000        0.0000        0.0000        0.0000        0.0000        0.0000        0.0000        0.0000        0.0000        0.0000        0.0000        0.0000        0.0000        0.0000        0.0000        0.0000        0.0000        0.0000        0.0000        0.0000        0.0000        0.0000        0.0000        0.0000        0.0000        0.0000        0.0000        0.0000        0.0000        0.0000
        0.0000        0.0000        0.0000        0.0000        0.0000        0.0000        0.0000        0.0000        0.0000        0.0000        0.0000        0.0000        0.0000        0.0000        0.0000        0.0000        0.0000        0.0000        0.0000        0.0000        0.0000        0.0000        0.0000        0.0000        0.0000        0.0000        0.0000        0.0000        0.0000        0.0000        0.0000        0.0000        0.0000        0.0000        0.0000        0.0000        0.0000        0.0000        0.0000        0.0000        0.0000        0.0000        0.0000        0.0000        0.0000        0.0000        0.0000        0.0000        0.0000        0.0000        0.0000        0.0000        0.0000        0.0000        0.0000        0.0000        0.0000        0.0000        0.0000        0.0000        0.0000        0.0000        0.0000        0.0000        0.0000        0.0000        0.0000        0.0000        0.0000        0.0000        0.0000        0.0000        0.0000        0.0000        0.0000        0.0000        0.0000        0.0000        0.0000        0.0000        0.0000        0.0000        0.0000        0.0000        0.0000        0.0000        0.0000        0.0000        0.0000        0.0000        0.0000        0.0000        0.0000        0.0000        0.0000        0.0000        0.0000        0.0000        0.0000        0.0000      350.4350      221.6268      160.2318      119.5572      107.2920       91.3743       97.9586      102.3126       93.2669       86.5905       80.6798       68.6687       72.8823       70.9712       86.2558       98.9601      118.6643      145.3187      181.2964      202.4249      239.1714      246.0863      242.0920      255.0118      267.8958      289.2784      315.5446      317.6677      356.6201      362.2436      353.2288      352.3319      346.7763      310.3421      282.6155      290.4619      293.0460      286.3771      316.5646      309.2139      332.0896      327.1457      350.2958      400.3613      424.6826      451.2785      429.9187      425.7997      425.3821      422.0586      422.8291      406.5063      397.9141      391.0468      389.3733      366.8439      336.0799      329.4836      321.8667      325.9688      294.3471      288.4326      299.3140      281.3900      277.8739      263.6138      275.8569      352.7227      389.8983      396.0742      445.4525      540.0305      594.4710      669.6762      629.0546      549.1461      526.5438      522.8148      509.5025      540.2436      490.7699      472.1033      458.9634      411.2915      405.1188      377.4927      476.4323      646.8867        0.0000        0.0000        0.0000        0.0000        0.0000        0.0000        0.0000        0.0000        0.0000        0.0000        0.0000        0.0000      198.0300      185.9400      220.4400        0.0000      237.7800      217.9800        0.0000        0.0000        0.0000        0.0000        0.0000        0.0000        0.0000        0.0000        0.0000        0.0000        0.0000        0.0000        0.0000        0.0000        0.0000        0.0000        0.0000        0.0000        0.0000        0.0000        0.0000        0.0000        0.0000        0.0000        0.0000        0.0000        0.0000        0.0000        0.0000        0.0000        0.0000        0.0000        0.0000        0.0000        0.0000        0.0000        0.0000        0.0000        0.0000        0.0000        0.0000        0.0000        0.0000
        0.0000        0.0000        0.0000        0.0000        0.0000        0.0000        0.0000        0.0000        0.0000        0.0000        0.0000        0.0000        0.0000        0.0000        0.0000        0.0000        0.0000        0.0000        0.0000        0.0000        0.0000        0.0000        0.0000        0.0000        0.0000        0.0000        0.0000        0.0000        0.0000        0.0000        0.0000        0.0000        0.0000        0.0000        0.0000        0.0000        0.0000        0.0000        0.0000        0.0000        0.0000        0.0000        0.0000        0.0000        0.0000        0.0000        0.0000        0.0000        0.0000        0.0000        0.0000        0.0000        0.0000        0.0000        0.0000        0.0000        0.0000        0.0000        0.0000        0.0000        0.0000        0.0000        0.0000        0.0000        0.0000        0.0000        0.0000        0.0000        0.0000        0.0000        0.0000        0.0000        0.0000        0.0000        0.0000        0.0000        0.0000        0.0000        0.0000        0.0000        0.0000        0.0000        0.0000        0.0000        0.0000        0.0000        0.0000        0.0000        0.0000        0.0000        0.0000        0.0000        0.0000        0.0000        0.0000        0.0000        0.0000        0.0000        0.0000      588.5066      396.1087      256.4994      203.8607      134.0032      108.6680       98.3579       89.0151       89.1803       80.2016       75.2363       67.1300       58.2073       56.5774       62.7103       66.3563       81.1774       92.5958      119.4191      161.5833      202.5699      229.8901      278.6738      279.5440      296.2639      316.7337      335.6860      337.6591      321.5769      353.8457      361.4237      419.0325      377.0026      334.7002      322.9008      323.0944      316.5372      315.8230      317.4306      333.1966      346.3827      350.9181      357.9897      391.6202      455.0959      456.0206      455.2955      441.9664      464.7100      472.3725      456.1715      448.4308      431.4287      399.1590      398.3802      434.1008      385.4843      342.2826      336.7672      310.2660      299.0021      266.1779      277.0451      297.6619      283.3902      260.1573      256.8036      279.6487      330.6297      375.7330      386.0218      423.5016      528.5032      571.0833      594.9117      570.8279      523.5266      497.0581      489.8371      467.0775      465.1979      466.4315      461.5529      434.1280      401.1985      429.2571      406.4693      414.3125      663.2921        0.0000        0.0000        0.0000        0.0000        0.0000        0.0000      351.0553      306.2400        0.0000        0.0000        0.0000        0.0000      174.9300      175.0200        0.0000        0.0000        0.0000        0.0000        0.0000        0.0000        0.0000        0.0000        0.0000        0.0000        0.0000        0.0000        0.0000        0.0000        0.0000        0.0000        0.0000        0.0000        0.0000        0.0000        0.0000        0.0000        0.0000        0.0000        0.0000        0.0000        0.0000        0.0000        0.0000        0.0000        0.0000        0.0000        0.0000        0.0000        0.0000        0.0000        0.0000        0.0000        0.0000        0.0000        0.0000        0.0000        0.0000        0.0000        0.0000        0.0000        0.0000
        0.0000        0.0000        0.0000        0.0000        0.0000        0.0000        0.0000        0.0000        0.0000        0.0000        0.0000        0.0000        0.0000        0.0000        0.0000        0.0000        0.0000        0.0000        0.0000        0.0000        0.0000        0.0000        0.0000        0.0000        0.0000        0.0000        0.0000        0.0000        0.0000        0.0000        0.0000        0.0000        0.0000        0.0000        0.0000        0.0000        0.0000        0.0000        0.0000        0.0000        0.0000        0.0000        0.0000        0.0000        0.0000        0.0000        0.0000        0.0000        0.0000        0.0000        0.0000        0.0000        0.0000        0.0000        0.0000        0.0000        0.0000        0.0000        0.0000        0.0000        0.0000        0.0000        0.0000        0.0000        0.0000        0.0000        0.0000        0.0000        0.0000        0.0000        0.0000        0.0000        0.0000        0.0000        0.0000        0.0000        0.0000        0.0000        0.0000        0.0000        0.0000        0.0000        0.0000        0.0000        0.0000        0.0000        0.0000        0.0000        0.0000        0.0000        0.0000        0.0000        0.0000        0.0000        0.0000        0.0000        0.0000      625.6400      598.6901      534.9816      374.1416      276.6115      207.1447      136.3929      103.9121       80.3437       75.9305       77.1141       71.0535       63.2877       52.2184       43.0511       53.9657       53.5499       61.8312       87.5081      101.5116      106.7080      133.6486      176.7066      214.3345      240.3868      288.5992      327.1634      331.8912      317.3245      315.5809      311.6283      321.3015      355.8413      399.7289      460.9137      424.2731      381.4413      359.5752      342.0471      371.1481      349.4664      344.1298      361.8857      370.2303      386.2518      421.0789      497.8079      486.0291      485.1892      487.1959      504.9061      525.4636      497.0573      476.0481      456.0244      426.7750      417.8939      404.2584      384.3032      357.9412      342.1106      327.5494      298.1296      273.0967      277.5606      271.9026      259.0861      265.5576      281.3551      305.3992      334.5170      350.4155      361.8949      396.9093      483.5836      510.6290      547.4248      549.3649      490.1604      491.9296      482.1637      454.8157      435.2193      463.8192      425.6275      459.3294      426.1012      450.1064      441.2730      422.4450        0.0000        0.0000        0.0000        0.0000        0.0000      431.6970      448.8310      419.3487      333.1199        0.0000        0.0000        0.0000        0.0000        0.0000        0.0000        0.0000        0.0000        0.0000        0.0000        0.0000        0.0000        0.0000        0.0000        0.0000        0.0000        0.0000        0.0000        0.0000        0.0000        0.0000        0.0000        0.0000        0.0000        0.0000        0.0000        0.0000        0.0000        0.0000        0.0000        0.0000        0.0000        0.0000        0.0000        0.0000        0.0000        0.0000        0.0000        0.0000        0.0000        0.0000        0.0000        0.0000        0.0000        0.0000        0.0000        0.0000        0.0000        0.0000        0.0000        0.0000        0.0000        0.0000
        0.0000        0.0000        0.0000        0.0000        0.0000        0.0000        0.0000        0.0000        0.0000        0.0000        0.0000        0.0000        0.0000        0.0000        0.0000        0.0000        0.0000        0.0000        0.0000        0.0000        0.0000        0.0000        0.0000        0.0000        0.0000        0.0000        0.0000        0.0000        0.0000        0.0000        0.0000        0.0000        0.0000        0.0000        0.0000        0.0000        0.0000        0.0000        0.0000        0.0000        0.0000        0.0000        0.0000        0.0000        0.0000        0.0000        0.0000        0.0000        0.0000        0.0000        0.0000        0.0000        0.0000        0.0000        0.0000        0.0000        0.0000        0.0000        0.0000        0.0000        0.0000        0.0000        0.0000        0.0000        0.0000        0.0000        0.0000        0.0000        0.0000        0.0000        0.0000        0.0000        0.0000        0.0000        0.0000        0.0000        0.0000        0.0000        0.0000        0.0000        0.0000        0.0000        0.0000        0.0000        0.0000        0.0000        0.0000        0.0000        0.0000        0.0000        0.0000        0.0000        0.0000        0.0000        0.0000        0.0000        0.0000      663.1639      530.6542      436.8428      343.2564      289.3866      223.7763      139.5934      111.0909      100.1267       69.8977       72.8922       67.5908       65.7291       59.1884       49.4366       51.8771       51.4974       74.5115       83.3231       96.6131      101.7235      127.4824      169.2150      185.7410      185.7950      221.7267      279.3472      303.3226      301.1393      306.0232      312.0644      292.4578      321.4570      358.3390      398.2043      392.7861      410.2148      383.8586      383.3872      393.4893      382.7505      390.0492      378.8006      388.6822      451.8931      436.4858      505.1778      489.0765      479.2565      498.9058      544.3881      518.7684      498.3841      485.8146      450.6660      435.8875      443.7972      407.1031      401.6617      386.4991      361.3832      356.7003      323.3138      309.8858      296.0695      286.2841      294.3041      318.4633      315.3976      335.8409      375.8272      363.6989      368.3244      396.8423      467.7565      479.3518      505.6206      533.4153      491.3350      486.1795      454.9514      432.7307      401.6436      426.3640      363.3867      349.6746      351.4868      388.7491      438.4063      453.6198        0.0000        0.0000        0.0000      471.5400      337.8160      385.0212      406.2536      332.5083      243.1500        0.0000        0.0000        0.0000        0.0000        0.0000        0.0000        0.0000        0.0000        0.0000        0.0000        0.0000        0.0000        0.0000        0.0000        0.0000        0.0000        0.0000        0.0000        0.0000        0.0000        0.0000        0.0000        0.0000        0.0000        0.0000        0.0000        0.0000        0.0000        0.0000        0.0000        0.0000        0.0000        0.0000        0.0000        0.0000        0.0000        0.0000        0.0000        0.0000        0.0000        0.0000        0.0000        0.0000        0.0000        0.0000        0.0000        0.0000        0.0000        0.0000        0.0000        0.0000        0.0000        0.0000
        0.0000        0.0000        0.0000        0.0000        0.0000        0.0000        0.0000        0.0000        0.0000        0.0000        0.0000        0.0000        0.0000        0.0000        0.0000        0.0000        0.0000        0.0000        0.0000        0.0000        0.0000        0.0000        0.0000        0.0000        0.0000        0.0000        0.0000        0.0000        0.0000        0.0000        0.0000        0.0000        0.0000        0.0000        0.0000        0.0000        0.0000        0.0000        0.0000        0.0000        0.0000        0.0000        0.0000        0.0000        0.0000        0.0000        0.0000        0.0000        0.0000        0.0000        0.0000        0.0000        0.0000        0.0000        0.0000        0.0000        0.0000        0.0000        0.0000        0.0000        0.0000        0.0000        0.0000        0.0000        0.0000        0.0000        0.0000        0.0000        0.0000        0.0000        0.0000        0.0000        0.0000        0.0000        0.0000        0.0000        0.0000        0.0000        0.0000        0.0000        0.0000        0.0000        0.0000        0.0000        0.0000        0.0000        0.0000        0.0000        0.0000        0.0000        0.0000        0.0000        0.0000        0.0000        0.0000        0.0000      550.4181      524.9142      446.4350      364.2838      298.2913      231.9504      198.2025      153.2281      123.7350      113.6391       96.2728       94.9578       81.2000       75.4362       75.0826       69.1499       72.9692       67.0370       80.4072       81.7777       84.1296      108.7507      113.4657      135.2198      146.2084      143.3929      171.0740      187.6222      226.4079      231.0823      232.2536      224.6803      214.6095      221.0214      250.5889      279.3284      287.8363      327.6949      349.9668      388.9992      415.8619      400.1948      442.1796      435.9091      436.8614      464.0190      456.6840      441.6228      424.3968      427.4039      465.7256      533.1527      551.5980      520.1927      485.2460      466.4817      453.0190      455.0294      430.6021      426.4305      433.0172      415.0213      421.3431      402.3742      370.6173      360.2891      373.0273      417.4236      438.6129      435.1437      446.6465      412.3841      389.7138      394.3696      425.9106      438.8763      404.6970      396.3366      440.9561      444.0550      427.2162      402.5534      376.1180      321.5322      346.3243      319.6111      288.4995      429.4105      430.2011      619.0433        0.0000        0.0000        0.0000        0.0000      413.3233      330.2062      336.6793      317.2877      271.2436      175.5300        0.0000        0.0000        0.0000        0.0000        0.0000        0.0000        0.0000        0.0000        0.0000        0.0000        0.0000        0.0000        0.0000        0.0000        0.0000        0.0000        0.0000        0.0000        0.0000        0.0000        0.0000        0.0000        0.0000        0.0000        0.0000        0.0000        0.0000        0.0000        0.0000        0.0000        0.0000        0.0000        0.0000        0.0000        0.0000        0.0000        0.0000        0.0000        0.0000        0.0000        0.0000        0.0000        0.0000        0.0000        0.0000        0.0000        0.0000        0.0000        0.0000        0.0000        0.0000        0.0000        0.0000
        0.0000        0.0000        0.0000        0.0000        0.0000        0.0000        0.0000        0.0000        0.0000        0.0000        0.0000        0.0000        0.0000        0.0000        0.0000        0.0000        0.0000        0.0000        0.0000        0.0000        0.0000        0.0000        0.0000        0.0000        0.0000        0.0000        0.0000        0.0000        0.0000        0.0000        0.0000        0.0000        0.0000        0.0000        0.0000        0.0000        0.0000        0.0000        0.0000        0.0000        0.0000        0.0000        0.0000        0.0000        0.0000        0.0000        0.0000        0.0000        0.0000        0.0000        0.0000        0.0000        0.0000        0.0000        0.0000        0.0000        0.0000        0.0000        0.0000        0.0000        0.0000        0.0000        0.0000        0.0000        0.0000        0.0000        0.0000        0.0000        0.0000        0.0000        0.0000        0.0000        0.0000        0.0000        0.0000        0.0000        0.0000        0.0000        0.0000        0.0000        0.0000        0.0000        0.0000        0.0000        0.0000        0.0000        0.0000        0.0000        0.0000        0.0000        0.0000        0.0000        0.0000        0.0000        0.0000        0.0000      462.3350      447.1702      366.3127      338.6369      297.8783      242.4906      205.5567      152.2291      116.7037      105.6395       92.8328       90.9022       82.8509       80.2168       83.3324       80.5720       79.9954       70.3863       82.5052       84.2907       90.5259       99.1698      102.4376      117.3279      136.1163      135.6150      154.4163      169.9495      217.4117      223.9726      237.1800      215.8356      214.9185      215.6873      214.3058      252.4049      288.3476      332.5652      370.6423      377.9957      385.8600      398.0814      378.0159      413.5064      410.8161      388.1223      409.7513      399.6637      384.4452      395.9017      445.4464      506.7943      533.5859      512.2303      487.4672      467.2346      452.1945      466.4742      443.5013      452.7602      446.4169      435.8292      422.3197      417.4829      417.6492      402.7981      441.1701      488.9330      496.8224      494.9921      494.4389      429.3164      396.6277      404.2079      433.4463      426.5053      378.1561      373.3528      391.0629      398.5114      374.8852      357.1653      342.7764      282.6174      287.2081      261.0605      288.7026        0.0000        0.0000        0.0000        0.0000        0.0000        0.0000      404.3002      379.8772      322.0845      309.2862      288.4360      234.1829        0.0000        0.0000        0.0000        0.0000        0.0000        0.0000        0.0000        0.0000        0.0000        0.0000        0.0000        0.0000        0.0000        0.0000        0.0000        0.0000        0.0000        0.0000        0.0000        0.0000        0.0000        0.0000        0.0000        0.0000        0.0000        0.0000        0.0000        0.0000        0.0000        0.0000        0.0000        0.0000        0.0000        0.0000        0.0000        0.0000        0.0000        0.0000        0.0000        0.0000        0.0000        0.0000        0.0000        0.0000        0.0000        0.0000        0.0000        0.0000        0.0000        0.0000        0.0000        0.0000        0.0000        0.0000
        0.0000        0.0000        0.0000        0.0000        0.0000        0.0000        0.0000        0.0000        0.0000        0.0000        0.0000        0.0000        0.0000        0.0000        0.0000        0.0000        0.0000        0.0000        0.0000        0.0000        0.0000        0.0000        0.0000        0.0000        0.0000        0.0000        0.0000        0.0000        0.0000        0.0000        0.0000        0.0000        0.0000        0.0000        0.0000        0.0000        0.0000        0.0000        0.0000        0.0000        0.0000        0.0000        0.0000        0.0000        0.0000        0.0000        0.0000        0.0000        0.0000        0.0000        0.0000        0.0000        0.0000        0.0000        0.0000        0.0000        0.0000        0.0000        0.0000        0.0000        0.0000        0.0000        0.0000        0.0000        0.0000        0.0000        0.0000        0.0000        0.0000        0.0000        0.0000        0.0000        0.0000        0.0000        0.0000        0.0000        0.0000        0.0000        0.0000        0.0000        0.0000        0.0000        0.0000        0.0000        0.0000        0.0000        0.0000        0.0000        0.0000        0.0000        0.0000        0.0000        0.0000        0.0000        0.0000        0.0000      420.4778      428.3285      376.6076      302.8193      273.7197      238.5583      221.2457      156.0190      118.7056      109.6673       99.6946       97.3606       89.5989       89.6149      105.5751      112.4495      111.5180       83.6127       84.7374       90.9402       97.3182       96.8755      103.2897      102.3307      108.7096      131.6956      147.5014      150.5710      159.5535      176.1068      198.1441      216.2992      220.6199      209.9523      231.7017      284.2637      311.6184      356.8172      396.1274      393.7077      403.4156      402.4209      385.5247      394.7531      390.6843      377.1031      361.6910      366.7101      362.4879      385.1155      451.8577      529.0544      533.1274      523.4380      507.3885      466.0970      443.8802      445.7409      440.9272      440.8405      427.6232      430.7290      442.9796      436.6303      442.8961      441.0384      476.8913      501.2695      516.9775      512.0411      494.5150      449.9160      393.8639      399.0218      422.9237      379.6024      362.5219      365.2230      366.1701      356.0469      349.2701      344.6931      331.2061      256.9616      223.4098      250.8365        0.0000        0.0000        0.0000        0.0000        0.0000        0.0000      447.5859      406.1545      394.1955      327.5356      298.3512      275.6512      243.2611        0.0000        0.0000        0.0000        0.0000        0.0000        0.0000        0.0000        0.0000        0.0000        0.0000        0.0000        0.0000        0.0000        0.0000        0.0000        0.0000        0.0000        0.0000        0.0000        0.0000        0.0000        0.0000        0.0000        0.0000        0.0000        0.0000        0.0000        0.0000        0.0000        0.0000        0.0000        0.0000        0.0000        0.0000        0.0000        0.0000        0.0000        0.0000        0.0000        0.0000        0.0000        0.0000        0.0000        0.0000        0.0000        0.0000        0.0000        0.0000        0.0000        0.0000        0.0000        0.0000        0.0000        0.0000
        0.0000        0.0000        0.0000        0.0000        0.0000        0.0000        0.0000        0.0000        0.0000        0.0000        0.0000        0.0000        0.0000        0.0000        0.0000        0.0000        0.0000        0.0000        0.0000        0.0000        0.0000        0.0000        0.0000        0.0000        0.0000        0.0000        0.0000        0.0000        0.0000        0.0000        0.0000        0.0000        0.0000        0.0000        0.0000        0.0000        0.0000        0.0000        0.0000        0.0000        0.0000        0.0000        0.0000        0.0000        0.0000        0.0000        0.0000        0.0000        0.0000        0.0000        0.0000        0.0000        0.0000        0.0000        0.0000        0.0000        0.0000        0.0000        0.0000        0.0000        0.0000        0.0000        0.0000        0.0000        0.0000        0.0000        0.0000        0.0000        0.0000        0.0000        0.0000        0.0000        0.0000        0.0000        0.0000        0.0000        0.0000        0.0000        0.0000        0.0000        0.0000        0.0000        0.0000        0.0000        0.0000        0.0000        0.0000        0.0000        0.0000        0.0000        0.0000        0.0000        0.0000        0.0000        0.0000        0.0000        0.0000      375.8380      308.4301      266.8267      236.4864      239.8456      190.8134      154.1918      141.7461      128.1456      107.5336      100.3513       97.7526      106.5989      125.7461      141.4659      159.1060      129.6509      109.3596      106.8131      106.5619      108.9571      104.3193       94.8367      101.6677      115.9232      129.1425      135.3690      151.2956      157.9145      177.3817      200.3264      212.5836      221.1154      256.9264      294.4109      321.4670      367.5929      370.4821      367.6689      412.1561      407.6682      410.5313      399.7149      397.3464      399.0894      383.0510      364.4933      355.4781      385.0144      443.4081      515.3925      530.7860      533.8273      512.4773      507.2632      475.0378      462.6972      430.8101      435.3429      415.0013      414.6165      431.4606      439.8381      470.5094      460.4372      493.2316      526.6641      522.3356      518.3249      467.3960      411.8957      395.4542      381.6850      388.2938      355.6103      355.2380      348.5985      337.6673      336.2420      315.1410      309.5824      291.3225      210.0507      240.8810        0.0000        0.0000        0.0000        0.0000        0.0000        0.0000        0.0000      388.2105      474.7957      428.8297      335.6083      301.7102      264.8496      287.8042        0.0000        0.0000        0.0000        0.0000        0.0000        0.0000        0.0000        0.0000        0.0000        0.0000        0.0000        0.0000        0.0000        0.0000        0.0000        0.0000        0.0000        0.0000        0.0000        0.0000        0.0000        0.0000        0.0000        0.0000        0.0000        0.0000        0.0000        0.0000        0.0000        0.0000        0.0000        0.0000        0.0000        0.0000        0.0000        0.0000        0.0000        0.0000        0.0000        0.0000        0.0000        0.0000        0.0000        0.0000        0.0000        0.0000        0.0000        0.0000        0.0000        0.0000        0.0000        0.0000        0.0000        0.0000
        0.0000        0.0000        0.0000        0.0000        0.0000        0.0000        0.0000        0.0000        0.0000        0.0000        0.0000        0.0000        0.0000        0.0000        0.0000        0.0000        0.0000        0.0000        0.0000        0.0000        0.0000        0.0000        0.0000        0.0000        0.0000        0.0000        0.0000        0.0000        0.0000        0.0000        0.0000        0.0000        0.0000        0.0000        0.0000        0.0000        0.0000        0.0000        0.0000        0.0000        0.0000        0.0000        0.0000        0.0000        0.0000        0.0000        0.0000        0.0000        0.0000        0.0000        0.0000        0.0000        0.0000        0.0000        0.0000        0.0000        0.0000        0.0000        0.0000        0.0000        0.0000        0.0000        0.0000        0.0000        0.0000        0.0000        0.0000        0.0000        0.0000        0.0000        0.0000        0.0000        0.0000        0.0000        0.0000        0.0000        0.0000        0.0000        0.0000        0.0000        0.0000        0.0000        0.0000        0.0000        0.0000        0.0000        0.0000        0.0000        0.0000        0.0000        0.0000        0.0000        0.0000        0.0000        0.0000        0.0000      383.3339      289.8175      247.9328      254.4823        0.0000      191.1055      181.9993      172.8683      155.2524      143.8284      124.1435      113.8967      122.1542      114.5980      123.9442      149.0677      157.3227      148.2774      127.1281      126.9370      121.4998      112.9092       94.9105       76.7723       81.2682       75.7012       75.7715      102.3235      126.4018      148.9604      179.5833      198.9160      206.9605      221.9931      247.4559      250.8291      276.8780      297.5636      285.6850      313.3607      354.3600      363.5935      391.7984      398.9065      398.4759      413.3633      371.5284      376.3819      384.5034      412.5807      451.0117      522.1011      557.4146      540.9846      499.9933      505.5173      500.7291      486.1328      471.0391      440.7430      438.0008      406.4475      406.0700      481.9132      532.0794      564.8990      494.7811      490.5810      502.7779      501.6180      441.7473      413.4361      400.0195      380.5478      389.7094      320.5548      345.9845      348.3851      303.2781      267.1688      224.5677      204.6854      197.0660        0.0000        0.0000        0.0000        0.0000        0.0000      235.4400      288.2100        0.0000      374.7969      419.0453      440.7489      439.6773      339.8581      300.5981      274.0715        0.0000        0.0000        0.0000        0.0000        0.0000        0.0000        0.0000        0.0000        0.0000        0.0000        0.0000        0.0000        0.0000        0.0000        0.0000        0.0000        0.0000        0.0000        0.0000        0.0000        0.0000        0.0000        0.0000        0.0000        0.0000        0.0000        0.0000        0.0000        0.0000        0.0000        0.0000        0.0000        0.0000        0.0000        0.0000        0.0000        0.0000        0.0000        0.0000        0.0000        0.0000        0.0000        0.0000        0.0000        0.0000        0.0000        0.0000        0.0000        0.0000        0.0000        0.0000        0.0000        0.0000        0.0000        0.0000
        0.0000        0.0000        0.0000        0.0000        0.0000        0.0000        0.0000        0.0000        0.0000        0.0000        0.0000        0.0000        0.0000        0.0000        0.0000        0.0000        0.0000        0.0000        0.0000        0.0000        0.0000        0.0000        0.0000        0.0000        0.0000        0.0000        0.0000        0.0000        0.0000        0.0000        0.0000        0.0000        0.0000        0.0000        0.0000        0.0000        0.0000        0.0000        0.0000        0.0000        0.0000        0.0000        0.0000        0.0000        0.0000        0.0000        0.0000        0.0000        0.0000        0.0000        0.0000        0.0000        0.0000        0.0000        0.0000        0.0000        0.0000        0.0000        0.0000        0.0000        0.0000        0.0000        0.0000        0.0000        0.0000        0.0000        0.0000        0.0000        0.0000        0.0000        0.0000        0.0000        0.0000        0.0000        0.0000        0.0000        0.0000        0.0000        0.0000        0.0000        0.0000        0.0000        0.0000        0.0000        0.0000        0.0000        0.0000        0.0000        0.0000        0.0000        0.0000        0.0000        0.0000        0.0000        0.0000        0.0000        0.0000      268.6347        0.0000        0.0000        0.0000      192.8159      188.1269      192.0037      172.1790      164.2579      142.5439      127.3297      142.9700      145.7817      140.3450      158.1687      162.2310      149.7704      141.4470      129.8056      141.2517      121.5936       96.7664       70.9922       69.8942       59.6083       62.2591      101.8857      139.9614      175.8783      205.3617      212.7941      237.9585      255.0328      258.8812      259.5980      286.5903      291.9946      285.0624      311.9242      307.8515      327.4079      351.1765      390.4104      416.4758      400.8611      376.9121      383.3656      396.8750      429.3787      430.3158      499.8516      539.6552      530.4513      505.7126      485.7040      478.3883      446.6024      446.1582      421.7105      444.4132      436.1341      386.4214      440.0990      505.8780      475.3960      478.2509      480.0866      511.4392      501.0872      465.8729      465.0912      414.8883      376.6696      408.4948      344.4747      314.9335      296.8262      290.0986      254.6441      216.9110      259.0531      263.0503        0.0000        0.0000        0.0000        0.0000        0.0000      210.7800      113.9100      123.0900      366.7287      434.4456      444.4673      390.0298      314.0428      273.1652      254.3474        0.0000        0.0000        0.0000        0.0000        0.0000        0.0000        0.0000        0.0000        0.0000        0.0000        0.0000        0.0000        0.0000        0.0000        0.0000        0.0000        0.0000        0.0000        0.0000        0.0000        0.0000        0.0000        0.0000        0.0000        0.0000        0.0000        0.0000        0.0000        0.0000        0.0000        0.0000        0.0000        0.0000        0.0000        0.0000        0.0000        0.0000        0.0000        0.0000        0.0000        0.0000        0.0000        0.0000        0.0000        0.0000        0.0000        0.0000        0.0000        0.0000        0.0000        0.0000        0.0000        0.0000        0.0000        0.0000
        0.0000        0.0000        0.0000        0.0000        0.0000        0.0000        0.0000        0.0000        0.0000        0.0000        0.0000        0.0000        0.0000        0.0000        0.0000        0.0000        0.0000        0.0000        0.0000        0.0000        0.0000        0.0000        0.0000        0.0000        0.0000        0.0000        0.0000        0.0000        0.0000        0.0000        0.0000        0.0000        0.0000        0.0000        0.0000        0.0000        0.0000        0.0000        0.0000        0.0000        0.0000        0.0000        0.0000        0.0000        0.0000        0.0000        0.0000        0.0000        0.0000        0.0000        0.0000        0.0000        0.0000        0.0000        0.0000        0.0000        0.0000        0.0000        0.0000        0.0000        0.0000        0.0000        0.0000        0.0000        0.0000        0.0000        0.0000        0.0000        0.0000        0.0000        0.0000        0.0000        0.0000        0.0000        0.0000        0.0000        0.0000        0.0000        0.0000        0.0000        0.0000        0.0000        0.0000        0.0000        0.0000        0.0000        0.0000        0.0000        0.0000        0.0000        0.0000        0.0000        0.0000        0.0000        0.0000        0.0000        0.0000        0.0000        0.0000        0.0000        0.0000      206.5621      209.9006      186.8751      175.2055      151.8141      134.7278      140.0987      163.8016      178.4802      188.6969      203.2521      199.2458      191.1438      185.8752      154.1819      136.3555      131.0993      115.3948       76.1395       71.3056       75.9791      103.7204      110.0926      125.8475      154.9686      190.5322      250.5847      271.2746      278.0804      266.0845      269.7004      279.5586      295.5361      301.9599      321.3583      321.6305      315.4749      322.6160      363.5237      381.0528      414.1286      377.3145      380.7703      391.8342      400.8339      417.8842      508.4893      561.5393      527.9550      484.6451      467.8546      470.6490      442.5409      450.7111      395.0558      403.9768      413.6380      344.9712      416.5160      479.2045      433.0616      455.5197      467.0129      457.9910      450.9228      436.4437      433.5688      400.2801      394.2203      416.5985      346.9950      326.1386      319.6099      371.0475      305.3281      324.3583        0.0000        0.0000        0.0000        0.0000        0.0000        0.0000       99.8700      111.9900      150.4500      129.3600      321.2105      408.2780      400.9843      343.9294      261.2040      235.5762      209.5412        0.0000        0.0000        0.0000        0.0000        0.0000        0.0000        0.0000        0.0000        0.0000        0.0000        0.0000        0.0000        0.0000        0.0000        0.0000        0.0000        0.0000        0.0000        0.0000        0.0000        0.0000        0.0000        0.0000        0.0000        0.0000        0.0000        0.0000        0.0000        0.0000        0.0000        0.0000        0.0000        0.0000        0.0000        0.0000        0.0000        0.0000        0.0000        0.0000        0.0000        0.0000        0.0000        0.0000        0.0000        0.0000        0.0000        0.0000        0.0000        0.0000        0.0000        0.0000        0.0000        0.0000        0.0000        0.0000
        0.0000        0.0000        0.0000        0.0000        0.0000        0.0000        0.0000        0.0000        0.0000        0.0000        0.0000        0.0000        0.0000        0.0000        0.0000        0.0000        0.0000        0.0000        0.0000        0.0000        0.0000        0.0000        0.0000        0.0000        0.0000        0.0000        0.0000        0.0000        0.0000        0.0000        0.0000        0.0000        0.0000        0.0000        0.0000        0.0000        0.0000        0.0000        0.0000        0.0000        0.0000        0.0000        0.0000        0.0000        0.0000        0.0000        0.0000        0.0000        0.0000        0.0000        0.0000        0.0000        0.0000        0.0000        0.0000        0.0000        0.0000        0.0000        0.0000        0.0000        0.0000        0.0000        0.0000        0.0000        0.0000        0.0000        0.0000        0.0000        0.0000        0.0000        0.0000        0.0000        0.0000        0.0000        0.0000        0.0000        0.0000        0.0000        0.0000        0.0000        0.0000        0.0000        0.0000        0.0000        0.0000        0.0000        0.0000        0.0000        0.0000        0.0000        0.0000        0.0000        0.0000        0.0000        0.0000        0.0000        0.0000        0.0000        0.0000        0.0000        0.0000        0.0000      197.9812      177.9074      172.1023      158.2375      146.7797      152.4269      165.3950      179.6497      180.4275      201.8808      207.3992      210.0469      196.0731      167.0434      173.2447      163.7446      159.8888      110.2459      109.4089      114.0759      117.6664      137.7550      137.3368      170.8032      222.0915      296.8391      308.1385      316.1363      284.2274      288.4229      299.4071      299.4614      308.3890      312.2350      318.9440      320.4258      315.4005      346.7266      344.3126      367.6119      367.4512      353.8771      356.8848      393.7145      436.3570      479.8094      483.5314      486.2694      429.5504      414.0083      417.5947      412.6491      396.1516      355.8017      367.5640      363.9332      347.0958      405.2161      413.3481      439.8754      458.6959      442.7569      406.9730      412.5223      408.8432      421.9262      401.3988      413.1470      433.5324      373.4963      371.7512      369.8637      400.5294      332.6237      319.6388        0.0000        0.0000        0.0000        0.0000        0.0000        0.0000        0.0000       66.4800      137.3400      132.6300      310.3698      354.0587      370.1650      290.0591      220.8127      187.8248      163.8659        0.0000        0.0000        0.0000        0.0000        0.0000        0.0000        0.0000        0.0000        0.0000        0.0000        0.0000        0.0000        0.0000        0.0000        0.0000        0.0000        0.0000        0.0000        0.0000        0.0000        0.0000        0.0000        0.0000        0.0000        0.0000        0.0000        0.0000        0.0000        0.0000        0.0000        0.0000        0.0000        0.0000        0.0000        0.0000        0.0000        0.0000        0.0000        0.0000        0.0000        0.0000        0.0000        0.0000        0.0000        0.0000        0.0000        0.0000        0.0000        0.0000        0.0000        0.0000        0.0000        0.0000        0.0000        0.0000
        0.0000        0.0000        0.0000        0.0000        0.0000        0.0000        0.0000        0.0000        0.0000        0.0000        0.0000        0.0000        0.0000        0.0000        0.0000        0.0000        0.0000        0.0000        0.0000        0.0000        0.0000        0.0000        0.0000        0.0000        0.0000        0.0000        0.0000        0.0000        0.0000        0.0000        0.0000        0.0000        0.0000        0.0000        0.0000        0.0000        0.0000        0.0000        0.0000        0.0000        0.0000        0.0000        0.0000        0.0000        0.0000        0.0000        0.0000        0.0000        0.0000        0.0000        0.0000        0.0000        0.0000        0.0000        0.0000        0.0000        0.0000        0.0000        0.0000        0.0000        0.0000        0.0000        0.0000        0.0000        0.0000        0.0000        0.0000        0.0000        0.0000        0.0000        0.0000        0.0000        0.0000        0.0000        0.0000        0.0000        0.0000        0.0000        0.0000        0.0000        0.0000        0.0000        0.0000        0.0000        0.0000        0.0000        0.0000        0.0000        0.0000        0.0000        0.0000        0.0000        0.0000        0.0000        0.0000        0.0000        0.0000        0.0000        0.0000        0.0000        0.0000        0.0000        0.0000      187.7629      195.8138      175.7068      162.1404      157.4980      168.5786      181.6593      176.0261      217.9336      233.4417      242.2883      263.7161      307.2229      333.8176      320.6213      297.5807      239.3552      213.2268      194.3805      187.2915      200.5754      203.2758      213.4907      264.2652        0.0000        0.0000      321.0258      298.0948      287.1252      287.7066      283.6947      288.2879      334.2670      326.8125      323.6783      318.6681      320.9358      307.2567      314.4501      324.3355      305.0959      310.4783      331.4247      349.1951      380.9186      409.0196      448.0222      393.6736      347.2887      343.0331      341.1417      330.8565      353.6734      366.7491      379.8258      366.0797      341.5700      339.2134      359.9005      368.6392      281.0116      275.0993      286.7440      313.0779      402.6644      393.8399      412.3785      417.2131      413.0880      460.2544      384.9842        0.0000        0.0000        0.0000        0.0000        0.0000        0.0000        0.0000        0.0000        0.0000        0.0000        0.0000        0.0000        0.0000      221.0737      254.5248      237.8517      192.2756      118.4927       90.8824        0.0000        0.0000        0.0000        0.0000        0.0000        0.0000        0.0000        0.0000        0.0000        0.0000        0.0000        0.0000        0.0000        0.0000        0.0000        0.0000        0.0000        0.0000        0.0000        0.0000        0.0000        0.0000        0.0000        0.0000        0.0000        0.0000        0.0000        0.0000        0.0000        0.0000        0.0000        0.0000        0.0000        0.0000        0.0000        0.0000        0.0000        0.0000        0.0000        0.0000        0.0000        0.0000        0.0000        0.0000        0.0000        0.0000        0.0000        0.0000        0.0000        0.0000        0.0000        0.0000        0.0000        0.0000        0.0000        0.0000
        0.0000        0.0000        0.0000        0.0000        0.0000        0.0000        0.0000        0.0000        0.0000        0.0000        0.0000        0.0000        0.0000        0.0000        0.0000        0.0000        0.0000        0.0000        0.0000        0.0000        0.0000        0.0000        0.0000        0.0000        0.0000        0.0000        0.0000        0.0000        0.0000        0.0000        0.0000        0.0000        0.0000        0.0000        0.0000        0.0000        0.0000        0.0000        0.0000        0.0000        0.0000        0.0000        0.0000        0.0000        0.0000        0.0000        0.0000        0.0000        0.0000        0.0000        0.0000        0.0000        0.0000        0.0000        0.0000        0.0000        0.0000        0.0000        0.0000        0.0000        0.0000        0.0000        0.0000        0.0000        0.0000        0.0000        0.0000        0.0000        0.0000        0.0000        0.0000        0.0000        0.0000        0.0000        0.0000        0.0000        0.0000        0.0000        0.0000        0.0000        0.0000        0.0000        0.0000        0.0000        0.0000        0.0000        0.0000        0.0000        0.0000        0.0000        0.0000        0.0000        0.0000        0.0000        0.0000        0.0000        0.0000        0.0000        0.0000        0.0000        0.0000        0.0000        0.0000      202.0977      209.5945      192.7401      170.8509      159.4703      170.8544      191.7450      201.6916      266.6708      278.0694      287.2704      308.2079      353.9552      395.5785      413.7607      403.7902      317.5407      287.6152      259.7863      242.6936      235.3388      244.9780      259.4199        0.0000        0.0000        0.0000        0.0000        0.0000        0.0000      281.8746      264.5300      265.1452      291.5263      296.8784      299.9801      308.3548      315.7978      308.3393      309.3574      324.0765      286.8829      315.7358      341.9057      346.5249      385.2953      393.8858      404.6341      378.7585      369.8612      349.8098      330.0889      340.4123      357.7366      388.9465      409.6835      398.2153      363.3476      376.6771      342.3454      307.4919      256.7985      252.7219      251.3265      278.9294      402.8003      352.9290      351.7376      409.3781      306.6908        0.0000        0.0000        0.0000        0.0000        0.0000        0.0000        0.0000        0.0000        0.0000        0.0000        0.0000        0.0000        0.0000        0.0000        0.0000      206.6339      240.5931      212.6597      137.8337       85.4810       63.5000       81.3433        0.0000        0.0000        0.0000        0.0000        0.0000        0.0000        0.0000        0.0000        0.0000        0.0000        0.0000        0.0000        0.0000        0.0000        0.0000        0.0000        0.0000        0.0000        0.0000        0.0000        0.0000        0.0000        0.0000        0.0000        0.0000        0.0000        0.0000        0.0000        0.0000        0.0000        0.0000        0.0000        0.0000        0.0000        0.0000        0.0000        0.0000        0.0000        0.0000        0.0000        0.0000        0.0000        0.0000        0.0000        0.0000        0.0000        0.0000        0.0000        0.0000        0.0000        0.0000        0.0000        0.0000        0.0000        0.0000
        0.0000        0.0000        0.0000        0.0000        0.0000        0.0000        0.0000        0.0000        0.0000        0.0000        0.0000        0.0000        0.0000        0.0000        0.0000        0.0000        0.0000        0.0000        0.0000        0.0000        0.0000        0.0000        0.0000        0.0000        0.0000        0.0000        0.0000        0.0000        0.0000        0.0000        0.0000        0.0000        0.0000        0.0000        0.0000        0.0000        0.0000        0.0000        0.0000        0.0000        0.0000        0.0000        0.0000        0.0000        0.0000        0.0000        0.0000        0.0000        0.0000        0.0000        0.0000        0.0000        0.0000        0.0000        0.0000        0.0000        0.0000        0.0000        0.0000        0.0000        0.0000        0.0000        0.0000        0.0000        0.0000        0.0000        0.0000        0.0000        0.0000        0.0000        0.0000        0.0000        0.0000        0.0000        0.0000        0.0000        0.0000        0.0000        0.0000        0.0000        0.0000        0.0000        0.0000        0.0000        0.0000        0.0000        0.0000        0.0000        0.0000        0.0000        0.0000        0.0000        0.0000        0.0000        0.0000        0.0000        0.0000        0.0000        0.0000        0.0000        0.0000        0.0000        0.0000      183.0200      184.0615      162.8173      161.1555      168.8608      159.9975      168.1015      190.0856      265.8950      290.5856      296.9317      313.2758      370.5776      426.2166        0.0000      442.8965      390.9440        0.0000        0.0000      301.5298      251.2653        0.0000        0.0000        0.0000        0.0000        0.0000        0.0000        0.0000        0.0000      242.3511      234.1084      246.8115      289.4024      266.8840      261.2542      277.9413      310.3381      312.3113      308.0529      302.0432      289.7166      322.8642      340.3402      326.8430      375.0752      389.6996      377.7916      370.4887      406.5692      379.7141      389.9352      392.9776      425.8646      494.0485      508.1224      484.2668      464.0709      420.4956      377.0558      353.6509      276.1129      270.3509      292.3583      301.4457        0.0000        0.0000        0.0000        0.0000        0.0000        0.0000        0.0000        0.0000        0.0000        0.0000        0.0000        0.0000        0.0000        0.0000        0.0000        0.0000        0.0000        0.0000        0.0000        0.0000      180.5393      190.5325      161.5009      116.7656       69.9029        0.0000        0.0000        0.0000        0.0000        0.0000        0.0000        0.0000        0.0000        0.0000        0.0000        0.0000        0.0000        0.0000        0.0000        0.0000        0.0000        0.0000        0.0000        0.0000        0.0000        0.0000        0.0000        0.0000        0.0000        0.0000        0.0000        0.0000        0.0000        0.0000        0.0000        0.0000        0.0000        0.0000        0.0000        0.0000        0.0000        0.0000        0.0000        0.0000        0.0000        0.0000        0.0000        0.0000        0.0000        0.0000        0.0000        0.0000        0.0000        0.0000        0.0000        0.0000        0.0000        0.0000        0.0000        0.0000        0.0000        0.0000
        0.0000        0.0000        0.0000        0.0000        0.0000        0.0000        0.0000        0.0000        0.0000        0.0000        0.0000        0.0000        0.0000        0.0000        0.0000        0.0000        0.0000        0.0000        0.0000        0.0000        0.0000        0.0000        0.0000        0.0000        0.0000        0.0000        0.0000        0.0000        0.0000        0.0000        0.0000        0.0000        0.0000        0.0000        0.0000        0.0000        0.0000        0.0000        0.0000        0.0000        0.0000        0.0000        0.0000        0.0000        0.0000        0.0000        0.0000        0.0000        0.0000        0.0000        0.0000        0.0000        0.0000        0.0000        0.0000        0.0000        0.0000        0.0000        0.0000        0.0000        0.0000        0.0000        0.0000        0.0000        0.0000        0.0000        0.0000        0.0000        0.0000        0.0000        0.0000        0.0000        0.0000        0.0000        0.0000        0.0000        0.0000        0.0000        0.0000        0.0000        0.0000        0.0000        0.0000        0.0000        0.0000        0.0000        0.0000        0.0000        0.0000        0.0000        0.0000        0.0000        0.0000        0.0000        0.0000        0.0000        0.0000        0.0000        0.0000        0.0000        0.0000        0.0000        0.0000      159.7735      157.6478      148.1502      147.1007      155.2167      150.7954      167.0475      193.4119      267.3864      292.4384      275.6179        0.0000        0.0000        0.0000        0.0000        0.0000        0.0000        0.0000        0.0000        0.0000        0.0000        0.0000        0.0000        0.0000        0.0000        0.0000        0.0000        0.0000        0.0000        0.0000      220.2722      235.0447      269.8280      272.4942      270.1332      263.5000      286.8297      351.6235      289.8243      261.5290      283.9142      285.2216      302.3743      319.7685      340.7328      379.8713      373.4367      372.5054      412.8773      419.1100      441.0629      447.8134      572.8234      640.1980      578.3668      555.4338      530.8741      531.2191      506.9172      477.3452      379.5073      371.9493      352.0720        0.0000        0.0000        0.0000        0.0000        0.0000        0.0000        0.0000        0.0000        0.0000        0.0000        0.0000        0.0000        0.0000        0.0000        0.0000        0.0000        0.0000        0.0000        0.0000        0.0000        0.0000        0.0000      190.4101      161.2465      131.0533        0.0000       62.4647       51.8014        0.0000        0.0000        0.0000        0.0000        0.0000        0.0000        0.0000        0.0000        0.0000        0.0000        0.0000        0.0000        0.0000        0.0000        0.0000        0.0000        0.0000        0.0000        0.0000        0.0000        0.0000        0.0000        0.0000        0.0000        0.0000        0.0000        0.0000        0.0000        0.0000        0.0000        0.0000        0.0000        0.0000        0.0000        0.0000        0.0000        0.0000        0.0000        0.0000        0.0000        0.0000        0.0000        0.0000        0.0000        0.0000        0.0000        0.0000        0.0000        0.0000        0.0000        0.0000        0.0000        0.0000        0.0000        0.0000
        0.0000        0.0000        0.0000        0.0000        0.0000        0.0000        0.0000        0.0000        0.0000        0.0000        0.0000        0.0000        0.0000        0.0000        0.0000        0.0000        0.0000        0.0000        0.0000        0.0000        0.0000        0.0000        0.0000        0.0000        0.0000        0.0000        0.0000        0.0000        0.0000        0.0000        0.0000        0.0000        0.0000        0.0000        0.0000        0.0000        0.0000        0.0000        0.0000        0.0000        0.0000        0.0000        0.0000        0.0000        0.0000        0.0000        0.0000        0.0000        0.0000        0.0000        0.0000        0.0000        0.0000        0.0000        0.0000        0.0000        0.0000        0.0000        0.0000        0.0000        0.0000        0.0000        0.0000        0.0000        0.0000        0.0000        0.0000        0.0000        0.0000        0.0000        0.0000        0.0000        0.0000        0.0000        0.0000        0.0000        0.0000        0.0000        0.0000        0.0000        0.0000        0.0000        0.0000        0.0000        0.0000        0.0000        0.0000        0.0000        0.0000        0.0000        0.0000        0.0000        0.0000        0.0000        0.0000        0.0000        0.0000        0.0000        0.0000        0.0000        0.0000        0.0000        0.0000        0.0000        0.0000      128.6471      139.0833      136.9338      134.9872      151.2047      181.3203      208.4992      224.3753      247.6001      273.2438        0.0000        0.0000        0.0000        0.0000        0.0000        0.0000        0.0000        0.0000        0.0000        0.0000        0.0000        0.0000        0.0000        0.0000        0.0000        0.0000        0.0000        0.0000      210.6941      223.9210      257.8564      269.1662      267.3166      288.0862      305.5108      338.8621      288.9069      237.6451      220.2946      247.0990      252.8176      297.4315      295.7614      339.3231      345.7378      359.9085      412.9828      413.8601      476.4228      504.6153      693.2422      690.0405      662.7139      679.0735      662.8547      628.5732      597.8164      535.4960      659.7302      675.1800        0.0000        0.0000        0.0000        0.0000        0.0000        0.0000        0.0000        0.0000        0.0000        0.0000        0.0000        0.0000        0.0000        0.0000        0.0000        0.0000        0.0000        0.0000        0.0000        0.0000        0.0000        0.0000        0.0000        0.0000      166.4337      156.0747        0.0000       52.2000       50.6100        0.0000        0.0000        0.0000        0.0000        0.0000        0.0000        0.0000        0.0000        0.0000        0.0000        0.0000        0.0000        0.0000        0.0000        0.0000        0.0000        0.0000        0.0000        0.0000        0.0000        0.0000        0.0000        0.0000        0.0000        0.0000        0.0000        0.0000        0.0000        0.0000        0.0000        0.0000        0.0000        0.0000        0.0000        0.0000        0.0000        0.0000        0.0000        0.0000        0.0000        0.0000        0.0000        0.0000        0.0000        0.0000        0.0000        0.0000        0.0000        0.0000        0.0000        0.0000        0.0000        0.0000        0.0000        0.0000
        0.0000        0.0000        0.0000        0.0000        0.0000        0.0000        0.0000        0.0000        0.0000        0.0000        0.0000        0.0000        0.0000        0.0000        0.0000        0.0000        0.0000        0.0000        0.0000        0.0000        0.0000        0.0000        0.0000        0.0000        0.0000        0.0000        0.0000        0.0000        0.0000        0.0000        0.0000        0.0000        0.0000        0.0000        0.0000        0.0000        0.0000        0.0000        0.0000        0.0000        0.0000        0.0000        0.0000        0.0000        0.0000        0.0000        0.0000        0.0000        0.0000        0.0000        0.0000        0.0000        0.0000        0.0000        0.0000        0.0000        0.0000        0.0000        0.0000        0.0000        0.0000        0.0000        0.0000        0.0000        0.0000        0.0000        0.0000        0.0000        0.0000        0.0000        0.0000        0.0000        0.0000        0.0000        0.0000        0.0000        0.0000        0.0000        0.0000        0.0000        0.0000        0.0000        0.0000        0.0000        0.0000        0.0000        0.0000        0.0000        0.0000        0.0000        0.0000        0.0000        0.0000        0.0000        0.0000        0.0000        0.0000        0.0000        0.0000        0.0000        0.0000        0.0000        0.0000        0.0000        0.0000        0.0000      122.3044      135.0424      133.7770      147.1443      156.6795      180.4920      204.9423      228.9422      228.3049        0.0000        0.0000        0.0000        0.0000        0.0000        0.0000        0.0000        0.0000        0.0000        0.0000        0.0000        0.0000        0.0000        0.0000        0.0000        0.0000        0.0000        0.0000        0.0000        0.0000      265.1971      276.9040      272.4344      286.0546      299.2989      324.7835      304.7518      237.2795      209.1036      222.9864      227.3463      274.7716      304.2241      332.5661      334.0723      328.3210      370.2263      347.8559      424.3140      451.0836      602.0856      666.1025      692.0568      746.3742      655.1920        0.0000        0.0000      598.7269        0.0000        0.0000        0.0000        0.0000        0.0000        0.0000        0.0000        0.0000        0.0000        0.0000        0.0000        0.0000        0.0000        0.0000        0.0000        0.0000        0.0000        0.0000        0.0000        0.0000        0.0000        0.0000        0.0000        0.0000        0.0000        0.0000      175.0439      152.7090        0.0000        0.0000        0.0000        0.0000        0.0000        0.0000        0.0000        0.0000        0.0000        0.0000        0.0000        0.0000        0.0000        0.0000        0.0000        0.0000        0.0000        0.0000        0.0000        0.0000        0.0000        0.0000        0.0000        0.0000        0.0000        0.0000        0.0000        0.0000        0.0000        0.0000        0.0000        0.0000        0.0000        0.0000        0.0000        0.0000        0.0000        0.0000        0.0000        0.0000        0.0000        0.0000        0.0000        0.0000        0.0000        0.0000        0.0000        0.0000        0.0000        0.0000        0.0000        0.0000        0.0000        0.0000        0.0000        0.0000        0.0000        0.0000
[truncated: 212,709 more chars]
